# Supplementary material for: Chemometric Analysis of a Ternary Mixture of Caffeine, Quinic Acid, and Nicotinic Acid by Terahertz Spectroscopy
Source: ACS Omega. 2022 Sep 27;7(40):35783–91. doi: 10.1021/acsomega.2c03808 (PMC9558605; doi:10.1021/acsomega.2c03808)
Supplement: Supplementary file 2 — ao2c03808_si_002.zip [file ao2c03808_si_002.zip]

Archive with 2,546 entries (2,532 files):
- data_and_codes/
- data_and_codes/1-Data Preparation.ipynb
- data_and_codes/2-Simplify.ipynb
- data_and_codes/3-Train.py
- data_and_codes/3.1-Add_ground_truth.py
- data_and_codes/4-Train Tensorflow.ipynb
- data_and_codes/4.1-Write Excel.ipynb
- data_and_codes/4.2-Analysis.ipynb
- data_and_codes/4_2_Analysis_(2).ipynb
- data_and_codes/5-Plot.ipynb
- data_and_codes/5_DataPlot.ipynb
- data_and_codes/5_Plot_Chem.ipynb
- data_and_codes/5_Plot_Ternary.ipynb
- data_and_codes/6-Baseline_Analysis.ipynb
- data_and_codes/7-Best Case.ipynb
- data_and_codes/8-Raw Explore.ipynb
- data_and_codes/extended_data/
- data_and_codes/extended_data/.ipynb_checkpoints/
- data_and_codes/extended_data/.ipynb_checkpoints/actual-checkpoint.csv
- data_and_codes/extended_data/actual.csv
- data_and_codes/extended_data/id0-48_run001/
- data_and_codes/extended_data/id0-48_run001/config.txt
- data_and_codes/extended_data/id0-48_run001/fda-0-0.csv
- data_and_codes/extended_data/id0-48_run001/fda-0-1.csv
- data_and_codes/extended_data/id0-48_run001/fda-0-2.csv
- data_and_codes/extended_data/id0-48_run001/fda-0-3.csv
- data_and_codes/extended_data/id0-48_run001/fda-0-4.csv
- data_and_codes/extended_data/id0-48_run001/fda-0-5.csv
- data_and_codes/extended_data/id0-48_run001/fda-0-6.csv
- data_and_codes/extended_data/id0-48_run001/fda-0-7.csv
- data_and_codes/extended_data/id0-48_run001/fda-0-8.csv
- data_and_codes/extended_data/id0-48_run001/fda-1-0.csv
- data_and_codes/extended_data/id0-48_run001/fda-1-1.csv
- data_and_codes/extended_data/id0-48_run001/fda-1-2.csv
- data_and_codes/extended_data/id0-48_run001/fda-1-3.csv
- data_and_codes/extended_data/id0-48_run001/fda-1-4.csv
- data_and_codes/extended_data/id0-48_run001/fda-1-5.csv
- data_and_codes/extended_data/id0-48_run001/fda-1-6.csv
- data_and_codes/extended_data/id0-48_run001/fda-1-7.csv
- data_and_codes/extended_data/id0-48_run001/fda-1-8.csv
- data_and_codes/extended_data/id0-48_run001/fda-10-0.csv
- data_and_codes/extended_data/id0-48_run001/fda-10-1.csv
- data_and_codes/extended_data/id0-48_run001/fda-10-2.csv
- data_and_codes/extended_data/id0-48_run001/fda-10-3.csv
- data_and_codes/extended_data/id0-48_run001/fda-10-4.csv
- data_and_codes/extended_data/id0-48_run001/fda-10-5.csv
- data_and_codes/extended_data/id0-48_run001/fda-10-6.csv
- data_and_codes/extended_data/id0-48_run001/fda-10-7.csv
- data_and_codes/extended_data/id0-48_run001/fda-10-8.csv
- data_and_codes/extended_data/id0-48_run001/fda-2-0.csv
- data_and_codes/extended_data/id0-48_run001/fda-2-1.csv
- data_and_codes/extended_data/id0-48_run001/fda-2-2.csv
- data_and_codes/extended_data/id0-48_run001/fda-2-3.csv
- data_and_codes/extended_data/id0-48_run001/fda-2-4.csv
- data_and_codes/extended_data/id0-48_run001/fda-2-5.csv
- data_and_codes/extended_data/id0-48_run001/fda-2-6.csv
- data_and_codes/extended_data/id0-48_run001/fda-2-7.csv
- data_and_codes/extended_data/id0-48_run001/fda-2-8.csv
- data_and_codes/extended_data/id0-48_run001/fda-3-0.csv
- data_and_codes/extended_data/id0-48_run001/fda-3-1.csv
- data_and_codes/extended_data/id0-48_run001/fda-3-2.csv
- data_and_codes/extended_data/id0-48_run001/fda-3-3.csv
- data_and_codes/extended_data/id0-48_run001/fda-3-4.csv
- data_and_codes/extended_data/id0-48_run001/fda-3-5.csv
- data_and_codes/extended_data/id0-48_run001/fda-3-6.csv
- data_and_codes/extended_data/id0-48_run001/fda-3-7.csv
- data_and_codes/extended_data/id0-48_run001/fda-3-8.csv
- data_and_codes/extended_data/id0-48_run001/fda-4-0.csv
- data_and_codes/extended_data/id0-48_run001/fda-4-1.csv
- data_and_codes/extended_data/id0-48_run001/fda-4-2.csv
- data_and_codes/extended_data/id0-48_run001/fda-4-3.csv
- data_and_codes/extended_data/id0-48_run001/fda-4-4.csv
- data_and_codes/extended_data/id0-48_run001/fda-4-5.csv
- data_and_codes/extended_data/id0-48_run001/fda-4-6.csv
- data_and_codes/extended_data/id0-48_run001/fda-4-7.csv
- data_and_codes/extended_data/id0-48_run001/fda-4-8.csv
- data_and_codes/extended_data/id0-48_run001/fda-5-0.csv
- data_and_codes/extended_data/id0-48_run001/fda-5-1.csv
- data_and_codes/extended_data/id0-48_run001/fda-5-2.csv
- data_and_codes/extended_data/id0-48_run001/fda-5-3.csv
- data_and_codes/extended_data/id0-48_run001/fda-5-4.csv
- data_and_codes/extended_data/id0-48_run001/fda-5-5.csv
- data_and_codes/extended_data/id0-48_run001/fda-5-6.csv
- data_and_codes/extended_data/id0-48_run001/fda-5-7.csv
- data_and_codes/extended_data/id0-48_run001/fda-5-8.csv
- data_and_codes/extended_data/id0-48_run001/fda-6-0.csv
- data_and_codes/extended_data/id0-48_run001/fda-6-1.csv
- data_and_codes/extended_data/id0-48_run001/fda-6-2.csv
- data_and_codes/extended_data/id0-48_run001/fda-6-3.csv
- data_and_codes/extended_data/id0-48_run001/fda-6-4.csv
- data_and_codes/extended_data/id0-48_run001/fda-6-5.csv
- data_and_codes/extended_data/id0-48_run001/fda-6-6.csv
- data_and_codes/extended_data/id0-48_run001/fda-6-7.csv
- data_and_codes/extended_data/id0-48_run001/fda-6-8.csv
- data_and_codes/extended_data/id0-48_run001/fda-7-0.csv
- data_and_codes/extended_data/id0-48_run001/fda-7-1.csv
- data_and_codes/extended_data/id0-48_run001/fda-7-2.csv
- data_and_codes/extended_data/id0-48_run001/fda-7-3.csv
- data_and_codes/extended_data/id0-48_run001/fda-7-4.csv
- data_and_codes/extended_data/id0-48_run001/fda-7-5.csv
- data_and_codes/extended_data/id0-48_run001/fda-7-6.csv
- data_and_codes/extended_data/id0-48_run001/fda-7-7.csv
- data_and_codes/extended_data/id0-48_run001/fda-7-8.csv
- data_and_codes/extended_data/id0-48_run001/fda-8-0.csv
- data_and_codes/extended_data/id0-48_run001/fda-8-1.csv
- data_and_codes/extended_data/id0-48_run001/fda-8-2.csv
- data_and_codes/extended_data/id0-48_run001/fda-8-3.csv
- data_and_codes/extended_data/id0-48_run001/fda-8-4.csv
- data_and_codes/extended_data/id0-48_run001/fda-8-5.csv
- data_and_codes/extended_data/id0-48_run001/fda-8-6.csv
- data_and_codes/extended_data/id0-48_run001/fda-8-7.csv
- data_and_codes/extended_data/id0-48_run001/fda-8-8.csv
- data_and_codes/extended_data/id0-48_run001/fda-9-0.csv
- data_and_codes/extended_data/id0-48_run001/fda-9-1.csv
- data_and_codes/extended_data/id0-48_run001/fda-9-2.csv
- data_and_codes/extended_data/id0-48_run001/fda-9-3.csv
- data_and_codes/extended_data/id0-48_run001/fda-9-4.csv
- data_and_codes/extended_data/id0-48_run001/fda-9-5.csv
- data_and_codes/extended_data/id0-48_run001/fda-9-6.csv
- data_and_codes/extended_data/id0-48_run001/fda-9-7.csv
- data_and_codes/extended_data/id0-48_run001/fda-9-8.csv
- data_and_codes/extended_data/id0-48_run001/fdp-0-0.csv
- data_and_codes/extended_data/id0-48_run001/fdp-0-1.csv
- data_and_codes/extended_data/id0-48_run001/fdp-0-2.csv
- data_and_codes/extended_data/id0-48_run001/fdp-0-3.csv
- data_and_codes/extended_data/id0-48_run001/fdp-0-4.csv
- data_and_codes/extended_data/id0-48_run001/fdp-0-5.csv
- data_and_codes/extended_data/id0-48_run001/fdp-0-6.csv
- data_and_codes/extended_data/id0-48_run001/fdp-0-7.csv
- data_and_codes/extended_data/id0-48_run001/fdp-0-8.csv
- data_and_codes/extended_data/id0-48_run001/fdp-1-0.csv
- data_and_codes/extended_data/id0-48_run001/fdp-1-1.csv
- data_and_codes/extended_data/id0-48_run001/fdp-1-2.csv
- data_and_codes/extended_data/id0-48_run001/fdp-1-3.csv
- data_and_codes/extended_data/id0-48_run001/fdp-1-4.csv
- data_and_codes/extended_data/id0-48_run001/fdp-1-5.csv
- data_and_codes/extended_data/id0-48_run001/fdp-1-6.csv
- data_and_codes/extended_data/id0-48_run001/fdp-1-7.csv
- data_and_codes/extended_data/id0-48_run001/fdp-1-8.csv
- data_and_codes/extended_data/id0-48_run001/fdp-10-0.csv
- data_and_codes/extended_data/id0-48_run001/fdp-10-1.csv
- data_and_codes/extended_data/id0-48_run001/fdp-10-2.csv
- data_and_codes/extended_data/id0-48_run001/fdp-10-3.csv
- data_and_codes/extended_data/id0-48_run001/fdp-10-4.csv
- data_and_codes/extended_data/id0-48_run001/fdp-10-5.csv
- data_and_codes/extended_data/id0-48_run001/fdp-10-6.csv
- data_and_codes/extended_data/id0-48_run001/fdp-10-7.csv
- data_and_codes/extended_data/id0-48_run001/fdp-10-8.csv
- data_and_codes/extended_data/id0-48_run001/fdp-2-0.csv
- data_and_codes/extended_data/id0-48_run001/fdp-2-1.csv
- data_and_codes/extended_data/id0-48_run001/fdp-2-2.csv
- data_and_codes/extended_data/id0-48_run001/fdp-2-3.csv
- data_and_codes/extended_data/id0-48_run001/fdp-2-4.csv
- data_and_codes/extended_data/id0-48_run001/fdp-2-5.csv
- data_and_codes/extended_data/id0-48_run001/fdp-2-6.csv
- data_and_codes/extended_data/id0-48_run001/fdp-2-7.csv
- data_and_codes/extended_data/id0-48_run001/fdp-2-8.csv
- data_and_codes/extended_data/id0-48_run001/fdp-3-0.csv
- data_and_codes/extended_data/id0-48_run001/fdp-3-1.csv
- data_and_codes/extended_data/id0-48_run001/fdp-3-2.csv
- data_and_codes/extended_data/id0-48_run001/fdp-3-3.csv
- data_and_codes/extended_data/id0-48_run001/fdp-3-4.csv
- data_and_codes/extended_data/id0-48_run001/fdp-3-5.csv
- data_and_codes/extended_data/id0-48_run001/fdp-3-6.csv
- data_and_codes/extended_data/id0-48_run001/fdp-3-7.csv
- data_and_codes/extended_data/id0-48_run001/fdp-3-8.csv
- data_and_codes/extended_data/id0-48_run001/fdp-4-0.csv
- data_and_codes/extended_data/id0-48_run001/fdp-4-1.csv
- data_and_codes/extended_data/id0-48_run001/fdp-4-2.csv
- data_and_codes/extended_data/id0-48_run001/fdp-4-3.csv
- data_and_codes/extended_data/id0-48_run001/fdp-4-4.csv
- data_and_codes/extended_data/id0-48_run001/fdp-4-5.csv
- data_and_codes/extended_data/id0-48_run001/fdp-4-6.csv
- data_and_codes/extended_data/id0-48_run001/fdp-4-7.csv
- data_and_codes/extended_data/id0-48_run001/fdp-4-8.csv
- data_and_codes/extended_data/id0-48_run001/fdp-5-0.csv
- data_and_codes/extended_data/id0-48_run001/fdp-5-1.csv
- data_and_codes/extended_data/id0-48_run001/fdp-5-2.csv
- data_and_codes/extended_data/id0-48_run001/fdp-5-3.csv
- data_and_codes/extended_data/id0-48_run001/fdp-5-4.csv
- data_and_codes/extended_data/id0-48_run001/fdp-5-5.csv
- data_and_codes/extended_data/id0-48_run001/fdp-5-6.csv
- data_and_codes/extended_data/id0-48_run001/fdp-5-7.csv
- data_and_codes/extended_data/id0-48_run001/fdp-5-8.csv
- data_and_codes/extended_data/id0-48_run001/fdp-6-0.csv
- data_and_codes/extended_data/id0-48_run001/fdp-6-1.csv
- data_and_codes/extended_data/id0-48_run001/fdp-6-2.csv
- data_and_codes/extended_data/id0-48_run001/fdp-6-3.csv
- data_and_codes/extended_data/id0-48_run001/fdp-6-4.csv
- data_and_codes/extended_data/id0-48_run001/fdp-6-5.csv
- data_and_codes/extended_data/id0-48_run001/fdp-6-6.csv
- data_and_codes/extended_data/id0-48_run001/fdp-6-7.csv
- data_and_codes/extended_data/id0-48_run001/fdp-6-8.csv
- data_and_codes/extended_data/id0-48_run001/fdp-7-0.csv
- data_and_codes/extended_data/id0-48_run001/fdp-7-1.csv
- data_and_codes/extended_data/id0-48_run001/fdp-7-2.csv
- data_and_codes/extended_data/id0-48_run001/fdp-7-3.csv
- data_and_codes/extended_data/id0-48_run001/fdp-7-4.csv
- data_and_codes/extended_data/id0-48_run001/fdp-7-5.csv
- data_and_codes/extended_data/id0-48_run001/fdp-7-6.csv
- data_and_codes/extended_data/id0-48_run001/fdp-7-7.csv
- data_and_codes/extended_data/id0-48_run001/fdp-7-8.csv
- data_and_codes/extended_data/id0-48_run001/fdp-8-0.csv
- data_and_codes/extended_data/id0-48_run001/fdp-8-1.csv
- data_and_codes/extended_data/id0-48_run001/fdp-8-2.csv
- data_and_codes/extended_data/id0-48_run001/fdp-8-3.csv
- data_and_codes/extended_data/id0-48_run001/fdp-8-4.csv
- data_and_codes/extended_data/id0-48_run001/fdp-8-5.csv
- data_and_codes/extended_data/id0-48_run001/fdp-8-6.csv
- data_and_codes/extended_data/id0-48_run001/fdp-8-7.csv
- data_and_codes/extended_data/id0-48_run001/fdp-8-8.csv
- data_and_codes/extended_data/id0-48_run001/fdp-9-0.csv
- data_and_codes/extended_data/id0-48_run001/fdp-9-1.csv
- data_and_codes/extended_data/id0-48_run001/fdp-9-2.csv
- data_and_codes/extended_data/id0-48_run001/fdp-9-3.csv
- data_and_codes/extended_data/id0-48_run001/fdp-9-4.csv
- data_and_codes/extended_data/id0-48_run001/fdp-9-5.csv
- data_and_codes/extended_data/id0-48_run001/fdp-9-6.csv
- data_and_codes/extended_data/id0-48_run001/fdp-9-7.csv
- data_and_codes/extended_data/id0-48_run001/fdp-9-8.csv
- data_and_codes/extended_data/id0-48_run001/img.csv
- data_and_codes/extended_data/id0-48_run001/td-0-0.csv
- data_and_codes/extended_data/id0-48_run001/td-0-1.csv
- data_and_codes/extended_data/id0-48_run001/td-0-2.csv
- data_and_codes/extended_data/id0-48_run001/td-0-3.csv
- data_and_codes/extended_data/id0-48_run001/td-0-4.csv
- data_and_codes/extended_data/id0-48_run001/td-0-5.csv
- data_and_codes/extended_data/id0-48_run001/td-0-6.csv
- data_and_codes/extended_data/id0-48_run001/td-0-7.csv
- data_and_codes/extended_data/id0-48_run001/td-0-8.csv
- data_and_codes/extended_data/id0-48_run001/td-1-0.csv
- data_and_codes/extended_data/id0-48_run001/td-1-1.csv
- data_and_codes/extended_data/id0-48_run001/td-1-2.csv
- data_and_codes/extended_data/id0-48_run001/td-1-3.csv
- data_and_codes/extended_data/id0-48_run001/td-1-4.csv
- data_and_codes/extended_data/id0-48_run001/td-1-5.csv
- data_and_codes/extended_data/id0-48_run001/td-1-6.csv
- data_and_codes/extended_data/id0-48_run001/td-1-7.csv
- data_and_codes/extended_data/id0-48_run001/td-1-8.csv
- data_and_codes/extended_data/id0-48_run001/td-10-0.csv
- data_and_codes/extended_data/id0-48_run001/td-10-1.csv
- data_and_codes/extended_data/id0-48_run001/td-10-2.csv
- data_and_codes/extended_data/id0-48_run001/td-10-3.csv
- data_and_codes/extended_data/id0-48_run001/td-10-4.csv
- data_and_codes/extended_data/id0-48_run001/td-10-5.csv
- data_and_codes/extended_data/id0-48_run001/td-10-6.csv
- data_and_codes/extended_data/id0-48_run001/td-10-7.csv
- data_and_codes/extended_data/id0-48_run001/td-10-8.csv
- data_and_codes/extended_data/id0-48_run001/td-2-0.csv
- data_and_codes/extended_data/id0-48_run001/td-2-1.csv
- data_and_codes/extended_data/id0-48_run001/td-2-2.csv
- data_and_codes/extended_data/id0-48_run001/td-2-3.csv
- data_and_codes/extended_data/id0-48_run001/td-2-4.csv
- data_and_codes/extended_data/id0-48_run001/td-2-5.csv
- data_and_codes/extended_data/id0-48_run001/td-2-6.csv
- data_and_codes/extended_data/id0-48_run001/td-2-7.csv
- data_and_codes/extended_data/id0-48_run001/td-2-8.csv
- data_and_codes/extended_data/id0-48_run001/td-3-0.csv
- data_and_codes/extended_data/id0-48_run001/td-3-1.csv
- data_and_codes/extended_data/id0-48_run001/td-3-2.csv
- data_and_codes/extended_data/id0-48_run001/td-3-3.csv
- data_and_codes/extended_data/id0-48_run001/td-3-4.csv
- data_and_codes/extended_data/id0-48_run001/td-3-5.csv
- data_and_codes/extended_data/id0-48_run001/td-3-6.csv
- data_and_codes/extended_data/id0-48_run001/td-3-7.csv
- data_and_codes/extended_data/id0-48_run001/td-3-8.csv
- data_and_codes/extended_data/id0-48_run001/td-4-0.csv
- data_and_codes/extended_data/id0-48_run001/td-4-1.csv
- data_and_codes/extended_data/id0-48_run001/td-4-2.csv
- data_and_codes/extended_data/id0-48_run001/td-4-3.csv
- data_and_codes/extended_data/id0-48_run001/td-4-4.csv
- data_and_codes/extended_data/id0-48_run001/td-4-5.csv
- data_and_codes/extended_data/id0-48_run001/td-4-6.csv
- data_and_codes/extended_data/id0-48_run001/td-4-7.csv
- data_and_codes/extended_data/id0-48_run001/td-4-8.csv
- data_and_codes/extended_data/id0-48_run001/td-5-0.csv
- data_and_codes/extended_data/id0-48_run001/td-5-1.csv
- data_and_codes/extended_data/id0-48_run001/td-5-2.csv
- data_and_codes/extended_data/id0-48_run001/td-5-3.csv
- data_and_codes/extended_data/id0-48_run001/td-5-4.csv
- data_and_codes/extended_data/id0-48_run001/td-5-5.csv
- data_and_codes/extended_data/id0-48_run001/td-5-6.csv
- data_and_codes/extended_data/id0-48_run001/td-5-7.csv
- data_and_codes/extended_data/id0-48_run001/td-5-8.csv
- data_and_codes/extended_data/id0-48_run001/td-6-0.csv
- data_and_codes/extended_data/id0-48_run001/td-6-1.csv
- data_and_codes/extended_data/id0-48_run001/td-6-2.csv
- data_and_codes/extended_data/id0-48_run001/td-6-3.csv
- data_and_codes/extended_data/id0-48_run001/td-6-4.csv
- data_and_codes/extended_data/id0-48_run001/td-6-5.csv
- data_and_codes/extended_data/id0-48_run001/td-6-6.csv
- data_and_codes/extended_data/id0-48_run001/td-6-7.csv
- data_and_codes/extended_data/id0-48_run001/td-6-8.csv
- data_and_codes/extended_data/id0-48_run001/td-7-0.csv
- data_and_codes/extended_data/id0-48_run001/td-7-1.csv
- data_and_codes/extended_data/id0-48_run001/td-7-2.csv
- data_and_codes/extended_data/id0-48_run001/td-7-3.csv
- data_and_codes/extended_data/id0-48_run001/td-7-4.csv
- data_and_codes/extended_data/id0-48_run001/td-7-5.csv
- data_and_codes/extended_data/id0-48_run001/td-7-6.csv
[truncated: 2,246 more entries]
