# Supplementary material for: Chemometric Analysis of a Ternary Mixture of Caffeine, Quinic Acid, and Nicotinic Acid by Terahertz Spectroscopy
Source: ACS Omega. 2022 Sep 27;7(40):35783–91. doi: 10.1021/acsomega.2c03808 (PMC9558605; doi:10.1021/acsomega.2c03808)
Supplement: Supplementary file 2 — ao2c03808_si_002.zip [file ao2c03808_si_002.zip › data_and_codes/1-Data Preparation.ipynb]

# %% [code]
import numpy as np
import pickle

# %% [markdown]
# Data Loading & FFT

# %% [code]
multi_ids = [
    'run001',
    'run002',
    'run003',
    'run004',
    'run005',
    'run006',
]

# %% [code]
def get_freq_data(run_id, x, z):
    td_data = np.genfromtxt(f'{proj_dir}/extended_data/id1-80_{run_id}/td-{x}-{z}.csv', delimiter=',')
    return td_data[:, 0]

# %% [code]
def get_water_data(run_id):
    water_data = np.genfromtxt(f'{proj_dir}/extended_data/id1-80_{run_id}/water.csv', delimiter=',')
    return np.array(water_data[:, 1] == -120, dtype=np.int64)

# %% [code]
proj_dir = '.'
freq = np.fft.rfftfreq(4001, 0.05)
# 0.05 - time steps
# 4001 - data points
def get_td_data(run_id, x, z):
    td_data = np.genfromtxt(f'{proj_dir}/extended_data/id1-80_{run_id}/td-{x}-{z}.csv', delimiter=',')
    return td_data[:, 1]

def get_fd_data(run_id, x, z):
    td_data = np.genfromtxt(f'{proj_dir}/extended_data/id1-80_{run_id}/td-{x}-{z}.csv', delimiter=',')
    return abs(np.fft.rfft(td_data[:, 1]))

def get_81_110_fd_data(file_id, x, z):
    td_data = np.genfromtxt(f'{proj_dir}/extended_data/id{file_id}/td-{x}-{z}.csv', delimiter=',')
    return abs(np.fft.rfft(td_data[:, 1]))

mID_data = []
mID_data_raw = []
mID_data_norm_max = []
mID_data = []
sID_data = []
tID_data = []

for run_id in multi_ids:
    data = np.zeros([80, 2001])
    data_raw = np.zeros([80, 540])
    data_norm_max = np.zeros([80, 2001])
    sample_id = 0
    for i in range(8):
        ref_b = get_fd_data(run_id, 0, i)
        ref_a = get_fd_data(run_id, 0, i + 1)
        ref_b_raw = np.fft.rfft(get_td_data(run_id, 0, i))
        ref_a_raw = np.fft.rfft(get_td_data(run_id, 0, i + 1))
        for j in range(1, 11):
            ref = ((11 - j) * ref_b + j * ref_a) / 11
            #ref_raw = ((11 - j) * ref_a_raw + j * ref_b_raw) / 11
            # ref /= np.max(ref)
            sample = get_fd_data(run_id, j, i)
            sample_raw = np.fft.rfft(get_td_data(run_id, j, i))
            # sample /= np.max(sample)
            sample_id += 1
            
            
            data[sample_id - 1, :] = np.log10(ref) - np.log10(sample)
            #data_raw[sample_id - 1, :] = get_fd_alpha(sample_raw, ref_raw)
            #data_norm_max[sample_id - 1, :] = np.log10(ref / np.max(ref)) - np.log10(sample / np.max(sample))

    mID_data.append(data)
    #mID_data_raw.append(data_raw)
    #mID_data_norm_max.append(data_norm_max)

mID_data = np.vstack(mID_data)
#mID_data_raw = np.vstack(mID_data_raw)
#mID_data_norm_max = np.vstack(mID_data_norm_max)
# tID_data = np.vstack(tID_data)

print(mID_data.shape)
# print(tID_data.shape)

# ADD LABEL
ans = np.genfromtxt(f'{proj_dir}/extended_data/actual.csv', delimiter=',')
print(ans.shape)
mID_labels = np.vstack([ans[1:81,1:]] * len(multi_ids)) 
# tID_labels = ans[81:(81+tID_data.shape[0]), 1:]
print(mID_labels.shape)
# print(tID_labels.shape)

# %% [code]
f_min = 0.3
f_max = 3.0 # 5.0
i_min = np.min(np.where(freq >= f_min))
i_max = np.max(np.where(freq <= f_max))

freq_cropped = freq[i_min:i_max+1]
mID_data_cropped = mID_data[:, i_min:i_max+1]

# %% [markdown]
# Processing Collection Classes

# %% [code]
from copy import deepcopy
from collections import Counter

# %% [code]
class ProcessingPassthrough:
    def __init__(self):
        pass
    def fit(self, x):
        return self
    def transform(self, x):
        return x

# %% [code]
class DataProcessingCollection:
    def __init__(self, filename = None):
        self.input_data = []
        self.output_data = []
        self.processings = []
        self.predictors = []
        self.info = dict()
        self.it = -1
        self.save_objs = ['input_data', 'output_data', 'processings', 'predictors', 'info']
        
    #data_dict: {'x_train':....
    def add_data(self, data_name: str, data_dict: dict):
        if 'attr' not in data_dict:
            data_dict['attr'] = dict()
        self.input_data.append((data_name, data_dict))
    
    # output from previous stage
    def add_data_collection(self, dpc):
        self.input_data = dpc.output_data
        self.info = dpc.info
        
    def add_processing(self, processing_name, processing_class, processing_kwargs=dict(), save_params=[]):
        self.processings.append((processing_name, processing_class, processing_kwargs, save_params))
        
    def begin_process(self, **kwargs):
        verbose = kwargs.get('verbose', False)
        #filter_func = kwargs.get('filter_func', lambda x, y: True)
        processing_names = [i[0] for i in self.processings]
        assert len(processing_names) == len(set(processing_names)), 'Processing names must be unique'
        for data_name, data_dict in self.input_data:
            for processing_name, processing_class, processing_kwargs, save_params in self.processings:
                #if not filter_func(data_name, processing_name):
                #    continue
                output_name = data_name + '/' + processing_name
                if verbose:
                    print(output_name)
                obj = processing_class(**processing_kwargs)
                obj.fit(data_dict['x_train'])
                out_train_x = obj.transform(data_dict['x_train'])
                out_test_x = obj.transform(data_dict['x_test'])
                output_dict = {'x_train': out_train_x, 'x_test': out_test_x, 'y_train': data_dict['y_train'], 'y_test': data_dict['y_test'], 'attr': deepcopy(data_dict['attr'])}
                for save_param in save_params:
                    output_dict['attr'][processing_name + '/' + save_param] = obj.__dict__[save_param]
                self.output_data.append((output_name, output_dict))
                    
    def set_info(self, k, v):
        self.info[k] = v
        
    def load(self, filename):
        with open(filename, 'rb') as fp:
            dpc_obj = pickle.load(fp)
            for i in self.save_objs:
                self.__dict__[i] = dpc_obj[i]
        
    def save(self, filename):
        with open(filename, 'wb') as fp:
            pickle.dump({i: self.__dict__[i] for i in self.save_objs} , fp)
    
    # get next name, with the index k out of n machines, k < n
    def get_next_ind(self, k=0, n=1):
        self.it += 1
        if self.it * n + k >= len(self.input_data):
            return None
        return self.it * n + k
    
    def get_train(self, ind):
        return self.input_data[ind][1]['x_train'], self.input_data[ind][1]['y_train']
    
    def get_test(self, ind):
        return self.input_data[ind][1]['x_test']
    
    def get_train_attr(self, ind):
        return [self.input_data[ind][1]['attr'][j] for j in sorted([i for i in self.input_data[ind][1]['attr'] if 'train' in i])]
    
    def get_test_attr(self, ind):
        return [self.input_data[ind][1]['attr'][j] for j in sorted([i for i in self.input_data[ind][1]['attr'] if 'test' in i])]
    
    def report(self, ind, result_name, result):
        input_name, input_dict = self.input_data[0]
        self.output_data.append((input_name + '/' + result_name, {'y_test': input_dict['y_test'], 'y_pred': result}))

# %% [markdown]
# Baseline Removal & Normalization

# %% [code]
from sklearn.preprocessing import MinMaxScaler, StandardScaler

# %% [code]
from scipy.optimize import minimize_scalar
import scipy.io as sio

class MieBaseline:
    def __init__(self, **kwargs):
        self.multiple_factors = kwargs.get('multiple_factors', False)
        self.fit_factor = 0
        self.train_factor = None
        self.test_factor = None
        water_peaks = get_water_data('run002')
        water_peaks = np.clip(np.convolve(water_peaks, [1, 1, 1, 1, 1, 1], mode='same'), 0, 1)
        self.candidate_water_peaks = 1 - water_peaks[i_min:i_max+1]
        self.candidate_exp = sio.loadmat('matlab.mat')['q_ext'].T[:, 2]
        
    def fit(self, x):
        if not self.multiple_factors:
            self.fit_factor = np.min(self.custom_fit(x))
        return self
    
    def custom_fit(self, x):
        candidate_water_peaks = self.candidate_water_peaks
        candidate_exp = self.candidate_exp
        def f_spec(spec):
            return lambda x: np.sum((1000*np.power(np.maximum(x*candidate_exp[50:] - spec[50:], 0), 2) + 0.001*np.power(np.maximum(spec[50:] - x*candidate_exp[50:], 0), 2))*candidate_water_peaks[50:])
        results = []
        for row in range(x.shape[0]):
            res = minimize_scalar(f_spec(x[row, :]), bounds=(0, 5), method='bounded')
            results.append(res['x'])
        return np.array(results).reshape(-1, 1)
    
    def transform(self, x):
        if self.multiple_factors:
            current_matrix = self.custom_fit(x)
            #assume that the first transform call is train and second is test
            if self.train_factor is None:
                self.train_factor = current_matrix
            else:
                self.test_factor = current_matrix
            return x - current_matrix * self.candidate_exp
        else:
            return x - self.fit_factor * self.candidate_exp

# %% [code]
r = np.random.RandomState(42)
r_ind = np.arange(30, 80, dtype=np.int64)
all_ind = {i for i in range(80)}
r.shuffle(r_ind)
train_test_inds = []
norm_dpc = DataProcessingCollection()

for i in range(5):
    test_ind_base = np.array(r_ind[i*10:(i+1)*10])
    train_ind_base = np.array([i for i in all_ind - set(test_ind_base)])
    train_inds_small = np.array([np.array(train_ind_base + j*80) for j in range(1, 4)]).flatten()
    test_inds_small = np.array([np.array(test_ind_base + j*80) for j in range(1, 4)]).flatten()
    train_inds_large = np.array([np.array(train_ind_base + j*80) for j in range(6)]).flatten()
    test_inds_large = np.array([np.array(test_ind_base + j*80) for j in range(6)]).flatten()
    norm_dpc.add_data('small/%d/raw_fft' % (i+1), {'x_train': mID_data_cropped[train_inds_small], 'x_test': mID_data_cropped[test_inds_small], 'y_train': mID_labels[train_inds_small], 'y_test': mID_labels[test_inds_small]})
    norm_dpc.add_data('large/%d/raw_fft' % (i+1), {'x_train': mID_data_cropped[train_inds_large], 'x_test': mID_data_cropped[test_inds_large], 'y_train': mID_labels[train_inds_large], 'y_test': mID_labels[test_inds_large]})
    
norm_dpc.add_processing('pass', ProcessingPassthrough)
norm_dpc.add_processing('MieBaseline_mf', MieBaseline, {'multiple_factors': True}, ['train_factor', 'test_factor'])
norm_dpc.add_processing('MieBaseline_sf', MieBaseline, {'multiple_factors': False}, ['fit_factor'])
norm_dpc.add_processing('MinMaxScaler', MinMaxScaler)
norm_dpc.add_processing('StandardScaler', StandardScaler)
norm_dpc.begin_process()
norm_dpc.save('norm_dpc.pkl')

# %% [markdown]
# Preprocessing

# %% [code]
from sklearn.manifold import LocallyLinearEmbedding, Isomap
from sklearn.decomposition import PCA, FastICA, FactorAnalysis, NMF

# %% [code]
class CustomNMF:
    def __init__(self, **kwargs):
        self.offset = 0
        self.internal_nmf = NMF(**kwargs)
    
    def fit(self, x):
        self.offset = max(-np.min(x), 0) # if positive -> don't shift; otherwise, shift
        self.internal_nmf.fit(x + self.offset)
        return self
    
    def transform(self, x):
        return self.internal_nmf.transform(np.clip(x + self.offset, 0, 1e12)) # 1e12 should be large enough

# %% [code]
preproc_dpc = DataProcessingCollection()
preproc_dpc.add_data_collection(norm_dpc)
preproc_dpc.add_processing('pass', ProcessingPassthrough)
it_nums = [3, 4, 5, 6, 7, 8, 9, 10, 12, 14, 16, 18, 21, 24, 27, 30]
for c in it_nums:
    preproc_dpc.add_processing('PCA-%d' % c, PCA, {'n_components': c, 'random_state': 42})
    preproc_dpc.add_processing('FA-%d' % c, FactorAnalysis, {'n_components': c, 'random_state': 42})
    preproc_dpc.add_processing('NMF-%d' % c, CustomNMF, {'n_components': c, 'max_iter': 2000, 'random_state': 42})
    preproc_dpc.add_processing('ICA-%d' % c, FastICA, {'n_components': c, 'max_iter': 2000, 'random_state': 42})
    for n in it_nums:
        preproc_dpc.add_processing('LLE-Standard-%d-%d' % (c, n), LocallyLinearEmbedding, {'n_neighbors': n, 'n_components': c, 'method': 'standard', 'eigen_solver': 'dense', 'random_state': 42})
        if n >= c:
            preproc_dpc.add_processing('LLE-LTSA-%d-%d' % (c, n), LocallyLinearEmbedding, {'n_neighbors': n, 'n_components': c, 'method': 'ltsa', 'eigen_solver': 'dense', 'random_state': 42})
        if n > c*(c+3)/2:
            preproc_dpc.add_processing('LLE-Hessian-%d-%d' % (c, n), LocallyLinearEmbedding, {'n_neighbors': n, 'n_components': c, 'method': 'hessian', 'eigen_solver': 'dense', 'random_state': 42})
        if n > c:
            preproc_dpc.add_processing('LLE-Modified-%d-%d' % (c, n),  LocallyLinearEmbedding, {'n_neighbors': n, 'n_components': c, 'method': 'modified', 'eigen_solver': 'dense', 'random_state': 42})
        preproc_dpc.add_processing('Isomap-%d-%d' % (c, n), Isomap, {'n_neighbors': n, 'n_components': c})
preproc_dpc.begin_process()
preproc_dpc.save('preproc_dpc.pkl')

# %% [markdown]
# Save as a new file for further processings

# %% [code]
main_dpc = DataProcessingCollection()
main_dpc.add_data_collection(preproc_dpc)
main_dpc.save('main_dpc.pkl')
