# Supplementary material for: Chemometric Analysis of a Ternary Mixture of Caffeine, Quinic Acid, and Nicotinic Acid by Terahertz Spectroscopy
Source: ACS Omega. 2022 Sep 27;7(40):35783–91. doi: 10.1021/acsomega.2c03808 (PMC9558605; doi:10.1021/acsomega.2c03808)
Supplement: Supplementary file 2 — ao2c03808_si_002.zip [file ao2c03808_si_002.zip › data_and_codes/2-Simplify.ipynb]

# %% [code]
import pickle

# %% [code]
with open('main_dpc.pkl', 'rb') as fp:
    main_dict = pickle.load(fp)

# %% [code]
input_list = main_dict['input_data']

# %% [code]
from copy import deepcopy
import numpy as np

# %% [markdown]
# Extend the data with parameters from baseline removal algorithm

# %% [code]
new_dict = dict()
for sub_dict_name, sub_dict in input_list:
    if 'attr' in sub_dict and any('train' in i for i in sub_dict['attr'].keys()):
        data_dict = deepcopy(sub_dict)
        data_dict['x_train'] = np.hstack([data_dict['x_train']] + [data_dict['attr'][j] for j in data_dict['attr'] if 'train' in j])
        data_dict['x_test'] = np.hstack([data_dict['x_test']] + [data_dict['attr'][j] for j in data_dict['attr'] if 'test' in j])
        del data_dict['attr']
        # wf is for with factor -> concat the factors from baseline removal as new feature
        new_dict[sub_dict_name + '_wf'] = data_dict
    new_sub_dict_original = deepcopy(sub_dict)
    del new_sub_dict_original['attr']
    new_dict[sub_dict_name] = new_sub_dict_original

# %% [code]
len(input_list)

# %% [code]
len(new_dict)

# %% [markdown]
# Save the results

# %% [code]
with open('preprocessed_dict.pkl', 'wb') as fp:
    pickle.dump(new_dict, fp)
