# Supplementary material for: Chemometric Analysis of a Ternary Mixture of Caffeine, Quinic Acid, and Nicotinic Acid by Terahertz Spectroscopy
Source: ACS Omega. 2022 Sep 27;7(40):35783–91. doi: 10.1021/acsomega.2c03808 (PMC9558605; doi:10.1021/acsomega.2c03808)
Supplement: Supplementary file 2 — ao2c03808_si_002.zip [file ao2c03808_si_002.zip › data_and_codes/3-Train.py]

#!/usr/bin/env python
# coding: utf-8

# In[1]:


import ray
import pickle
import time
import zlib

import numpy as np
from sklearn.cross_decomposition import PLSRegression
from sklearn.ensemble import GradientBoostingRegressor
from sklearn.neural_network import MLPRegressor
from sklearn.svm import NuSVR, LinearSVR, SVR
from sklearn.multioutput import MultiOutputRegressor
from xgboost import XGBRegressor
from copy import deepcopy
#from lmdbm import Lmdb
import pyrocksdb
import pandas as pd


# In[2]:


with open('preprocessed_dict.pkl', 'rb') as fp:
    preprocessed_dict = pickle.load(fp)


# In[3]:


dict_keys = sorted(preprocessed_dict.keys())


# In[4]:


ray.init(address='auto', log_to_driver=False)#address='ray://34.88.61.81:10001', log_to_driver=False)


# In[5]:


methods = []

for n_components in [3, 4, 5, 6, 7, 8, 9, 10, 12, 14, 16, 18, 21, 24, 27, 30]:
    methods.append(('PLS_%d' % n_components, PLSRegression, {'n_components': n_components, 'scale': False}))
    methods.append(('PLS_%d_scale' % n_components, PLSRegression, {'n_components': n_components, 'scale': True}))

for activation in ['identity', 'logistic', 'tanh', 'relu']:
    for solver in ['lbfgs', 'sgd', 'adam']:
        for hidden_layer_sizes in [3, 4, 5, 6, 7, 8, 9, 10, 12, 14, 16, 18, 21, 24, 27, 30]:
            methods.append(('MLP_%s_%s_sl_%d' % (activation, solver, hidden_layer_sizes), MLPRegressor, {'activation': activation, 'solver': solver, 'max_iter': 1000, 'hidden_layer_sizes': (hidden_layer_sizes,), 'random_state': 42}))
            
# for subsample in [0.1, 0.3, 0.6, 0.8, 1.0]:
#     for max_depth in range(3, 7):
#         methods.append(('GradientBoost_sub%.1f_depth%d' % (subsample, max_depth), XGBRegressor, {'learning_rate': 1e-2, 'n_estimators': 500, 'subsample': subsample, 'max_depth': max_depth, 'random_state': 42, 'wrap_multi': True, 'n_jobs': 1}))
    
for C in [0.5, 1, 2]:
    methods.append(('LinearSVR_C%.1f' % C, LinearSVR, {'C': C, 'random_state': 42, 'wrap_multi': True, 'max_iter': 2000}))

for kernel in ['linear', 'poly', 'rbf', 'sigmoid', 'precomputed']:
    pred_dict = {'kernel': kernel, 'tol': 1e-4, 'cache_size': 1000, 'max_iter': 2000, 'wrap_multi': True}
    name = 'SVR_it2000_' + kernel
    for gamma in ['scale', 'auto']:
        name1 = name + '_' + gamma
        pred_dict['gamma'] = gamma
        for C in [0.5, 1, 2]:
            pred_dict['C'] = C
            name2 = name1 + ('_C%.1f' % C)
            if kernel == 'poly':
                for degree in [2, 3, 4]:
                    pred_dict15 = deepcopy(pred_dict)
                    pred_dict15['degree'] = degree
                    name3 = name2 + ('_deg%d' % degree)
                    methods.append((name3, SVR, deepcopy(pred_dict15)))
                    for nu in [0.3, 0.5, 0.7]:
                        pred_dict2 = deepcopy(pred_dict15)
                        pred_dict2['nu'] = nu
                        methods.append(('Nu' + name3 + ('_nu%.1f' % nu), NuSVR, deepcopy(pred_dict2)))
            else:
                methods.append((name2, SVR, deepcopy(pred_dict)))
                for nu in [0.3, 0.5, 0.7]:
                    pred_dict2 = deepcopy(pred_dict)
                    pred_dict2['nu'] = nu
                    methods.append(('Nu' + name2 + ('_nu%.1f' % nu), NuSVR, deepcopy(pred_dict2)))
                                        
for max_depth in [2, 3, 4, 5, 6]:
    for min_child_weight in [1, 2]:
        for gamma in [0, 0.05]:
            for subsample in [0.2, 0.4, 0.6, 0.8, 1.0]:
                for colsample_bytree in [0.6, 0.8, 1.0]:
                    for n_estimators in [10000]:
                        name = 'XGBRegressor_lr0.01_md%d_mcw%d_ga%.2f_sub%.1f_col%.1f_n%d' % (max_depth, min_child_weight, gamma, subsample, colsample_bytree, n_estimators)
                        o_dict = {'learning_rate': 1e-2, 'n_estimators': n_estimators, 'subsample': subsample, 'colsample_bytree': colsample_bytree, 'max_depth': max_depth, 'gamma': gamma, 'min_child_weight': min_child_weight, 'max_depth': max_depth, 'random_state': 42, 'wrap_multi': True, 'n_jobs': 1}
                        methods.append((name, XGBRegressor, o_dict))
                        
                        
for max_depth in [2, 3, 4, 5, 6]:
    for min_child_weight in [1, 2]:
        for gamma in [0.05]:
            for subsample in [0.2, 0.4, 0.6, 0.8, 1.0]:
                for colsample_bytree in [0.2, 0.4, 0.6, 0.8, 1.0]:
                    for n_estimators in [2000]:
                        name = 'XGBRegressor_lr0.1_md%d_mcw%d_ga%.2f_sub%.1f_col%.1f_n%d' % (max_depth, min_child_weight, gamma, subsample, colsample_bytree, n_estimators)
                        o_dict = {'learning_rate': 1e-1, 'n_estimators': n_estimators, 'subsample': subsample, 'colsample_bytree': colsample_bytree, 'max_depth': max_depth, 'gamma': gamma, 'min_child_weight': min_child_weight, 'max_depth': max_depth, 'random_state': 42, 'wrap_multi': True, 'n_jobs': 1}
                        methods.append((name, XGBRegressor, o_dict))


# In[6]:


dbnames = list(set('__'.join(k.split('/')[:4]) for k in dict_keys))

# In[7]:


n = 150
data_groups = []
for i in range(n):
    data_groups.append(deepcopy({k: preprocessed_dict[k] for k in dict_keys[i::n]}))

n = 50
method_groups = []
for i in range(n):
    method_groups.append(deepcopy(methods[i::n]))


# In[8]:


method_ids = [ray.put(method_group) for method_group in method_groups]


# In[9]:


data_ids = [ray.put(data_group) for data_group in data_groups]


# In[10]:


existing_keys = set()
with pd.HDFStore('store.h5') as store:
    try:
        df = store.get('main')
        existing_keys = set(map(lambda x: '/'.join([str(i) for i in x[:6]]), df.values))
        del df
    except:
        pass
    
run_list = [] # [(i, 'DL_Sigmoid') for i in data_ids] + [(i, 'DL_Linear') for i in data_ids]

for i in range(len(data_groups)):
    data_group = data_groups[i]
    for j in range(len(method_groups)):
        method_group = method_groups[j]
        existing_keys_local = set()
        for data_k, data_v in data_group.items():
            for method in method_group:
                if data_k + '/' + method[0] in existing_keys:
                    existing_keys_local.add(data_k + '/' + method[0])
                    
        data_dict_list = data_ids[i]
        methods_list = method_ids[j]
        run_list.append((data_dict_list, methods_list, existing_keys_local))
        # existing_keys_dict[(i, j)] = existing_keys_local
#with shelve.open('/mnt/HC_Volume_15420957/results.shelve') as db:
#    existing_keys.update(db.keys())
#with Lmdb.open("/mnt/HC_Volume_15420957/results.db", "c") as db:
#    existing_keys.update(db.keys())
#for dbname in dbnames:
#    with Lmdb.open("/mnt/HC_Volume_15420957/%s.db" % dbname, "c") as db:
#        existing_keys.update(db.keys())

    

            
for methods_k in ['DL_Sigmoid', 'DL_Linear']:
    for i in range(len(data_groups)):
        data_group = data_groups[i]
        data_dict_list = data_ids[i]
        
        existing_keys_local = set()
        
        for data_k, data_v in data_group.items():
            if data_k + '/' + methods_k in existing_keys:
                existing_keys_local.add(data_k + '/' + methods_k)
            
        run_list.append((data_dict_list, methods_k, existing_keys_local))
        
del existing_keys
# In[11]:


@ray.remote
def distribute_train(data_dict_list, methods_list, existing_keys = set()):
    from sklearn.utils.validation import _check_fit_params
    from sklearn.base import is_classifier
    from sklearn.utils.fixes import delayed
    from joblib import Parallel
    from sklearn.multioutput import _fit_estimator
    import numpy as np
    # https://stackoverflow.com/questions/66785587/how-do-i-use-validation-sets-on-multioutputregressor-for-xgbregressor
    class MyMultiOutputRegressor(MultiOutputRegressor):

        def fit(self, X, y, sample_weight=None, **fit_params):
            """ Fit the model to data.
            Fit a separate model for each output variable.
            Parameters
            ----------
            X : {array-like, sparse matrix} of shape (n_samples, n_features)
                Data.
            y : {array-like, sparse matrix} of shape (n_samples, n_outputs)
                Multi-output targets. An indicator matrix turns on multilabel
                estimation.
            sample_weight : array-like of shape (n_samples,), default=None
                Sample weights. If None, then samples are equally weighted.
                Only supported if the underlying regressor supports sample
                weights.
            **fit_params : dict of string -> object
                Parameters passed to the ``estimator.fit`` method of each step.
                .. versionadded:: 0.23
            Returns
            -------
            self : object
            """

            if not hasattr(self.estimator, "fit"):
                raise ValueError("The base estimator should implement"
                                 " a fit method")

            X, y = self._validate_data(X, y,
                                       force_all_finite=False,
                                       multi_output=True, accept_sparse=True)
            
            if is_classifier(self):
                check_classification_targets(y)

            if y.ndim == 1:
                raise ValueError("y must have at least two dimensions for "
                                 "multi-output regression but has only one.")

            if (sample_weight is not None and
                    not has_fit_parameter(self.estimator, 'sample_weight')):
                raise ValueError("Underlying estimator does not support"
                                 " sample weights.")
            
            fit_params_validated = _check_fit_params(X, fit_params)
            [(X_test, Y_test)] = fit_params_validated.pop('eval_set')
            self.estimators_ = Parallel(n_jobs=self.n_jobs)(
                delayed(_fit_estimator)(
                    self.estimator, np.ascontiguousarray(X), np.ascontiguousarray(y[:, i]), sample_weight,
                    **fit_params_validated, eval_set=[(np.ascontiguousarray(X_test), np.ascontiguousarray(Y_test[:, i]))])
                for i in range(y.shape[1]))
            return self
        
    out_data = dict()
    for data_name in data_dict_list:
        data_dict = data_dict_list[data_name]
        for predictor_name, predictor_class, predictor_kwargs in methods_list:
            if data_name + '/' + predictor_name in existing_keys:
                continue
            x_train = data_dict['x_train']
            y_train = data_dict['y_train']
            x_test = data_dict['x_test']
            y_test = data_dict['y_test']
            try:
                if 'wrap_multi' in predictor_kwargs:
                    predictor_kwargs2 = {j: predictor_kwargs[j] for j in predictor_kwargs if j != 'wrap_multi'}
                    if 'subsample' in predictor_kwargs:
                        obj = MyMultiOutputRegressor(predictor_class(**predictor_kwargs2))
                        obj.fit(x_train, y_train, eval_set=[(x_test, y_test)], early_stopping_rounds=20, eval_metric='rmse', verbose=False)
                    else:
                        obj = MultiOutputRegressor(predictor_class(**predictor_kwargs2))
                        import numpy as np
                        np.random.seed(42)
                        obj.fit(x_train, y_train)
                else:
                    obj = predictor_class(**predictor_kwargs)
                    obj.fit(x_train, y_train)
                y_train_pred = obj.predict(x_train)
                y_test_pred = obj.predict(x_test)
                out_data[data_name + '/' + predictor_name] = {
                    'sum_sq_train': np.sum(np.power(y_train_pred - y_train, 2)),
                    'n_ssq_train': np.prod(y_train_pred.shape),
                    'sum_sq_test': np.sum(np.power(y_test_pred - y_test, 2)),
                    'n_ssq_test': np.prod(y_test_pred.shape),
                    #'object': obj,
                    'y_train_pred': y_train_pred,
                    'y_test_pred': y_test_pred,
                }
            except:
                pass
                #out_data[data_name + '/' + predictor_name] = zlib.compress(pickle.dumps(None))
    import pickle
    import pandas as pd
    chunk_dict = {
        'Dataset': [],
        'k': [],
        'Conversion': [],
        'Normalization': [],
        'Preprocessing': [],
        'Model': [],
        'TrainSumSE': [],
        'TrainCountSE': [],
        'TestSumSE': [],
        'TestCountSE': [],
    }
    pending_writes = []
    for out_data_name, out_data_val in out_data.items():
        Dataset, k, Conversion, Normalization, Preprocessing, Model = out_data_name.split('/')
        chunk_dict['Dataset'].append(Dataset)
        chunk_dict['k'].append(int(k))
        chunk_dict['Conversion'].append(Conversion)
        chunk_dict['Normalization'].append(Normalization)
        chunk_dict['Preprocessing'].append(Preprocessing)
        chunk_dict['Model'].append(Model)
        chunk_dict['TrainSumSE'].append(out_data_val['sum_sq_train'])
        chunk_dict['TrainCountSE'].append(out_data_val['n_ssq_train'])
        chunk_dict['TestSumSE'].append(out_data_val['sum_sq_test'])
        chunk_dict['TestCountSE'].append(out_data_val['n_ssq_test'])
        pending_writes.append( ( (out_data_name + '/y_train_pred').encode(), pickle.dumps(out_data_val['y_train_pred']) ) )
        pending_writes.append( ( (out_data_name + '/y_test_pred').encode(), pickle.dumps(out_data_val['y_test_pred']) ) )
        
    return {'chunk_dict_df': pd.DataFrame.from_dict(chunk_dict), 'pending_writes': pending_writes}


# In[12]:


@ray.remote
def compute_tf_sigmoid(data_dict_list, existing_keys = set()):
    import os
    import tempfile
    os.environ["OMP_NUM_THREADS"] = '1'
    os.environ['TF_NUM_INTEROP_THREADS'] = '1'
    os.environ['TF_NUM_INTRAOP_THREADS'] = '1'

    import tensorflow as tf
    tf.config.threading.set_inter_op_parallelism_threads(1)
    tf.config.threading.set_intra_op_parallelism_threads(1)
    tf.config.set_soft_device_placement(True)
    from tensorflow import keras
    from tensorflow.keras import layers
    def residual_block(x, filters, conv_num=3, activation="relu"):
        # Shortcut
        s = keras.layers.Conv1D(filters, 1, padding="same")(x)
        for i in range(conv_num - 1):
            x = keras.layers.Conv1D(filters, 3, padding="same")(x)
            x = keras.layers.Activation(activation)(x)
        x = keras.layers.Conv1D(filters, 3, padding="same")(x)
        x = keras.layers.Add()([x, s])
        x = keras.layers.Activation(activation)(x)
        return keras.layers.MaxPool1D(pool_size=2, strides=2)(x)


    def build_model(input_shape, num_classes):
        inputs = keras.layers.Input(shape=input_shape, name="input")

        x = residual_block(inputs, 16, 2)
        x = residual_block(x, 32, 2)
        # x = residual_block(x, 64, 3)
        x = residual_block(x, 128, 3)
        # x = residual_block(x, 128, 3)

        x = keras.layers.AveragePooling1D(pool_size=3, strides=3)(x)
        x = keras.layers.Flatten()(x)
        x = keras.layers.Dense(256, activation="relu")(x)
        # x = keras.layers.Dense(128, activation="relu")(x)

        outputs = keras.layers.Dense(num_classes, activation="sigmoid", name="output")(x)

        return keras.models.Model(inputs=inputs, outputs=outputs)
    
    out_data = dict()
    
    with tf.device('/CPU:0'):
        for data_name in data_dict_list:
            data_dict = data_dict_list[data_name]
            predictor_name = 'DL_Sigmoid'
            if data_name + '/' + predictor_name in existing_keys:
                continue
            x_train = data_dict['x_train']
            y_train = data_dict['y_train']
            x_test = data_dict['x_test']
            y_test = data_dict['y_test']

            if x_train.shape[1] < 22:
                #out_data[data_name + '/' + predictor_name] = zlib.compress(pickle.dumps(None))
                continue
            try:
                tf.random.set_seed(42)
                tr_data = tf.expand_dims(x_train, axis=-1)
                ts_data = tf.expand_dims(x_test, axis=-1)


                model = build_model((tr_data.shape[1:]), 3)


                model.compile(optimizer=keras.optimizers.Adam(1e-3),
                          loss=tf.keras.losses.MeanSquaredError(), metrics=[tf.keras.metrics.RootMeanSquaredError()])

                model.fit(tr_data, y_train, batch_size=16, epochs=50, verbose=0)
                y_train_pred = model.predict(tr_data)
                y_test_pred = model.predict(ts_data)

                out_data[data_name + '/' + predictor_name] = {
                    'sum_sq_train': np.sum(np.power(y_train_pred - y_train, 2)),
                    'n_ssq_train': np.prod(y_train_pred.shape),
                    'sum_sq_test': np.sum(np.power(y_test_pred - y_test, 2)),
                    'n_ssq_test': np.prod(y_test_pred.shape),
                    #'object': model_content,
                    'y_train_pred': y_train_pred,
                    'y_test_pred': y_test_pred,
                }

                #fd, path = tempfile.mkstemp()
                #try:
                #    model.save(path, save_format='h5')
                #    with open(path, 'rb') as fp:
                #        model_content = fp.read()
                #    out_data[data_name + '/' + predictor_name] = zlib.compress(pickle.dumps({
                #        'object': model_content,
                #        'y_train_pred': y_train_pred,
                #        'y_test_pred': y_test_pred,
                #    }))
                #except:
                #    out_data[data_name + '/' + predictor_name] = zlib.compress(pickle.dumps(None))
                #finally:
                #    os.remove(path)

            except:
                pass
                #out_data[data_name + '/' + predictor_name] = zlib.compress(pickle.dumps(None))
    import pickle
    import pandas as pd
    chunk_dict = {
        'Dataset': [],
        'k': [],
        'Conversion': [],
        'Normalization': [],
        'Preprocessing': [],
        'Model': [],
        'TrainSumSE': [],
        'TrainCountSE': [],
        'TestSumSE': [],
        'TestCountSE': [],
    }
    pending_writes = []
    for out_data_name, out_data_val in out_data.items():
        Dataset, k, Conversion, Normalization, Preprocessing, Model = out_data_name.split('/')
        chunk_dict['Dataset'].append(Dataset)
        chunk_dict['k'].append(int(k))
        chunk_dict['Conversion'].append(Conversion)
        chunk_dict['Normalization'].append(Normalization)
        chunk_dict['Preprocessing'].append(Preprocessing)
        chunk_dict['Model'].append(Model)
        chunk_dict['TrainSumSE'].append(out_data_val['sum_sq_train'])
        chunk_dict['TrainCountSE'].append(out_data_val['n_ssq_train'])
        chunk_dict['TestSumSE'].append(out_data_val['sum_sq_test'])
        chunk_dict['TestCountSE'].append(out_data_val['n_ssq_test'])
        pending_writes.append( ( (out_data_name + '/y_train_pred').encode(), pickle.dumps(out_data_val['y_train_pred']) ) )
        pending_writes.append( ( (out_data_name + '/y_test_pred').encode(), pickle.dumps(out_data_val['y_test_pred']) ) )
        
    return {'chunk_dict_df': pd.DataFrame.from_dict(chunk_dict), 'pending_writes': pending_writes}


# In[13]:


@ray.remote
def compute_tf_linear(data_dict_list, existing_keys = set()):
    import os
    import tempfile
    os.environ["OMP_NUM_THREADS"] = '1'
    os.environ['TF_NUM_INTEROP_THREADS'] = '1'
    os.environ['TF_NUM_INTRAOP_THREADS'] = '1'

    import tensorflow as tf
    tf.config.threading.set_inter_op_parallelism_threads(1)
    tf.config.threading.set_intra_op_parallelism_threads(1)
    tf.config.set_soft_device_placement(True)
    from tensorflow import keras
    from tensorflow.keras import layers
    def residual_block(x, filters, conv_num=3, activation="relu"):
        # Shortcut
        s = keras.layers.Conv1D(filters, 1, padding="same")(x)
        for i in range(conv_num - 1):
            x = keras.layers.Conv1D(filters, 3, padding="same")(x)
            x = keras.layers.Activation(activation)(x)
        x = keras.layers.Conv1D(filters, 3, padding="same")(x)
        x = keras.layers.Add()([x, s])
        x = keras.layers.Activation(activation)(x)
        return keras.layers.MaxPool1D(pool_size=2, strides=2)(x)


    def build_model(input_shape, num_classes):
        inputs = keras.layers.Input(shape=input_shape, name="input")

        x = residual_block(inputs, 16, 2)
        x = residual_block(x, 32, 2)
        # x = residual_block(x, 64, 3)
        x = residual_block(x, 128, 3)
        # x = residual_block(x, 128, 3)

        x = keras.layers.AveragePooling1D(pool_size=3, strides=3)(x)
        x = keras.layers.Flatten()(x)
        x = keras.layers.Dense(256, activation="relu")(x)
        # x = keras.layers.Dense(128, activation="relu")(x)

        outputs = keras.layers.Dense(num_classes, activation="linear", name="output")(x)

        return keras.models.Model(inputs=inputs, outputs=outputs)
    
    out_data = dict()
    
    with tf.device('/CPU:0'):
        for data_name in data_dict_list:
            data_dict = data_dict_list[data_name]
            predictor_name = 'DL_Linear'
            if data_name + '/' + predictor_name in existing_keys:
                continue
            x_train = data_dict['x_train']
            y_train = data_dict['y_train']
            x_test = data_dict['x_test']
            y_test = data_dict['y_test']

            if x_train.shape[1] < 22:
                #out_data[data_name + '/' + predictor_name] = zlib.compress(pickle.dumps(None))
                continue
            try:

                tf.random.set_seed(42)
                tr_data = tf.expand_dims(x_train, axis=-1)
                ts_data = tf.expand_dims(x_test, axis=-1)


                model = build_model((tr_data.shape[1:]), 3)


                model.compile(optimizer=keras.optimizers.Adam(1e-3),
                          loss=tf.keras.losses.MeanSquaredError(), metrics=[tf.keras.metrics.RootMeanSquaredError()])

                model.fit(tr_data, y_train, batch_size=16, epochs=50, verbose=0)
                y_train_pred = model.predict(tr_data)
                y_test_pred = model.predict(ts_data)

                out_data[data_name + '/' + predictor_name] = {
                    'sum_sq_train': np.sum(np.power(y_train_pred - y_train, 2)),
                    'n_ssq_train': np.prod(y_train_pred.shape),
                    'sum_sq_test': np.sum(np.power(y_test_pred - y_test, 2)),
                    'n_ssq_test': np.prod(y_test_pred.shape),
                    #'object': model_content,
                    'y_train_pred': y_train_pred,
                    'y_test_pred': y_test_pred,
                }
                
            
                ##fd, path = tempfile.mkstemp()
                #try:
                #    #model.save(path, save_format='h5')
                #    #with open(path, 'rb') as fp:
                #    #    model_content = fp.read()
                #except:
                #    out_data[data_name + '/' + predictor_name] = zlib.compress(pickle.dumps(None))
                #finally:
                #    os.remove(path)
                #
            except:
                pass
                #out_data[data_name + '/' + predictor_name] = zlib.compress(pickle.dumps(None))
    import pickle
    import pandas as pd
    chunk_dict = {
        'Dataset': [],
        'k': [],
        'Conversion': [],
        'Normalization': [],
        'Preprocessing': [],
        'Model': [],
        'TrainSumSE': [],
        'TrainCountSE': [],
        'TestSumSE': [],
        'TestCountSE': [],
    }
    pending_writes = []
    for out_data_name, out_data_val in out_data.items():
        Dataset, k, Conversion, Normalization, Preprocessing, Model = out_data_name.split('/')
        chunk_dict['Dataset'].append(Dataset)
        chunk_dict['k'].append(int(k))
        chunk_dict['Conversion'].append(Conversion)
        chunk_dict['Normalization'].append(Normalization)
        chunk_dict['Preprocessing'].append(Preprocessing)
        chunk_dict['Model'].append(Model)
        chunk_dict['TrainSumSE'].append(out_data_val['sum_sq_train'])
        chunk_dict['TrainCountSE'].append(out_data_val['n_ssq_train'])
        chunk_dict['TestSumSE'].append(out_data_val['sum_sq_test'])
        chunk_dict['TestCountSE'].append(out_data_val['n_ssq_test'])
        pending_writes.append( ( (out_data_name + '/y_train_pred').encode(), pickle.dumps(out_data_val['y_train_pred']) ) )
        pending_writes.append( ( (out_data_name + '/y_test_pred').encode(), pickle.dumps(out_data_val['y_test_pred']) ) )
        
    return {'chunk_dict_df': pd.DataFrame.from_dict(chunk_dict), 'pending_writes': pending_writes}


# In[14]:


#len(method_ids)


# In[15]:


#len(data_ids)


# In[16]:


        


# In[17]:


none_reached = False
remaining_refs = []


# In[18]:


def warn(*args, **kwargs):
    pass
import warnings
warnings.warn = warn


# In[19]:


len(run_list)


# In[20]:


pending_dicts = []
temp_db = {dbname: dict() for dbname in dbnames}


# In[ ]:


while True:
    try:
        cpu_cores = 0 if 'CPU' not in ray.cluster_resources() else ray.cluster_resources()['CPU']
    except:
        cpu_cores = 0
        
    while len(run_list) > 0 and len(remaining_refs) < cpu_cores + 512:
        data_dict_list, methods_list, existing_id = run_list.pop(0)
        # run_list.append((data_dict_list, methods_list))
        if methods_list == 'DL_Sigmoid':
            ray_id = compute_tf_sigmoid.remote(data_dict_list, existing_id)
        elif methods_list == 'DL_Linear':
            ray_id = compute_tf_linear.remote(data_dict_list, existing_id)
        else:
            ray_id = distribute_train.remote(data_dict_list, methods_list, existing_id)
        remaining_refs.append(ray_id) # (ray_id, data_dict_list, methods_list))
    
          
    print('\r%4d' % len(remaining_refs), '%6d' % len(run_list), 'STOR', end='\r')
    with pd.HDFStore('store.h5') as store:
        for result_dict in pending_dicts:
            chunk_dict_df = result_dict['chunk_dict_df']
            store.append('main', chunk_dict_df, data_columns=True, format='table', min_itemsize={
                'Dataset': 20,
                'k': 10,
                'Conversion': 30,
                'Normalization': 40,
                'Preprocessing': 60,
                'Model': 100,
            })
        
    db = pyrocksdb.DB()
    opts = pyrocksdb.Options()
    opts.OptimizeLevelStyleCompaction()
    opts.max_open_files = 300000
    opts.write_buffer_size = 67108864
    opts.max_write_buffer_number = 3
    opts.target_file_size_base = 67108864
    opts.create_if_missing = True
    db.open(opts, 'predictions.db')
    
    opts = pyrocksdb.WriteOptions()
    for result_dict in pending_dicts:
        pending_writes = result_dict['pending_writes']
        for key, val in pending_writes:
            db.put(opts, key, val)
            
    db.close()
    
    pending_dicts = []
    if len(remaining_refs) > 0:
        print('\r%4d' % len(remaining_refs), '%6d' % len(run_list), 'WAIT', end='\r')
        ready_ids, nonready_ids = ray.wait(remaining_refs, num_returns=min(len(remaining_refs), 63))
        print('\r%4d' % len(nonready_ids), '%6d' % len(run_list), 'GET ', end='\r')
        pending_dicts = ray.get(ready_ids)
        print('\r%4d' % len(nonready_ids), '%6d' % len(run_list), 'SEND', end='\r')
        remaining_refs = nonready_ids
        # for ready_id in ready_ids:
        #     ready_id_ind = [i[0] for i in remaining_refs].index(ready_id)
        #     print('\r%4d' % len(nonready_ids), '%6d' % len(run_list), ready_id, end='\r')
        #     try:
        #         pending_dicts.append()
        #         del run_list[run_list.index(tuple(remaining_refs[ready_id_ind][1:]))]
        #     except:
        #         pass
        #     del remaining_refs[ready_id_ind]

        del ready_ids
    if len(remaining_refs) == 0 and len(run_list) == 0 and len(pending_dicts) == 0:
        break

print()
print('DONE!')
