# Supplementary material for: Chemometric Analysis of a Ternary Mixture of Caffeine, Quinic Acid, and Nicotinic Acid by Terahertz Spectroscopy
Source: ACS Omega. 2022 Sep 27;7(40):35783–91. doi: 10.1021/acsomega.2c03808 (PMC9558605; doi:10.1021/acsomega.2c03808)
Supplement: Supplementary file 2 — ao2c03808_si_002.zip [file ao2c03808_si_002.zip › data_and_codes/3.1-Add_ground_truth.py]

#!/usr/bin/env python
# coding: utf-8


import pickle
import numpy as np
import pyrocksdb


with open('preprocessed_dict.pkl', 'rb') as fp:
    preprocessed_dict = pickle.load(fp)

pending_writes = []
for dataset in ['large', 'small']:
    for k in range(1, 6):
        for variable in ['y_train', 'y_test']:
            pending_writes.append((('%s/%d/%s' % (dataset, k, variable)).encode(), pickle.dumps(preprocessed_dict['%s/%d/raw_fft/pass/pass' % (dataset, k)][variable])))
    
db = pyrocksdb.DB()
opts = pyrocksdb.Options()
opts.OptimizeLevelStyleCompaction()
opts.max_open_files = 300000
opts.write_buffer_size = 67108864
opts.max_write_buffer_number = 3
opts.target_file_size_base = 67108864
opts.create_if_missing = True
db.open(opts, 'predictions.db')

opts = pyrocksdb.WriteOptions()
for key, val in pending_writes:
    db.put(opts, key, val)

db.close()

print('DONE!')
