# Supplementary material for: Chemometric Analysis of a Ternary Mixture of Caffeine, Quinic Acid, and Nicotinic Acid by Terahertz Spectroscopy
Source: ACS Omega. 2022 Sep 27;7(40):35783–91. doi: 10.1021/acsomega.2c03808 (PMC9558605; doi:10.1021/acsomega.2c03808)
Supplement: Supplementary file 2 — ao2c03808_si_002.zip [file ao2c03808_si_002.zip › data_and_codes/4-Train Tensorflow.ipynb]

# %% [code]
import ray
import pickle
import time
import zlib

import numpy as np
from copy import deepcopy
from sqlitedict import SqliteDict
import os
import tempfile

# %% [code]
with open('preprocessed_dict.pkl', 'rb') as fp:
    preprocessed_dict = pickle.load(fp)

# %% [code]
dict_keys = sorted(preprocessed_dict.keys())

# %% [code]
ray.init(log_to_driver=False)

# %% [code]

@ray.remote
def compute_tf_sigmoid(data_dict_list, existing_keys = set()):
    import os
    os.environ["OMP_NUM_THREADS"] = '1'
    os.environ['TF_NUM_INTEROP_THREADS'] = '1'
    os.environ['TF_NUM_INTRAOP_THREADS'] = '1'

    import tensorflow as tf
    from tensorflow import keras
    from tensorflow.keras import layers
    def residual_block(x, filters, conv_num=3, activation="relu"):
        # Shortcut
        s = keras.layers.Conv1D(filters, 1, padding="same")(x)
        for i in range(conv_num - 1):
            x = keras.layers.Conv1D(filters, 3, padding="same")(x)
            x = keras.layers.Activation(activation)(x)
        x = keras.layers.Conv1D(filters, 3, padding="same")(x)
        x = keras.layers.Add()([x, s])
        x = keras.layers.Activation(activation)(x)
        return keras.layers.MaxPool1D(pool_size=2, strides=2)(x)


    def build_model(input_shape, num_classes):
        inputs = keras.layers.Input(shape=input_shape, name="input")

        x = residual_block(inputs, 16, 2)
        x = residual_block(x, 32, 2)
        # x = residual_block(x, 64, 3)
        x = residual_block(x, 128, 3)
        # x = residual_block(x, 128, 3)

        x = keras.layers.AveragePooling1D(pool_size=3, strides=3)(x)
        x = keras.layers.Flatten()(x)
        x = keras.layers.Dense(256, activation="relu")(x)
        # x = keras.layers.Dense(128, activation="relu")(x)

        outputs = keras.layers.Dense(num_classes, activation="sigmoid", name="output")(x)

        return keras.models.Model(inputs=inputs, outputs=outputs)
    
    out_data = dict()
    for data_name in data_dict_list:
        data_dict = data_dict_list[data_name]
        predictor_name = 'DL_Sigmoid'
        if data_name + '/' + predictor_name in existing_keys:
            continue
        x_train = data_dict['x_train']
        y_train = data_dict['y_train']
        x_test = data_dict['x_test']
        
        if x_train.shape[1] < 22:
            continue
        try:

            tf.random.set_seed(42)
            tr_data = tf.expand_dims(x_train, axis=-1)
            ts_data = tf.expand_dims(x_test, axis=-1)


            model = build_model((tr_data.shape[1:]), 3)


            model.compile(optimizer=keras.optimizers.Adam(1e-3),
                      loss=tf.keras.losses.MeanSquaredError(), metrics=[tf.keras.metrics.RootMeanSquaredError()])

            model.fit(tr_data, y_train, batch_size=16, epochs=50, verbose=0)
            y_train_pred = model.predict(tr_data)
            y_test_pred = model.predict(ts_data)
            
            fd, path = tempfile.mkstemp()
            try:
                model.save(path, save_format='h5')
                with open(path, 'rb') as fp:
                    model_content = fp.read()
                out_data[data_name + '/' + predictor_name] = zlib.compress(pickle.dumps({
                    'object': model_content,
                    'y_train_pred': y_train_pred,
                    'y_test_pred': y_test_pred,
                }))
            finally:
                os.remove(path)
            
        except:
            pass
    return out_data

# %% [code]

@ray.remote
def compute_tf_linear(data_dict_list, existing_keys = set()):
    import os
    os.environ["OMP_NUM_THREADS"] = '1'
    os.environ['TF_NUM_INTEROP_THREADS'] = '1'
    os.environ['TF_NUM_INTRAOP_THREADS'] = '1'

    import tensorflow as tf
    from tensorflow import keras
    from tensorflow.keras import layers
    def residual_block(x, filters, conv_num=3, activation="relu"):
        # Shortcut
        s = keras.layers.Conv1D(filters, 1, padding="same")(x)
        for i in range(conv_num - 1):
            x = keras.layers.Conv1D(filters, 3, padding="same")(x)
            x = keras.layers.Activation(activation)(x)
        x = keras.layers.Conv1D(filters, 3, padding="same")(x)
        x = keras.layers.Add()([x, s])
        x = keras.layers.Activation(activation)(x)
        return keras.layers.MaxPool1D(pool_size=2, strides=2)(x)


    def build_model(input_shape, num_classes):
        inputs = keras.layers.Input(shape=input_shape, name="input")

        x = residual_block(inputs, 16, 2)
        x = residual_block(x, 32, 2)
        # x = residual_block(x, 64, 3)
        x = residual_block(x, 128, 3)
        # x = residual_block(x, 128, 3)

        x = keras.layers.AveragePooling1D(pool_size=3, strides=3)(x)
        x = keras.layers.Flatten()(x)
        x = keras.layers.Dense(256, activation="relu")(x)
        # x = keras.layers.Dense(128, activation="relu")(x)

        outputs = keras.layers.Dense(num_classes, activation="linear", name="output")(x)

        return keras.models.Model(inputs=inputs, outputs=outputs)
    
    out_data = dict()
    for data_name in data_dict_list:
        data_dict = data_dict_list[data_name]
        predictor_name = 'DL_Linear'
        if data_name + '/' + predictor_name in existing_keys:
            continue
        x_train = data_dict['x_train']
        y_train = data_dict['y_train']
        x_test = data_dict['x_test']
        
        if x_train.shape[1] < 22:
            continue
        try:

            tf.random.set_seed(42)
            tr_data = tf.expand_dims(x_train, axis=-1)
            ts_data = tf.expand_dims(x_test, axis=-1)


            model = build_model((tr_data.shape[1:]), 3)


            model.compile(optimizer=keras.optimizers.Adam(1e-3),
                      loss=tf.keras.losses.MeanSquaredError(), metrics=[tf.keras.metrics.RootMeanSquaredError()])

            model.fit(tr_data, y_train, batch_size=16, epochs=50, verbose=0)
            y_train_pred = model.predict(tr_data)
            y_test_pred = model.predict(ts_data)
            
            fd, path = tempfile.mkstemp()
            try:
                model.save(path, save_format='h5')
                with open(path, 'rb') as fp:
                    model_content = fp.read()
                out_data[data_name + '/' + predictor_name] = zlib.compress(pickle.dumps({
                    'object': model_content,
                    'y_train_pred': y_train_pred,
                    'y_test_pred': y_test_pred,
                }))
            finally:
                os.remove(path)
            
        except:
            pass
    return out_data

# %% [code]
n = 3000
data_groups = []
for i in range(n):
    data_groups.append(deepcopy({k: preprocessed_dict[k] for k in dict_keys[i::n]}))

# %% [code]
data_ids = [ray.put(data_group) for data_group in data_groups]

# %% [code]
with SqliteDict('results.sqlite') as result_sqlite:
    existing_keys = set(result_sqlite.keys())
existing_id = ray.put(existing_keys)

# %% [code]
len(data_ids)

# %% [code]
run_list = [(i, 'Sigmoid') for i in data_ids] + [(i, 'Linear') for i in data_ids]

# %% [code]
none_reached = False
remaining_refs = []

# %% [code]
def warn(*args, **kwargs):
    pass
import warnings
warnings.warn = warn

# %% [code]
len(run_list)

# %% [code]
pending_dicts = []

# %% [code]
with SqliteDict('results.sqlite') as result_sqlite:
    while True:
        cpu_cores = 0 if 'CPU' not in ray.cluster_resources() else ray.cluster_resources()['CPU']
        while len(run_list) > 0 and len(remaining_refs) < cpu_cores + 512:
            data_dict_list, method = run_list.pop(0)
            run_list.append((data_dict_list, method))
            if method == 'Sigmoid':
                ray_id = compute_tf_sigmoid.remote(data_dict_list, existing_id)
            else:
                ray_id = compute_tf_linear.remote(data_dict_list, existing_id)
            remaining_refs.append((ray_id, data_dict_list, method))
            
        for result_dict in pending_dicts:
            for key, val in result_dict.items():
                if key in result_sqlite:
                    continue
                result_sqlite[key] = val
        pending_dicts = []
        
        result_sqlite.commit()
        ready_ids, nonready_ids = ray.wait([i[0] for i in remaining_refs], timeout=1)
        
        for ready_id in ready_ids:
            ready_id_ind = [i[0] for i in remaining_refs].index(ready_id)
            print('\r%4d' % len(nonready_ids), '%6d' % len(run_list), ready_id, end='\r')
            try:
                pending_dicts.append(ray.get(ready_id))
                del run_list[run_list.index(tuple(remaining_refs[ready_id_ind][1:]))]
            except:
                pass
            del remaining_refs[ready_id_ind]
            
        if len(nonready_ids) == 0 and len(remaining_refs) == 0 and len(run_list) == 0 and len(pending_dicts) == 0:
            break
    
    result_sqlite.commit()
