# Supplementary material for: Chemometric Analysis of a Ternary Mixture of Caffeine, Quinic Acid, and Nicotinic Acid by Terahertz Spectroscopy
Source: ACS Omega. 2022 Sep 27;7(40):35783–91. doi: 10.1021/acsomega.2c03808 (PMC9558605; doi:10.1021/acsomega.2c03808)
Supplement: Supplementary file 2 — ao2c03808_si_002.zip [file ao2c03808_si_002.zip › data_and_codes/4.1-Write Excel.ipynb]

# %% [code]
!wget https://phath-am-fr.oss-eu-central-1.aliyuncs.com/store.tar.gz -O store.tar.gz

# %% [code]
!tar -xvf store.tar.gz

# %% [code]
import pandas as pd
import numpy as np

# %% [code]
with pd.HDFStore('store.h5') as store:
    df = store.get('main')
df2 = df.drop_duplicates().dropna().groupby(['Dataset', 'Conversion', 'Normalization', 'Preprocessing', 'Model']).agg({'k': 'sum', 'TrainSumSE': 'sum', 'TrainCountSE': 'sum', 'TestSumSE': 'sum', 'TestCountSE': 'sum'}).reset_index()
del df
df2 = df2[df2['k'] == 15]
df2 = df2[df2['TrainCountSE'] > 0]
df2 = df2[df2['TestCountSE'] > 0]
df2 = df2.drop(columns=['k'])
df2['TrainRMSE'] = np.sqrt(df2['TrainSumSE'] / df2['TrainCountSE']).clip(upper=1000)
df2['TestRMSE'] = np.sqrt(df2['TestSumSE'] / df2['TestCountSE']).clip(upper=1000)
df2 = df2.drop(columns=['TrainSumSE', 'TrainCountSE', 'TestSumSE', 'TestCountSE'])

# %% [code]
df2.to_pickle('predictions.pkl')

# %% [code]
dsets = list(set(df2['Dataset'].to_list()))
norms = list(set(df2['Normalization'].to_list()))

writer = pd.ExcelWriter('thzml_results.xlsx', engine='xlsxwriter')
for dset in dsets:
    for norm in norms:
        if norm != 'MieBaseline_mf':
            df2[(df2['Dataset'] == dset) & (df2['Normalization'] == norm)].to_excel(writer, sheet_name=(dset + '--' + norm), index=False)
        else:
            df2[(df2['Dataset'] == dset) & (df2['Normalization'] == norm) & df2['Preprocessing'].map(lambda x: x[-3:] == '_wf')].to_excel(writer, sheet_name=(dset + '--' + norm + '--wf'), index=False)
            df2[(df2['Dataset'] == dset) & (df2['Normalization'] == norm) & df2['Preprocessing'].map(lambda x: x[-3:] != '_wf')].to_excel(writer, sheet_name=(dset + '--' + norm), index=False)
        #
writer.save()
