# Supplementary material for: Chemometric Analysis of a Ternary Mixture of Caffeine, Quinic Acid, and Nicotinic Acid by Terahertz Spectroscopy
Source: ACS Omega. 2022 Sep 27;7(40):35783–91. doi: 10.1021/acsomega.2c03808 (PMC9558605; doi:10.1021/acsomega.2c03808)
Supplement: Supplementary file 2 — ao2c03808_si_002.zip [file ao2c03808_si_002.zip › data_and_codes/4.2-Analysis.ipynb]

# %% [code]
!wget https://phath-am-fr.oss-eu-central-1.aliyuncs.com/predictions.pkl -O predictions.pkl
!pip install --upgrade pandas

# %% [code]
import pandas as pd

# %% [code]
df = pd.read_pickle('predictions.pkl')

# %% [markdown]
# Main Tables

# %% [markdown]
## Overall Best (not used)

# %% [code]
df[df['Dataset'] == 'large'].nsmallest(5, 'TestRMSE')

# %% [markdown]
## Best dimesionality reduction for each model

# %% [code]
df2 = df[df['Dataset'] == 'large'].sort_values('TestRMSE')
df2.groupby(df2['Model'].map(lambda x: 'SVR' if 'SVR' in x else x[:3])).agg(lambda x: x.iloc[0])

# %% [markdown]
## Best model for each dimesionality reduction

# %% [code]
df2 = df[df['Dataset'] == 'large'].sort_values('TestRMSE')
df2.groupby(df2['Preprocessing'].map(lambda x: x[:3])).agg(lambda x: x.iloc[0])

# %% [markdown]
## Best model with no normalization or dimesionality reduction

# %% [code]
df2 = df[(df['Dataset'] == 'large') & (df['Normalization'] == 'pass') & (df['Preprocessing'] == 'pass')].sort_values('TestRMSE')
df2.groupby(df2['Model'].map(lambda x: 'SVR' if 'SVR' in x else x[:3])).agg(lambda x: x.iloc[0]).sort_values('TestRMSE')

# %% [markdown]
# Best of Dimentionality Reductions for each Models

# %% [markdown]
## Deep Learning

# %% [code]
df2 = df[(df['Dataset'] == 'large') & (df['Model'].map(lambda x: x[:3] == 'DL_'))].sort_values('TestRMSE')
df2.groupby(df2['Preprocessing'].map(lambda x: x[:3])).agg(lambda x: x.iloc[0]).sort_values('TestRMSE')

# %% [markdown]
## MLP

# %% [code]
df2 = df[(df['Dataset'] == 'large') & (df['Model'].map(lambda x: x[:3] == 'MLP'))].sort_values('TestRMSE')
df2.groupby(df2['Preprocessing'].map(lambda x: x[:3])).agg(lambda x: x.iloc[0]).sort_values('TestRMSE')

# %% [markdown]
## PLS

# %% [code]
df2 = df[(df['Dataset'] == 'large') & (df['Model'].map(lambda x: x[:3] == 'PLS'))].sort_values('TestRMSE')
df2.groupby(df2['Preprocessing'].map(lambda x: x[:3])).agg(lambda x: x.iloc[0]).sort_values('TestRMSE')

# %% [markdown]
## SVR

# %% [code]
df2 = df[(df['Dataset'] == 'large') & (df['Model'].map(lambda x: 'SVR' in x))].sort_values('TestRMSE')
df2.groupby(df2['Preprocessing'].map(lambda x: x[:3])).agg(lambda x: x.iloc[0]).sort_values('TestRMSE')

# %% [markdown]
## XGB

# %% [code]
df2 = df[(df['Dataset'] == 'large') & (df['Model'].map(lambda x: x[:3] == 'XGB'))].sort_values('TestRMSE')
df2.groupby(df2['Preprocessing'].map(lambda x: x[:3])).agg(lambda x: x.iloc[0]).sort_values('TestRMSE')
