# Supplementary material for: Chemometric Analysis of a Ternary Mixture of Caffeine, Quinic Acid, and Nicotinic Acid by Terahertz Spectroscopy
Source: ACS Omega. 2022 Sep 27;7(40):35783–91. doi: 10.1021/acsomega.2c03808 (PMC9558605; doi:10.1021/acsomega.2c03808)
Supplement: Supplementary file 2 — ao2c03808_si_002.zip [file ao2c03808_si_002.zip › data_and_codes/4_2_Analysis_(2).ipynb]

# %% [code]
!wget https://phath-am-fr.oss-eu-central-1.aliyuncs.com/predictions.pkl -O predictions.pkl
!pip install --upgrade pandas

# %% [code]
import pandas as pd
from google.colab import files
import datetime
import itertools
import numpy as np
import matplotlib.pyplot as plt
from scipy.stats import gaussian_kde

def download_df(t_df):
    fname = datetime.datetime.now().strftime("%Y-%m-%d_%H-%M-%S") + '.csv'
    with open(fname, 'w') as f:
        f.write(t_df.to_csv())

    files.download(fname)

# %% [code]
df = pd.read_pickle('predictions.pkl')

# %% [code]
df[df['Dataset'] == 'large']

# %% [markdown]
# Main Tables

# %% [markdown]
## Overall Best (not used)

# %% [code]
df[df['Dataset'] == 'large'].nsmallest(10, 'TestRMSE')

# %% [markdown]
## Best dimesionality reduction for each model

# %% [code]
df2 = df[df['Dataset'] == 'large'].sort_values('TestRMSE')
df3 = df2.groupby(df2['Model'].map(lambda x: 'SVR' if 'SVR' in x else x[:3])).agg(lambda x: x.iloc[0]).sort_values('TestRMSE')
download_df(df3)
df3

# %% [markdown]
## Best model for each dimesionality reduction

# %% [code]
df2 = df[df['Dataset'] == 'large'].sort_values('TestRMSE')
df3 = df2.groupby(df2['Preprocessing'].map(lambda x: x[:3])).agg(lambda x: x.iloc[0]).sort_values('TestRMSE')
download_df(df3)
df3

# %% [markdown]
## Best model with no normalization or dimesionality reduction

# %% [code]
df2 = df[(df['Dataset'] == 'large') & (df['Normalization'] == 'pass') & (df['Preprocessing'] == 'pass')].sort_values('TestRMSE')
df3 = df2.groupby(df2['Model'].map(lambda x: 'SVR' if 'SVR' in x else x[:3])).agg(lambda x: x.iloc[0]).sort_values('TestRMSE')
download_df(df3)
df3

# %% [markdown]
# Best of Dimentionality Reductions for each Models

# %% [markdown]
## Deep Learning

# %% [code]
df2 = df[(df['Dataset'] == 'large') & (df['Model'].map(lambda x: x[:3] == 'DL_'))].sort_values('TestRMSE')
df3 = df2.groupby(df2['Preprocessing'].map(lambda x: x[:3])).agg(lambda x: x.iloc[0]).sort_values('TestRMSE')
download_df(df3)
df3

# %% [markdown]
## MLP

# %% [code]
df2 = df[(df['Dataset'] == 'large') & (df['Model'].map(lambda x: x[:3] == 'MLP'))].sort_values('TestRMSE')
df3 = df2.groupby(df2['Preprocessing'].map(lambda x: x[:3])).agg(lambda x: x.iloc[0]).sort_values('TestRMSE')
download_df(df3)
df3

# %% [markdown]
## PLS

# %% [code]
df2 = df[(df['Dataset'] == 'large') & (df['Model'].map(lambda x: x[:3] == 'PLS'))].sort_values('TestRMSE')
df3 = df2.groupby(df2['Preprocessing'].map(lambda x: x[:3])).agg(lambda x: x.iloc[0]).sort_values('TestRMSE')
download_df(df3)
df3

# %% [code]
df2 = df[(df['Dataset'] == 'large') & (df['Model'].map(lambda x: x[:3] == 'PLS'))].sort_values('TestRMSE', ascending=False)
df3 = df2.groupby(df2['Preprocessing'].map(lambda x: x[:3])).agg(lambda x: x.iloc[0]).sort_values('TestRMSE')
df3

# %% [markdown]
## SVR

# %% [code]
df2 = df[(df['Dataset'] == 'large') & (df['Model'].map(lambda x: 'SVR' in x))].sort_values('TestRMSE')
df3 = df2.groupby(df2['Preprocessing'].map(lambda x: x[:3])).agg(lambda x: x.iloc[0]).sort_values('TestRMSE')
download_df(df3)
df3

# %% [markdown]
## XGB

# %% [code]
df2 = df[(df['Dataset'] == 'large') & (df['Model'].map(lambda x: x[:3] == 'XGB'))].sort_values('TestRMSE')
df3 = df2.groupby(df2['Preprocessing'].map(lambda x: x[:3])).agg(lambda x: x.iloc[0]).sort_values('TestRMSE')
download_df(df3)
df3

# %% [markdown]
# Linear vs non-linear

# %% [markdown]
## MLP

# %% [code]
df2 = df[(df['Dataset'] == 'large') & (df['Model'].map(lambda x: x[:3] == 'MLP'))].sort_values('TestRMSE')
df2['is_linear'] = df2['Model'].map(lambda x: x[:8] == 'MLP_iden')
df3 = df2.groupby(df2['is_linear']).agg(lambda x: x.iloc[0]).sort_values('TestRMSE')
download_df(df3)
df3

# %% [code]
df2 = df[(df['Dataset'] == 'large') & (df['Normalization'] == 'pass') & (df['Preprocessing'] == 'pass') & (df['Model'].map(lambda x: x[:3] == 'MLP'))].sort_values('TestRMSE')
df2['is_linear'] = df2['Model'].map(lambda x: x[:8] == 'MLP_iden')
df3 = df2.groupby(df2['is_linear']).agg(lambda x: x.iloc[0]).sort_values('TestRMSE')
download_df(df3)
df3

# %% [code]
df2 = df[(df['Dataset'] == 'large') & (df['Model'].map(lambda x: x[:3] == 'MLP')) & (df['Preprocessing'] == 'LLE-Modified-14-30')].sort_values('TestRMSE')
df2['is_linear'] = df2['Model'].map(lambda x: x[:8] == 'MLP_iden')
df3 = df2.groupby(df2['is_linear']).agg(lambda x: x.iloc[0]).sort_values('TestRMSE')
download_df(df3)
df3

# %% [markdown]
## SVR

# %% [code]
df2 = df[(df['Dataset'] == 'large') & (df['Model'].map(lambda x: 'SVR' in x))].sort_values('TestRMSE')
df2['is_linear'] = df2['Model'].map(lambda x: 'lin' in x.lower())
df3 = df2.groupby(df2['is_linear']).agg(lambda x: x.iloc[0]).sort_values('TestRMSE')
download_df(df3)
df3

# %% [code]
df2 = df[(df['Dataset'] == 'large') & (df['Model'].map(lambda x: 'SVR' in x)) & (df['Preprocessing'] == 'LLE-Modified-18-30')].sort_values('TestRMSE')
df2['is_linear'] = df2['Model'].map(lambda x: 'lin' in x.lower())
df3 = df2.groupby(df2['is_linear']).agg(lambda x: x.iloc[0]).sort_values('TestRMSE')
download_df(df3)
df3

# %% [markdown]
# New Analysis

# %% [code]
df2 = df[df['Dataset'] == 'large']
df2 = df2.assign(Combined=(df2['Dataset'] + '/' + df2['Conversion'] + '/' + df2['Normalization'] + '/' + df2['Model']))
df2['Preprocessing'] = df2['Preprocessing'].map(lambda x: x[:3])
df2['Model'] = df2['Model'].map(lambda x: 'SVR' if 'SVR' in x else x[:3])
df2 = df2.assign(Combined2=(df2['Combined'] + '/' + df2['Preprocessing']))
df2 = df2[['Combined', 'Preprocessing', 'Combined2', 'TrainRMSE', 'TestRMSE', 'Model']]
df2[['Combined', 'Preprocessing', 'Combined2', 'Model']] = df2[['Combined', 'Preprocessing', 'Combined2', 'Model']].astype('category')
df2

# %% [code]
df3 = df2.sort_values('TestRMSE').drop_duplicates('Combined2')
df3

# %% [code]
unique_keys = df3['Combined'].unique()
unique_keys 

# %% [code]
df3[df3['Combined'] == unique_keys[0]]

# %% [code]
temp_dict = df3[df3['Combined'] == unique_keys[0]].copy(deep=True).set_index('Preprocessing').to_dict()
temp_dict

# %% [code]
valid_dict_keys = list(itertools.product(temp_dict['TestRMSE'].keys(), temp_dict['TestRMSE'].keys()))

# %% [code]
train_rmse_all_diff = dict()
test_rmse_all_diff = dict()

# %% [code]
for uk in unique_keys:
    temp_dict = df3[df3['Combined'] == uk].copy(deep=True).set_index('Preprocessing').to_dict()
    if len(temp_dict['TrainRMSE']) != 7:
        continue
    current_model = temp_dict['Model']['pas']
    for i_j in valid_dict_keys:
        i, j = i_j
        i_j_k = (i, j, current_model)
        if i_j_k not in train_rmse_all_diff:
            train_rmse_all_diff[i_j_k] = []
            test_rmse_all_diff[i_j_k] = []
        train_rmse_all_diff[i_j_k].append(temp_dict['TrainRMSE'][i] - temp_dict['TrainRMSE'][j])
        test_rmse_all_diff[i_j_k].append(temp_dict['TestRMSE'][i] - temp_dict['TestRMSE'][j])

# %% [code]


# %% [code]
fig, axs = plt.subplots(6, 5, figsize=(10, 10))
keys_sp = ['FA-', 'ICA', 'Iso', 'LLE', 'NMF', 'PCA']
models_sp = ['DL_', 'MLP', 'PLS', 'SVR', 'XGB']
for i in range(6):
    for j in range(5):
        key = keys_sp[i]
        model = models_sp[j]
        
        temp_train_data = train_rmse_all_diff[(key, 'pas', model)]
        temp_test_data = test_rmse_all_diff[(key, 'pas', model)]

        rge = 0.1
        if model == 'SVR':
            rge = 5
        
        xs = np.linspace(-rge, rge, 200)

        density = gaussian_kde(temp_train_data)
        density.covariance_factor = lambda : .25
        density._compute_covariance()
        denst = density(xs)
        denst /= max(denst)
        axs[i, j].plot(xs, denst)

        density = gaussian_kde(temp_test_data)
        density.covariance_factor = lambda : .25
        density._compute_covariance()
        denst = density(xs)
        denst /= max(denst)
        axs[i, j].plot(xs, denst)
        #if i == 0:
        axs[-1, j].set(xlabel=models_sp[j])
        axs[i, 0].set(ylabel=keys_sp[i])

# %% [code]
for model in ['DL_', 'MLP', 'PLS', 'SVR', 'XGB']:
    print('\t', model, sep='', end='')
for key in ['FA-', 'ICA', 'Iso', 'LLE', 'NMF', 'PCA']:
    print()
    print(key, end='\t')
    for model in ['DL_', 'MLP', 'PLS', 'SVR', 'XGB']:
        temp_train_data = train_rmse_all_diff[(key, 'pas', model)]
        temp_test_data = test_rmse_all_diff[(key, 'pas', model)]
        print('%.4f' % (np.average(temp_test_data)), end='\t')

# %% [markdown]
# Normalization based

# %% [code]
df2 = df[df['Dataset'] == 'large']
df2 = df2.assign(Normalization = df2['Normalization'].map(lambda x: x[:3]))
df2 = df2.assign(Combined=(df2['Dataset'] + '/' + df2['Conversion'] + '/' + df2['Preprocessing'] + '/' + df2['Model']))
df2['Model'] = df2['Model'].map(lambda x: 'SVR' if 'SVR' in x else x[:3])
df2 = df2.assign(Combined2=(df2['Combined'] + '/' + df2['Normalization']))
df2 = df2[['Combined', 'Normalization', 'Combined2', 'TrainRMSE', 'TestRMSE', 'Model']]
df2[['Combined', 'Normalization', 'Combined2', 'Model']] = df2[['Combined', 'Normalization', 'Combined2', 'Model']].astype('category')
df2

# %% [code]
df2.dtypes

# %% [code]
df3 = df2.sort_values('TestRMSE').drop_duplicates('Combined2').set_index('Combined2')
df3

# %% [code]
unique_keys = df3['Combined'].unique()
unique_keys 

# %% [code]
unique_dict_keys = df3['Normalization'].unique()
valid_dict_keys = list(itertools.product(unique_dict_keys, unique_dict_keys))

# %% [code]
train_rmse_all_diff = dict()
test_rmse_all_diff = dict()

# %% [code]
dct_test = df3.to_dict()

# %% [code]
dct_test.keys()

# %% [code]
for uk in unique_keys:
    halt = False
    temp_dict = {
        'Model': dict(),
        'TrainRMSE': dict(),
        'TestRMSE': dict()
    }
    for udk in unique_dict_keys:
        cd = uk + '/' + udk
        if cd not in dct_test['TrainRMSE'] or np.isnan(dct_test['TrainRMSE'][cd]) or np.isnan(dct_test['TestRMSE'][cd]) or dct_test['TrainRMSE'][cd] >= 1000 or dct_test['TestRMSE'][cd] >= 1000:
            halt = True
            break
        for tdk in temp_dict.keys():
            temp_dict[tdk][dct_test['Normalization'][cd]] = dct_test[tdk][cd]
    if halt:
        continue
        
    current_model = temp_dict['Model']['pas']
    for i_j in valid_dict_keys:
        i, j = i_j
        i_j_k = (i, j, current_model)
        if i_j_k not in train_rmse_all_diff:
            train_rmse_all_diff[i_j_k] = []
            test_rmse_all_diff[i_j_k] = []
        train_rmse_all_diff[i_j_k].append(temp_dict['TrainRMSE'][i] - temp_dict['TrainRMSE'][j])
        test_rmse_all_diff[i_j_k].append(temp_dict['TestRMSE'][i] - temp_dict['TestRMSE'][j])

# %% [code]
fig, axs = plt.subplots(3, 5, figsize=(10, 5))
keys_sp = ['Mie', 'Min', 'Sta',]
models_sp = ['DL_', 'MLP', 'PLS', 'SVR', 'XGB']
for i in range(3):
    for j in range(5):
        key = keys_sp[i]
        model = models_sp[j]
        
        temp_train_data = train_rmse_all_diff[(key, 'pas', model)]
        temp_test_data = test_rmse_all_diff[(key, 'pas', model)]

        rge = 0.1
        if model == 'SVR':
            rge = 2
        if model == 'SVR' and key == 'Sta':
            rge = 5
        if model == 'PLS':
            rge = 3
        if model == 'MLP' and key == 'Sta':
            rge = 2
        
        xs = np.linspace(-rge, rge, 200)

        density = gaussian_kde(temp_train_data)
        density.covariance_factor = lambda : .1
        density._compute_covariance()
        denst = density(xs)
        denst /= max(denst)
        axs[i, j].plot(xs, denst)

        density = gaussian_kde(temp_test_data)
        density.covariance_factor = lambda : .1
        density._compute_covariance()
        denst = density(xs)
        denst /= max(denst)
        axs[i, j].plot(xs, denst)
        #if i == 0:
        axs[-1, j].set(xlabel=models_sp[j])
        axs[i, 0].set(ylabel=keys_sp[i])

# %% [code]
for model in ['DL_', 'MLP', 'PLS', 'SVR', 'XGB']:
    print('\t', model, sep='', end='')
for key in ['Mie', 'Min', 'Sta']:
    print()
    print(key, end='\t')
    for model in ['DL_', 'MLP', 'PLS', 'SVR', 'XGB']:
        temp_train_data = train_rmse_all_diff[(key, 'pas', model)]
        temp_test_data = test_rmse_all_diff[(key, 'pas', model)]
        print('%.4f' % (np.average(temp_test_data)), end='\t')
