# Supplementary material for: Chemometric Analysis of a Ternary Mixture of Caffeine, Quinic Acid, and Nicotinic Acid by Terahertz Spectroscopy
Source: ACS Omega. 2022 Sep 27;7(40):35783–91. doi: 10.1021/acsomega.2c03808 (PMC9558605; doi:10.1021/acsomega.2c03808)
Supplement: Supplementary file 2 — ao2c03808_si_002.zip [file ao2c03808_si_002.zip › data_and_codes/5-Plot.ipynb]

# %% [code]
import redis
import pickle
import matplotlib.pyplot as plt
%matplotlib inline
import numpy as np

# %% [code]
r = redis.Redis(host='95.216.151.196', port=5555) # RocksDB originally from https://phath-am-fr.oss-eu-central-1.aliyuncs.com/predictions.tar.gz

# %% [code]
y_train_pred = pickle.loads(r.get('small/1/raw_fft/pass/PCA-18/MLP_tanh_lbfgs_sl_16/y_train_pred'))

# %% [code]
y_train = pickle.loads(r.get('small/1/y_train'))

# %% [code]
y_test = pickle.loads(r.get('small/1/y_test'))

# %% [code]
plot_x = 

# %% [code]
np.concat(y_train, y_test)

# %% [code]
plt.scatter(y_train_pred, y_train)
