# Supplementary material for: Chemometric Analysis of a Ternary Mixture of Caffeine, Quinic Acid, and Nicotinic Acid by Terahertz Spectroscopy
Source: ACS Omega. 2022 Sep 27;7(40):35783–91. doi: 10.1021/acsomega.2c03808 (PMC9558605; doi:10.1021/acsomega.2c03808)
Supplement: Supplementary file 2 — ao2c03808_si_002.zip [file ao2c03808_si_002.zip › data_and_codes/5_Plot_Chem.ipynb]

# %% [code]
!pip install redis
!wget "https://phath-am-fr.oss-eu-central-1.aliyuncs.com/LibreBaskerville-Regular.ttf" -O "LibreBaskerville-Regular.ttf"

# %% [code]
import redis
import pickle
import matplotlib.pyplot as plt
%matplotlib inline
import numpy as np
import matplotlib.font_manager as fm

# %% [code]
r = redis.Redis(host='95.216.151.196', port=5555)

# %% [code]
lim_set = [-0.05, 1.05]

line_kwargs = {'color': (0.7, 0.7, 0.7), 'zorder': 1}
font_props = fm.FontProperties(fname='LibreBaskerville-Regular.ttf', size=11.5)
font_kwargs = {'fontproperties': font_props, 'ha': 'center'}

y_preds = []
y_tests = []
titles = ['caffeine anhydrous', 'D-(-)-quinic acid', 'nicotinic acid']
for i in range(1, 6):
    y_test_pred = pickle.loads(r.get('large/%d/raw_fft/MinMaxScaler/FA-27/MLP_logistic_lbfgs_sl_4/y_test_pred' % i))
    y_test = pickle.loads(r.get('large/%d/y_test' % i))
    y_preds.append(y_test_pred)
    y_tests.append(y_test)
    
y_preds = np.vstack(y_preds)
y_tests = np.vstack(y_tests)
fig, axes = plt.subplots(1, 3, figsize=(11, 4), subplot_kw={'xlim': lim_set, 'ylim': lim_set})
for j in range(3):
    title_color = [0, 0, 0]
    title_color[j] = 0.6
    axes[j].set_title(titles[j], color=title_color, **font_kwargs)
    plot_color = 0.7*y_preds + ((1-np.sqrt(np.sum(y_preds**2, axis=1))).reshape(-1, 1) @ np.array([0.7]*3).reshape(1, 3))
    if j > 0:
        axes[j].set_yticks([])
    else:
        axes[j].set_yticks(np.arange(0, 1.001, 0.2))
        axes[j].set_ylabel('Predicted Ratio', **font_kwargs)
    axes[j].axis('square')
    for k in np.arange(0, 1.001, 0.2):
        axes[j].axvline(x=k, **line_kwargs)
        axes[j].axhline(y=k, **line_kwargs)
    axes[j].plot(lim_set, lim_set, color=(0, 0, 0), zorder=2)
    axes[j].scatter(y_tests[:, j], y_preds[:, j], color=plot_color, zorder=3)
    axes[j].set_xlim(lim_set)
    axes[j].set_ylim(lim_set)
    axes[j].set_xlabel('Actual Ratio', **font_kwargs)
    for label in axes[j].get_xticklabels():
        label.set_fontproperties(font_props)
    for label in axes[j].get_yticklabels():
        label.set_fontproperties(font_props)
plt.tight_layout()
plt.savefig('ratio.png', dpi=300)

# %% [code]
lim_set = np.array([-0.05, 1.05])

def square_subplots(fig):
    rows, cols = axes[0].get_subplotspec().get_gridspec().get_geometry()
    l = fig.subplotpars.left
    r = fig.subplotpars.right
    t = fig.subplotpars.top
    b = fig.subplotpars.bottom
    wspace = fig.subplotpars.wspace
    hspace = fig.subplotpars.hspace
    figw,figh = fig.get_size_inches()

    axw = figw*(r-l)/(cols+(cols-1)*wspace)
    axh = figh*(t-b)/(rows+(rows-1)*hspace)
    axs = min(axw,axh)
    w = (1-axs/figw*(cols+(cols-1)*wspace))/2.
    h = (1-axs/figh*(rows+(rows-1)*hspace))/2.
    fig.subplots_adjust(bottom=h, top=1-h, left=w, right=1-w)

line_kwargs = {'color': (0.7, 0.7, 0.7), 'zorder': 1}
font_props = fm.FontProperties(fname='LibreBaskerville-Regular.ttf', size=11.5)
font_kwargs = {'fontproperties': font_props, 'ha': 'center'}

titles = ['caffeine anhydrous', 'D-(-)-quinic acid', 'nicotinic acid']

y_preds = []
y_tests = []
for i in range(1, 6):
    y_test_pred = pickle.loads(r.get('large/%d/raw_fft/pass/pass/MLP_tanh_lbfgs_sl_16/y_test_pred' % i))
    y_test = pickle.loads(r.get('large/%d/y_test' % i))
    y_preds.append(y_test_pred)
    y_tests.append(y_test)
    
y_preds = np.vstack(y_preds)
y_tests = np.vstack(y_tests)


y_preds2 = []
y_tests2 = []
for i in range(1, 6):
    y_test_pred2 = pickle.loads(r.get('large/%d/raw_fft/pass/pass/MLP_identity_lbfgs_sl_10/y_test_pred' % i))
    y_test2 = pickle.loads(r.get('large/%d/y_test' % i))
    y_preds2.append(y_test_pred2)
    y_tests2.append(y_test2)
    
y_preds2 = np.vstack(y_preds2)
y_tests2 = np.vstack(y_tests2)

fig, axes = plt.subplots(1, 3, figsize=(11, 4), subplot_kw={'xlim': lim_set, 'ylim': [-0.25, 1.05]})
for j in range(3):
    title_color = [0, 0, 0]
    title_color[j] = 0.6
    
    ax2 = axes[j].twinx()

    axes[j].set_title(titles[j], **font_kwargs)
    plot_color = 0.7*y_preds + ((1-np.sqrt(np.sum(y_preds**2, axis=1))).reshape(-1, 1) @ np.array([0.7]*3).reshape(1, 3))
    
    if j == 0:
        axes[j].tick_params(axis='y', color='C0', labelcolor='C0')
        axes[j].set_yticks(np.arange(-0.2, 1.001, 0.2))
        axes[j].set_ylabel('Predicted Nonlinear MLP Ratio', color='C0', **font_kwargs)
    else:
        axes[j].set_yticks([])

    #axes[j].axis('square')
    for k in np.arange(0, 1.001, 0.2):
        axes[j].axvline(x=k, **line_kwargs)
    for k in np.arange(-0.2, 1.001, 0.2):
        axes[j].axhline(y=k, **line_kwargs)


    axes[j].plot(lim_set, lim_set, color='#0A5C94', zorder=2)
    axes[j].plot(lim_set, lim_set-0.2, color='#A51011', zorder=2)
    axes[j].scatter(y_tests[:, j], y_preds[:, j], color='C0', s=1, zorder=3)
    axes[j].scatter(y_tests2[:, j], y_preds2[:, j]-0.2, color='C3', s=1, zorder=3)
    axes[j].set_xlim(lim_set)
    axes[j].set_ylim([-0.25, 1.05])
    axes[j].set_xlabel('Actual Ratio', **font_kwargs)

    

    if j == 2:
        ax2.set_yticks(np.arange(0, 1.201, 0.2))
        ax2.tick_params(axis='y', color='C3', labelcolor='C3')
        ax2.set_ylabel('Predicted Linear MLP Ratio', color='C3', **font_kwargs)
        for label in ax2.get_yticklabels():
            label.set_fontproperties(font_props)
        ax2.set_ylim([-0.05, 1.25])
    else:
        ax2.set_yticks([])

    for label in axes[j].get_xticklabels():
        label.set_fontproperties(font_props)
    for label in axes[j].get_yticklabels():
        label.set_fontproperties(font_props)
        

plt.tight_layout()
square_subplots(fig)
fig.canvas.mpl_connect("resize_event", lambda evt: square_subplots(fig))
plt.savefig('ratio2.png', dpi=300)
