# Supplementary material for: Chemometric Analysis of a Ternary Mixture of Caffeine, Quinic Acid, and Nicotinic Acid by Terahertz Spectroscopy
Source: ACS Omega. 2022 Sep 27;7(40):35783–91. doi: 10.1021/acsomega.2c03808 (PMC9558605; doi:10.1021/acsomega.2c03808)
Supplement: Supplementary file 2 — ao2c03808_si_002.zip [file ao2c03808_si_002.zip › data_and_codes/5_Plot_Ternary.ipynb]

# %% [code]
!pip install redis
!wget "https://phath-am-fr.oss-eu-central-1.aliyuncs.com/LibreBaskerville-Regular.ttf" -O "LibreBaskerville-Regular.ttf"

# %% [code]
import redis
import pickle
import matplotlib.pyplot as plt
%matplotlib inline
import numpy as np
import matplotlib.font_manager as fm

# %% [code]
r = redis.Redis(host='95.216.151.196', port=5555)

# %% [code]
y_train_pred = pickle.loads(r.get('small/1/raw_fft/pass/PCA-18/MLP_tanh_lbfgs_sl_16/y_train_pred'))

# %% [code]
y_train = pickle.loads(r.get('small/1/y_train'))

# %% [code]
y_test = pickle.loads(r.get('small/1/y_test'))

# %% [code]
a, b, c = np.hsplit(np.unique(np.vstack([y_train, y_test]), axis=0), 3)

# %% [code]
def abc2xy(a, b, c):
    return 0.5*(2*b+c)/(a+b+c), np.sqrt(3)/2*(c)/(a+b+c)
plot_x, plot_y = abc2xy(a, b, c)

# %% [code]


# %% [code]
plt.figure(figsize=(5, 5), frameon=False)
line_kwargs = {'color': (0.7, 0.7, 0.7), 'zorder': 1}
font_kwargs = {'fontproperties': fm.FontProperties(fname='LibreBaskerville-Regular.ttf', size=11.5), 'ha': 'center'}
for i in np.arange(0, 1.001, 0.1):
    x1, y1 = abc2xy(0, 1-i, i)
    x2, y2 = abc2xy(i, 1-i, 0)
    x3, y3 = abc2xy(1-i, 0, i)
    plt.plot((x1, x2), (y1, y2), **line_kwargs)
    plt.plot((x1, x3), (y1, y3), **line_kwargs)
    plt.plot((1-x2, x3), (y2, y3), **line_kwargs)
    plt.text(x1 + 0.05, y1 + 0.005, '%.1f' % (1-i), **font_kwargs, color=(0, 0.6, 0))
    plt.text(x3 - 0.05, y3 - 0.005, '%.1f' % (i), **font_kwargs, color=(0, 0, 0.6))
    plt.text(x2, y2 - 0.05, '%.1f' % (i), **font_kwargs, color=(0.6, 0, 0))
plt.text(0.5, -0.1, 'caffeine anhydrous', **font_kwargs, color=(0.6, 0, 0))
plt.text(0.85, 0.35, 'D-(-)-quinic acid', **font_kwargs, rotation=120+180, color=(0, 0.6, 0))
plt.text(0.15, 0.35, 'nicotinic acid', **font_kwargs, rotation=60, color=(0, 0, 0.6))
plt.plot((0, 1), (0, 0), **line_kwargs)
plt.plot((0, 0.5), (0, np.sqrt(3)/2), **line_kwargs)
plt.plot((1, 0.5), (0, np.sqrt(3)/2), **line_kwargs)
plot_color = np.hstack([0.7*a, 0.7*b, 0.7*c]) + (1-np.sqrt(a**2+b**2+c**2))*np.array([0.7]*3)
plt.scatter(plot_x, plot_y, color=plot_color, zorder=2)
plt.axis('off')
plt.axis('equal')
plt.xticks([])
plt.yticks([])
#plt.quiver((0.85, 0.75), 0.9, 0.75 - 0.05*np.sqrt(3))
plt.annotate("", xy=(0.90, 0.75 - 0.05*np.sqrt(3)), xytext=(0.85 - 0.005, 0.75 + 0.005/2*np.sqrt(3)), arrowprops=dict(arrowstyle="->", color=(0.6, 0, 0)))
plt.annotate("", xy=(0.90, 0.75 + 0.05*np.sqrt(3)), xytext=(0.85 - 0.005, 0.75 - 0.005/2*np.sqrt(3)), arrowprops=dict(arrowstyle="->", color=(0, 0.6, 0)))
plt.annotate("", xy=(0.75, 0.75), xytext=(0.85 + 0.005, 0.75), arrowprops=dict(arrowstyle="->", color=(0, 0, 0.6)))
plt.savefig('mixture_triangle.png', dpi=300, bbox_inches='tight')
#plt.savefig('mixture_triangle.eps', dpi=300)

# %% [code]
