# Supplementary material for: Chemometric Analysis of a Ternary Mixture of Caffeine, Quinic Acid, and Nicotinic Acid by Terahertz Spectroscopy
Source: ACS Omega. 2022 Sep 27;7(40):35783–91. doi: 10.1021/acsomega.2c03808 (PMC9558605; doi:10.1021/acsomega.2c03808)
Supplement: Supplementary file 2 — ao2c03808_si_002.zip [file ao2c03808_si_002.zip › data_and_codes/6-Baseline_Analysis.ipynb]

# %% [code]
import rampy as rp
import numpy as np
from scipy.optimize import nnls
import pickle
import matplotlib.pyplot as plt

# %% [code]
with open('aux_info.pkl', 'rb') as fp:
    aux_info = pickle.load(fp)
with open('dataset_raw_fft_1.pkl', 'rb') as fp:
    dataset_raw_fft_1 = pickle.load(fp)

# %% [code]
plt.plot(dataset_raw_fft_1['raw_fft'][0]['x_train'][::80, :].T)

# %% [code]
dataset_raw_fft_1['raw_fft'][0]['y_train'][3::70, :]

# %% [code]
plt.plot(dataset_raw_fft_1['raw_fft'][0]['x_train'][3::70, :].T)

# %% [code]
base = baseline(aux_info['frequency'] / 1e12, dataset_raw_fft_1['raw_fft'][0]['x_train'][3, :])
plt.plot(dataset_raw_fft_1['raw_fft'][0]['x_train'][3, :])
plt.plot(base)

# %% [code]
class MieBasis:
    def __init__(self, wave_numbers, num_basis,
                 r_min=1e-6, r_max=100e-6, n_min=1.1, n_max=1.5):
        self.wave_numbers = wave_numbers
        self.num_basis = num_basis
        self.r_min = r_min
        self.r_max = r_max
        self.n_min = n_min
        self.n_max = n_max
        alpha_min = 4 * np.pi * r_min * (n_min - 1)
        alpha_max = 4 * np.pi * r_max * (n_max - 1)
        self.alphas = np.linspace(alpha_min, alpha_max, num_basis)
    
        Q = []
        Q.append(np.ones_like(self.wave_numbers))
        Q.append(-np.ones_like(self.wave_numbers))
        Q.append(self.wave_numbers - np.min(self.wave_numbers))
        for a in self.alphas:
            rho = a * self.wave_numbers * 1e2
            Q.append(2 - (4 / rho) * np.sin(rho) + (4 / rho**2) * (1 - np.cos(rho)))
        self._Q = np.array(Q).T
        self._Q /= np.sqrt(np.sum(self._Q**2, axis=0, keepdims = True))
        
    @property
    def Q(self):
        return self._Q


class NN2OMP(object):
    def __init__(self, basis, maxiter=1000, maxactive=100,
                 min_diff=5e-4, thresh=5e-3):
        self.basis = basis
        self.maxiter = maxiter
        self.maxactive = maxactive
        self.min_diff = min_diff
        self.thresh = thresh
  
    def run(self, raw_spectrum):
        raw_spectrum = raw_spectrum.flatten()
        peak_spectrum = np.zeros_like(raw_spectrum)
    
        for _ in range(self.maxiter):
            base_spectrum = raw_spectrum - peak_spectrum
            res = base_spectrum
            index_set = set([])
            res_rms_prev = np.sqrt(np.mean(res**2))
      
            for _ in range(self.maxactive):
                similarity = np.matmul(res.T, self.basis)
                for k in index_set:
                    similarity[k] = -np.inf
                index_set.add(np.argmax(similarity))
                D = self.basis[:, sorted(list(index_set))]
                x, _ = nnls(D, base_spectrum)
                recon = np.matmul(D, x)
                res = base_spectrum - recon
                res_rms = np.sqrt(np.mean(res**2))
                if np.abs(res_rms_prev - res_rms) < self.min_diff:
                    break
                res_rms_prev = res_rms
      
            peak_spectrum = raw_spectrum - recon
            peak_spectrum[peak_spectrum < self.thresh] = 0.0
    
        return recon


def baseline(wavenumber, train_spectrum):
    # print(x)
    mie_basis = MieBasis(wavenumber, 1000)
    Q = mie_basis.Q
    optimizer = NN2OMP(Q)
    return optimizer.run(train_spectrum)

# %% [code]


# %% [code]

%matplotlib inline

from pandas import read_csv
from sklearn.model_selection import train_test_split
from tensorflow.keras import Sequential
from tensorflow.keras.callbacks import ModelCheckpoint
from tensorflow.keras.layers import Dense, Dropout
from tensorflow.keras.utils import plot_model
from sklearn.pipeline import Pipeline
import matplotlib
import matplotlib.pyplot as plt
import numpy as np

from baseline import baseline

from sklearn.neural_network import MLPRegressor
from sklearn.cross_decomposition import PLSRegression
from sklearn.decomposition import PCA, NMF

from sklearn.metrics import mean_squared_error, r2_score
from sklearn.model_selection import cross_val_predict, cross_validate, cross_val_score, KFold
from sklearn.preprocessing import MinMaxScaler, StandardScaler

!pip install rampy
import rampy as rp

# %% [markdown]
**Load datasets from .npz files**

These datasets consist of raw data or baseline removed data

*   all_raw_data.npz -> original spectra.
*   all_processed_data.npz -> baseline-removed spectra using P'Champ's code (Mie scattering method).


# %% [code]
from google.colab import drive
drive.mount('/content/drive')

# %% [code]
dataset = np.load('drive/MyDrive/Colab Notebooks/all_raw_data.npz')
X = dataset['X']
y = dataset['y']

# %% [markdown]
**Compare results of different baseline removal approaches applied on 10 random spectra**

*   P'Champ's approach -> use baseline-removed spectra from "all_processed_data.npz".
*   Other approaches -> use original spectra from "all_raw_data.npz" and apply different baseline removal approaches.

# %% [code]
matplotlib.rcParams['figure.figsize'] = (10, 8)

dataset = np.load('drive/MyDrive/Colab Notebooks/all_raw_data.npz')
X_orig = dataset['X']
y_orig = dataset['y']

dataset = np.load('drive/MyDrive/Colab Notebooks/Datasets/THz Spectra/all_processed_data.npz')
X_baseline = dataset['X']
y_baseline = dataset['y']

rng = np.random.default_rng(50)
indices = np.arange(400, dtype = np.int64)
rng.shuffle(indices)

for ind in indices[0:10]:
  spec = X_orig[ind, :]

  plt.plot(spec, label = 'original', color = 'black')

  plt.plot(X_baseline[ind, :], label = 'P Champ')

  corrected_spec, baseline_spec = rp.baseline(np.arange(len(spec)), spec, np.array([[0, len(spec)]]), 'poly', polynomial_order = 6)
  plt.plot(corrected_spec, label = 'polynomial')

  corrected_spec, baseline_spec = rp.baseline(np.arange(len(spec)), spec, np.array([[0, len(spec)]]), 'exp', p0_exp = [1, 0.5, 0])
  plt.plot(corrected_spec, label = 'exp')

  corrected_spec, baseline_spec = rp.baseline(np.arange(len(spec)), spec, np.array([[0, len(spec)]]), 'als')
  plt.plot(corrected_spec, label = 'als')

  corrected_spec, baseline_spec = rp.baseline(np.arange(len(spec)), spec, np.array([[0, len(spec)]]), 'arPLS')
  plt.plot(corrected_spec, label = 'arPLS')

  corrected_spec, baseline_spec = rp.baseline(np.arange(len(spec)), spec, np.array([[0, len(spec)]]), 'drPLS')
  plt.plot(corrected_spec, label = 'drPLS')

  plt.legend()
  plt.show()

# %% [code]
