# Supplementary material for: Chemometric Analysis of a Ternary Mixture of Caffeine, Quinic Acid, and Nicotinic Acid by Terahertz Spectroscopy
Source: ACS Omega. 2022 Sep 27;7(40):35783–91. doi: 10.1021/acsomega.2c03808 (PMC9558605; doi:10.1021/acsomega.2c03808)
Supplement: Supplementary file 2 — ao2c03808_si_002.zip [file ao2c03808_si_002.zip › data_and_codes/8-Raw Explore.ipynb]

# %% [code]
import numpy as np

# %% [code]
import pickle

# %% [code]
import os

# %% [code]
with open('names_dict.pkl', 'rb') as fp:
    names_dict = pickle.load(fp)

# %% [code]
mmap_cache = {'name': '', 'obj': None}
def get_data(path):
    path_vars = path.split('/')
    assert len(path_vars) in (3, 7), 'Invalid length'
    assert path_vars[0] in ('large', 'small'), 'Invalid dataset'
    assert path_vars[1] in ('1', '2', '3', '4', '5'), 'Invalid sub-dataset'
    pt_val = np.uint32(int(path_vars[1]) << 28)
    path_suffix = 0
    if len(path_vars) == 3:
        assert path_vars[-1] in ['y_train', 'y_test'], 'Invalid path'
    elif len(path_vars) == 7:
        assert path_vars[-1] in ['y_train_pred', 'y_test_pred'], 'Invalid path'
        base_mod = 2 if path_vars[-1] == 'y_test_pred' else 16
        if path_vars[0] == 'large':
            base_mod *= 2
        assert path_vars[2] == 'raw_fft', 'Invalid FFT'
        for i in range(3, 6):
            assert path_vars[i] in names_dict[i], 'Invalid path'
            pt_val |= names_dict[i][path_vars[i]] << (12*(5-i))
        path_suffix = (pt_val & 0xFFF) % base_mod
    # print(pt_val, path_suffix)
    data_size = 630 if 'y_train' in path_vars[-1] else 90
    if path_vars[0] == 'large':
        data_size *= 2
    mmap_name = '%s-%s-%02d.mmap' % (path_vars[0], path_vars[-1], path_suffix)
    if mmap_cache['name'] != mmap_name:
        mmap_cache['name'] = mmap_name
        file_size = os.path.getsize(mmap_name)
        col_size = data_size + 1
        row_size = file_size // 4 // col_size
        mmap_cache['obj'] = np.memmap(mmap_name, dtype=np.uint32, mode='r', shape=(row_size, col_size))
        mmap_cache['pt'] = mmap_cache['obj'][:, 0]
        mmap_cache['body'] = mmap_cache['obj'][:, 1:].view(dtype=np.float32)
    pt_loc = np.searchsorted(mmap_cache['pt'], pt_val)
    assert pt_loc < mmap_cache['obj'].shape[0], 'Case not found'
    assert mmap_cache['pt'][pt_loc] == pt_val, 'Case not found'
    return np.array(mmap_cache['body'][pt_loc, :]).reshape((-1, 3))

# %% [markdown]
# Train RMSE

# %% [code]
gndtruths = []
for i in range(1, 6):
    gndtruths.append(get_data('large/%d/y_train' % i))

answers = []
for i in range(1, 6):
    answers.append(get_data('large/%d/raw_fft/MinMaxScaler/FA-27/MLP_logistic_lbfgs_sl_4/y_train_pred' % i))

# %% [code]
np.sqrt(np.average(np.power(np.vstack(gndtruths) - np.vstack(answers), 2)))

# %% [markdown]
# Test RMSE

# %% [code]
gndtruths_test = []
for i in range(1, 6):
    gndtruths_test.append(get_data('large/%d/y_test' % i))

answers_test = []
for i in range(1, 6):
    answers_test.append(get_data('large/%d/raw_fft/MinMaxScaler/FA-27/MLP_logistic_lbfgs_sl_4/y_test_pred' % i))

# %% [code]
np.sqrt(np.average(np.power(np.vstack(gndtruths_test) - np.vstack(answers_test), 2)))
