# Supplementary material for: Chemometric Analysis of a Ternary Mixture of Caffeine, Quinic Acid, and Nicotinic Acid by Terahertz Spectroscopy
Source: ACS Omega. 2022 Sep 27;7(40):35783–91. doi: 10.1021/acsomega.2c03808 (PMC9558605; doi:10.1021/acsomega.2c03808)
Supplement: Supplementary file 2 — ao2c03808_si_002.zip [file ao2c03808_si_002.zip › data_and_codes/extended_data/actual.csv]

0	0	0	0
1	1	0	0
2	0	1	0
3	0	0	1
4	0.100551347	0.899448653	0
5	0.200313567	0.799686433	0
6	0.299956811	0.700043189	0
7	0.399740606	0.600259394	0
8	0.49986885	0.50013115	0
9	0.599608104	0.400391896	0
10	0.700089732	0.299910268	0
11	0.799249175	0.200750825	0
12	0.900019426	0.099980574	0
13	0	0.100046103	0.899953897
14	0	0.200478904	0.799521096
15	0	0.300239517	0.699760483
16	0	0.399722615	0.600277385
17	0	0.499795813	0.500204187
18	0	0.599724545	0.400275455
19	0	0.699974766	0.300025234
20	0	0.800081932	0.199918068
21	0	0.899912628	0.100087372
22	0.899664429	0	0.100335571
23	0.799598539	0	0.200401461
24	0.700264411	0	0.299735589
25	0.600531417	0	0.399468583
26	0.500331785	0	0.499668215
27	0.399997013	0	0.600002987
28	0.299466181	0	0.700533819
29	0.199998009	0	0.800001991
30	0.100661125	0	0.899338875
31	0.900042464	0.049991566	0.04996597
32	0.801029006	0.099176005	0.099794989
33	0.699611339	0.150232792	0.150155869
34	0.600069166	0.199682791	0.200248042
35	0.500266332	0.25026442	0.249469249
36	0.399802625	0.299510128	0.300687247
37	0.300740283	0.350051423	0.349208294
38	0.201152028	0.399858293	0.39898968
39	0.100508359	0.449528092	0.44996355
40	0.050608995	0.899447296	0.049943709
41	0.099159301	0.800349149	0.100491549
42	0.150110721	0.699776691	0.150112589
43	0.199669451	0.599990815	0.200339735
44	0.250099981	0.499796926	0.250103093
45	0.300402224	0.399857902	0.299739874
46	0.349943268	0.300775676	0.349281056
47	0.399291653	0.200082951	0.400625396
48	0.450106748	0.100445765	0.449447486
49	0.050229425	0.050917043	0.898853532
50	0.099256046	0.09997913	0.800764824
51	0.150086938	0.150165694	0.699747367
52	0.19971208	0.20048072	0.5998072
53	0.249469339	0.250262314	0.500268347
54	0.299684247	0.3005093	0.399806453
55	0.349901052	0.350750217	0.299348731
56	0.399114054	0.400659013	0.200226933
57	0.449660446	0.449896399	0.100443154
58	0.699925435	0.200750577	0.099323988
59	0.440331695	0.169959912	0.389708392
60	0.289081679	0.380535148	0.330383173
61	0.279731698	0.360226373	0.360041929
62	0.47992079	0.201018024	0.319061186
63	0.219279529	0.460128477	0.320591994
64	0.04065785	0.400123126	0.559219024
65	0.360371979	0.279251557	0.360376464
66	0.389451699	0.130551431	0.47999687
67	0.750296011	0.089922903	0.159781086
68	0.21008418	0.500462903	0.289452917
69	0.361510354	0.330334918	0.308154727
70	0.239782487	0.670547047	0.089670467
71	0.060964622	0.070278705	0.868756673
72	0.419908628	0.41079277	0.169298601
73	0.259627494	0.179836428	0.560536078
74	0.392170381	0.310017347	0.297812272
75	0.430504436	0.259900558	0.309595006
76	0.169717122	0.629947626	0.200335252
77	0.75924779	0.150332785	0.090419426
78	0.060084687	0.659296522	0.28061879
79	0.349466642	0.36030602	0.290227337
80	0.310331732	0.50012997	0.189538298
81	0.698521367	0.220316092	0.08116254
82	0.442004721	0.188786741	0.369208538
83	0.290630445	0.318899366	0.390470189
84	0.27845769	0.409014099	0.312528211
85	0.481966835	0.15824007	0.359793095
86	0.219046827	0.427957778	0.352995395
87	0.031844604	0.420865734	0.547289662
88	0.357732972	0.228980315	0.413286713
89	0.392236847	0.167234091	0.440529062
90	0.729929592	0.102421891	0.167648517
91	0.232928838	0.478679488	0.288391674
92	0.330081562	0.329517592	0.340400847
93	0.270133581	0.680143411	0.049723009
94	0.037846435	0.050488392	0.911665173
95	0.461593193	0.481171512	0.057235295
96	0.291724054	0.219836211	0.488439735
97	0.411308135	0.297006523	0.291685342
98	0.420058808	0.262674517	0.317266675
99	0.167608379	0.532027735	0.300363886
100	0.707574186	0.130333058	0.162092756
101	0.089969483	0.640118708	0.269911808
102	0.34994518	0.290106727	0.359948093
103	0.309967168	0.190079566	0.499953266
104	0.829947223	0.120055334	0.049997443
105	0.079965493	0.820076398	0.09995811
106	0.079996625	0.060028952	0.859974423
107	0.659936353	0.180077085	0.159986561
108	0.139950466	0.670114394	0.189935139
109	0.209979649	0.170072722	0.61994763
110	0.32994147	0.330114603	0.339943927
