# Supplementary material for: Chemometric Analysis of a Ternary Mixture of Caffeine, Quinic Acid, and Nicotinic Acid by Terahertz Spectroscopy
Source: ACS Omega. 2022 Sep 27;7(40):35783–91. doi: 10.1021/acsomega.2c03808 (PMC9558605; doi:10.1021/acsomega.2c03808)
Supplement: Supplementary file 2 — ao2c03808_si_002.zip [file ao2c03808_si_002.zip › data_and_codes/extended_data/id0-48_run001/config.txt]

averaging = 1000
# X acq. = 4
begin/ps = 1170.00
range/ps = 200.00
# x-pixels = 11
x-offset = 3.70
x-stepsize = 2.40
# z-pixels = 9
z-offset = 5.00
z-stepsize = 2.40
unit = cm
