# Supplementary material for: Chemometric Analysis of a Ternary Mixture of Caffeine, Quinic Acid, and Nicotinic Acid by Terahertz Spectroscopy
Source: ACS Omega. 2022 Sep 27;7(40):35783–91. doi: 10.1021/acsomega.2c03808 (PMC9558605; doi:10.1021/acsomega.2c03808)
Supplement: Supplementary file 2 — ao2c03808_si_002.zip [file ao2c03808_si_002.zip › data_and_codes/extended_data/id0-48_run001/fda-0-0.csv]

0.000	2753.650
0.005	692.222
0.010	588.856
0.015	1206.940
0.020	1597.665
0.025	245.673
0.030	533.451
0.035	731.642
0.040	789.976
0.045	1350.117
0.050	895.634
0.055	1419.553
0.060	505.551
0.065	241.502
0.070	806.900
0.075	653.568
0.080	455.324
0.085	571.335
0.090	453.472
0.095	817.170
0.100	913.405
0.105	2158.460
0.110	2920.680
0.115	2486.393
0.120	4528.727
0.125	3520.863
0.130	1898.916
0.135	2943.376
0.140	3082.550
0.145	3085.550
0.150	2666.974
0.155	2765.114
0.160	2717.051
0.165	2735.149
0.170	2907.348
0.175	4554.597
0.180	5361.505
0.185	4907.687
0.190	5873.754
0.195	7296.999
0.200	7645.266
0.205	6698.752
0.210	6822.284
0.215	6167.493
0.220	7279.691
0.225	6959.670
0.230	7848.734
0.235	9550.103
0.240	9076.810
0.245	9064.537
0.250	8926.261
0.255	9028.197
0.260	8778.360
0.265	9700.340
0.270	9637.863
0.275	11096.186
0.280	10354.751
0.285	9270.499
0.290	9734.870
0.295	10522.724
0.300	10255.780
0.305	10096.668
0.310	11065.925
0.315	10768.586
0.320	11317.469
0.325	11026.932
0.330	11599.001
0.335	10723.314
0.340	10642.278
0.345	10302.129
0.350	11131.678
0.355	11093.936
0.360	10076.115
0.365	11106.397
0.370	11944.487
0.375	11774.477
0.380	10771.345
0.385	11186.768
0.390	11007.570
0.395	11255.247
0.400	10736.072
0.405	11163.965
0.410	11160.422
0.415	11095.229
0.420	10668.058
0.425	10478.739
0.430	10644.720
0.435	9967.355
0.440	9865.650
0.445	10625.427
0.450	10843.638
0.455	10064.729
0.460	10759.423
0.465	10136.202
0.470	10166.998
0.475	10253.583
0.480	10339.182
0.485	10602.037
0.490	10589.505
0.495	10358.226
0.500	10234.460
0.505	10467.859
0.510	10398.235
0.515	10397.963
0.520	10290.060
0.525	10189.254
0.530	9825.687
0.535	9794.690
0.540	10198.982
0.545	9835.800
0.550	8660.424
0.555	5972.415
0.560	4049.971
0.565	7824.368
0.570	8902.825
0.575	9217.654
0.580	9655.022
0.585	9520.528
0.590	9358.885
0.595	9629.809
0.600	9831.271
0.605	9341.852
0.610	9619.620
0.615	9701.091
0.620	9345.532
0.625	9324.403
0.630	9292.240
0.635	9209.980
0.640	8987.852
0.645	8914.392
0.650	8615.313
0.655	8943.876
0.660	8591.140
0.665	8262.507
0.670	8377.408
0.675	8425.566
0.680	8240.599
0.685	8138.163
0.690	8029.987
0.695	8078.986
0.700	8021.053
0.705	7577.455
0.710	7799.184
0.715	7756.417
0.720	7563.258
0.725	7633.209
0.730	7453.807
0.735	7416.412
0.740	7482.812
0.745	6876.071
0.750	5519.705
0.755	3824.744
0.760	6007.929
0.765	6595.681
0.770	6629.810
0.775	6823.957
0.780	6815.982
0.785	6603.075
0.790	6436.214
0.795	6622.996
0.800	6396.872
0.805	6278.814
0.810	6265.000
0.815	6205.363
0.820	6242.129
0.825	6226.779
0.830	5987.554
0.835	6118.884
0.840	6226.742
0.845	5943.865
0.850	5937.846
0.855	6132.800
0.860	5972.327
0.865	5989.616
0.870	5898.049
0.875	5886.037
0.880	5891.441
0.885	5740.424
0.890	5650.754
0.895	5716.455
0.900	5482.898
0.905	5329.559
0.910	5446.759
0.915	5279.628
0.920	5106.518
0.925	5127.340
0.930	5147.497
0.935	5126.595
0.940	5080.692
0.945	4949.462
0.950	5036.241
0.955	5048.551
0.960	4871.386
0.965	4844.368
0.970	4815.177
0.975	4826.821
0.980	4513.675
0.985	4233.074
0.990	2897.909
0.995	3815.294
1.000	4157.155
1.005	4552.697
1.010	4526.180
1.015	4240.570
1.020	4293.746
1.025	4332.573
1.030	4236.633
1.035	4074.013
1.040	4018.704
1.045	4094.981
1.050	4068.807
1.055	3839.929
1.060	3947.985
1.065	3974.684
1.070	3842.616
1.075	3678.930
1.080	3631.383
1.085	3419.828
1.090	2894.922
1.095	1423.129
1.100	196.345
1.105	1275.045
1.110	2084.288
1.115	1155.751
1.120	2141.005
1.125	2930.946
1.130	3194.391
1.135	3201.935
1.140	3091.122
1.145	3015.143
1.150	2587.285
1.155	1474.928
1.160	1030.018
1.165	147.610
1.170	861.005
1.175	2111.569
1.180	2644.588
1.185	2899.118
1.190	3024.442
1.195	2911.984
1.200	2917.167
1.205	2486.021
1.210	910.406
1.215	1997.451
1.220	2588.485
1.225	2527.851
1.230	1378.977
1.235	1834.264
1.240	2561.301
1.245	2913.943
1.250	2913.359
1.255	2957.247
1.260	2929.001
1.265	2833.656
1.270	2919.106
1.275	2837.645
1.280	2651.600
1.285	2768.984
1.290	2846.434
1.295	2669.926
1.300	2756.804
1.305	2783.860
1.310	2715.506
1.315	2717.210
1.320	2658.594
1.325	2375.180
1.330	2584.001
1.335	2579.504
1.340	2604.566
1.345	2677.548
1.350	2488.244
1.355	2498.525
1.360	2557.380
1.365	2441.699
1.370	2356.235
1.375	2376.533
1.380	2344.584
1.385	2222.421
1.390	2175.899
1.395	2102.742
1.400	1996.224
1.405	1680.268
1.410	713.310
1.415	41.347
1.420	1096.225
1.425	1728.593
1.430	1973.362
1.435	2119.149
1.440	2111.077
1.445	2050.442
1.450	2114.523
1.455	2150.992
1.460	2051.747
1.465	2048.827
1.470	2073.727
1.475	1998.387
1.480	1958.536
1.485	1954.666
1.490	1953.697
1.495	1910.458
1.500	1837.857
1.505	1858.637
1.510	1858.674
1.515	1799.913
1.520	1776.749
1.525	1811.002
1.530	1789.064
1.535	1754.817
1.540	1743.262
1.545	1663.820
1.550	1728.530
1.555	1680.233
1.560	1654.216
1.565	1702.959
1.570	1651.913
1.575	1577.226
1.580	1591.531
1.585	1567.304
1.590	1449.024
1.595	1383.576
1.600	1171.833
1.605	397.385
1.610	733.500
1.615	1167.294
1.620	1306.005
1.625	1319.227
1.630	1277.719
1.635	1252.251
1.640	1217.175
1.645	1102.766
1.650	1011.518
1.655	817.266
1.660	308.536
1.665	73.889
1.670	51.660
1.675	78.235
1.680	134.544
1.685	495.211
1.690	752.277
1.695	864.884
1.700	855.038
1.705	775.896
1.710	552.569
1.715	120.448
1.720	52.195
1.725	79.010
1.730	394.941
1.735	701.663
1.740	854.880
1.745	930.951
1.750	972.469
1.755	954.798
1.760	932.091
1.765	537.729
1.770	677.796
1.775	848.093
1.780	902.467
1.785	882.195
1.790	832.446
1.795	587.845
1.800	199.836
1.805	452.503
1.810	744.748
1.815	833.970
1.820	851.449
1.825	858.491
1.830	851.547
1.835	833.370
1.840	816.647
1.845	807.093
1.850	781.951
1.855	743.373
1.860	687.158
1.865	504.986
1.870	120.680
1.875	130.081
1.880	486.127
1.885	654.134
1.890	704.284
1.895	731.531
1.900	736.433
1.905	720.141
1.910	678.096
1.915	611.798
1.920	270.845
1.925	29.575
1.930	409.464
1.935	600.574
1.940	666.391
1.945	687.799
1.950	688.554
1.955	688.923
1.960	682.842
1.965	670.315
1.970	671.719
1.975	669.330
1.980	655.331
1.985	653.771
1.990	649.575
1.995	639.092
2.000	634.336
2.005	627.746
2.010	620.423
2.015	616.305
2.020	505.276
2.025	544.152
2.030	563.344
2.035	532.407
2.040	416.039
2.045	110.209
2.050	320.629
2.055	470.560
2.060	516.670
2.065	520.113
2.070	504.384
2.075	394.084
2.080	186.883
2.085	391.105
2.090	478.509
2.095	501.845
2.100	510.898
2.105	510.138
2.110	503.917
2.115	502.994
2.120	500.061
2.125	491.314
2.130	476.176
2.135	464.512
2.140	451.589
2.145	427.580
2.150	395.466
2.155	359.493
2.160	269.033
2.165	74.439
2.170	12.798
2.175	111.924
2.180	237.543
2.185	292.888
2.190	291.886
2.195	156.129
2.200	23.355
2.205	69.878
2.210	203.958
2.215	261.632
2.220	155.767
2.225	26.703
2.230	42.807
2.235	184.243
2.240	275.113
2.245	301.083
2.250	287.114
2.255	281.108
2.260	209.423
2.265	51.462
2.270	23.309
2.275	69.669
2.280	187.810
2.285	261.686
2.290	294.532
2.295	305.695
2.300	308.817
2.305	306.650
2.310	300.453
2.315	293.387
2.320	260.679
2.325	241.977
2.330	255.378
2.335	251.038
2.340	237.362
2.345	164.100
2.350	25.812
2.355	139.626
2.360	191.571
2.365	178.499
2.370	68.924
2.375	92.306
2.380	155.968
2.385	159.720
2.390	72.427
2.395	11.053
2.400	14.041
2.405	85.252
2.410	151.857
2.415	183.281
2.420	198.727
2.425	201.528
2.430	189.330
2.435	167.512
2.440	189.481
2.445	195.433
2.450	161.496
2.455	155.775
2.460	111.581
2.465	24.508
2.470	18.544
2.475	54.307
2.480	122.214
2.485	162.400
2.490	181.357
2.495	185.259
2.500	188.272
2.505	188.983
2.510	187.292
2.515	183.302
2.520	182.407
2.525	181.594
2.530	180.241
2.535	178.019
2.540	177.535
2.545	174.332
2.550	173.177
2.555	169.438
2.560	168.167
2.565	167.253
2.570	144.669
2.575	135.541
2.580	146.128
2.585	149.835
2.590	147.439
2.595	143.386
2.600	137.964
2.605	131.927
2.610	124.796
2.615	115.755
2.620	105.751
2.625	91.501
2.630	46.742
2.635	12.088
2.640	5.026
2.645	4.807
2.650	6.522
2.655	18.665
2.660	32.279
2.665	36.418
2.670	13.920
2.675	51.506
2.680	78.108
2.685	81.842
2.690	40.589
2.695	28.296
2.700	75.170
2.705	95.927
2.710	102.703
2.715	106.059
2.720	108.615
2.725	105.322
2.730	103.491
2.735	101.321
2.740	97.001
2.745	88.528
2.750	82.561
2.755	76.923
2.760	64.700
2.765	45.880
2.770	12.987
2.775	2.761
2.780	3.044
2.785	3.519
2.790	17.892
2.795	32.801
2.800	50.650
2.805	65.530
2.810	75.090
2.815	82.212
2.820	86.478
2.825	89.137
2.830	89.331
2.835	89.808
2.840	87.698
2.845	86.435
2.850	83.845
2.855	81.588
2.860	79.935
2.865	76.210
2.870	71.920
2.875	68.985
2.880	40.430
2.885	9.128
2.890	7.956
2.895	18.950
2.900	43.676
2.905	57.838
2.910	64.721
2.915	68.968
2.920	69.270
2.925	68.262
2.930	68.192
2.935	65.698
2.940	60.119
2.945	56.183
2.950	53.842
2.955	48.248
2.960	39.381
2.965	16.931
2.970	4.345
2.975	2.392
2.980	5.516
2.985	9.252
2.990	17.924
2.995	25.013
3.000	21.190
3.005	10.476
3.010	3.555
3.015	1.800
3.020	0.404
3.025	6.055
3.030	9.317
3.035	20.247
3.040	24.097
3.045	10.225
3.050	6.381
3.055	11.746
3.060	25.246
3.065	33.285
3.070	38.416
3.075	38.832
3.080	40.738
3.085	40.550
3.090	38.472
3.095	37.985
3.100	38.236
3.105	39.399
3.110	37.871
3.115	37.865
3.120	36.831
3.125	32.929
3.130	14.458
3.135	5.189
3.140	2.294
3.145	4.630
3.150	9.261
3.155	16.607
3.160	22.023
3.165	12.201
3.170	4.459
3.175	3.849
3.180	8.904
3.185	10.369
3.190	5.241
3.195	16.806
3.200	24.836
3.205	26.857
3.210	29.238
3.215	19.172
3.220	13.563
3.225	23.726
3.230	24.267
3.235	11.515
3.240	3.190
3.245	16.480
3.250	23.802
3.255	24.941
3.260	27.625
3.265	28.141
3.270	28.280
3.275	28.335
3.280	26.178
3.285	24.139
3.290	24.433
3.295	24.352
3.300	25.275
3.305	24.348
3.310	23.028
3.315	21.698
3.320	21.268
3.325	18.103
3.330	9.331
3.335	2.038
3.340	1.813
3.345	5.641
3.350	10.688
3.355	15.155
3.360	18.086
3.365	19.573
3.370	20.305
3.375	21.490
3.380	21.596
3.385	21.935
3.390	22.591
3.395	20.990
3.400	20.158
3.405	19.414
3.410	19.919
3.415	20.461
3.420	20.789
3.425	19.811
3.430	20.598
3.435	19.764
3.440	18.410
3.445	18.840
3.450	19.683
3.455	20.218
3.460	21.798
3.465	20.349
3.470	17.974
3.475	17.230
3.480	18.397
3.485	15.895
3.490	17.094
3.495	18.096
3.500	13.885
3.505	7.540
3.510	11.586
3.515	10.999
3.520	10.397
3.525	13.724
3.530	14.079
3.535	15.767
3.540	7.437
3.545	2.938
3.550	6.192
3.555	10.051
3.560	13.656
3.565	14.078
3.570	13.978
3.575	14.563
3.580	13.194
3.585	12.634
3.590	12.181
3.595	9.365
3.600	2.941
3.605	0.646
3.610	1.958
3.615	2.222
3.620	1.133
3.625	3.031
3.630	5.902
3.635	8.278
3.640	8.943
3.645	6.365
3.650	1.305
3.655	1.228
3.660	0.246
3.665	1.204
3.670	1.280
3.675	2.313
3.680	5.136
3.685	5.058
3.690	5.577
3.695	4.907
3.700	2.816
3.705	5.465
3.710	8.088
3.715	9.682
3.720	8.757
3.725	8.486
3.730	6.686
3.735	7.329
3.740	8.752
3.745	8.930
3.750	9.697
3.755	9.311
3.760	9.725
3.765	9.248
3.770	9.770
3.775	8.796
3.780	9.328
3.785	8.444
3.790	6.700
3.795	4.239
3.800	1.532
3.805	0.564
3.810	0.923
3.815	0.789
3.820	0.803
3.825	2.019
3.830	1.853
3.835	3.578
3.840	5.263
3.845	5.959
3.850	6.019
3.855	7.137
3.860	6.140
3.865	1.921
3.870	6.164
3.875	6.498
3.880	6.728
3.885	7.163
3.890	6.197
3.895	7.494
3.900	6.991
3.905	7.892
3.910	7.446
3.915	5.693
3.920	6.146
3.925	6.716
3.930	2.770
3.935	3.639
3.940	5.381
3.945	6.127
3.950	5.567
3.955	3.176
3.960	1.467
3.965	2.171
3.970	1.169
3.975	1.859
3.980	1.403
3.985	0.911
3.990	0.672
3.995	1.657
4.000	0.718
4.005	2.141
4.010	0.788
4.015	1.064
4.020	1.974
4.025	3.002
4.030	3.198
4.035	3.188
4.040	2.779
4.045	2.357
4.050	4.533
4.055	3.847
4.060	2.945
4.065	3.438
4.070	4.230
4.075	4.302
4.080	3.630
4.085	2.928
4.090	3.046
4.095	3.141
4.100	4.502
4.105	3.525
4.110	3.314
4.115	3.134
4.120	4.411
4.125	3.952
4.130	3.378
4.135	4.149
4.140	3.356
4.145	2.972
4.150	2.802
4.155	3.392
4.160	2.368
4.165	1.697
4.170	0.120
4.175	0.568
4.180	0.680
4.185	1.249
4.190	0.645
4.195	0.540
4.200	1.240
4.205	0.756
4.210	2.644
4.215	1.718
4.220	1.450
4.225	1.483
4.230	1.157
4.235	0.793
4.240	1.706
4.245	1.791
4.250	1.400
4.255	2.205
4.260	2.948
4.265	3.331
4.270	3.573
4.275	3.515
4.280	3.552
4.285	4.530
4.290	4.155
4.295	3.584
4.300	3.710
4.305	3.693
4.310	3.703
4.315	3.664
4.320	4.203
4.325	2.749
4.330	3.260
4.335	2.851
4.340	2.755
4.345	2.943
4.350	3.770
4.355	2.385
4.360	4.070
4.365	2.713
4.370	3.674
4.375	3.397
4.380	2.895
4.385	1.500
4.390	3.002
4.395	2.673
4.400	2.779
4.405	3.563
4.410	2.511
4.415	3.180
4.420	3.558
4.425	1.705
4.430	2.539
4.435	1.428
4.440	1.848
4.445	2.404
4.450	0.937
4.455	2.134
4.460	1.592
4.465	1.125
4.470	0.956
4.475	0.386
4.480	1.784
4.485	1.002
4.490	1.804
4.495	0.523
4.500	1.113
4.505	0.858
4.510	0.289
4.515	0.628
4.520	0.605
4.525	1.065
4.530	1.513
4.535	0.412
4.540	1.146
4.545	1.073
4.550	0.897
4.555	0.912
4.560	0.541
4.565	1.761
4.570	1.227
4.575	1.680
4.580	1.941
4.585	1.050
4.590	0.681
4.595	1.482
4.600	0.623
4.605	0.227
4.610	0.770
4.615	0.365
4.620	1.016
4.625	0.837
4.630	0.952
4.635	1.166
4.640	0.362
4.645	1.570
4.650	1.352
4.655	1.348
4.660	1.636
4.665	0.928
4.670	2.498
4.675	0.598
4.680	1.808
4.685	2.015
4.690	1.080
4.695	1.777
4.700	0.846
4.705	0.364
4.710	2.164
4.715	0.830
4.720	1.537
4.725	0.451
4.730	1.117
4.735	0.488
4.740	0.855
4.745	1.136
4.750	0.726
4.755	0.149
4.760	0.846
4.765	1.725
4.770	0.468
4.775	1.118
4.780	0.813
4.785	1.108
4.790	1.264
4.795	1.541
4.800	1.264
4.805	1.637
4.810	0.662
4.815	0.343
4.820	1.923
4.825	1.443
4.830	0.581
4.835	2.120
4.840	0.631
4.845	1.168
4.850	0.094
4.855	1.283
4.860	0.190
4.865	1.268
4.870	1.874
4.875	0.951
4.880	1.702
4.885	0.785
4.890	0.853
4.895	1.201
4.900	0.442
4.905	0.790
4.910	1.160
4.915	0.571
4.920	1.015
4.925	0.790
4.930	1.079
4.935	1.298
4.940	1.492
4.945	1.171
4.950	0.755
4.955	0.085
4.960	1.166
4.965	0.736
4.970	0.689
4.975	0.667
4.980	0.406
4.985	0.190
4.990	1.270
4.995	0.625
5.000	1.065
5.005	0.603
5.010	0.438
5.015	1.302
5.020	0.884
5.025	0.947
5.030	1.219
5.035	1.595
5.040	1.134
5.045	1.637
5.050	0.736
5.055	1.514
5.060	0.934
5.065	0.600
5.070	1.338
5.075	1.423
5.080	1.572
5.085	1.454
5.090	0.700
5.095	0.763
5.100	0.923
5.105	0.733
5.110	0.202
5.115	0.596
5.120	0.102
5.125	0.295
5.130	0.746
5.135	0.918
5.140	0.200
5.145	0.925
5.150	0.371
5.155	1.254
5.160	1.128
5.165	1.368
5.170	0.520
5.175	1.060
5.180	2.241
5.185	1.222
5.190	0.702
5.195	1.313
5.200	0.570
5.205	0.367
5.210	1.620
5.215	0.405
5.220	0.749
5.225	0.847
5.230	1.196
5.235	1.008
5.240	0.298
5.245	0.805
5.250	1.082
5.255	2.120
5.260	0.962
5.265	0.994
5.270	1.437
5.275	2.063
5.280	1.359
5.285	1.263
5.290	0.536
5.295	0.302
5.300	0.476
5.305	0.379
5.310	0.957
5.315	1.520
5.320	0.759
5.325	0.596
5.330	0.419
5.335	0.498
5.340	0.447
5.345	1.903
5.350	0.340
5.355	1.117
5.360	1.115
5.365	0.623
5.370	1.537
5.375	1.273
5.380	1.495
5.385	0.239
5.390	1.933
5.395	1.799
5.400	1.131
5.405	1.810
5.410	2.099
5.415	0.553
5.420	1.324
5.425	1.254
5.430	0.837
5.435	0.851
5.440	1.207
5.445	0.859
5.450	0.577
5.455	0.590
5.460	0.902
5.465	0.736
5.470	0.818
5.475	1.439
5.480	1.425
5.485	0.372
5.490	0.951
5.495	1.237
5.500	1.402
5.505	0.857
5.510	0.838
5.515	0.358
5.520	0.325
5.525	1.405
5.530	1.259
5.535	0.847
5.540	0.862
5.545	0.705
5.550	1.032
5.555	1.293
5.560	0.322
5.565	0.782
5.570	0.795
5.575	0.965
5.580	0.892
5.585	1.096
5.590	1.363
5.595	1.154
5.600	0.884
5.605	1.311
5.610	0.957
5.615	0.418
5.620	0.529
5.625	1.145
5.630	1.464
5.635	0.949
5.640	0.303
5.645	0.652
5.650	0.988
5.655	0.187
5.660	0.329
5.665	0.614
5.670	0.385
5.675	0.825
5.680	0.322
5.685	0.576
5.690	0.237
5.695	0.678
5.700	0.453
5.705	0.463
5.710	0.560
5.715	0.450
5.720	0.903
5.725	0.512
5.730	0.096
5.735	1.109
5.740	0.794
5.745	0.777
5.750	0.591
5.755	0.923
5.760	1.413
5.765	0.709
5.770	0.765
5.775	1.147
5.780	0.851
5.785	0.495
5.790	0.589
5.795	0.941
5.800	0.374
5.805	0.273
5.810	0.742
5.815	0.478
5.820	0.257
5.825	1.113
5.830	0.378
5.835	0.349
5.840	0.552
5.845	0.555
5.850	0.678
5.855	0.495
5.860	0.280
5.865	1.036
5.870	1.216
5.875	0.922
5.880	0.121
5.885	0.546
5.890	0.811
5.895	0.243
5.900	0.697
5.905	0.234
5.910	0.371
5.915	0.443
5.920	0.731
5.925	0.689
5.930	0.768
5.935	0.369
5.940	0.957
5.945	0.908
5.950	0.371
5.955	0.800
5.960	0.794
5.965	0.355
5.970	0.556
5.975	0.786
5.980	0.749
5.985	0.854
5.990	0.769
5.995	0.436
6.000	1.222
6.005	0.950
6.010	0.057
6.015	1.067
6.020	0.364
6.025	0.630
6.030	0.692
6.035	0.140
6.040	0.272
6.045	0.205
6.050	0.699
6.055	0.439
6.060	0.290
6.065	0.407
6.070	1.132
6.075	1.445
6.080	0.415
6.085	0.361
6.090	0.322
6.095	1.298
6.100	0.305
6.105	0.555
6.110	0.369
6.115	0.986
6.120	0.808
6.125	0.769
6.130	1.156
6.135	1.138
6.140	0.173
6.145	0.511
6.150	0.211
6.155	0.725
6.160	0.608
6.165	0.270
6.170	0.358
6.175	0.519
6.180	0.333
6.185	0.940
6.190	0.932
6.195	1.296
6.200	0.636
6.205	0.959
6.210	1.177
6.215	0.287
6.220	1.059
6.225	1.188
6.230	0.807
6.235	0.144
6.240	0.385
6.245	0.813
6.250	0.777
6.255	0.188
6.260	0.526
6.265	0.678
6.270	0.351
6.275	0.048
6.280	0.713
6.285	0.663
6.290	0.287
6.295	0.158
6.300	0.800
6.305	0.625
6.310	0.605
6.315	1.226
6.320	0.813
6.325	1.054
6.330	0.131
6.335	0.509
6.340	0.890
6.345	0.435
6.350	0.784
6.355	0.852
6.360	0.989
6.365	0.763
6.370	1.000
6.375	0.406
6.380	0.276
6.385	0.944
6.390	0.426
6.395	0.385
6.400	0.201
6.405	0.708
6.410	0.673
6.415	0.577
6.420	1.265
6.425	0.322
6.430	0.484
6.435	0.409
6.440	0.739
6.445	0.862
6.450	0.309
6.455	0.606
6.460	0.065
6.465	0.397
6.470	0.442
6.475	1.470
6.480	0.368
6.485	0.711
6.490	0.465
6.495	0.335
6.500	1.029
6.505	0.996
6.510	0.617
6.515	0.305
6.520	0.551
6.525	0.564
6.530	0.825
6.535	0.872
6.540	1.441
6.545	0.597
6.550	0.213
6.555	1.018
6.560	1.437
6.565	0.397
6.570	0.561
6.575	0.580
6.580	0.391
6.585	0.184
6.590	0.578
6.595	0.879
6.600	0.141
6.605	0.572
6.610	1.449
6.615	0.896
6.620	1.178
6.625	0.273
6.630	0.282
6.635	1.017
6.640	0.199
6.645	0.767
6.650	0.236
6.655	0.431
6.660	0.724
6.665	0.904
6.670	0.518
6.675	0.592
6.680	0.244
6.685	0.131
6.690	0.508
6.695	0.940
6.700	0.680
6.705	1.005
6.710	0.137
6.715	0.769
6.720	0.685
6.725	0.402
6.730	0.136
6.735	0.301
6.740	0.213
6.745	0.197
6.750	0.171
6.755	0.541
6.760	0.496
6.765	0.523
6.770	0.778
6.775	1.071
6.780	0.585
6.785	0.478
6.790	0.600
6.795	1.004
6.800	0.497
6.805	1.030
6.810	0.647
6.815	0.457
6.820	0.481
6.825	0.419
6.830	0.345
6.835	0.347
6.840	0.633
6.845	0.502
6.850	0.516
6.855	0.468
6.860	0.764
6.865	0.920
6.870	0.834
6.875	0.494
6.880	0.820
6.885	0.985
6.890	0.384
6.895	0.345
6.900	1.144
6.905	0.412
6.910	1.111
6.915	0.940
6.920	0.349
6.925	0.665
6.930	0.610
6.935	0.296
6.940	1.037
6.945	1.099
6.950	1.063
6.955	0.856
6.960	0.545
6.965	0.544
6.970	1.029
6.975	0.355
6.980	0.825
6.985	0.714
6.990	0.233
6.995	0.722
7.000	0.277
7.005	1.584
7.010	0.494
7.015	0.715
7.020	1.184
7.025	0.184
7.030	1.116
7.035	1.674
7.040	0.647
7.045	0.570
7.050	0.133
7.055	0.260
7.060	0.423
7.065	0.696
7.070	0.679
7.075	1.327
7.080	0.726
7.085	0.626
7.090	0.330
7.095	0.913
7.100	0.889
7.105	0.065
7.110	0.962
7.115	0.318
7.120	1.268
7.125	0.529
7.130	1.099
7.135	0.429
7.140	1.025
7.145	0.799
7.150	0.139
7.155	0.636
7.160	1.272
7.165	1.267
7.170	0.557
7.175	0.457
7.180	0.761
7.185	0.758
7.190	0.446
7.195	0.289
7.200	0.599
7.205	0.763
7.210	0.388
7.215	0.164
7.220	0.645
7.225	0.602
7.230	0.083
7.235	0.366
7.240	0.571
7.245	0.258
7.250	1.350
7.255	0.718
7.260	0.540
7.265	0.228
7.270	1.376
7.275	1.490
7.280	0.765
7.285	1.030
7.290	0.286
7.295	0.121
7.300	0.580
7.305	0.967
7.310	0.548
7.315	0.740
7.320	0.671
7.325	0.510
7.330	0.635
7.335	0.570
7.340	0.413
7.345	0.045
7.350	0.664
7.355	0.914
7.360	0.335
7.365	0.793
7.370	0.411
7.375	0.401
7.380	0.612
7.385	0.977
7.390	0.498
7.395	0.625
7.400	1.347
7.405	0.703
7.410	0.474
7.415	0.252
7.420	0.175
7.425	0.963
7.430	0.720
7.435	0.796
7.440	0.224
7.445	0.310
7.450	0.600
7.455	0.223
7.460	0.361
7.465	0.423
7.470	0.979
7.475	0.499
7.480	0.635
7.485	0.185
7.490	0.869
7.495	0.484
7.500	0.894
7.505	0.621
7.510	1.164
7.515	0.850
7.520	0.351
7.525	0.949
7.530	1.372
7.535	0.605
7.540	0.968
7.545	0.914
7.550	0.887
7.555	0.799
7.560	0.188
7.565	1.054
7.570	0.728
7.575	0.465
7.580	0.572
7.585	0.772
7.590	0.159
7.595	0.751
7.600	0.192
7.605	0.283
7.610	0.343
7.615	0.386
7.620	1.078
7.625	0.805
7.630	0.390
7.635	0.876
7.640	0.551
7.645	1.050
7.650	1.093
7.655	0.857
7.660	0.407
7.665	0.299
7.670	0.514
7.675	0.797
7.680	1.145
7.685	0.483
7.690	0.128
7.695	1.042
7.700	0.103
7.705	1.239
7.710	0.505
7.715	0.547
7.720	0.912
7.725	0.762
7.730	0.471
7.735	0.440
7.740	0.397
7.745	0.750
7.750	0.327
7.755	0.471
7.760	0.357
7.765	0.406
7.770	0.494
7.775	1.399
7.780	0.553
7.785	0.695
7.790	1.066
7.795	0.764
7.800	0.290
7.805	0.574
7.810	0.507
7.815	0.414
7.820	0.314
7.825	0.708
7.830	0.892
7.835	0.515
7.840	0.364
7.845	0.448
7.850	0.663
7.855	0.995
7.860	1.157
7.865	0.488
7.870	0.902
7.875	1.045
7.880	0.271
7.885	0.434
7.890	0.933
7.895	0.784
7.900	0.405
7.905	1.020
7.910	0.490
7.915	0.715
7.920	0.120
7.925	0.259
7.930	1.203
7.935	0.612
7.940	0.632
7.945	0.462
7.950	0.926
7.955	0.457
7.960	0.268
7.965	0.202
7.970	0.901
7.975	0.808
7.980	0.322
7.985	1.125
7.990	0.195
7.995	0.680
8.000	0.439
8.005	0.829
8.010	1.326
8.015	0.557
8.020	0.925
8.025	0.718
8.030	1.126
8.035	0.445
8.040	0.410
8.045	0.560
8.050	1.109
8.055	0.221
8.060	0.669
8.065	0.698
8.070	0.339
8.075	0.283
8.080	0.339
8.085	0.958
8.090	0.985
8.095	0.702
8.100	0.796
8.105	1.057
8.110	0.811
8.115	1.163
8.120	0.985
8.125	1.033
8.130	1.216
8.135	0.685
8.140	0.580
8.145	0.398
8.150	0.603
8.155	0.239
8.160	0.868
8.165	0.849
8.170	0.376
8.175	1.411
8.180	0.469
8.185	0.655
8.190	0.406
8.194	1.194
8.199	0.740
8.204	1.070
8.209	0.540
8.214	0.621
8.219	1.266
8.224	0.846
8.229	1.770
8.234	0.421
8.239	0.511
8.244	0.699
8.249	0.588
8.254	0.552
8.259	0.805
8.264	0.724
8.269	0.590
8.274	0.913
8.279	0.547
8.284	1.081
8.289	0.548
8.294	0.370
8.299	1.170
8.304	1.435
8.309	0.713
8.314	0.660
8.319	0.193
8.324	0.222
8.329	0.292
8.334	1.143
8.339	0.701
8.344	0.835
8.349	0.879
8.354	0.272
8.359	0.829
8.364	0.712
8.369	0.747
8.374	0.752
8.379	0.463
8.384	1.107
8.389	0.690
8.394	0.371
8.399	0.689
8.404	0.919
8.409	1.032
8.414	1.374
8.419	0.157
8.424	1.315
8.429	0.648
8.434	1.245
8.439	0.432
8.444	0.421
8.449	0.996
8.454	1.013
8.459	1.114
8.464	0.725
8.469	0.987
8.474	0.043
8.479	1.773
8.484	1.035
8.489	0.224
8.494	0.734
8.499	1.313
8.504	1.288
8.509	0.179
8.514	1.167
8.519	0.438
8.524	0.796
8.529	0.670
8.534	0.474
8.539	0.181
8.544	1.106
8.549	1.212
8.554	0.299
8.559	1.117
8.564	0.585
8.569	0.471
8.574	0.562
8.579	0.093
8.584	1.129
8.589	1.006
8.594	0.484
8.599	0.053
8.604	0.587
8.609	0.825
8.614	0.921
8.619	0.233
8.624	0.514
8.629	0.609
8.634	0.831
8.639	0.866
8.644	0.404
8.649	1.051
8.654	0.648
8.659	0.745
8.664	0.731
8.669	0.195
8.674	1.456
8.679	0.786
8.684	0.731
8.689	0.176
8.694	0.562
8.699	0.358
8.704	1.593
8.709	0.910
8.714	0.439
8.719	0.465
8.724	0.484
8.729	0.767
8.734	0.668
8.739	0.668
8.744	1.066
8.749	0.407
8.754	0.615
8.759	0.390
8.764	1.373
8.769	0.401
8.774	0.572
8.779	0.396
8.784	0.549
8.789	0.822
8.794	0.923
8.799	1.058
8.804	0.899
8.809	0.409
8.814	0.833
8.819	0.508
8.824	0.177
8.829	0.578
8.834	1.093
8.839	0.496
8.844	0.355
8.849	0.325
8.854	0.760
8.859	1.293
8.864	0.602
8.869	0.717
8.874	0.941
8.879	0.725
8.884	0.605
8.889	0.589
8.894	0.585
8.899	0.527
8.904	0.661
8.909	0.708
8.914	0.425
8.919	0.928
8.924	1.331
8.929	0.794
8.934	1.746
8.939	0.965
8.944	0.591
8.949	0.445
8.954	1.007
8.959	0.562
8.964	1.145
8.969	0.911
8.974	0.704
8.979	0.518
8.984	0.607
8.989	0.170
8.994	0.459
8.999	0.365
9.004	0.298
9.009	1.187
9.014	0.662
9.019	0.617
9.024	1.091
9.029	0.393
9.034	0.678
9.039	0.405
9.044	0.373
9.049	0.649
9.054	0.464
9.059	0.510
9.064	0.973
9.069	1.461
9.074	0.435
9.079	0.611
9.084	0.280
9.089	1.315
9.094	0.695
9.099	1.203
9.104	0.331
9.109	1.228
9.114	1.209
9.119	0.787
9.124	0.989
9.129	0.502
9.134	0.425
9.139	0.618
9.144	0.415
9.149	0.685
9.154	0.611
9.159	0.694
9.164	0.679
9.169	0.587
9.174	0.761
9.179	0.459
9.184	1.471
9.189	0.721
9.194	0.630
9.199	0.654
9.204	0.790
9.209	0.630
9.214	0.636
9.219	0.879
9.224	0.797
9.229	0.524
9.234	0.502
9.239	0.446
9.244	0.831
9.249	1.208
9.254	1.350
9.259	1.289
9.264	0.272
9.269	0.950
9.274	0.742
9.279	0.741
9.284	1.536
9.289	1.127
9.294	0.899
9.299	0.426
9.304	0.491
9.309	0.388
9.314	0.381
9.319	0.482
9.324	0.439
9.329	0.546
9.334	0.932
9.339	0.807
9.344	0.648
9.349	0.748
9.354	0.495
9.359	0.667
9.364	0.585
9.369	0.793
9.374	0.507
9.379	0.555
9.384	0.962
9.389	0.211
9.394	0.397
9.399	0.566
9.404	0.352
9.409	0.428
9.414	0.056
9.419	0.745
9.424	0.433
9.429	0.073
9.434	0.230
9.439	0.414
9.444	0.386
9.449	0.864
9.454	0.211
9.459	0.659
9.464	0.376
9.469	0.193
9.474	1.068
9.479	0.513
9.484	0.861
9.489	0.719
9.494	0.233
9.499	0.707
9.504	1.233
9.509	1.197
9.514	1.147
9.519	0.629
9.524	0.690
9.529	0.220
9.534	0.659
9.539	0.777
9.544	0.560
9.549	0.653
9.554	0.649
9.559	0.483
9.564	0.297
9.569	0.650
9.574	0.939
9.579	0.555
9.584	0.815
9.589	0.816
9.594	0.424
9.599	0.411
9.604	0.743
9.609	0.797
9.614	1.290
9.619	0.971
9.624	0.997
9.629	0.363
9.634	1.176
9.639	1.011
9.644	0.874
9.649	0.067
9.654	0.211
9.659	0.334
9.664	0.409
9.669	0.903
9.674	0.825
9.679	0.407
9.684	0.087
9.689	0.840
9.694	1.047
9.699	0.290
9.704	1.236
9.709	0.602
9.714	0.706
9.719	0.410
9.724	0.602
9.729	1.186
9.734	1.133
9.739	0.523
9.744	0.707
9.749	0.685
9.754	0.382
9.759	0.681
9.764	0.478
9.769	1.127
9.774	1.539
9.779	0.308
9.784	0.457
9.789	0.378
9.794	0.790
9.799	0.626
9.804	0.982
9.809	0.690
9.814	0.801
9.819	0.705
9.824	0.470
9.829	0.304
9.834	0.730
9.839	0.969
9.844	0.853
9.849	0.255
9.854	0.345
9.859	0.456
9.864	0.772
9.869	0.630
9.874	0.446
9.879	1.081
9.884	0.296
9.889	1.308
9.894	0.673
9.899	0.223
9.904	0.819
9.909	0.922
9.914	0.931
9.919	0.473
9.924	0.511
9.929	1.109
9.934	0.226
9.939	0.860
9.944	0.731
9.949	1.083
9.954	0.104
9.959	0.799
9.964	0.911
9.969	0.353
9.974	1.047
9.979	1.007
9.984	1.000
9.989	0.550
9.994	0.713
[truncated: 1 more rows]
