# Supplementary material for: Chemometric Analysis of a Ternary Mixture of Caffeine, Quinic Acid, and Nicotinic Acid by Terahertz Spectroscopy
Source: ACS Omega. 2022 Sep 27;7(40):35783–91. doi: 10.1021/acsomega.2c03808 (PMC9558605; doi:10.1021/acsomega.2c03808)
Supplement: Supplementary file 2 — ao2c03808_si_002.zip [file ao2c03808_si_002.zip › data_and_codes/extended_data/id0-48_run001/fda-0-1.csv]

0.000	1035.952
0.005	722.642
0.010	643.431
0.015	1135.363
0.020	1698.911
0.025	305.595
0.030	530.817
0.035	700.707
0.040	565.735
0.045	1141.911
0.050	838.530
0.055	1451.743
0.060	494.277
0.065	92.223
0.070	1145.048
0.075	1102.459
0.080	1286.257
0.085	1161.977
0.090	241.310
0.095	412.768
0.100	684.790
0.105	1154.907
0.110	1576.149
0.115	1367.000
0.120	3432.711
0.125	2998.967
0.130	1924.467
0.135	3065.135
0.140	3470.529
0.145	3725.540
0.150	4120.962
0.155	3960.681
0.160	3508.484
0.165	2605.889
0.170	2223.219
0.175	3568.301
0.180	4045.097
0.185	3593.420
0.190	4694.395
0.195	6154.797
0.200	6765.326
0.205	6192.907
0.210	6436.539
0.215	6142.308
0.220	7036.363
0.225	6751.992
0.230	7622.334
0.235	8956.224
0.240	8096.800
0.245	7948.961
0.250	7838.798
0.255	7827.337
0.260	7562.023
0.265	8514.274
0.270	8448.603
0.275	9950.689
0.280	9665.915
0.285	8655.800
0.290	8964.200
0.295	9526.294
0.300	9189.956
0.305	9024.620
0.310	9692.166
0.315	9265.048
0.320	9570.883
0.325	9348.074
0.330	10013.811
0.335	9427.379
0.340	9460.137
0.345	9232.225
0.350	10144.608
0.355	10269.723
0.360	9333.624
0.365	10205.032
0.370	10863.322
0.375	10581.178
0.380	9559.650
0.385	9831.796
0.390	9555.185
0.395	9640.185
0.400	9133.062
0.405	9463.663
0.410	9467.038
0.415	9361.117
0.420	8965.775
0.425	8906.013
0.430	9151.955
0.435	8626.478
0.440	8630.415
0.445	9319.324
0.450	9658.159
0.455	9082.574
0.460	9679.078
0.465	9203.452
0.470	9242.277
0.475	9263.568
0.480	9354.839
0.485	9515.569
0.490	9406.885
0.495	9145.544
0.500	8941.684
0.505	9078.472
0.510	8949.242
0.515	8889.509
0.520	8762.182
0.525	8650.709
0.530	8338.425
0.535	8302.870
0.540	8644.592
0.545	8369.512
0.550	7354.831
0.555	4944.489
0.560	3248.075
0.565	6695.909
0.570	7761.562
0.575	8177.952
0.580	8623.752
0.585	8519.487
0.590	8427.371
0.595	8661.450
0.600	8849.850
0.605	8398.056
0.610	8557.147
0.615	8565.687
0.620	8198.116
0.625	8094.073
0.630	7979.858
0.635	7867.581
0.640	7623.018
0.645	7521.288
0.650	7260.470
0.655	7543.691
0.660	7276.276
0.665	7022.410
0.670	7145.020
0.675	7241.791
0.680	7135.026
0.685	7085.711
0.690	7038.970
0.695	7142.936
0.700	7125.057
0.705	6747.135
0.710	6953.731
0.715	6929.295
0.720	6735.291
0.725	6759.709
0.730	6569.215
0.735	6475.442
0.740	6486.694
0.745	5875.456
0.750	4600.622
0.755	3062.103
0.760	4983.469
0.765	5508.269
0.770	5552.405
0.775	5719.368
0.780	5727.073
0.785	5570.665
0.790	5449.338
0.795	5648.561
0.800	5474.683
0.805	5396.838
0.810	5440.318
0.815	5422.046
0.820	5456.318
0.825	5466.075
0.830	5257.513
0.835	5353.108
0.840	5422.722
0.845	5145.219
0.850	5102.429
0.855	5228.444
0.860	5048.087
0.865	4998.930
0.870	4892.330
0.875	4848.414
0.880	4814.213
0.885	4668.962
0.890	4596.121
0.895	4634.465
0.900	4455.346
0.905	4344.187
0.910	4453.333
0.915	4328.572
0.920	4204.922
0.925	4246.719
0.930	4280.136
0.935	4278.911
0.940	4243.946
0.945	4140.571
0.950	4197.114
0.955	4188.973
0.960	4013.746
0.965	3960.369
0.970	3892.215
0.975	3862.675
0.980	3576.289
0.985	3288.596
0.990	2154.678
0.995	2898.915
1.000	3187.986
1.005	3496.924
1.010	3475.949
1.015	3254.557
1.020	3308.795
1.025	3346.479
1.030	3278.309
1.035	3162.698
1.040	3136.475
1.045	3205.116
1.050	3193.782
1.055	3023.341
1.060	3104.784
1.065	3121.886
1.070	3004.262
1.075	2861.882
1.080	2808.319
1.085	2618.218
1.090	2164.559
1.095	990.026
1.100	145.112
1.105	859.891
1.110	1436.415
1.115	757.549
1.120	1484.788
1.125	2085.172
1.130	2285.445
1.135	2292.312
1.140	2222.023
1.145	2162.206
1.150	1838.688
1.155	1013.125
1.160	678.221
1.165	81.921
1.170	571.686
1.175	1506.070
1.180	1928.724
1.185	2136.059
1.190	2229.701
1.195	2137.327
1.200	2119.162
1.205	1764.009
1.210	605.322
1.215	1377.921
1.220	1812.558
1.225	1749.546
1.230	912.643
1.235	1210.249
1.240	1743.145
1.245	1993.390
1.250	1997.751
1.255	2027.168
1.260	2017.620
1.265	1958.676
1.270	2025.785
1.275	1973.770
1.280	1844.355
1.285	1921.868
1.290	1971.921
1.295	1849.759
1.300	1897.779
1.305	1905.939
1.310	1839.134
1.315	1825.863
1.320	1764.240
1.325	1539.642
1.330	1659.805
1.335	1641.262
1.340	1629.490
1.345	1645.195
1.350	1511.056
1.355	1507.537
1.360	1548.951
1.365	1495.675
1.370	1465.950
1.375	1495.713
1.380	1503.004
1.385	1447.062
1.390	1436.368
1.395	1402.442
1.400	1339.966
1.405	1126.662
1.410	446.646
1.415	40.431
1.420	724.138
1.425	1190.245
1.430	1375.298
1.435	1485.431
1.440	1480.746
1.445	1435.045
1.450	1477.156
1.455	1490.672
1.460	1413.240
1.465	1403.913
1.470	1413.764
1.475	1354.161
1.480	1321.625
1.485	1312.137
1.490	1309.397
1.495	1278.443
1.500	1234.297
1.505	1254.856
1.510	1264.372
1.515	1236.669
1.520	1226.822
1.525	1257.649
1.530	1244.466
1.535	1223.486
1.540	1210.950
1.545	1149.358
1.550	1193.634
1.555	1159.255
1.560	1136.632
1.565	1164.726
1.570	1119.657
1.575	1061.641
1.580	1062.204
1.585	1031.217
1.590	945.818
1.595	892.703
1.600	735.395
1.605	241.828
1.610	442.626
1.615	731.761
1.620	827.619
1.625	839.163
1.630	813.293
1.635	799.587
1.640	778.757
1.645	704.685
1.650	644.021
1.655	504.710
1.660	173.896
1.665	43.933
1.670	30.726
1.675	46.400
1.680	72.947
1.685	295.667
1.690	454.385
1.695	522.994
1.700	510.504
1.705	454.430
1.710	299.673
1.715	58.724
1.720	24.751
1.725	54.668
1.730	218.077
1.735	404.637
1.740	504.461
1.745	554.033
1.750	582.265
1.755	573.341
1.760	554.173
1.765	306.435
1.770	399.264
1.775	508.460
1.780	541.469
1.785	524.681
1.790	489.531
1.795	330.411
1.800	108.489
1.805	240.603
1.810	410.964
1.815	461.629
1.820	470.850
1.825	473.908
1.830	466.931
1.835	459.139
1.840	448.585
1.845	439.133
1.850	422.758
1.855	397.960
1.860	366.383
1.865	256.305
1.870	55.437
1.875	59.593
1.880	246.306
1.885	337.003
1.890	369.336
1.895	384.120
1.900	384.781
1.905	372.594
1.910	346.057
1.915	302.479
1.920	122.492
1.925	9.946
1.930	193.111
1.935	287.442
1.940	320.012
1.945	327.001
1.950	326.036
1.955	323.604
1.960	319.909
1.965	311.208
1.970	311.175
1.975	309.470
1.980	302.097
1.985	301.827
1.990	297.018
1.995	289.944
2.000	284.918
2.005	276.224
2.010	268.397
2.015	261.788
2.020	206.661
2.025	222.923
2.030	225.577
2.035	209.754
2.040	152.692
2.045	33.911
2.050	112.032
2.055	163.490
2.060	174.812
2.065	171.601
2.070	158.726
2.075	115.168
2.080	48.484
2.085	108.895
2.090	127.388
2.095	126.821
2.100	122.804
2.105	119.669
2.110	115.208
2.115	110.882
2.120	109.821
2.125	109.697
2.130	108.917
2.135	109.167
2.140	111.132
2.145	106.926
2.150	103.322
2.155	94.949
2.160	68.905
2.165	19.447
2.170	1.167
2.175	32.788
2.180	66.212
2.185	80.004
2.190	75.573
2.195	33.843
2.200	1.189
2.205	15.710
2.210	48.552
2.215	58.984
2.220	31.125
2.225	4.558
2.230	4.685
2.235	35.677
2.240	52.452
2.245	55.421
2.250	51.392
2.255	48.480
2.260	32.608
2.265	4.928
2.270	7.361
2.275	6.806
2.280	29.684
2.285	48.354
2.290	59.612
2.295	68.762
2.300	75.045
2.305	81.424
2.310	87.179
2.315	90.456
2.320	86.424
2.325	84.301
2.330	94.768
2.335	96.884
2.340	96.439
2.345	65.845
2.350	12.405
2.355	56.965
2.360	82.650
2.365	77.972
2.370	32.083
2.375	41.239
2.380	74.041
2.385	76.552
2.390	30.462
2.395	4.106
2.400	12.178
2.405	33.936
2.410	67.346
2.415	84.752
2.420	92.443
2.425	95.384
2.430	88.606
2.435	77.262
2.440	89.983
2.445	93.063
2.450	77.633
2.455	74.181
2.460	49.696
2.465	11.477
2.470	9.345
2.475	23.642
2.480	53.463
2.485	71.836
2.490	80.820
2.495	83.289
2.500	84.302
2.505	85.892
2.510	82.529
2.515	81.975
2.520	82.326
2.525	81.662
2.530	81.339
2.535	78.595
2.540	77.516
2.545	76.224
2.550	74.744
2.555	72.904
2.560	70.604
2.565	70.059
2.570	61.377
2.575	56.785
2.580	62.266
2.585	64.558
2.590	61.713
2.595	59.160
2.600	58.313
2.605	54.070
2.610	50.268
2.615	45.332
2.620	38.433
2.625	31.498
2.630	15.074
2.635	3.248
2.640	1.221
2.645	0.974
2.650	3.001
2.655	4.739
2.660	10.271
2.665	11.437
2.670	3.133
2.675	14.436
2.680	24.067
2.685	22.384
2.690	11.362
2.695	7.337
2.700	22.084
2.705	25.212
2.710	27.503
2.715	27.774
2.720	27.250
2.725	26.817
2.730	24.787
2.735	22.091
2.740	21.500
2.745	19.834
2.750	16.325
2.755	14.663
2.760	10.485
2.765	5.797
2.770	1.918
2.775	0.904
2.780	0.679
2.785	1.125
2.790	2.784
2.795	6.755
2.800	10.920
2.805	13.032
2.810	16.018
2.815	17.750
2.820	19.182
2.825	20.822
2.830	21.510
2.835	21.937
2.840	21.768
2.845	22.999
2.850	22.074
2.855	21.201
2.860	21.029
2.865	19.591
2.870	20.233
2.875	18.580
2.880	10.419
2.885	2.469
2.890	1.919
2.895	4.901
2.900	10.838
2.905	15.164
2.910	16.409
2.915	17.536
2.920	16.023
2.925	16.487
2.930	17.057
2.935	16.132
2.940	13.812
2.945	14.289
2.950	11.391
2.955	10.643
2.960	7.204
2.965	2.494
2.970	1.410
2.975	1.097
2.980	2.266
2.985	1.518
2.990	3.267
2.995	5.514
3.000	4.389
3.005	1.509
3.010	0.477
3.015	0.433
3.020	1.896
3.025	1.503
3.030	1.686
3.035	2.548
3.040	4.115
3.045	1.833
3.050	1.498
3.055	1.996
3.060	3.870
3.065	6.221
3.070	6.166
3.075	4.984
3.080	4.536
3.085	6.428
3.090	5.633
3.095	6.083
3.100	6.185
3.105	6.469
3.110	6.295
3.115	7.236
3.120	5.769
3.125	6.701
3.130	2.917
3.135	2.412
3.140	0.191
3.145	1.628
3.150	2.251
3.155	4.166
3.160	4.856
3.165	2.046
3.170	0.467
3.175	1.516
3.180	1.874
3.185	3.116
3.190	1.338
3.195	4.625
3.200	6.781
3.205	7.643
3.210	7.816
3.215	5.389
3.220	3.471
3.225	6.724
3.230	5.737
3.235	3.176
3.240	2.262
3.245	4.116
3.250	5.286
3.255	6.637
3.260	8.004
3.265	8.023
3.270	8.082
3.275	8.381
3.280	6.886
3.285	6.416
3.290	6.665
3.295	7.584
3.300	6.762
3.305	7.459
3.310	6.011
3.315	5.487
3.320	5.771
3.325	5.658
3.330	3.881
3.335	0.586
3.340	1.156
3.345	1.273
3.350	2.638
3.355	3.919
3.360	5.528
3.365	4.935
3.370	5.495
3.375	5.846
3.380	5.671
3.385	5.258
3.390	5.325
3.395	5.173
3.400	5.834
3.405	4.850
3.410	5.608
3.415	5.016
3.420	3.857
3.425	4.022
3.430	4.404
3.435	4.109
3.440	4.274
3.445	4.617
3.450	5.294
3.455	4.405
3.460	4.075
3.465	4.946
3.470	4.506
3.475	3.893
3.480	4.249
3.485	4.246
3.490	4.566
3.495	3.821
3.500	3.956
3.505	2.470
3.510	2.913
3.515	2.241
3.520	1.670
3.525	2.495
3.530	3.377
3.535	2.628
3.540	1.536
3.545	1.454
3.550	0.776
3.555	2.235
3.560	2.537
3.565	2.704
3.570	5.112
3.575	2.580
3.580	3.419
3.585	2.911
3.590	2.680
3.595	1.969
3.600	1.026
3.605	0.691
3.610	0.667
3.615	0.304
3.620	0.317
3.625	0.614
3.630	0.943
3.635	0.834
3.640	0.948
3.645	0.815
3.650	1.454
3.655	1.038
3.660	0.517
3.665	0.420
3.670	0.644
3.675	1.014
3.680	0.768
3.685	0.428
3.690	0.379
3.695	0.530
3.700	2.263
3.705	1.575
3.710	0.570
3.715	1.429
3.720	1.088
3.725	1.295
3.730	1.420
3.735	1.029
3.740	1.038
3.745	0.630
3.750	2.355
3.755	0.440
3.760	0.744
3.765	1.148
3.770	1.073
3.775	0.747
3.780	1.005
3.785	1.672
3.790	1.742
3.795	0.811
3.800	0.224
3.805	0.432
3.810	0.427
3.815	1.174
3.820	0.918
3.825	0.519
3.830	1.121
3.835	1.116
3.840	0.186
3.845	0.918
3.850	0.487
3.855	1.974
3.860	0.965
3.865	0.653
3.870	0.500
3.875	0.947
3.880	1.689
3.885	0.178
3.890	0.857
3.895	1.377
3.900	1.422
3.905	1.752
3.910	0.350
3.915	1.341
3.920	1.446
3.925	0.802
3.930	1.938
3.935	1.017
3.940	0.671
3.945	0.602
3.950	0.895
3.955	0.484
3.960	0.276
3.965	1.079
3.970	1.649
3.975	0.718
3.980	0.286
3.985	0.763
3.990	0.697
3.995	0.755
4.000	0.526
4.005	0.932
4.010	0.149
4.015	0.745
4.020	0.422
4.025	0.556
4.030	1.121
4.035	0.974
4.040	0.424
4.045	0.766
4.050	0.173
4.055	0.595
4.060	2.337
4.065	0.785
4.070	0.811
4.075	0.334
4.080	1.182
4.085	1.089
4.090	0.462
4.095	0.114
4.100	0.582
4.105	1.197
4.110	0.973
4.115	0.820
4.120	0.108
4.125	0.470
4.130	1.518
4.135	0.820
4.140	1.241
4.145	0.545
4.150	0.335
4.155	0.200
4.160	0.724
4.165	0.438
4.170	0.687
4.175	0.496
4.180	0.568
4.185	1.299
4.190	0.189
4.195	0.920
4.200	0.539
4.205	0.425
4.210	0.371
4.215	0.500
4.220	0.455
4.225	0.859
4.230	0.432
4.235	0.735
4.240	0.970
4.245	0.920
4.250	0.985
4.255	1.174
4.260	0.681
4.265	0.783
4.270	0.365
4.275	0.438
4.280	0.328
4.285	1.240
4.290	0.756
4.295	0.229
4.300	0.550
4.305	0.334
4.310	0.693
4.315	0.156
4.320	0.484
4.325	0.680
4.330	0.957
4.335	1.358
4.340	0.629
4.345	0.901
4.350	0.600
4.355	0.792
4.360	1.295
4.365	0.872
4.370	1.159
4.375	0.214
4.380	0.134
4.385	0.758
4.390	0.925
4.395	0.610
4.400	1.023
4.405	0.958
4.410	0.777
4.415	1.117
4.420	1.265
4.425	0.617
4.430	0.533
4.435	1.076
4.440	1.212
4.445	0.345
4.450	0.325
4.455	0.627
4.460	0.546
4.465	0.846
4.470	0.517
4.475	0.943
4.480	0.710
4.485	0.749
4.490	0.993
4.495	0.487
4.500	1.119
4.505	0.490
4.510	0.785
4.515	0.421
4.520	0.816
4.525	0.941
4.530	1.641
4.535	0.113
4.540	0.519
4.545	0.265
4.550	1.216
4.555	0.465
4.560	0.588
4.565	0.870
4.570	0.347
4.575	0.388
4.580	0.686
4.585	1.248
4.590	0.550
4.595	0.653
4.600	0.896
4.605	0.925
4.610	0.953
4.615	0.778
4.620	1.663
4.625	0.717
4.630	0.547
4.635	0.750
4.640	1.050
4.645	1.053
4.650	0.379
4.655	0.484
4.660	0.381
4.665	1.256
4.670	1.480
4.675	0.686
4.680	0.516
4.685	0.992
4.690	0.649
4.695	0.563
4.700	0.406
4.705	1.401
4.710	0.290
4.715	0.322
4.720	1.270
4.725	0.535
4.730	0.996
4.735	0.761
4.740	0.413
4.745	0.753
4.750	0.283
4.755	0.932
4.760	1.029
4.765	0.589
4.770	0.705
4.775	0.799
4.780	0.641
4.785	1.670
4.790	0.330
4.795	0.221
4.800	0.594
4.805	0.306
4.810	0.787
4.815	0.158
4.820	0.289
4.825	1.237
4.830	1.377
4.835	0.089
4.840	0.121
4.845	0.707
4.850	0.459
4.855	0.427
4.860	0.638
4.865	0.513
4.870	0.664
4.875	0.241
4.880	0.406
4.885	1.122
4.890	0.446
4.895	1.095
4.900	0.150
4.905	0.700
4.910	0.919
4.915	0.143
4.920	0.785
4.925	0.626
4.930	1.096
4.935	0.785
4.940	0.625
4.945	0.623
4.950	0.177
4.955	0.599
4.960	0.947
4.965	0.585
4.970	0.562
4.975	0.672
4.980	1.072
4.985	0.563
4.990	0.671
4.995	1.174
5.000	0.745
5.005	0.643
5.010	1.012
5.015	0.530
5.020	0.756
5.025	0.427
5.030	0.602
5.035	0.800
5.040	0.486
5.045	0.429
5.050	1.345
5.055	0.271
5.060	0.452
5.065	0.773
5.070	0.241
5.075	1.411
5.080	0.577
5.085	1.225
5.090	0.255
5.095	0.663
5.100	0.258
5.105	0.827
5.110	0.425
5.115	0.473
5.120	0.087
5.125	0.769
5.130	0.385
5.135	0.741
5.140	0.078
5.145	0.569
5.150	0.388
5.155	0.432
5.160	0.199
5.165	1.167
5.170	0.395
5.175	0.105
5.180	1.142
5.185	0.556
5.190	0.792
5.195	0.670
5.200	0.567
5.205	0.160
5.210	0.845
5.215	0.458
5.220	0.215
5.225	0.644
5.230	1.504
5.235	0.818
5.240	0.314
5.245	1.045
5.250	0.725
5.255	0.343
5.260	0.853
5.265	0.479
5.270	0.607
5.275	0.948
5.280	0.299
5.285	0.881
5.290	0.390
5.295	0.517
5.300	0.310
5.305	1.058
5.310	0.135
5.315	0.165
5.320	0.699
5.325	0.328
5.330	0.587
5.335	0.602
5.340	0.175
5.345	0.491
5.350	1.089
5.355	0.673
5.360	0.405
5.365	1.078
5.370	0.208
5.375	0.305
5.380	1.276
5.385	0.279
5.390	0.410
5.395	0.654
5.400	0.394
5.405	0.259
5.410	0.581
5.415	1.019
5.420	1.167
5.425	0.152
5.430	0.455
5.435	0.473
5.440	0.810
5.445	0.222
5.450	1.110
5.455	0.385
5.460	1.907
5.465	0.980
5.470	1.308
5.475	0.820
5.480	0.333
5.485	0.652
5.490	0.697
5.495	0.377
5.500	0.312
5.505	0.813
5.510	0.362
5.515	0.343
5.520	0.904
5.525	0.260
5.530	0.520
5.535	0.476
5.540	0.321
5.545	1.712
5.550	0.699
5.555	0.900
5.560	0.130
5.565	0.729
5.570	0.386
5.575	1.373
5.580	0.434
5.585	0.408
5.590	0.141
5.595	0.750
5.600	0.708
5.605	0.683
5.610	0.667
5.615	1.074
5.620	0.826
5.625	0.430
5.630	0.398
5.635	0.306
5.640	1.398
5.645	1.181
5.650	0.674
5.655	0.756
5.660	0.219
5.665	1.081
5.670	1.093
5.675	1.297
5.680	1.065
5.685	0.297
5.690	0.171
5.695	0.524
5.700	0.259
5.705	0.119
5.710	0.411
5.715	0.096
5.720	0.880
5.725	0.771
5.730	1.219
5.735	0.662
5.740	0.429
5.745	0.974
5.750	0.625
5.755	1.004
5.760	0.721
5.765	0.295
5.770	0.574
5.775	0.467
5.780	0.562
5.785	0.252
5.790	1.530
5.795	0.287
5.800	1.088
5.805	0.932
5.810	0.445
5.815	0.670
5.820	0.672
5.825	0.223
5.830	0.513
5.835	1.624
5.840	1.437
5.845	0.479
5.850	0.449
5.855	0.677
5.860	0.921
5.865	0.365
5.870	0.278
5.875	0.600
5.880	0.598
5.885	1.047
5.890	0.666
5.895	0.226
5.900	0.982
5.905	0.842
5.910	0.914
5.915	0.956
5.920	1.335
5.925	0.580
5.930	0.773
5.935	0.874
5.940	0.271
5.945	0.645
5.950	0.358
5.955	0.338
5.960	0.745
5.965	0.676
5.970	0.009
5.975	0.750
5.980	0.322
5.985	1.079
5.990	0.529
5.995	0.580
6.000	0.623
6.005	0.948
6.010	0.444
6.015	0.447
6.020	0.287
6.025	0.782
6.030	0.225
6.035	0.715
6.040	0.800
6.045	0.035
6.050	0.283
6.055	0.279
6.060	0.306
6.065	1.047
6.070	0.382
6.075	1.037
6.080	0.810
6.085	1.159
6.090	1.086
6.095	1.141
6.100	0.565
6.105	0.145
6.110	0.713
6.115	0.731
6.120	0.217
6.125	0.341
6.130	0.488
6.135	0.391
6.140	0.678
6.145	0.550
6.150	0.559
6.155	0.537
6.160	0.598
6.165	0.923
6.170	0.439
6.175	0.796
6.180	1.212
6.185	0.885
6.190	0.590
6.195	0.130
6.200	0.634
6.205	0.400
6.210	1.103
6.215	0.850
6.220	0.615
6.225	0.635
6.230	0.577
6.235	0.610
6.240	0.389
6.245	1.037
6.250	1.143
6.255	0.242
6.260	0.459
6.265	0.875
6.270	0.445
6.275	0.414
6.280	0.627
6.285	0.256
6.290	0.459
6.295	0.703
6.300	0.821
6.305	0.107
6.310	0.679
6.315	1.104
6.320	0.831
6.325	1.031
6.330	0.409
6.335	0.746
6.340	0.454
6.345	0.407
6.350	0.629
6.355	0.104
6.360	0.301
6.365	0.060
6.370	1.118
6.375	1.066
6.380	0.779
6.385	1.083
6.390	0.706
6.395	0.969
6.400	0.646
6.405	0.269
6.410	0.380
6.415	0.810
6.420	0.219
6.425	1.261
6.430	0.624
6.435	1.060
6.440	0.481
6.445	1.398
6.450	1.247
6.455	0.168
6.460	0.284
6.465	0.534
6.470	0.860
6.475	0.130
6.480	0.730
6.485	0.804
6.490	0.589
6.495	0.666
6.500	0.645
6.505	0.914
6.510	0.290
6.515	0.735
6.520	0.519
6.525	0.678
6.530	0.985
6.535	1.337
6.540	0.789
6.545	0.777
6.550	0.355
6.555	0.292
6.560	0.751
6.565	1.300
6.570	0.740
6.575	0.542
6.580	0.093
6.585	0.596
6.590	0.688
6.595	0.749
6.600	0.423
6.605	0.460
6.610	1.052
6.615	0.815
6.620	0.587
6.625	0.387
6.630	0.074
6.635	0.842
6.640	0.267
6.645	0.388
6.650	0.999
6.655	0.257
6.660	0.738
6.665	0.435
6.670	0.740
6.675	0.025
6.680	0.375
6.685	0.675
6.690	0.404
6.695	0.788
6.700	0.709
6.705	0.480
6.710	0.282
6.715	0.372
6.720	1.055
6.725	0.518
6.730	0.602
6.735	0.889
6.740	0.644
6.745	0.369
6.750	0.271
6.755	0.398
6.760	0.766
6.765	0.504
6.770	0.171
6.775	0.699
6.780	0.898
6.785	0.217
6.790	0.409
6.795	0.380
6.800	0.541
6.805	0.993
6.810	0.577
6.815	0.375
6.820	0.248
6.825	1.034
6.830	0.886
6.835	0.432
6.840	0.483
6.845	0.297
6.850	0.939
6.855	0.489
6.860	0.530
6.865	0.288
6.870	0.127
6.875	0.685
6.880	0.273
6.885	0.231
6.890	0.334
6.895	1.046
6.900	0.797
6.905	0.598
6.910	1.155
6.915	0.364
6.920	0.409
6.925	0.942
6.930	0.460
6.935	1.273
6.940	0.830
6.945	0.304
6.950	0.249
6.955	0.573
6.960	0.594
6.965	0.700
6.970	0.375
6.975	0.576
6.980	0.804
6.985	0.772
6.990	0.374
6.995	1.419
7.000	0.405
7.005	0.420
7.010	1.197
7.015	0.750
7.020	0.302
7.025	0.933
7.030	0.666
7.035	0.289
7.040	0.433
7.045	1.796
7.050	1.542
7.055	0.539
7.060	0.635
7.065	0.248
7.070	1.043
7.075	0.684
7.080	0.405
7.085	0.344
7.090	0.209
7.095	1.500
7.100	0.758
7.105	0.243
7.110	0.525
7.115	0.369
7.120	1.076
7.125	1.109
7.130	0.355
7.135	0.468
7.140	0.262
7.145	1.058
7.150	0.322
7.155	0.669
7.160	0.340
7.165	0.549
7.170	0.669
7.175	0.614
7.180	0.726
7.185	0.694
7.190	0.611
7.195	0.962
7.200	0.404
7.205	0.374
7.210	0.988
7.215	0.406
7.220	0.311
7.225	0.812
7.230	0.651
7.235	0.443
7.240	0.128
7.245	0.276
7.250	0.753
7.255	0.511
7.260	0.636
7.265	0.666
7.270	0.499
7.275	1.211
7.280	0.569
7.285	0.544
7.290	0.400
7.295	1.022
7.300	1.348
7.305	0.844
7.310	0.957
7.315	0.498
7.320	0.212
7.325	0.611
7.330	0.601
7.335	0.995
7.340	0.614
7.345	0.298
7.350	1.029
7.355	0.879
7.360	0.199
7.365	0.323
7.370	0.359
7.375	0.956
7.380	0.919
7.385	0.966
7.390	0.932
7.395	1.033
7.400	0.306
7.405	0.500
7.410	0.497
7.415	0.581
7.420	0.509
7.425	0.592
7.430	0.567
7.435	0.407
7.440	0.036
7.445	0.804
7.450	0.702
7.455	0.663
7.460	0.911
7.465	0.853
7.470	1.079
7.475	0.527
7.480	0.774
7.485	0.304
7.490	0.187
7.495	0.203
7.500	0.545
7.505	1.060
7.510	0.704
7.515	0.569
7.520	0.795
7.525	0.191
7.530	0.632
7.535	0.320
7.540	0.895
7.545	0.381
7.550	0.433
7.555	0.793
7.560	0.919
7.565	0.498
7.570	0.724
7.575	0.291
7.580	0.755
7.585	0.224
7.590	0.455
7.595	0.439
7.600	1.030
7.605	0.205
7.610	0.812
7.615	0.398
7.620	0.125
7.625	0.249
7.630	1.308
7.635	0.969
7.640	0.666
7.645	1.397
7.650	0.384
7.655	0.829
7.660	0.716
7.665	0.683
7.670	0.491
7.675	0.651
7.680	0.241
7.685	0.524
7.690	0.733
7.695	0.570
7.700	0.138
7.705	0.168
7.710	0.163
7.715	0.411
7.720	0.717
7.725	0.265
7.730	1.517
7.735	0.323
7.740	0.440
7.745	0.108
7.750	0.821
7.755	0.831
7.760	0.665
7.765	0.890
7.770	0.102
7.775	0.780
7.780	0.667
7.785	0.143
7.790	0.956
7.795	1.146
7.800	0.368
7.805	1.634
7.810	0.749
7.815	0.529
7.820	0.490
7.825	1.092
7.830	0.033
7.835	0.327
7.840	0.893
7.845	0.510
7.850	1.024
7.855	0.484
7.860	1.025
7.865	0.687
7.870	0.887
7.875	1.672
7.880	1.037
7.885	0.313
7.890	0.791
7.895	0.390
7.900	1.045
7.905	1.250
7.910	0.384
7.915	1.171
7.920	0.541
7.925	0.910
7.930	0.368
7.935	0.555
7.940	0.216
7.945	0.720
7.950	0.382
7.955	0.332
7.960	0.203
7.965	0.423
7.970	0.587
7.975	0.513
7.980	0.866
7.985	0.598
7.990	0.390
7.995	0.563
8.000	0.650
8.005	0.955
8.010	0.492
8.015	0.963
8.020	0.366
8.025	0.636
8.030	0.447
8.035	0.667
8.040	0.375
8.045	0.666
8.050	0.192
8.055	0.945
8.060	0.866
8.065	0.237
8.070	0.503
8.075	0.354
8.080	0.329
8.085	1.814
8.090	0.459
8.095	0.850
8.100	0.570
8.105	0.754
8.110	0.386
8.115	0.651
8.120	1.096
8.125	0.026
8.130	0.643
8.135	0.348
8.140	0.536
8.145	0.635
8.150	0.917
8.155	0.102
8.160	0.462
8.165	0.827
8.170	0.164
8.175	0.683
8.180	1.445
8.185	0.414
8.190	0.295
8.194	0.484
8.199	0.546
8.204	0.484
8.209	1.278
8.214	0.389
8.219	0.243
8.224	0.889
8.229	0.876
8.234	0.954
8.239	0.941
8.244	0.864
8.249	0.495
8.254	0.479
8.259	0.554
8.264	0.307
8.269	0.661
8.274	0.420
8.279	0.872
8.284	1.025
8.289	1.166
8.294	0.279
8.299	0.252
8.304	0.243
8.309	0.440
8.314	0.115
8.319	1.308
8.324	0.351
8.329	0.446
8.334	0.658
8.339	1.030
8.344	0.863
8.349	0.432
8.354	0.987
8.359	0.472
8.364	1.825
8.369	0.524
8.374	0.979
8.379	0.643
8.384	0.507
8.389	0.066
8.394	0.811
8.399	0.410
8.404	0.767
8.409	0.088
8.414	0.226
8.419	0.465
8.424	0.058
8.429	0.728
8.434	0.603
8.439	0.056
8.444	0.811
8.449	0.312
8.454	0.522
8.459	0.463
8.464	0.385
8.469	0.274
8.474	0.642
8.479	0.243
8.484	0.515
8.489	0.489
8.494	1.132
8.499	0.738
8.504	0.068
8.509	0.549
8.514	0.482
8.519	1.887
8.524	0.853
8.529	0.623
8.534	0.995
8.539	0.383
8.544	0.390
8.549	0.807
8.554	0.753
8.559	1.135
8.564	1.375
8.569	1.196
8.574	0.313
8.579	0.434
8.584	0.434
8.589	0.429
8.594	1.154
8.599	0.153
8.604	0.927
8.609	0.621
8.614	0.551
8.619	0.391
8.624	0.382
8.629	1.424
8.634	0.513
8.639	0.015
8.644	0.178
8.649	0.158
8.654	0.526
8.659	0.387
8.664	0.773
8.669	0.017
8.674	0.897
8.679	1.134
8.684	0.222
8.689	0.673
8.694	1.944
8.699	0.532
8.704	1.296
8.709	0.993
8.714	0.721
8.719	1.103
8.724	0.650
8.729	0.310
8.734	1.352
8.739	1.015
8.744	0.344
8.749	0.117
8.754	0.469
8.759	0.522
8.764	0.393
8.769	0.367
8.774	0.583
8.779	0.342
8.784	0.673
8.789	0.811
8.794	0.809
8.799	0.494
8.804	1.085
8.809	0.565
8.814	1.427
8.819	0.287
8.824	0.273
8.829	0.482
8.834	0.351
8.839	0.668
8.844	0.845
8.849	0.355
8.854	0.798
8.859	0.363
8.864	0.718
8.869	0.282
8.874	0.362
8.879	0.751
8.884	0.224
8.889	1.117
8.894	0.703
8.899	0.085
8.904	0.357
8.909	0.124
8.914	0.491
8.919	1.232
8.924	1.728
8.929	0.827
8.934	1.153
8.939	0.196
8.944	0.407
8.949	0.747
8.954	1.041
8.959	0.625
8.964	0.213
8.969	0.201
8.974	0.538
8.979	0.674
8.984	0.086
8.989	1.087
8.994	0.782
8.999	0.557
9.004	0.511
9.009	0.645
9.014	0.174
9.019	0.606
9.024	0.682
9.029	0.039
9.034	0.793
9.039	0.539
9.044	0.668
9.049	0.417
9.054	0.725
9.059	0.466
9.064	0.130
9.069	1.204
9.074	0.585
9.079	0.162
9.084	0.459
9.089	0.361
9.094	0.806
9.099	0.715
9.104	0.189
9.109	0.160
9.114	0.649
9.119	0.711
9.124	0.527
9.129	0.286
9.134	0.603
9.139	0.451
9.144	0.271
9.149	0.605
9.154	0.245
9.159	0.465
9.164	0.531
9.169	0.769
9.174	0.593
9.179	0.267
9.184	0.956
9.189	0.891
9.194	0.836
9.199	0.723
9.204	0.404
9.209	0.610
9.214	1.449
9.219	0.419
9.224	0.592
9.229	0.453
9.234	0.045
9.239	1.046
9.244	0.364
9.249	0.275
9.254	0.398
9.259	1.008
9.264	0.738
9.269	0.299
9.274	0.992
9.279	0.689
9.284	1.103
9.289	0.365
9.294	0.765
9.299	0.415
9.304	0.667
9.309	0.365
9.314	0.540
9.319	0.232
9.324	1.236
9.329	0.351
9.334	0.532
9.339	1.005
9.344	0.444
9.349	0.873
9.354	1.158
9.359	0.803
9.364	0.872
9.369	1.031
9.374	0.646
9.379	0.489
9.384	0.737
9.389	0.773
9.394	0.346
9.399	1.056
9.404	1.075
9.409	0.865
9.414	0.653
9.419	0.649
9.424	0.933
9.429	0.211
9.434	0.673
9.439	0.598
9.444	0.277
9.449	0.508
9.454	0.230
9.459	1.040
9.464	0.760
9.469	0.562
9.474	0.419
9.479	0.409
9.484	0.566
9.489	0.732
9.494	0.377
9.499	0.751
9.504	0.428
9.509	1.099
9.514	1.274
9.519	0.785
9.524	0.419
9.529	1.167
9.534	0.299
9.539	0.404
9.544	0.297
9.549	1.041
9.554	0.719
9.559	0.208
9.564	0.477
9.569	1.056
9.574	0.673
9.579	0.829
9.584	0.384
9.589	0.705
9.594	0.571
9.599	0.647
9.604	0.346
9.609	0.794
9.614	0.579
9.619	1.031
9.624	0.758
9.629	0.492
9.634	0.981
9.639	0.605
9.644	0.930
9.649	0.680
9.654	0.968
9.659	0.280
9.664	0.799
9.669	0.438
9.674	0.797
9.679	0.154
9.684	0.992
9.689	0.098
9.694	0.364
9.699	0.347
9.704	0.302
9.709	0.287
9.714	0.369
9.719	0.627
9.724	0.741
9.729	0.186
9.734	0.316
9.739	0.882
9.744	0.420
9.749	0.537
9.754	0.742
9.759	0.626
9.764	0.533
9.769	0.466
9.774	0.643
9.779	0.470
9.784	0.295
9.789	0.973
9.794	0.556
9.799	0.823
9.804	0.781
9.809	0.152
9.814	0.421
9.819	1.469
9.824	0.636
9.829	0.500
9.834	0.692
9.839	0.501
9.844	0.751
9.849	0.377
9.854	1.068
9.859	0.175
9.864	0.325
9.869	0.810
9.874	1.568
9.879	0.727
9.884	0.106
9.889	0.523
9.894	0.535
9.899	0.284
9.904	0.389
9.909	0.780
9.914	0.311
9.919	0.478
9.924	0.418
9.929	0.440
9.934	0.685
9.939	0.350
9.944	0.244
9.949	0.701
9.954	0.339
9.959	0.729
9.964	0.817
9.969	1.069
9.974	0.350
9.979	0.505
9.984	0.951
9.989	1.178
9.994	1.016
[truncated: 1 more rows]
