# Supplementary material for: Chemometric Analysis of a Ternary Mixture of Caffeine, Quinic Acid, and Nicotinic Acid by Terahertz Spectroscopy
Source: ACS Omega. 2022 Sep 27;7(40):35783–91. doi: 10.1021/acsomega.2c03808 (PMC9558605; doi:10.1021/acsomega.2c03808)
Supplement: Supplementary file 2 — ao2c03808_si_002.zip [file ao2c03808_si_002.zip › data_and_codes/extended_data/id0-48_run001/fda-0-2.csv]

0.000	2105.073
0.005	795.755
0.010	687.521
0.015	1197.631
0.020	1589.447
0.025	386.018
0.030	597.044
0.035	771.005
0.040	776.269
0.045	1366.795
0.050	1011.713
0.055	1473.548
0.060	504.609
0.065	203.515
0.070	871.980
0.075	812.573
0.080	511.113
0.085	547.502
0.090	431.260
0.095	807.420
0.100	809.123
0.105	1965.713
0.110	2759.046
0.115	2352.615
0.120	4312.898
0.125	3447.831
0.130	1875.548
0.135	2878.177
0.140	2989.181
0.145	2985.181
0.150	2629.813
0.155	2650.303
0.160	2575.053
0.165	2566.116
0.170	2757.279
0.175	4309.695
0.180	5027.341
0.185	4620.895
0.190	5562.049
0.195	6901.879
0.200	7223.326
0.205	6319.676
0.210	6411.479
0.215	5785.182
0.220	6801.061
0.225	6511.597
0.230	7333.300
0.235	8876.995
0.240	8431.473
0.245	8408.842
0.250	8288.025
0.255	8386.097
0.260	8160.505
0.265	9042.307
0.270	8970.532
0.275	10289.704
0.280	9577.384
0.285	8579.532
0.290	8982.941
0.295	9697.563
0.300	9428.609
0.305	9270.471
0.310	10176.129
0.315	9900.358
0.320	10395.716
0.325	10114.032
0.330	10618.425
0.335	9828.181
0.340	9763.600
0.345	9435.406
0.350	10177.067
0.355	10149.972
0.360	9209.507
0.365	10141.759
0.370	10897.896
0.375	10740.010
0.380	9821.822
0.385	10213.146
0.390	10051.496
0.395	10279.706
0.400	9806.960
0.405	10205.174
0.410	10200.858
0.415	10128.538
0.420	9744.755
0.425	9569.757
0.430	9720.365
0.435	9098.716
0.440	9007.056
0.445	9692.406
0.450	9902.024
0.455	9191.111
0.460	9825.101
0.465	9261.490
0.470	9297.775
0.475	9387.543
0.480	9473.490
0.485	9719.398
0.490	9700.862
0.495	9497.171
0.500	9390.728
0.505	9609.226
0.510	9546.769
0.515	9547.683
0.520	9447.032
0.525	9367.110
0.530	9042.091
0.535	9005.640
0.540	9391.367
0.545	9062.264
0.550	7975.879
0.555	5489.510
0.560	3683.723
0.565	7188.267
0.570	8201.015
0.575	8508.862
0.580	8916.982
0.585	8804.649
0.590	8669.046
0.595	8919.134
0.600	9118.895
0.605	8672.235
0.610	8933.349
0.615	9018.880
0.620	8695.188
0.625	8673.237
0.630	8640.889
0.635	8565.706
0.640	8358.313
0.645	8297.429
0.650	8022.703
0.655	8338.143
0.660	8017.925
0.665	7712.897
0.670	7825.114
0.675	7878.725
0.680	7706.903
0.685	7612.469
0.690	7509.051
0.695	7551.646
0.700	7506.803
0.705	7093.579
0.710	7303.105
0.715	7262.838
0.720	7083.786
0.725	7147.023
0.730	6983.417
0.735	6944.747
0.740	7005.282
0.745	6434.309
0.750	5157.481
0.755	3544.267
0.760	5603.015
0.765	6167.639
0.770	6202.343
0.775	6385.972
0.780	6377.929
0.785	6180.272
0.790	6024.244
0.795	6194.070
0.800	5984.350
0.805	5870.825
0.810	5859.297
0.815	5800.770
0.820	5829.025
0.825	5809.120
0.830	5580.228
0.835	5697.536
0.840	5798.520
0.845	5532.335
0.850	5520.047
0.855	5701.686
0.860	5549.014
0.865	5557.509
0.870	5470.035
0.875	5453.485
0.880	5456.251
0.885	5309.386
0.890	5220.843
0.895	5276.059
0.900	5064.279
0.905	4919.278
0.910	5024.224
0.915	4865.442
0.920	4701.890
0.925	4713.611
0.930	4727.760
0.935	4708.183
0.940	4661.921
0.945	4534.089
0.950	4610.238
0.955	4615.925
0.960	4449.497
0.965	4415.530
0.970	4382.787
0.975	4386.295
0.980	4095.360
0.985	3836.669
0.990	2610.297
0.995	3443.568
1.000	3762.518
1.005	4124.354
1.010	4104.080
1.015	3846.592
1.020	3892.867
1.025	3924.921
1.030	3830.726
1.035	3678.427
1.040	3620.869
1.045	3684.889
1.050	3658.085
1.055	3448.316
1.060	3536.041
1.065	3558.540
1.070	3437.701
1.075	3292.713
1.080	3250.657
1.085	3062.284
1.090	2587.376
1.095	1271.273
1.100	185.654
1.105	1104.225
1.110	1836.637
1.115	1019.151
1.120	1886.047
1.125	2604.002
1.130	2844.515
1.135	2853.332
1.140	2753.033
1.145	2684.866
1.150	2304.888
1.155	1313.742
1.160	919.464
1.165	139.522
1.170	742.415
1.175	1853.614
1.180	2337.918
1.185	2566.830
1.190	2683.953
1.195	2583.932
1.200	2589.510
1.205	2208.963
1.210	815.037
1.215	1763.075
1.220	2293.947
1.225	2242.934
1.230	1227.475
1.235	1597.250
1.240	2255.102
1.245	2573.740
1.250	2574.931
1.255	2620.145
1.260	2603.487
1.265	2522.572
1.270	2606.367
1.275	2531.339
1.280	2360.082
1.285	2463.386
1.290	2530.458
1.295	2373.912
1.300	2450.974
1.305	2471.401
1.310	2411.019
1.315	2417.894
1.320	2369.102
1.325	2118.945
1.330	2313.475
1.335	2313.608
1.340	2336.512
1.345	2397.796
1.350	2223.689
1.355	2231.677
1.360	2284.291
1.365	2181.471
1.370	2108.512
1.375	2123.046
1.380	2095.044
1.385	1989.736
1.390	1947.321
1.395	1884.462
1.400	1788.224
1.405	1504.317
1.410	638.142
1.415	41.628
1.420	967.689
1.425	1543.239
1.430	1766.906
1.435	1899.058
1.440	1895.110
1.445	1840.692
1.450	1897.981
1.455	1931.332
1.460	1841.082
1.465	1840.636
1.470	1863.314
1.475	1794.775
1.480	1757.193
1.485	1747.683
1.490	1745.980
1.495	1707.282
1.500	1643.758
1.505	1665.845
1.510	1672.100
1.515	1621.518
1.520	1603.180
1.525	1633.743
1.530	1610.929
1.535	1578.983
1.540	1563.370
1.545	1489.570
1.550	1544.620
1.555	1502.152
1.560	1480.064
1.565	1524.313
1.570	1478.108
1.575	1410.666
1.580	1424.348
1.585	1400.370
1.590	1293.797
1.595	1232.919
1.600	1041.615
1.605	361.501
1.610	641.253
1.615	1032.573
1.620	1157.883
1.625	1167.724
1.630	1127.936
1.635	1104.336
1.640	1075.806
1.645	974.497
1.650	889.863
1.655	710.437
1.660	259.367
1.665	54.512
1.670	35.938
1.675	60.588
1.680	117.365
1.685	432.219
1.690	657.502
1.695	756.169
1.700	747.831
1.705	680.181
1.710	481.004
1.715	104.076
1.720	38.520
1.725	75.468
1.730	340.676
1.735	610.251
1.740	744.748
1.745	810.028
1.750	847.049
1.755	829.642
1.760	808.493
1.765	466.151
1.770	587.603
1.775	738.904
1.780	787.122
1.785	767.499
1.790	723.992
1.795	510.934
1.800	174.229
1.805	376.198
1.810	633.549
1.815	710.248
1.820	726.771
1.825	736.316
1.830	732.564
1.835	722.825
1.840	707.253
1.845	698.331
1.850	675.665
1.855	640.608
1.860	592.329
1.865	435.874
1.870	107.226
1.875	104.900
1.880	406.764
1.885	553.604
1.890	599.684
1.895	623.953
1.900	628.194
1.905	615.682
1.910	579.913
1.915	522.119
1.920	231.701
1.925	23.570
1.930	343.180
1.935	508.338
1.940	563.836
1.945	583.224
1.950	583.812
1.955	586.180
1.960	582.298
1.965	575.304
1.970	575.954
1.975	576.262
1.980	564.396
1.985	564.503
1.990	558.510
1.995	549.878
2.000	545.687
2.005	538.453
2.010	530.416
2.015	526.212
2.020	430.146
2.025	462.550
2.030	482.172
2.035	457.543
2.040	355.879
2.045	95.244
2.050	271.605
2.055	402.951
2.060	444.702
2.065	445.678
2.070	432.900
2.075	339.486
2.080	160.122
2.085	334.944
2.090	409.531
2.095	430.979
2.100	436.755
2.105	437.090
2.110	432.159
2.115	432.036
2.120	427.523
2.125	418.451
2.130	407.066
2.135	395.348
2.140	385.218
2.145	365.327
2.150	337.991
2.155	309.099
2.160	230.167
2.165	66.029
2.170	9.528
2.175	94.592
2.180	202.037
2.185	252.832
2.190	250.700
2.195	133.083
2.200	19.924
2.205	53.325
2.210	169.004
2.215	222.584
2.220	135.448
2.225	22.807
2.230	35.812
2.235	152.824
2.240	229.248
2.245	253.807
2.250	241.592
2.255	238.103
2.260	174.694
2.265	42.075
2.270	20.842
2.275	56.515
2.280	156.851
2.285	220.821
2.290	249.461
2.295	259.654
2.300	260.827
2.305	259.943
2.310	256.751
2.315	249.591
2.320	227.501
2.325	209.065
2.330	220.153
2.335	217.122
2.340	205.256
2.345	141.780
2.350	23.763
2.355	113.558
2.360	158.785
2.365	148.390
2.370	55.746
2.375	79.143
2.380	135.354
2.385	135.830
2.390	59.880
2.395	6.732
2.400	15.429
2.405	68.326
2.410	124.097
2.415	153.864
2.420	166.541
2.425	169.124
2.430	159.648
2.435	139.115
2.440	162.218
2.445	165.926
2.450	137.539
2.455	132.975
2.460	94.128
2.465	22.425
2.470	15.725
2.475	45.421
2.480	102.483
2.485	136.335
2.490	153.180
2.495	158.652
2.500	159.852
2.505	161.028
2.510	159.271
2.515	156.320
2.520	156.041
2.525	154.225
2.530	153.260
2.535	151.238
2.540	147.324
2.545	145.429
2.550	142.842
2.555	141.459
2.560	138.041
2.565	138.301
2.570	120.201
2.575	112.328
2.580	121.408
2.585	126.859
2.590	124.941
2.595	118.484
2.600	115.710
2.605	109.205
2.610	102.894
2.615	95.855
2.620	87.707
2.625	73.814
2.630	37.638
2.635	8.123
2.640	3.148
2.645	2.920
2.650	4.739
2.655	15.047
2.660	25.802
2.665	30.177
2.670	10.200
2.675	43.080
2.680	64.164
2.685	66.277
2.690	33.048
2.695	24.075
2.700	63.304
2.705	80.166
2.710	85.647
2.715	90.455
2.720	89.788
2.725	89.007
2.730	88.858
2.735	85.361
2.740	82.077
2.745	74.807
2.750	69.553
2.755	61.617
2.760	54.699
2.765	37.392
2.770	10.645
2.775	2.464
2.780	1.432
2.785	3.629
2.790	15.678
2.795	27.060
2.800	41.108
2.805	53.848
2.810	59.783
2.815	66.755
2.820	69.712
2.825	71.146
2.830	71.509
2.835	72.338
2.840	70.893
2.845	70.603
2.850	66.978
2.855	66.568
2.860	65.209
2.865	62.511
2.870	58.098
2.875	56.308
2.880	32.524
2.885	8.557
2.890	5.467
2.895	15.331
2.900	37.396
2.905	48.139
2.910	54.683
2.915	56.767
2.920	57.486
2.925	56.447
2.930	56.488
2.935	53.621
2.940	50.850
2.945	46.362
2.950	43.673
2.955	39.329
2.960	32.168
2.965	13.507
2.970	4.223
2.975	3.032
2.980	4.030
2.985	6.125
2.990	15.509
2.995	20.911
3.000	17.160
3.005	7.402
3.010	1.170
3.015	0.982
3.020	1.452
3.025	5.324
3.030	7.414
3.035	13.604
3.040	18.121
3.045	9.618
3.050	6.230
3.055	9.442
3.060	20.544
3.065	27.465
3.070	30.935
3.075	31.364
3.080	33.158
3.085	32.227
3.090	32.030
3.095	31.608
3.100	32.484
3.105	32.382
3.110	31.003
3.115	30.570
3.120	29.780
3.125	26.803
3.130	12.833
3.135	3.723
3.140	0.919
3.145	3.419
3.150	7.926
3.155	13.341
3.160	17.990
3.165	9.196
3.170	3.394
3.175	3.485
3.180	6.813
3.185	7.226
3.190	3.919
3.195	13.409
3.200	19.156
3.205	20.171
3.210	23.672
3.215	15.323
3.220	12.005
3.225	19.272
3.230	19.484
3.235	9.687
3.240	3.055
3.245	12.863
3.250	19.611
3.255	20.796
3.260	22.407
3.265	22.088
3.270	22.866
3.275	21.877
3.280	22.225
3.285	19.942
3.290	19.020
3.295	19.827
3.300	19.690
3.305	19.298
3.310	19.095
3.315	18.248
3.320	16.816
3.325	14.437
3.330	7.459
3.335	1.744
3.340	1.896
3.345	3.408
3.350	7.857
3.355	12.334
3.360	15.902
3.365	15.623
3.370	16.420
3.375	17.773
3.380	17.434
3.385	17.435
3.390	17.436
3.395	16.441
3.400	16.067
3.405	15.696
3.410	16.032
3.415	16.760
3.420	15.682
3.425	16.237
3.430	16.669
3.435	14.997
3.440	15.732
3.445	15.854
3.450	16.126
3.455	16.911
3.460	17.577
3.465	14.669
3.470	14.320
3.475	15.256
3.480	14.124
3.485	14.143
3.490	14.134
3.495	13.614
3.500	11.415
3.505	5.186
3.510	10.051
3.515	9.132
3.520	9.031
3.525	9.499
3.530	11.733
3.535	12.074
3.540	6.566
3.545	2.853
3.550	4.846
3.555	8.816
3.560	11.388
3.565	10.849
3.570	10.115
3.575	12.028
3.580	10.705
3.585	9.943
3.590	8.464
3.595	8.485
3.600	2.709
3.605	0.406
3.610	1.431
3.615	1.706
3.620	0.359
3.625	3.425
3.630	5.986
3.635	6.034
3.640	5.788
3.645	4.791
3.650	0.808
3.655	0.384
3.660	0.334
3.665	0.507
3.670	2.049
3.675	1.619
3.680	3.374
3.685	3.982
3.690	3.716
3.695	3.755
3.700	2.100
3.705	4.520
3.710	6.057
3.715	5.905
3.720	6.909
3.725	6.650
3.730	5.829
3.735	6.441
3.740	6.808
3.745	6.532
3.750	7.160
3.755	7.023
3.760	8.071
3.765	7.560
3.770	6.896
3.775	6.851
3.780	7.626
3.785	6.285
3.790	4.810
3.795	3.866
3.800	2.182
3.805	0.475
3.810	0.942
3.815	0.599
3.820	1.374
3.825	1.389
3.830	2.386
3.835	1.056
3.840	3.234
3.845	3.827
3.850	4.951
3.855	5.532
3.860	4.328
3.865	1.775
3.870	4.469
3.875	5.433
3.880	4.905
3.885	5.639
3.890	5.993
3.895	6.062
3.900	5.461
3.905	5.331
3.910	5.025
3.915	4.783
3.920	5.076
3.925	4.911
3.930	2.446
3.935	2.842
3.940	4.012
3.945	4.327
3.950	3.192
3.955	0.892
3.960	1.705
3.965	1.264
3.970	1.308
3.975	0.280
3.980	0.864
3.985	0.635
3.990	1.094
3.995	1.951
4.000	1.079
4.005	1.340
4.010	0.191
4.015	1.213
4.020	1.725
4.025	3.292
4.030	2.940
4.035	3.067
4.040	2.590
4.045	2.359
4.050	2.404
4.055	3.303
4.060	1.840
4.065	2.278
4.070	2.362
4.075	3.701
4.080	2.757
4.085	2.593
4.090	3.912
4.095	3.714
4.100	3.524
4.105	3.555
4.110	3.029
4.115	2.995
4.120	2.414
4.125	2.459
4.130	2.428
4.135	2.690
4.140	2.028
4.145	3.396
4.150	3.666
4.155	3.745
4.160	1.045
4.165	0.313
4.170	0.171
4.175	0.582
4.180	0.740
4.185	0.927
4.190	0.199
4.195	0.720
4.200	0.998
4.205	1.432
4.210	1.199
4.215	2.027
4.220	1.019
4.225	0.582
4.230	0.308
4.235	0.900
4.240	1.810
4.245	1.371
4.250	0.776
4.255	2.237
4.260	1.507
4.265	1.847
4.270	3.595
4.275	2.122
4.280	2.690
4.285	3.294
4.290	1.917
4.295	3.199
4.300	2.394
4.305	2.309
4.310	2.876
4.315	2.542
4.320	3.290
4.325	2.817
4.330	2.159
4.335	2.831
4.340	3.091
4.345	2.704
4.350	1.444
4.355	1.955
4.360	2.536
4.365	2.992
4.370	2.244
4.375	2.753
4.380	2.872
4.385	2.576
4.390	2.624
4.395	2.611
4.400	3.184
4.405	1.482
4.410	1.998
4.415	2.478
4.420	2.342
4.425	1.386
4.430	2.567
4.435	1.855
4.440	1.446
4.445	1.695
4.450	2.096
4.455	1.863
4.460	0.663
4.465	0.612
4.470	0.704
4.475	0.769
4.480	0.798
4.485	0.352
4.490	0.281
4.495	0.357
4.500	0.251
4.505	1.045
4.510	0.159
4.515	0.690
4.520	0.483
4.525	0.410
4.530	0.104
4.535	0.502
4.540	0.805
4.545	1.310
4.550	0.059
4.555	0.436
4.560	0.823
4.565	0.692
4.570	1.180
4.575	0.316
4.580	0.977
4.585	0.624
4.590	0.500
4.595	0.844
4.600	1.187
4.605	0.292
4.610	0.443
4.615	0.964
4.620	0.092
4.625	0.434
4.630	0.471
4.635	1.282
4.640	0.643
4.645	0.262
4.650	1.338
4.655	1.451
4.660	1.519
4.665	0.906
4.670	0.537
4.675	1.146
4.680	1.635
4.685	1.630
4.690	0.376
4.695	1.078
4.700	0.916
4.705	1.146
4.710	0.975
4.715	0.560
4.720	0.321
4.725	1.206
4.730	0.326
4.735	1.806
4.740	0.887
4.745	1.007
4.750	0.279
4.755	0.827
4.760	0.204
4.765	0.135
4.770	0.944
4.775	0.877
4.780	0.097
4.785	1.043
4.790	1.233
4.795	1.651
4.800	0.629
4.805	1.446
4.810	1.568
4.815	0.511
4.820	0.818
4.825	0.863
4.830	0.759
4.835	1.071
4.840	0.990
4.845	0.575
4.850	1.155
4.855	0.264
4.860	0.201
4.865	1.343
4.870	1.142
4.875	0.944
4.880	0.613
4.885	0.748
4.890	0.994
4.895	1.567
4.900	0.776
4.905	0.960
4.910	0.970
4.915	0.722
4.920	1.448
4.925	1.582
4.930	1.256
4.935	1.662
4.940	0.314
4.945	1.080
4.950	0.188
4.955	0.430
4.960	0.486
4.965	2.000
4.970	0.179
4.975	1.498
4.980	0.998
4.985	0.605
4.990	0.082
4.995	0.520
5.000	0.214
5.005	0.665
5.010	1.170
5.015	0.502
5.020	0.506
5.025	0.520
5.030	1.144
5.035	1.994
5.040	0.155
5.045	0.601
5.050	1.051
5.055	1.414
5.060	0.356
5.065	0.602
5.070	0.068
5.075	1.025
5.080	0.353
5.085	1.653
5.090	0.523
5.095	0.286
5.100	1.014
5.105	0.357
5.110	0.315
5.115	0.605
5.120	0.586
5.125	0.108
5.130	0.513
5.135	1.033
5.140	1.645
5.145	0.572
5.150	1.044
5.155	1.211
5.160	1.127
5.165	1.479
5.170	1.205
5.175	0.587
5.180	1.123
5.185	1.085
5.190	2.022
5.195	0.361
5.200	1.019
5.205	0.448
5.210	0.979
5.215	0.532
5.220	0.443
5.225	0.653
5.230	2.225
5.235	0.674
5.240	0.887
5.245	1.577
5.250	0.994
5.255	1.125
5.260	0.472
5.265	0.767
5.270	0.655
5.275	0.499
5.280	1.106
5.285	0.768
5.290	0.144
5.295	0.622
5.300	0.662
5.305	0.467
5.310	0.750
5.315	0.797
5.320	1.569
5.325	1.132
5.330	0.351
5.335	0.912
5.340	0.291
5.345	0.661
5.350	0.848
5.355	0.779
5.360	1.733
5.365	1.317
5.370	0.739
5.375	1.998
5.380	0.209
5.385	1.365
5.390	1.232
5.395	0.854
5.400	1.887
5.405	1.250
5.410	1.630
5.415	1.311
5.420	1.676
5.425	1.769
5.430	1.080
5.435	1.339
5.440	1.448
5.445	1.731
5.450	0.607
5.455	0.531
5.460	0.473
5.465	0.872
5.470	0.607
5.475	0.363
5.480	1.055
5.485	0.562
5.490	1.846
5.495	0.775
5.500	0.677
5.505	1.438
5.510	1.118
5.515	1.581
5.520	2.225
5.525	0.780
5.530	1.542
5.535	1.014
5.540	1.370
5.545	0.834
5.550	0.797
5.555	1.143
5.560	1.118
5.565	0.709
5.570	0.789
5.575	0.698
5.580	0.606
5.585	0.344
5.590	1.206
5.595	0.862
5.600	0.804
5.605	0.409
5.610	1.009
5.615	1.281
5.620	0.465
5.625	1.223
5.630	0.385
5.635	1.772
5.640	0.550
5.645	0.422
5.650	1.016
5.655	0.760
5.660	0.471
5.665	0.112
5.670	0.242
5.675	0.428
5.680	0.494
5.685	0.407
5.690	0.724
5.695	0.542
5.700	0.879
5.705	0.317
5.710	0.270
5.715	0.505
5.720	0.826
5.725	1.062
5.730	1.073
5.735	0.365
5.740	1.168
5.745	0.800
5.750	0.448
5.755	0.769
5.760	0.592
5.765	1.039
5.770	0.603
5.775	0.149
5.780	1.400
5.785	0.638
5.790	0.293
5.795	1.253
5.800	0.922
5.805	1.589
5.810	0.430
5.815	0.709
5.820	1.745
5.825	0.885
5.830	0.652
5.835	1.230
5.840	0.747
5.845	0.074
5.850	0.409
5.855	0.260
5.860	1.272
5.865	0.859
5.870	0.305
5.875	0.955
5.880	1.786
5.885	1.264
5.890	0.789
5.895	0.767
5.900	0.749
5.905	0.686
5.910	0.541
5.915	0.714
5.920	0.275
5.925	0.407
5.930	0.420
5.935	0.400
5.940	0.297
5.945	0.422
5.950	1.058
5.955	0.560
5.960	0.884
5.965	0.511
5.970	1.534
5.975	0.415
5.980	0.270
5.985	0.739
5.990	0.810
5.995	0.384
6.000	0.345
6.005	0.486
6.010	0.952
6.015	0.257
6.020	0.599
6.025	0.664
6.030	1.720
6.035	0.793
6.040	0.424
6.045	1.082
6.050	1.175
6.055	0.575
6.060	0.948
6.065	0.921
6.070	0.342
6.075	0.411
6.080	1.284
6.085	0.572
6.090	0.298
6.095	0.429
6.100	0.487
6.105	0.373
6.110	1.333
6.115	0.579
6.120	0.616
6.125	1.005
6.130	0.306
6.135	0.239
6.140	1.247
6.145	0.729
6.150	0.408
6.155	0.218
6.160	0.937
6.165	0.594
6.170	1.114
6.175	0.208
6.180	0.472
6.185	0.922
6.190	0.613
6.195	0.464
6.200	1.646
6.205	1.313
6.210	1.078
6.215	0.543
6.220	0.524
6.225	1.042
6.230	0.374
6.235	0.583
6.240	0.884
6.245	1.009
6.250	0.743
6.255	0.749
6.260	0.887
6.265	0.893
6.270	0.601
6.275	0.544
6.280	0.765
6.285	0.377
6.290	0.594
6.295	0.503
6.300	0.630
6.305	0.769
6.310	0.859
6.315	0.447
6.320	0.892
6.325	0.569
6.330	1.086
6.335	1.044
6.340	0.455
6.345	0.737
6.350	0.187
6.355	1.031
6.360	0.397
6.365	0.425
6.370	0.836
6.375	0.109
6.380	0.608
6.385	0.565
6.390	1.408
6.395	0.290
6.400	1.187
6.405	0.505
6.410	0.850
6.415	1.311
6.420	0.785
6.425	0.663
6.430	0.415
6.435	1.205
6.440	0.389
6.445	0.679
6.450	0.627
6.455	0.683
6.460	0.298
6.465	0.612
6.470	0.485
6.475	0.316
6.480	0.880
6.485	0.868
6.490	1.309
6.495	0.549
6.500	1.529
6.505	0.605
6.510	1.090
6.515	0.432
6.520	0.623
6.525	0.729
6.530	0.759
6.535	0.637
6.540	1.023
6.545	1.287
6.550	1.116
6.555	0.300
6.560	0.212
6.565	0.224
6.570	1.015
6.575	0.365
6.580	0.663
6.585	0.321
6.590	0.979
6.595	0.152
6.600	0.703
6.605	0.889
6.610	0.512
6.615	0.631
6.620	0.939
6.625	0.683
6.630	1.375
6.635	0.508
6.640	0.523
6.645	0.610
6.650	0.798
6.655	0.678
6.660	0.817
6.665	1.019
6.670	0.303
6.675	0.256
6.680	0.575
6.685	0.900
6.690	0.903
6.695	1.444
6.700	0.592
6.705	0.691
6.710	0.881
6.715	0.302
6.720	0.927
6.725	0.559
6.730	1.412
6.735	0.566
6.740	0.136
6.745	0.993
6.750	0.233
6.755	0.881
6.760	0.551
6.765	0.560
6.770	0.320
6.775	0.471
6.780	0.287
6.785	0.690
6.790	1.071
6.795	0.739
6.800	0.535
6.805	0.390
6.810	0.569
6.815	0.546
6.820	0.549
6.825	0.305
6.830	0.060
6.835	0.283
6.840	0.534
6.845	0.305
6.850	0.681
6.855	0.451
6.860	0.900
6.865	0.126
6.870	0.538
6.875	0.141
6.880	0.320
6.885	1.332
6.890	0.508
6.895	0.039
6.900	0.772
6.905	0.802
6.910	0.773
6.915	0.435
6.920	0.257
6.925	0.263
6.930	0.768
6.935	0.187
6.940	0.228
6.945	1.014
6.950	1.107
6.955	0.597
6.960	1.364
6.965	0.647
6.970	0.379
6.975	0.087
6.980	0.323
6.985	0.176
6.990	0.589
6.995	0.236
7.000	1.014
7.005	0.515
7.010	0.512
7.015	0.713
7.020	0.550
7.025	0.508
7.030	0.642
7.035	0.519
7.040	0.770
7.045	0.477
7.050	0.562
7.055	0.740
7.060	1.406
7.065	0.828
7.070	0.955
7.075	0.350
7.080	0.552
7.085	0.640
7.090	0.473
7.095	0.753
7.100	0.561
7.105	1.060
7.110	0.649
7.115	1.168
7.120	0.495
7.125	0.636
7.130	0.494
7.135	0.243
7.140	0.613
7.145	1.178
7.150	0.984
7.155	0.252
7.160	0.451
7.165	0.870
7.170	0.843
7.175	0.586
7.180	0.511
7.185	0.516
7.190	0.842
7.195	0.624
7.200	0.167
7.205	0.528
7.210	1.031
7.215	0.445
7.220	0.552
7.225	0.800
7.230	0.492
7.235	0.290
7.240	0.636
7.245	0.256
7.250	1.432
7.255	0.813
7.260	0.665
7.265	0.485
7.270	0.935
7.275	0.888
7.280	0.553
7.285	0.698
7.290	0.515
7.295	0.192
7.300	1.558
7.305	0.911
7.310	0.490
7.315	0.932
7.320	0.114
7.325	0.129
7.330	0.487
7.335	0.417
7.340	0.644
7.345	0.144
7.350	1.247
7.355	0.142
7.360	0.480
7.365	1.184
7.370	0.380
7.375	0.244
7.380	0.501
7.385	0.780
7.390	0.689
7.395	1.121
7.400	0.150
7.405	0.158
7.410	0.327
7.415	0.270
7.420	0.236
7.425	0.491
7.430	0.746
7.435	0.453
7.440	1.111
7.445	0.354
7.450	0.961
7.455	0.904
7.460	0.711
7.465	0.954
7.470	0.645
7.475	1.004
7.480	0.878
7.485	0.083
7.490	0.157
7.495	1.177
7.500	0.241
7.505	1.132
7.510	0.214
7.515	0.617
7.520	0.568
7.525	0.629
7.530	0.273
7.535	0.555
7.540	0.507
7.545	0.338
7.550	0.340
7.555	0.557
7.560	0.906
7.565	0.313
7.570	0.892
7.575	0.326
7.580	0.352
7.585	1.469
7.590	0.272
7.595	0.444
7.600	0.563
7.605	0.080
7.610	0.390
7.615	0.363
7.620	0.482
7.625	1.078
7.630	0.836
7.635	0.251
7.640	1.060
7.645	0.640
7.650	0.388
7.655	0.576
7.660	0.888
7.665	0.627
7.670	0.963
7.675	0.423
7.680	1.023
7.685	0.457
7.690	0.227
7.695	0.728
7.700	0.553
7.705	0.757
7.710	1.153
7.715	0.888
7.720	0.546
7.725	0.554
7.730	1.289
7.735	0.341
7.740	0.924
7.745	0.574
7.750	0.917
7.755	0.249
7.760	0.294
7.765	0.790
7.770	0.705
7.775	0.932
7.780	0.182
7.785	0.399
7.790	1.149
7.795	0.287
7.800	0.128
7.805	0.067
7.810	0.478
7.815	0.301
7.820	0.967
7.825	0.730
7.830	0.568
7.835	0.729
7.840	0.393
7.845	0.481
7.850	0.957
7.855	0.319
7.860	0.325
7.865	0.193
7.870	0.245
7.875	0.626
7.880	0.826
7.885	0.563
7.890	0.771
7.895	1.041
7.900	0.900
7.905	0.637
7.910	0.689
7.915	0.992
7.920	0.459
7.925	0.990
7.930	0.825
7.935	0.076
7.940	0.923
7.945	0.395
7.950	0.676
7.955	1.206
7.960	0.853
7.965	0.592
7.970	0.317
7.975	0.439
7.980	0.395
7.985	0.704
7.990	0.605
7.995	0.717
8.000	0.171
8.005	0.941
8.010	0.900
8.015	0.861
8.020	0.194
8.025	0.466
8.030	0.228
8.035	0.376
8.040	0.755
8.045	0.494
8.050	0.551
8.055	0.257
8.060	1.154
8.065	0.689
8.070	0.918
8.075	0.275
8.080	0.526
8.085	0.169
8.090	0.711
8.095	0.947
8.100	0.738
8.105	1.158
8.110	0.524
8.115	0.418
8.120	0.682
8.125	0.371
8.130	0.117
8.135	1.038
8.140	1.079
8.145	0.655
8.150	0.407
8.155	0.815
8.160	0.815
8.165	0.372
8.170	0.375
8.175	0.288
8.180	1.562
8.185	1.629
8.190	0.593
8.194	0.466
8.199	1.917
8.204	0.381
8.209	1.265
8.214	0.680
8.219	0.549
8.224	0.596
8.229	1.015
8.234	0.470
8.239	0.578
8.244	0.809
8.249	0.997
8.254	0.401
8.259	0.567
8.264	0.294
8.269	0.440
8.274	0.368
8.279	1.191
8.284	1.529
8.289	0.404
8.294	0.516
8.299	0.862
8.304	0.539
8.309	0.624
8.314	1.040
8.319	0.428
8.324	0.722
8.329	1.248
8.334	0.435
8.339	0.171
8.344	0.577
8.349	0.330
8.354	0.144
8.359	0.210
8.364	0.943
8.369	0.379
8.374	0.476
8.379	0.910
8.384	1.504
8.389	1.169
8.394	1.481
8.399	0.489
8.404	0.576
8.409	1.229
8.414	0.522
8.419	0.753
8.424	0.956
8.429	0.710
8.434	0.125
8.439	0.632
8.444	0.792
8.449	0.382
8.454	0.436
8.459	0.960
8.464	0.247
8.469	0.128
8.474	0.370
8.479	1.144
8.484	0.254
8.489	0.156
8.494	0.671
8.499	0.874
8.504	1.047
8.509	0.335
8.514	0.808
8.519	0.683
8.524	1.109
8.529	1.327
8.534	0.653
8.539	0.717
8.544	0.443
8.549	0.361
8.554	0.402
8.559	1.205
8.564	0.694
8.569	0.371
8.574	0.780
8.579	0.771
8.584	0.295
8.589	0.533
8.594	1.161
8.599	0.741
8.604	1.145
8.609	0.229
8.614	0.274
8.619	0.860
8.624	0.625
8.629	0.124
8.634	0.469
8.639	0.271
8.644	0.350
8.649	2.029
8.654	0.510
8.659	0.630
8.664	0.299
8.669	0.280
8.674	0.504
8.679	0.702
8.684	1.170
8.689	1.086
8.694	0.514
8.699	0.642
8.704	1.389
8.709	0.279
8.714	1.171
8.719	0.339
8.724	0.613
8.729	0.084
8.734	0.371
8.739	0.602
8.744	0.554
8.749	0.936
8.754	0.847
8.759	1.069
8.764	0.614
8.769	0.509
8.774	0.746
8.779	0.370
8.784	0.681
8.789	1.043
8.794	0.266
8.799	0.964
8.804	1.042
8.809	0.464
8.814	1.022
8.819	1.090
8.824	0.450
8.829	0.931
8.834	1.104
8.839	0.585
8.844	0.896
8.849	0.088
8.854	0.410
8.859	0.315
8.864	1.045
8.869	0.254
8.874	1.174
8.879	0.609
8.884	1.151
8.889	0.062
8.894	0.893
8.899	0.711
8.904	0.720
8.909	0.339
8.914	0.149
8.919	0.770
8.924	0.713
8.929	0.894
8.934	0.451
8.939	0.780
8.944	0.567
8.949	0.868
8.954	0.576
8.959	0.605
8.964	0.803
8.969	0.299
8.974	0.487
8.979	0.821
8.984	0.276
8.989	0.187
8.994	0.303
8.999	0.260
9.004	0.563
9.009	0.792
9.014	0.067
9.019	0.789
9.024	0.972
9.029	0.702
9.034	0.523
9.039	1.054
9.044	0.172
9.049	0.582
9.054	0.740
9.059	0.865
9.064	1.326
9.069	0.579
9.074	0.241
9.079	1.054
9.084	0.393
9.089	0.436
9.094	0.330
9.099	0.176
9.104	0.531
9.109	0.745
9.114	0.696
9.119	0.975
9.124	0.363
9.129	0.539
9.134	0.726
9.139	0.468
9.144	1.637
9.149	0.779
9.154	0.513
9.159	0.456
9.164	0.665
9.169	1.155
9.174	0.588
9.179	0.767
9.184	0.847
9.189	0.460
9.194	0.813
9.199	0.202
9.204	0.875
9.209	0.079
9.214	0.374
9.219	0.215
9.224	0.932
9.229	0.358
9.234	0.267
9.239	0.473
9.244	0.554
9.249	0.705
9.254	0.496
9.259	0.475
9.264	0.888
9.269	0.384
9.274	0.363
9.279	1.038
9.284	0.330
9.289	0.532
9.294	0.685
9.299	0.097
9.304	0.508
9.309	0.620
9.314	0.464
9.319	0.270
9.324	0.344
9.329	0.300
9.334	0.143
9.339	0.511
9.344	0.544
9.349	0.212
9.354	0.937
9.359	0.294
9.364	0.318
9.369	0.376
9.374	0.726
9.379	0.733
9.384	0.351
9.389	0.591
9.394	0.621
9.399	1.093
9.404	0.348
9.409	0.127
9.414	0.669
9.419	0.376
9.424	0.429
9.429	0.375
9.434	0.174
9.439	0.234
9.444	0.528
9.449	0.893
9.454	0.730
9.459	0.537
9.464	0.669
9.469	0.854
9.474	0.738
9.479	0.491
9.484	0.581
9.489	0.897
9.494	0.662
9.499	1.170
9.504	0.349
9.509	1.119
9.514	1.440
9.519	0.495
9.524	0.605
9.529	1.381
9.534	0.625
9.539	0.482
9.544	1.064
9.549	0.209
9.554	0.653
9.559	0.298
9.564	1.324
9.569	0.153
9.574	0.559
9.579	0.579
9.584	0.552
9.589	0.490
9.594	0.748
9.599	1.016
9.604	0.449
9.609	0.790
9.614	0.066
9.619	0.252
9.624	0.340
9.629	1.421
9.634	0.532
9.639	1.137
9.644	0.989
9.649	0.436
9.654	0.784
9.659	0.750
9.664	0.898
9.669	0.219
9.674	0.538
9.679	0.440
9.684	0.786
9.689	0.179
9.694	0.302
9.699	0.517
9.704	1.002
9.709	0.617
9.714	0.631
9.719	0.393
9.724	0.119
9.729	0.226
9.734	0.900
9.739	0.833
9.744	0.415
9.749	0.197
9.754	0.856
9.759	0.176
9.764	0.490
9.769	0.464
9.774	0.715
9.779	0.652
9.784	0.808
9.789	0.334
9.794	0.390
9.799	0.538
9.804	1.022
9.809	1.051
9.814	0.875
9.819	0.814
9.824	0.726
9.829	0.498
9.834	1.006
9.839	0.053
9.844	1.032
9.849	0.301
9.854	0.679
9.859	1.171
9.864	0.559
9.869	0.955
9.874	0.915
9.879	0.233
9.884	0.734
9.889	1.717
9.894	0.428
9.899	0.362
9.904	0.881
9.909	0.500
9.914	0.353
9.919	0.452
9.924	0.176
9.929	0.738
9.934	0.620
9.939	0.310
9.944	0.818
9.949	0.333
9.954	0.994
9.959	0.441
9.964	0.680
9.969	1.021
9.974	0.905
9.979	0.193
9.984	1.008
9.989	0.527
9.994	0.857
[truncated: 1 more rows]
