# Supplementary material for: Chemometric Analysis of a Ternary Mixture of Caffeine, Quinic Acid, and Nicotinic Acid by Terahertz Spectroscopy
Source: ACS Omega. 2022 Sep 27;7(40):35783–91. doi: 10.1021/acsomega.2c03808 (PMC9558605; doi:10.1021/acsomega.2c03808)
Supplement: Supplementary file 2 — ao2c03808_si_002.zip [file ao2c03808_si_002.zip › data_and_codes/extended_data/id0-48_run001/fda-0-3.csv]

0.000	1366.118
0.005	625.086
0.010	608.058
0.015	1188.647
0.020	1562.302
0.025	322.744
0.030	444.039
0.035	638.907
0.040	539.572
0.045	1152.629
0.050	827.438
0.055	1518.090
0.060	540.963
0.065	99.181
0.070	1246.184
0.075	1301.844
0.080	1474.121
0.085	1126.599
0.090	263.080
0.095	361.218
0.100	672.431
0.105	1161.277
0.110	1539.975
0.115	1264.807
0.120	3318.589
0.125	2939.739
0.130	1933.746
0.135	3051.071
0.140	3456.364
0.145	3718.106
0.150	4221.643
0.155	4066.563
0.160	3569.751
0.165	2677.350
0.170	2212.681
0.175	3540.463
0.180	4028.558
0.185	3504.416
0.190	4531.661
0.195	6037.861
0.200	6705.760
0.205	6187.133
0.210	6399.606
0.215	6109.356
0.220	7115.057
0.225	6834.074
0.230	7658.199
0.235	8977.688
0.240	7993.761
0.245	7807.443
0.250	7776.611
0.255	7720.084
0.260	7441.672
0.265	8301.024
0.270	8167.815
0.275	9877.694
0.280	9578.545
0.285	8602.499
0.290	8963.137
0.295	9510.117
0.300	9280.420
0.305	9142.472
0.310	9741.813
0.315	9294.317
0.320	9499.289
0.325	9303.073
0.330	10134.102
0.335	9311.631
0.340	9301.160
0.345	9010.774
0.350	9872.348
0.355	10052.914
0.360	9076.436
0.365	9890.924
0.370	10621.498
0.375	10382.971
0.380	9377.734
0.385	9699.369
0.390	9420.377
0.395	9549.717
0.400	9063.415
0.405	9446.970
0.410	9431.850
0.415	9371.513
0.420	8987.780
0.425	8937.531
0.430	9182.392
0.435	8664.071
0.440	8580.158
0.445	9330.979
0.450	9621.137
0.455	8930.388
0.460	9595.572
0.465	9019.682
0.470	9040.796
0.475	9059.264
0.480	9163.473
0.485	9260.184
0.490	9191.704
0.495	8934.298
0.500	8715.173
0.505	8896.853
0.510	8784.223
0.515	8762.073
0.520	8649.937
0.525	8628.286
0.530	8314.508
0.535	8322.378
0.540	8740.214
0.545	8466.390
0.550	7506.438
0.555	5126.641
0.560	3409.710
0.565	6873.664
0.570	7943.787
0.575	8175.885
0.580	8622.461
0.585	8551.277
0.590	8309.477
0.595	8579.023
0.600	8694.026
0.605	8162.124
0.610	8397.625
0.615	8403.689
0.620	7998.567
0.625	7977.662
0.630	7959.023
0.635	7789.137
0.640	7683.134
0.645	7606.168
0.650	7361.552
0.655	7714.444
0.660	7445.650
0.665	7212.544
0.670	7396.298
0.675	7461.953
0.680	7306.654
0.685	7333.787
0.690	7173.054
0.695	7215.671
0.700	7157.889
0.705	6740.124
0.710	6867.047
0.715	6822.277
0.720	6589.727
0.725	6575.294
0.730	6423.537
0.735	6317.997
0.740	6328.032
0.745	5781.493
0.750	4609.672
0.755	3108.210
0.760	5035.146
0.765	5557.022
0.770	5628.277
0.775	5827.231
0.780	5855.896
0.785	5697.322
0.790	5587.660
0.795	5771.010
0.800	5563.838
0.805	5481.876
0.810	5461.748
0.815	5403.699
0.820	5388.625
0.825	5370.579
0.830	5079.591
0.835	5166.764
0.840	5228.237
0.845	4935.347
0.850	4899.019
0.855	5037.045
0.860	4875.855
0.865	4885.864
0.870	4821.817
0.875	4754.103
0.880	4817.221
0.885	4694.779
0.890	4635.008
0.895	4725.032
0.900	4557.525
0.905	4425.491
0.910	4570.632
0.915	4421.691
0.920	4257.088
0.925	4292.126
0.930	4283.220
0.935	4249.546
0.940	4162.021
0.945	4027.590
0.950	4057.517
0.955	4030.206
0.960	3857.515
0.965	3813.778
0.970	3754.748
0.975	3754.146
0.980	3502.027
0.985	3263.757
0.990	2195.972
0.995	2942.533
1.000	3240.990
1.005	3581.539
1.010	3588.216
1.015	3372.022
1.020	3446.626
1.025	3464.291
1.030	3398.954
1.035	3272.248
1.040	3213.895
1.045	3247.329
1.050	3220.670
1.055	3017.925
1.060	3053.457
1.065	3059.017
1.070	2924.114
1.075	2786.713
1.080	2737.125
1.085	2553.247
1.090	2138.320
1.095	1027.701
1.100	152.449
1.105	895.504
1.110	1503.238
1.115	813.522
1.120	1567.918
1.125	2192.062
1.130	2422.424
1.135	2443.164
1.140	2365.190
1.145	2308.287
1.150	1974.616
1.155	1104.512
1.160	755.886
1.165	100.925
1.170	619.031
1.175	1565.443
1.180	1961.145
1.185	2138.301
1.190	2226.434
1.195	2123.529
1.200	2110.711
1.205	1788.585
1.210	638.809
1.215	1419.596
1.220	1867.921
1.225	1825.827
1.230	982.799
1.235	1307.889
1.240	1871.052
1.245	2154.100
1.250	2169.444
1.255	2200.501
1.260	2194.780
1.265	2131.689
1.270	2182.007
1.275	2119.354
1.280	1961.720
1.285	2031.272
1.290	2068.801
1.295	1923.819
1.300	1961.802
1.305	1966.387
1.310	1896.878
1.315	1891.654
1.320	1845.934
1.325	1638.787
1.330	1781.775
1.335	1773.424
1.340	1791.043
1.345	1837.890
1.350	1700.676
1.355	1703.778
1.360	1756.541
1.365	1680.844
1.370	1639.517
1.375	1662.402
1.380	1646.023
1.385	1571.705
1.390	1536.841
1.395	1483.793
1.400	1400.153
1.405	1166.745
1.410	476.366
1.415	41.874
1.420	736.090
1.425	1177.986
1.430	1348.903
1.435	1450.457
1.440	1448.439
1.445	1413.019
1.450	1462.762
1.455	1493.578
1.460	1428.405
1.465	1427.562
1.470	1451.558
1.475	1399.791
1.480	1371.711
1.485	1364.548
1.490	1361.930
1.495	1327.331
1.500	1276.767
1.505	1285.721
1.510	1281.786
1.515	1227.924
1.520	1202.890
1.525	1217.195
1.530	1189.503
1.535	1155.144
1.540	1132.334
1.545	1073.372
1.550	1109.704
1.555	1076.813
1.560	1058.011
1.565	1092.538
1.570	1062.241
1.575	1015.128
1.580	1031.972
1.585	1016.048
1.590	937.222
1.595	889.897
1.600	745.956
1.605	250.580
1.610	450.312
1.615	728.578
1.620	816.346
1.625	816.570
1.630	783.003
1.635	761.775
1.640	737.175
1.645	663.585
1.650	602.417
1.655	482.607
1.660	177.468
1.665	47.074
1.670	33.049
1.675	48.223
1.680	71.839
1.685	292.066
1.690	441.040
1.695	500.909
1.700	491.763
1.705	438.166
1.710	299.453
1.715	63.109
1.720	32.088
1.725	42.903
1.730	219.028
1.735	394.343
1.740	480.963
1.745	517.497
1.750	537.906
1.755	522.727
1.760	505.898
1.765	284.081
1.770	364.497
1.775	458.290
1.780	486.786
1.785	472.903
1.790	442.255
1.795	307.467
1.800	101.479
1.805	232.861
1.810	389.637
1.815	440.729
1.820	449.607
1.825	454.880
1.830	448.251
1.835	436.650
1.840	425.902
1.845	415.522
1.850	398.848
1.855	373.126
1.860	338.463
1.865	241.897
1.870	52.858
1.875	63.865
1.880	233.818
1.885	311.793
1.890	337.867
1.895	350.866
1.900	351.999
1.905	342.825
1.910	322.165
1.915	284.831
1.920	119.169
1.925	12.674
1.930	189.487
1.935	276.630
1.940	305.079
1.945	312.477
1.950	311.007
1.955	308.595
1.960	301.595
1.965	295.470
1.970	291.560
1.975	289.553
1.980	280.372
1.985	276.858
1.990	272.963
1.995	267.193
2.000	260.576
2.005	253.386
2.010	246.407
2.015	242.737
2.020	195.174
2.025	209.406
2.030	213.553
2.035	200.861
2.040	148.661
2.045	32.918
2.050	110.029
2.055	161.297
2.060	173.425
2.065	169.732
2.070	157.912
2.075	117.551
2.080	50.714
2.085	112.781
2.090	131.127
2.095	133.259
2.100	130.723
2.105	125.387
2.110	120.435
2.115	118.404
2.120	113.100
2.125	110.828
2.130	106.951
2.135	103.492
2.140	101.048
2.145	94.569
2.150	86.421
2.155	77.257
2.160	57.412
2.165	19.454
2.170	3.529
2.175	29.483
2.180	51.283
2.185	57.451
2.190	51.630
2.195	23.330
2.200	2.687
2.205	15.392
2.210	37.428
2.215	41.255
2.220	18.182
2.225	5.142
2.230	7.031
2.235	29.978
2.240	42.236
2.245	40.038
2.250	36.437
2.255	31.939
2.260	19.191
2.265	0.665
2.270	8.953
2.275	3.584
2.280	21.395
2.285	32.111
2.290	37.518
2.295	39.345
2.300	40.956
2.305	41.291
2.310	41.165
2.315	40.380
2.320	35.835
2.325	33.081
2.330	37.051
2.335	36.058
2.340	31.804
2.345	22.139
2.350	5.753
2.355	20.317
2.360	27.974
2.365	24.184
2.370	8.193
2.375	15.784
2.380	22.494
2.385	20.535
2.390	8.274
2.395	1.957
2.400	4.969
2.405	6.368
2.410	16.257
2.415	20.353
2.420	24.506
2.425	25.076
2.430	24.661
2.435	20.678
2.440	25.008
2.445	25.407
2.450	20.947
2.455	19.859
2.460	14.216
2.465	3.472
2.470	4.774
2.475	2.849
2.480	11.333
2.485	17.173
2.490	22.284
2.495	23.789
2.500	26.099
2.505	25.810
2.510	27.136
2.515	26.890
2.520	26.448
2.525	27.840
2.530	28.134
2.535	28.416
2.540	28.965
2.545	29.876
2.550	29.573
2.555	29.653
2.560	30.062
2.565	31.510
2.570	26.865
2.575	24.737
2.580	28.568
2.585	29.422
2.590	29.655
2.595	28.135
2.600	28.246
2.605	27.835
2.610	23.680
2.615	21.526
2.620	18.270
2.625	16.427
2.630	8.679
2.635	2.944
2.640	1.366
2.645	1.825
2.650	3.573
2.655	2.295
2.660	8.316
2.665	7.415
2.670	1.873
2.675	10.001
2.680	14.229
2.685	15.071
2.690	8.796
2.695	4.962
2.700	14.424
2.705	19.349
2.710	20.778
2.715	21.521
2.720	22.817
2.725	22.326
2.730	22.931
2.735	22.283
2.740	19.785
2.745	17.834
2.750	17.493
2.755	15.286
2.760	12.641
2.765	6.186
2.770	2.281
2.775	0.948
2.780	1.715
2.785	2.577
2.790	4.269
2.795	8.165
2.800	10.038
2.805	12.147
2.810	13.290
2.815	16.354
2.820	16.313
2.825	18.037
2.830	18.350
2.835	18.464
2.840	20.082
2.845	19.332
2.850	19.725
2.855	19.007
2.860	20.277
2.865	18.853
2.870	18.987
2.875	16.861
2.880	9.893
2.885	2.354
2.890	0.839
2.895	4.650
2.900	8.349
2.905	13.029
2.910	15.219
2.915	15.113
2.920	15.426
2.925	15.809
2.930	15.633
2.935	14.949
2.940	14.242
2.945	12.454
2.950	11.110
2.955	9.483
2.960	7.100
2.965	2.083
2.970	1.426
2.975	1.410
2.980	0.725
2.985	2.465
2.990	1.966
2.995	6.167
3.000	3.642
3.005	1.394
3.010	0.761
3.015	0.970
3.020	1.156
3.025	0.715
3.030	1.051
3.035	2.397
3.040	3.796
3.045	0.758
3.050	0.365
3.055	2.169
3.060	3.011
3.065	4.536
3.070	4.216
3.075	3.859
3.080	3.715
3.085	4.131
3.090	3.497
3.095	3.613
3.100	2.903
3.105	3.812
3.110	4.520
3.115	5.155
3.120	4.236
3.125	3.924
3.130	2.203
3.135	0.575
3.140	1.354
3.145	1.399
3.150	1.236
3.155	2.174
3.160	2.123
3.165	1.632
3.170	1.084
3.175	1.125
3.180	1.051
3.185	0.847
3.190	0.791
3.195	2.112
3.200	1.081
3.205	0.876
3.210	2.577
3.215	0.617
3.220	0.791
3.225	0.780
3.230	1.226
3.235	0.957
3.240	0.138
3.245	1.817
3.250	1.639
3.255	1.395
3.260	1.441
3.265	1.039
3.270	1.644
3.275	1.210
3.280	1.528
3.285	1.315
3.290	1.423
3.295	0.662
3.300	1.824
3.305	1.997
3.310	1.135
3.315	1.476
3.320	2.141
3.325	1.185
3.330	0.698
3.335	0.450
3.340	0.498
3.345	1.298
3.350	0.393
3.355	0.952
3.360	0.598
3.365	0.334
3.370	1.654
3.375	0.202
3.380	0.858
3.385	0.860
3.390	2.202
3.395	0.520
3.400	0.719
3.405	0.605
3.410	1.355
3.415	1.459
3.420	0.127
3.425	0.759
3.430	0.727
3.435	0.345
3.440	1.214
3.445	0.828
3.450	0.439
3.455	0.062
3.460	0.683
3.465	0.530
3.470	0.548
3.475	0.507
3.480	0.332
3.485	1.152
3.490	0.492
3.495	1.300
3.500	0.252
3.505	1.229
3.510	0.542
3.515	0.584
3.520	0.292
3.525	0.795
3.530	1.087
3.535	1.278
3.540	0.327
3.545	0.713
3.550	0.485
3.555	0.292
3.560	1.063
3.565	0.123
3.570	0.272
3.575	0.125
3.580	0.680
3.585	0.430
3.590	0.514
3.595	0.669
3.600	0.212
3.605	0.320
3.610	1.026
3.615	1.497
3.620	0.762
3.625	0.989
3.630	0.904
3.635	0.524
3.640	1.835
3.645	0.270
3.650	0.826
3.655	1.293
3.660	0.207
3.665	0.634
3.670	0.059
3.675	0.658
3.680	0.412
3.685	0.330
3.690	0.607
3.695	1.088
3.700	0.585
3.705	0.856
3.710	1.751
3.715	1.335
3.720	0.566
3.725	1.089
3.730	0.479
3.735	0.579
3.740	1.024
3.745	1.284
3.750	0.750
3.755	1.900
3.760	0.703
3.765	0.380
3.770	1.362
3.775	1.554
3.780	1.233
3.785	1.234
3.790	0.886
3.795	0.759
3.800	0.738
3.805	0.508
3.810	1.029
3.815	0.798
3.820	1.589
3.825	0.150
3.830	0.701
3.835	0.626
3.840	0.948
3.845	0.636
3.850	1.034
3.855	0.682
3.860	1.119
3.865	0.193
3.870	0.891
3.875	0.751
3.880	0.493
3.885	0.815
3.890	2.052
3.895	1.312
3.900	0.736
3.905	0.503
3.910	1.263
3.915	1.068
3.920	0.514
3.925	1.036
3.930	0.908
3.935	1.142
3.940	0.625
3.945	0.961
3.950	0.916
3.955	0.849
3.960	0.702
3.965	0.664
3.970	0.286
3.975	0.756
3.980	0.876
3.985	0.629
3.990	0.696
3.995	0.953
4.000	0.505
4.005	0.884
4.010	0.739
4.015	0.568
4.020	0.873
4.025	0.899
4.030	0.660
4.035	0.244
4.040	2.105
4.045	0.574
4.050	0.322
4.055	0.369
4.060	1.410
4.065	0.584
4.070	0.882
4.075	0.961
4.080	0.485
4.085	1.107
4.090	0.349
4.095	1.429
4.100	0.712
4.105	0.724
4.110	0.228
4.115	0.751
4.120	0.395
4.125	0.616
4.130	0.341
4.135	2.299
4.140	0.564
4.145	0.285
4.150	0.425
4.155	0.933
4.160	0.425
4.165	1.288
4.170	0.686
4.175	0.242
4.180	0.556
4.185	0.508
4.190	0.941
4.195	0.688
4.200	0.830
4.205	0.565
4.210	0.387
4.215	0.917
4.220	0.815
4.225	0.384
4.230	0.640
4.235	0.381
4.240	0.505
4.245	0.355
4.250	1.172
4.255	0.892
4.260	1.208
4.265	1.026
4.270	0.576
4.275	0.465
4.280	0.198
4.285	0.517
4.290	0.974
4.295	0.606
4.300	0.454
4.305	0.398
4.310	1.216
4.315	0.348
4.320	0.396
4.325	0.330
4.330	0.688
4.335	0.846
4.340	0.402
4.345	0.173
4.350	0.782
4.355	0.747
4.360	0.857
4.365	0.437
4.370	0.971
4.375	1.055
4.380	0.794
4.385	0.448
4.390	1.492
4.395	0.727
4.400	0.370
4.405	0.752
4.410	1.029
4.415	0.304
4.420	0.404
4.425	1.270
4.430	0.598
4.435	0.379
4.440	0.302
4.445	0.668
4.450	0.928
4.455	0.720
4.460	0.698
4.465	0.389
4.470	0.851
4.475	0.731
4.480	0.237
4.485	0.438
4.490	0.433
4.495	0.978
4.500	0.701
4.505	1.344
4.510	0.336
4.515	1.237
4.520	0.163
4.525	0.731
4.530	0.318
4.535	0.556
4.540	1.310
4.545	0.179
4.550	1.609
4.555	1.440
4.560	1.159
4.565	1.040
4.570	0.521
4.575	0.714
4.580	0.579
4.585	0.353
4.590	1.024
4.595	0.457
4.600	0.617
4.605	0.589
4.610	0.861
4.615	0.690
4.620	0.694
4.625	0.776
4.630	0.310
4.635	0.570
4.640	0.349
4.645	1.093
4.650	0.934
4.655	0.728
4.660	0.642
4.665	1.045
4.670	0.296
4.675	0.198
4.680	0.418
4.685	0.291
4.690	0.996
4.695	0.800
4.700	0.526
4.705	1.268
4.710	0.772
4.715	0.820
4.720	0.700
4.725	0.463
4.730	0.204
4.735	0.523
4.740	0.817
4.745	1.090
4.750	0.299
4.755	0.989
4.760	0.157
4.765	1.218
4.770	0.178
4.775	0.329
4.780	0.259
4.785	0.077
4.790	0.586
4.795	0.871
4.800	0.862
4.805	0.828
4.810	1.148
4.815	0.333
4.820	0.371
4.825	0.971
4.830	0.424
4.835	0.684
4.840	0.792
4.845	0.809
4.850	0.552
4.855	0.690
4.860	0.569
4.865	1.603
4.870	0.428
4.875	0.509
4.880	0.197
4.885	0.568
4.890	0.770
4.895	0.226
4.900	0.160
4.905	0.605
4.910	1.060
4.915	1.317
4.920	1.241
4.925	0.784
4.930	1.117
4.935	0.147
4.940	0.121
4.945	0.281
4.950	0.991
4.955	0.745
4.960	1.359
4.965	1.157
4.970	0.089
4.975	0.797
4.980	0.387
4.985	0.408
4.990	0.657
4.995	0.698
5.000	1.100
5.005	0.238
5.010	0.520
5.015	0.822
5.020	0.936
5.025	0.629
5.030	0.473
5.035	0.910
5.040	0.401
5.045	1.489
5.050	0.749
5.055	0.588
5.060	1.141
5.065	1.007
5.070	1.562
5.075	0.698
5.080	0.268
5.085	0.559
5.090	0.741
5.095	0.530
5.100	0.644
5.105	1.342
5.110	0.493
5.115	0.154
5.120	0.314
5.125	0.376
5.130	0.299
5.135	0.648
5.140	0.357
5.145	0.254
5.150	0.493
5.155	1.175
5.160	0.568
5.165	1.057
5.170	1.274
5.175	0.424
5.180	1.044
5.185	0.815
5.190	0.248
5.195	1.432
5.200	1.105
5.205	0.666
5.210	0.652
5.215	0.550
5.220	0.657
5.225	0.797
5.230	0.266
5.235	0.902
5.240	0.541
5.245	0.318
5.250	0.576
5.255	1.310
5.260	0.425
5.265	0.260
5.270	0.657
5.275	1.161
5.280	0.428
5.285	1.104
5.290	0.261
5.295	0.120
5.300	0.777
5.305	0.516
5.310	0.569
5.315	1.006
5.320	0.417
5.325	0.719
5.330	0.638
5.335	0.463
5.340	0.945
5.345	0.429
5.350	0.629
5.355	0.453
5.360	0.713
5.365	0.545
5.370	0.384
5.375	0.601
5.380	0.862
5.385	0.624
5.390	0.535
5.395	0.733
5.400	0.470
5.405	1.017
5.410	0.836
5.415	1.005
5.420	0.814
5.425	0.676
5.430	0.348
5.435	0.863
5.440	0.347
5.445	0.731
5.450	0.697
5.455	1.064
5.460	0.844
5.465	0.935
5.470	0.805
5.475	1.058
5.480	0.769
5.485	0.420
5.490	0.767
5.495	0.333
5.500	0.181
5.505	0.414
5.510	1.010
5.515	0.976
5.520	0.760
5.525	0.489
5.530	0.365
5.535	0.526
5.540	0.699
5.545	1.198
5.550	0.537
5.555	0.886
5.560	0.415
5.565	0.406
5.570	0.099
5.575	0.838
5.580	0.352
5.585	1.399
5.590	0.281
5.595	1.071
5.600	0.606
5.605	0.759
5.610	1.052
5.615	1.288
5.620	0.635
5.625	0.114
5.630	1.178
5.635	0.740
5.640	1.080
5.645	0.616
5.650	0.533
5.655	0.469
5.660	0.986
5.665	0.716
5.670	0.810
5.675	0.174
5.680	0.558
5.685	0.320
5.690	0.467
5.695	0.949
5.700	1.297
5.705	0.598
5.710	0.906
5.715	0.331
5.720	0.857
5.725	1.779
5.730	0.772
5.735	1.067
5.740	1.583
5.745	1.026
5.750	0.553
5.755	0.519
5.760	0.544
5.765	0.980
5.770	0.805
5.775	0.541
5.780	0.165
5.785	0.673
5.790	0.183
5.795	0.348
5.800	0.662
5.805	0.583
5.810	0.372
5.815	0.485
5.820	0.395
5.825	0.742
5.830	0.516
5.835	1.166
5.840	0.854
5.845	1.100
5.850	0.749
5.855	0.768
5.860	0.870
5.865	0.586
5.870	0.246
5.875	0.949
5.880	1.364
5.885	1.164
5.890	0.596
5.895	1.081
5.900	0.378
5.905	0.602
5.910	0.405
5.915	1.468
5.920	1.329
5.925	0.565
5.930	0.336
5.935	0.285
5.940	0.420
5.945	1.426
5.950	0.560
5.955	0.798
5.960	0.425
5.965	0.935
5.970	0.647
5.975	1.139
5.980	0.862
5.985	0.462
5.990	0.605
5.995	0.301
6.000	0.943
6.005	0.802
6.010	1.157
6.015	0.764
6.020	0.560
6.025	0.622
6.030	1.147
6.035	0.622
6.040	0.269
6.045	0.344
6.050	0.306
6.055	0.206
6.060	0.669
6.065	0.052
6.070	0.620
6.075	0.217
6.080	0.154
6.085	0.635
6.090	0.813
6.095	1.046
6.100	1.055
6.105	0.036
6.110	0.774
6.115	0.331
6.120	1.143
6.125	0.230
6.130	0.420
6.135	0.799
6.140	0.249
6.145	1.003
6.150	0.796
6.155	0.635
6.160	0.523
6.165	0.847
6.170	0.254
6.175	0.623
6.180	0.321
6.185	0.631
6.190	0.753
6.195	0.666
6.200	0.645
6.205	0.656
6.210	0.607
6.215	0.835
6.220	0.126
6.225	0.466
6.230	0.094
6.235	0.647
6.240	0.331
6.245	1.198
6.250	1.729
6.255	0.650
6.260	0.479
6.265	0.307
6.270	0.998
6.275	0.360
6.280	0.544
6.285	1.410
6.290	1.098
6.295	0.359
6.300	0.279
6.305	0.447
6.310	0.644
6.315	0.719
6.320	0.598
6.325	0.276
6.330	0.168
6.335	0.991
6.340	0.782
6.345	0.232
6.350	0.371
6.355	0.443
6.360	1.050
6.365	0.496
6.370	0.362
6.375	0.672
6.380	1.010
6.385	0.867
6.390	0.634
6.395	0.467
6.400	0.700
6.405	0.765
6.410	0.604
6.415	0.058
6.420	0.396
6.425	1.205
6.430	1.211
6.435	0.499
6.440	0.488
6.445	0.938
6.450	0.522
6.455	1.201
6.460	1.285
6.465	0.567
6.470	0.179
6.475	1.082
6.480	0.607
6.485	0.264
6.490	1.112
6.495	0.443
6.500	0.663
6.505	0.968
6.510	1.016
6.515	1.085
6.520	0.682
6.525	0.561
6.530	1.033
6.535	0.408
6.540	0.815
6.545	0.715
6.550	0.909
6.555	1.230
6.560	0.869
6.565	1.079
6.570	0.644
6.575	0.531
6.580	1.181
6.585	0.637
6.590	0.266
6.595	1.082
6.600	1.201
6.605	0.668
6.610	0.899
6.615	0.343
6.620	1.106
6.625	1.245
6.630	0.745
6.635	0.109
6.640	0.362
6.645	1.114
6.650	0.497
6.655	0.552
6.660	0.471
6.665	0.249
6.670	0.420
6.675	0.242
6.680	0.630
6.685	0.503
6.690	0.334
6.695	0.327
6.700	0.361
6.705	0.254
6.710	0.166
6.715	0.613
6.720	0.786
6.725	0.527
6.730	0.247
6.735	0.524
6.740	0.866
6.745	0.752
6.750	0.247
6.755	0.457
6.760	0.659
6.765	0.102
6.770	0.496
6.775	0.175
6.780	0.846
6.785	0.256
6.790	0.705
6.795	0.680
6.800	0.550
6.805	0.823
6.810	0.656
6.815	0.332
6.820	0.436
6.825	0.615
6.830	0.560
6.835	0.417
6.840	0.394
6.845	0.209
6.850	0.351
6.855	1.110
6.860	0.467
6.865	0.357
6.870	0.428
6.875	0.397
6.880	1.293
6.885	1.169
6.890	0.319
6.895	0.892
6.900	0.775
6.905	0.798
6.910	0.337
6.915	0.559
6.920	0.648
6.925	1.489
6.930	1.013
6.935	0.089
6.940	1.200
6.945	0.614
6.950	0.805
6.955	0.472
6.960	0.117
6.965	0.390
6.970	0.818
6.975	0.261
6.980	0.626
6.985	1.014
6.990	0.073
6.995	0.513
7.000	0.098
7.005	0.862
7.010	0.784
7.015	0.108
7.020	0.696
7.025	0.839
7.030	0.260
7.035	0.265
7.040	0.308
7.045	0.703
7.050	0.738
7.055	0.696
7.060	0.398
7.065	0.430
7.070	0.880
7.075	1.122
7.080	0.360
7.085	0.424
7.090	0.262
7.095	0.081
7.100	0.640
7.105	1.025
7.110	0.299
7.115	1.141
7.120	0.748
7.125	0.627
7.130	0.198
7.135	0.534
7.140	0.451
7.145	1.062
7.150	0.869
7.155	0.643
7.160	0.328
7.165	0.492
7.170	0.125
7.175	1.322
7.180	0.283
7.185	1.089
7.190	0.411
7.195	1.170
7.200	0.331
7.205	0.675
7.210	0.232
7.215	0.627
7.220	0.248
7.225	0.508
7.230	0.260
7.235	0.923
7.240	0.704
7.245	1.277
7.250	0.729
7.255	0.276
7.260	0.938
7.265	0.652
7.270	0.565
7.275	0.619
7.280	0.119
7.285	0.530
7.290	0.655
7.295	0.793
7.300	0.339
7.305	0.293
7.310	0.295
7.315	0.260
7.320	0.994
7.325	0.240
7.330	1.241
7.335	0.600
7.340	0.332
7.345	0.900
7.350	0.917
7.355	0.503
7.360	0.377
7.365	1.051
7.370	0.548
7.375	0.475
7.380	0.623
7.385	0.707
7.390	0.272
7.395	0.588
7.400	0.329
7.405	0.243
7.410	0.370
7.415	0.612
7.420	0.758
7.425	0.999
7.430	0.202
7.435	1.021
7.440	1.330
7.445	1.382
7.450	0.338
7.455	0.578
7.460	0.905
7.465	0.597
7.470	0.236
7.475	0.459
7.480	0.744
7.485	0.081
7.490	0.760
7.495	0.490
7.500	0.982
7.505	0.579
7.510	0.640
7.515	1.348
7.520	0.346
7.525	0.291
7.530	0.137
7.535	0.201
7.540	1.211
7.545	1.206
7.550	0.409
7.555	0.580
7.560	0.317
7.565	0.709
7.570	0.510
7.575	0.666
7.580	0.958
7.585	1.211
7.590	0.340
7.595	0.588
7.600	0.629
7.605	0.564
7.610	0.794
7.615	0.961
7.620	0.111
7.625	0.707
7.630	0.333
7.635	0.355
7.640	0.579
7.645	0.396
7.650	0.865
7.655	0.991
7.660	0.436
7.665	1.332
7.670	0.813
7.675	0.689
7.680	0.626
7.685	0.234
7.690	0.712
7.695	0.860
7.700	0.352
7.705	0.978
7.710	0.316
7.715	0.503
7.720	0.197
7.725	1.078
7.730	0.745
7.735	1.253
7.740	1.190
7.745	1.043
7.750	0.644
7.755	0.644
7.760	1.132
7.765	0.265
7.770	0.470
7.775	0.352
7.780	0.315
7.785	0.986
7.790	0.456
7.795	0.965
7.800	0.562
7.805	0.756
7.810	1.154
7.815	1.282
7.820	0.723
7.825	0.750
7.830	0.539
7.835	0.395
7.840	0.719
7.845	0.977
7.850	0.937
7.855	0.712
7.860	0.675
7.865	1.071
7.870	0.315
7.875	0.256
7.880	1.473
7.885	0.533
7.890	0.782
7.895	0.452
7.900	0.761
7.905	0.682
7.910	0.550
7.915	0.620
7.920	1.168
7.925	0.691
7.930	0.310
7.935	0.415
7.940	0.340
7.945	0.562
7.950	0.498
7.955	0.650
7.960	0.334
7.965	0.202
7.970	0.676
7.975	0.547
7.980	0.335
7.985	0.467
7.990	0.679
7.995	0.355
8.000	0.985
8.005	0.376
8.010	0.784
8.015	0.781
8.020	1.340
8.025	0.469
8.030	0.118
8.035	1.268
8.040	0.996
8.045	1.073
8.050	0.555
8.055	0.669
8.060	0.175
8.065	0.047
8.070	0.603
8.075	0.843
8.080	0.368
8.085	1.007
8.090	0.325
8.095	0.867
8.100	0.370
8.105	0.425
8.110	0.788
8.115	0.049
8.120	0.686
8.125	0.341
8.130	0.369
8.135	0.446
8.140	0.701
8.145	0.956
8.150	0.297
8.155	0.871
8.160	0.816
8.165	0.076
8.170	0.767
8.175	1.466
8.180	0.146
8.185	0.742
8.190	0.409
8.194	0.407
8.199	0.688
8.204	0.654
8.209	0.898
8.214	0.785
8.219	0.644
8.224	0.539
8.229	1.021
8.234	1.538
8.239	0.947
8.244	0.254
8.249	1.505
8.254	0.346
8.259	0.406
8.264	1.179
8.269	0.493
8.274	0.515
8.279	0.293
8.284	0.994
8.289	0.267
8.294	1.139
8.299	0.723
8.304	0.622
8.309	0.513
8.314	0.562
8.319	0.652
8.324	0.359
8.329	0.433
8.334	0.929
8.339	0.846
8.344	0.358
8.349	0.452
8.354	0.749
8.359	0.619
8.364	1.081
8.369	1.766
8.374	0.574
8.379	1.147
8.384	0.609
8.389	0.395
8.394	0.394
8.399	0.504
8.404	1.386
8.409	1.009
8.414	0.107
8.419	0.302
8.424	0.146
8.429	1.151
8.434	0.547
8.439	1.047
8.444	1.075
8.449	0.689
8.454	0.177
8.459	1.668
8.464	1.049
8.469	0.662
8.474	0.832
8.479	0.640
8.484	0.706
8.489	0.512
8.494	0.813
8.499	0.895
8.504	0.370
8.509	0.192
8.514	0.702
8.519	0.451
8.524	0.858
8.529	0.682
8.534	0.433
8.539	0.959
8.544	0.785
8.549	0.333
8.554	0.688
8.559	0.661
8.564	1.015
8.569	0.613
8.574	0.440
8.579	0.716
8.584	0.711
8.589	0.559
8.594	0.294
8.599	0.880
8.604	1.102
8.609	0.409
8.614	0.562
8.619	0.408
8.624	0.596
8.629	0.965
8.634	0.430
8.639	0.888
8.644	0.762
8.649	0.618
8.654	0.468
8.659	0.514
8.664	0.319
8.669	0.640
8.674	0.508
8.679	0.691
8.684	1.268
8.689	1.313
8.694	0.250
8.699	0.919
8.704	0.926
8.709	0.702
8.714	0.665
8.719	0.353
8.724	0.167
8.729	0.849
8.734	0.610
8.739	0.510
8.744	0.447
8.749	1.609
8.754	0.521
8.759	0.574
8.764	0.569
8.769	1.025
8.774	0.850
8.779	0.641
8.784	0.172
8.789	0.500
8.794	0.273
8.799	0.928
8.804	0.782
8.809	0.784
8.814	1.403
8.819	0.701
8.824	0.549
8.829	0.944
8.834	0.831
8.839	0.334
8.844	0.794
8.849	0.577
8.854	0.510
8.859	0.394
8.864	1.009
8.869	0.472
8.874	1.394
8.879	0.239
8.884	0.842
8.889	1.070
8.894	0.378
8.899	0.703
8.904	0.223
8.909	0.775
8.914	0.827
8.919	0.784
8.924	0.601
8.929	0.414
8.934	0.864
8.939	0.588
8.944	0.407
8.949	0.933
8.954	0.373
8.959	1.141
8.964	0.537
8.969	0.989
8.974	0.627
8.979	0.362
8.984	1.210
8.989	0.502
8.994	0.758
8.999	0.510
9.004	0.730
9.009	0.906
9.014	0.886
9.019	1.047
9.024	1.533
9.029	0.386
9.034	1.040
9.039	0.090
9.044	0.681
9.049	0.643
9.054	0.607
9.059	0.456
9.064	0.974
9.069	0.989
9.074	0.354
9.079	0.107
9.084	1.146
9.089	0.438
9.094	0.848
9.099	0.346
9.104	0.305
9.109	0.926
9.114	0.510
9.119	0.471
9.124	0.394
9.129	0.449
9.134	0.207
9.139	1.168
9.144	0.417
9.149	1.122
9.154	0.296
9.159	0.234
9.164	0.782
9.169	0.492
9.174	0.859
9.179	0.761
9.184	0.052
9.189	0.834
9.194	0.571
9.199	0.857
9.204	0.187
9.209	0.730
9.214	0.907
9.219	0.671
9.224	0.308
9.229	0.160
9.234	0.400
9.239	0.517
9.244	0.611
9.249	0.454
9.254	0.686
9.259	0.613
9.264	0.214
9.269	0.578
9.274	0.383
9.279	0.505
9.284	0.542
9.289	0.646
9.294	1.091
9.299	0.410
9.304	0.193
9.309	0.253
9.314	0.948
9.319	0.808
9.324	0.972
9.329	1.416
9.334	0.730
9.339	0.644
9.344	0.759
9.349	0.419
9.354	0.396
9.359	1.217
9.364	1.000
9.369	0.358
9.374	0.724
9.379	0.698
9.384	0.312
9.389	0.816
9.394	0.454
9.399	0.568
9.404	0.120
9.409	0.521
9.414	0.494
9.419	0.513
9.424	1.136
9.429	0.230
9.434	0.451
9.439	0.908
9.444	0.555
9.449	0.691
9.454	0.457
9.459	0.650
9.464	1.749
9.469	0.262
9.474	0.261
9.479	1.008
9.484	0.226
9.489	0.902
9.494	0.862
9.499	0.638
9.504	1.003
9.509	0.650
9.514	0.620
9.519	0.918
9.524	0.298
9.529	1.222
9.534	0.387
9.539	0.800
9.544	0.792
9.549	1.218
9.554	0.667
9.559	0.689
9.564	1.198
9.569	0.405
9.574	0.671
9.579	1.308
9.584	1.274
9.589	0.486
9.594	0.756
9.599	1.450
9.604	0.163
9.609	0.411
9.614	0.236
9.619	0.486
9.624	0.472
9.629	1.397
9.634	0.598
9.639	0.777
9.644	0.577
9.649	0.452
9.654	0.807
9.659	0.135
9.664	0.178
9.669	0.792
9.674	0.955
9.679	0.187
9.684	0.490
9.689	1.309
9.694	1.089
9.699	0.381
9.704	0.293
9.709	0.633
9.714	0.486
9.719	0.237
9.724	0.601
9.729	1.026
9.734	0.536
9.739	0.310
9.744	1.015
9.749	1.186
9.754	0.789
9.759	0.477
9.764	0.458
9.769	0.545
9.774	0.280
9.779	0.209
9.784	1.141
9.789	0.550
9.794	0.773
9.799	0.660
9.804	0.286
9.809	1.179
9.814	0.737
9.819	0.430
9.824	0.157
9.829	0.997
9.834	0.922
9.839	0.225
9.844	0.580
9.849	0.815
9.854	0.827
9.859	0.656
9.864	0.711
9.869	0.513
9.874	0.811
9.879	0.822
9.884	0.368
9.889	1.090
9.894	0.563
9.899	0.655
9.904	0.774
9.909	1.148
9.914	0.391
9.919	0.636
9.924	0.619
9.929	0.793
9.934	0.902
9.939	0.310
9.944	0.382
9.949	0.947
9.954	1.019
9.959	0.604
9.964	0.461
9.969	0.443
9.974	0.460
9.979	0.804
9.984	0.526
9.989	0.461
9.994	0.530
[truncated: 1 more rows]
