# Supplementary material for: Chemometric Analysis of a Ternary Mixture of Caffeine, Quinic Acid, and Nicotinic Acid by Terahertz Spectroscopy
Source: ACS Omega. 2022 Sep 27;7(40):35783–91. doi: 10.1021/acsomega.2c03808 (PMC9558605; doi:10.1021/acsomega.2c03808)
Supplement: Supplementary file 2 — ao2c03808_si_002.zip [file ao2c03808_si_002.zip › data_and_codes/extended_data/id0-48_run001/fda-0-4.csv]

0.000	2066.314
0.005	713.765
0.010	669.575
0.015	1202.553
0.020	1728.402
0.025	311.251
0.030	615.252
0.035	809.534
0.040	757.844
0.045	1394.903
0.050	983.548
0.055	1506.150
0.060	497.480
0.065	190.680
0.070	849.775
0.075	672.781
0.080	550.926
0.085	426.736
0.090	436.667
0.095	750.140
0.100	806.413
0.105	1931.568
0.110	2771.640
0.115	2338.927
0.120	4245.782
0.125	3447.900
0.130	1843.624
0.135	2877.642
0.140	3033.539
0.145	3038.787
0.150	2701.571
0.155	2657.426
0.160	2584.774
0.165	2514.660
0.170	2701.621
0.175	4194.882
0.180	4919.279
0.185	4536.854
0.190	5479.188
0.195	6827.466
0.200	7142.184
0.205	6258.601
0.210	6352.367
0.215	5776.361
0.220	6778.511
0.225	6479.782
0.230	7310.564
0.235	8779.763
0.240	8359.619
0.245	8300.724
0.250	8185.783
0.255	8262.227
0.260	8051.621
0.265	8937.772
0.270	8868.531
0.275	10160.516
0.280	9455.150
0.285	8464.686
0.290	8886.843
0.295	9610.145
0.300	9337.531
0.305	9172.761
0.310	10098.077
0.315	9817.036
0.320	10305.890
0.325	10025.845
0.330	10526.938
0.335	9729.836
0.340	9677.724
0.345	9362.411
0.350	10107.808
0.355	10088.522
0.360	9134.202
0.365	10076.523
0.370	10822.979
0.375	10688.075
0.380	9783.687
0.385	10164.894
0.390	10011.494
0.395	10245.979
0.400	9778.559
0.405	10157.523
0.410	10152.510
0.415	10082.646
0.420	9708.873
0.425	9534.944
0.430	9680.358
0.435	9054.135
0.440	8969.421
0.445	9639.659
0.450	9838.133
0.455	9134.606
0.460	9759.364
0.465	9204.305
0.470	9245.260
0.475	9332.937
0.480	9414.509
0.485	9678.587
0.490	9655.128
0.495	9463.532
0.500	9351.696
0.505	9570.066
0.510	9516.399
0.515	9520.353
0.520	9423.617
0.525	9331.437
0.530	9010.489
0.535	8961.371
0.540	9352.360
0.545	9040.847
0.550	7961.855
0.555	5543.084
0.560	3769.948
0.565	7214.005
0.570	8186.443
0.575	8484.381
0.580	8890.524
0.585	8776.137
0.590	8642.480
0.595	8885.617
0.600	9086.003
0.605	8645.258
0.610	8896.929
0.615	8987.745
0.620	8664.908
0.625	8644.071
0.630	8602.607
0.635	8538.456
0.640	8334.072
0.645	8270.248
0.650	7993.653
0.655	8305.642
0.660	7981.969
0.665	7677.196
0.670	7793.163
0.675	7841.347
0.680	7667.310
0.685	7571.366
0.690	7467.075
0.695	7508.261
0.700	7462.473
0.705	7047.662
0.710	7256.141
0.715	7214.093
0.720	7036.831
0.725	7095.747
0.730	6935.656
0.735	6894.938
0.740	6952.637
0.745	6397.445
0.750	5158.311
0.755	3585.056
0.760	5587.080
0.765	6129.565
0.770	6153.331
0.775	6332.917
0.780	6319.926
0.785	6121.008
0.790	5962.750
0.795	6131.880
0.800	5920.771
0.805	5803.358
0.810	5788.182
0.815	5726.148
0.820	5756.349
0.825	5729.978
0.830	5503.301
0.835	5617.419
0.840	5719.341
0.845	5455.647
0.850	5441.217
0.855	5617.013
0.860	5466.932
0.865	5481.672
0.870	5391.376
0.875	5364.814
0.880	5366.974
0.885	5229.795
0.890	5137.704
0.895	5193.548
0.900	4982.666
0.905	4837.030
0.910	4939.287
0.915	4783.797
0.920	4625.623
0.925	4631.124
0.930	4642.794
0.935	4622.905
0.940	4575.271
0.945	4451.153
0.950	4526.555
0.955	4534.310
0.960	4372.321
0.965	4346.076
0.970	4317.077
0.975	4320.676
0.980	4033.776
0.985	3788.385
0.990	2602.965
0.995	3407.122
1.000	3702.685
1.005	4050.000
1.010	4025.952
1.015	3776.732
1.020	3823.638
1.025	3859.357
1.030	3768.211
1.035	3620.602
1.040	3562.998
1.045	3627.813
1.050	3602.230
1.055	3392.907
1.060	3477.715
1.065	3504.075
1.070	3385.826
1.075	3246.924
1.080	3208.377
1.085	3026.545
1.090	2570.377
1.095	1291.216
1.100	183.725
1.105	1130.537
1.110	1856.956
1.115	1039.976
1.120	1891.733
1.125	2588.942
1.130	2825.175
1.135	2831.160
1.140	2738.569
1.145	2667.913
1.150	2299.848
1.155	1325.062
1.160	941.873
1.165	141.064
1.170	772.357
1.175	1880.711
1.180	2352.929
1.185	2572.984
1.190	2683.511
1.195	2578.920
1.200	2593.862
1.205	2229.407
1.210	840.376
1.215	1777.928
1.220	2293.122
1.225	2246.164
1.230	1245.821
1.235	1620.754
1.240	2264.314
1.245	2579.407
1.250	2583.570
1.255	2622.823
1.260	2606.440
1.265	2525.375
1.270	2606.173
1.275	2533.836
1.280	2361.047
1.285	2465.171
1.290	2525.421
1.295	2368.917
1.300	2445.384
1.305	2464.778
1.310	2405.276
1.315	2411.555
1.320	2366.764
1.325	2121.466
1.330	2305.590
1.335	2302.629
1.340	2325.111
1.345	2391.100
1.350	2216.205
1.355	2221.020
1.360	2274.593
1.365	2174.654
1.370	2098.884
1.375	2113.500
1.380	2087.668
1.385	1981.549
1.390	1941.895
1.395	1877.864
1.400	1784.656
1.405	1508.110
1.410	655.854
1.415	32.866
1.420	986.286
1.425	1548.963
1.430	1762.873
1.435	1890.166
1.440	1881.424
1.445	1825.863
1.450	1884.733
1.455	1913.113
1.460	1823.308
1.465	1822.295
1.470	1841.167
1.475	1775.524
1.480	1737.838
1.485	1726.444
1.490	1719.376
1.495	1685.371
1.500	1623.441
1.505	1644.291
1.510	1647.775
1.515	1593.554
1.520	1573.534
1.525	1605.267
1.530	1582.366
1.535	1547.523
1.540	1525.462
1.545	1452.590
1.550	1508.327
1.555	1464.599
1.560	1443.014
1.565	1482.547
1.570	1435.983
1.575	1371.236
1.580	1386.294
1.585	1364.923
1.590	1260.266
1.595	1202.795
1.600	1023.302
1.605	355.761
1.610	637.182
1.615	1011.170
1.620	1128.501
1.625	1133.438
1.630	1092.945
1.635	1072.429
1.640	1043.116
1.645	944.917
1.650	869.693
1.655	705.773
1.660	272.881
1.665	61.740
1.670	39.966
1.675	67.150
1.680	118.565
1.685	436.106
1.690	653.049
1.695	746.231
1.700	736.163
1.705	668.327
1.710	480.117
1.715	106.508
1.720	45.352
1.725	63.880
1.730	341.460
1.735	606.327
1.740	735.277
1.745	795.280
1.750	829.646
1.755	810.798
1.760	794.214
1.765	463.109
1.770	579.306
1.775	724.332
1.780	766.216
1.785	749.085
1.790	705.776
1.795	508.539
1.800	178.446
1.805	376.825
1.810	623.981
1.815	700.307
1.820	715.970
1.825	725.286
1.830	718.962
1.835	704.742
1.840	691.306
1.845	686.056
1.850	663.265
1.855	631.016
1.860	583.272
1.865	436.005
1.870	108.596
1.875	111.883
1.880	413.082
1.885	554.949
1.890	596.168
1.895	619.627
1.900	623.127
1.905	609.231
1.910	575.271
1.915	522.958
1.920	238.448
1.925	24.971
1.930	344.766
1.935	505.829
1.940	562.871
1.945	580.307
1.950	581.289
1.955	582.776
1.960	579.634
1.965	571.782
1.970	572.361
1.975	570.833
1.980	560.382
1.985	558.380
1.990	551.403
1.995	543.145
2.000	536.967
2.005	532.220
2.010	524.693
2.015	523.423
2.020	430.546
2.025	461.651
2.030	478.727
2.035	454.670
2.040	361.754
2.045	98.836
2.050	271.019
2.055	397.859
2.060	436.820
2.065	438.628
2.070	424.983
2.075	338.460
2.080	161.213
2.085	333.094
2.090	405.215
2.095	424.297
2.100	430.704
2.105	430.470
2.110	423.426
2.115	422.508
2.120	417.839
2.125	410.836
2.130	401.438
2.135	390.967
2.140	380.035
2.145	360.291
2.150	330.661
2.155	302.083
2.160	230.774
2.165	67.670
2.170	11.263
2.175	96.402
2.180	201.200
2.185	247.351
2.190	247.569
2.195	133.225
2.200	20.393
2.205	58.806
2.210	172.082
2.215	221.547
2.220	136.206
2.225	22.943
2.230	36.896
2.235	155.910
2.240	233.237
2.245	253.184
2.250	241.517
2.255	235.174
2.260	176.552
2.265	43.136
2.270	20.547
2.275	58.297
2.280	156.734
2.285	216.989
2.290	244.079
2.295	253.811
2.300	256.157
2.305	255.369
2.310	252.999
2.315	245.994
2.320	222.276
2.325	204.343
2.330	214.929
2.335	209.916
2.340	200.330
2.345	141.981
2.350	24.596
2.355	113.116
2.360	155.882
2.365	145.852
2.370	55.693
2.375	78.452
2.380	131.647
2.385	132.605
2.390	62.030
2.395	7.598
2.400	13.045
2.405	69.843
2.410	124.505
2.415	150.730
2.420	163.511
2.425	166.544
2.430	157.465
2.435	138.125
2.440	157.396
2.445	161.349
2.450	134.596
2.455	130.027
2.460	95.529
2.465	22.966
2.470	15.237
2.475	44.308
2.480	103.170
2.485	135.365
2.490	149.966
2.495	154.051
2.500	156.073
2.505	156.226
2.510	154.509
2.515	151.211
2.520	151.420
2.525	150.162
2.530	147.993
2.535	146.411
2.540	144.379
2.545	143.693
2.550	140.593
2.555	137.439
2.560	135.410
2.565	136.709
2.570	117.979
2.575	110.883
2.580	119.765
2.585	123.410
2.590	121.546
2.595	114.700
2.600	112.216
2.605	107.779
2.610	102.777
2.615	95.198
2.620	86.365
2.625	73.228
2.630	39.065
2.635	11.756
2.640	3.649
2.645	1.866
2.650	4.083
2.655	15.374
2.660	26.093
2.665	32.049
2.670	13.183
2.675	43.751
2.680	65.654
2.685	66.359
2.690	32.841
2.695	23.808
2.700	62.903
2.705	79.061
2.710	83.943
2.715	88.261
2.720	87.592
2.725	88.445
2.730	85.737
2.735	84.600
2.740	79.774
2.745	72.061
2.750	66.649
2.755	61.651
2.760	53.814
2.765	37.043
2.770	10.018
2.775	4.090
2.780	2.498
2.785	2.600
2.790	15.137
2.795	25.448
2.800	40.457
2.805	52.786
2.810	59.638
2.815	67.596
2.820	69.843
2.825	69.508
2.830	71.671
2.835	72.003
2.840	70.887
2.845	69.864
2.850	68.280
2.855	66.072
2.860	65.168
2.865	61.662
2.870	59.561
2.875	56.945
2.880	33.506
2.885	8.200
2.890	5.733
2.895	15.447
2.900	35.867
2.905	47.549
2.910	52.270
2.915	55.709
2.920	55.679
2.925	55.430
2.930	54.812
2.935	52.726
2.940	49.517
2.945	47.391
2.950	43.718
2.955	38.925
2.960	32.912
2.965	14.386
2.970	2.536
2.975	0.539
2.980	4.531
2.985	7.170
2.990	15.686
2.995	21.075
3.000	17.617
3.005	8.303
3.010	1.485
3.015	1.286
3.020	1.750
3.025	4.175
3.030	7.659
3.035	14.562
3.040	19.228
3.045	8.685
3.050	5.272
3.055	9.468
3.060	19.235
3.065	26.859
3.070	29.329
3.075	30.650
3.080	31.238
3.085	31.912
3.090	30.681
3.095	31.869
3.100	31.444
3.105	30.748
3.110	30.145
3.115	30.233
3.120	29.189
3.125	26.376
3.130	12.784
3.135	3.305
3.140	1.181
3.145	4.010
3.150	7.601
3.155	12.638
3.160	18.259
3.165	10.554
3.170	3.613
3.175	2.656
3.180	7.805
3.185	8.965
3.190	3.424
3.195	13.537
3.200	20.213
3.205	19.765
3.210	23.244
3.215	15.354
3.220	11.416
3.225	18.754
3.230	19.248
3.235	9.121
3.240	2.709
3.245	13.437
3.250	19.220
3.255	21.199
3.260	22.334
3.265	21.272
3.270	21.605
3.275	21.903
3.280	20.650
3.285	19.935
3.290	19.795
3.295	19.325
3.300	19.961
3.305	18.937
3.310	18.099
3.315	18.201
3.320	17.241
3.325	15.089
3.330	8.177
3.335	1.950
3.340	1.719
3.345	3.595
3.350	8.045
3.355	11.409
3.360	14.524
3.365	15.464
3.370	15.321
3.375	16.478
3.380	16.215
3.385	17.789
3.390	16.420
3.395	16.486
3.400	16.371
3.405	15.294
3.410	15.049
3.415	14.989
3.420	15.705
3.425	15.737
3.430	15.485
3.435	15.558
3.440	15.033
3.445	16.729
3.450	15.882
3.455	15.608
3.460	15.253
3.465	16.164
3.470	14.571
3.475	13.863
3.480	13.345
3.485	12.876
3.490	12.588
3.495	13.162
3.500	10.435
3.505	4.733
3.510	9.345
3.515	8.671
3.520	9.134
3.525	10.702
3.530	10.574
3.535	13.102
3.540	6.861
3.545	2.808
3.550	4.119
3.555	8.774
3.560	10.544
3.565	9.577
3.570	10.169
3.575	10.888
3.580	10.331
3.585	9.420
3.590	8.084
3.595	8.005
3.600	2.944
3.605	1.320
3.610	2.803
3.615	1.877
3.620	1.092
3.625	2.346
3.630	5.109
3.635	5.851
3.640	5.681
3.645	4.670
3.650	1.708
3.655	1.029
3.660	0.723
3.665	0.480
3.670	1.372
3.675	0.937
3.680	3.827
3.685	3.224
3.690	4.104
3.695	4.176
3.700	1.997
3.705	4.617
3.710	6.555
3.715	7.190
3.720	6.895
3.725	6.774
3.730	5.274
3.735	5.595
3.740	6.006
3.745	4.992
3.750	6.664
3.755	8.082
3.760	7.617
3.765	6.727
3.770	7.019
3.775	6.337
3.780	6.412
3.785	6.381
3.790	5.061
3.795	4.034
3.800	1.960
3.805	0.182
3.810	0.169
3.815	0.264
3.820	0.635
3.825	0.134
3.830	1.785
3.835	2.008
3.840	3.611
3.845	3.830
3.850	4.603
3.855	4.926
3.860	4.708
3.865	2.021
3.870	4.755
3.875	4.397
3.880	5.518
3.885	4.589
3.890	5.865
3.895	4.856
3.900	6.140
3.905	5.491
3.910	4.948
3.915	5.368
3.920	5.313
3.925	4.614
3.930	2.033
3.935	3.616
3.940	3.567
3.945	3.492
3.950	3.679
3.955	2.295
3.960	1.221
3.965	0.710
3.970	1.637
3.975	0.700
3.980	0.236
3.985	1.205
3.990	0.917
3.995	1.148
4.000	0.985
4.005	0.867
4.010	0.488
4.015	1.419
4.020	1.418
4.025	1.159
4.030	2.886
4.035	2.245
4.040	1.784
4.045	3.956
4.050	1.934
4.055	2.887
4.060	1.868
4.065	2.527
4.070	1.981
4.075	2.708
4.080	3.219
4.085	2.826
4.090	2.192
4.095	2.588
4.100	2.969
4.105	3.419
4.110	2.616
4.115	2.365
4.120	2.915
4.125	3.061
4.130	3.206
4.135	2.618
4.140	2.845
4.145	3.703
4.150	2.525
4.155	1.644
4.160	1.338
4.165	0.452
4.170	0.228
4.175	0.751
4.180	0.951
4.185	0.393
4.190	0.966
4.195	0.471
4.200	0.565
4.205	0.366
4.210	0.749
4.215	1.517
4.220	0.676
4.225	0.445
4.230	0.151
4.235	1.015
4.240	2.159
4.245	1.977
4.250	0.854
4.255	1.655
4.260	1.426
4.265	2.328
4.270	2.309
4.275	3.617
4.280	2.846
4.285	2.502
4.290	3.081
4.295	3.105
4.300	2.119
4.305	3.268
4.310	2.730
4.315	3.143
4.320	2.949
4.325	3.094
4.330	2.427
4.335	3.735
4.340	3.268
4.345	2.996
4.350	2.548
4.355	3.082
4.360	2.100
4.365	2.543
4.370	2.736
4.375	2.658
4.380	2.753
4.385	1.942
4.390	1.463
4.395	2.972
4.400	2.205
4.405	2.366
4.410	1.386
4.415	2.076
4.420	2.309
4.425	0.959
4.430	2.519
4.435	1.618
4.440	1.758
4.445	2.081
4.450	1.232
4.455	2.853
4.460	1.084
4.465	0.724
4.470	0.329
4.475	0.339
4.480	0.759
4.485	0.518
4.490	0.373
4.495	1.004
4.500	0.621
4.505	0.660
4.510	1.049
4.515	0.785
4.520	0.729
4.525	0.889
4.530	0.156
4.535	0.972
4.540	1.468
4.545	0.739
4.550	0.311
4.555	1.191
4.560	0.689
4.565	1.522
4.570	1.370
4.575	1.028
4.580	0.472
4.585	1.759
4.590	0.837
4.595	0.805
4.600	0.794
4.605	0.669
4.610	0.418
4.615	1.383
4.620	1.452
4.625	1.239
4.630	0.746
4.635	1.320
4.640	0.761
4.645	1.760
4.650	1.330
4.655	2.119
4.660	1.217
4.665	2.153
4.670	1.677
4.675	0.558
4.680	0.289
4.685	0.176
4.690	1.700
4.695	1.780
4.700	0.266
4.705	0.650
4.710	1.302
4.715	0.594
4.720	0.901
4.725	0.427
4.730	0.079
4.735	0.372
4.740	0.730
4.745	0.284
4.750	0.146
4.755	0.485
4.760	0.212
4.765	0.955
4.770	0.380
4.775	1.250
4.780	1.748
4.785	1.479
4.790	1.464
4.795	0.767
4.800	1.059
4.805	1.649
4.810	1.373
4.815	0.519
4.820	0.489
4.825	0.666
4.830	1.377
4.835	1.705
4.840	0.979
4.845	0.356
4.850	1.632
4.855	0.957
4.860	1.331
4.865	1.245
4.870	1.609
4.875	0.569
4.880	1.059
4.885	0.392
4.890	0.807
4.895	0.947
4.900	0.328
4.905	0.153
4.910	0.645
4.915	0.702
4.920	0.986
4.925	0.893
4.930	1.147
4.935	1.516
4.940	1.290
4.945	0.975
4.950	1.010
4.955	1.155
4.960	1.556
4.965	0.727
4.970	0.631
4.975	0.877
4.980	0.565
4.985	1.710
4.990	0.306
4.995	0.431
5.000	0.253
5.005	0.531
5.010	0.315
5.015	0.620
5.020	0.611
5.025	1.143
5.030	0.831
5.035	1.196
5.040	1.376
5.045	0.223
5.050	0.920
5.055	0.313
5.060	1.689
5.065	0.504
5.070	0.869
5.075	0.892
5.080	1.137
5.085	1.284
5.090	0.714
5.095	1.248
5.100	0.210
5.105	0.895
5.110	0.619
5.115	0.598
5.120	0.567
5.125	0.735
5.130	0.387
5.135	0.877
5.140	0.877
5.145	0.843
5.150	0.251
5.155	0.290
5.160	1.500
5.165	0.641
5.170	0.597
5.175	0.981
5.180	0.396
5.185	0.975
5.190	1.710
5.195	0.806
5.200	1.252
5.205	1.152
5.210	0.566
5.215	0.981
5.220	0.516
5.225	1.135
5.230	1.191
5.235	1.383
5.240	0.757
5.245	1.095
5.250	1.067
5.255	1.951
5.260	1.371
5.265	1.205
5.270	0.857
5.275	0.692
5.280	0.787
5.285	0.531
5.290	1.133
5.295	1.121
5.300	0.727
5.305	0.776
5.310	1.479
5.315	0.421
5.320	0.870
5.325	1.032
5.330	0.437
5.335	0.931
5.340	1.135
5.345	1.564
5.350	1.349
5.355	0.292
5.360	1.225
5.365	0.939
5.370	0.871
5.375	0.812
5.380	0.689
5.385	0.206
5.390	1.274
5.395	1.024
5.400	0.951
5.405	1.328
5.410	1.978
5.415	1.518
5.420	1.055
5.425	1.311
5.430	1.372
5.435	1.499
5.440	1.157
5.445	1.498
5.450	0.262
5.455	0.543
5.460	0.768
5.465	0.687
5.470	1.389
5.475	0.883
5.480	1.094
5.485	0.519
5.490	1.412
5.495	0.869
5.500	0.341
5.505	1.833
5.510	0.893
5.515	0.232
5.520	0.644
5.525	1.741
5.530	1.797
5.535	0.087
5.540	1.392
5.545	0.580
5.550	0.423
5.555	0.417
5.560	1.304
5.565	1.262
5.570	1.545
5.575	1.309
5.580	2.065
5.585	0.158
5.590	0.684
5.595	1.038
5.600	0.968
5.605	1.067
5.610	1.065
5.615	0.858
5.620	0.923
5.625	0.115
5.630	0.579
5.635	0.530
5.640	0.370
5.645	0.522
5.650	0.480
5.655	0.149
5.660	1.197
5.665	0.905
5.670	0.599
5.675	1.125
5.680	0.548
5.685	1.217
5.690	0.732
5.695	0.716
5.700	1.163
5.705	0.468
5.710	1.247
5.715	0.609
5.720	0.942
5.725	0.226
5.730	0.448
5.735	1.211
5.740	0.775
5.745	0.262
5.750	0.764
5.755	0.328
5.760	0.307
5.765	0.630
5.770	0.179
5.775	0.781
5.780	0.517
5.785	0.518
5.790	0.821
5.795	1.159
5.800	0.122
5.805	0.689
5.810	0.632
5.815	1.038
5.820	1.375
5.825	0.586
5.830	1.013
5.835	0.459
5.840	1.011
5.845	0.594
5.850	0.565
5.855	0.379
5.860	0.506
5.865	0.806
5.870	0.199
5.875	0.432
5.880	0.255
5.885	1.104
5.890	0.685
5.895	0.316
5.900	0.509
5.905	0.728
5.910	0.804
5.915	0.108
5.920	1.124
5.925	1.302
5.930	0.736
5.935	0.362
5.940	0.592
5.945	0.369
5.950	0.951
5.955	0.278
5.960	0.404
5.965	0.849
5.970	0.532
5.975	1.085
5.980	0.881
5.985	0.148
5.990	0.566
5.995	0.451
6.000	0.605
6.005	0.999
6.010	1.220
6.015	0.406
6.020	1.205
6.025	0.809
6.030	0.854
6.035	1.168
6.040	0.983
6.045	0.512
6.050	0.390
6.055	0.639
6.060	0.868
6.065	0.614
6.070	0.705
6.075	0.669
6.080	0.129
6.085	0.125
6.090	1.182
6.095	0.526
6.100	0.749
6.105	0.177
6.110	1.120
6.115	0.691
6.120	0.828
6.125	0.567
6.130	0.584
6.135	0.403
6.140	1.721
6.145	0.881
6.150	0.934
6.155	0.689
6.160	1.321
6.165	0.542
6.170	1.369
6.175	0.704
6.180	0.459
6.185	0.360
6.190	0.862
6.195	0.608
6.200	0.876
6.205	0.755
6.210	0.493
6.215	0.293
6.220	0.650
6.225	1.084
6.230	1.808
6.235	0.776
6.240	0.124
6.245	0.582
6.250	0.435
6.255	0.597
6.260	0.573
6.265	0.333
6.270	0.175
6.275	0.828
6.280	0.064
6.285	0.036
6.290	0.533
6.295	1.127
6.300	0.582
6.305	0.602
6.310	0.619
6.315	1.167
6.320	0.288
6.325	1.030
6.330	0.266
6.335	0.277
6.340	0.695
6.345	0.640
6.350	0.609
6.355	0.866
6.360	0.744
6.365	0.440
6.370	0.502
6.375	0.866
6.380	0.778
6.385	0.140
6.390	0.394
6.395	0.650
6.400	0.756
6.405	0.981
6.410	0.098
6.415	0.781
6.420	0.426
6.425	0.532
6.430	0.826
6.435	0.775
6.440	0.566
6.445	0.727
6.450	0.730
6.455	0.514
6.460	1.128
6.465	0.776
6.470	1.125
6.475	1.510
6.480	0.782
6.485	0.937
6.490	1.017
6.495	0.684
6.500	0.475
6.505	0.775
6.510	0.946
6.515	1.142
6.520	0.162
6.525	0.379
6.530	0.691
6.535	0.596
6.540	0.435
6.545	0.427
6.550	0.810
6.555	0.357
6.560	1.054
6.565	1.010
6.570	0.510
6.575	0.592
6.580	0.655
6.585	0.989
6.590	0.544
6.595	1.308
6.600	0.409
6.605	0.536
6.610	0.597
6.615	1.402
6.620	1.099
6.625	0.471
6.630	0.485
6.635	0.379
6.640	0.435
6.645	0.149
6.650	0.281
6.655	0.232
6.660	0.630
6.665	1.530
6.670	0.640
6.675	0.368
6.680	1.376
6.685	0.219
6.690	0.415
6.695	0.547
6.700	0.534
6.705	0.475
6.710	0.827
6.715	0.294
6.720	0.874
6.725	0.832
6.730	0.380
6.735	0.271
6.740	0.468
6.745	1.280
6.750	1.431
6.755	0.835
6.760	0.253
6.765	1.269
6.770	0.583
6.775	1.536
6.780	0.471
6.785	0.299
6.790	0.337
6.795	0.877
6.800	1.370
6.805	0.789
6.810	0.265
6.815	0.367
6.820	0.229
6.825	0.888
6.830	0.918
6.835	1.885
6.840	0.653
6.845	1.340
6.850	1.216
6.855	0.916
6.860	0.395
6.865	1.154
6.870	1.321
6.875	1.182
6.880	0.248
6.885	0.164
6.890	0.799
6.895	0.973
6.900	1.767
6.905	0.758
6.910	0.780
6.915	0.631
6.920	0.653
6.925	0.234
6.930	0.943
6.935	0.236
6.940	0.307
6.945	0.441
6.950	0.313
6.955	0.835
6.960	0.998
6.965	0.340
6.970	0.365
6.975	0.526
6.980	0.649
6.985	1.215
6.990	0.112
6.995	0.103
7.000	0.456
7.005	1.296
7.010	0.760
7.015	0.650
7.020	0.421
7.025	0.303
7.030	0.537
7.035	0.674
7.040	0.713
7.045	0.583
7.050	0.671
7.055	0.515
7.060	0.178
7.065	0.351
7.070	0.872
7.075	0.565
7.080	0.809
7.085	0.404
7.090	0.621
7.095	0.766
7.100	0.789
7.105	1.108
7.110	0.205
7.115	0.552
7.120	0.441
7.125	0.327
7.130	1.079
7.135	0.823
7.140	0.844
7.145	0.094
7.150	1.108
7.155	0.127
7.160	0.437
7.165	0.441
7.170	0.797
7.175	0.596
7.180	0.862
7.185	0.372
7.190	0.373
7.195	0.400
7.200	0.126
7.205	0.554
7.210	0.245
7.215	0.283
7.220	0.448
7.225	1.081
7.230	0.779
7.235	0.738
7.240	0.458
7.245	0.221
7.250	1.023
7.255	0.790
7.260	0.280
7.265	0.725
7.270	0.841
7.275	0.375
7.280	0.720
7.285	0.960
7.290	0.306
7.295	0.644
7.300	0.941
7.305	1.197
7.310	0.150
7.315	0.678
7.320	0.292
7.325	0.187
7.330	0.270
7.335	0.555
7.340	0.762
7.345	0.757
7.350	0.869
7.355	0.930
7.360	0.814
7.365	0.628
7.370	1.715
7.375	0.431
7.380	0.406
7.385	0.371
7.390	0.593
7.395	0.871
7.400	0.426
7.405	1.035
7.410	0.465
7.415	0.534
7.420	0.871
7.425	0.426
7.430	0.648
7.435	0.784
7.440	1.013
7.445	0.850
7.450	0.299
7.455	0.528
7.460	0.402
7.465	0.467
7.470	0.564
7.475	0.136
7.480	0.247
7.485	0.597
7.490	0.230
7.495	0.381
7.500	0.498
7.505	0.395
7.510	0.635
7.515	0.386
7.520	0.536
7.525	0.519
7.530	0.352
7.535	0.582
7.540	1.047
7.545	0.619
7.550	0.754
7.555	0.779
7.560	1.387
7.565	0.119
7.570	0.407
7.575	0.580
7.580	0.311
7.585	0.574
7.590	0.139
7.595	1.102
7.600	0.607
7.605	0.794
7.610	0.294
7.615	0.609
7.620	0.519
7.625	0.873
7.630	1.223
7.635	0.218
7.640	0.899
7.645	0.194
7.650	0.567
7.655	0.630
7.660	0.171
7.665	0.536
7.670	0.249
7.675	0.518
7.680	0.360
7.685	0.594
7.690	1.018
7.695	0.715
7.700	0.906
7.705	0.605
7.710	0.950
7.715	0.931
7.720	0.517
7.725	0.583
7.730	1.041
7.735	0.154
7.740	0.457
7.745	0.637
7.750	0.583
7.755	1.207
7.760	0.852
7.765	0.251
7.770	0.425
7.775	0.610
7.780	0.345
7.785	0.493
7.790	0.303
7.795	0.378
7.800	1.148
7.805	0.732
7.810	0.467
7.815	1.084
7.820	0.227
7.825	0.799
7.830	0.645
7.835	0.373
7.840	0.498
7.845	0.643
7.850	0.599
7.855	0.521
7.860	0.307
7.865	0.443
7.870	0.907
7.875	0.345
7.880	0.201
7.885	0.436
7.890	0.376
7.895	0.103
7.900	0.373
7.905	0.811
7.910	0.145
7.915	0.847
7.920	0.596
7.925	1.228
7.930	0.478
7.935	0.429
7.940	0.604
7.945	0.969
7.950	0.698
7.955	0.720
7.960	0.508
7.965	0.784
7.970	0.550
7.975	0.705
7.980	0.678
7.985	0.741
7.990	0.982
7.995	0.787
8.000	0.902
8.005	0.409
8.010	0.864
8.015	0.329
8.020	0.382
8.025	0.505
8.030	0.228
8.035	0.608
8.040	0.486
8.045	0.846
8.050	0.194
8.055	0.518
8.060	0.600
8.065	1.012
8.070	0.818
8.075	0.335
8.080	0.509
8.085	1.244
8.090	0.472
8.095	0.181
8.100	0.885
8.105	0.023
8.110	0.210
8.115	0.665
8.120	0.590
8.125	0.851
8.130	1.251
8.135	0.653
8.140	0.379
8.145	0.588
8.150	0.208
8.155	0.518
8.160	0.700
8.165	0.575
8.170	0.586
8.175	1.296
8.180	0.703
8.185	0.597
8.190	0.631
8.194	0.880
8.199	0.571
8.204	0.882
8.209	0.669
8.214	1.268
8.219	0.560
8.224	0.327
8.229	0.411
8.234	0.180
8.239	0.335
8.244	0.900
8.249	0.443
8.254	0.188
8.259	0.685
8.264	0.614
8.269	0.601
8.274	0.381
8.279	0.273
8.284	0.160
8.289	1.062
8.294	0.593
8.299	0.565
8.304	1.165
8.309	0.385
8.314	0.073
8.319	0.896
8.324	0.536
8.329	0.705
8.334	1.200
8.339	0.244
8.344	0.570
8.349	0.704
8.354	0.317
8.359	0.427
8.364	0.809
8.369	0.190
8.374	0.835
8.379	0.447
8.384	0.273
8.389	1.282
8.394	0.369
8.399	0.865
8.404	0.472
8.409	0.668
8.414	0.103
8.419	0.119
8.424	0.706
8.429	0.435
8.434	1.347
8.439	0.572
8.444	0.370
8.449	1.055
8.454	0.601
8.459	0.962
8.464	0.874
8.469	0.170
8.474	0.809
8.479	0.948
8.484	0.652
8.489	0.608
8.494	0.443
8.499	0.835
8.504	0.595
8.509	0.366
8.514	0.594
8.519	0.577
8.524	1.438
8.529	0.639
8.534	1.887
8.539	0.486
8.544	0.195
8.549	0.352
8.554	0.980
8.559	0.299
8.564	0.308
8.569	0.583
8.574	0.422
8.579	0.866
8.584	0.941
8.589	0.677
8.594	0.465
8.599	0.702
8.604	0.200
8.609	0.922
8.614	0.516
8.619	0.378
8.624	0.322
8.629	0.642
8.634	0.316
8.639	0.908
8.644	0.801
8.649	0.774
8.654	0.557
8.659	1.358
8.664	0.352
8.669	0.217
8.674	1.239
8.679	1.010
8.684	1.240
8.689	0.704
8.694	0.770
8.699	0.609
8.704	0.368
8.709	0.482
8.714	0.851
8.719	1.075
8.724	0.262
8.729	0.338
8.734	0.578
8.739	0.858
8.744	1.087
8.749	0.617
8.754	0.470
8.759	1.455
8.764	0.674
8.769	0.370
8.774	0.727
8.779	0.211
8.784	0.624
8.789	0.849
8.794	0.816
8.799	1.582
8.804	1.062
8.809	0.844
8.814	1.252
8.819	0.393
8.824	0.523
8.829	0.782
8.834	0.545
8.839	1.164
8.844	0.197
8.849	0.685
8.854	0.283
8.859	0.605
8.864	0.737
8.869	0.191
8.874	0.643
8.879	0.341
8.884	0.774
8.889	0.851
8.894	0.274
8.899	0.098
8.904	0.860
8.909	0.982
8.914	1.434
8.919	0.591
8.924	0.260
8.929	1.180
8.934	0.867
8.939	0.647
8.944	0.161
8.949	0.589
8.954	0.263
8.959	0.023
8.964	0.247
8.969	0.989
8.974	0.439
8.979	0.800
8.984	0.686
8.989	0.866
8.994	0.276
8.999	0.605
9.004	0.419
9.009	0.568
9.014	0.965
9.019	0.358
9.024	1.007
9.029	0.215
9.034	1.223
9.039	0.449
9.044	0.560
9.049	0.214
9.054	0.510
9.059	0.559
9.064	0.461
9.069	0.108
9.074	0.582
9.079	0.592
9.084	0.221
9.089	0.675
9.094	0.734
9.099	0.681
9.104	0.660
9.109	0.884
9.114	0.134
9.119	0.161
9.124	0.393
9.129	0.730
9.134	0.854
9.139	0.447
9.144	0.479
9.149	0.550
9.154	0.362
9.159	0.248
9.164	0.124
9.169	0.723
9.174	0.599
9.179	1.707
9.184	0.332
9.189	0.754
9.194	1.167
9.199	0.146
9.204	0.263
9.209	0.860
9.214	0.432
9.219	0.286
9.224	0.824
9.229	0.301
9.234	0.847
9.239	1.003
9.244	0.970
9.249	0.554
9.254	0.738
9.259	0.921
9.264	0.493
9.269	1.141
9.274	0.714
9.279	0.282
9.284	0.368
9.289	0.912
9.294	0.288
9.299	0.069
9.304	0.368
9.309	0.663
9.314	0.284
9.319	0.221
9.324	0.844
9.329	0.914
9.334	0.123
9.339	0.713
9.344	0.380
9.349	0.674
9.354	0.776
9.359	1.137
9.364	0.972
9.369	0.828
9.374	1.403
9.379	0.396
9.384	0.590
9.389	0.668
9.394	1.282
9.399	0.692
9.404	0.672
9.409	0.890
9.414	0.477
9.419	0.491
9.424	0.412
9.429	0.882
9.434	1.192
9.439	0.914
9.444	0.225
9.449	1.125
9.454	0.597
9.459	1.290
9.464	0.725
9.469	1.144
9.474	0.945
9.479	1.067
9.484	0.289
9.489	1.212
9.494	0.955
9.499	1.508
9.504	0.429
9.509	1.079
9.514	0.831
9.519	0.349
9.524	0.884
9.529	0.339
9.534	0.690
9.539	0.623
9.544	0.566
9.549	1.347
9.554	0.234
9.559	0.996
9.564	1.132
9.569	0.786
9.574	0.842
9.579	0.854
9.584	0.230
9.589	0.284
9.594	1.174
9.599	0.782
9.604	0.561
9.609	0.616
9.614	0.504
9.619	0.486
9.624	0.365
9.629	0.949
9.634	0.869
9.639	0.238
9.644	0.989
9.649	0.616
9.654	0.676
9.659	1.509
9.664	0.748
9.669	0.653
9.674	0.270
9.679	0.542
9.684	0.771
9.689	1.117
9.694	0.634
9.699	0.510
9.704	1.376
9.709	0.583
9.714	0.984
9.719	0.377
9.724	0.373
9.729	0.264
9.734	0.194
9.739	0.292
9.744	0.843
9.749	0.499
9.754	0.350
9.759	0.417
9.764	0.226
9.769	0.416
9.774	0.096
9.779	0.813
9.784	0.515
9.789	1.496
9.794	0.826
9.799	1.047
9.804	0.489
9.809	1.124
9.814	0.642
9.819	0.802
9.824	0.721
9.829	0.020
9.834	0.284
9.839	0.652
9.844	0.702
9.849	0.242
9.854	0.565
9.859	0.314
9.864	0.978
9.869	0.300
9.874	0.989
9.879	0.652
9.884	0.674
9.889	0.323
9.894	0.495
9.899	0.112
9.904	0.708
9.909	0.404
9.914	0.580
9.919	0.322
9.924	0.428
9.929	0.256
9.934	0.558
9.939	0.646
9.944	0.855
9.949	0.282
9.954	1.113
9.959	0.174
9.964	0.580
9.969	0.728
9.974	0.735
9.979	0.690
9.984	1.383
9.989	1.167
9.994	1.015
[truncated: 1 more rows]
