# Supplementary material for: Chemometric Analysis of a Ternary Mixture of Caffeine, Quinic Acid, and Nicotinic Acid by Terahertz Spectroscopy
Source: ACS Omega. 2022 Sep 27;7(40):35783–91. doi: 10.1021/acsomega.2c03808 (PMC9558605; doi:10.1021/acsomega.2c03808)
Supplement: Supplementary file 2 — ao2c03808_si_002.zip [file ao2c03808_si_002.zip › data_and_codes/extended_data/id0-48_run001/fda-0-5.csv]

0.000	1149.726
0.005	722.507
0.010	667.042
0.015	1197.210
0.020	1567.874
0.025	319.029
0.030	485.066
0.035	654.945
0.040	535.667
0.045	1149.886
0.050	896.559
0.055	1474.802
0.060	465.207
0.065	83.659
0.070	1155.297
0.075	1112.869
0.080	1323.796
0.085	1195.520
0.090	335.616
0.095	328.249
0.100	677.803
0.105	1104.039
0.110	1511.188
0.115	1205.416
0.120	3238.507
0.125	2874.860
0.130	1852.330
0.135	2979.093
0.140	3422.495
0.145	3674.801
0.150	4203.367
0.155	4073.680
0.160	3625.263
0.165	2704.297
0.170	2189.520
0.175	3389.393
0.180	3831.220
0.185	3377.571
0.190	4407.421
0.195	5820.415
0.200	6390.096
0.205	5849.561
0.210	6216.997
0.215	6094.951
0.220	6947.096
0.225	6728.453
0.230	7641.032
0.235	8884.376
0.240	8086.681
0.245	7712.588
0.250	7535.648
0.255	7460.869
0.260	7075.691
0.265	8001.849
0.270	8006.263
0.275	9437.315
0.280	9231.225
0.285	8273.934
0.290	8709.722
0.295	9387.423
0.300	9126.538
0.305	8946.192
0.310	9694.380
0.315	9204.336
0.320	9472.511
0.325	9305.024
0.330	9838.037
0.335	9171.546
0.340	9140.373
0.345	8898.318
0.350	9779.158
0.355	9852.378
0.360	8878.278
0.365	9786.732
0.370	10401.436
0.375	10165.127
0.380	9208.762
0.385	9507.339
0.390	9315.688
0.395	9459.460
0.400	9046.828
0.405	9353.922
0.410	9379.886
0.415	9328.475
0.420	9007.059
0.425	8943.450
0.430	9215.232
0.435	8630.170
0.440	8633.097
0.445	9268.738
0.450	9546.580
0.455	8956.473
0.460	9481.583
0.465	8941.642
0.470	8940.502
0.475	8948.962
0.480	8962.003
0.485	9120.612
0.490	9005.574
0.495	8777.618
0.500	8593.344
0.505	8745.967
0.510	8672.372
0.515	8670.464
0.520	8606.898
0.525	8537.661
0.530	8294.502
0.535	8311.283
0.540	8718.372
0.545	8487.172
0.550	7479.487
0.555	5070.647
0.560	3350.885
0.565	6802.319
0.570	7824.449
0.575	8195.930
0.580	8562.850
0.585	8346.693
0.590	8228.170
0.595	8373.383
0.600	8472.361
0.605	8018.185
0.610	8153.314
0.615	8165.735
0.620	7829.545
0.625	7788.714
0.630	7735.361
0.635	7725.303
0.640	7514.994
0.645	7508.055
0.650	7319.396
0.655	7653.023
0.660	7401.649
0.665	7176.598
0.670	7338.260
0.675	7406.922
0.680	7269.854
0.685	7157.145
0.690	7069.967
0.695	7056.123
0.700	6966.618
0.705	6534.878
0.710	6670.149
0.715	6559.941
0.720	6349.316
0.725	6356.442
0.730	6181.780
0.735	6100.044
0.740	6119.082
0.745	5623.399
0.750	4456.161
0.755	2995.527
0.760	4886.418
0.765	5485.659
0.770	5554.981
0.775	5747.528
0.780	5796.281
0.785	5652.837
0.790	5511.057
0.795	5683.466
0.800	5494.543
0.805	5358.965
0.810	5329.699
0.815	5219.524
0.820	5200.735
0.825	5141.332
0.830	4896.413
0.835	4942.039
0.840	4990.821
0.845	4730.119
0.850	4692.270
0.855	4830.381
0.860	4705.014
0.865	4710.763
0.870	4654.275
0.875	4678.036
0.880	4688.551
0.885	4601.836
0.890	4557.965
0.895	4632.051
0.900	4473.875
0.905	4347.255
0.910	4426.764
0.915	4287.687
0.920	4128.922
0.925	4097.932
0.930	4074.550
0.935	4022.235
0.940	3937.148
0.945	3797.604
0.950	3815.090
0.955	3790.179
0.960	3634.753
0.965	3600.091
0.970	3562.130
0.975	3563.382
0.980	3340.274
0.985	3120.208
0.990	2082.828
0.995	2824.367
1.000	3126.821
1.005	3453.568
1.010	3462.401
1.015	3253.429
1.020	3299.737
1.025	3333.359
1.030	3242.410
1.035	3105.392
1.040	3033.069
1.045	3056.414
1.050	3003.681
1.055	2805.018
1.060	2847.169
1.065	2838.380
1.070	2721.702
1.075	2585.391
1.080	2540.562
1.085	2385.551
1.090	2001.540
1.095	942.592
1.100	138.368
1.105	827.513
1.110	1406.583
1.115	750.398
1.120	1459.507
1.125	2069.338
1.130	2278.952
1.135	2291.594
1.140	2223.578
1.145	2157.495
1.150	1825.847
1.155	1002.363
1.160	672.683
1.165	84.537
1.170	542.368
1.175	1394.568
1.180	1768.589
1.185	1946.603
1.190	2021.942
1.195	1943.514
1.200	1946.992
1.205	1644.742
1.210	574.950
1.215	1301.051
1.220	1728.596
1.225	1698.775
1.230	901.937
1.235	1206.646
1.240	1744.053
1.245	2017.617
1.250	2029.241
1.255	2056.189
1.260	2046.273
1.265	1970.955
1.270	2023.709
1.275	1957.808
1.280	1814.548
1.285	1874.198
1.290	1911.590
1.295	1781.696
1.300	1827.025
1.305	1841.417
1.310	1796.371
1.315	1807.950
1.320	1774.900
1.325	1582.754
1.330	1737.317
1.335	1752.568
1.340	1776.638
1.345	1841.467
1.350	1713.841
1.355	1726.427
1.360	1769.910
1.365	1689.604
1.370	1627.467
1.375	1633.262
1.380	1611.564
1.385	1512.690
1.390	1477.072
1.395	1411.699
1.400	1323.635
1.405	1096.396
1.410	436.197
1.415	40.605
1.420	686.034
1.425	1117.315
1.430	1289.181
1.435	1394.354
1.440	1393.458
1.445	1360.600
1.450	1410.531
1.455	1440.844
1.460	1376.643
1.465	1383.013
1.470	1399.243
1.475	1348.213
1.480	1320.130
1.485	1311.184
1.490	1303.044
1.495	1270.524
1.500	1217.450
1.505	1222.512
1.510	1214.976
1.515	1170.112
1.520	1147.705
1.525	1164.706
1.530	1143.518
1.535	1113.164
1.540	1097.283
1.545	1042.126
1.550	1082.740
1.555	1057.183
1.560	1043.756
1.565	1077.207
1.570	1044.778
1.575	1005.263
1.580	1015.592
1.585	998.786
1.590	921.930
1.595	875.207
1.600	723.887
1.605	239.787
1.610	433.217
1.615	709.806
1.620	796.055
1.625	797.026
1.630	769.642
1.635	743.978
1.640	718.417
1.645	647.850
1.650	591.454
1.655	463.517
1.660	162.606
1.665	38.952
1.670	25.047
1.675	41.567
1.680	68.714
1.685	273.774
1.690	428.787
1.695	498.704
1.700	492.818
1.705	443.526
1.710	300.381
1.715	59.497
1.720	23.667
1.725	49.032
1.730	208.942
1.735	383.224
1.740	473.828
1.745	513.888
1.750	536.341
1.755	523.924
1.760	507.041
1.765	283.290
1.770	362.568
1.775	459.860
1.780	492.805
1.785	480.967
1.790	451.378
1.795	309.235
1.800	103.136
1.805	226.684
1.810	389.927
1.815	442.213
1.820	453.502
1.825	457.194
1.830	452.432
1.835	442.559
1.840	430.615
1.845	425.187
1.850	406.771
1.855	383.564
1.860	351.122
1.865	248.312
1.870	51.965
1.875	62.828
1.880	239.155
1.885	325.913
1.890	355.133
1.895	369.278
1.900	371.530
1.905	362.654
1.910	342.129
1.915	304.843
1.920	127.402
1.925	7.029
1.930	196.444
1.935	295.169
1.940	329.238
1.945	338.908
1.950	336.942
1.955	334.064
1.960	331.008
1.965	324.118
1.970	322.473
1.975	320.241
1.980	312.868
1.985	309.164
1.990	305.717
1.995	298.291
2.000	294.534
2.005	288.285
2.010	284.277
2.015	280.659
2.020	227.196
2.025	244.995
2.030	252.184
2.035	237.941
2.040	178.807
2.045	43.877
2.050	133.885
2.055	199.583
2.060	218.494
2.065	217.077
2.070	208.975
2.075	157.085
2.080	70.175
2.085	153.442
2.090	185.762
2.095	195.059
2.100	194.634
2.105	191.185
2.110	187.736
2.115	183.879
2.120	180.014
2.125	172.472
2.130	165.930
2.135	159.274
2.140	150.849
2.145	141.884
2.150	126.468
2.155	113.888
2.160	81.633
2.165	23.021
2.170	0.829
2.175	33.293
2.180	68.192
2.185	80.899
2.190	77.653
2.195	35.418
2.200	3.980
2.205	18.367
2.210	50.675
2.215	63.397
2.220	32.969
2.225	4.561
2.230	7.533
2.235	40.978
2.240	60.993
2.245	63.467
2.250	60.825
2.255	54.888
2.260	36.356
2.265	7.502
2.270	6.426
2.275	9.404
2.280	31.381
2.285	44.861
2.290	51.791
2.295	52.953
2.300	51.828
2.305	50.301
2.310	48.987
2.315	46.230
2.320	40.861
2.325	36.234
2.330	37.248
2.335	36.466
2.340	32.671
2.345	21.391
2.350	3.301
2.355	19.244
2.360	25.838
2.365	21.875
2.370	7.886
2.375	13.022
2.380	20.844
2.385	18.323
2.390	6.116
2.395	1.215
2.400	2.904
2.405	7.764
2.410	14.453
2.415	20.729
2.420	22.283
2.425	23.530
2.430	20.915
2.435	19.372
2.440	21.886
2.445	23.229
2.450	18.591
2.455	17.908
2.460	12.629
2.465	3.190
2.470	4.618
2.475	3.663
2.480	11.810
2.485	16.913
2.490	20.027
2.495	21.754
2.500	23.327
2.505	23.703
2.510	24.352
2.515	26.213
2.520	26.003
2.525	26.710
2.530	27.925
2.535	26.855
2.540	26.508
2.545	27.350
2.550	27.846
2.555	27.606
2.560	28.290
2.565	29.437
2.570	25.199
2.575	24.517
2.580	25.754
2.585	28.245
2.590	27.297
2.595	26.888
2.600	26.341
2.605	26.294
2.610	23.409
2.615	21.974
2.620	19.369
2.625	16.210
2.630	7.888
2.635	2.301
2.640	1.710
2.645	2.415
2.650	2.016
2.655	1.578
2.660	7.563
2.665	7.518
2.670	2.518
2.675	9.962
2.680	15.980
2.685	16.647
2.690	7.876
2.695	5.101
2.700	16.659
2.705	21.217
2.710	24.348
2.715	24.866
2.720	26.689
2.725	25.022
2.730	26.328
2.735	25.905
2.740	26.886
2.745	23.275
2.750	22.803
2.755	20.904
2.760	16.624
2.765	9.091
2.770	2.441
2.775	1.915
2.780	0.781
2.785	1.897
2.790	4.756
2.795	9.226
2.800	12.400
2.805	17.342
2.810	17.125
2.815	19.186
2.820	20.392
2.825	20.489
2.830	21.203
2.835	22.971
2.840	21.225
2.845	21.992
2.850	21.988
2.855	21.505
2.860	20.707
2.865	20.137
2.870	19.447
2.875	19.248
2.880	11.110
2.885	3.504
2.890	2.781
2.895	3.263
2.900	10.383
2.905	13.643
2.910	16.145
2.915	16.460
2.920	16.132
2.925	16.349
2.930	15.856
2.935	17.294
2.940	15.206
2.945	14.353
2.950	12.258
2.955	11.132
2.960	7.602
2.965	2.394
2.970	0.364
2.975	1.764
2.980	1.833
2.985	2.473
2.990	2.614
2.995	5.185
3.000	3.647
3.005	1.521
3.010	1.108
3.015	1.073
3.020	0.934
3.025	2.134
3.030	2.260
3.035	2.236
3.040	4.753
3.045	1.501
3.050	1.608
3.055	3.109
3.060	4.101
3.065	5.650
3.070	4.965
3.075	5.328
3.080	5.615
3.085	6.726
3.090	6.260
3.095	3.892
3.100	4.765
3.105	4.429
3.110	5.708
3.115	5.378
3.120	5.779
3.125	3.539
3.130	2.288
3.135	1.088
3.140	1.283
3.145	0.791
3.150	0.827
3.155	0.884
3.160	0.643
3.165	1.454
3.170	0.987
3.175	0.529
3.180	1.123
3.185	1.177
3.190	1.858
3.195	1.564
3.200	2.061
3.205	2.777
3.210	2.261
3.215	1.933
3.220	0.789
3.225	1.279
3.230	0.934
3.235	0.741
3.240	0.581
3.245	1.208
3.250	1.136
3.255	1.983
3.260	1.136
3.265	2.323
3.270	1.508
3.275	1.920
3.280	1.217
3.285	1.782
3.290	0.606
3.295	2.387
3.300	1.392
3.305	1.520
3.310	1.670
3.315	0.772
3.320	1.836
3.325	2.431
3.330	0.293
3.335	1.862
3.340	0.623
3.345	1.001
3.350	1.060
3.355	1.047
3.360	1.268
3.365	0.201
3.370	0.494
3.375	0.383
3.380	0.727
3.385	0.905
3.390	0.865
3.395	0.716
3.400	0.645
3.405	0.976
3.410	0.073
3.415	0.905
3.420	0.543
3.425	0.426
3.430	0.632
3.435	0.240
3.440	1.042
3.445	0.330
3.450	0.772
3.455	0.527
3.460	0.581
3.465	0.675
3.470	1.139
3.475	0.454
3.480	0.564
3.485	1.005
3.490	1.661
3.495	0.543
3.500	0.689
3.505	0.902
3.510	0.277
3.515	0.157
3.520	1.456
3.525	0.459
3.530	0.935
3.535	0.791
3.540	0.731
3.545	0.617
3.550	0.452
3.555	0.219
3.560	1.956
3.565	0.292
3.570	0.613
3.575	0.814
3.580	0.806
3.585	0.437
3.590	1.127
3.595	1.539
3.600	0.352
3.605	0.420
3.610	1.552
3.615	0.280
3.620	0.308
3.625	0.433
3.630	0.870
3.635	0.886
3.640	1.172
3.645	1.430
3.650	0.665
3.655	0.870
3.660	0.614
3.665	0.643
3.670	0.620
3.675	0.212
3.680	0.928
3.685	0.545
3.690	1.515
3.695	0.406
3.700	0.718
3.705	0.467
3.710	1.148
3.715	1.068
3.720	1.058
3.725	1.351
3.730	0.336
3.735	2.154
3.740	0.653
3.745	1.236
3.750	0.504
3.755	0.787
3.760	0.465
3.765	0.652
3.770	0.086
3.775	1.187
3.780	1.186
3.785	0.724
3.790	0.557
3.795	0.771
3.800	0.688
3.805	1.116
3.810	0.642
3.815	0.344
3.820	0.571
3.825	0.942
3.830	0.661
3.835	1.472
3.840	1.107
3.845	0.866
3.850	0.781
3.855	1.082
3.860	1.197
3.865	0.499
3.870	1.421
3.875	1.517
3.880	0.782
3.885	0.940
3.890	0.960
3.895	1.897
3.900	1.680
3.905	2.166
3.910	0.733
3.915	0.471
3.920	1.259
3.925	1.027
3.930	1.800
3.935	1.101
3.940	0.664
3.945	0.619
3.950	0.987
3.955	0.740
3.960	1.068
3.965	0.968
3.970	1.175
3.975	0.650
3.980	0.502
3.985	0.569
3.990	1.147
3.995	0.301
4.000	0.940
4.005	0.408
4.010	0.672
4.015	1.358
4.020	0.442
4.025	0.544
4.030	0.746
4.035	1.945
4.040	1.144
4.045	0.741
4.050	0.917
4.055	0.767
4.060	0.601
4.065	1.012
4.070	0.612
4.075	0.305
4.080	1.153
4.085	0.691
4.090	0.442
4.095	0.183
4.100	0.457
4.105	0.346
4.110	0.948
4.115	0.529
4.120	0.836
4.125	0.295
4.130	0.765
4.135	0.982
4.140	0.727
4.145	1.098
4.150	0.781
4.155	0.255
4.160	1.800
4.165	0.661
4.170	0.568
4.175	0.450
4.180	1.127
4.185	0.698
4.190	0.533
4.195	0.922
4.200	1.051
4.205	0.451
4.210	0.298
4.215	0.531
4.220	0.881
4.225	0.467
4.230	0.495
4.235	0.962
4.240	0.823
4.245	0.431
4.250	0.147
4.255	0.133
4.260	0.678
4.265	0.283
4.270	0.276
4.275	0.194
4.280	0.356
4.285	1.764
4.290	0.491
4.295	0.183
4.300	0.554
4.305	0.452
4.310	1.154
4.315	0.734
4.320	0.370
4.325	0.351
4.330	0.930
4.335	0.694
4.340	0.424
4.345	0.118
4.350	0.990
4.355	0.899
4.360	0.368
4.365	0.955
4.370	0.569
4.375	0.466
4.380	0.433
4.385	0.515
4.390	0.789
4.395	0.941
4.400	0.377
4.405	0.248
4.410	1.402
4.415	0.905
4.420	0.262
4.425	0.559
4.430	0.582
4.435	0.171
4.440	0.324
4.445	0.868
4.450	0.209
4.455	0.498
4.460	0.482
4.465	0.745
4.470	0.750
4.475	1.151
4.480	0.807
4.485	0.608
4.490	0.486
4.495	0.935
4.500	0.633
4.505	0.700
4.510	0.710
4.515	0.148
4.520	0.219
4.525	0.559
4.530	0.508
4.535	1.399
4.540	1.220
4.545	0.541
4.550	0.902
4.555	0.636
4.560	1.082
4.565	0.518
4.570	0.905
4.575	0.566
4.580	0.431
4.585	0.778
4.590	0.461
4.595	0.529
4.600	0.951
4.605	0.680
4.610	1.069
4.615	0.306
4.620	0.394
4.625	0.632
4.630	0.275
4.635	0.750
4.640	1.001
4.645	0.513
4.650	0.481
4.655	1.171
4.660	0.896
4.665	0.897
4.670	1.441
4.675	0.591
4.680	0.727
4.685	1.347
4.690	0.659
4.695	0.726
4.700	0.719
4.705	0.296
4.710	0.977
4.715	1.374
4.720	1.312
4.725	0.638
4.730	0.306
4.735	0.258
4.740	0.365
4.745	0.644
4.750	0.380
4.755	0.174
4.760	0.932
4.765	0.633
4.770	1.043
4.775	0.235
4.780	0.326
4.785	0.840
4.790	1.856
4.795	0.918
4.800	0.708
4.805	0.503
4.810	1.484
4.815	0.617
4.820	0.779
4.825	0.878
4.830	0.185
4.835	1.549
4.840	0.856
4.845	0.133
4.850	0.640
4.855	0.485
4.860	0.859
4.865	0.525
4.870	0.750
4.875	0.072
4.880	0.250
4.885	0.335
4.890	0.707
4.895	0.672
4.900	0.430
4.905	0.714
4.910	0.711
4.915	0.684
4.920	0.462
4.925	0.678
4.930	0.355
4.935	1.043
4.940	0.605
4.945	0.439
4.950	0.538
4.955	1.160
4.960	0.576
4.965	0.089
4.970	0.294
4.975	0.366
4.980	1.206
4.985	0.974
4.990	0.471
4.995	0.881
5.000	0.242
5.005	0.888
5.010	0.704
5.015	0.566
5.020	0.469
5.025	0.676
5.030	1.097
5.035	0.275
5.040	0.572
5.045	0.752
5.050	0.325
5.055	0.873
5.060	0.582
5.065	0.070
5.070	0.431
5.075	0.462
5.080	0.836
5.085	0.796
5.090	0.603
5.095	0.948
5.100	0.495
5.105	0.474
5.110	1.132
5.115	0.811
5.120	0.826
5.125	0.241
5.130	0.101
5.135	0.634
5.140	0.225
5.145	1.119
5.150	0.369
5.155	1.355
5.160	0.505
5.165	0.634
5.170	1.190
5.175	0.459
5.180	0.479
5.185	0.847
5.190	0.614
5.195	0.294
5.200	0.880
5.205	0.486
5.210	0.776
5.215	1.007
5.220	0.285
5.225	0.678
5.230	1.233
5.235	0.338
5.240	0.364
5.245	0.440
5.250	0.888
5.255	0.330
5.260	0.783
5.265	2.203
5.270	1.035
5.275	1.256
5.280	0.932
5.285	0.173
5.290	0.108
5.295	0.618
5.300	1.014
5.305	0.390
5.310	1.031
5.315	0.748
5.320	0.181
5.325	0.316
5.330	0.744
5.335	0.674
5.340	0.908
5.345	0.454
5.350	1.026
5.355	0.610
5.360	0.637
5.365	0.553
5.370	0.974
5.375	0.139
5.380	1.013
5.385	0.136
5.390	1.193
5.395	0.950
5.400	1.391
5.405	0.238
5.410	0.603
5.415	0.485
5.420	1.411
5.425	0.418
5.430	0.811
5.435	1.204
5.440	0.632
5.445	0.879
5.450	0.952
5.455	0.496
5.460	0.767
5.465	0.442
5.470	0.304
5.475	0.207
5.480	0.332
5.485	0.196
5.490	0.755
5.495	0.663
5.500	0.394
5.505	0.993
5.510	0.745
5.515	0.493
5.520	0.675
5.525	0.591
5.530	0.336
5.535	1.005
5.540	0.759
5.545	0.401
5.550	0.516
5.555	0.311
5.560	0.829
5.565	0.096
5.570	0.917
5.575	0.773
5.580	0.435
5.585	1.254
5.590	0.810
5.595	0.374
5.600	0.931
5.605	0.391
5.610	0.515
5.615	1.772
5.620	0.659
5.625	0.430
5.630	0.919
5.635	0.650
5.640	0.394
5.645	0.866
5.650	0.393
5.655	1.468
5.660	0.592
5.665	0.116
5.670	0.935
5.675	0.722
5.680	0.853
5.685	0.452
5.690	0.495
5.695	0.351
5.700	0.778
5.705	0.598
5.710	0.499
5.715	0.837
5.720	0.202
5.725	0.594
5.730	1.018
5.735	0.495
5.740	0.497
5.745	0.272
5.750	0.429
5.755	0.252
5.760	1.159
5.765	1.176
5.770	0.311
5.775	0.601
5.780	0.405
5.785	0.515
5.790	0.418
5.795	0.266
5.800	0.786
5.805	0.707
5.810	0.926
5.815	0.923
5.820	1.310
5.825	0.313
5.830	1.372
5.835	0.545
5.840	1.492
5.845	0.311
5.850	0.298
5.855	0.767
5.860	1.198
5.865	0.605
5.870	0.585
5.875	0.558
5.880	0.125
5.885	0.359
5.890	0.751
5.895	0.925
5.900	0.586
5.905	0.905
5.910	0.077
5.915	0.330
5.920	0.827
5.925	0.930
5.930	0.736
5.935	0.851
5.940	0.272
5.945	1.084
5.950	0.917
5.955	0.641
5.960	0.137
5.965	0.441
5.970	0.102
5.975	1.185
5.980	0.275
5.985	0.270
5.990	0.682
5.995	1.372
6.000	0.710
6.005	1.144
6.010	0.179
6.015	0.712
6.020	0.416
6.025	0.603
6.030	0.221
6.035	0.471
6.040	0.696
6.045	0.297
6.050	0.325
6.055	0.345
6.060	0.907
6.065	0.975
6.070	0.098
6.075	0.575
6.080	0.214
6.085	0.826
6.090	1.400
6.095	1.247
6.100	0.294
6.105	0.903
6.110	0.985
6.115	0.449
6.120	0.419
6.125	0.428
6.130	0.540
6.135	1.086
6.140	0.391
6.145	0.974
6.150	0.524
6.155	0.311
6.160	0.641
6.165	1.151
6.170	0.135
6.175	1.153
6.180	0.199
6.185	0.110
6.190	0.806
6.195	0.922
6.200	1.240
6.205	0.467
6.210	1.034
6.215	0.067
6.220	0.647
6.225	0.716
6.230	0.219
6.235	1.000
6.240	0.653
6.245	0.097
6.250	0.543
6.255	0.371
6.260	0.819
6.265	0.739
6.270	0.340
6.275	0.938
6.280	0.270
6.285	0.505
6.290	0.735
6.295	0.390
6.300	0.465
6.305	0.453
6.310	0.850
6.315	0.615
6.320	1.350
6.325	0.698
6.330	0.662
6.335	0.312
6.340	0.310
6.345	0.652
6.350	0.100
6.355	0.245
6.360	1.130
6.365	0.352
6.370	0.712
6.375	1.159
6.380	0.743
6.385	0.375
6.390	0.609
6.395	0.719
6.400	0.396
6.405	0.449
6.410	0.913
6.415	0.665
6.420	0.736
6.425	0.769
6.430	0.298
6.435	0.326
6.440	0.237
6.445	1.769
6.450	0.978
6.455	0.534
6.460	1.450
6.465	0.537
6.470	0.147
6.475	0.535
6.480	0.577
6.485	0.143
6.490	0.387
6.495	0.590
6.500	1.048
6.505	0.716
6.510	0.095
6.515	1.105
6.520	0.864
6.525	0.101
6.530	0.365
6.535	1.005
6.540	0.925
6.545	0.549
6.550	0.650
6.555	0.528
6.560	0.406
6.565	1.044
6.570	0.677
6.575	0.061
6.580	0.604
6.585	0.579
6.590	1.135
6.595	0.436
6.600	1.461
6.605	1.259
6.610	0.608
6.615	0.483
6.620	0.996
6.625	2.083
6.630	0.278
6.635	0.189
6.640	0.323
6.645	1.032
6.650	0.355
6.655	0.532
6.660	0.905
6.665	0.214
6.670	0.690
6.675	0.292
6.680	1.537
6.685	0.468
6.690	0.736
6.695	0.443
6.700	0.878
6.705	0.595
6.710	0.548
6.715	0.372
6.720	1.263
6.725	0.676
6.730	0.381
6.735	0.326
6.740	0.360
6.745	0.747
6.750	0.330
6.755	1.264
6.760	0.643
6.765	1.006
6.770	1.535
6.775	0.555
6.780	0.609
6.785	0.298
6.790	0.254
6.795	0.289
6.800	1.630
6.805	0.617
6.810	0.629
6.815	0.341
6.820	0.455
6.825	1.077
6.830	1.323
6.835	1.279
6.840	0.098
6.845	0.255
6.850	0.534
6.855	0.606
6.860	0.580
6.865	1.075
6.870	0.549
6.875	0.822
6.880	0.623
6.885	0.640
6.890	0.564
6.895	0.466
6.900	1.596
6.905	1.154
6.910	0.274
6.915	0.555
6.920	0.836
6.925	0.601
6.930	0.386
6.935	0.595
6.940	0.456
6.945	1.049
6.950	0.599
6.955	0.917
6.960	0.354
6.965	0.475
6.970	0.836
6.975	0.371
6.980	0.469
6.985	0.636
6.990	0.641
6.995	1.267
7.000	0.826
7.005	0.720
7.010	0.438
7.015	1.023
7.020	0.445
7.025	0.201
7.030	0.425
7.035	0.748
7.040	0.300
7.045	0.615
7.050	0.885
7.055	0.345
7.060	0.346
7.065	0.431
7.070	0.567
7.075	1.085
7.080	0.736
7.085	0.538
7.090	0.285
7.095	0.595
7.100	0.473
7.105	1.099
7.110	0.868
7.115	0.207
7.120	0.805
7.125	1.374
7.130	0.655
7.135	0.870
7.140	0.242
7.145	0.831
7.150	0.593
7.155	0.662
7.160	0.724
7.165	1.067
7.170	0.922
7.175	0.831
7.180	0.196
7.185	0.656
7.190	1.062
7.195	0.417
7.200	0.543
7.205	0.330
7.210	0.214
7.215	0.579
7.220	0.978
7.225	0.780
7.230	0.378
7.235	0.523
7.240	0.709
7.245	0.573
7.250	1.263
7.255	0.762
7.260	0.409
7.265	1.089
7.270	0.550
7.275	0.905
7.280	0.947
7.285	1.180
7.290	1.209
7.295	1.051
7.300	0.417
7.305	0.387
7.310	0.367
7.315	0.819
7.320	0.366
7.325	0.561
7.330	0.438
7.335	0.690
7.340	0.147
7.345	0.529
7.350	0.397
7.355	0.656
7.360	0.563
7.365	0.299
7.370	0.866
7.375	0.627
7.380	0.775
7.385	0.607
7.390	0.983
7.395	0.251
7.400	1.171
7.405	0.933
7.410	0.755
7.415	0.943
7.420	0.244
7.425	0.426
7.430	0.233
7.435	1.045
7.440	0.880
7.445	0.590
7.450	0.398
7.455	1.399
7.460	0.221
7.465	0.500
7.470	0.301
7.475	0.714
7.480	0.869
7.485	1.281
7.490	1.405
7.495	0.802
7.500	0.197
7.505	0.471
7.510	0.887
7.515	0.048
7.520	0.750
7.525	0.364
7.530	0.894
7.535	0.720
7.540	0.329
7.545	0.956
7.550	0.650
7.555	0.117
7.560	0.028
7.565	0.743
7.570	1.029
7.575	0.716
7.580	1.666
7.585	0.619
7.590	0.876
7.595	0.616
7.600	0.580
7.605	0.751
7.610	0.785
7.615	0.813
7.620	0.692
7.625	0.668
7.630	0.361
7.635	0.715
7.640	0.569
7.645	0.703
7.650	0.687
7.655	0.201
7.660	0.795
7.665	0.665
7.670	0.480
7.675	0.960
7.680	0.370
7.685	1.085
7.690	0.409
7.695	0.827
7.700	1.084
7.705	0.924
7.710	0.905
7.715	0.356
7.720	0.852
7.725	0.439
7.730	0.624
7.735	0.675
7.740	0.517
7.745	0.952
7.750	0.006
7.755	0.650
7.760	1.051
7.765	0.505
7.770	1.263
7.775	0.763
7.780	1.182
7.785	0.280
7.790	0.647
7.795	0.757
7.800	0.081
7.805	1.004
7.810	0.521
7.815	0.728
7.820	0.394
7.825	0.498
7.830	0.550
7.835	0.730
7.840	0.790
7.845	1.199
7.850	0.405
7.855	0.758
7.860	0.555
7.865	0.134
7.870	0.269
7.875	0.144
7.880	0.718
7.885	0.697
7.890	0.369
7.895	0.705
7.900	0.480
7.905	0.635
7.910	0.380
7.915	0.418
7.920	0.684
7.925	1.211
7.930	0.464
7.935	0.813
7.940	0.661
7.945	0.219
7.950	0.807
7.955	1.065
7.960	0.883
7.965	0.918
7.970	0.814
7.975	0.489
7.980	1.300
7.985	0.641
7.990	0.237
7.995	0.671
8.000	0.883
8.005	0.063
8.010	0.361
8.015	0.330
8.020	0.532
8.025	0.168
8.030	0.046
8.035	0.786
8.040	0.445
8.045	0.638
8.050	0.327
8.055	0.855
8.060	0.973
8.065	1.060
8.070	1.105
8.075	0.436
8.080	0.441
8.085	0.415
8.090	0.365
8.095	0.489
8.100	0.663
8.105	0.839
8.110	1.097
8.115	0.989
8.120	0.874
8.125	0.578
8.130	0.596
8.135	0.377
8.140	0.909
8.145	0.548
8.150	0.867
8.155	0.480
8.160	0.811
8.165	0.393
8.170	0.943
8.175	0.936
8.180	0.930
8.185	0.366
8.190	0.611
8.194	1.316
8.199	0.710
8.204	0.211
8.209	0.942
8.214	1.014
8.219	0.812
8.224	0.052
8.229	0.151
8.234	0.678
8.239	0.558
8.244	0.544
8.249	0.338
8.254	0.146
8.259	0.426
8.264	0.320
8.269	0.670
8.274	0.276
8.279	0.601
8.284	0.108
8.289	0.253
8.294	0.336
8.299	0.221
8.304	1.048
8.309	0.453
8.314	0.745
8.319	0.594
8.324	0.612
8.329	0.748
8.334	0.915
8.339	0.064
8.344	0.924
8.349	0.905
8.354	0.147
8.359	0.413
8.364	0.700
8.369	0.569
8.374	0.109
8.379	0.133
8.384	0.420
8.389	0.647
8.394	0.736
8.399	0.628
8.404	1.305
8.409	0.829
8.414	0.643
8.419	0.214
8.424	0.572
8.429	0.451
8.434	0.318
8.439	0.875
8.444	0.392
8.449	0.509
8.454	0.760
8.459	1.145
8.464	0.463
8.469	1.132
8.474	0.493
8.479	0.181
8.484	0.671
8.489	0.977
8.494	0.529
8.499	0.765
8.504	0.395
8.509	1.087
8.514	0.997
8.519	0.108
8.524	0.438
8.529	0.381
8.534	0.564
8.539	0.396
8.544	0.187
8.549	0.508
8.554	0.684
8.559	0.787
8.564	0.225
8.569	0.382
8.574	0.422
8.579	1.157
8.584	0.188
8.589	0.674
8.594	0.570
8.599	0.574
8.604	0.511
8.609	0.324
8.614	1.114
8.619	0.464
8.624	0.205
8.629	0.557
8.634	0.501
8.639	1.090
8.644	0.155
8.649	0.220
8.654	0.501
8.659	0.908
8.664	0.851
8.669	0.383
8.674	0.624
8.679	0.627
8.684	0.588
8.689	0.729
8.694	0.694
8.699	0.254
8.704	0.429
8.709	0.349
8.714	0.556
8.719	0.591
8.724	0.916
8.729	0.335
8.734	0.316
8.739	1.076
8.744	0.974
8.749	0.849
8.754	0.615
8.759	0.622
8.764	1.310
8.769	0.571
8.774	0.300
8.779	0.676
8.784	0.274
8.789	0.794
8.794	0.484
8.799	0.796
8.804	0.897
8.809	0.354
8.814	0.662
8.819	1.033
8.824	0.849
8.829	0.402
8.834	0.170
8.839	0.796
8.844	0.550
8.849	0.984
8.854	0.774
8.859	1.136
8.864	0.384
8.869	0.419
8.874	1.038
8.879	1.314
8.884	1.016
8.889	0.864
8.894	0.354
8.899	1.225
8.904	0.762
8.909	1.001
8.914	0.782
8.919	0.609
8.924	0.070
8.929	0.367
8.934	0.819
8.939	0.797
8.944	0.329
8.949	0.459
8.954	0.893
8.959	0.776
8.964	0.547
8.969	0.996
8.974	0.382
8.979	0.891
8.984	0.591
8.989	0.387
8.994	0.362
8.999	0.851
9.004	1.130
9.009	0.681
9.014	0.351
9.019	0.713
9.024	0.555
9.029	0.985
9.034	0.248
9.039	0.510
9.044	0.022
9.049	0.894
9.054	1.136
9.059	0.669
9.064	0.809
9.069	1.287
9.074	0.914
9.079	0.932
9.084	0.592
9.089	0.781
9.094	1.329
9.099	0.085
9.104	1.024
9.109	1.742
9.114	0.590
9.119	0.603
9.124	0.631
9.129	1.164
9.134	1.218
9.139	0.783
9.144	1.693
9.149	0.180
9.154	0.597
9.159	0.651
9.164	1.397
9.169	0.433
9.174	0.747
9.179	0.743
9.184	0.642
9.189	0.219
9.194	0.989
9.199	1.102
9.204	0.548
9.209	0.528
9.214	0.396
9.219	1.292
9.224	0.483
9.229	0.791
9.234	0.250
9.239	0.094
9.244	0.913
9.249	0.855
9.254	0.366
9.259	0.921
9.264	0.830
9.269	0.824
9.274	1.162
9.279	0.939
9.284	0.110
9.289	0.347
9.294	0.763
9.299	0.239
9.304	0.383
9.309	0.764
9.314	0.531
9.319	1.059
9.324	0.749
9.329	0.471
9.334	0.393
9.339	0.252
9.344	0.800
9.349	0.145
9.354	0.283
9.359	0.762
9.364	0.531
9.369	0.842
9.374	0.806
9.379	0.313
9.384	0.706
9.389	0.311
9.394	0.394
9.399	0.843
9.404	0.558
9.409	1.214
9.414	0.403
9.419	0.762
9.424	1.050
9.429	0.364
9.434	1.169
9.439	1.055
9.444	0.560
9.449	1.013
9.454	0.591
9.459	1.212
9.464	0.590
9.469	0.304
9.474	0.405
9.479	1.069
9.484	0.126
9.489	0.359
9.494	0.456
9.499	0.567
9.504	0.575
9.509	0.855
9.514	0.707
9.519	0.635
9.524	0.684
9.529	0.209
9.534	0.407
9.539	0.450
9.544	1.391
9.549	0.167
9.554	0.626
9.559	0.172
9.564	0.607
9.569	0.926
9.574	0.354
9.579	0.755
9.584	0.510
9.589	0.428
9.594	1.017
9.599	0.754
9.604	0.679
9.609	0.139
9.614	1.141
9.619	1.245
9.624	0.637
9.629	1.592
9.634	0.634
9.639	0.434
9.644	0.881
9.649	0.288
9.654	0.168
9.659	0.747
9.664	0.762
9.669	0.330
9.674	0.741
9.679	0.495
9.684	0.631
9.689	0.300
9.694	0.313
9.699	0.420
9.704	0.921
9.709	0.481
9.714	0.586
9.719	0.723
9.724	0.200
9.729	0.735
9.734	0.604
9.739	0.367
9.744	0.515
9.749	0.849
9.754	1.015
9.759	0.344
9.764	0.302
9.769	0.294
9.774	0.843
9.779	0.206
9.784	0.290
9.789	1.338
9.794	0.313
9.799	0.337
9.804	0.793
9.809	0.386
9.814	1.050
9.819	0.279
9.824	0.874
9.829	0.707
9.834	0.617
9.839	0.672
9.844	1.311
9.849	1.709
9.854	0.697
9.859	0.647
9.864	1.047
9.869	0.311
9.874	1.192
9.879	0.795
9.884	1.334
9.889	0.918
9.894	0.441
9.899	1.204
9.904	1.224
9.909	0.970
9.914	0.810
9.919	0.942
9.924	0.419
9.929	0.671
9.934	0.764
9.939	0.789
9.944	0.856
9.949	0.533
9.954	1.068
9.959	0.700
9.964	0.447
9.969	0.436
9.974	1.290
9.979	0.182
9.984	0.316
9.989	0.435
9.994	0.684
[truncated: 1 more rows]
