# Supplementary material for: Chemometric Analysis of a Ternary Mixture of Caffeine, Quinic Acid, and Nicotinic Acid by Terahertz Spectroscopy
Source: ACS Omega. 2022 Sep 27;7(40):35783–91. doi: 10.1021/acsomega.2c03808 (PMC9558605; doi:10.1021/acsomega.2c03808)
Supplement: Supplementary file 2 — ao2c03808_si_002.zip [file ao2c03808_si_002.zip › data_and_codes/extended_data/id0-48_run001/fda-0-6.csv]

0.000	2384.043
0.005	692.058
0.010	674.762
0.015	1219.232
0.020	1596.520
0.025	316.475
0.030	510.778
0.035	766.924
0.040	748.301
0.045	1383.251
0.050	952.229
0.055	1390.064
0.060	463.812
0.065	194.968
0.070	837.231
0.075	705.350
0.080	412.590
0.085	417.081
0.090	371.078
0.095	784.173
0.100	803.757
0.105	1858.215
0.110	2753.204
0.115	2332.668
0.120	4218.851
0.125	3370.554
0.130	1785.887
0.135	2826.787
0.140	2997.618
0.145	3058.770
0.150	2711.407
0.155	2615.968
0.160	2564.539
0.165	2459.102
0.170	2599.153
0.175	4037.742
0.180	4764.546
0.185	4416.390
0.190	5339.276
0.195	6658.733
0.200	6974.316
0.205	6119.349
0.210	6232.184
0.215	5683.419
0.220	6685.707
0.225	6402.647
0.230	7223.143
0.235	8638.129
0.240	8211.818
0.245	8137.748
0.250	8023.339
0.255	8079.993
0.260	7861.735
0.265	8739.895
0.270	8660.777
0.275	9958.613
0.280	9257.105
0.285	8283.314
0.290	8723.314
0.295	9454.081
0.300	9199.672
0.305	9034.463
0.310	9958.891
0.315	9676.415
0.320	10146.773
0.325	9875.136
0.330	10374.138
0.335	9573.669
0.340	9530.466
0.345	9226.551
0.350	9963.630
0.355	9954.465
0.360	8999.247
0.365	9947.666
0.370	10677.050
0.375	10572.313
0.380	9688.914
0.385	10064.203
0.390	9913.625
0.395	10152.318
0.400	9696.570
0.405	10064.614
0.410	10059.330
0.415	10004.269
0.420	9636.100
0.425	9452.223
0.430	9600.427
0.435	8981.044
0.440	8896.183
0.445	9532.643
0.450	9731.302
0.455	9041.017
0.460	9653.761
0.465	9112.196
0.470	9158.954
0.475	9233.454
0.480	9323.304
0.485	9592.164
0.490	9572.642
0.495	9392.859
0.500	9275.993
0.505	9497.833
0.510	9454.065
0.515	9462.699
0.520	9366.649
0.525	9272.187
0.530	8958.400
0.535	8892.032
0.540	9278.128
0.545	8967.840
0.550	7859.682
0.555	5401.579
0.560	3592.096
0.565	7078.299
0.570	8091.677
0.575	8403.938
0.580	8814.205
0.585	8708.882
0.590	8582.686
0.595	8818.373
0.600	9026.400
0.605	8590.853
0.610	8838.335
0.615	8923.788
0.620	8608.989
0.625	8593.615
0.630	8556.589
0.635	8494.085
0.640	8290.193
0.645	8229.839
0.650	7955.645
0.655	8267.097
0.660	7943.054
0.665	7646.790
0.670	7762.582
0.675	7814.676
0.680	7634.979
0.685	7537.523
0.690	7432.406
0.695	7471.476
0.700	7428.017
0.705	7014.751
0.710	7219.881
0.715	7177.594
0.720	7004.296
0.725	7063.434
0.730	6906.267
0.735	6857.861
0.740	6916.272
0.745	6359.923
0.750	5090.275
0.755	3461.155
0.760	5513.202
0.765	6088.129
0.770	6120.742
0.775	6302.354
0.780	6290.888
0.785	6095.452
0.790	5937.504
0.795	6105.393
0.800	5896.244
0.805	5776.426
0.810	5765.736
0.815	5701.618
0.820	5728.628
0.825	5707.793
0.830	5483.957
0.835	5595.560
0.840	5697.184
0.845	5437.069
0.850	5420.616
0.855	5597.556
0.860	5448.445
0.865	5465.835
0.870	5376.502
0.875	5348.411
0.880	5350.838
0.885	5214.618
0.890	5126.036
0.895	5181.669
0.900	4970.489
0.905	4825.470
0.910	4927.077
0.915	4772.150
0.920	4611.755
0.925	4623.181
0.930	4637.136
0.935	4619.305
0.940	4571.618
0.945	4448.954
0.950	4525.423
0.955	4536.127
0.960	4374.064
0.965	4348.062
0.970	4317.415
0.975	4316.818
0.980	4033.820
0.985	3778.827
0.990	2548.337
0.995	3382.798
1.000	3702.163
1.005	4060.047
1.010	4042.326
1.015	3793.623
1.020	3843.993
1.025	3878.023
1.030	3795.233
1.035	3644.850
1.040	3590.272
1.045	3652.895
1.050	3631.226
1.055	3422.108
1.060	3511.036
1.065	3538.626
1.070	3423.277
1.075	3281.672
1.080	3239.858
1.085	3054.880
1.090	2585.396
1.095	1269.942
1.100	193.547
1.105	1080.784
1.110	1823.299
1.115	1003.348
1.120	1855.071
1.125	2583.814
1.130	2839.223
1.135	2853.317
1.140	2761.556
1.145	2694.662
1.150	2316.616
1.155	1313.313
1.160	920.808
1.165	135.315
1.170	727.923
1.175	1850.083
1.180	2341.944
1.185	2578.850
1.190	2692.453
1.195	2591.005
1.200	2603.833
1.205	2229.551
1.210	813.361
1.215	1745.007
1.220	2291.522
1.225	2249.809
1.230	1224.598
1.235	1586.248
1.240	2262.582
1.245	2598.235
1.250	2606.314
1.255	2649.364
1.260	2633.611
1.265	2556.232
1.270	2638.511
1.275	2566.900
1.280	2391.590
1.285	2498.988
1.290	2559.414
1.295	2396.998
1.300	2470.892
1.305	2494.620
1.310	2434.016
1.315	2445.984
1.320	2403.309
1.325	2143.897
1.330	2334.189
1.335	2334.305
1.340	2362.601
1.345	2432.030
1.350	2255.871
1.355	2261.149
1.360	2315.135
1.365	2213.685
1.370	2135.273
1.375	2149.611
1.380	2125.387
1.385	2016.466
1.390	1976.392
1.395	1908.171
1.400	1809.633
1.405	1522.408
1.410	643.694
1.415	53.879
1.420	961.493
1.425	1547.822
1.430	1775.152
1.435	1908.898
1.440	1901.261
1.445	1845.196
1.450	1907.147
1.455	1940.925
1.460	1848.631
1.465	1847.527
1.470	1866.821
1.475	1796.694
1.480	1759.804
1.485	1748.879
1.490	1742.633
1.495	1707.644
1.500	1648.827
1.505	1668.549
1.510	1671.536
1.515	1619.326
1.520	1599.686
1.525	1633.018
1.530	1609.159
1.535	1572.127
1.540	1551.816
1.545	1475.472
1.550	1531.642
1.555	1489.514
1.560	1468.914
1.565	1511.714
1.570	1463.279
1.575	1397.397
1.580	1414.911
1.585	1391.370
1.590	1285.274
1.595	1227.043
1.600	1035.653
1.605	358.003
1.610	631.224
1.615	1022.673
1.620	1148.110
1.625	1159.006
1.630	1119.002
1.635	1096.683
1.640	1065.192
1.645	967.011
1.650	883.775
1.655	705.901
1.660	256.202
1.665	53.355
1.670	32.072
1.675	56.299
1.680	115.546
1.685	417.490
1.690	638.426
1.695	738.119
1.700	735.433
1.705	670.665
1.710	478.505
1.715	106.474
1.720	38.435
1.725	69.513
1.730	335.472
1.735	601.477
1.740	733.298
1.745	800.739
1.750	835.880
1.755	819.180
1.760	798.930
1.765	457.789
1.770	575.682
1.775	727.411
1.780	777.625
1.785	759.611
1.790	717.120
1.795	508.233
1.800	175.037
1.805	364.784
1.810	626.086
1.815	711.389
1.820	728.940
1.825	740.716
1.830	732.647
1.835	719.682
1.840	708.811
1.845	702.345
1.850	678.359
1.855	645.092
1.860	593.247
1.865	437.858
1.870	103.198
1.875	103.946
1.880	409.795
1.885	557.028
1.890	604.930
1.895	629.850
1.900	634.153
1.905	620.556
1.910	585.979
1.915	531.269
1.920	237.246
1.925	13.566
1.930	339.933
1.935	510.911
1.940	571.652
1.945	590.666
1.950	592.847
1.955	593.163
1.960	590.485
1.965	582.133
1.970	583.701
1.975	585.538
1.980	573.610
1.985	574.367
1.990	568.619
1.995	556.323
2.000	551.200
2.005	543.634
2.010	536.621
2.015	535.825
2.020	436.943
2.025	471.239
2.030	489.700
2.035	466.307
2.040	366.120
2.045	98.765
2.050	270.434
2.055	405.014
2.060	448.428
2.065	450.652
2.070	439.149
2.075	344.681
2.080	158.490
2.085	339.090
2.090	414.046
2.095	436.201
2.100	444.484
2.105	442.888
2.110	437.678
2.115	437.148
2.120	431.378
2.125	423.037
2.130	412.847
2.135	403.274
2.140	391.880
2.145	371.844
2.150	343.029
2.155	312.682
2.160	232.813
2.165	65.963
2.170	9.755
2.175	92.496
2.180	199.238
2.185	250.637
2.190	250.752
2.195	133.776
2.200	20.605
2.205	55.065
2.210	168.307
2.215	222.433
2.220	134.427
2.225	22.711
2.230	38.037
2.235	153.098
2.240	231.479
2.245	253.489
2.250	243.872
2.255	238.194
2.260	175.924
2.265	41.882
2.270	19.931
2.275	55.472
2.280	153.073
2.285	219.437
2.290	248.306
2.295	257.344
2.300	259.933
2.305	261.360
2.310	257.879
2.315	251.884
2.320	227.153
2.325	206.144
2.330	218.562
2.335	214.792
2.340	204.427
2.345	142.404
2.350	24.519
2.355	110.447
2.360	157.521
2.365	147.874
2.370	56.193
2.375	77.078
2.380	132.792
2.385	135.598
2.390	59.305
2.395	8.116
2.400	14.931
2.405	67.162
2.410	123.847
2.415	151.104
2.420	165.211
2.425	168.171
2.430	159.470
2.435	139.656
2.440	159.630
2.445	164.340
2.450	135.234
2.455	131.893
2.460	94.458
2.465	23.913
2.470	14.462
2.475	44.473
2.480	101.922
2.485	135.608
2.490	150.894
2.495	156.490
2.500	159.822
2.505	161.541
2.510	159.179
2.515	156.413
2.520	157.141
2.525	154.274
2.530	151.162
2.535	149.607
2.540	149.440
2.545	147.457
2.550	145.477
2.555	140.925
2.560	138.213
2.565	139.195
2.570	120.768
2.575	111.744
2.580	123.700
2.585	126.096
2.590	125.679
2.595	120.678
2.600	116.548
2.605	111.284
2.610	104.889
2.615	96.340
2.620	87.216
2.625	74.619
2.630	37.976
2.635	9.177
2.640	3.321
2.645	2.493
2.650	6.652
2.655	15.191
2.660	27.054
2.665	30.430
2.670	10.807
2.675	43.456
2.680	64.488
2.685	65.974
2.690	33.797
2.695	23.683
2.700	62.853
2.705	81.029
2.710	86.663
2.715	88.811
2.720	90.602
2.725	88.462
2.730	87.353
2.735	86.934
2.740	81.136
2.745	73.602
2.750	68.911
2.755	63.310
2.760	54.837
2.765	37.926
2.770	8.829
2.775	3.215
2.780	2.424
2.785	3.410
2.790	15.145
2.795	26.926
2.800	40.593
2.805	54.311
2.810	61.329
2.815	68.049
2.820	70.782
2.825	72.100
2.830	72.497
2.835	72.936
2.840	72.265
2.845	71.335
2.850	70.001
2.855	67.525
2.860	66.139
2.865	64.324
2.870	60.395
2.875	58.295
2.880	33.089
2.885	9.042
2.890	6.074
2.895	14.544
2.900	36.207
2.905	49.970
2.910	54.695
2.915	57.528
2.920	57.406
2.925	57.357
2.930	56.629
2.935	53.573
2.940	50.793
2.945	47.429
2.950	45.218
2.955	40.188
2.960	32.042
2.965	13.242
2.970	3.146
2.975	0.717
2.980	4.247
2.985	5.170
2.990	15.816
2.995	21.996
3.000	15.950
3.005	8.495
3.010	2.599
3.015	1.170
3.020	1.928
3.025	5.245
3.030	7.666
3.035	14.643
3.040	19.333
3.045	8.915
3.050	5.704
3.055	8.886
3.060	19.791
3.065	26.909
3.070	29.663
3.075	31.755
3.080	33.154
3.085	31.715
3.090	32.968
3.095	32.288
3.100	31.767
3.105	31.484
3.110	31.473
3.115	30.923
3.120	30.713
3.125	28.151
3.130	12.110
3.135	3.401
3.140	1.769
3.145	3.471
3.150	6.712
3.155	12.138
3.160	17.780
3.165	8.908
3.170	1.771
3.175	2.939
3.180	6.928
3.185	7.851
3.190	3.845
3.195	12.932
3.200	18.135
3.205	21.991
3.210	22.509
3.215	16.774
3.220	11.586
3.225	19.153
3.230	18.943
3.235	8.974
3.240	3.060
3.245	13.562
3.250	18.194
3.255	20.450
3.260	21.914
3.265	22.847
3.270	22.165
3.275	22.287
3.280	22.608
3.285	20.264
3.290	20.554
3.295	19.429
3.300	19.202
3.305	18.718
3.310	18.993
3.315	18.545
3.320	16.975
3.325	15.379
3.330	7.821
3.335	1.250
3.340	1.256
3.345	2.747
3.350	8.136
3.355	12.397
3.360	13.811
3.365	15.705
3.370	16.027
3.375	16.158
3.380	16.217
3.385	18.254
3.390	17.419
3.395	16.860
3.400	16.255
3.405	16.205
3.410	15.032
3.415	17.538
3.420	15.591
3.425	16.426
3.430	15.688
3.435	14.803
3.440	14.814
3.445	16.517
3.450	16.053
3.455	15.851
3.460	16.864
3.465	15.897
3.470	14.830
3.475	14.792
3.480	15.045
3.485	14.416
3.490	14.120
3.495	14.306
3.500	10.294
3.505	6.023
3.510	9.122
3.515	9.830
3.520	8.654
3.525	10.584
3.530	10.791
3.535	12.119
3.540	6.136
3.545	1.907
3.550	3.779
3.555	8.337
3.560	10.730
3.565	12.602
3.570	11.430
3.575	11.973
3.580	10.479
3.585	9.712
3.590	9.012
3.595	7.656
3.600	2.812
3.605	1.025
3.610	2.465
3.615	2.044
3.620	1.415
3.625	1.923
3.630	5.920
3.635	6.881
3.640	5.740
3.645	4.896
3.650	2.215
3.655	0.685
3.660	0.922
3.665	0.205
3.670	0.893
3.675	2.069
3.680	4.780
3.685	4.860
3.690	3.759
3.695	4.420
3.700	1.454
3.705	4.139
3.710	6.297
3.715	6.514
3.720	6.586
3.725	6.567
3.730	6.462
3.735	5.040
3.740	6.697
3.745	6.567
3.750	7.026
3.755	7.909
3.760	8.005
3.765	6.595
3.770	7.457
3.775	5.242
3.780	5.749
3.785	6.088
3.790	5.129
3.795	3.042
3.800	1.591
3.805	1.054
3.810	0.713
3.815	0.659
3.820	1.194
3.825	0.839
3.830	2.571
3.835	1.795
3.840	3.915
3.845	3.195
3.850	4.910
3.855	5.528
3.860	3.882
3.865	2.051
3.870	3.972
3.875	6.136
3.880	5.441
3.885	6.099
3.890	6.596
3.895	5.233
3.900	4.913
3.905	5.713
3.910	5.342
3.915	4.493
3.920	4.044
3.925	5.043
3.930	2.403
3.935	1.998
3.940	4.061
3.945	3.862
3.950	4.609
3.955	0.904
3.960	1.130
3.965	1.907
3.970	1.437
3.975	0.774
3.980	0.459
3.985	0.151
3.990	0.854
3.995	0.900
4.000	0.768
4.005	1.243
4.010	0.470
4.015	1.459
4.020	2.057
4.025	2.068
4.030	1.919
4.035	2.853
4.040	2.421
4.045	3.452
4.050	3.789
4.055	2.777
4.060	1.949
4.065	2.711
4.070	2.569
4.075	3.537
4.080	3.326
4.085	3.210
4.090	2.697
4.095	3.182
4.100	3.024
4.105	3.273
4.110	3.213
4.115	3.516
4.120	3.658
4.125	3.298
4.130	2.786
4.135	3.592
4.140	2.504
4.145	3.232
4.150	3.135
4.155	3.638
4.160	1.334
4.165	0.854
4.170	0.862
4.175	0.138
4.180	1.044
4.185	0.881
4.190	1.434
4.195	0.401
4.200	1.129
4.205	1.002
4.210	0.958
4.215	1.581
4.220	1.627
4.225	0.448
4.230	0.326
4.235	0.474
4.240	1.621
4.245	1.723
4.250	0.480
4.255	1.583
4.260	3.054
4.265	2.932
4.270	3.456
4.275	2.162
4.280	3.219
4.285	2.879
4.290	2.679
4.295	2.567
4.300	2.054
4.305	3.117
4.310	2.851
4.315	2.309
4.320	2.330
4.325	1.966
4.330	3.024
4.335	2.606
4.340	3.459
4.345	2.341
4.350	1.272
4.355	2.481
4.360	2.538
4.365	2.136
4.370	2.532
4.375	2.616
4.380	2.349
4.385	2.465
4.390	2.653
4.395	2.584
4.400	2.449
4.405	2.245
4.410	3.331
4.415	2.644
4.420	1.935
4.425	2.144
4.430	2.098
4.435	1.594
4.440	2.661
4.445	1.814
4.450	2.263
4.455	1.934
4.460	2.271
4.465	0.354
4.470	0.868
4.475	0.422
4.480	0.637
4.485	1.253
4.490	1.285
4.495	1.200
4.500	0.621
4.505	0.497
4.510	0.302
4.515	0.355
4.520	0.785
4.525	0.597
4.530	0.801
4.535	0.280
4.540	0.724
4.545	0.534
4.550	0.251
4.555	0.440
4.560	0.898
4.565	0.806
4.570	0.920
4.575	0.573
4.580	2.028
4.585	1.074
4.590	0.933
4.595	0.610
4.600	0.593
4.605	1.229
4.610	0.753
4.615	0.534
4.620	0.209
4.625	0.352
4.630	0.843
4.635	0.510
4.640	0.755
4.645	0.866
4.650	1.616
4.655	2.638
4.660	1.033
4.665	0.681
4.670	1.234
4.675	0.112
4.680	1.770
4.685	2.207
4.690	0.466
4.695	0.122
4.700	0.883
4.705	0.619
4.710	0.143
4.715	0.214
4.720	1.964
4.725	1.153
4.730	0.548
4.735	0.515
4.740	0.734
4.745	0.475
4.750	1.158
4.755	0.627
4.760	1.063
4.765	0.503
4.770	2.026
4.775	0.235
4.780	1.094
4.785	1.535
4.790	1.970
4.795	0.796
4.800	0.735
4.805	0.253
4.810	0.520
4.815	0.463
4.820	0.802
4.825	1.837
4.830	1.131
4.835	0.321
4.840	0.510
4.845	0.769
4.850	1.169
4.855	0.691
4.860	0.808
4.865	0.497
4.870	0.678
4.875	1.006
4.880	0.230
4.885	2.043
4.890	0.912
4.895	1.446
4.900	1.609
4.905	0.271
4.910	0.699
4.915	0.800
4.920	0.735
4.925	0.113
4.930	1.013
4.935	1.458
4.940	1.704
4.945	0.723
4.950	0.776
4.955	0.758
4.960	0.764
4.965	0.303
4.970	0.945
4.975	0.614
4.980	0.216
4.985	0.217
4.990	0.303
4.995	0.913
5.000	1.166
5.005	0.625
5.010	0.943
5.015	0.628
5.020	0.891
5.025	0.437
5.030	0.744
5.035	1.075
5.040	0.415
5.045	0.648
5.050	0.262
5.055	0.792
5.060	0.713
5.065	2.118
5.070	1.099
5.075	0.757
5.080	0.880
5.085	0.467
5.090	0.339
5.095	0.678
5.100	0.270
5.105	0.544
5.110	0.671
5.115	0.501
5.120	0.493
5.125	0.699
5.130	0.477
5.135	0.856
5.140	0.624
5.145	0.635
5.150	0.476
5.155	0.330
5.160	0.602
5.165	1.306
5.170	1.039
5.175	1.196
5.180	1.171
5.185	1.274
5.190	1.404
5.195	1.281
5.200	0.864
5.205	1.130
5.210	0.933
5.215	0.956
5.220	0.529
5.225	0.708
5.230	0.313
5.235	1.040
5.240	1.415
5.245	0.944
5.250	1.633
5.255	0.494
5.260	1.461
5.265	0.944
5.270	1.661
5.275	0.315
5.280	0.366
5.285	0.623
5.290	0.764
5.295	0.845
5.300	0.651
5.305	1.326
5.310	0.365
5.315	0.438
5.320	1.396
5.325	0.241
5.330	0.869
5.335	0.700
5.340	0.325
5.345	0.208
5.350	0.829
5.355	0.555
5.360	1.558
5.365	1.672
5.370	1.129
5.375	0.524
5.380	1.492
5.385	0.279
5.390	0.983
5.395	1.698
5.400	1.348
5.405	1.222
5.410	1.141
5.415	2.055
5.420	1.738
5.425	1.388
5.430	1.366
5.435	0.398
5.440	0.855
5.445	0.582
5.450	0.914
5.455	1.147
5.460	0.229
5.465	1.150
5.470	0.956
5.475	1.184
5.480	1.107
5.485	1.246
5.490	0.937
5.495	0.840
5.500	0.420
5.505	1.597
5.510	1.092
5.515	0.979
5.520	0.385
5.525	0.955
5.530	1.591
5.535	0.388
5.540	0.731
5.545	1.321
5.550	0.897
5.555	0.885
5.560	1.292
5.565	0.848
5.570	0.840
5.575	0.421
5.580	1.433
5.585	1.462
5.590	1.522
5.595	1.319
5.600	1.001
5.605	0.672
5.610	0.667
5.615	1.026
5.620	0.499
5.625	1.618
5.630	0.819
5.635	0.681
5.640	0.270
5.645	0.293
5.650	0.835
5.655	0.560
5.660	0.395
5.665	0.428
5.670	1.730
5.675	0.461
5.680	1.769
5.685	0.654
5.690	0.955
5.695	1.213
5.700	0.444
5.705	1.584
5.710	0.462
5.715	0.750
5.720	0.738
5.725	0.666
5.730	0.834
5.735	0.600
5.740	0.502
5.745	0.457
5.750	1.305
5.755	0.719
5.760	0.532
5.765	0.582
5.770	0.657
5.775	0.350
5.780	1.065
5.785	0.892
5.790	0.690
5.795	0.276
5.800	0.349
5.805	1.277
5.810	0.834
5.815	0.205
5.820	0.833
5.825	0.366
5.830	0.343
5.835	0.405
5.840	0.789
5.845	0.084
5.850	0.375
5.855	0.726
5.860	0.715
5.865	0.317
5.870	0.951
5.875	1.465
5.880	1.364
5.885	0.223
5.890	0.401
5.895	0.819
5.900	0.657
5.905	0.883
5.910	0.681
5.915	0.652
5.920	0.871
5.925	0.736
5.930	0.212
5.935	1.391
5.940	0.825
5.945	0.559
5.950	1.009
5.955	0.544
5.960	0.493
5.965	0.518
5.970	0.487
5.975	0.572
5.980	1.158
5.985	0.388
5.990	0.407
5.995	1.518
6.000	0.388
6.005	0.642
6.010	0.622
6.015	0.912
6.020	0.935
6.025	0.927
6.030	0.238
6.035	0.285
6.040	1.120
6.045	0.235
6.050	0.752
6.055	0.377
6.060	1.017
6.065	0.660
6.070	0.444
6.075	1.516
6.080	0.513
6.085	0.417
6.090	0.616
6.095	0.355
6.100	0.512
6.105	0.191
6.110	0.096
6.115	0.306
6.120	0.424
6.125	0.678
6.130	0.622
6.135	0.708
6.140	0.995
6.145	0.693
6.150	0.758
6.155	0.338
6.160	0.635
6.165	0.718
6.170	0.554
6.175	0.732
6.180	0.606
6.185	0.402
6.190	0.664
6.195	0.574
6.200	0.607
6.205	0.405
6.210	0.940
6.215	0.408
6.220	0.518
6.225	0.671
6.230	0.171
6.235	0.664
6.240	0.527
6.245	0.358
6.250	0.673
6.255	0.309
6.260	1.287
6.265	1.729
6.270	0.666
6.275	0.459
6.280	0.868
6.285	0.312
6.290	0.948
6.295	0.258
6.300	0.059
6.305	0.967
6.310	0.279
6.315	0.289
6.320	0.774
6.325	0.849
6.330	1.129
6.335	0.888
6.340	1.423
6.345	0.327
6.350	0.987
6.355	0.439
6.360	0.911
6.365	1.019
6.370	0.650
6.375	0.553
6.380	0.333
6.385	0.345
6.390	1.115
6.395	0.728
6.400	0.910
6.405	0.935
6.410	0.776
6.415	0.527
6.420	0.483
6.425	0.340
6.430	0.892
6.435	0.349
6.440	0.726
6.445	0.618
6.450	0.583
6.455	0.191
6.460	0.154
6.465	0.829
6.470	1.311
6.475	0.622
6.480	1.227
6.485	0.271
6.490	0.402
6.495	0.203
6.500	0.653
6.505	1.080
6.510	0.658
6.515	0.309
6.520	0.897
6.525	1.219
6.530	0.623
6.535	0.583
6.540	0.531
6.545	0.777
6.550	0.244
6.555	0.544
6.560	0.479
6.565	0.128
6.570	1.009
6.575	0.240
6.580	0.507
6.585	0.099
6.590	0.101
6.595	1.269
6.600	0.209
6.605	1.376
6.610	0.424
6.615	0.120
6.620	0.997
6.625	1.277
6.630	0.989
6.635	0.714
6.640	1.581
6.645	0.716
6.650	0.604
6.655	0.045
6.660	0.146
6.665	0.474
6.670	0.585
6.675	0.311
6.680	0.876
6.685	0.669
6.690	0.430
6.695	0.344
6.700	0.390
6.705	0.442
6.710	0.362
6.715	0.582
6.720	0.539
6.725	0.670
6.730	1.291
6.735	0.646
6.740	0.415
6.745	0.842
6.750	0.259
6.755	0.213
6.760	0.881
6.765	0.530
6.770	1.064
6.775	0.506
6.780	1.040
6.785	0.587
6.790	1.027
6.795	0.390
6.800	0.621
6.805	1.232
6.810	0.582
6.815	0.412
6.820	0.334
6.825	0.713
6.830	0.854
6.835	0.573
6.840	0.702
6.845	1.592
6.850	0.766
6.855	0.391
6.860	1.002
6.865	1.046
6.870	0.251
6.875	1.563
6.880	0.545
6.885	0.260
6.890	0.417
6.895	1.001
6.900	0.767
6.905	1.158
6.910	1.014
6.915	0.676
6.920	0.128
6.925	0.264
6.930	0.575
6.935	0.611
6.940	0.861
6.945	0.564
6.950	0.672
6.955	0.414
6.960	0.866
6.965	0.730
6.970	0.441
6.975	0.986
6.980	1.171
6.985	0.614
6.990	0.186
6.995	0.408
7.000	0.304
7.005	0.225
7.010	1.056
7.015	0.468
7.020	0.830
7.025	0.441
7.030	1.086
7.035	0.844
7.040	0.297
7.045	0.548
7.050	0.648
7.055	0.340
7.060	0.497
7.065	0.697
7.070	0.795
7.075	0.919
7.080	0.591
7.085	0.584
7.090	0.466
7.095	0.973
7.100	0.290
7.105	0.863
7.110	0.749
7.115	0.475
7.120	0.321
7.125	0.568
7.130	0.710
7.135	0.451
7.140	0.253
7.145	0.892
7.150	0.216
7.155	0.543
7.160	0.442
7.165	1.015
7.170	0.537
7.175	0.574
7.180	0.560
7.185	0.729
7.190	0.577
7.195	0.591
7.200	0.743
7.205	1.297
7.210	1.159
7.215	0.969
7.220	0.295
7.225	1.177
7.230	0.689
7.235	1.115
7.240	1.294
7.245	0.386
7.250	1.246
7.255	1.465
7.260	0.701
7.265	0.362
7.270	0.457
7.275	1.218
7.280	0.600
7.285	0.896
7.290	0.484
7.295	1.052
7.300	0.450
7.305	0.274
7.310	1.599
7.315	0.815
7.320	0.552
7.325	1.351
7.330	0.599
7.335	0.335
7.340	0.482
7.345	0.773
7.350	1.456
7.355	0.878
7.360	0.429
7.365	0.852
7.370	0.809
7.375	0.373
7.380	0.651
7.385	0.117
7.390	0.356
7.395	0.226
7.400	0.653
7.405	0.909
7.410	0.643
7.415	0.208
7.420	0.836
7.425	0.719
7.430	0.743
7.435	0.518
7.440	0.280
7.445	0.176
7.450	0.773
7.455	0.974
7.460	1.015
7.465	0.127
7.470	0.172
7.475	0.452
7.480	0.467
7.485	0.607
7.490	0.364
7.495	0.546
7.500	0.545
7.505	0.702
7.510	0.323
7.515	0.978
7.520	1.066
7.525	1.103
7.530	0.625
7.535	0.415
7.540	0.423
7.545	0.240
7.550	0.736
7.555	0.286
7.560	0.893
7.565	0.203
7.570	1.097
7.575	1.091
7.580	0.689
7.585	0.217
7.590	1.292
7.595	0.623
7.600	0.137
7.605	0.255
7.610	1.314
7.615	0.480
7.620	0.408
7.625	0.314
7.630	0.251
7.635	0.394
7.640	0.943
7.645	0.267
7.650	1.050
7.655	0.316
7.660	1.195
7.665	0.521
7.670	0.212
7.675	0.744
7.680	0.474
7.685	0.340
7.690	0.691
7.695	0.942
7.700	0.335
7.705	0.454
7.710	0.115
7.715	1.556
7.720	1.072
7.725	0.868
7.730	0.313
7.735	0.396
7.740	0.524
7.745	0.470
7.750	0.542
7.755	0.739
7.760	0.498
7.765	0.307
7.770	1.236
7.775	0.649
7.780	0.740
7.785	0.562
7.790	1.164
7.795	0.908
7.800	0.805
7.805	0.811
7.810	0.455
7.815	0.396
7.820	0.271
7.825	0.416
7.830	0.600
7.835	0.680
7.840	0.368
7.845	0.382
7.850	0.766
7.855	0.316
7.860	0.295
7.865	0.622
7.870	0.602
7.875	1.179
7.880	0.394
7.885	0.413
7.890	0.401
7.895	0.591
7.900	0.579
7.905	0.152
7.910	0.578
7.915	0.367
7.920	0.504
7.925	0.730
7.930	0.889
7.935	1.000
7.940	1.490
7.945	0.620
7.950	0.509
7.955	0.772
7.960	1.098
7.965	0.708
7.970	1.026
7.975	0.288
7.980	0.901
7.985	0.698
7.990	0.333
7.995	0.399
8.000	0.632
8.005	0.409
8.010	1.208
8.015	0.914
8.020	1.084
8.025	1.306
8.030	0.517
8.035	0.389
8.040	1.033
8.045	1.131
8.050	0.934
8.055	0.280
8.060	0.501
8.065	0.456
8.070	0.467
8.075	0.614
8.080	0.840
8.085	1.050
8.090	0.581
8.095	0.767
8.100	0.595
8.105	0.360
8.110	0.820
8.115	0.410
8.120	1.094
8.125	0.234
8.130	0.370
8.135	0.357
8.140	1.067
8.145	0.475
8.150	0.432
8.155	0.337
8.160	0.519
8.165	0.804
8.170	0.406
8.175	0.466
8.180	0.788
8.185	0.246
8.190	0.439
8.194	0.741
8.199	0.271
8.204	0.846
8.209	0.480
8.214	0.571
8.219	0.474
8.224	0.417
8.229	0.318
8.234	0.627
8.239	1.444
8.244	0.618
8.249	0.949
8.254	1.351
8.259	0.463
8.264	0.506
8.269	0.265
8.274	0.819
8.279	0.273
8.284	0.988
8.289	0.797
8.294	0.868
8.299	0.547
8.304	0.228
8.309	0.887
8.314	0.431
8.319	0.461
8.324	1.041
8.329	0.745
8.334	0.264
8.339	0.305
8.344	1.334
8.349	0.631
8.354	0.418
8.359	0.685
8.364	0.663
8.369	0.868
8.374	0.317
8.379	0.270
8.384	0.974
8.389	1.114
8.394	1.026
8.399	1.209
8.404	0.526
8.409	0.595
8.414	0.943
8.419	0.306
8.424	0.353
8.429	0.389
8.434	0.197
8.439	0.388
8.444	1.627
8.449	0.756
8.454	0.394
8.459	0.823
8.464	0.313
8.469	0.863
8.474	0.352
8.479	0.500
8.484	1.652
8.489	0.503
8.494	1.053
8.499	0.360
8.504	0.724
8.509	0.803
8.514	1.107
8.519	0.200
8.524	0.317
8.529	0.861
8.534	0.781
8.539	0.777
8.544	0.740
8.549	0.425
8.554	0.691
8.559	0.412
8.564	0.432
8.569	0.699
8.574	0.601
8.579	0.769
8.584	1.063
8.589	0.738
8.594	1.039
8.599	0.619
8.604	0.344
8.609	0.777
8.614	0.628
8.619	0.435
8.624	1.434
8.629	0.632
8.634	0.563
8.639	0.617
8.644	0.872
8.649	0.820
8.654	0.982
8.659	1.104
8.664	0.731
8.669	0.441
8.674	1.126
8.679	0.435
8.684	0.471
8.689	0.600
8.694	0.917
8.699	1.257
8.704	0.078
8.709	1.220
8.714	0.664
8.719	0.368
8.724	0.575
8.729	0.648
8.734	0.406
8.739	0.411
8.744	0.492
8.749	0.280
8.754	0.332
8.759	0.654
8.764	0.524
8.769	0.644
8.774	0.461
8.779	1.078
8.784	1.267
8.789	0.368
8.794	0.230
8.799	0.910
8.804	0.442
8.809	0.210
8.814	0.490
8.819	0.321
8.824	0.201
8.829	0.249
8.834	0.062
8.839	0.222
8.844	0.635
8.849	1.135
8.854	0.488
8.859	0.841
8.864	0.458
8.869	0.136
8.874	0.830
8.879	0.689
8.884	0.214
8.889	0.585
8.894	0.991
8.899	0.656
8.904	0.577
8.909	0.495
8.914	1.061
8.919	0.361
8.924	0.450
8.929	0.595
8.934	0.945
8.939	0.196
8.944	1.005
8.949	0.636
8.954	0.986
8.959	0.474
8.964	0.337
8.969	1.280
8.974	0.838
8.979	0.655
8.984	1.480
8.989	0.392
8.994	0.466
8.999	0.268
9.004	0.450
9.009	0.347
9.014	0.948
9.019	0.894
9.024	0.664
9.029	0.866
9.034	0.385
9.039	0.589
9.044	0.280
9.049	0.559
9.054	0.620
9.059	0.228
9.064	0.400
9.069	0.120
9.074	0.398
9.079	0.436
9.084	0.140
9.089	1.031
9.094	0.946
9.099	0.452
9.104	1.107
9.109	0.476
9.114	0.682
9.119	0.445
9.124	0.952
9.129	0.646
9.134	0.076
9.139	0.730
9.144	0.404
9.149	0.362
9.154	0.657
9.159	1.120
9.164	1.025
9.169	0.554
9.174	0.772
9.179	1.148
9.184	1.133
9.189	0.831
9.194	0.732
9.199	0.341
9.204	0.910
9.209	0.369
9.214	0.679
9.219	0.780
9.224	0.514
9.229	1.425
9.234	0.577
9.239	1.192
9.244	0.085
9.249	1.007
9.254	0.187
9.259	1.022
9.264	0.578
9.269	0.990
9.274	0.258
9.279	0.800
9.284	0.524
9.289	0.652
9.294	0.286
9.299	0.402
9.304	0.304
9.309	0.367
9.314	0.597
9.319	0.298
9.324	0.095
9.329	0.558
9.334	0.279
9.339	0.404
9.344	0.792
9.349	0.768
9.354	0.599
9.359	1.243
9.364	0.234
9.369	0.218
9.374	0.374
9.379	0.663
9.384	0.785
9.389	0.232
9.394	0.321
9.399	1.068
9.404	1.606
9.409	0.208
9.414	0.564
9.419	1.386
9.424	0.897
9.429	0.245
9.434	0.827
9.439	0.455
9.444	0.718
9.449	0.396
9.454	0.724
9.459	0.825
9.464	0.785
9.469	0.518
9.474	0.316
9.479	0.406
9.484	0.687
9.489	0.328
9.494	0.282
9.499	0.358
9.504	0.732
9.509	0.824
9.514	1.043
9.519	0.972
9.524	0.703
9.529	0.531
9.534	1.607
9.539	0.214
9.544	0.454
9.549	0.815
9.554	0.825
9.559	0.689
9.564	0.214
9.569	1.081
9.574	0.612
9.579	0.316
9.584	0.905
9.589	1.261
9.594	0.680
9.599	1.490
9.604	1.022
9.609	0.603
9.614	0.718
9.619	0.812
9.624	1.868
9.629	0.774
9.634	0.293
9.639	0.482
9.644	0.404
9.649	0.330
9.654	0.302
9.659	1.287
9.664	0.331
9.669	0.020
9.674	0.659
9.679	0.909
9.684	0.194
9.689	0.078
9.694	0.696
9.699	0.748
9.704	1.031
9.709	0.759
9.714	0.284
9.719	0.300
9.724	0.799
9.729	0.479
9.734	0.519
9.739	0.272
9.744	0.645
9.749	0.709
9.754	0.436
9.759	0.172
9.764	0.650
9.769	1.173
9.774	0.518
9.779	1.226
9.784	1.003
9.789	0.933
9.794	0.970
9.799	1.212
9.804	0.990
9.809	0.125
9.814	0.397
9.819	0.208
9.824	0.154
9.829	0.184
9.834	0.696
9.839	0.363
9.844	0.635
9.849	0.208
9.854	0.721
9.859	0.486
9.864	0.775
9.869	0.270
9.874	0.657
9.879	0.749
9.884	0.928
9.889	1.520
9.894	1.069
9.899	0.262
9.904	0.130
9.909	0.324
9.914	1.127
9.919	0.472
9.924	1.107
9.929	0.308
9.934	0.434
9.939	0.149
9.944	0.579
9.949	0.844
9.954	0.879
9.959	0.534
9.964	0.934
9.969	0.385
9.974	0.805
9.979	0.807
9.984	0.785
9.989	0.421
9.994	0.807
[truncated: 1 more rows]
