# Supplementary material for: Chemometric Analysis of a Ternary Mixture of Caffeine, Quinic Acid, and Nicotinic Acid by Terahertz Spectroscopy
Source: ACS Omega. 2022 Sep 27;7(40):35783–91. doi: 10.1021/acsomega.2c03808 (PMC9558605; doi:10.1021/acsomega.2c03808)
Supplement: Supplementary file 2 — ao2c03808_si_002.zip [file ao2c03808_si_002.zip › data_and_codes/extended_data/id0-48_run001/fda-0-7.csv]

0.000	1038.329
0.005	699.651
0.010	627.173
0.015	1146.335
0.020	1531.825
0.025	370.504
0.030	472.457
0.035	672.433
0.040	561.318
0.045	1139.033
0.050	819.698
0.055	1488.257
0.060	462.557
0.065	64.100
0.070	1139.889
0.075	1091.101
0.080	1337.614
0.085	1235.334
0.090	307.524
0.095	312.740
0.100	708.914
0.105	1100.143
0.110	1521.625
0.115	1156.454
0.120	3175.494
0.125	2847.186
0.130	1870.005
0.135	2988.009
0.140	3407.880
0.145	3671.503
0.150	4199.246
0.155	4055.077
0.160	3633.392
0.165	2690.695
0.170	2106.267
0.175	3290.147
0.180	3783.918
0.185	3365.252
0.190	4407.230
0.195	5785.735
0.200	6287.311
0.205	5755.813
0.210	6166.068
0.215	6046.031
0.220	6878.839
0.225	6665.698
0.230	7560.903
0.235	8785.315
0.240	8010.364
0.245	7555.888
0.250	7408.979
0.255	7266.273
0.260	6853.001
0.265	7790.110
0.270	7784.250
0.275	9268.689
0.280	9022.699
0.285	8061.134
0.290	8531.234
0.295	9235.277
0.300	9006.404
0.305	8900.695
0.310	9562.897
0.315	9093.147
0.320	9393.597
0.325	9192.237
0.330	9742.274
0.335	8961.368
0.340	8977.672
0.345	8776.876
0.350	9638.272
0.355	9729.383
0.360	8714.495
0.365	9594.450
0.370	10212.177
0.375	10011.688
0.380	9059.598
0.385	9337.470
0.390	9129.737
0.395	9294.040
0.400	8861.281
0.405	9193.716
0.410	9218.142
0.415	9172.462
0.420	8866.541
0.425	8784.926
0.430	9065.196
0.435	8498.341
0.440	8476.479
0.445	9123.722
0.450	9414.010
0.455	8787.679
0.460	9317.484
0.465	8785.449
0.470	8797.131
0.475	8810.663
0.480	8776.511
0.485	8986.719
0.490	8877.482
0.495	8625.566
0.500	8460.488
0.505	8600.568
0.510	8547.812
0.515	8555.488
0.520	8466.292
0.525	8402.458
0.530	8191.861
0.535	8147.689
0.540	8590.777
0.545	8368.691
0.550	7375.864
0.555	5104.343
0.560	3460.238
0.565	6748.558
0.570	7705.916
0.575	7998.514
0.580	8341.735
0.585	8223.638
0.590	8075.256
0.595	8209.733
0.600	8360.264
0.605	7900.861
0.610	8041.768
0.615	8074.575
0.620	7751.057
0.625	7718.213
0.630	7685.700
0.635	7641.541
0.640	7450.730
0.645	7467.481
0.650	7247.508
0.655	7578.338
0.660	7335.765
0.665	7120.494
0.670	7235.536
0.675	7336.535
0.680	7201.885
0.685	7079.302
0.690	6989.963
0.695	6982.324
0.700	6928.386
0.705	6484.699
0.710	6636.519
0.715	6509.379
0.720	6338.154
0.725	6344.717
0.730	6142.671
0.735	6090.231
0.740	6127.434
0.745	5642.103
0.750	4505.618
0.755	3119.840
0.760	4939.287
0.765	5487.471
0.770	5533.795
0.775	5760.613
0.780	5765.280
0.785	5615.146
0.790	5481.899
0.795	5639.092
0.800	5466.436
0.805	5314.025
0.810	5282.296
0.815	5189.303
0.820	5197.246
0.825	5105.277
0.830	4886.914
0.835	4936.195
0.840	4991.993
0.845	4739.804
0.850	4700.228
0.855	4858.745
0.860	4725.407
0.865	4740.190
0.870	4667.123
0.875	4692.605
0.880	4706.978
0.885	4626.843
0.890	4567.200
0.895	4655.920
0.900	4476.182
0.905	4365.247
0.910	4463.837
0.915	4315.542
0.920	4166.413
0.925	4144.964
0.930	4142.313
0.935	4090.381
0.940	4021.660
0.945	3866.298
0.950	3912.998
0.955	3891.383
0.960	3726.690
0.965	3694.694
0.970	3663.912
0.975	3667.757
0.980	3439.717
0.985	3238.606
0.990	2204.993
0.995	2930.867
1.000	3217.267
1.005	3546.934
1.010	3544.594
1.015	3323.602
1.020	3354.361
1.025	3389.025
1.030	3299.928
1.035	3142.477
1.040	3079.321
1.045	3117.574
1.050	3069.023
1.055	2863.877
1.060	2911.602
1.065	2902.485
1.070	2792.169
1.075	2658.466
1.080	2616.221
1.085	2463.980
1.090	2089.015
1.095	1027.505
1.100	154.165
1.105	916.328
1.110	1521.070
1.115	843.237
1.120	1583.274
1.125	2191.571
1.130	2398.889
1.135	2410.083
1.140	2327.214
1.145	2269.674
1.150	1936.882
1.155	1092.187
1.160	752.013
1.165	104.812
1.170	619.444
1.175	1508.855
1.180	1889.764
1.185	2058.714
1.190	2136.138
1.195	2054.585
1.200	2061.594
1.205	1755.383
1.210	640.537
1.215	1409.442
1.220	1845.643
1.225	1816.565
1.230	987.006
1.235	1316.157
1.240	1855.123
1.245	2128.558
1.250	2126.991
1.255	2155.964
1.260	2134.839
1.265	2054.704
1.270	2105.889
1.275	2027.847
1.280	1879.524
1.285	1943.574
1.290	1984.685
1.295	1842.718
1.300	1891.095
1.305	1900.371
1.310	1845.519
1.315	1847.121
1.320	1804.458
1.325	1607.913
1.330	1745.457
1.335	1744.568
1.340	1758.802
1.345	1801.714
1.350	1663.442
1.355	1676.350
1.360	1723.969
1.365	1654.812
1.370	1603.332
1.375	1627.156
1.380	1612.706
1.385	1531.036
1.390	1502.700
1.395	1444.701
1.400	1368.697
1.405	1145.752
1.410	481.374
1.415	34.933
1.420	740.994
1.425	1174.888
1.430	1346.626
1.435	1450.516
1.440	1452.068
1.445	1414.069
1.450	1469.841
1.455	1504.378
1.460	1435.935
1.465	1439.432
1.470	1455.840
1.475	1406.790
1.480	1374.495
1.485	1367.834
1.490	1354.115
1.495	1315.561
1.500	1256.848
1.505	1262.358
1.510	1255.528
1.515	1208.280
1.520	1187.918
1.525	1200.460
1.530	1182.006
1.535	1152.278
1.540	1141.484
1.545	1085.517
1.550	1131.942
1.555	1103.074
1.560	1090.268
1.565	1129.699
1.570	1101.985
1.575	1056.332
1.580	1065.316
1.585	1045.527
1.590	965.577
1.595	919.771
1.600	770.802
1.605	260.728
1.610	463.899
1.615	742.790
1.620	825.924
1.625	827.902
1.630	793.065
1.635	772.374
1.640	747.375
1.645	674.079
1.650	620.798
1.655	501.349
1.660	190.216
1.665	49.322
1.670	34.786
1.675	51.004
1.680	79.278
1.685	305.592
1.690	460.448
1.695	527.143
1.700	518.952
1.705	467.445
1.710	326.815
1.715	72.832
1.720	35.192
1.725	41.096
1.730	229.668
1.735	409.074
1.740	495.136
1.745	535.278
1.750	554.950
1.755	541.043
1.760	525.065
1.765	297.787
1.770	378.466
1.775	477.068
1.780	509.558
1.785	498.888
1.790	470.175
1.795	328.753
1.800	108.448
1.805	251.277
1.810	415.102
1.815	462.037
1.820	467.331
1.825	467.255
1.830	458.344
1.835	447.105
1.840	434.731
1.845	424.878
1.850	405.992
1.855	383.545
1.860	350.755
1.865	254.329
1.870	57.629
1.875	67.902
1.880	249.032
1.885	332.900
1.890	361.390
1.895	372.857
1.900	374.627
1.905	366.369
1.910	345.058
1.915	305.867
1.920	132.732
1.925	14.526
1.930	201.048
1.935	290.926
1.940	321.950
1.945	327.837
1.950	325.052
1.955	322.059
1.960	317.224
1.965	308.206
1.970	306.822
1.975	305.071
1.980	296.487
1.985	294.795
1.990	289.350
1.995	281.952
2.000	279.321
2.005	274.003
2.010	267.911
2.015	263.786
2.020	212.427
2.025	225.621
2.030	230.501
2.035	216.083
2.040	161.966
2.045	38.706
2.050	119.791
2.055	172.113
2.060	184.665
2.065	180.530
2.070	169.710
2.075	127.353
2.080	56.638
2.085	122.092
2.090	142.095
2.095	143.763
2.100	140.666
2.105	134.588
2.110	130.141
2.115	127.432
2.120	124.794
2.125	122.471
2.130	119.339
2.135	114.092
2.140	112.939
2.145	106.878
2.150	99.171
2.155	89.500
2.160	68.639
2.165	21.361
2.170	2.926
2.175	31.449
2.180	59.290
2.185	69.339
2.190	64.036
2.195	30.015
2.200	0.475
2.205	18.128
2.210	45.509
2.215	51.245
2.220	25.599
2.225	2.023
2.230	7.982
2.235	34.928
2.240	47.834
2.245	47.670
2.250	44.792
2.255	40.752
2.260	26.224
2.265	2.069
2.270	8.485
2.275	5.715
2.280	28.415
2.285	41.444
2.290	46.638
2.295	51.175
2.300	51.834
2.305	52.941
2.310	53.360
2.315	53.180
2.320	49.385
2.325	46.316
2.330	49.044
2.335	49.174
2.340	45.752
2.345	30.744
2.350	6.922
2.355	28.546
2.360	37.472
2.365	33.690
2.370	13.377
2.375	20.209
2.380	29.792
2.385	29.035
2.390	10.065
2.395	2.271
2.400	3.716
2.405	13.322
2.410	26.975
2.415	33.513
2.420	34.606
2.425	35.129
2.430	35.139
2.435	30.406
2.440	33.458
2.445	34.315
2.450	28.825
2.455	28.402
2.460	20.192
2.465	3.859
2.470	5.852
2.475	5.421
2.480	18.887
2.485	27.852
2.490	31.820
2.495	32.758
2.500	34.015
2.505	35.991
2.510	34.903
2.515	35.320
2.520	37.393
2.525	37.070
2.530	36.836
2.535	36.626
2.540	39.128
2.545	37.317
2.550	36.790
2.555	35.580
2.560	36.630
2.565	36.495
2.570	33.055
2.575	30.380
2.580	33.666
2.585	35.188
2.590	35.420
2.595	33.289
2.600	32.109
2.605	30.931
2.610	28.128
2.615	25.671
2.620	22.192
2.625	19.031
2.630	10.042
2.635	5.012
2.640	2.366
2.645	1.862
2.650	1.739
2.655	3.506
2.660	7.915
2.665	8.767
2.670	3.247
2.675	10.886
2.680	16.666
2.685	18.900
2.690	9.428
2.695	6.321
2.700	17.466
2.705	20.841
2.710	23.644
2.715	24.638
2.720	23.501
2.725	23.648
2.730	23.355
2.735	22.477
2.740	20.566
2.745	18.290
2.750	16.629
2.755	15.072
2.760	12.078
2.765	8.202
2.770	2.151
2.775	1.888
2.780	1.030
2.785	1.011
2.790	4.011
2.795	8.455
2.800	10.433
2.805	14.019
2.810	14.719
2.815	17.388
2.820	18.082
2.825	19.137
2.830	19.614
2.835	20.000
2.840	20.611
2.845	20.393
2.850	20.306
2.855	19.402
2.860	20.174
2.865	17.961
2.870	17.052
2.875	16.548
2.880	8.257
2.885	2.213
2.890	1.786
2.895	3.628
2.900	8.062
2.905	12.431
2.910	14.821
2.915	15.506
2.920	14.767
2.925	15.794
2.930	13.559
2.935	13.297
2.940	12.341
2.945	12.548
2.950	12.378
2.955	10.219
2.960	6.958
2.965	2.458
2.970	1.030
2.975	0.223
2.980	2.680
2.985	1.412
2.990	3.412
2.995	5.278
3.000	4.258
3.005	1.639
3.010	0.123
3.015	0.617
3.020	0.296
3.025	1.519
3.030	0.805
3.035	2.571
3.040	3.936
3.045	1.354
3.050	1.353
3.055	2.815
3.060	3.272
3.065	3.888
3.070	3.480
3.075	4.176
3.080	4.133
3.085	4.010
3.090	5.363
3.095	4.567
3.100	5.934
3.105	4.703
3.110	6.539
3.115	6.337
3.120	4.819
3.125	4.841
3.130	2.163
3.135	1.213
3.140	0.887
3.145	0.690
3.150	1.240
3.155	1.979
3.160	2.002
3.165	1.333
3.170	1.006
3.175	0.871
3.180	1.834
3.185	0.987
3.190	1.388
3.195	1.670
3.200	2.521
3.205	1.947
3.210	2.988
3.215	1.050
3.220	1.467
3.225	2.539
3.230	3.150
3.235	1.848
3.240	1.085
3.245	2.152
3.250	1.961
3.255	2.263
3.260	1.827
3.265	2.009
3.270	2.913
3.275	1.728
3.280	2.371
3.285	1.917
3.290	2.164
3.295	1.915
3.300	0.800
3.305	1.686
3.310	2.566
3.315	2.969
3.320	1.371
3.325	0.906
3.330	1.465
3.335	2.019
3.340	0.987
3.345	1.306
3.350	1.064
3.355	1.503
3.360	1.286
3.365	1.627
3.370	1.409
3.375	1.537
3.380	0.657
3.385	0.760
3.390	0.958
3.395	0.552
3.400	0.732
3.405	1.200
3.410	1.436
3.415	1.185
3.420	1.792
3.425	0.392
3.430	0.897
3.435	0.658
3.440	0.859
3.445	0.381
3.450	0.392
3.455	1.029
3.460	1.488
3.465	0.779
3.470	1.155
3.475	1.191
3.480	0.865
3.485	0.337
3.490	0.715
3.495	1.374
3.500	0.551
3.505	0.505
3.510	0.257
3.515	0.911
3.520	0.883
3.525	0.673
3.530	1.625
3.535	1.070
3.540	0.992
3.545	1.623
3.550	0.396
3.555	1.106
3.560	0.407
3.565	1.107
3.570	1.815
3.575	1.165
3.580	0.892
3.585	0.981
3.590	1.642
3.595	0.932
3.600	1.509
3.605	0.255
3.610	0.506
3.615	1.120
3.620	0.826
3.625	0.802
3.630	1.312
3.635	1.454
3.640	1.095
3.645	0.445
3.650	0.949
3.655	1.123
3.660	0.448
3.665	1.329
3.670	0.300
3.675	0.381
3.680	0.233
3.685	0.724
3.690	0.562
3.695	1.484
3.700	0.453
3.705	0.502
3.710	0.149
3.715	0.713
3.720	1.942
3.725	1.057
3.730	1.511
3.735	1.114
3.740	0.969
3.745	0.748
3.750	1.932
3.755	1.047
3.760	0.683
3.765	1.548
3.770	1.795
3.775	0.872
3.780	1.709
3.785	1.177
3.790	0.940
3.795	0.393
3.800	0.641
3.805	0.681
3.810	0.727
3.815	0.438
3.820	0.449
3.825	0.283
3.830	0.981
3.835	0.800
3.840	1.476
3.845	1.007
3.850	1.413
3.855	0.628
3.860	0.631
3.865	0.561
3.870	0.360
3.875	1.949
3.880	0.993
3.885	0.896
3.890	1.290
3.895	1.624
3.900	1.629
3.905	0.747
3.910	1.390
3.915	0.688
3.920	0.730
3.925	1.131
3.930	1.192
3.935	0.938
3.940	1.438
3.945	1.079
3.950	1.144
3.955	0.549
3.960	0.400
3.965	0.769
3.970	0.871
3.975	0.411
3.980	0.827
3.985	0.608
3.990	0.736
3.995	0.427
4.000	0.552
4.005	0.651
4.010	1.511
4.015	0.270
4.020	0.213
4.025	0.206
4.030	0.765
4.035	0.402
4.040	0.832
4.045	1.352
4.050	0.581
4.055	1.473
4.060	0.605
4.065	0.847
4.070	1.382
4.075	0.270
4.080	1.223
4.085	0.762
4.090	0.654
4.095	1.293
4.100	1.085
4.105	1.656
4.110	0.553
4.115	0.477
4.120	0.721
4.125	0.485
4.130	0.088
4.135	0.719
4.140	0.806
4.145	0.486
4.150	0.545
4.155	0.892
4.160	0.344
4.165	0.115
4.170	0.881
4.175	0.360
4.180	0.672
4.185	0.575
4.190	0.458
4.195	0.450
4.200	1.226
4.205	0.710
4.210	0.370
4.215	0.094
4.220	0.800
4.225	0.569
4.230	0.652
4.235	0.676
4.240	1.187
4.245	0.713
4.250	0.677
4.255	0.442
4.260	1.047
4.265	1.465
4.270	0.383
4.275	0.751
4.280	0.374
4.285	0.445
4.290	0.294
4.295	1.064
4.300	0.087
4.305	1.694
4.310	0.717
4.315	0.639
4.320	0.804
4.325	0.185
4.330	1.056
4.335	1.016
4.340	0.440
4.345	0.750
4.350	0.601
4.355	0.382
4.360	0.078
4.365	0.321
4.370	0.224
4.375	0.234
4.380	0.813
4.385	0.312
4.390	0.616
4.395	1.175
4.400	0.221
4.405	1.273
4.410	1.383
4.415	1.071
4.420	0.971
4.425	0.379
4.430	0.573
4.435	0.169
4.440	0.738
4.445	0.998
4.450	0.962
4.455	0.417
4.460	0.548
4.465	0.687
4.470	0.947
4.475	0.411
4.480	0.776
4.485	0.424
4.490	0.170
4.495	0.750
4.500	1.153
4.505	0.467
4.510	0.407
4.515	0.593
4.520	0.209
4.525	0.546
4.530	0.185
4.535	0.961
4.540	1.216
4.545	1.136
4.550	0.216
4.555	0.361
4.560	1.541
4.565	0.346
4.570	1.426
4.575	0.581
4.580	0.647
4.585	0.960
4.590	0.313
4.595	0.247
4.600	1.056
4.605	0.745
4.610	0.679
4.615	0.190
4.620	1.182
4.625	0.401
4.630	0.486
4.635	0.355
4.640	0.275
4.645	0.925
4.650	0.317
4.655	0.833
4.660	0.625
4.665	0.311
4.670	0.484
4.675	0.124
4.680	0.496
4.685	1.290
4.690	1.179
4.695	1.059
4.700	0.659
4.705	0.132
4.710	0.581
4.715	0.330
4.720	0.586
4.725	1.466
4.730	0.461
4.735	0.230
4.740	0.449
4.745	0.096
4.750	0.353
4.755	0.450
4.760	0.434
4.765	0.273
4.770	0.909
4.775	1.315
4.780	0.272
4.785	1.222
4.790	0.060
4.795	0.591
4.800	0.789
4.805	0.558
4.810	0.308
4.815	0.672
4.820	0.329
4.825	0.136
4.830	0.777
4.835	0.575
4.840	0.303
4.845	0.668
4.850	0.592
4.855	0.705
4.860	0.496
4.865	0.249
4.870	0.436
4.875	0.750
4.880	0.638
4.885	0.854
4.890	0.606
4.895	0.943
4.900	0.671
4.905	0.441
4.910	0.476
4.915	0.445
4.920	0.179
4.925	0.658
4.930	0.397
4.935	1.014
4.940	0.589
4.945	0.649
4.950	0.196
4.955	0.501
4.960	0.118
4.965	1.090
4.970	0.458
4.975	0.227
4.980	0.862
4.985	1.132
4.990	0.796
4.995	0.076
5.000	1.262
5.005	0.556
5.010	0.639
5.015	0.217
5.020	0.416
5.025	0.680
5.030	0.885
5.035	0.535
5.040	0.689
5.045	0.485
5.050	0.620
5.055	0.230
5.060	0.766
5.065	0.685
5.070	0.584
5.075	0.958
5.080	0.510
5.085	0.373
5.090	0.078
5.095	0.379
5.100	0.883
5.105	0.440
5.110	1.333
5.115	0.427
5.120	0.577
5.125	0.915
5.130	0.454
5.135	0.290
5.140	0.792
5.145	0.599
5.150	0.080
5.155	0.542
5.160	0.987
5.165	0.537
5.170	0.838
5.175	0.570
5.180	0.122
5.185	0.311
5.190	0.728
5.195	1.277
5.200	0.541
5.205	0.705
5.210	0.600
5.215	0.372
5.220	0.358
5.225	0.357
5.230	0.079
5.235	0.478
5.240	0.468
5.245	1.563
5.250	0.326
5.255	0.787
5.260	0.469
5.265	0.685
5.270	0.498
5.275	0.420
5.280	0.709
5.285	1.181
5.290	0.791
5.295	1.134
5.300	0.708
5.305	0.721
5.310	0.375
5.315	1.208
5.320	0.351
5.325	0.397
5.330	0.844
5.335	1.044
5.340	0.754
5.345	1.110
5.350	1.292
5.355	0.755
5.360	0.703
5.365	0.485
5.370	0.282
5.375	1.260
5.380	0.715
5.385	0.851
5.390	0.231
5.395	0.963
5.400	0.843
5.405	0.783
5.410	0.888
5.415	0.689
5.420	1.363
5.425	0.293
5.430	0.637
5.435	0.509
5.440	0.634
5.445	0.534
5.450	0.658
5.455	0.682
5.460	0.097
5.465	0.497
5.470	0.477
5.475	0.611
5.480	0.834
5.485	0.532
5.490	0.331
5.495	0.519
5.500	0.643
5.505	0.244
5.510	0.705
5.515	0.837
5.520	0.516
5.525	0.255
5.530	0.645
5.535	0.171
5.540	0.542
5.545	0.667
5.550	0.365
5.555	0.796
5.560	0.119
5.565	0.385
5.570	0.757
5.575	0.738
5.580	0.565
5.585	0.820
5.590	0.662
5.595	0.335
5.600	0.852
5.605	0.802
5.610	0.425
5.615	0.749
5.620	0.752
5.625	1.049
5.630	0.347
5.635	0.342
5.640	0.207
5.645	0.647
5.650	0.438
5.655	0.823
5.660	0.932
5.665	0.282
5.670	0.313
5.675	0.574
5.680	0.371
5.685	0.373
5.690	0.093
5.695	1.205
5.700	0.088
5.705	0.526
5.710	0.483
5.715	0.369
5.720	0.375
5.725	0.631
5.730	0.308
5.735	0.382
5.740	0.146
5.745	0.922
5.750	0.133
5.755	0.900
5.760	1.323
5.765	0.313
5.770	0.561
5.775	0.658
5.780	0.222
5.785	0.665
5.790	1.427
5.795	0.963
5.800	0.449
5.805	0.936
5.810	0.255
5.815	0.596
5.820	0.446
5.825	0.458
5.830	0.260
5.835	0.282
5.840	0.304
5.845	1.110
5.850	0.791
5.855	0.558
5.860	0.560
5.865	0.818
5.870	0.325
5.875	1.157
5.880	0.544
5.885	0.477
5.890	0.907
5.895	0.487
5.900	1.091
5.905	0.235
5.910	1.173
5.915	1.541
5.920	0.487
5.925	0.514
5.930	0.591
5.935	1.122
5.940	1.008
5.945	0.118
5.950	0.291
5.955	0.526
5.960	0.813
5.965	0.659
5.970	0.629
5.975	0.323
5.980	0.132
5.985	0.428
5.990	0.565
5.995	0.265
6.000	0.940
6.005	0.902
6.010	0.785
6.015	1.563
6.020	0.501
6.025	0.410
6.030	0.625
6.035	0.721
6.040	0.514
6.045	0.811
6.050	0.654
6.055	1.234
6.060	0.589
6.065	0.614
6.070	0.908
6.075	0.877
6.080	0.301
6.085	0.283
6.090	0.441
6.095	1.095
6.100	0.432
6.105	0.849
6.110	0.564
6.115	0.545
6.120	0.637
6.125	0.727
6.130	0.085
6.135	0.681
6.140	0.655
6.145	0.939
6.150	0.766
6.155	0.777
6.160	0.630
6.165	0.836
6.170	0.515
6.175	0.882
6.180	0.654
6.185	0.396
6.190	0.332
6.195	1.067
6.200	0.401
6.205	0.631
6.210	0.271
6.215	0.785
6.220	0.684
6.225	0.623
6.230	0.783
6.235	0.436
6.240	0.853
6.245	0.299
6.250	0.866
6.255	0.859
6.260	0.641
6.265	0.366
6.270	0.384
6.275	0.492
6.280	0.452
6.285	0.435
6.290	0.734
6.295	0.430
6.300	0.726
6.305	0.983
6.310	0.752
6.315	0.913
6.320	0.910
6.325	0.349
6.330	0.886
6.335	1.059
6.340	0.605
6.345	0.450
6.350	1.236
6.355	0.912
6.360	0.351
6.365	0.349
6.370	0.657
6.375	0.841
6.380	0.673
6.385	0.834
6.390	0.538
6.395	0.200
6.400	0.339
6.405	0.667
6.410	0.718
6.415	0.494
6.420	0.683
6.425	0.763
6.430	1.289
6.435	0.150
6.440	1.010
6.445	0.185
6.450	0.532
6.455	0.627
6.460	0.931
6.465	0.136
6.470	0.553
6.475	0.573
6.480	0.435
6.485	0.740
6.490	0.414
6.495	1.121
6.500	0.742
6.505	0.674
6.510	0.198
6.515	0.517
6.520	0.293
6.525	1.098
6.530	0.799
6.535	0.505
6.540	0.530
6.545	0.239
6.550	0.536
6.555	0.030
6.560	0.265
6.565	0.674
6.570	0.765
6.575	0.826
6.580	1.171
6.585	0.319
6.590	0.929
6.595	0.518
6.600	0.831
6.605	0.750
6.610	1.068
6.615	0.468
6.620	0.177
6.625	1.018
6.630	0.215
6.635	0.487
6.640	0.409
6.645	0.424
6.650	0.562
6.655	0.728
6.660	0.916
6.665	0.139
6.670	0.563
6.675	0.356
6.680	0.376
6.685	0.674
6.690	0.583
6.695	0.908
6.700	0.189
6.705	0.951
6.710	0.489
6.715	0.830
6.720	0.019
6.725	0.182
6.730	1.046
6.735	0.541
6.740	0.660
6.745	0.623
6.750	0.903
6.755	0.981
6.760	0.274
6.765	0.906
6.770	1.011
6.775	0.293
6.780	1.529
6.785	0.998
6.790	0.923
6.795	0.676
6.800	0.445
6.805	0.658
6.810	1.049
6.815	0.704
6.820	0.641
6.825	0.550
6.830	0.289
6.835	1.046
6.840	1.331
6.845	0.279
6.850	0.303
6.855	0.661
6.860	0.334
6.865	0.707
6.870	0.535
6.875	0.507
6.880	1.038
6.885	1.376
6.890	0.296
6.895	0.824
6.900	0.229
6.905	0.341
6.910	1.079
6.915	0.607
6.920	0.099
6.925	0.432
6.930	0.702
6.935	0.336
6.940	1.103
6.945	0.523
6.950	0.435
6.955	0.344
6.960	0.401
6.965	0.309
6.970	0.248
6.975	0.460
6.980	0.149
6.985	0.642
6.990	0.402
6.995	0.816
7.000	0.100
7.005	0.745
7.010	0.302
7.015	0.519
7.020	0.147
7.025	0.708
7.030	0.877
7.035	0.610
7.040	0.732
7.045	0.832
7.050	0.229
7.055	0.914
7.060	0.435
7.065	0.684
7.070	0.495
7.075	0.819
7.080	0.184
7.085	0.491
7.090	0.990
7.095	0.714
7.100	1.620
7.105	1.479
7.110	0.917
7.115	0.946
7.120	0.169
7.125	0.723
7.130	0.885
7.135	0.719
7.140	0.100
7.145	0.245
7.150	1.118
7.155	0.699
7.160	0.538
7.165	0.692
7.170	0.226
7.175	0.235
7.180	0.643
7.185	0.706
7.190	1.313
7.195	1.262
7.200	1.358
7.205	0.482
7.210	0.695
7.215	0.654
7.220	1.180
7.225	0.284
7.230	0.747
7.235	0.399
7.240	0.353
7.245	0.150
7.250	0.924
7.255	0.644
7.260	1.017
7.265	0.634
7.270	0.556
7.275	0.687
7.280	0.824
7.285	0.637
7.290	0.291
7.295	0.830
7.300	0.456
7.305	0.646
7.310	0.283
7.315	0.548
7.320	0.752
7.325	1.183
7.330	0.414
7.335	0.553
7.340	0.138
7.345	0.877
7.350	0.613
7.355	0.952
7.360	0.632
7.365	0.479
7.370	0.374
7.375	0.914
7.380	0.646
7.385	0.325
7.390	0.200
7.395	0.415
7.400	1.220
7.405	1.232
7.410	1.160
7.415	0.374
7.420	0.869
7.425	0.601
7.430	0.046
7.435	1.154
7.440	0.367
7.445	0.847
7.450	0.682
7.455	0.528
7.460	0.540
7.465	0.745
7.470	0.561
7.475	0.900
7.480	0.140
7.485	0.878
7.490	0.660
7.495	1.286
7.500	0.771
7.505	0.922
7.510	1.164
7.515	0.612
7.520	0.180
7.525	0.326
7.530	0.091
7.535	0.225
7.540	0.811
7.545	0.425
7.550	0.485
7.555	0.718
7.560	0.326
7.565	0.285
7.570	0.195
7.575	0.340
7.580	0.338
7.585	0.533
7.590	0.453
7.595	0.345
7.600	0.374
7.605	0.506
7.610	0.632
7.615	1.106
7.620	0.173
7.625	1.413
7.630	0.873
7.635	0.590
7.640	0.721
7.645	0.538
7.650	0.744
7.655	0.620
7.660	0.781
7.665	0.750
7.670	0.277
7.675	0.645
7.680	0.745
7.685	0.280
7.690	0.458
7.695	1.315
7.700	0.748
7.705	0.171
7.710	0.547
7.715	0.545
7.720	0.934
7.725	1.372
7.730	0.817
7.735	0.405
7.740	0.906
7.745	0.282
7.750	0.748
7.755	0.931
7.760	1.233
7.765	0.941
7.770	0.341
7.775	0.445
7.780	0.417
7.785	0.914
7.790	0.633
7.795	0.209
7.800	1.079
7.805	0.477
7.810	1.112
7.815	0.241
7.820	0.083
7.825	0.173
7.830	0.682
7.835	0.572
7.840	0.509
7.845	0.921
7.850	0.572
7.855	0.333
7.860	0.350
7.865	1.124
7.870	0.330
7.875	1.141
7.880	1.093
7.885	0.308
7.890	0.419
7.895	0.393
7.900	0.706
7.905	0.555
7.910	0.463
7.915	0.152
7.920	0.525
7.925	0.458
7.930	0.556
7.935	0.487
7.940	0.923
7.945	0.082
7.950	0.626
7.955	1.117
7.960	0.518
7.965	0.480
7.970	0.836
7.975	1.207
7.980	0.217
7.985	0.440
7.990	0.809
7.995	0.222
8.000	0.360
8.005	0.503
8.010	1.160
8.015	0.509
8.020	0.826
8.025	0.648
8.030	0.820
8.035	0.515
8.040	1.528
8.045	0.214
8.050	1.132
8.055	0.704
8.060	0.536
8.065	0.657
8.070	0.815
8.075	0.733
8.080	0.623
8.085	1.041
8.090	1.051
8.095	0.372
8.100	1.204
8.105	0.117
8.110	0.865
8.115	0.394
8.120	0.359
8.125	1.301
8.130	0.914
8.135	0.346
8.140	0.740
8.145	0.367
8.150	0.854
8.155	1.105
8.160	0.302
8.165	0.364
8.170	0.225
8.175	0.273
8.180	0.500
8.185	0.700
8.190	0.824
8.194	0.595
8.199	1.152
8.204	0.987
8.209	0.725
8.214	0.579
8.219	0.703
8.224	0.564
8.229	0.342
8.234	0.578
8.239	1.109
8.244	0.575
8.249	0.728
8.254	0.614
8.259	0.589
8.264	0.275
8.269	0.215
8.274	1.292
8.279	0.393
8.284	0.750
8.289	1.196
8.294	0.476
8.299	0.547
8.304	1.524
8.309	0.313
8.314	0.561
8.319	0.439
8.324	0.459
8.329	0.830
8.334	0.558
8.339	0.675
8.344	0.366
8.349	1.471
8.354	0.197
8.359	0.493
8.364	0.889
8.369	0.810
8.374	0.547
8.379	0.642
8.384	1.175
8.389	0.346
8.394	1.045
8.399	0.397
8.404	0.701
8.409	0.335
8.414	0.497
8.419	0.451
8.424	1.420
8.429	0.299
8.434	0.686
8.439	0.315
8.444	0.906
8.449	1.186
8.454	0.690
8.459	0.210
8.464	0.550
8.469	0.591
8.474	0.887
8.479	0.570
8.484	0.560
8.489	0.413
8.494	1.566
8.499	0.391
8.504	0.821
8.509	0.421
8.514	0.432
8.519	0.474
8.524	0.353
8.529	0.825
8.534	0.744
8.539	1.154
8.544	0.534
8.549	0.620
8.554	0.818
8.559	0.871
8.564	0.835
8.569	0.703
8.574	0.378
8.579	0.742
8.584	0.770
8.589	1.588
8.594	0.362
8.599	0.573
8.604	0.337
8.609	1.221
8.614	0.494
8.619	1.124
8.624	0.406
8.629	0.786
8.634	0.424
8.639	0.806
8.644	0.172
8.649	0.590
8.654	0.380
8.659	0.110
8.664	0.924
8.669	0.705
8.674	0.872
8.679	0.984
8.684	1.421
8.689	0.459
8.694	1.495
8.699	1.390
8.704	0.244
8.709	1.314
8.714	0.153
8.719	0.185
8.724	0.622
8.729	0.803
8.734	0.246
8.739	0.426
8.744	1.206
8.749	0.999
8.754	1.036
8.759	0.303
8.764	0.365
8.769	0.657
8.774	0.946
8.779	0.401
8.784	1.007
8.789	0.951
8.794	0.577
8.799	0.362
8.804	0.380
8.809	0.568
8.814	0.226
8.819	0.902
8.824	0.479
8.829	0.678
8.834	0.369
8.839	0.751
8.844	1.029
8.849	0.534
8.854	1.093
8.859	0.348
8.864	0.418
8.869	0.370
8.874	0.394
8.879	1.055
8.884	0.124
8.889	0.308
8.894	0.984
8.899	0.475
8.904	0.634
8.909	0.136
8.914	0.371
8.919	0.359
8.924	1.078
8.929	0.540
8.934	0.441
8.939	0.472
8.944	0.639
8.949	0.607
8.954	1.287
8.959	0.639
8.964	0.559
8.969	0.339
8.974	0.517
8.979	1.013
8.984	0.559
8.989	0.500
8.994	0.250
8.999	1.061
9.004	0.215
9.009	0.708
9.014	0.703
9.019	0.169
9.024	0.841
9.029	0.934
9.034	0.497
9.039	0.624
9.044	0.811
9.049	0.573
9.054	0.094
9.059	0.064
9.064	1.210
9.069	0.556
9.074	0.493
9.079	1.446
9.084	0.471
9.089	0.732
9.094	0.334
9.099	0.541
9.104	0.170
9.109	0.384
9.114	0.330
9.119	0.686
9.124	0.564
9.129	0.450
9.134	0.505
9.139	0.794
9.144	0.526
9.149	0.683
9.154	0.195
9.159	0.890
9.164	0.979
9.169	0.691
9.174	1.108
9.179	1.169
9.184	0.530
9.189	0.276
9.194	0.267
9.199	0.211
9.204	0.897
9.209	0.546
9.214	1.061
9.219	0.584
9.224	0.863
9.229	1.138
9.234	1.485
9.239	1.163
9.244	0.666
9.249	0.739
9.254	1.906
9.259	0.764
9.264	0.464
9.269	0.417
9.274	0.493
9.279	0.339
9.284	0.198
9.289	0.329
9.294	0.596
9.299	0.658
9.304	0.576
9.309	0.618
9.314	1.386
9.319	0.912
9.324	0.761
9.329	0.843
9.334	0.729
9.339	0.866
9.344	0.853
9.349	1.624
9.354	0.560
9.359	0.605
9.364	0.566
9.369	0.266
9.374	0.469
9.379	0.792
9.384	0.654
9.389	0.564
9.394	0.816
9.399	0.471
9.404	0.344
9.409	0.471
9.414	0.862
9.419	0.802
9.424	0.210
9.429	0.168
9.434	0.229
9.439	0.609
9.444	0.268
9.449	0.868
9.454	1.543
9.459	0.484
9.464	0.301
9.469	0.667
9.474	0.730
9.479	1.006
9.484	0.349
9.489	0.191
9.494	0.379
9.499	0.417
9.504	0.683
9.509	0.355
9.514	1.375
9.519	0.727
9.524	0.943
9.529	1.305
9.534	0.495
9.539	0.308
9.544	0.903
9.549	0.329
9.554	0.636
9.559	0.683
9.564	0.513
9.569	1.122
9.574	0.461
9.579	0.810
9.584	0.540
9.589	0.844
9.594	1.101
9.599	0.605
9.604	0.842
9.609	0.042
9.614	0.783
9.619	1.253
9.624	0.949
9.629	0.185
9.634	1.229
9.639	0.688
9.644	1.122
9.649	0.158
9.654	0.929
9.659	0.530
9.664	0.195
9.669	0.793
9.674	0.273
9.679	0.331
9.684	1.182
9.689	1.244
9.694	0.880
9.699	0.476
9.704	0.550
9.709	0.065
9.714	0.059
9.719	0.285
9.724	0.597
9.729	0.315
9.734	0.535
9.739	0.735
9.744	0.141
9.749	0.539
9.754	0.591
9.759	0.869
9.764	0.712
9.769	0.940
9.774	0.873
9.779	0.995
9.784	0.285
9.789	0.656
9.794	0.538
9.799	0.078
9.804	0.406
9.809	1.107
9.814	0.683
9.819	0.623
9.824	0.636
9.829	0.090
9.834	0.801
9.839	0.358
9.844	0.318
9.849	0.076
9.854	1.140
9.859	0.347
9.864	0.496
9.869	0.964
9.874	0.582
9.879	0.573
9.884	0.310
9.889	0.577
9.894	0.273
9.899	0.546
9.904	0.923
9.909	0.676
9.914	0.218
9.919	1.017
9.924	1.666
9.929	0.296
9.934	0.295
9.939	1.223
9.944	0.870
9.949	0.894
9.954	0.941
9.959	0.398
9.964	1.195
9.969	0.427
9.974	1.154
9.979	0.777
9.984	1.012
9.989	1.148
9.994	0.420
[truncated: 1 more rows]
