# Supplementary material for: Chemometric Analysis of a Ternary Mixture of Caffeine, Quinic Acid, and Nicotinic Acid by Terahertz Spectroscopy
Source: ACS Omega. 2022 Sep 27;7(40):35783–91. doi: 10.1021/acsomega.2c03808 (PMC9558605; doi:10.1021/acsomega.2c03808)
Supplement: Supplementary file 2 — ao2c03808_si_002.zip [file ao2c03808_si_002.zip › data_and_codes/extended_data/id0-48_run001/fda-0-8.csv]

0.000	2382.353
0.005	736.216
0.010	637.437
0.015	1149.155
0.020	1453.780
0.025	272.959
0.030	544.200
0.035	816.924
0.040	669.810
0.045	1346.835
0.050	982.908
0.055	1427.653
0.060	486.410
0.065	169.985
0.070	858.262
0.075	678.333
0.080	571.056
0.085	488.749
0.090	396.018
0.095	768.068
0.100	773.234
0.105	1859.436
0.110	2720.330
0.115	2266.774
0.120	4163.156
0.125	3362.486
0.130	1790.577
0.135	2814.779
0.140	3007.350
0.145	3096.733
0.150	2731.577
0.155	2612.816
0.160	2579.055
0.165	2463.754
0.170	2585.809
0.175	4022.974
0.180	4738.529
0.185	4406.815
0.190	5321.591
0.195	6662.535
0.200	6956.704
0.205	6107.440
0.210	6225.585
0.215	5689.441
0.220	6671.595
0.225	6391.955
0.230	7209.293
0.235	8611.571
0.240	8172.662
0.245	8096.597
0.250	7998.870
0.255	8044.900
0.260	7824.635
0.265	8732.888
0.270	8658.000
0.275	9950.400
0.280	9259.889
0.285	8280.310
0.290	8720.943
0.295	9444.947
0.300	9165.031
0.305	9002.241
0.310	9915.169
0.315	9624.025
0.320	10086.636
0.325	9809.678
0.330	10312.741
0.335	9528.984
0.340	9496.782
0.345	9199.533
0.350	9940.449
0.355	9944.122
0.360	8993.825
0.365	9939.662
0.370	10660.166
0.375	10535.946
0.380	9652.508
0.385	10025.376
0.390	9870.900
0.395	10097.067
0.400	9638.713
0.405	10010.819
0.410	10002.071
0.415	9933.825
0.420	9561.066
0.425	9383.026
0.430	9524.029
0.435	8915.269
0.440	8832.832
0.445	9480.287
0.450	9666.752
0.455	8983.963
0.460	9593.711
0.465	9057.013
0.470	9101.102
0.475	9172.386
0.480	9257.794
0.485	9516.754
0.490	9496.157
0.495	9309.780
0.500	9204.739
0.505	9416.607
0.510	9365.725
0.515	9370.713
0.520	9266.795
0.525	9177.299
0.530	8858.736
0.535	8788.470
0.540	9169.738
0.545	8855.177
0.550	7741.708
0.555	5275.428
0.560	3504.721
0.565	6976.574
0.570	7995.078
0.575	8317.350
0.580	8719.012
0.585	8617.879
0.590	8496.418
0.595	8727.401
0.600	8934.750
0.605	8506.648
0.610	8746.071
0.615	8828.182
0.620	8517.477
0.625	8502.655
0.630	8470.524
0.635	8409.872
0.640	8209.796
0.645	8142.709
0.650	7867.477
0.655	8180.837
0.660	7853.187
0.665	7563.996
0.670	7670.453
0.675	7724.492
0.680	7552.782
0.685	7460.803
0.690	7359.700
0.695	7395.377
0.700	7356.349
0.705	6943.663
0.710	7141.148
0.715	7099.634
0.720	6929.794
0.725	6984.615
0.730	6826.236
0.735	6780.139
0.740	6833.124
0.745	6278.241
0.750	4999.024
0.755	3388.159
0.760	5440.935
0.765	6019.162
0.770	6050.562
0.775	6235.598
0.780	6224.999
0.785	6029.204
0.790	5875.795
0.795	6041.210
0.800	5835.583
0.805	5713.715
0.810	5703.247
0.815	5641.916
0.820	5670.094
0.825	5649.003
0.830	5427.599
0.835	5535.791
0.840	5631.563
0.845	5377.453
0.850	5361.598
0.855	5538.242
0.860	5387.481
0.865	5398.713
0.870	5311.110
0.875	5296.304
0.880	5298.296
0.885	5159.377
0.890	5069.041
0.895	5119.757
0.900	4913.068
0.905	4772.341
0.910	4868.716
0.915	4713.700
0.920	4554.492
0.925	4566.829
0.930	4579.673
0.935	4562.516
0.940	4516.253
0.945	4390.401
0.950	4463.654
0.955	4471.400
0.960	4309.806
0.965	4280.106
0.970	4246.307
0.975	4249.199
0.980	3970.614
0.985	3714.576
0.990	2493.967
0.995	3318.967
1.000	3642.793
1.005	3999.615
1.010	3978.899
1.015	3728.987
1.020	3768.526
1.025	3797.937
1.030	3714.935
1.035	3567.865
1.040	3513.539
1.045	3575.956
1.050	3557.013
1.055	3353.190
1.060	3441.770
1.065	3466.366
1.070	3347.824
1.075	3199.316
1.080	3153.832
1.085	2964.023
1.090	2493.872
1.095	1196.415
1.100	173.194
1.105	1046.392
1.110	1756.864
1.115	962.548
1.120	1806.299
1.125	2519.756
1.130	2760.874
1.135	2771.108
1.140	2675.126
1.145	2608.444
1.150	2231.303
1.155	1247.899
1.160	856.781
1.165	115.370
1.170	699.431
1.175	1794.513
1.180	2273.645
1.185	2511.683
1.190	2622.001
1.195	2522.963
1.200	2529.349
1.205	2139.458
1.210	770.252
1.215	1693.830
1.220	2230.103
1.225	2183.604
1.230	1179.082
1.235	1542.443
1.240	2207.177
1.245	2531.265
1.250	2536.403
1.255	2578.497
1.260	2558.891
1.265	2478.643
1.270	2560.758
1.275	2486.993
1.280	2320.537
1.285	2424.312
1.290	2493.400
1.295	2338.273
1.300	2413.275
1.305	2437.886
1.310	2374.488
1.315	2380.703
1.320	2328.621
1.325	2071.722
1.330	2264.190
1.335	2267.200
1.340	2289.840
1.345	2348.883
1.350	2183.103
1.355	2192.939
1.360	2246.075
1.365	2147.243
1.370	2071.710
1.375	2083.508
1.380	2056.131
1.385	1950.965
1.390	1912.205
1.395	1842.316
1.400	1745.738
1.405	1458.145
1.410	603.040
1.415	46.801
1.420	931.445
1.425	1502.781
1.430	1726.307
1.435	1855.808
1.440	1851.682
1.445	1796.077
1.450	1856.477
1.455	1888.538
1.460	1798.111
1.465	1796.021
1.470	1815.119
1.475	1751.141
1.480	1713.898
1.485	1707.227
1.490	1705.080
1.495	1665.268
1.500	1600.477
1.505	1617.308
1.510	1621.780
1.515	1571.754
1.520	1551.194
1.525	1576.788
1.530	1556.453
1.535	1524.321
1.540	1513.438
1.545	1440.526
1.550	1494.305
1.555	1452.354
1.560	1428.901
1.565	1470.002
1.570	1425.891
1.575	1361.528
1.580	1372.199
1.585	1344.666
1.590	1241.319
1.595	1180.831
1.600	990.590
1.605	340.415
1.610	600.469
1.615	983.157
1.620	1106.859
1.625	1121.365
1.630	1082.380
1.635	1060.595
1.640	1028.192
1.645	929.285
1.650	846.446
1.655	671.998
1.660	243.398
1.665	55.133
1.670	36.670
1.675	59.670
1.680	99.552
1.685	395.800
1.690	612.836
1.695	712.348
1.700	707.293
1.705	640.988
1.710	448.848
1.715	96.895
1.720	38.813
1.725	70.211
1.730	311.220
1.735	572.009
1.740	704.193
1.745	770.931
1.750	808.647
1.755	792.793
1.760	771.293
1.765	436.578
1.770	554.230
1.775	705.135
1.780	752.553
1.785	733.407
1.790	688.911
1.795	479.318
1.800	160.610
1.805	357.264
1.810	608.749
1.815	685.979
1.820	698.435
1.825	707.490
1.830	702.672
1.835	693.380
1.840	680.924
1.845	670.188
1.850	647.212
1.855	614.183
1.860	566.153
1.865	409.475
1.870	92.416
1.875	95.532
1.880	388.846
1.885	533.280
1.890	580.315
1.895	605.129
1.900	608.696
1.905	596.052
1.910	559.510
1.915	500.928
1.920	214.812
1.925	16.949
1.930	330.381
1.935	490.783
1.940	549.851
1.945	569.937
1.950	570.985
1.955	571.110
1.960	567.985
1.965	558.956
1.970	559.983
1.975	560.113
1.980	547.469
1.985	545.161
1.990	542.918
1.995	534.724
2.000	529.149
2.005	521.973
2.010	515.564
2.015	511.617
2.020	416.207
2.025	450.915
2.030	467.700
2.035	442.218
2.040	341.036
2.045	89.284
2.050	261.037
2.055	387.933
2.060	430.052
2.065	433.091
2.070	418.030
2.075	325.604
2.080	146.562
2.085	320.523
2.090	396.375
2.095	416.425
2.100	422.068
2.105	422.316
2.110	419.141
2.115	417.958
2.120	414.396
2.125	406.467
2.130	392.851
2.135	380.678
2.140	371.499
2.145	351.470
2.150	324.522
2.155	295.983
2.160	218.131
2.165	61.496
2.170	6.319
2.175	87.173
2.180	191.481
2.185	237.591
2.190	238.082
2.195	121.789
2.200	16.698
2.205	52.006
2.210	160.567
2.215	211.237
2.220	123.330
2.225	18.889
2.230	33.096
2.235	143.523
2.240	219.748
2.245	241.014
2.250	230.867
2.255	226.225
2.260	163.640
2.265	38.396
2.270	18.371
2.275	51.770
2.280	147.304
2.285	210.644
2.290	238.761
2.295	247.449
2.300	253.162
2.305	250.512
2.310	245.557
2.315	238.269
2.320	214.951
2.325	197.102
2.330	209.951
2.335	206.189
2.340	193.762
2.345	131.835
2.350	19.891
2.355	107.616
2.360	151.715
2.365	140.193
2.370	54.240
2.375	71.909
2.380	125.887
2.385	126.724
2.390	55.572
2.395	8.441
2.400	11.623
2.405	63.722
2.410	119.097
2.415	145.738
2.420	158.495
2.425	161.301
2.430	151.331
2.435	131.755
2.440	151.761
2.445	156.780
2.450	129.700
2.455	124.546
2.460	88.937
2.465	20.688
2.470	14.194
2.475	39.751
2.480	95.570
2.485	129.864
2.490	145.185
2.495	150.128
2.500	151.269
2.505	152.959
2.510	151.215
2.515	148.412
2.520	148.584
2.525	147.832
2.530	146.412
2.535	142.589
2.540	141.288
2.545	138.523
2.550	136.632
2.555	134.288
2.560	133.720
2.565	133.049
2.570	115.781
2.575	104.903
2.580	116.106
2.585	119.347
2.590	118.767
2.595	113.345
2.600	109.608
2.605	104.643
2.610	97.217
2.615	90.332
2.620	81.991
2.625	68.965
2.630	34.808
2.635	8.823
2.640	2.924
2.645	2.544
2.650	5.617
2.655	12.128
2.660	23.737
2.665	27.738
2.670	8.669
2.675	38.766
2.680	60.352
2.685	61.733
2.690	31.892
2.695	21.698
2.700	59.204
2.705	75.612
2.710	82.562
2.715	84.624
2.720	84.705
2.725	83.539
2.730	82.895
2.735	81.650
2.740	76.881
2.745	70.356
2.750	64.712
2.755	59.303
2.760	50.706
2.765	34.902
2.770	8.735
2.775	3.283
2.780	2.972
2.785	3.166
2.790	13.165
2.795	24.935
2.800	36.914
2.805	49.719
2.810	58.142
2.815	64.523
2.820	68.079
2.825	68.015
2.830	69.256
2.835	69.628
2.840	68.722
2.845	67.947
2.850	66.321
2.855	63.511
2.860	62.049
2.865	58.620
2.870	56.291
2.875	53.765
2.880	30.224
2.885	7.497
2.890	6.091
2.895	12.444
2.900	33.274
2.905	45.835
2.910	51.632
2.915	54.650
2.920	54.834
2.925	55.377
2.930	53.204
2.935	50.952
2.940	46.906
2.945	43.591
2.950	40.308
2.955	35.835
2.960	30.417
2.965	13.766
2.970	3.729
2.975	1.783
2.980	4.292
2.985	6.275
2.990	12.925
2.995	19.607
3.000	14.947
3.005	5.942
3.010	1.182
3.015	1.147
3.020	0.865
3.025	3.883
3.030	6.483
3.035	13.712
3.040	16.580
3.045	7.020
3.050	5.126
3.055	7.780
3.060	18.384
3.065	24.608
3.070	27.906
3.075	30.247
3.080	31.115
3.085	31.744
3.090	29.068
3.095	28.888
3.100	29.925
3.105	30.502
3.110	29.826
3.115	29.344
3.120	27.715
3.125	23.884
3.130	10.241
3.135	3.761
3.140	0.842
3.145	2.658
3.150	6.474
3.155	11.579
3.160	16.315
3.165	8.899
3.170	2.102
3.175	2.275
3.180	6.723
3.185	7.713
3.190	3.505
3.195	11.115
3.200	16.917
3.205	19.006
3.210	22.149
3.215	15.065
3.220	11.048
3.225	18.028
3.230	17.752
3.235	8.448
3.240	3.548
3.245	11.674
3.250	16.925
3.255	19.871
3.260	20.524
3.265	20.665
3.270	21.279
3.275	20.432
3.280	20.112
3.285	19.160
3.290	19.258
3.295	17.416
3.300	17.948
3.305	17.307
3.310	18.572
3.315	16.448
3.320	16.426
3.325	14.874
3.330	7.123
3.335	2.239
3.340	1.128
3.345	2.989
3.350	7.838
3.355	10.883
3.360	12.807
3.365	14.207
3.370	15.548
3.375	16.126
3.380	16.676
3.385	16.904
3.390	15.814
3.395	15.115
3.400	14.819
3.405	14.645
3.410	14.442
3.415	15.695
3.420	15.092
3.425	16.785
3.430	15.070
3.435	14.012
3.440	13.073
3.445	15.015
3.450	15.967
3.455	14.909
3.460	15.919
3.465	13.692
3.470	14.013
3.475	14.281
3.480	13.601
3.485	13.339
3.490	13.154
3.495	13.482
3.500	10.269
3.505	5.120
3.510	7.976
3.515	8.753
3.520	8.655
3.525	9.877
3.530	9.494
3.535	11.922
3.540	5.202
3.545	2.080
3.550	3.720
3.555	7.253
3.560	10.853
3.565	10.922
3.570	10.850
3.575	10.380
3.580	10.512
3.585	8.982
3.590	7.228
3.595	7.913
3.600	2.675
3.605	0.720
3.610	1.476
3.615	0.924
3.620	0.266
3.625	3.156
3.630	5.433
3.635	6.472
3.640	6.253
3.645	4.771
3.650	0.694
3.655	0.336
3.660	0.369
3.665	0.291
3.670	1.524
3.675	1.079
3.680	3.992
3.685	2.907
3.690	3.772
3.695	3.895
3.700	1.276
3.705	3.586
3.710	5.462
3.715	5.469
3.720	6.887
3.725	6.321
3.730	6.016
3.735	5.999
3.740	5.944
3.745	5.117
3.750	6.003
3.755	6.750
3.760	7.016
3.765	7.058
3.770	7.489
3.775	4.747
3.780	5.908
3.785	5.740
3.790	5.202
3.795	3.241
3.800	1.979
3.805	0.588
3.810	0.626
3.815	0.803
3.820	0.941
3.825	1.495
3.830	1.051
3.835	2.426
3.840	4.326
3.845	3.365
3.850	3.259
3.855	5.904
3.860	3.485
3.865	1.554
3.870	3.669
3.875	4.659
3.880	6.440
3.885	4.957
3.890	5.847
3.895	4.611
3.900	5.076
3.905	6.334
3.910	4.590
3.915	6.054
3.920	3.602
3.925	4.882
3.930	2.202
3.935	2.423
3.940	3.709
3.945	4.092
3.950	3.185
3.955	2.357
3.960	1.370
3.965	0.576
3.970	1.418
3.975	0.757
3.980	0.106
3.985	0.429
3.990	0.247
3.995	1.122
4.000	1.396
4.005	1.465
4.010	0.903
4.015	1.460
4.020	2.284
4.025	2.557
4.030	2.565
4.035	2.037
4.040	2.698
4.045	1.269
4.050	1.894
4.055	3.700
4.060	2.117
4.065	1.855
4.070	2.008
4.075	2.859
4.080	2.094
4.085	1.554
4.090	2.533
4.095	2.863
4.100	2.887
4.105	3.008
4.110	3.323
4.115	2.607
4.120	2.676
4.125	2.176
4.130	2.441
4.135	2.540
4.140	2.756
4.145	1.612
4.150	4.114
4.155	3.114
4.160	1.738
4.165	1.435
4.170	1.092
4.175	0.441
4.180	0.448
4.185	0.731
4.190	0.255
4.195	0.518
4.200	0.881
4.205	1.632
4.210	0.265
4.215	0.424
4.220	0.751
4.225	1.200
4.230	0.854
4.235	0.748
4.240	2.695
4.245	1.257
4.250	0.266
4.255	0.631
4.260	1.386
4.265	2.157
4.270	2.918
4.275	2.785
4.280	3.290
4.285	2.616
4.290	2.554
4.295	2.589
4.300	1.553
4.305	2.628
4.310	2.157
4.315	2.383
4.320	2.236
4.325	2.352
4.330	2.066
4.335	1.949
4.340	2.471
4.345	0.651
4.350	2.091
4.355	0.750
4.360	1.153
4.365	2.239
4.370	2.494
4.375	2.337
4.380	2.037
4.385	2.577
4.390	3.070
4.395	2.227
4.400	2.114
4.405	1.829
4.410	1.924
4.415	2.304
4.420	2.436
4.425	1.871
4.430	1.877
4.435	2.569
4.440	1.387
4.445	1.937
4.450	1.290
4.455	1.776
4.460	2.024
4.465	1.235
4.470	0.674
4.475	0.920
4.480	0.432
4.485	0.385
4.490	0.622
4.495	0.685
4.500	0.884
4.505	0.573
4.510	0.512
4.515	1.145
4.520	1.321
4.525	0.296
4.530	0.618
4.535	0.241
4.540	0.382
4.545	0.837
4.550	0.659
4.555	1.024
4.560	1.044
4.565	0.292
4.570	1.307
4.575	1.493
4.580	1.126
4.585	0.976
4.590	1.064
4.595	0.349
4.600	0.236
4.605	0.456
4.610	0.250
4.615	0.552
4.620	0.379
4.625	0.674
4.630	1.331
4.635	1.267
4.640	1.258
4.645	1.335
4.650	1.020
4.655	0.761
4.660	0.776
4.665	0.829
4.670	1.362
4.675	0.577
4.680	0.708
4.685	1.172
4.690	0.757
4.695	0.353
4.700	1.483
4.705	0.255
4.710	1.484
4.715	1.833
4.720	0.995
4.725	0.202
4.730	0.415
4.735	0.380
4.740	0.424
4.745	0.802
4.750	0.078
4.755	1.369
4.760	0.381
4.765	0.976
4.770	1.645
4.775	0.695
4.780	1.588
4.785	1.250
4.790	0.815
4.795	0.983
4.800	0.982
4.805	1.356
4.810	0.546
4.815	1.000
4.820	0.547
4.825	1.356
4.830	1.452
4.835	1.020
4.840	1.085
4.845	0.774
4.850	2.035
4.855	0.630
4.860	0.587
4.865	0.407
4.870	0.496
4.875	0.507
4.880	0.195
4.885	1.294
4.890	1.076
4.895	1.584
4.900	1.433
4.905	1.730
4.910	1.384
4.915	0.473
4.920	1.279
4.925	0.915
4.930	0.452
4.935	1.229
4.940	0.980
4.945	1.150
4.950	0.910
4.955	0.707
4.960	0.143
4.965	0.953
4.970	1.119
4.975	0.815
4.980	1.276
4.985	0.925
4.990	0.466
4.995	0.558
5.000	0.352
5.005	0.257
5.010	0.601
5.015	0.435
5.020	0.623
5.025	1.100
5.030	0.759
5.035	0.553
5.040	0.694
5.045	0.863
5.050	1.187
5.055	1.724
5.060	1.534
5.065	0.626
5.070	0.873
5.075	0.959
5.080	1.500
5.085	1.102
5.090	1.736
5.095	0.433
5.100	1.160
5.105	0.478
5.110	0.412
5.115	0.388
5.120	0.459
5.125	0.856
5.130	0.009
5.135	1.256
5.140	1.679
5.145	1.110
5.150	1.958
5.155	1.673
5.160	0.587
5.165	0.504
5.170	1.753
5.175	0.445
5.180	1.105
5.185	2.190
5.190	1.485
5.195	1.081
5.200	0.128
5.205	0.787
5.210	0.324
5.215	0.569
5.220	0.617
5.225	0.666
5.230	0.924
5.235	0.838
5.240	1.095
5.245	1.986
5.250	1.184
5.255	0.797
5.260	1.049
5.265	1.560
5.270	1.510
5.275	1.261
5.280	0.963
5.285	0.533
5.290	1.127
5.295	0.798
5.300	0.646
5.305	0.651
5.310	1.177
5.315	1.759
5.320	0.424
5.325	1.425
5.330	0.741
5.335	0.938
5.340	0.509
5.345	0.993
5.350	1.175
5.355	0.457
5.360	0.899
5.365	0.475
5.370	1.397
5.375	1.324
5.380	0.608
5.385	0.954
5.390	0.854
5.395	0.488
5.400	1.312
5.405	2.058
5.410	1.257
5.415	1.683
5.420	1.345
5.425	0.921
5.430	0.781
5.435	1.609
5.440	0.385
5.445	0.247
5.450	0.314
5.455	0.578
5.460	1.108
5.465	0.689
5.470	0.544
5.475	1.288
5.480	2.044
5.485	1.510
5.490	0.796
5.495	0.884
5.500	0.969
5.505	1.824
5.510	0.535
5.515	0.731
5.520	1.351
5.525	1.892
5.530	0.529
5.535	0.818
5.540	1.460
5.545	0.849
5.550	1.477
5.555	1.105
5.560	0.161
5.565	0.423
5.570	1.262
5.575	0.609
5.580	0.140
5.585	0.992
5.590	0.325
5.595	0.557
5.600	1.008
5.605	0.627
5.610	0.309
5.615	0.545
5.620	0.467
5.625	0.357
5.630	0.367
5.635	0.809
5.640	0.615
5.645	0.515
5.650	0.803
5.655	0.643
5.660	1.239
5.665	0.241
5.670	0.464
5.675	0.691
5.680	0.818
5.685	0.713
5.690	0.664
5.695	0.298
5.700	0.792
5.705	0.460
5.710	0.653
5.715	0.731
5.720	0.555
5.725	0.743
5.730	1.330
5.735	1.036
5.740	0.311
5.745	0.350
5.750	0.501
5.755	0.557
5.760	0.393
5.765	0.328
5.770	0.803
5.775	1.027
5.780	0.657
5.785	0.526
5.790	0.634
5.795	0.720
5.800	1.171
5.805	1.217
5.810	0.407
5.815	0.744
5.820	1.004
5.825	0.814
5.830	0.611
5.835	1.004
5.840	0.626
5.845	0.710
5.850	0.510
5.855	1.215
5.860	0.341
5.865	0.166
5.870	0.266
5.875	0.949
5.880	0.946
5.885	0.373
5.890	0.969
5.895	0.842
5.900	0.344
5.905	0.582
5.910	0.392
5.915	1.053
5.920	1.357
5.925	0.437
5.930	0.939
5.935	0.407
5.940	0.340
5.945	0.672
5.950	0.148
5.955	0.851
5.960	0.854
5.965	0.985
5.970	0.758
5.975	0.483
5.980	0.705
5.985	0.340
5.990	0.733
5.995	0.482
6.000	0.494
6.005	0.794
6.010	0.592
6.015	0.510
6.020	0.731
6.025	1.704
6.030	1.509
6.035	0.670
6.040	0.176
6.045	0.351
6.050	0.913
6.055	0.402
6.060	0.177
6.065	0.450
6.070	0.933
6.075	0.576
6.080	0.632
6.085	0.419
6.090	0.657
6.095	0.367
6.100	0.873
6.105	0.580
6.110	0.770
6.115	0.499
6.120	0.489
6.125	0.967
6.130	0.250
6.135	0.623
6.140	0.753
6.145	0.714
6.150	0.379
6.155	0.413
6.160	0.571
6.165	0.577
6.170	0.847
6.175	0.993
6.180	0.868
6.185	0.607
6.190	0.651
6.195	0.193
6.200	0.833
6.205	0.364
6.210	0.939
6.215	1.210
6.220	0.367
6.225	0.761
6.230	0.439
6.235	0.223
6.240	0.718
6.245	0.120
6.250	1.385
6.255	0.513
6.260	0.747
6.265	1.189
6.270	1.607
6.275	0.475
6.280	0.863
6.285	0.361
6.290	0.895
6.295	0.620
6.300	0.308
6.305	0.899
6.310	0.840
6.315	0.598
6.320	0.218
6.325	1.100
6.330	0.893
6.335	1.487
6.340	0.689
6.345	1.076
6.350	0.355
6.355	0.648
6.360	0.679
6.365	0.101
6.370	0.960
6.375	1.290
6.380	0.242
6.385	1.256
6.390	0.179
6.395	1.046
6.400	0.467
6.405	0.714
6.410	0.626
6.415	0.466
6.420	0.716
6.425	0.698
6.430	1.150
6.435	0.319
6.440	1.130
6.445	0.620
6.450	1.029
6.455	0.063
6.460	0.550
6.465	0.758
6.470	0.657
6.475	0.886
6.480	1.097
6.485	0.728
6.490	0.438
6.495	1.080
6.500	0.667
6.505	0.619
6.510	0.100
6.515	0.314
6.520	0.219
6.525	0.249
6.530	0.266
6.535	0.676
6.540	0.475
6.545	0.424
6.550	0.436
6.555	0.530
6.560	0.721
6.565	0.271
6.570	0.508
6.575	0.455
6.580	0.752
6.585	0.597
6.590	0.409
6.595	0.220
6.600	0.779
6.605	0.428
6.610	0.867
6.615	0.457
6.620	0.712
6.625	0.316
6.630	0.929
6.635	0.543
6.640	0.599
6.645	1.247
6.650	0.452
6.655	0.095
6.660	0.804
6.665	0.733
6.670	0.190
6.675	0.431
6.680	0.179
6.685	0.997
6.690	0.511
6.695	0.532
6.700	1.095
6.705	1.040
6.710	0.302
6.715	0.906
6.720	0.241
6.725	0.429
6.730	1.153
6.735	0.550
6.740	0.843
6.745	0.522
6.750	0.957
6.755	1.199
6.760	0.707
6.765	0.401
6.770	0.608
6.775	0.288
6.780	0.514
6.785	1.022
6.790	0.339
6.795	1.141
6.800	1.030
6.805	0.775
6.810	0.552
6.815	0.343
6.820	0.551
6.825	1.496
6.830	0.873
6.835	0.409
6.840	0.749
6.845	0.318
6.850	0.605
6.855	0.321
6.860	0.925
6.865	1.234
6.870	0.794
6.875	0.852
6.880	0.318
6.885	0.651
6.890	1.624
6.895	0.570
6.900	0.256
6.905	0.394
6.910	1.180
6.915	0.616
6.920	0.466
6.925	0.981
6.930	1.035
6.935	0.186
6.940	0.535
6.945	0.288
6.950	1.509
6.955	0.804
6.960	0.383
6.965	0.535
6.970	0.281
6.975	1.169
6.980	0.505
6.985	0.743
6.990	0.644
6.995	0.898
7.000	0.395
7.005	0.536
7.010	0.811
7.015	0.840
7.020	0.197
7.025	0.656
7.030	0.354
7.035	1.582
7.040	1.200
7.045	0.849
7.050	0.196
7.055	1.593
7.060	0.403
7.065	0.304
7.070	0.489
7.075	1.501
7.080	1.142
7.085	0.281
7.090	0.978
7.095	0.038
7.100	0.246
7.105	1.272
7.110	0.315
7.115	1.019
7.120	0.543
7.125	0.435
7.130	0.928
7.135	0.701
7.140	0.700
7.145	0.639
7.150	0.852
7.155	0.411
7.160	0.906
7.165	1.043
7.170	0.850
7.175	0.387
7.180	0.471
7.185	0.775
7.190	0.601
7.195	0.745
7.200	1.219
7.205	0.594
7.210	0.968
7.215	0.486
7.220	0.461
7.225	0.453
7.230	1.003
7.235	0.591
7.240	1.402
7.245	1.206
7.250	0.487
7.255	0.372
7.260	0.605
7.265	1.606
7.270	0.638
7.275	0.530
7.280	1.020
7.285	0.751
7.290	0.560
7.295	0.486
7.300	0.546
7.305	1.412
7.310	0.860
7.315	0.353
7.320	0.786
7.325	0.685
7.330	1.228
7.335	1.039
7.340	0.460
7.345	0.217
7.350	0.601
7.355	0.646
7.360	0.314
7.365	0.404
7.370	0.604
7.375	0.599
7.380	1.149
7.385	1.062
7.390	0.915
7.395	1.005
7.400	0.729
7.405	0.656
7.410	0.460
7.415	0.474
7.420	0.553
7.425	0.589
7.430	0.468
7.435	0.649
7.440	0.450
7.445	0.573
7.450	0.126
7.455	0.510
7.460	0.436
7.465	0.384
7.470	0.235
7.475	0.623
7.480	1.056
7.485	1.070
7.490	0.443
7.495	0.881
7.500	0.483
7.505	0.524
7.510	0.633
7.515	1.209
7.520	0.605
7.525	1.063
7.530	0.302
7.535	0.467
7.540	1.003
7.545	0.539
7.550	0.772
7.555	0.705
7.560	0.520
7.565	0.161
7.570	0.849
7.575	0.727
7.580	0.615
7.585	1.030
7.590	0.324
7.595	1.361
7.600	0.901
7.605	0.599
7.610	1.070
7.615	0.239
7.620	0.168
7.625	0.540
7.630	1.294
7.635	0.657
7.640	0.609
7.645	0.938
7.650	0.188
7.655	0.401
7.660	0.215
7.665	0.443
7.670	0.687
7.675	0.238
7.680	0.942
7.685	0.852
7.690	0.465
7.695	0.373
7.700	0.894
7.705	0.895
7.710	0.171
7.715	1.844
7.720	0.684
7.725	0.471
7.730	0.102
7.735	1.443
7.740	1.452
7.745	0.332
7.750	0.591
7.755	0.189
7.760	0.731
7.765	0.987
7.770	0.372
7.775	0.661
7.780	0.882
7.785	0.836
7.790	0.318
7.795	0.339
7.800	0.095
7.805	0.540
7.810	0.532
7.815	0.747
7.820	0.476
7.825	0.483
7.830	0.865
7.835	0.460
7.840	0.465
7.845	0.438
7.850	0.840
7.855	1.232
7.860	0.366
7.865	0.888
7.870	1.053
7.875	0.446
7.880	1.196
7.885	0.721
7.890	1.132
7.895	0.382
7.900	0.763
7.905	0.319
7.910	1.050
7.915	0.479
7.920	0.126
7.925	0.509
7.930	1.243
7.935	1.015
7.940	0.274
7.945	0.120
7.950	0.276
7.955	0.656
7.960	1.077
7.965	0.549
7.970	0.127
7.975	0.405
7.980	0.063
7.985	0.131
7.990	1.582
7.995	0.719
8.000	0.572
8.005	0.439
8.010	0.183
8.015	0.980
8.020	0.794
8.025	0.738
8.030	0.621
8.035	0.615
8.040	0.500
8.045	1.172
8.050	0.712
8.055	0.823
8.060	0.469
8.065	0.584
8.070	0.199
8.075	0.553
8.080	0.788
8.085	0.093
8.090	0.261
8.095	1.169
8.100	0.915
8.105	1.047
8.110	0.653
8.115	0.715
8.120	0.585
8.125	0.734
8.130	1.327
8.135	1.083
8.140	1.087
8.145	0.252
8.150	0.619
8.155	0.898
8.160	0.500
8.165	0.706
8.170	0.497
8.175	1.096
8.180	0.770
8.185	0.374
8.190	0.176
8.194	0.640
8.199	0.302
8.204	0.358
8.209	0.255
8.214	0.518
8.219	0.391
8.224	0.688
8.229	0.693
8.234	0.362
8.239	0.372
8.244	0.288
8.249	0.500
8.254	0.680
8.259	0.261
8.264	0.557
8.269	0.647
8.274	0.183
8.279	0.283
8.284	0.433
8.289	0.555
8.294	0.699
8.299	1.504
8.304	1.222
8.309	0.314
8.314	0.469
8.319	0.278
8.324	0.364
8.329	1.298
8.334	1.226
8.339	0.449
8.344	0.447
8.349	0.333
8.354	1.207
8.359	1.135
8.364	0.642
8.369	0.950
8.374	0.101
8.379	0.428
8.384	0.264
8.389	0.511
8.394	0.766
8.399	0.448
8.404	0.632
8.409	0.314
8.414	0.346
8.419	0.570
8.424	0.519
8.429	0.434
8.434	0.419
8.439	0.498
8.444	0.311
8.449	0.196
8.454	0.193
8.459	0.501
8.464	0.626
8.469	0.285
8.474	0.866
8.479	1.434
8.484	0.453
8.489	0.254
8.494	0.493
8.499	0.084
8.504	0.586
8.509	0.787
8.514	0.404
8.519	1.010
8.524	1.076
8.529	0.179
8.534	1.144
8.539	1.257
8.544	0.800
8.549	0.932
8.554	0.362
8.559	0.164
8.564	0.400
8.569	0.834
8.574	0.220
8.579	0.722
8.584	0.587
8.589	1.196
8.594	0.964
8.599	0.388
8.604	0.350
8.609	0.385
8.614	1.439
8.619	0.201
8.624	0.911
8.629	0.171
8.634	0.472
8.639	0.354
8.644	0.542
8.649	0.654
8.654	0.268
8.659	1.092
8.664	0.240
8.669	0.682
8.674	0.476
8.679	0.608
8.684	0.554
8.689	0.429
8.694	0.658
8.699	0.499
8.704	0.874
8.709	0.670
8.714	0.486
8.719	0.262
8.724	0.293
8.729	1.342
8.734	0.815
8.739	1.229
8.744	1.519
8.749	0.918
8.754	1.023
8.759	0.306
8.764	1.086
8.769	0.415
8.774	1.074
8.779	1.195
8.784	0.291
8.789	0.508
8.794	0.568
8.799	0.688
8.804	0.987
8.809	1.532
8.814	0.292
8.819	0.742
8.824	0.812
8.829	0.556
8.834	0.266
8.839	0.797
8.844	0.416
8.849	0.327
8.854	0.876
8.859	0.508
8.864	0.701
8.869	0.816
8.874	0.670
8.879	0.433
8.884	0.512
8.889	0.599
8.894	0.193
8.899	0.194
8.904	0.304
8.909	0.820
8.914	0.191
8.919	0.417
8.924	0.588
8.929	0.347
8.934	1.047
8.939	0.306
8.944	0.368
8.949	0.903
8.954	0.934
8.959	0.620
8.964	0.429
8.969	0.768
8.974	0.220
8.979	1.887
8.984	0.253
8.989	0.973
8.994	0.221
8.999	0.414
9.004	0.653
9.009	0.281
9.014	0.012
9.019	0.702
9.024	0.497
9.029	0.526
9.034	0.759
9.039	0.299
9.044	0.443
9.049	1.154
9.054	0.635
9.059	0.601
9.064	0.554
9.069	0.468
9.074	0.427
9.079	0.424
9.084	0.541
9.089	1.026
9.094	0.878
9.099	1.062
9.104	1.243
9.109	0.163
9.114	0.359
9.119	0.784
9.124	0.698
9.129	0.448
9.134	0.639
9.139	0.696
9.144	0.690
9.149	0.480
9.154	0.641
9.159	1.195
9.164	0.330
9.169	0.791
9.174	0.930
9.179	0.477
9.184	0.221
9.189	0.173
9.194	0.532
9.199	0.611
9.204	0.517
9.209	0.710
9.214	0.080
9.219	0.885
9.224	0.076
9.229	0.503
9.234	0.658
9.239	0.450
9.244	0.347
9.249	0.080
9.254	0.662
9.259	0.729
9.264	0.961
9.269	0.919
9.274	0.755
9.279	0.407
9.284	0.620
9.289	0.752
9.294	0.853
9.299	0.838
9.304	0.760
9.309	0.573
9.314	0.868
9.319	0.984
9.324	1.392
9.329	0.921
9.334	0.374
9.339	0.936
9.344	1.259
9.349	0.882
9.354	0.991
9.359	0.502
9.364	0.486
9.369	0.949
9.374	0.084
9.379	0.688
9.384	0.905
9.389	0.698
9.394	0.214
9.399	0.563
9.404	0.557
9.409	0.763
9.414	0.727
9.419	0.259
9.424	0.733
9.429	0.916
9.434	0.137
9.439	0.847
9.444	0.434
9.449	0.225
9.454	0.536
9.459	0.667
9.464	0.508
9.469	1.251
9.474	0.814
9.479	1.194
9.484	1.145
9.489	0.436
9.494	0.625
9.499	1.103
9.504	1.394
9.509	0.727
9.514	0.351
9.519	0.246
9.524	0.600
9.529	1.307
9.534	0.906
9.539	0.337
9.544	1.340
9.549	0.520
9.554	1.090
9.559	0.868
9.564	0.568
9.569	0.575
9.574	0.080
9.579	0.297
9.584	0.849
9.589	0.069
9.594	0.626
9.599	0.252
9.604	0.842
9.609	0.685
9.614	0.845
9.619	0.828
9.624	0.844
9.629	0.337
9.634	1.101
9.639	0.781
9.644	0.960
9.649	0.739
9.654	0.285
9.659	0.837
9.664	0.742
9.669	0.641
9.674	0.147
9.679	0.806
9.684	0.363
9.689	0.278
9.694	1.383
9.699	0.484
9.704	0.375
9.709	0.848
9.714	0.816
9.719	0.259
9.724	0.407
9.729	0.542
9.734	0.601
9.739	0.416
9.744	1.155
9.749	0.143
9.754	0.986
9.759	0.254
9.764	0.143
9.769	0.964
9.774	0.643
9.779	1.386
9.784	0.780
9.789	0.716
9.794	0.320
9.799	0.272
9.804	0.936
9.809	0.531
9.814	0.375
9.819	0.485
9.824	0.630
9.829	0.731
9.834	0.268
9.839	0.530
9.844	0.595
9.849	0.042
9.854	0.311
9.859	0.492
9.864	0.379
9.869	0.739
9.874	1.146
9.879	0.435
9.884	0.782
9.889	0.152
9.894	0.994
9.899	0.482
9.904	0.899
9.909	0.662
9.914	0.354
9.919	1.143
9.924	1.097
9.929	0.339
9.934	0.821
9.939	0.670
9.944	1.319
9.949	0.777
9.954	1.409
9.959	0.285
9.964	1.060
9.969	0.293
9.974	1.477
9.979	0.894
9.984	1.145
9.989	0.329
9.994	0.447
[truncated: 1 more rows]
