# Supplementary material for: Chemometric Analysis of a Ternary Mixture of Caffeine, Quinic Acid, and Nicotinic Acid by Terahertz Spectroscopy
Source: ACS Omega. 2022 Sep 27;7(40):35783–91. doi: 10.1021/acsomega.2c03808 (PMC9558605; doi:10.1021/acsomega.2c03808)
Supplement: Supplementary file 2 — ao2c03808_si_002.zip [file ao2c03808_si_002.zip › data_and_codes/extended_data/id0-48_run001/fda-1-0.csv]

0.000	1574.258
0.005	673.643
0.010	645.217
0.015	1137.641
0.020	1458.254
0.025	436.790
0.030	720.861
0.035	701.862
0.040	613.876
0.045	1168.604
0.050	904.221
0.055	1519.190
0.060	585.833
0.065	150.768
0.070	1117.644
0.075	1044.372
0.080	1218.739
0.085	1271.789
0.090	240.464
0.095	445.742
0.100	709.107
0.105	1281.701
0.110	1677.121
0.115	1536.330
0.120	3657.004
0.125	3029.159
0.130	1919.929
0.135	3105.656
0.140	3564.269
0.145	3899.182
0.150	4196.302
0.155	4027.515
0.160	3590.991
0.165	2752.944
0.170	2366.432
0.175	3719.617
0.180	4275.807
0.185	3795.085
0.190	4901.883
0.195	6486.136
0.200	7188.459
0.205	6605.919
0.210	6789.743
0.215	6406.820
0.220	7440.461
0.225	7123.630
0.230	7965.287
0.235	9297.405
0.240	8224.230
0.245	8119.280
0.250	8055.583
0.255	8023.989
0.260	7810.801
0.265	8673.655
0.270	8562.067
0.275	10407.008
0.280	10162.835
0.285	9219.045
0.290	9600.302
0.295	10206.750
0.300	10010.310
0.305	9903.597
0.310	10607.157
0.315	10116.539
0.320	10308.098
0.325	10049.554
0.330	10900.664
0.335	9989.430
0.340	9925.836
0.345	9529.890
0.350	10351.213
0.355	10431.577
0.360	9433.421
0.365	10276.358
0.370	11026.624
0.375	10811.852
0.380	9852.291
0.385	10225.259
0.390	10020.192
0.395	10248.951
0.400	9816.079
0.405	10321.522
0.410	10398.225
0.415	10409.726
0.420	9978.210
0.425	9918.274
0.430	10142.329
0.435	9531.805
0.440	9409.162
0.445	10072.756
0.450	10304.158
0.455	9491.326
0.460	10067.803
0.465	9437.240
0.470	9385.954
0.475	9360.029
0.480	9499.503
0.485	9621.215
0.490	9630.071
0.495	9443.854
0.500	9303.651
0.505	9586.440
0.510	9581.739
0.515	9649.902
0.520	9633.807
0.525	9658.417
0.530	9317.133
0.535	9356.473
0.540	9786.907
0.545	9454.936
0.550	8331.331
0.555	5776.402
0.560	3918.050
0.565	7448.305
0.570	8423.875
0.575	8609.018
0.580	8994.397
0.585	8860.457
0.590	8622.072
0.595	8905.109
0.600	9074.964
0.605	8607.424
0.610	8926.514
0.615	9047.972
0.620	8747.775
0.625	8788.816
0.630	8840.195
0.635	8748.608
0.640	8700.388
0.645	8584.671
0.650	8308.317
0.655	8674.851
0.660	8309.429
0.665	7962.847
0.670	8056.398
0.675	8047.774
0.680	7773.035
0.685	7716.736
0.690	7515.919
0.695	7534.599
0.700	7440.723
0.705	7019.631
0.710	7203.650
0.715	7232.420
0.720	7037.453
0.725	7109.408
0.730	7052.758
0.735	7040.817
0.740	7157.771
0.745	6601.105
0.750	5373.974
0.755	3735.559
0.760	5864.191
0.765	6383.790
0.770	6411.150
0.775	6560.218
0.780	6530.761
0.785	6290.652
0.790	6091.109
0.795	6238.028
0.800	5946.201
0.805	5832.844
0.810	5798.530
0.815	5735.319
0.820	5746.554
0.825	5787.984
0.830	5546.590
0.835	5719.489
0.840	5858.641
0.845	5600.939
0.850	5635.060
0.855	5852.385
0.860	5698.831
0.865	5740.146
0.870	5691.649
0.875	5594.385
0.880	5626.874
0.885	5432.063
0.890	5309.763
0.895	5334.749
0.900	5098.520
0.905	4898.981
0.910	4999.420
0.915	4820.582
0.920	4629.119
0.925	4661.396
0.930	4661.494
0.935	4651.587
0.940	4606.829
0.945	4528.907
0.950	4616.153
0.955	4655.135
0.960	4526.137
0.965	4522.288
0.970	4499.419
0.975	4532.986
0.980	4237.727
0.985	3961.175
0.990	2728.172
0.995	3532.165
1.000	3814.002
1.005	4152.857
1.010	4098.862
1.015	3801.870
1.020	3844.647
1.025	3845.874
1.030	3756.043
1.035	3623.096
1.040	3570.910
1.045	3630.412
1.050	3627.239
1.055	3435.339
1.060	3533.858
1.065	3594.559
1.070	3477.808
1.075	3350.628
1.080	3332.000
1.085	3152.916
1.090	2666.822
1.095	1333.449
1.100	197.868
1.105	1162.407
1.110	1885.116
1.115	1041.932
1.120	1903.099
1.125	2574.027
1.130	2797.128
1.135	2789.388
1.140	2695.723
1.145	2627.143
1.150	2271.670
1.155	1314.574
1.160	935.945
1.165	147.594
1.170	782.129
1.175	1910.250
1.180	2384.198
1.185	2620.169
1.190	2753.634
1.195	2646.515
1.200	2654.227
1.205	2274.947
1.210	840.789
1.215	1802.836
1.220	2314.604
1.225	2240.243
1.230	1223.802
1.235	1622.448
1.240	2235.074
1.245	2531.336
1.250	2533.641
1.255	2566.655
1.260	2559.552
1.265	2489.743
1.270	2568.979
1.275	2521.354
1.280	2366.564
1.285	2485.495
1.290	2565.834
1.295	2417.321
1.300	2493.092
1.305	2525.615
1.310	2454.887
1.315	2459.168
1.320	2406.496
1.325	2143.445
1.330	2317.549
1.335	2292.935
1.340	2309.334
1.345	2360.435
1.350	2185.843
1.355	2182.937
1.360	2243.299
1.365	2138.988
1.370	2080.653
1.375	2101.940
1.380	2084.964
1.385	1996.297
1.390	1965.270
1.395	1912.105
1.400	1823.202
1.405	1553.060
1.410	674.357
1.415	37.452
1.420	1014.093
1.425	1583.246
1.430	1794.349
1.435	1914.358
1.440	1896.017
1.445	1834.576
1.450	1879.618
1.455	1902.332
1.460	1810.520
1.465	1800.891
1.470	1829.176
1.475	1761.143
1.480	1734.919
1.485	1733.574
1.490	1745.272
1.495	1716.289
1.500	1663.373
1.505	1687.759
1.510	1699.784
1.515	1649.681
1.520	1627.994
1.525	1664.624
1.530	1633.524
1.535	1595.994
1.540	1570.200
1.545	1493.134
1.550	1535.977
1.555	1486.767
1.560	1455.110
1.565	1493.507
1.570	1442.617
1.575	1374.377
1.580	1392.612
1.585	1374.893
1.590	1277.204
1.595	1223.373
1.600	1049.033
1.605	361.610
1.610	668.461
1.615	1050.793
1.620	1177.048
1.625	1188.549
1.630	1149.331
1.635	1123.189
1.640	1087.993
1.645	985.224
1.650	898.666
1.655	725.958
1.660	275.857
1.665	64.649
1.670	43.738
1.675	67.103
1.680	123.498
1.685	434.562
1.690	648.834
1.695	741.933
1.700	736.350
1.705	673.664
1.710	487.309
1.715	107.098
1.720	46.643
1.725	69.982
1.730	357.022
1.735	622.704
1.740	752.722
1.745	810.174
1.750	844.387
1.755	823.933
1.760	798.038
1.765	460.113
1.770	573.023
1.775	709.355
1.780	749.993
1.785	733.431
1.790	690.131
1.795	491.333
1.800	168.788
1.805	380.023
1.810	622.221
1.815	698.042
1.820	715.868
1.825	726.697
1.830	720.905
1.835	709.776
1.840	696.365
1.845	688.589
1.850	663.836
1.855	632.036
1.860	581.812
1.865	428.662
1.870	107.004
1.875	113.619
1.880	404.240
1.885	533.200
1.890	575.585
1.895	594.182
1.900	598.649
1.905	586.246
1.910	552.483
1.915	502.929
1.920	229.476
1.925	26.852
1.930	341.300
1.935	497.166
1.940	553.259
1.945	574.468
1.950	578.696
1.955	576.644
1.960	571.493
1.965	560.432
1.970	555.176
1.975	554.570
1.980	537.291
1.985	531.590
1.990	523.199
1.995	511.938
2.000	506.779
2.005	500.731
2.010	496.041
2.015	492.244
2.020	407.962
2.025	442.895
2.030	458.706
2.035	438.583
2.040	347.912
2.045	92.027
2.050	267.767
2.055	389.557
2.060	426.871
2.065	431.184
2.070	418.449
2.075	327.246
2.080	158.687
2.085	322.884
2.090	388.457
2.095	406.406
2.100	409.512
2.105	407.911
2.110	401.974
2.115	400.825
2.120	397.407
2.125	390.963
2.130	380.228
2.135	372.388
2.140	364.199
2.145	347.022
2.150	323.497
2.155	296.197
2.160	223.951
2.165	63.113
2.170	13.116
2.175	95.964
2.180	195.652
2.185	238.429
2.190	237.973
2.195	128.780
2.200	20.700
2.205	57.209
2.210	164.153
2.215	210.442
2.220	125.239
2.225	22.956
2.230	36.069
2.235	150.209
2.240	221.998
2.245	244.192
2.250	235.000
2.255	231.105
2.260	172.463
2.265	42.438
2.270	19.549
2.275	60.527
2.280	157.524
2.285	217.253
2.290	243.176
2.295	248.543
2.300	249.503
2.305	246.189
2.310	242.498
2.315	234.433
2.320	208.101
2.325	192.017
2.330	202.101
2.335	199.189
2.340	188.367
2.345	132.811
2.350	22.037
2.355	113.341
2.360	153.687
2.365	142.531
2.370	53.646
2.375	78.575
2.380	128.499
2.385	131.578
2.390	59.949
2.395	7.927
2.400	13.175
2.405	69.768
2.410	122.006
2.415	144.771
2.420	155.421
2.425	155.894
2.430	145.146
2.435	129.325
2.440	145.494
2.445	148.877
2.450	124.128
2.455	120.700
2.460	87.021
2.465	18.857
2.470	13.697
2.475	42.985
2.480	97.793
2.485	129.855
2.490	142.017
2.495	146.932
2.500	147.075
2.505	145.799
2.510	142.218
2.515	139.242
2.520	137.328
2.525	134.727
2.530	133.184
2.535	130.972
2.540	127.883
2.545	126.123
2.550	125.213
2.555	122.320
2.560	121.319
2.565	121.607
2.570	107.167
2.575	101.825
2.580	107.794
2.585	112.878
2.590	112.061
2.595	106.136
2.600	102.831
2.605	98.893
2.610	93.602
2.615	87.216
2.620	77.818
2.625	66.814
2.630	36.395
2.635	9.383
2.640	3.529
2.645	2.161
2.650	2.963
2.655	12.861
2.660	23.014
2.665	29.842
2.670	10.723
2.675	38.803
2.680	57.581
2.685	60.025
2.690	29.969
2.695	22.222
2.700	56.994
2.705	70.474
2.710	75.963
2.715	77.687
2.720	78.793
2.725	77.052
2.730	74.394
2.735	72.354
2.740	70.317
2.745	62.318
2.750	57.161
2.755	52.779
2.760	45.904
2.765	32.795
2.770	9.564
2.775	3.133
2.780	3.656
2.785	2.581
2.790	14.132
2.795	23.334
2.800	36.270
2.805	47.522
2.810	54.541
2.815	58.418
2.820	61.718
2.825	61.410
2.830	62.802
2.835	62.356
2.840	61.734
2.845	59.838
2.850	58.284
2.855	56.481
2.860	53.079
2.865	51.781
2.870	48.701
2.875	47.324
2.880	27.311
2.885	6.679
2.890	5.661
2.895	12.116
2.900	32.696
2.905	41.691
2.910	45.476
2.915	47.905
2.920	46.914
2.925	46.672
2.930	46.854
2.935	43.919
2.940	40.953
2.945	37.755
2.950	35.592
2.955	31.219
2.960	25.901
2.965	12.203
2.970	3.134
2.975	1.241
2.980	4.021
2.985	6.377
2.990	11.779
2.995	17.358
3.000	12.690
3.005	7.379
3.010	1.259
3.015	1.380
3.020	0.157
3.025	3.210
3.030	7.874
3.035	12.364
3.040	14.310
3.045	7.116
3.050	4.599
3.055	7.914
3.060	15.891
3.065	19.738
3.070	22.795
3.075	23.026
3.080	24.647
3.085	25.228
3.090	24.355
3.095	22.304
3.100	23.983
3.105	23.642
3.110	23.663
3.115	23.856
3.120	22.639
3.125	20.327
3.130	8.103
3.135	2.826
3.140	0.690
3.145	3.090
3.150	5.018
3.155	8.914
3.160	13.333
3.165	7.085
3.170	2.243
3.175	2.602
3.180	4.746
3.185	4.205
3.190	1.639
3.195	8.711
3.200	13.128
3.205	13.024
3.210	15.665
3.215	10.584
3.220	7.870
3.225	12.081
3.230	13.342
3.235	6.295
3.240	2.019
3.245	8.237
3.250	11.294
3.255	13.232
3.260	13.036
3.265	11.841
3.270	14.223
3.275	13.162
3.280	13.739
3.285	11.076
3.290	10.959
3.295	12.181
3.300	11.700
3.305	9.689
3.310	10.287
3.315	10.812
3.320	8.371
3.325	8.362
3.330	4.701
3.335	0.309
3.340	1.536
3.345	2.241
3.350	3.700
3.355	5.382
3.360	8.405
3.365	8.836
3.370	9.401
3.375	10.054
3.380	9.045
3.385	10.184
3.390	8.855
3.395	8.927
3.400	7.372
3.405	7.860
3.410	8.173
3.415	8.728
3.420	8.576
3.425	8.052
3.430	9.250
3.435	8.682
3.440	8.709
3.445	9.071
3.450	9.225
3.455	9.637
3.460	8.915
3.465	8.501
3.470	8.821
3.475	8.115
3.480	8.017
3.485	7.554
3.490	8.365
3.495	8.430
3.500	6.070
3.505	3.859
3.510	5.639
3.515	4.461
3.520	5.589
3.525	5.456
3.530	6.680
3.535	6.616
3.540	3.825
3.545	1.337
3.550	2.707
3.555	4.245
3.560	5.817
3.565	5.851
3.570	6.085
3.575	6.749
3.580	6.380
3.585	5.844
3.590	5.705
3.595	5.170
3.600	1.355
3.605	0.253
3.610	1.852
3.615	1.713
3.620	0.460
3.625	2.445
3.630	3.732
3.635	5.659
3.640	4.015
3.645	2.756
3.650	1.689
3.655	0.456
3.660	0.757
3.665	1.313
3.670	0.690
3.675	0.899
3.680	2.715
3.685	2.826
3.690	2.087
3.695	2.668
3.700	0.421
3.705	2.505
3.710	2.703
3.715	4.328
3.720	3.852
3.725	3.624
3.730	3.285
3.735	4.717
3.740	3.047
3.745	3.779
3.750	3.643
3.755	5.072
3.760	4.732
3.765	4.620
3.770	4.653
3.775	4.531
3.780	4.595
3.785	3.901
3.790	3.878
3.795	2.935
3.800	0.644
3.805	0.326
3.810	1.023
3.815	0.341
3.820	0.576
3.825	1.078
3.830	1.757
3.835	2.248
3.840	2.321
3.845	2.434
3.850	2.886
3.855	4.313
3.860	2.152
3.865	1.562
3.870	2.871
3.875	4.395
3.880	4.019
3.885	3.440
3.890	2.931
3.895	3.969
3.900	4.577
3.905	3.360
3.910	5.019
3.915	3.256
3.920	3.077
3.925	4.541
3.930	2.716
3.935	2.166
3.940	3.270
3.945	2.444
3.950	2.242
3.955	0.508
3.960	0.548
3.965	0.414
3.970	0.530
3.975	1.337
3.980	0.385
3.985	1.740
3.990	0.634
3.995	0.615
4.000	0.971
4.005	0.810
4.010	0.675
4.015	0.049
4.020	0.942
4.025	1.195
4.030	1.526
4.035	1.012
4.040	1.738
4.045	2.154
4.050	1.293
4.055	1.885
4.060	1.257
4.065	0.720
4.070	1.460
4.075	2.322
4.080	1.096
4.085	1.601
4.090	2.433
4.095	1.794
4.100	2.596
4.105	1.571
4.110	1.868
4.115	0.960
4.120	1.103
4.125	1.536
4.130	1.643
4.135	1.347
4.140	2.387
4.145	2.538
4.150	1.583
4.155	1.567
4.160	1.625
4.165	1.482
4.170	0.841
4.175	0.151
4.180	1.020
4.185	1.147
4.190	0.004
4.195	0.979
4.200	0.697
4.205	0.894
4.210	1.991
4.215	0.277
4.220	0.644
4.225	0.730
4.230	0.562
4.235	0.520
4.240	0.227
4.245	0.699
4.250	0.783
4.255	1.249
4.260	0.645
4.265	1.699
4.270	1.147
4.275	0.396
4.280	1.090
4.285	2.132
4.290	2.721
4.295	1.034
4.300	2.180
4.305	0.939
4.310	2.254
4.315	1.442
4.320	1.246
4.325	1.144
4.330	0.301
4.335	1.747
4.340	1.847
4.345	1.601
4.350	1.760
4.355	0.662
4.360	1.039
4.365	2.127
4.370	1.353
4.375	1.542
4.380	1.400
4.385	1.577
4.390	1.525
4.395	1.569
4.400	0.898
4.405	1.073
4.410	1.165
4.415	1.237
4.420	1.802
4.425	1.846
4.430	1.115
4.435	1.426
4.440	1.535
4.445	1.185
4.450	1.795
4.455	1.179
4.460	1.337
4.465	0.463
4.470	0.228
4.475	1.105
4.480	0.743
4.485	0.235
4.490	0.635
4.495	0.404
4.500	0.370
4.505	0.132
4.510	0.143
4.515	0.192
4.520	0.912
4.525	0.604
4.530	0.770
4.535	0.829
4.540	0.855
4.545	0.792
4.550	0.536
4.555	1.086
4.560	1.000
4.565	1.310
4.570	0.323
4.575	0.198
4.580	0.199
4.585	0.821
4.590	0.867
4.595	0.645
4.600	0.889
4.605	1.274
4.610	0.916
4.615	0.700
4.620	0.579
4.625	0.549
4.630	0.456
4.635	1.366
4.640	1.246
4.645	0.187
4.650	0.311
4.655	0.489
4.660	0.421
4.665	0.555
4.670	1.440
4.675	0.574
4.680	0.810
4.685	0.429
4.690	0.832
4.695	0.309
4.700	1.088
4.705	0.689
4.710	0.185
4.715	0.750
4.720	1.087
4.725	1.091
4.730	1.126
4.735	0.860
4.740	0.415
4.745	0.189
4.750	0.323
4.755	0.323
4.760	0.894
4.765	0.726
4.770	0.936
4.775	0.329
4.780	0.188
4.785	1.220
4.790	1.460
4.795	0.734
4.800	0.930
4.805	0.417
4.810	0.245
4.815	0.589
4.820	0.547
4.825	0.930
4.830	0.769
4.835	1.219
4.840	0.578
4.845	0.205
4.850	0.406
4.855	0.807
4.860	0.717
4.865	0.191
4.870	0.648
4.875	0.598
4.880	0.892
4.885	0.790
4.890	0.844
4.895	0.969
4.900	0.383
4.905	0.943
4.910	0.929
4.915	0.948
4.920	0.510
4.925	1.308
4.930	1.422
4.935	0.991
4.940	0.408
4.945	0.083
4.950	0.227
4.955	0.570
4.960	0.237
4.965	0.627
4.970	0.928
4.975	0.326
4.980	0.357
4.985	0.606
4.990	0.638
4.995	0.071
5.000	1.173
5.005	0.370
5.010	0.404
5.015	0.815
5.020	0.287
5.025	1.115
5.030	0.458
5.035	0.887
5.040	0.756
5.045	0.338
5.050	0.510
5.055	0.879
5.060	1.257
5.065	1.347
5.070	1.057
5.075	0.225
5.080	0.559
5.085	0.561
5.090	0.309
5.095	1.187
5.100	1.132
5.105	1.316
5.110	1.191
5.115	0.990
5.120	0.236
5.125	0.253
5.130	0.805
5.135	0.448
5.140	0.168
5.145	0.606
5.150	0.959
5.155	0.250
5.160	0.124
5.165	0.703
5.170	0.956
5.175	0.392
5.180	1.435
5.185	0.969
5.190	0.459
5.195	0.509
5.200	0.353
5.205	0.389
5.210	0.347
5.215	0.717
5.220	0.952
5.225	0.776
5.230	0.186
5.235	0.765
5.240	0.614
5.245	0.600
5.250	0.781
5.255	1.129
5.260	0.196
5.265	0.785
5.270	1.343
5.275	1.031
5.280	0.293
5.285	0.439
5.290	0.223
5.295	0.974
5.300	0.415
5.305	1.192
5.310	0.158
5.315	0.286
5.320	0.666
5.325	0.709
5.330	1.184
5.335	0.340
5.340	0.468
5.345	0.180
5.350	0.253
5.355	1.401
5.360	0.585
5.365	0.730
5.370	0.331
5.375	0.480
5.380	0.535
5.385	0.613
5.390	0.178
5.395	0.554
5.400	0.787
5.405	0.858
5.410	0.805
5.415	0.134
5.420	0.964
5.425	0.820
5.430	0.804
5.435	0.488
5.440	0.552
5.445	1.189
5.450	1.354
5.455	1.116
5.460	1.001
5.465	1.206
5.470	0.201
5.475	0.265
5.480	0.311
5.485	0.761
5.490	0.574
5.495	0.428
5.500	0.418
5.505	0.589
5.510	0.312
5.515	0.486
5.520	0.755
5.525	0.829
5.530	1.345
5.535	0.506
5.540	0.862
5.545	0.283
5.550	0.575
5.555	0.271
5.560	1.125
5.565	0.193
5.570	0.665
5.575	0.841
5.580	0.268
5.585	0.295
5.590	0.606
5.595	0.387
5.600	0.547
5.605	0.793
5.610	0.963
5.615	0.734
5.620	0.652
5.625	1.345
5.630	1.165
5.635	0.621
5.640	0.595
5.645	0.199
5.650	0.204
5.655	0.674
5.660	0.510
5.665	0.947
5.670	0.185
5.675	0.730
5.680	0.630
5.685	0.586
5.690	1.203
5.695	0.896
5.700	0.306
5.705	1.056
5.710	0.716
5.715	0.411
5.720	0.178
5.725	0.661
5.730	1.075
5.735	0.535
5.740	0.550
5.745	0.831
5.750	0.716
5.755	0.662
5.760	0.965
5.765	0.692
5.770	0.603
5.775	0.957
5.780	0.631
5.785	0.355
5.790	0.374
5.795	0.684
5.800	0.403
5.805	0.274
5.810	0.538
5.815	0.619
5.820	0.859
5.825	0.783
5.830	0.754
5.835	0.649
5.840	0.928
5.845	0.638
5.850	0.620
5.855	0.314
5.860	0.085
5.865	0.436
5.870	0.866
5.875	0.412
5.880	0.675
5.885	0.821
5.890	0.561
5.895	0.751
5.900	1.360
5.905	0.177
5.910	1.011
5.915	0.094
5.920	0.565
5.925	0.474
5.930	0.415
5.935	0.311
5.940	0.617
5.945	0.720
5.950	0.653
5.955	1.559
5.960	0.160
5.965	0.678
5.970	0.495
5.975	1.143
5.980	0.668
5.985	0.537
5.990	0.616
5.995	0.419
6.000	0.638
6.005	0.690
6.010	1.036
6.015	1.391
6.020	0.944
6.025	0.411
6.030	1.393
6.035	0.590
6.040	0.601
6.045	0.810
6.050	0.341
6.055	1.053
6.060	1.056
6.065	0.955
6.070	0.565
6.075	0.871
6.080	0.123
6.085	1.267
6.090	0.632
6.095	1.010
6.100	0.787
6.105	0.266
6.110	0.768
6.115	0.340
6.120	1.358
6.125	0.532
6.130	0.725
6.135	0.951
6.140	0.328
6.145	0.231
6.150	0.294
6.155	0.230
6.160	0.748
6.165	0.426
6.170	0.283
6.175	0.769
6.180	0.281
6.185	0.490
6.190	0.274
6.195	1.082
6.200	0.300
6.205	0.383
6.210	0.730
6.215	0.278
6.220	0.482
6.225	0.533
6.230	1.020
6.235	0.267
6.240	0.698
6.245	0.192
6.250	0.381
6.255	0.621
6.260	0.603
6.265	0.129
6.270	0.316
6.275	0.489
6.280	0.478
6.285	0.269
6.290	0.333
6.295	0.685
6.300	0.178
6.305	0.812
6.310	0.311
6.315	0.699
6.320	0.964
6.325	0.066
6.330	0.762
6.335	0.871
6.340	0.943
6.345	0.967
6.350	0.753
6.355	0.883
6.360	0.832
6.365	0.143
6.370	1.518
6.375	0.117
6.380	0.834
6.385	0.261
6.390	0.101
6.395	0.264
6.400	0.721
6.405	1.352
6.410	0.801
6.415	0.600
6.420	0.060
6.425	0.256
6.430	0.951
6.435	0.132
6.440	0.654
6.445	0.436
6.450	0.325
6.455	1.082
6.460	0.919
6.465	0.917
6.470	0.657
6.475	0.711
6.480	0.792
6.485	0.802
6.490	0.435
6.495	1.174
6.500	0.605
6.505	1.017
6.510	0.337
6.515	0.450
6.520	0.568
6.525	0.655
6.530	0.212
6.535	0.565
6.540	0.765
6.545	0.377
6.550	0.623
6.555	0.396
6.560	1.427
6.565	0.181
6.570	1.045
6.575	0.670
6.580	0.244
6.585	0.721
6.590	0.638
6.595	0.605
6.600	0.780
6.605	0.980
6.610	0.473
6.615	0.730
6.620	0.294
6.625	1.003
6.630	1.086
6.635	0.605
6.640	0.483
6.645	0.960
6.650	0.660
6.655	0.694
6.660	0.661
6.665	0.190
6.670	1.209
6.675	0.735
6.680	0.644
6.685	1.272
6.690	0.472
6.695	0.553
6.700	0.467
6.705	0.790
6.710	0.990
6.715	0.615
6.720	1.146
6.725	0.190
6.730	0.964
6.735	0.452
6.740	0.434
6.745	1.655
6.750	0.874
6.755	0.173
6.760	0.547
6.765	0.549
6.770	0.323
6.775	0.415
6.780	0.501
6.785	0.505
6.790	0.522
6.795	0.381
6.800	0.864
6.805	0.447
6.810	0.155
6.815	0.409
6.820	0.313
6.825	1.184
6.830	0.368
6.835	0.739
6.840	0.158
6.845	0.892
6.850	0.833
6.855	0.913
6.860	0.339
6.865	0.704
6.870	0.894
6.875	0.564
6.880	1.312
6.885	1.288
6.890	0.544
6.895	0.608
6.900	0.697
6.905	0.629
6.910	0.535
6.915	0.571
6.920	0.494
6.925	0.123
6.930	0.752
6.935	0.799
6.940	0.478
6.945	0.744
6.950	1.205
6.955	1.260
6.960	0.915
6.965	0.572
6.970	0.584
6.975	0.708
6.980	0.549
6.985	0.206
6.990	1.270
6.995	0.354
7.000	0.201
7.005	0.780
7.010	0.226
7.015	0.914
7.020	1.210
7.025	1.006
7.030	0.862
7.035	0.342
7.040	1.072
7.045	0.209
7.050	0.056
7.055	0.296
7.060	0.323
7.065	0.638
7.070	0.453
7.075	0.200
7.080	0.830
7.085	1.219
7.090	0.971
7.095	0.636
7.100	1.196
7.105	0.755
7.110	1.011
7.115	0.369
7.120	0.437
7.125	0.423
7.130	0.677
7.135	0.467
7.140	0.072
7.145	1.000
7.150	0.694
7.155	0.279
7.160	0.566
7.165	0.612
7.170	1.020
7.175	0.477
7.180	0.290
7.185	0.369
7.190	0.663
7.195	0.956
7.200	0.442
7.205	0.657
7.210	0.757
7.215	0.660
7.220	0.741
7.225	0.204
7.230	0.741
7.235	0.757
7.240	0.476
7.245	0.612
7.250	0.801
7.255	1.108
7.260	0.208
7.265	0.079
7.270	0.422
7.275	1.062
7.280	1.524
7.285	0.276
7.290	0.665
7.295	0.618
7.300	0.223
7.305	0.502
7.310	0.711
7.315	0.639
7.320	0.393
7.325	0.451
7.330	0.763
7.335	0.606
7.340	0.311
7.345	0.970
7.350	0.397
7.355	0.397
7.360	0.822
7.365	0.415
7.370	0.429
7.375	0.513
7.380	0.831
7.385	0.582
7.390	0.453
7.395	0.586
7.400	0.591
7.405	0.756
7.410	1.319
7.415	0.967
7.420	0.401
7.425	0.349
7.430	0.153
7.435	0.393
7.440	0.327
7.445	0.949
7.450	0.470
7.455	0.147
7.460	0.397
7.465	0.390
7.470	0.880
7.475	0.929
7.480	1.121
7.485	1.119
7.490	0.634
7.495	0.891
7.500	0.801
7.505	0.760
7.510	0.154
7.515	1.131
7.520	0.076
7.525	0.271
7.530	0.660
7.535	1.119
7.540	1.043
7.545	0.882
7.550	0.773
7.555	0.618
7.560	1.041
7.565	1.202
7.570	0.273
7.575	0.498
7.580	0.653
7.585	1.504
7.590	0.679
7.595	0.655
7.600	0.773
7.605	0.396
7.610	1.101
7.615	0.987
7.620	0.101
7.625	0.448
7.630	0.510
7.635	0.161
7.640	0.950
7.645	0.511
7.650	0.785
7.655	0.603
7.660	1.614
7.665	1.578
7.670	0.818
7.675	0.338
7.680	1.121
7.685	1.164
7.690	0.656
7.695	0.661
7.700	0.192
7.705	0.632
7.710	0.472
7.715	0.975
7.720	0.194
7.725	0.342
7.730	0.335
7.735	1.192
7.740	0.117
7.745	1.178
7.750	1.071
7.755	0.307
7.760	0.737
7.765	0.337
7.770	1.087
7.775	0.605
7.780	0.386
7.785	1.084
7.790	0.261
7.795	0.889
7.800	0.166
7.805	0.605
7.810	0.637
7.815	0.498
7.820	0.452
7.825	0.229
7.830	0.081
7.835	0.187
7.840	0.394
7.845	0.330
7.850	0.853
7.855	0.411
7.860	0.390
7.865	0.618
7.870	0.197
7.875	0.901
7.880	0.810
7.885	0.712
7.890	0.369
7.895	0.766
7.900	0.569
7.905	0.402
7.910	0.375
7.915	0.122
7.920	0.427
7.925	0.638
7.930	0.332
7.935	0.810
7.940	0.751
7.945	0.563
7.950	0.276
7.955	0.509
7.960	1.040
7.965	0.152
7.970	0.336
7.975	0.149
7.980	0.287
7.985	0.239
7.990	0.619
7.995	1.176
8.000	0.272
8.005	1.096
8.010	0.547
8.015	0.535
8.020	0.865
8.025	1.017
8.030	0.914
8.035	0.991
8.040	0.598
8.045	0.462
8.050	1.404
8.055	0.684
8.060	0.431
8.065	0.355
8.070	0.730
8.075	0.126
8.080	0.273
8.085	0.338
8.090	0.339
8.095	0.146
8.100	1.082
8.105	0.945
8.110	1.464
8.115	0.087
8.120	1.020
8.125	0.236
8.130	0.430
8.135	0.814
8.140	0.310
8.145	1.045
8.150	0.386
8.155	0.799
8.160	0.838
8.165	0.314
8.170	0.611
8.175	0.983
8.180	0.792
8.185	0.955
8.190	1.346
8.194	0.384
8.199	0.678
8.204	0.622
8.209	0.141
8.214	0.580
8.219	1.042
8.224	0.498
8.229	0.502
8.234	1.286
8.239	1.004
8.244	1.170
8.249	0.423
8.254	0.411
8.259	0.865
8.264	0.314
8.269	0.961
8.274	0.600
8.279	0.376
8.284	0.070
8.289	1.114
8.294	1.312
8.299	0.483
8.304	1.327
8.309	0.414
8.314	0.247
8.319	0.386
8.324	0.602
8.329	0.790
8.334	0.738
8.339	0.908
8.344	1.506
8.349	0.791
8.354	0.571
8.359	0.580
8.364	0.486
8.369	0.359
8.374	0.931
8.379	0.880
8.384	0.856
8.389	0.567
8.394	0.571
8.399	1.009
8.404	0.041
8.409	0.251
8.414	0.804
8.419	0.804
8.424	0.970
8.429	0.823
8.434	0.982
8.439	0.504
8.444	0.437
8.449	0.643
8.454	0.457
8.459	0.798
8.464	1.305
8.469	0.749
8.474	0.472
8.479	1.017
8.484	0.825
8.489	1.339
8.494	0.587
8.499	0.706
8.504	1.031
8.509	0.837
8.514	1.661
8.519	0.661
8.524	0.486
8.529	0.285
8.534	0.731
8.539	0.324
8.544	0.547
8.549	0.829
8.554	0.407
8.559	0.081
8.564	1.386
8.569	0.220
8.574	0.437
8.579	0.291
8.584	0.920
8.589	0.482
8.594	0.705
8.599	0.301
8.604	0.119
8.609	0.808
8.614	0.538
8.619	0.983
8.624	0.790
8.629	1.257
8.634	0.956
8.639	0.491
8.644	0.680
8.649	0.122
8.654	0.479
8.659	0.789
8.664	0.212
8.669	0.564
8.674	0.885
8.679	0.451
8.684	0.635
8.689	1.339
8.694	0.808
8.699	0.437
8.704	0.567
8.709	0.740
8.714	0.403
8.719	0.536
8.724	0.463
8.729	1.128
8.734	0.507
8.739	0.550
8.744	0.769
8.749	1.218
8.754	0.464
8.759	1.198
8.764	0.227
8.769	1.117
8.774	0.771
8.779	0.551
8.784	0.495
8.789	0.767
8.794	0.875
8.799	0.364
8.804	1.104
8.809	0.661
8.814	1.125
8.819	0.633
8.824	0.599
8.829	0.806
8.834	0.200
8.839	0.411
8.844	0.823
8.849	0.883
8.854	0.339
8.859	0.362
8.864	0.169
8.869	0.838
8.874	1.207
8.879	0.326
8.884	0.847
8.889	1.090
8.894	0.858
8.899	0.698
8.904	0.572
8.909	0.197
8.914	0.391
8.919	0.711
8.924	0.855
8.929	0.239
8.934	0.717
8.939	1.457
8.944	1.164
8.949	0.676
8.954	1.252
8.959	0.231
8.964	0.344
8.969	1.049
8.974	0.298
8.979	0.206
8.984	0.366
8.989	0.524
8.994	0.136
8.999	1.125
9.004	0.650
9.009	0.849
9.014	0.484
9.019	0.587
9.024	0.137
9.029	0.884
9.034	0.834
9.039	1.078
9.044	0.746
9.049	0.833
9.054	0.891
9.059	1.078
9.064	0.557
9.069	0.318
9.074	0.491
9.079	0.489
9.084	0.603
9.089	0.306
9.094	0.234
9.099	1.381
9.104	0.381
9.109	0.523
9.114	0.371
9.119	1.055
9.124	0.224
9.129	0.552
9.134	0.569
9.139	0.453
9.144	1.066
9.149	0.681
9.154	0.440
9.159	0.943
9.164	0.585
9.169	0.653
9.174	0.914
9.179	0.303
9.184	0.529
9.189	0.155
9.194	0.457
9.199	0.730
9.204	0.442
9.209	0.374
9.214	0.688
9.219	0.353
9.224	0.799
9.229	1.712
9.234	0.168
9.239	0.984
9.244	0.716
9.249	0.672
9.254	1.370
9.259	0.870
9.264	0.991
9.269	0.601
9.274	0.914
9.279	0.572
9.284	0.949
9.289	0.762
9.294	0.684
9.299	0.823
9.304	0.862
9.309	0.896
9.314	0.979
9.319	0.615
9.324	0.215
9.329	0.158
9.334	0.462
9.339	0.465
9.344	0.867
9.349	0.722
9.354	0.316
9.359	0.849
9.364	1.083
9.369	0.657
9.374	0.172
9.379	0.465
9.384	0.380
9.389	0.676
9.394	0.455
9.399	0.633
9.404	0.722
9.409	0.650
9.414	0.319
9.419	0.461
9.424	0.221
9.429	0.911
9.434	0.132
9.439	0.192
9.444	0.193
9.449	0.861
9.454	0.844
9.459	0.478
9.464	0.542
9.469	0.682
9.474	0.467
9.479	0.135
9.484	0.272
9.489	0.595
9.494	0.347
9.499	0.855
9.504	0.247
9.509	0.516
9.514	1.315
9.519	0.374
9.524	0.335
9.529	0.955
9.534	0.368
9.539	0.238
9.544	1.153
9.549	1.149
9.554	0.989
9.559	0.979
9.564	0.643
9.569	0.942
9.574	1.234
9.579	1.163
9.584	1.124
9.589	0.520
9.594	0.488
9.599	0.826
9.604	0.590
9.609	0.479
9.614	0.930
9.619	0.497
9.624	0.775
9.629	0.323
9.634	0.412
9.639	0.536
9.644	0.437
9.649	1.342
9.654	0.513
9.659	0.558
9.664	0.470
9.669	0.746
9.674	0.252
9.679	0.862
9.684	0.929
9.689	0.189
9.694	0.323
9.699	0.352
9.704	0.706
9.709	1.070
9.714	0.090
9.719	0.543
9.724	0.302
9.729	0.362
9.734	0.475
9.739	0.428
9.744	0.655
9.749	0.749
9.754	0.925
9.759	0.247
9.764	0.185
9.769	0.504
9.774	0.353
9.779	0.560
9.784	0.514
9.789	0.270
9.794	0.573
9.799	0.560
9.804	0.268
9.809	0.644
9.814	0.488
9.819	0.374
9.824	0.309
9.829	0.128
9.834	0.112
9.839	1.340
9.844	0.831
9.849	0.427
9.854	0.422
9.859	0.577
9.864	1.080
9.869	0.357
9.874	1.322
9.879	0.831
9.884	0.836
9.889	0.290
9.894	1.757
9.899	0.879
9.904	1.051
9.909	0.956
9.914	0.933
9.919	0.610
9.924	0.934
9.929	0.142
9.934	0.737
9.939	0.083
9.944	0.773
9.949	0.761
9.954	0.309
9.959	0.914
9.964	0.482
9.969	0.412
9.974	0.484
9.979	1.089
9.984	1.021
9.989	0.738
9.994	0.773
[truncated: 1 more rows]
