# Supplementary material for: Chemometric Analysis of a Ternary Mixture of Caffeine, Quinic Acid, and Nicotinic Acid by Terahertz Spectroscopy
Source: ACS Omega. 2022 Sep 27;7(40):35783–91. doi: 10.1021/acsomega.2c03808 (PMC9558605; doi:10.1021/acsomega.2c03808)
Supplement: Supplementary file 2 — ao2c03808_si_002.zip [file ao2c03808_si_002.zip › data_and_codes/extended_data/id0-48_run001/fda-1-1.csv]

0.000	2368.177
0.005	732.815
0.010	719.728
0.015	1112.072
0.020	1675.244
0.025	171.958
0.030	720.255
0.035	780.465
0.040	675.793
0.045	1350.089
0.050	985.958
0.055	1456.599
0.060	524.461
0.065	264.116
0.070	809.679
0.075	661.999
0.080	489.357
0.085	469.919
0.090	512.776
0.095	808.237
0.100	928.489
0.105	2047.962
0.110	2864.036
0.115	2493.436
0.120	4393.986
0.125	3405.333
0.130	1814.723
0.135	2864.329
0.140	2977.395
0.145	3036.204
0.150	2642.320
0.155	2696.729
0.160	2615.076
0.165	2619.452
0.170	2755.193
0.175	4298.992
0.180	5054.677
0.185	4626.579
0.190	5528.239
0.195	6871.797
0.200	7217.183
0.205	6272.257
0.210	6408.971
0.215	5817.897
0.220	6873.201
0.225	6584.075
0.230	7429.591
0.235	8987.707
0.240	8536.145
0.245	8469.926
0.250	8345.774
0.255	8422.251
0.260	8169.885
0.265	8991.439
0.270	8911.788
0.275	10288.474
0.280	9569.940
0.285	8566.619
0.290	9037.310
0.295	9782.178
0.300	9546.794
0.305	9392.799
0.310	10302.322
0.315	10003.903
0.320	10490.490
0.325	10222.302
0.330	10732.016
0.335	9890.418
0.340	9804.643
0.345	9489.831
0.350	10249.479
0.355	10199.572
0.360	9263.648
0.365	10221.949
0.370	10997.695
0.375	10850.562
0.380	9942.716
0.385	10332.740
0.390	10179.845
0.395	10417.597
0.400	9938.984
0.405	10328.550
0.410	10316.300
0.415	10257.544
0.420	9870.443
0.425	9688.692
0.430	9830.075
0.435	9197.300
0.440	9114.418
0.445	9793.597
0.450	9990.477
0.455	9271.265
0.460	9905.316
0.465	9352.940
0.470	9399.177
0.475	9481.926
0.480	9579.127
0.485	9829.546
0.490	9819.573
0.495	9621.915
0.500	9501.012
0.505	9728.026
0.510	9673.853
0.515	9687.927
0.520	9596.071
0.525	9499.456
0.530	9165.690
0.535	9134.263
0.540	9522.729
0.545	9200.297
0.550	8111.307
0.555	5662.244
0.560	3864.589
0.565	7356.384
0.570	8337.596
0.575	8630.990
0.580	9046.931
0.585	8927.512
0.590	8785.568
0.595	9042.808
0.600	9239.418
0.605	8787.584
0.610	9050.553
0.615	9139.479
0.620	8809.435
0.625	8785.260
0.630	8747.861
0.635	8675.408
0.640	8471.778
0.645	8409.398
0.650	8133.817
0.655	8455.936
0.660	8131.042
0.665	7820.694
0.670	7938.140
0.675	7993.319
0.680	7813.403
0.685	7713.259
0.690	7606.429
0.695	7647.981
0.700	7594.047
0.705	7176.681
0.710	7394.490
0.715	7357.152
0.720	7177.982
0.725	7243.291
0.730	7075.812
0.735	7040.714
0.740	7103.614
0.745	6534.931
0.750	5282.024
0.755	3683.066
0.760	5714.459
0.765	6263.511
0.770	6288.440
0.775	6467.850
0.780	6458.143
0.785	6257.253
0.790	6098.434
0.795	6269.363
0.800	6051.565
0.805	5941.331
0.810	5930.842
0.815	5867.413
0.820	5897.389
0.825	5873.274
0.830	5640.817
0.835	5760.168
0.840	5865.540
0.845	5595.521
0.850	5588.347
0.855	5767.413
0.860	5611.738
0.865	5626.278
0.870	5537.584
0.875	5517.062
0.880	5520.435
0.885	5375.623
0.890	5284.957
0.895	5347.169
0.900	5128.054
0.905	4983.336
0.910	5090.729
0.915	4931.410
0.920	4767.770
0.925	4773.745
0.930	4785.124
0.935	4765.844
0.940	4717.689
0.945	4591.517
0.950	4669.034
0.955	4674.424
0.960	4509.284
0.965	4480.750
0.970	4450.474
0.975	4452.047
0.980	4161.020
0.985	3909.530
0.990	2694.686
0.995	3517.623
1.000	3823.349
1.005	4187.672
1.010	4163.390
1.015	3906.270
1.020	3958.679
1.025	3989.555
1.030	3900.168
1.035	3738.688
1.040	3679.372
1.045	3745.924
1.050	3716.380
1.055	3498.564
1.060	3588.668
1.065	3609.862
1.070	3492.213
1.075	3350.377
1.080	3317.173
1.085	3131.686
1.090	2663.204
1.095	1342.833
1.100	201.443
1.105	1166.528
1.110	1919.193
1.115	1079.553
1.120	1962.169
1.125	2679.127
1.130	2915.984
1.135	2923.914
1.140	2825.865
1.145	2757.286
1.150	2378.201
1.155	1379.747
1.160	989.167
1.165	159.936
1.170	796.738
1.175	1934.684
1.180	2416.970
1.185	2650.638
1.190	2762.277
1.195	2662.200
1.200	2676.826
1.205	2302.075
1.210	876.377
1.215	1846.358
1.220	2377.104
1.225	2323.345
1.230	1291.804
1.235	1671.533
1.240	2330.359
1.245	2648.394
1.250	2649.485
1.255	2697.853
1.260	2682.351
1.265	2601.769
1.270	2687.281
1.275	2612.363
1.280	2433.307
1.285	2536.802
1.290	2603.066
1.295	2441.722
1.300	2519.254
1.305	2537.052
1.310	2475.849
1.315	2487.876
1.320	2438.877
1.325	2195.177
1.330	2388.232
1.335	2387.855
1.340	2408.983
1.345	2472.350
1.350	2290.908
1.355	2297.402
1.360	2348.858
1.365	2247.140
1.370	2169.099
1.375	2184.932
1.380	2158.804
1.385	2050.740
1.390	2008.686
1.395	1942.616
1.400	1848.730
1.405	1566.333
1.410	687.592
1.415	32.651
1.420	1025.664
1.425	1608.946
1.430	1827.657
1.435	1963.573
1.440	1956.031
1.445	1898.596
1.450	1958.320
1.455	1989.795
1.460	1895.452
1.465	1897.325
1.470	1917.496
1.475	1848.548
1.480	1807.612
1.485	1796.538
1.490	1792.704
1.495	1754.656
1.500	1692.960
1.505	1717.088
1.510	1725.925
1.515	1673.984
1.520	1655.226
1.525	1688.505
1.530	1663.557
1.535	1628.111
1.540	1607.536
1.545	1531.164
1.550	1587.001
1.555	1541.845
1.560	1516.736
1.565	1564.367
1.570	1516.605
1.575	1452.437
1.580	1468.728
1.585	1442.924
1.590	1333.747
1.595	1274.148
1.600	1085.932
1.605	383.776
1.610	678.726
1.615	1071.921
1.620	1193.742
1.625	1202.215
1.630	1159.293
1.635	1137.681
1.640	1107.148
1.645	1003.197
1.650	919.018
1.655	743.560
1.660	282.704
1.665	57.339
1.670	35.338
1.675	60.831
1.680	133.394
1.685	465.070
1.690	693.933
1.695	792.136
1.700	782.848
1.705	712.112
1.710	514.854
1.715	112.631
1.720	42.987
1.725	74.495
1.730	364.506
1.735	639.847
1.740	773.718
1.745	836.897
1.750	875.320
1.755	856.380
1.760	837.934
1.765	492.728
1.770	617.588
1.775	767.811
1.780	816.281
1.785	794.959
1.790	748.944
1.795	539.785
1.800	187.760
1.805	395.706
1.810	655.855
1.815	736.650
1.820	751.929
1.825	764.691
1.830	760.960
1.835	749.634
1.840	732.056
1.845	726.582
1.850	703.695
1.855	670.003
1.860	620.667
1.865	465.967
1.870	122.050
1.875	115.366
1.880	431.662
1.885	579.276
1.890	627.504
1.895	650.763
1.900	657.627
1.905	642.978
1.910	605.942
1.915	550.513
1.920	252.539
1.925	28.896
1.930	364.964
1.935	532.336
1.940	588.748
1.945	606.008
1.950	605.199
1.955	607.877
1.960	607.130
1.965	600.423
1.970	603.843
1.975	601.728
1.980	590.761
1.985	589.254
1.990	585.456
1.995	573.595
2.000	568.352
2.005	560.787
2.010	552.469
2.015	549.967
2.020	453.331
2.025	489.320
2.030	504.931
2.035	480.132
2.040	380.157
2.045	105.208
2.050	288.929
2.055	420.629
2.060	463.743
2.065	466.149
2.070	451.827
2.075	358.407
2.080	174.221
2.085	355.152
2.090	430.224
2.095	450.210
2.100	455.687
2.105	455.026
2.110	451.444
2.115	449.846
2.120	445.471
2.125	437.140
2.130	425.227
2.135	414.921
2.140	404.121
2.145	383.173
2.150	357.743
2.155	323.285
2.160	247.103
2.165	71.337
2.170	11.165
2.175	104.493
2.180	218.655
2.185	267.602
2.190	267.014
2.195	145.369
2.200	25.383
2.205	60.183
2.210	182.958
2.215	237.899
2.220	148.971
2.225	28.156
2.230	40.928
2.235	164.614
2.240	246.489
2.245	268.020
2.250	256.414
2.255	251.482
2.260	189.129
2.265	47.125
2.270	20.755
2.275	62.471
2.280	166.759
2.285	235.241
2.290	264.417
2.295	272.670
2.300	273.493
2.305	272.657
2.310	268.099
2.315	263.278
2.320	239.725
2.325	223.227
2.330	233.751
2.335	229.271
2.340	216.519
2.345	152.463
2.350	26.106
2.355	121.063
2.360	166.845
2.365	157.874
2.370	59.856
2.375	86.630
2.380	144.059
2.385	144.852
2.390	66.927
2.395	5.971
2.400	15.005
2.405	72.599
2.410	133.633
2.415	159.513
2.420	174.044
2.425	177.338
2.430	167.087
2.435	147.933
2.440	169.289
2.445	173.202
2.450	144.046
2.455	139.996
2.460	103.912
2.465	24.372
2.470	16.442
2.475	48.328
2.480	109.982
2.485	146.323
2.490	161.291
2.495	166.018
2.500	166.450
2.505	168.922
2.510	164.928
2.515	164.133
2.520	162.415
2.525	162.427
2.530	160.742
2.535	157.125
2.540	155.345
2.545	152.312
2.550	150.069
2.555	146.197
2.560	143.798
2.565	144.361
2.570	125.923
2.575	118.250
2.580	128.374
2.585	132.311
2.590	130.393
2.595	124.618
2.600	120.525
2.605	116.263
2.610	109.097
2.615	101.850
2.620	91.797
2.625	77.442
2.630	40.138
2.635	9.865
2.640	3.525
2.645	1.954
2.650	4.339
2.655	16.278
2.660	26.868
2.665	33.723
2.670	15.199
2.675	46.341
2.680	69.425
2.685	71.565
2.690	34.964
2.695	26.697
2.700	69.237
2.705	87.601
2.710	93.714
2.715	96.697
2.720	96.558
2.725	95.425
2.730	94.666
2.735	92.592
2.740	88.697
2.745	80.395
2.750	74.087
2.755	68.086
2.760	59.391
2.765	41.064
2.770	10.176
2.775	3.036
2.780	3.062
2.785	3.742
2.790	17.726
2.795	27.956
2.800	43.878
2.805	55.511
2.810	64.528
2.815	70.657
2.820	73.098
2.825	74.641
2.830	74.674
2.835	76.207
2.840	75.640
2.845	73.939
2.850	73.787
2.855	71.713
2.860	69.364
2.865	67.003
2.870	63.505
2.875	61.484
2.880	35.836
2.885	8.805
2.890	6.450
2.895	16.501
2.900	39.760
2.905	52.866
2.910	57.745
2.915	61.080
2.920	61.595
2.925	60.823
2.930	61.306
2.935	58.475
2.940	55.603
2.945	51.250
2.950	48.342
2.955	44.453
2.960	36.257
2.965	15.835
2.970	2.611
2.975	1.011
2.980	4.226
2.985	6.110
2.990	18.268
2.995	25.012
3.000	18.519
3.005	9.928
3.010	0.997
3.015	0.989
3.020	1.291
3.025	6.064
3.030	8.040
3.035	16.674
3.040	20.360
3.045	9.797
3.050	7.450
3.055	10.809
3.060	22.549
3.065	28.875
3.070	31.529
3.075	33.664
3.080	34.013
3.085	34.331
3.090	34.009
3.095	33.370
3.100	33.664
3.105	33.910
3.110	33.955
3.115	33.990
3.120	31.365
3.125	28.397
3.130	12.543
3.135	4.281
3.140	2.621
3.145	4.332
3.150	8.521
3.155	15.441
3.160	20.195
3.165	11.569
3.170	3.748
3.175	2.070
3.180	7.204
3.185	9.338
3.190	3.517
3.195	14.844
3.200	20.359
3.205	22.514
3.210	24.733
3.215	16.230
3.220	12.100
3.225	21.793
3.230	20.783
3.235	10.219
3.240	2.625
3.245	13.762
3.250	21.407
3.255	22.320
3.260	24.185
3.265	22.966
3.270	24.342
3.275	25.152
3.280	23.075
3.285	20.520
3.290	20.725
3.295	21.119
3.300	20.819
3.305	20.064
3.310	20.328
3.315	20.756
3.320	17.697
3.325	16.465
3.330	8.872
3.335	2.229
3.340	1.369
3.345	2.837
3.350	8.654
3.355	13.759
3.360	16.022
3.365	18.147
3.370	17.551
3.375	18.685
3.380	18.082
3.385	18.607
3.390	18.422
3.395	18.350
3.400	16.573
3.405	16.012
3.410	16.221
3.415	17.601
3.420	17.156
3.425	17.400
3.430	17.149
3.435	16.622
3.440	16.416
3.445	17.367
3.450	16.830
3.455	18.103
3.460	17.355
3.465	17.779
3.470	17.121
3.475	15.997
3.480	14.511
3.485	14.990
3.490	14.765
3.495	15.569
3.500	11.196
3.505	4.179
3.510	10.049
3.515	8.810
3.520	9.365
3.525	11.892
3.530	12.201
3.535	12.692
3.540	6.403
3.545	3.801
3.550	4.156
3.555	9.854
3.560	12.236
3.565	10.734
3.570	12.375
3.575	12.442
3.580	11.358
3.585	10.451
3.590	8.834
3.595	7.680
3.600	2.709
3.605	0.765
3.610	1.110
3.615	1.851
3.620	0.388
3.625	3.882
3.630	7.040
3.635	6.991
3.640	6.474
3.645	5.643
3.650	1.385
3.655	1.188
3.660	0.538
3.665	0.569
3.670	2.195
3.675	1.876
3.680	4.000
3.685	4.328
3.690	4.267
3.695	4.264
3.700	1.132
3.705	4.654
3.710	6.426
3.715	6.463
3.720	7.147
3.725	6.988
3.730	6.311
3.735	6.423
3.740	7.006
3.745	6.993
3.750	6.800
3.755	8.530
3.760	8.233
3.765	7.403
3.770	7.781
3.775	7.659
3.780	7.495
3.785	6.484
3.790	5.598
3.795	4.562
3.800	1.683
3.805	0.187
3.810	0.928
3.815	0.782
3.820	1.420
3.825	0.348
3.830	2.476
3.835	3.203
3.840	3.791
3.845	4.991
3.850	5.464
3.855	6.884
3.860	4.262
3.865	1.636
3.870	5.087
3.875	5.950
3.880	5.976
3.885	6.548
3.890	6.640
3.895	6.177
3.900	5.369
3.905	6.399
3.910	5.996
3.915	5.343
3.920	5.277
3.925	5.889
3.930	3.192
3.935	4.812
3.940	5.092
3.945	4.732
3.950	4.919
3.955	1.519
3.960	0.939
3.965	1.226
3.970	1.804
3.975	0.370
3.980	0.621
3.985	0.756
3.990	0.476
3.995	1.741
4.000	1.757
4.005	1.279
4.010	1.534
4.015	1.963
4.020	2.835
4.025	2.831
4.030	2.421
4.035	3.488
4.040	3.614
4.045	3.405
4.050	2.120
4.055	2.941
4.060	2.601
4.065	2.622
4.070	2.624
4.075	3.033
4.080	3.341
4.085	2.515
4.090	2.782
4.095	2.511
4.100	2.861
4.105	2.857
4.110	3.596
4.115	3.401
4.120	2.903
4.125	3.136
4.130	3.377
4.135	3.659
4.140	2.926
4.145	3.071
4.150	3.484
4.155	3.008
4.160	2.151
4.165	1.287
4.170	0.799
4.175	0.495
4.180	0.983
4.185	0.839
4.190	0.807
4.195	0.829
4.200	1.267
4.205	0.542
4.210	2.408
4.215	1.145
4.220	0.907
4.225	1.110
4.230	0.553
4.235	0.551
4.240	1.332
4.245	2.367
4.250	0.174
4.255	1.017
4.260	2.677
4.265	2.225
4.270	2.757
4.275	4.353
4.280	2.203
4.285	3.573
4.290	2.903
4.295	2.835
4.300	3.369
4.305	3.210
4.310	3.175
4.315	3.017
4.320	3.058
4.325	2.081
4.330	2.034
4.335	2.365
4.340	3.692
4.345	3.353
4.350	3.136
4.355	2.446
4.360	2.913
4.365	2.364
4.370	3.099
4.375	2.627
4.380	2.229
4.385	1.928
4.390	2.937
4.395	3.208
4.400	1.883
4.405	2.987
4.410	2.142
4.415	2.426
4.420	1.828
4.425	1.997
4.430	1.848
4.435	2.870
4.440	1.411
4.445	1.895
4.450	2.159
4.455	0.884
4.460	1.876
4.465	1.301
4.470	0.735
4.475	0.124
4.480	0.622
4.485	0.737
4.490	0.418
4.495	1.514
4.500	0.495
4.505	0.370
4.510	0.862
4.515	0.619
4.520	0.238
4.525	0.567
4.530	0.863
4.535	0.846
4.540	0.510
4.545	0.468
4.550	0.712
4.555	0.942
4.560	1.645
4.565	2.105
4.570	1.713
4.575	1.059
4.580	2.314
4.585	0.897
4.590	1.673
4.595	1.313
4.600	0.471
4.605	0.562
4.610	0.585
4.615	0.489
4.620	0.841
4.625	0.257
4.630	0.659
4.635	0.948
4.640	0.917
4.645	0.928
4.650	0.554
4.655	1.278
4.660	0.748
4.665	0.812
4.670	0.811
4.675	1.477
4.680	1.619
4.685	2.083
4.690	1.597
4.695	1.223
4.700	0.085
4.705	0.824
4.710	0.396
4.715	1.295
4.720	1.479
4.725	1.002
4.730	0.492
4.735	0.471
4.740	0.803
4.745	1.257
4.750	0.198
4.755	0.875
4.760	0.685
4.765	1.450
4.770	0.893
4.775	0.492
4.780	0.085
4.785	1.666
4.790	1.440
4.795	1.799
4.800	1.162
4.805	0.410
4.810	1.084
4.815	0.283
4.820	0.573
4.825	1.207
4.830	1.713
4.835	0.715
4.840	1.401
4.845	0.800
4.850	1.615
4.855	0.150
4.860	1.025
4.865	0.826
4.870	0.983
4.875	1.482
4.880	1.332
4.885	0.945
4.890	0.550
4.895	0.712
4.900	1.072
4.905	1.021
4.910	1.183
4.915	1.110
4.920	1.002
4.925	2.137
4.930	0.975
4.935	0.506
4.940	0.497
4.945	1.417
4.950	0.543
4.955	0.652
4.960	1.582
4.965	0.913
4.970	0.553
4.975	0.880
4.980	0.714
4.985	0.840
4.990	0.827
4.995	0.462
5.000	0.603
5.005	0.641
5.010	0.270
5.015	0.421
5.020	1.046
5.025	0.202
5.030	0.831
5.035	0.163
5.040	0.915
5.045	0.167
5.050	1.200
5.055	0.873
5.060	1.105
5.065	1.271
5.070	0.681
5.075	0.399
5.080	0.226
5.085	1.207
5.090	1.067
5.095	0.951
5.100	0.553
5.105	0.289
5.110	1.066
5.115	0.410
5.120	0.638
5.125	0.857
5.130	0.316
5.135	0.429
5.140	0.721
5.145	0.845
5.150	0.474
5.155	1.099
5.160	1.560
5.165	1.147
5.170	1.240
5.175	1.266
5.180	1.995
5.185	1.784
5.190	1.613
5.195	1.890
5.200	1.319
5.205	0.315
5.210	0.545
5.215	0.565
5.220	0.356
5.225	0.563
5.230	0.838
5.235	1.664
5.240	1.181
5.245	1.722
5.250	1.196
5.255	1.186
5.260	1.027
5.265	0.841
5.270	0.485
5.275	1.148
5.280	1.010
5.285	0.671
5.290	0.584
5.295	0.561
5.300	0.175
5.305	0.837
5.310	0.396
5.315	0.768
5.320	1.700
5.325	0.123
5.330	1.232
5.335	0.412
5.340	0.367
5.345	0.738
5.350	1.197
5.355	1.231
5.360	1.389
5.365	1.072
5.370	0.848
5.375	2.059
5.380	0.717
5.385	1.226
5.390	0.830
5.395	1.931
5.400	1.533
5.405	1.162
5.410	1.792
5.415	2.086
5.420	1.334
5.425	1.097
5.430	0.641
5.435	1.488
5.440	0.984
5.445	1.112
5.450	0.651
5.455	1.090
5.460	0.326
5.465	0.429
5.470	0.772
5.475	0.814
5.480	0.412
5.485	0.722
5.490	1.339
5.495	1.540
5.500	0.424
5.505	1.726
5.510	0.265
5.515	0.710
5.520	0.359
5.525	1.981
5.530	1.255
5.535	0.903
5.540	0.776
5.545	0.657
5.550	0.887
5.555	0.797
5.560	2.112
5.565	1.320
5.570	1.303
5.575	0.615
5.580	0.816
5.585	1.112
5.590	0.604
5.595	0.489
5.600	0.471
5.605	1.725
5.610	0.740
5.615	1.233
5.620	0.717
5.625	0.381
5.630	0.478
5.635	0.764
5.640	1.296
5.645	0.704
5.650	0.503
5.655	0.137
5.660	0.258
5.665	0.682
5.670	0.650
5.675	1.051
5.680	1.128
5.685	0.419
5.690	0.852
5.695	0.386
5.700	0.400
5.705	0.166
5.710	0.684
5.715	0.378
5.720	0.254
5.725	0.847
5.730	0.420
5.735	0.947
5.740	0.233
5.745	0.672
5.750	0.496
5.755	1.197
5.760	0.966
5.765	0.312
5.770	0.133
5.775	0.244
5.780	0.683
5.785	0.982
5.790	1.127
5.795	1.275
5.800	0.277
5.805	0.720
5.810	0.740
5.815	0.646
5.820	0.608
5.825	0.703
5.830	0.185
5.835	1.478
5.840	0.519
5.845	0.582
5.850	0.410
5.855	0.686
5.860	1.434
5.865	1.296
5.870	0.149
5.875	1.274
5.880	0.679
5.885	0.659
5.890	1.008
5.895	0.623
5.900	1.039
5.905	1.042
5.910	0.847
5.915	0.123
5.920	0.329
5.925	0.456
5.930	1.068
5.935	0.142
5.940	0.334
5.945	0.270
5.950	1.499
5.955	0.100
5.960	0.701
5.965	0.552
5.970	0.771
5.975	0.678
5.980	0.314
5.985	0.367
5.990	0.880
5.995	0.748
6.000	0.568
6.005	0.635
6.010	1.390
6.015	0.326
6.020	0.662
6.025	0.757
6.030	0.613
6.035	0.381
6.040	0.389
6.045	0.657
6.050	1.416
6.055	0.678
6.060	1.169
6.065	0.296
6.070	0.694
6.075	0.928
6.080	0.425
6.085	0.270
6.090	1.036
6.095	0.842
6.100	0.340
6.105	0.201
6.110	0.432
6.115	0.533
6.120	0.565
6.125	1.025
6.130	0.233
6.135	0.738
6.140	1.081
6.145	0.986
6.150	0.862
6.155	0.362
6.160	0.856
6.165	0.867
6.170	0.384
6.175	0.780
6.180	1.211
6.185	0.529
6.190	0.365
6.195	0.158
6.200	0.817
6.205	0.677
6.210	0.219
6.215	0.538
6.220	0.736
6.225	1.167
6.230	0.874
6.235	0.384
6.240	0.777
6.245	0.463
6.250	1.419
6.255	0.089
6.260	0.578
6.265	0.597
6.270	0.663
6.275	0.407
6.280	0.959
6.285	0.644
6.290	0.631
6.295	0.129
6.300	0.553
6.305	0.563
6.310	0.126
6.315	0.285
6.320	0.455
6.325	0.376
6.330	0.784
6.335	0.702
6.340	0.835
6.345	0.415
6.350	0.194
6.355	0.662
6.360	0.634
6.365	0.206
6.370	0.264
6.375	0.266
6.380	0.514
6.385	0.434
6.390	1.032
6.395	0.282
6.400	0.529
6.405	0.140
6.410	1.327
6.415	0.778
6.420	1.206
6.425	0.780
6.430	0.918
6.435	0.404
6.440	0.704
6.445	0.587
6.450	0.583
6.455	0.569
6.460	0.226
6.465	0.519
6.470	0.473
6.475	0.668
6.480	1.049
6.485	0.741
6.490	0.225
6.495	1.325
6.500	0.258
6.505	0.187
6.510	0.437
6.515	0.776
6.520	0.833
6.525	0.693
6.530	0.461
6.535	0.240
6.540	0.507
6.545	0.372
6.550	1.165
6.555	0.997
6.560	0.249
6.565	0.351
6.570	0.298
6.575	1.165
6.580	0.312
6.585	0.925
6.590	0.849
6.595	1.253
6.600	1.154
6.605	0.073
6.610	0.291
6.615	0.980
6.620	0.115
6.625	0.533
6.630	0.203
6.635	1.303
6.640	0.864
6.645	0.675
6.650	0.609
6.655	0.438
6.660	1.150
6.665	1.334
6.670	0.469
6.675	0.459
6.680	0.952
6.685	0.545
6.690	0.091
6.695	0.470
6.700	0.607
6.705	0.422
6.710	0.819
6.715	0.703
6.720	1.204
6.725	0.549
6.730	0.589
6.735	0.373
6.740	0.735
6.745	1.090
6.750	0.903
6.755	1.279
6.760	0.490
6.765	1.212
6.770	0.715
6.775	0.715
6.780	0.589
6.785	0.308
6.790	0.369
6.795	0.321
6.800	0.743
6.805	0.669
6.810	1.045
6.815	0.238
6.820	0.558
6.825	0.592
6.830	0.750
6.835	0.888
6.840	0.797
6.845	0.790
6.850	0.238
6.855	0.477
6.860	0.244
6.865	0.600
6.870	0.210
6.875	0.107
6.880	0.812
6.885	1.474
6.890	0.813
6.895	0.944
6.900	0.638
6.905	0.182
6.910	1.066
6.915	0.638
6.920	0.785
6.925	0.829
6.930	0.388
6.935	0.388
6.940	0.886
6.945	0.452
6.950	0.610
6.955	0.759
6.960	0.848
6.965	0.865
6.970	1.328
6.975	0.565
6.980	0.637
6.985	0.284
6.990	0.907
6.995	0.853
7.000	0.492
7.005	0.634
7.010	0.186
7.015	0.339
7.020	0.227
7.025	0.676
7.030	0.541
7.035	0.906
7.040	1.344
7.045	0.795
7.050	0.905
7.055	0.272
7.060	0.784
7.065	0.391
7.070	0.909
7.075	0.523
7.080	0.957
7.085	0.802
7.090	0.825
7.095	0.675
7.100	0.708
7.105	0.543
7.110	0.308
7.115	0.753
7.120	0.412
7.125	0.151
7.130	1.237
7.135	0.630
7.140	0.610
7.145	1.392
7.150	0.545
7.155	0.886
7.160	0.423
7.165	0.649
7.170	0.627
7.175	0.483
7.180	0.718
7.185	1.282
7.190	0.107
7.195	0.591
7.200	0.260
7.205	0.936
7.210	0.739
7.215	0.643
7.220	1.489
7.225	0.066
7.230	0.867
7.235	0.636
7.240	0.673
7.245	0.864
7.250	0.940
7.255	0.538
7.260	0.429
7.265	0.457
7.270	0.564
7.275	0.797
7.280	0.703
7.285	0.412
7.290	0.775
7.295	1.550
7.300	0.031
7.305	1.303
7.310	0.859
7.315	0.838
7.320	0.389
7.325	0.315
7.330	0.645
7.335	0.484
7.340	0.594
7.345	0.262
7.350	0.458
7.355	0.641
7.360	0.114
7.365	1.471
7.370	0.122
7.375	0.767
7.380	0.653
7.385	0.802
7.390	2.033
7.395	0.877
7.400	0.616
7.405	0.263
7.410	0.160
7.415	0.244
7.420	0.580
7.425	0.600
7.430	0.723
7.435	0.182
7.440	0.252
7.445	0.577
7.450	0.080
7.455	0.371
7.460	0.343
7.465	0.203
7.470	0.528
7.475	0.407
7.480	0.588
7.485	0.545
7.490	0.764
7.495	0.607
7.500	0.595
7.505	0.306
7.510	0.692
7.515	0.605
7.520	1.055
7.525	1.322
7.530	1.629
7.535	0.590
7.540	1.336
7.545	0.194
7.550	0.376
7.555	0.614
7.560	0.755
7.565	0.654
7.570	0.454
7.575	0.497
7.580	0.825
7.585	0.287
7.590	0.246
7.595	0.404
7.600	0.453
7.605	0.645
7.610	0.328
7.615	0.821
7.620	1.199
7.625	0.701
7.630	0.699
7.635	0.921
7.640	0.978
7.645	1.244
7.650	0.443
7.655	0.540
7.660	0.631
7.665	0.391
7.670	0.509
7.675	0.776
7.680	0.748
7.685	0.465
7.690	0.496
7.695	0.950
7.700	0.408
7.705	0.051
7.710	0.460
7.715	0.306
7.720	0.408
7.725	0.973
7.730	0.150
7.735	0.322
7.740	0.237
7.745	0.818
7.750	0.819
7.755	0.625
7.760	1.835
7.765	0.672
7.770	0.229
7.775	0.828
7.780	0.611
7.785	0.513
7.790	0.630
7.795	0.562
7.800	0.263
7.805	0.247
7.810	0.450
7.815	0.436
7.820	0.658
7.825	0.187
7.830	1.404
7.835	0.557
7.840	0.855
7.845	0.591
7.850	0.389
7.855	0.539
7.860	0.446
7.865	0.212
7.870	0.445
7.875	0.553
7.880	0.895
7.885	0.135
7.890	0.543
7.895	0.681
7.900	0.976
7.905	0.168
7.910	0.965
7.915	1.040
7.920	0.520
7.925	0.416
7.930	1.234
7.935	0.065
7.940	0.369
7.945	0.692
7.950	0.713
7.955	0.463
7.960	1.396
7.965	0.913
7.970	0.419
7.975	0.775
7.980	0.430
7.985	0.434
7.990	0.279
7.995	1.439
8.000	0.499
8.005	0.213
8.010	0.519
8.015	0.607
8.020	0.315
8.025	0.168
8.030	0.715
8.035	0.696
8.040	1.014
8.045	0.479
8.050	0.534
8.055	0.334
8.060	0.679
8.065	0.541
8.070	0.966
8.075	0.568
8.080	0.314
8.085	0.649
8.090	0.808
8.095	0.668
8.100	1.182
8.105	1.147
8.110	0.850
8.115	0.503
8.120	0.549
8.125	0.360
8.130	0.654
8.135	0.962
8.140	0.572
8.145	0.647
8.150	0.347
8.155	0.572
8.160	0.142
8.165	0.745
8.170	1.019
8.175	0.557
8.180	0.336
8.185	0.773
8.190	0.427
8.194	0.231
8.199	0.867
8.204	1.015
8.209	0.913
8.214	1.251
8.219	0.789
8.224	0.198
8.229	0.583
8.234	0.463
8.239	0.820
8.244	0.483
8.249	1.182
8.254	0.945
8.259	0.588
8.264	0.598
8.269	0.460
8.274	0.335
8.279	0.664
8.284	0.394
8.289	0.488
8.294	0.908
8.299	0.399
8.304	0.406
8.309	0.368
8.314	0.592
8.319	0.476
8.324	0.508
8.329	1.336
8.334	0.029
8.339	0.887
8.344	0.734
8.349	0.984
8.354	0.826
8.359	0.469
8.364	0.523
8.369	0.898
8.374	0.990
8.379	0.513
8.384	0.459
8.389	0.511
8.394	0.799
8.399	0.303
8.404	0.647
8.409	0.292
8.414	0.731
8.419	1.176
8.424	0.554
8.429	0.285
8.434	0.743
8.439	0.952
8.444	0.520
8.449	0.584
8.454	0.798
8.459	0.700
8.464	1.241
8.469	0.530
8.474	0.495
8.479	0.313
8.484	0.103
8.489	0.894
8.494	0.639
8.499	0.377
8.504	0.699
8.509	1.712
8.514	0.345
8.519	0.230
8.524	0.848
8.529	0.411
8.534	0.895
8.539	1.446
8.544	0.578
8.549	0.730
8.554	0.490
8.559	0.469
8.564	0.050
8.569	0.428
8.574	1.210
8.579	0.155
8.584	0.438
8.589	0.200
8.594	0.930
8.599	1.109
8.604	0.478
8.609	2.210
8.614	0.419
8.619	0.381
8.624	0.779
8.629	1.047
8.634	0.788
8.639	0.229
8.644	0.383
8.649	0.622
8.654	0.596
8.659	0.556
8.664	1.137
8.669	0.964
8.674	0.770
8.679	0.008
8.684	0.881
8.689	0.371
8.694	0.462
8.699	1.664
8.704	0.524
8.709	0.797
8.714	0.946
8.719	0.377
8.724	1.114
8.729	0.399
8.734	0.405
8.739	0.226
8.744	1.082
8.749	0.792
8.754	0.365
8.759	0.712
8.764	0.078
8.769	0.545
8.774	0.943
8.779	0.699
8.784	0.636
8.789	0.183
8.794	0.594
8.799	0.188
8.804	0.408
8.809	0.387
8.814	0.519
8.819	0.643
8.824	0.429
8.829	0.596
8.834	0.452
8.839	0.679
8.844	1.133
8.849	0.714
8.854	0.519
8.859	0.459
8.864	0.110
8.869	0.164
8.874	0.211
8.879	0.963
8.884	0.402
8.889	0.494
8.894	0.448
8.899	0.432
8.904	0.924
8.909	0.335
8.914	1.177
8.919	0.501
8.924	0.444
8.929	0.161
8.934	0.368
8.939	0.224
8.944	0.919
8.949	0.863
8.954	0.344
8.959	0.488
8.964	0.950
8.969	0.581
8.974	0.684
8.979	0.518
8.984	0.951
8.989	0.591
8.994	0.262
8.999	0.691
9.004	0.935
9.009	0.483
9.014	0.295
9.019	0.465
9.024	0.534
9.029	0.778
9.034	0.697
9.039	0.310
9.044	0.196
9.049	0.295
9.054	0.453
9.059	0.688
9.064	0.680
9.069	0.751
9.074	0.355
9.079	0.615
9.084	0.223
9.089	0.003
9.094	0.354
9.099	0.481
9.104	0.545
9.109	0.533
9.114	0.727
9.119	0.717
9.124	0.415
9.129	0.491
9.134	1.378
9.139	0.708
9.144	0.404
9.149	0.292
9.154	1.140
9.159	1.250
9.164	0.939
9.169	0.237
9.174	0.324
9.179	0.537
9.184	0.569
9.189	1.151
9.194	0.503
9.199	0.804
9.204	0.421
9.209	1.497
9.214	1.031
9.219	0.894
9.224	0.117
9.229	0.466
9.234	0.461
9.239	0.922
9.244	0.663
9.249	0.339
9.254	0.551
9.259	0.907
9.264	0.337
9.269	1.164
9.274	0.791
9.279	0.452
9.284	0.585
9.289	0.613
9.294	0.372
9.299	0.259
9.304	1.070
9.309	1.063
9.314	0.317
9.319	0.729
9.324	0.870
9.329	0.908
9.334	0.135
9.339	1.529
9.344	1.104
9.349	0.545
9.354	0.508
9.359	1.082
9.364	0.768
9.369	0.648
9.374	0.199
9.379	1.359
9.384	1.134
9.389	0.840
9.394	1.015
9.399	0.525
9.404	0.913
9.409	0.160
9.414	0.382
9.419	0.562
9.424	0.550
9.429	1.274
9.434	0.332
9.439	0.955
9.444	1.162
9.449	0.575
9.454	0.812
9.459	0.583
9.464	0.795
9.469	0.620
9.474	0.431
9.479	0.298
9.484	0.722
9.489	0.286
9.494	0.236
9.499	0.886
9.504	0.779
9.509	0.993
9.514	0.993
9.519	0.690
9.524	0.527
9.529	0.911
9.534	1.501
9.539	0.600
9.544	0.741
9.549	0.940
9.554	0.894
9.559	1.045
9.564	0.178
9.569	0.437
9.574	0.246
9.579	0.530
9.584	0.655
9.589	0.512
9.594	0.290
9.599	0.972
9.604	0.878
9.609	0.766
9.614	1.602
9.619	0.271
9.624	0.659
9.629	0.542
9.634	1.110
9.639	0.536
9.644	0.982
9.649	1.128
9.654	0.831
9.659	0.657
9.664	1.025
9.669	0.853
9.674	0.892
9.679	0.690
9.684	0.163
9.689	1.310
9.694	0.545
9.699	0.277
9.704	0.850
9.709	0.365
9.714	0.724
9.719	0.309
9.724	0.072
9.729	0.312
9.734	0.506
9.739	0.562
9.744	0.811
9.749	0.423
9.754	0.486
9.759	0.709
9.764	1.397
9.769	1.122
9.774	0.824
9.779	0.774
9.784	0.629
9.789	0.446
9.794	0.598
9.799	0.285
9.804	0.992
9.809	0.380
9.814	0.059
9.819	0.315
9.824	1.010
9.829	0.219
9.834	0.407
9.839	1.296
9.844	0.746
9.849	0.056
9.854	0.635
9.859	0.602
9.864	0.399
9.869	0.715
9.874	0.572
9.879	1.176
9.884	1.435
9.889	0.453
9.894	0.976
9.899	0.236
9.904	0.380
9.909	0.730
9.914	0.850
9.919	0.419
9.924	0.649
9.929	0.323
9.934	0.726
9.939	0.675
9.944	0.651
9.949	0.597
9.954	0.211
9.959	0.904
9.964	0.589
9.969	1.200
9.974	0.696
9.979	0.690
9.984	0.646
9.989	0.138
9.994	0.186
[truncated: 1 more rows]
