# Supplementary material for: Chemometric Analysis of a Ternary Mixture of Caffeine, Quinic Acid, and Nicotinic Acid by Terahertz Spectroscopy
Source: ACS Omega. 2022 Sep 27;7(40):35783–91. doi: 10.1021/acsomega.2c03808 (PMC9558605; doi:10.1021/acsomega.2c03808)
Supplement: Supplementary file 2 — ao2c03808_si_002.zip [file ao2c03808_si_002.zip › data_and_codes/extended_data/id0-48_run001/fda-1-2.csv]

0.000	1495.820
0.005	625.895
0.010	676.709
0.015	1088.753
0.020	1388.356
0.025	356.335
0.030	584.220
0.035	617.114
0.040	517.489
0.045	1127.551
0.050	985.306
0.055	1543.768
0.060	524.629
0.065	102.789
0.070	1113.046
0.075	1210.405
0.080	1341.351
0.085	1410.851
0.090	183.306
0.095	361.725
0.100	623.883
0.105	1147.995
0.110	1649.588
0.115	1359.286
0.120	3492.213
0.125	3021.254
0.130	1920.063
0.135	3106.830
0.140	3525.554
0.145	3828.743
0.150	4269.137
0.155	4076.366
0.160	3628.217
0.165	2708.106
0.170	2213.874
0.175	3415.867
0.180	3908.536
0.185	3446.801
0.190	4523.194
0.195	5976.243
0.200	6558.517
0.205	6042.388
0.210	6344.019
0.215	6103.095
0.220	6992.591
0.225	6788.547
0.230	7723.874
0.235	9053.673
0.240	8152.043
0.245	7862.516
0.250	7764.635
0.255	7708.466
0.260	7365.692
0.265	8224.459
0.270	8129.383
0.275	9697.057
0.280	9426.400
0.285	8453.815
0.290	8813.451
0.295	9393.863
0.300	9100.227
0.305	9003.673
0.310	9673.040
0.315	9214.338
0.320	9456.040
0.325	9285.876
0.330	9975.613
0.335	9216.545
0.340	9230.997
0.345	8998.670
0.350	9883.196
0.355	9997.313
0.360	9024.163
0.365	9873.004
0.370	10541.123
0.375	10318.877
0.380	9343.148
0.385	9589.007
0.390	9349.706
0.395	9480.952
0.400	9000.767
0.405	9314.136
0.410	9310.460
0.415	9270.115
0.420	8908.313
0.425	8813.497
0.430	9058.932
0.435	8539.770
0.440	8506.142
0.445	9197.737
0.450	9497.613
0.455	8868.290
0.460	9476.882
0.465	8957.730
0.470	8986.097
0.475	9035.266
0.480	9082.211
0.485	9242.981
0.490	9163.144
0.495	8902.349
0.500	8673.017
0.505	8810.815
0.510	8712.985
0.515	8677.634
0.520	8555.642
0.525	8457.411
0.530	8177.347
0.535	8155.833
0.540	8561.391
0.545	8317.663
0.550	7402.401
0.555	5262.894
0.560	3680.442
0.565	6883.968
0.570	7821.649
0.575	8101.100
0.580	8511.235
0.585	8416.697
0.590	8249.592
0.595	8465.178
0.600	8594.366
0.605	8088.987
0.610	8258.649
0.615	8264.790
0.620	7882.658
0.625	7805.828
0.630	7733.879
0.635	7618.994
0.640	7412.654
0.645	7343.056
0.650	7111.923
0.655	7413.904
0.660	7154.540
0.665	6928.021
0.670	7077.589
0.675	7163.550
0.680	7049.057
0.685	7010.527
0.690	6941.701
0.695	6992.473
0.700	6944.131
0.705	6543.417
0.710	6712.477
0.715	6637.459
0.720	6428.743
0.725	6433.296
0.730	6236.943
0.735	6154.850
0.740	6156.815
0.745	5637.149
0.750	4553.912
0.755	3205.888
0.760	4880.733
0.765	5325.453
0.770	5351.354
0.775	5522.181
0.780	5538.070
0.785	5393.021
0.790	5290.192
0.795	5461.944
0.800	5302.443
0.805	5227.471
0.810	5234.546
0.815	5186.603
0.820	5217.251
0.825	5187.840
0.830	4956.494
0.835	5031.700
0.840	5084.198
0.845	4807.255
0.850	4756.266
0.855	4878.545
0.860	4710.789
0.865	4700.029
0.870	4604.308
0.875	4566.706
0.880	4576.418
0.885	4466.017
0.890	4396.682
0.895	4468.155
0.900	4311.112
0.905	4208.476
0.910	4329.633
0.915	4214.334
0.920	4094.419
0.925	4110.839
0.930	4123.862
0.935	4103.554
0.940	4045.591
0.945	3915.034
0.950	3948.352
0.955	3919.371
0.960	3742.233
0.965	3689.689
0.970	3638.087
0.975	3613.368
0.980	3360.252
0.985	3145.389
0.990	2192.709
0.995	2818.322
1.000	3054.209
1.005	3345.530
1.010	3330.919
1.015	3132.578
1.020	3188.552
1.025	3227.025
1.030	3168.683
1.035	3062.250
1.040	3023.572
1.045	3080.843
1.050	3062.607
1.055	2885.539
1.060	2939.824
1.065	2940.565
1.070	2818.275
1.075	2680.443
1.080	2629.388
1.085	2461.281
1.090	2083.046
1.095	1068.321
1.100	162.594
1.105	916.631
1.110	1476.896
1.115	844.236
1.120	1506.933
1.125	2029.760
1.130	2209.216
1.135	2217.074
1.140	2148.394
1.145	2107.623
1.150	1833.169
1.155	1085.877
1.160	788.953
1.165	139.076
1.170	632.506
1.175	1488.409
1.180	1828.718
1.185	1981.125
1.190	2050.946
1.195	1960.673
1.200	1951.101
1.205	1670.110
1.210	639.492
1.215	1335.072
1.220	1696.172
1.225	1652.283
1.230	926.725
1.235	1213.520
1.240	1659.501
1.245	1879.963
1.250	1883.218
1.255	1913.552
1.260	1908.488
1.265	1862.479
1.270	1925.830
1.275	1876.783
1.280	1755.842
1.285	1831.508
1.290	1880.130
1.295	1762.031
1.300	1807.954
1.305	1817.170
1.310	1761.215
1.315	1756.628
1.320	1711.752
1.325	1535.342
1.330	1649.928
1.335	1640.765
1.340	1648.396
1.345	1686.815
1.350	1563.022
1.355	1568.379
1.360	1618.657
1.365	1556.780
1.370	1518.724
1.375	1541.926
1.380	1540.729
1.385	1477.867
1.390	1458.504
1.395	1424.762
1.400	1363.003
1.405	1164.274
1.410	524.028
1.415	14.540
1.420	773.452
1.425	1191.459
1.430	1346.331
1.435	1434.362
1.440	1424.108
1.445	1380.233
1.450	1417.545
1.455	1437.539
1.460	1368.989
1.465	1367.402
1.470	1388.247
1.475	1343.886
1.480	1324.253
1.485	1323.155
1.490	1328.497
1.495	1305.796
1.500	1262.735
1.505	1288.106
1.510	1297.168
1.515	1261.431
1.520	1250.935
1.525	1274.330
1.530	1255.119
1.535	1228.749
1.540	1212.168
1.545	1154.710
1.550	1189.165
1.555	1153.200
1.560	1129.656
1.565	1157.962
1.570	1118.922
1.575	1066.523
1.580	1074.993
1.585	1058.056
1.590	981.016
1.595	941.593
1.600	814.740
1.605	291.223
1.610	521.123
1.615	811.162
1.620	909.146
1.625	918.376
1.630	889.416
1.635	875.494
1.640	853.968
1.645	773.739
1.650	707.008
1.655	575.605
1.660	221.234
1.665	43.990
1.670	27.563
1.675	46.471
1.680	103.472
1.685	343.031
1.690	502.421
1.695	572.518
1.700	567.295
1.705	520.502
1.710	382.527
1.715	86.933
1.720	30.562
1.725	57.162
1.730	278.479
1.735	476.077
1.740	573.445
1.745	619.807
1.750	647.679
1.755	631.893
1.760	616.395
1.765	362.780
1.770	451.358
1.775	556.780
1.780	585.972
1.785	570.800
1.790	536.352
1.795	387.322
1.800	134.813
1.805	288.216
1.810	461.854
1.815	514.488
1.820	525.187
1.825	531.049
1.830	529.941
1.835	524.208
1.840	514.685
1.845	510.813
1.850	496.318
1.855	476.109
1.860	443.756
1.865	337.549
1.870	94.802
1.875	85.844
1.880	311.825
1.885	413.151
1.890	442.713
1.895	456.783
1.900	460.845
1.905	447.478
1.910	421.104
1.915	381.711
1.920	177.664
1.925	26.477
1.930	253.380
1.935	363.684
1.940	400.908
1.945	414.581
1.950	413.774
1.955	416.548
1.960	413.656
1.965	408.055
1.970	408.670
1.975	410.724
1.980	401.320
1.985	401.279
1.990	396.913
1.995	387.481
2.000	382.019
2.005	372.669
2.010	363.172
2.015	359.492
2.020	294.745
2.025	315.148
2.030	322.285
2.035	304.114
2.040	240.812
2.045	65.548
2.050	181.543
2.055	261.668
2.060	283.705
2.065	283.935
2.070	272.755
2.075	216.629
2.080	107.921
2.085	210.931
2.090	250.577
2.095	257.280
2.100	258.891
2.105	256.546
2.110	251.208
2.115	250.453
2.120	247.848
2.125	241.300
2.130	235.659
2.135	231.363
2.140	226.460
2.145	216.270
2.150	202.774
2.155	186.693
2.160	144.034
2.165	44.598
2.170	7.634
2.175	62.675
2.180	125.355
2.185	154.246
2.190	153.643
2.195	85.622
2.200	17.561
2.205	37.003
2.210	103.052
2.215	131.038
2.220	81.432
2.225	15.731
2.230	23.204
2.235	88.387
2.240	126.884
2.245	135.795
2.250	129.727
2.255	125.722
2.260	94.709
2.265	23.274
2.270	11.528
2.275	32.849
2.280	88.990
2.285	122.642
2.290	138.297
2.295	144.969
2.300	148.675
2.305	150.406
2.310	150.714
2.315	148.948
2.320	138.467
2.325	129.800
2.330	138.370
2.335	137.141
2.340	133.511
2.345	94.964
2.350	17.720
2.355	78.604
2.360	107.731
2.365	100.619
2.370	38.984
2.375	55.283
2.380	89.776
2.385	91.895
2.390	43.287
2.395	3.474
2.400	9.205
2.405	48.367
2.410	84.576
2.415	100.677
2.420	107.249
2.425	110.664
2.430	105.419
2.435	92.339
2.440	104.868
2.445	108.674
2.450	91.152
2.455	87.176
2.460	65.618
2.465	16.221
2.470	10.432
2.475	31.758
2.480	66.274
2.485	85.817
2.490	94.027
2.495	96.901
2.500	96.550
2.505	95.982
2.510	96.202
2.515	93.358
2.520	93.093
2.525	92.211
2.530	92.085
2.535	90.057
2.540	88.754
2.545	89.172
2.550	86.953
2.555	85.045
2.560	83.316
2.565	83.450
2.570	71.926
2.575	67.112
2.580	72.057
2.585	74.334
2.590	71.654
2.595	70.655
2.600	65.430
2.605	63.224
2.610	59.110
2.615	55.208
2.620	49.245
2.625	41.647
2.630	23.633
2.635	6.629
2.640	2.573
2.645	1.413
2.650	1.281
2.655	9.482
2.660	13.775
2.665	19.658
2.670	7.380
2.675	23.879
2.680	35.551
2.685	36.624
2.690	17.136
2.695	13.171
2.700	33.444
2.705	40.841
2.710	43.492
2.715	43.100
2.720	43.495
2.725	41.904
2.730	40.220
2.735	37.508
2.740	35.811
2.745	33.616
2.750	29.697
2.755	27.758
2.760	22.912
2.765	17.880
2.770	4.452
2.775	1.251
2.780	2.695
2.785	2.669
2.790	7.185
2.795	11.794
2.800	17.614
2.805	24.890
2.810	27.781
2.815	30.777
2.820	31.086
2.825	33.095
2.830	33.699
2.835	31.993
2.840	31.839
2.845	32.715
2.850	31.209
2.855	29.962
2.860	29.795
2.865	28.203
2.870	26.443
2.875	26.603
2.880	14.844
2.885	3.585
2.890	1.630
2.895	5.746
2.900	16.159
2.905	21.868
2.910	23.014
2.915	23.118
2.920	23.728
2.925	22.375
2.930	23.515
2.935	21.222
2.940	19.388
2.945	18.140
2.950	17.102
2.955	14.643
2.960	12.428
2.965	6.011
2.970	1.941
2.975	1.069
2.980	2.851
2.985	2.009
2.990	5.731
2.995	8.642
3.000	5.784
3.005	3.109
3.010	0.598
3.015	0.734
3.020	0.335
3.025	2.145
3.030	1.721
3.035	4.931
3.040	7.024
3.045	2.668
3.050	3.573
3.055	2.725
3.060	5.850
3.065	9.274
3.070	9.068
3.075	8.644
3.080	8.941
3.085	9.658
3.090	9.141
3.095	9.705
3.100	10.384
3.105	9.471
3.110	8.553
3.115	9.852
3.120	7.599
3.125	7.739
3.130	3.567
3.135	2.423
3.140	1.493
3.145	1.295
3.150	2.178
3.155	3.286
3.160	5.416
3.165	3.422
3.170	1.290
3.175	0.698
3.180	2.175
3.185	3.889
3.190	1.586
3.195	3.729
3.200	5.985
3.205	5.902
3.210	6.843
3.215	4.649
3.220	4.310
3.225	4.839
3.230	6.811
3.235	3.879
3.240	0.961
3.245	4.114
3.250	6.334
3.255	6.159
3.260	6.695
3.265	7.542
3.270	6.422
3.275	6.473
3.280	7.545
3.285	6.524
3.290	5.519
3.295	5.286
3.300	5.864
3.305	5.864
3.310	5.999
3.315	5.498
3.320	4.320
3.325	5.665
3.330	3.157
3.335	0.427
3.340	0.253
3.345	1.490
3.350	2.060
3.355	4.942
3.360	5.525
3.365	4.717
3.370	5.123
3.375	4.698
3.380	6.101
3.385	5.697
3.390	6.629
3.395	4.820
3.400	5.380
3.405	5.690
3.410	5.157
3.415	4.609
3.420	5.141
3.425	6.739
3.430	5.833
3.435	5.435
3.440	6.456
3.445	5.309
3.450	5.575
3.455	7.538
3.460	5.301
3.465	5.213
3.470	4.916
3.475	5.541
3.480	5.629
3.485	4.610
3.490	5.467
3.495	5.688
3.500	4.100
3.505	1.759
3.510	2.966
3.515	3.714
3.520	4.233
3.525	3.629
3.530	3.797
3.535	4.192
3.540	2.711
3.545	0.360
3.550	2.606
3.555	3.496
3.560	4.299
3.565	4.568
3.570	4.085
3.575	5.155
3.580	4.018
3.585	3.810
3.590	3.506
3.595	3.297
3.600	1.025
3.605	0.503
3.610	1.155
3.615	1.201
3.620	0.608
3.625	1.073
3.630	2.128
3.635	2.385
3.640	2.296
3.645	1.431
3.650	0.815
3.655	0.077
3.660	0.404
3.665	0.569
3.670	0.856
3.675	1.381
3.680	2.038
3.685	1.832
3.690	0.669
3.695	1.175
3.700	0.894
3.705	3.183
3.710	1.792
3.715	2.708
3.720	2.976
3.725	2.127
3.730	2.964
3.735	2.453
3.740	2.946
3.745	2.202
3.750	2.620
3.755	2.843
3.760	3.184
3.765	2.564
3.770	3.029
3.775	2.220
3.780	1.782
3.785	1.711
3.790	1.902
3.795	2.485
3.800	0.633
3.805	0.783
3.810	0.373
3.815	0.802
3.820	0.982
3.825	0.544
3.830	0.583
3.835	0.443
3.840	0.673
3.845	1.497
3.850	1.640
3.855	2.021
3.860	3.269
3.865	1.124
3.870	1.482
3.875	1.811
3.880	1.189
3.885	2.162
3.890	1.136
3.895	1.808
3.900	1.852
3.905	2.438
3.910	1.440
3.915	2.142
3.920	1.050
3.925	2.539
3.930	0.734
3.935	0.984
3.940	1.081
3.945	1.495
3.950	1.620
3.955	0.339
3.960	1.409
3.965	0.518
3.970	0.238
3.975	1.172
3.980	0.595
3.985	0.631
3.990	1.434
3.995	0.540
4.000	0.223
4.005	0.992
4.010	1.063
4.015	1.400
4.020	1.186
4.025	1.524
4.030	0.662
4.035	1.070
4.040	0.572
4.045	0.927
4.050	0.282
4.055	0.553
4.060	0.941
4.065	1.229
4.070	1.462
4.075	0.599
4.080	0.941
4.085	0.999
4.090	0.595
4.095	0.653
4.100	1.453
4.105	1.016
4.110	1.228
4.115	1.617
4.120	0.418
4.125	0.157
4.130	0.705
4.135	0.508
4.140	0.590
4.145	1.178
4.150	0.717
4.155	0.898
4.160	0.300
4.165	0.260
4.170	1.034
4.175	1.350
4.180	0.319
4.185	0.739
4.190	0.875
4.195	0.636
4.200	1.200
4.205	0.980
4.210	0.724
4.215	0.510
4.220	0.345
4.225	0.976
4.230	0.504
4.235	0.803
4.240	0.366
4.245	0.575
4.250	0.618
4.255	1.104
4.260	0.990
4.265	0.750
4.270	1.100
4.275	0.452
4.280	0.305
4.285	0.382
4.290	0.628
4.295	1.176
4.300	0.840
4.305	0.809
4.310	0.461
4.315	0.605
4.320	0.085
4.325	0.687
4.330	0.793
4.335	0.252
4.340	0.927
4.345	0.803
4.350	0.328
4.355	0.415
4.360	0.555
4.365	1.042
4.370	1.634
4.375	0.153
4.380	0.489
4.385	0.138
4.390	1.268
4.395	0.395
4.400	0.463
4.405	1.188
4.410	0.470
4.415	0.506
4.420	0.351
4.425	0.266
4.430	0.209
4.435	1.043
4.440	0.960
4.445	0.049
4.450	0.095
4.455	0.445
4.460	0.480
4.465	1.763
4.470	0.099
4.475	0.673
4.480	0.106
4.485	1.382
4.490	0.681
4.495	0.128
4.500	0.217
4.505	0.871
4.510	0.397
4.515	1.293
4.520	1.402
4.525	0.404
4.530	1.182
4.535	0.699
4.540	0.386
4.545	0.735
4.550	0.495
4.555	0.104
4.560	0.140
4.565	0.497
4.570	0.762
4.575	0.687
4.580	0.996
4.585	1.402
4.590	0.461
4.595	0.599
4.600	0.371
4.605	0.483
4.610	0.420
4.615	0.767
4.620	0.944
4.625	0.773
4.630	0.337
4.635	0.198
4.640	0.165
4.645	1.029
4.650	0.510
4.655	0.431
4.660	0.999
4.665	0.552
4.670	0.351
4.675	1.233
4.680	0.662
4.685	0.413
4.690	0.535
4.695	0.125
4.700	0.613
4.705	0.809
4.710	0.609
4.715	0.843
4.720	0.695
4.725	0.276
4.730	0.405
4.735	0.414
4.740	0.650
4.745	0.183
4.750	0.708
4.755	0.717
4.760	0.943
4.765	0.708
4.770	0.099
4.775	0.135
4.780	0.360
4.785	0.326
4.790	0.440
4.795	0.294
4.800	0.842
4.805	1.141
4.810	1.025
4.815	1.035
4.820	0.751
4.825	0.828
4.830	0.723
4.835	1.322
4.840	0.731
4.845	1.079
4.850	0.308
4.855	0.807
4.860	0.542
4.865	0.408
4.870	0.233
4.875	0.737
4.880	0.561
4.885	0.998
4.890	1.101
4.895	0.531
4.900	0.730
4.905	0.508
4.910	0.324
4.915	0.602
4.920	0.620
4.925	0.591
4.930	1.750
4.935	0.587
4.940	0.226
4.945	0.508
4.950	1.072
4.955	0.803
4.960	0.583
4.965	0.288
4.970	0.666
4.975	0.759
4.980	0.066
4.985	0.439
4.990	1.011
4.995	0.850
5.000	0.446
5.005	0.320
5.010	0.224
5.015	1.009
5.020	0.522
5.025	0.534
5.030	0.468
5.035	0.371
5.040	0.384
5.045	1.077
5.050	0.789
5.055	0.347
5.060	0.441
5.065	0.964
5.070	0.732
5.075	0.584
5.080	0.244
5.085	0.607
5.090	0.542
5.095	1.088
5.100	0.405
5.105	0.641
5.110	0.283
5.115	0.743
5.120	0.159
5.125	0.955
5.130	0.332
5.135	1.155
5.140	0.714
5.145	0.327
5.150	0.662
5.155	0.923
5.160	0.370
5.165	0.890
5.170	0.830
5.175	0.447
5.180	0.617
5.185	0.488
5.190	0.551
5.195	0.507
5.200	0.349
5.205	0.813
5.210	0.877
5.215	0.290
5.220	0.589
5.225	0.291
5.230	0.674
5.235	0.892
5.240	0.488
5.245	0.887
5.250	1.009
5.255	0.361
5.260	1.021
5.265	0.475
5.270	0.807
5.275	0.651
5.280	0.082
5.285	0.777
5.290	0.722
5.295	0.704
5.300	0.377
5.305	0.379
5.310	0.452
5.315	0.758
5.320	0.294
5.325	1.051
5.330	0.811
5.335	0.522
5.340	0.289
5.345	0.512
5.350	1.168
5.355	0.701
5.360	0.232
5.365	0.987
5.370	0.226
5.375	0.230
5.380	0.327
5.385	0.604
5.390	0.888
5.395	0.873
5.400	0.330
5.405	0.920
5.410	0.473
5.415	0.207
5.420	1.474
5.425	1.779
5.430	0.278
5.435	0.214
5.440	0.452
5.445	0.359
5.450	1.118
5.455	0.335
5.460	1.292
5.465	0.508
5.470	0.473
5.475	0.306
5.480	0.710
5.485	0.248
5.490	0.263
5.495	0.258
5.500	0.132
5.505	0.273
5.510	0.223
5.515	0.672
5.520	1.111
5.525	0.885
5.530	1.248
5.535	0.532
5.540	1.377
5.545	0.685
5.550	0.351
5.555	0.456
5.560	0.901
5.565	0.894
5.570	0.620
5.575	0.771
5.580	0.296
5.585	0.882
5.590	0.542
5.595	1.452
5.600	0.527
5.605	0.382
5.610	0.382
5.615	0.683
5.620	1.215
5.625	0.805
5.630	0.349
5.635	0.276
5.640	1.557
5.645	0.371
5.650	0.913
5.655	0.269
5.660	0.191
5.665	0.422
5.670	1.077
5.675	0.283
5.680	1.189
5.685	0.512
5.690	0.412
5.695	0.665
5.700	0.262
5.705	0.638
5.710	0.362
5.715	0.502
5.720	0.851
5.725	0.861
5.730	0.932
5.735	0.843
5.740	0.512
5.745	0.681
5.750	0.644
5.755	0.845
5.760	0.530
5.765	0.849
5.770	0.522
5.775	0.294
5.780	0.592
5.785	0.687
5.790	1.263
5.795	0.324
5.800	0.693
5.805	1.202
5.810	0.655
5.815	0.741
5.820	0.771
5.825	1.122
5.830	0.106
5.835	0.786
5.840	0.797
5.845	0.609
5.850	0.784
5.855	0.437
5.860	0.135
5.865	0.222
5.870	0.239
5.875	0.050
5.880	1.258
5.885	1.165
5.890	0.344
5.895	0.290
5.900	0.803
5.905	0.219
5.910	0.704
5.915	1.287
5.920	0.694
5.925	0.460
5.930	1.254
5.935	1.295
5.940	1.175
5.945	0.740
5.950	0.863
5.955	0.366
5.960	0.426
5.965	0.373
5.970	0.773
5.975	0.261
5.980	0.586
5.985	0.225
5.990	0.352
5.995	0.950
6.000	0.608
6.005	0.322
6.010	0.756
6.015	1.057
6.020	0.121
6.025	0.300
6.030	0.276
6.035	1.101
6.040	0.470
6.045	1.308
6.050	0.341
6.055	0.723
6.060	0.817
6.065	0.648
6.070	0.678
6.075	0.323
6.080	0.436
6.085	0.710
6.090	0.734
6.095	0.877
6.100	1.120
6.105	0.697
6.110	0.630
6.115	0.905
6.120	0.702
6.125	0.956
6.130	0.686
6.135	0.874
6.140	0.407
6.145	0.177
6.150	0.438
6.155	1.261
6.160	0.220
6.165	0.980
6.170	0.717
6.175	0.328
6.180	0.492
6.185	0.586
6.190	0.701
6.195	0.551
6.200	0.547
6.205	0.701
6.210	0.451
6.215	0.373
6.220	0.546
6.225	0.963
6.230	0.536
6.235	0.477
6.240	0.869
6.245	1.196
6.250	0.721
6.255	0.595
6.260	0.296
6.265	0.551
6.270	0.092
6.275	0.538
6.280	0.169
6.285	0.831
6.290	0.345
6.295	0.361
6.300	1.082
6.305	0.695
6.310	0.624
6.315	0.525
6.320	1.014
6.325	0.143
6.330	0.408
6.335	0.579
6.340	0.444
6.345	0.692
6.350	0.735
6.355	0.784
6.360	1.255
6.365	0.493
6.370	0.800
6.375	0.227
6.380	0.260
6.385	0.795
6.390	0.547
6.395	0.424
6.400	0.819
6.405	0.604
6.410	0.374
6.415	0.728
6.420	0.768
6.425	1.240
6.430	0.598
6.435	0.599
6.440	0.377
6.445	0.225
6.450	0.768
6.455	0.296
6.460	0.707
6.465	0.781
6.470	0.741
6.475	0.333
6.480	0.810
6.485	0.807
6.490	0.582
6.495	0.807
6.500	0.231
6.505	0.444
6.510	0.364
6.515	0.554
6.520	0.440
6.525	1.179
6.530	0.337
6.535	0.957
6.540	0.687
6.545	0.978
6.550	0.397
6.555	0.547
6.560	1.187
6.565	1.233
6.570	0.538
6.575	0.552
6.580	1.070
6.585	0.655
6.590	0.430
6.595	0.309
6.600	0.274
6.605	0.806
6.610	0.468
6.615	0.625
6.620	0.439
6.625	0.929
6.630	1.562
6.635	0.580
6.640	0.450
6.645	0.839
6.650	0.436
6.655	0.413
6.660	0.696
6.665	0.381
6.670	1.061
6.675	0.421
6.680	0.782
6.685	0.623
6.690	0.875
6.695	1.054
6.700	0.897
6.705	0.690
6.710	1.544
6.715	0.583
6.720	0.743
6.725	0.335
6.730	0.672
6.735	0.638
6.740	0.567
6.745	0.629
6.750	0.826
6.755	0.656
6.760	0.132
6.765	1.535
6.770	0.827
6.775	0.350
6.780	0.170
6.785	0.699
6.790	0.347
6.795	0.385
6.800	1.142
6.805	1.314
6.810	0.648
6.815	0.616
6.820	1.022
6.825	0.365
6.830	1.030
6.835	1.061
6.840	0.427
6.845	0.218
6.850	1.056
6.855	0.807
6.860	0.570
6.865	0.150
6.870	0.540
6.875	0.844
6.880	0.439
6.885	1.752
6.890	0.441
6.895	0.726
6.900	0.387
6.905	1.010
6.910	0.545
6.915	0.668
6.920	0.977
6.925	0.497
6.930	1.118
6.935	0.905
6.940	0.354
6.945	0.425
6.950	0.379
6.955	1.093
6.960	0.508
6.965	0.633
6.970	0.246
6.975	0.707
6.980	0.577
6.985	0.152
6.990	0.989
6.995	1.449
7.000	0.768
7.005	0.676
7.010	0.258
7.015	0.237
7.020	0.490
7.025	0.740
7.030	0.295
7.035	0.725
7.040	0.971
7.045	0.971
7.050	0.885
7.055	0.693
7.060	0.623
7.065	0.293
7.070	0.276
7.075	0.543
7.080	0.188
7.085	0.469
7.090	0.379
7.095	0.648
7.100	0.699
7.105	0.451
7.110	0.470
7.115	0.369
7.120	0.328
7.125	0.475
7.130	0.567
7.135	0.637
7.140	0.836
7.145	0.424
7.150	0.259
7.155	1.169
7.160	0.953
7.165	0.383
7.170	0.446
7.175	0.426
7.180	0.581
7.185	0.319
7.190	0.833
7.195	0.048
7.200	0.714
7.205	0.220
7.210	0.187
7.215	0.155
7.220	0.778
7.225	1.627
7.230	0.685
7.235	0.392
7.240	0.228
7.245	0.657
7.250	0.337
7.255	0.851
7.260	0.159
7.265	0.679
7.270	0.875
7.275	1.304
7.280	0.705
7.285	0.576
7.290	0.466
7.295	0.437
7.300	0.803
7.305	1.194
7.310	1.031
7.315	0.364
7.320	0.854
7.325	0.200
7.330	0.503
7.335	0.162
7.340	0.717
7.345	0.284
7.350	0.561
7.355	0.331
7.360	1.029
7.365	0.172
7.370	0.442
7.375	0.284
7.380	0.200
7.385	0.169
7.390	0.901
7.395	1.012
7.400	0.277
7.405	0.393
7.410	0.966
7.415	0.496
7.420	0.393
7.425	0.929
7.430	0.212
7.435	0.768
7.440	0.557
7.445	0.376
7.450	0.886
7.455	0.285
7.460	0.844
7.465	1.027
7.470	0.767
7.475	0.669
7.480	0.960
7.485	0.760
7.490	0.633
7.495	0.575
7.500	0.605
7.505	0.584
7.510	0.264
7.515	0.432
7.520	0.554
7.525	1.038
7.530	0.313
7.535	0.461
7.540	0.365
7.545	0.434
7.550	1.164
7.555	0.816
7.560	1.193
7.565	0.892
7.570	0.494
7.575	0.325
7.580	0.508
7.585	0.723
7.590	0.640
7.595	0.749
7.600	0.324
7.605	0.343
7.610	0.159
7.615	0.406
7.620	0.338
7.625	1.160
7.630	1.182
7.635	0.663
7.640	0.657
7.645	0.799
7.650	0.425
7.655	1.500
7.660	1.177
7.665	0.719
7.670	0.578
7.675	0.821
7.680	0.324
7.685	1.020
7.690	0.277
7.695	0.230
7.700	0.300
7.705	0.228
7.710	0.856
7.715	0.552
7.720	0.414
7.725	0.935
7.730	0.671
7.735	1.143
7.740	0.925
7.745	1.690
7.750	1.803
7.755	0.872
7.760	0.840
7.765	0.788
7.770	0.331
7.775	0.717
7.780	0.817
7.785	0.900
7.790	0.502
7.795	0.472
7.800	0.932
7.805	0.936
7.810	0.998
7.815	0.065
7.820	0.365
7.825	0.636
7.830	0.362
7.835	0.426
7.840	0.933
7.845	0.077
7.850	1.037
7.855	0.709
7.860	0.957
7.865	0.587
7.870	0.169
7.875	0.432
7.880	0.340
7.885	0.142
7.890	0.090
7.895	0.370
7.900	0.389
7.905	0.177
7.910	1.350
7.915	1.712
7.920	0.820
7.925	0.747
7.930	1.142
7.935	0.484
7.940	0.496
7.945	1.061
7.950	0.637
7.955	0.866
7.960	1.238
7.965	0.752
7.970	0.767
7.975	0.990
7.980	0.526
7.985	0.742
7.990	0.336
7.995	0.648
8.000	0.372
8.005	1.355
8.010	0.297
8.015	0.177
8.020	0.335
8.025	0.560
8.030	0.282
8.035	0.169
8.040	0.738
8.045	0.531
8.050	0.567
8.055	0.235
8.060	0.419
8.065	1.178
8.070	0.364
8.075	0.031
8.080	0.165
8.085	0.545
8.090	1.204
8.095	0.653
8.100	0.775
8.105	0.624
8.110	0.750
8.115	0.181
8.120	0.820
8.125	0.057
8.130	0.530
8.135	0.500
8.140	0.637
8.145	0.588
8.150	0.440
8.155	1.034
8.160	0.963
8.165	0.622
8.170	0.781
8.175	0.654
8.180	0.432
8.185	1.664
8.190	0.728
8.194	1.315
8.199	0.400
8.204	1.165
8.209	0.456
8.214	0.671
8.219	0.336
8.224	0.674
8.229	0.693
8.234	0.745
8.239	1.028
8.244	0.743
8.249	0.578
8.254	0.810
8.259	0.643
8.264	1.251
8.269	1.141
8.274	1.040
8.279	0.360
8.284	0.149
8.289	1.180
8.294	0.350
8.299	0.702
8.304	0.265
8.309	0.878
8.314	0.280
8.319	0.306
8.324	0.546
8.329	0.677
8.334	0.128
8.339	0.923
8.344	0.247
8.349	0.914
8.354	1.076
8.359	0.694
8.364	0.215
8.369	0.718
8.374	0.927
8.379	0.039
8.384	0.497
8.389	0.785
8.394	0.519
8.399	0.379
8.404	0.623
8.409	0.757
8.414	0.365
8.419	0.361
8.424	0.544
8.429	0.556
8.434	0.599
8.439	1.324
8.444	0.457
8.449	0.752
8.454	1.392
8.459	0.903
8.464	0.598
8.469	0.861
8.474	0.186
8.479	0.885
8.484	0.313
8.489	0.521
8.494	0.708
8.499	0.450
8.504	0.121
8.509	0.603
8.514	0.958
8.519	0.502
8.524	0.735
8.529	0.404
8.534	0.117
8.539	0.719
8.544	0.906
8.549	0.345
8.554	0.435
8.559	0.596
8.564	0.737
8.569	0.334
8.574	0.298
8.579	0.442
8.584	0.697
8.589	0.986
8.594	1.086
8.599	1.197
8.604	0.554
8.609	0.925
8.614	1.559
8.619	0.485
8.624	0.253
8.629	1.311
8.634	1.195
8.639	0.801
8.644	0.329
8.649	1.407
8.654	0.307
8.659	0.514
8.664	0.761
8.669	0.721
8.674	1.505
8.679	1.136
8.684	0.242
8.689	0.781
8.694	0.210
8.699	1.101
8.704	0.303
8.709	0.424
8.714	0.729
8.719	0.508
8.724	1.631
8.729	0.942
8.734	1.069
8.739	0.453
8.744	1.179
8.749	0.881
8.754	0.796
8.759	1.076
8.764	0.248
8.769	1.302
8.774	0.674
8.779	0.204
8.784	0.576
8.789	0.789
8.794	0.317
8.799	0.712
8.804	0.727
8.809	0.203
8.814	0.879
8.819	0.880
8.824	0.327
8.829	1.647
8.834	0.840
8.839	0.665
8.844	0.528
8.849	0.121
8.854	0.458
8.859	0.512
8.864	0.614
8.869	0.209
8.874	0.632
8.879	0.510
8.884	1.116
8.889	0.293
8.894	0.065
8.899	1.273
8.904	1.350
8.909	0.393
8.914	0.171
8.919	0.230
8.924	0.519
8.929	0.186
8.934	0.515
8.939	0.427
8.944	0.867
8.949	0.511
8.954	0.630
8.959	0.583
8.964	0.346
8.969	0.066
8.974	0.641
8.979	0.849
8.984	0.262
8.989	0.205
8.994	0.516
8.999	0.236
9.004	0.454
9.009	1.266
9.014	0.645
9.019	1.597
9.024	0.320
9.029	0.981
9.034	1.308
9.039	0.493
9.044	0.641
9.049	0.916
9.054	0.817
9.059	1.066
9.064	1.101
9.069	0.680
9.074	0.383
9.079	0.706
9.084	0.702
9.089	1.413
9.094	1.298
9.099	0.252
9.104	1.607
9.109	0.645
9.114	1.303
9.119	0.681
9.124	0.601
9.129	1.049
9.134	0.701
9.139	0.179
9.144	1.061
9.149	0.265
9.154	1.127
9.159	0.920
9.164	0.216
9.169	0.195
9.174	1.475
9.179	1.050
9.184	1.539
9.189	0.933
9.194	1.042
9.199	0.782
9.204	0.562
9.209	1.472
9.214	1.540
9.219	0.929
9.224	0.457
9.229	0.760
9.234	0.448
9.239	1.121
9.244	0.864
9.249	0.800
9.254	0.618
9.259	0.547
9.264	0.509
9.269	0.283
9.274	0.737
9.279	0.977
9.284	0.720
9.289	0.133
9.294	0.888
9.299	0.911
9.304	0.413
9.309	0.586
9.314	0.856
9.319	0.483
9.324	0.342
9.329	1.315
9.334	0.518
9.339	0.932
9.344	0.840
9.349	0.804
9.354	0.239
9.359	0.091
9.364	1.121
9.369	0.515
9.374	0.485
9.379	0.246
9.384	0.229
9.389	0.539
9.394	0.577
9.399	0.478
9.404	0.295
9.409	1.014
9.414	0.441
9.419	0.599
9.424	0.977
9.429	0.925
9.434	0.634
9.439	0.347
9.444	0.925
9.449	0.050
9.454	0.664
9.459	0.575
9.464	0.774
9.469	0.632
9.474	0.408
9.479	0.765
9.484	0.573
9.489	0.388
9.494	0.107
9.499	0.499
9.504	0.750
9.509	0.407
9.514	0.775
9.519	1.082
9.524	0.062
9.529	0.146
9.534	0.764
9.539	1.094
9.544	0.782
9.549	1.059
9.554	0.837
9.559	0.516
9.564	0.342
9.569	0.229
9.574	0.425
9.579	0.208
9.584	0.232
9.589	1.221
9.594	1.658
9.599	0.233
9.604	0.355
9.609	0.501
9.614	1.136
9.619	0.443
9.624	0.334
9.629	0.455
9.634	0.655
9.639	0.472
9.644	0.368
9.649	0.394
9.654	1.534
9.659	0.772
9.664	0.751
9.669	0.486
9.674	0.751
9.679	0.768
9.684	1.014
9.689	0.271
9.694	0.804
9.699	0.470
9.704	0.353
9.709	0.270
9.714	0.608
9.719	0.352
9.724	0.519
9.729	1.044
9.734	0.452
9.739	0.871
9.744	1.290
9.749	0.122
9.754	1.063
9.759	0.770
9.764	0.815
9.769	0.274
9.774	0.245
9.779	1.079
9.784	1.114
9.789	1.088
9.794	0.964
9.799	0.660
9.804	0.280
9.809	0.651
9.814	0.923
9.819	0.388
9.824	0.220
9.829	0.360
9.834	0.578
9.839	1.107
9.844	0.767
9.849	0.605
9.854	0.877
9.859	0.207
9.864	0.373
9.869	0.463
9.874	0.292
9.879	0.625
9.884	1.220
9.889	0.762
9.894	0.525
9.899	0.296
9.904	1.177
9.909	0.390
9.914	0.961
9.919	0.308
9.924	0.248
9.929	0.711
9.934	1.102
9.939	1.545
9.944	0.648
9.949	1.434
9.954	0.627
9.959	0.611
9.964	0.717
9.969	0.049
9.974	0.242
9.979	0.614
9.984	0.143
9.989	0.225
9.994	1.238
[truncated: 1 more rows]
