# Supplementary material for: Chemometric Analysis of a Ternary Mixture of Caffeine, Quinic Acid, and Nicotinic Acid by Terahertz Spectroscopy
Source: ACS Omega. 2022 Sep 27;7(40):35783–91. doi: 10.1021/acsomega.2c03808 (PMC9558605; doi:10.1021/acsomega.2c03808)
Supplement: Supplementary file 2 — ao2c03808_si_002.zip [file ao2c03808_si_002.zip › data_and_codes/extended_data/id0-48_run001/fda-1-3.csv]

0.000	2206.872
0.005	715.908
0.010	713.920
0.015	1199.328
0.020	1718.457
0.025	347.716
0.030	635.002
0.035	750.518
0.040	708.434
0.045	1385.869
0.050	950.220
0.055	1379.175
0.060	573.181
0.065	173.619
0.070	876.271
0.075	825.912
0.080	608.483
0.085	354.031
0.090	519.978
0.095	789.960
0.100	904.617
0.105	2016.806
0.110	2880.951
0.115	2383.784
0.120	4337.000
0.125	3408.266
0.130	1827.701
0.135	2865.287
0.140	2995.175
0.145	3072.577
0.150	2694.095
0.155	2701.749
0.160	2614.451
0.165	2583.398
0.170	2720.019
0.175	4238.261
0.180	4981.206
0.185	4551.442
0.190	5456.589
0.195	6786.079
0.200	7137.123
0.205	6248.615
0.210	6368.755
0.215	5778.600
0.220	6809.330
0.225	6523.900
0.230	7371.374
0.235	8885.067
0.240	8459.773
0.245	8365.712
0.250	8219.242
0.255	8310.159
0.260	8068.598
0.265	8889.537
0.270	8810.553
0.275	10151.054
0.280	9444.502
0.285	8455.318
0.290	8912.363
0.295	9647.659
0.300	9414.047
0.305	9249.501
0.310	10176.330
0.315	9882.498
0.320	10354.317
0.325	10081.943
0.330	10583.685
0.335	9755.624
0.340	9683.269
0.345	9359.259
0.350	10108.805
0.355	10072.294
0.360	9129.105
0.365	10081.676
0.370	10838.145
0.375	10712.122
0.380	9807.138
0.385	10198.632
0.390	10048.653
0.395	10282.446
0.400	9813.646
0.405	10190.490
0.410	10186.791
0.415	10131.346
0.420	9751.954
0.425	9566.656
0.430	9709.036
0.435	9082.206
0.440	8994.539
0.445	9653.192
0.450	9844.477
0.455	9140.928
0.460	9760.485
0.465	9213.652
0.470	9254.585
0.475	9333.091
0.480	9429.736
0.485	9691.355
0.490	9676.922
0.495	9489.487
0.500	9359.941
0.505	9584.595
0.510	9538.252
0.515	9545.190
0.520	9449.831
0.525	9349.471
0.530	9029.636
0.535	8976.883
0.540	9354.101
0.545	9020.462
0.550	7899.097
0.555	5370.935
0.560	3583.659
0.565	7133.942
0.570	8166.223
0.575	8475.197
0.580	8894.084
0.585	8780.521
0.590	8648.595
0.595	8893.190
0.600	9097.201
0.605	8651.183
0.610	8904.590
0.615	8989.343
0.620	8664.221
0.625	8646.227
0.630	8607.763
0.635	8544.453
0.640	8339.086
0.645	8281.698
0.650	8003.939
0.655	8320.831
0.660	7995.630
0.665	7688.222
0.670	7803.037
0.675	7856.994
0.680	7679.176
0.685	7579.387
0.690	7477.132
0.695	7512.100
0.700	7464.895
0.705	7051.027
0.710	7259.562
0.715	7217.630
0.720	7044.193
0.725	7099.425
0.730	6938.357
0.735	6896.701
0.740	6950.780
0.745	6378.401
0.750	5079.835
0.755	3454.224
0.760	5540.984
0.765	6121.624
0.770	6156.485
0.775	6338.066
0.780	6332.025
0.785	6134.799
0.790	5976.208
0.795	6144.553
0.800	5935.737
0.805	5815.966
0.810	5805.462
0.815	5741.169
0.820	5772.650
0.825	5745.851
0.830	5519.896
0.835	5635.499
0.840	5739.482
0.845	5473.739
0.850	5460.904
0.855	5638.230
0.860	5488.705
0.865	5498.073
0.870	5410.048
0.875	5387.444
0.880	5387.794
0.885	5247.885
0.890	5154.422
0.895	5211.305
0.900	4997.954
0.905	4851.640
0.910	4955.033
0.915	4795.887
0.920	4631.208
0.925	4644.227
0.930	4658.806
0.935	4638.088
0.940	4592.037
0.945	4466.811
0.950	4540.824
0.955	4547.254
0.960	4384.423
0.965	4353.370
0.970	4316.499
0.975	4315.764
0.980	4029.938
0.985	3764.614
0.990	2522.131
0.995	3366.773
1.000	3692.480
1.005	4052.698
1.010	4034.545
1.015	3783.116
1.020	3830.782
1.025	3863.697
1.030	3774.227
1.035	3624.224
1.040	3566.766
1.045	3631.386
1.050	3603.940
1.055	3391.975
1.060	3478.940
1.065	3501.995
1.070	3378.293
1.075	3235.772
1.080	3192.775
1.085	3000.239
1.090	2519.923
1.095	1203.998
1.100	161.854
1.105	1066.628
1.110	1781.142
1.115	966.686
1.120	1832.043
1.125	2554.788
1.130	2800.630
1.135	2811.760
1.140	2713.610
1.145	2635.749
1.150	2248.719
1.155	1251.670
1.160	855.517
1.165	104.835
1.170	721.827
1.175	1838.375
1.180	2329.088
1.185	2560.346
1.190	2672.502
1.195	2568.514
1.200	2572.017
1.205	2180.283
1.210	785.719
1.215	1731.376
1.220	2268.437
1.225	2212.202
1.230	1190.556
1.235	1571.259
1.240	2243.202
1.245	2569.133
1.250	2576.761
1.255	2621.578
1.260	2603.933
1.265	2524.247
1.270	2603.055
1.275	2530.243
1.280	2355.442
1.285	2458.274
1.290	2521.430
1.295	2366.440
1.300	2438.715
1.305	2458.791
1.310	2396.831
1.315	2404.714
1.320	2357.557
1.325	2099.530
1.330	2296.316
1.335	2299.910
1.340	2324.213
1.345	2387.988
1.350	2212.261
1.355	2219.618
1.360	2272.021
1.365	2170.722
1.370	2092.261
1.375	2104.618
1.380	2079.829
1.385	1973.744
1.390	1932.383
1.395	1863.547
1.400	1764.729
1.405	1473.101
1.410	602.531
1.415	40.214
1.420	952.961
1.425	1529.598
1.430	1752.333
1.435	1885.394
1.440	1878.099
1.445	1822.456
1.450	1884.061
1.455	1915.569
1.460	1825.702
1.465	1823.472
1.470	1843.149
1.475	1774.853
1.480	1734.794
1.485	1725.426
1.490	1720.810
1.495	1685.643
1.500	1624.484
1.505	1645.826
1.510	1651.656
1.515	1595.601
1.520	1577.804
1.525	1608.288
1.530	1584.074
1.535	1548.969
1.540	1529.163
1.545	1451.889
1.550	1508.321
1.555	1464.402
1.560	1441.385
1.565	1482.826
1.570	1435.814
1.575	1372.000
1.580	1389.413
1.585	1362.008
1.590	1255.889
1.595	1197.526
1.600	1002.380
1.605	340.326
1.610	610.762
1.615	995.368
1.620	1117.769
1.625	1128.322
1.630	1089.908
1.635	1066.439
1.640	1036.212
1.645	939.741
1.650	860.105
1.655	690.325
1.660	256.020
1.665	61.949
1.670	45.041
1.675	64.475
1.680	96.105
1.685	411.080
1.690	633.548
1.695	729.525
1.700	721.548
1.705	647.942
1.710	449.064
1.715	92.264
1.720	41.042
1.725	70.005
1.730	313.058
1.735	583.100
1.740	718.121
1.745	785.493
1.750	821.563
1.755	806.135
1.760	783.738
1.765	447.239
1.770	565.429
1.775	714.540
1.780	763.244
1.785	742.964
1.790	697.611
1.795	488.580
1.800	165.468
1.805	359.515
1.810	614.481
1.815	694.819
1.820	711.309
1.825	720.287
1.830	715.039
1.835	702.551
1.840	688.681
1.845	681.854
1.850	660.021
1.855	626.301
1.860	574.916
1.865	416.735
1.870	93.741
1.875	101.078
1.880	397.845
1.885	542.392
1.890	590.180
1.895	613.038
1.900	619.479
1.905	604.810
1.910	570.494
1.915	509.747
1.920	220.577
1.925	16.573
1.930	334.594
1.935	497.920
1.940	556.666
1.945	576.292
1.950	578.035
1.955	578.391
1.960	577.273
1.965	570.596
1.970	572.209
1.975	571.028
1.980	559.002
1.985	555.953
1.990	551.588
1.995	540.624
2.000	536.424
2.005	530.062
2.010	522.685
2.015	519.129
2.020	424.597
2.025	458.192
2.030	475.621
2.035	450.817
2.040	348.536
2.045	89.614
2.050	261.744
2.055	390.919
2.060	433.467
2.065	435.818
2.070	420.750
2.075	327.589
2.080	148.126
2.085	326.935
2.090	401.230
2.095	421.140
2.100	426.019
2.105	424.544
2.110	421.293
2.115	420.481
2.120	415.585
2.125	407.538
2.130	396.352
2.135	387.037
2.140	375.869
2.145	354.560
2.150	327.607
2.155	298.154
2.160	219.561
2.165	63.136
2.170	5.934
2.175	91.397
2.180	193.773
2.185	240.130
2.190	239.312
2.195	119.899
2.200	12.227
2.205	52.503
2.210	164.737
2.215	215.044
2.220	124.605
2.225	16.657
2.230	33.816
2.235	149.003
2.240	225.754
2.245	246.551
2.250	236.192
2.255	230.351
2.260	164.486
2.265	36.580
2.270	20.886
2.275	52.109
2.280	147.697
2.285	214.234
2.290	241.482
2.295	252.249
2.300	253.576
2.305	253.037
2.310	251.784
2.315	244.364
2.320	219.667
2.325	201.510
2.330	213.477
2.335	209.766
2.340	198.151
2.345	134.959
2.350	20.698
2.355	109.574
2.360	153.039
2.365	140.367
2.370	53.187
2.375	73.620
2.380	127.285
2.385	129.419
2.390	56.938
2.395	9.169
2.400	13.518
2.405	65.184
2.410	120.795
2.415	147.403
2.420	159.983
2.425	164.266
2.430	153.116
2.435	133.603
2.440	156.546
2.445	159.434
2.450	131.179
2.455	126.917
2.460	88.838
2.465	21.476
2.470	15.165
2.475	42.694
2.480	97.836
2.485	133.343
2.490	146.373
2.495	153.261
2.500	154.822
2.505	155.185
2.510	153.773
2.515	151.951
2.520	150.746
2.525	149.031
2.530	148.492
2.535	146.772
2.540	144.079
2.545	142.421
2.550	138.878
2.555	135.446
2.560	133.269
2.565	133.955
2.570	116.413
2.575	109.019
2.580	120.256
2.585	122.434
2.590	120.535
2.595	115.290
2.600	111.977
2.605	106.729
2.610	100.020
2.615	94.056
2.620	85.754
2.625	72.198
2.630	34.460
2.635	7.535
2.640	3.148
2.645	3.572
2.650	5.795
2.655	13.543
2.660	24.476
2.665	27.600
2.670	8.870
2.675	40.185
2.680	61.333
2.685	63.952
2.690	31.936
2.695	24.295
2.700	61.178
2.705	78.743
2.710	83.688
2.715	87.041
2.720	88.106
2.725	86.676
2.730	85.460
2.735	82.155
2.740	79.515
2.745	70.406
2.750	67.280
2.755	60.089
2.760	51.082
2.765	35.049
2.770	9.348
2.775	1.723
2.780	1.437
2.785	3.956
2.790	13.676
2.795	25.858
2.800	38.716
2.805	51.477
2.810	57.836
2.815	64.233
2.820	69.135
2.825	68.576
2.830	70.198
2.835	69.370
2.840	69.795
2.845	68.881
2.850	67.201
2.855	65.423
2.860	62.520
2.865	60.231
2.870	57.635
2.875	55.244
2.880	30.368
2.885	7.500
2.890	6.580
2.895	13.640
2.900	33.893
2.905	46.345
2.910	51.514
2.915	55.231
2.920	55.451
2.925	55.202
2.930	55.532
2.935	52.523
2.940	49.024
2.945	45.652
2.950	43.191
2.955	38.730
2.960	30.599
2.965	13.286
2.970	3.149
2.975	0.595
2.980	4.416
2.985	6.613
2.990	14.690
2.995	21.585
3.000	15.397
3.005	7.376
3.010	1.706
3.015	0.079
3.020	1.612
3.025	4.121
3.030	7.228
3.035	13.456
3.040	17.329
3.045	7.692
3.050	6.158
3.055	8.949
3.060	20.067
3.065	26.431
3.070	27.604
3.075	29.625
3.080	31.036
3.085	30.362
3.090	30.952
3.095	29.737
3.100	30.216
3.105	30.248
3.110	29.467
3.115	30.128
3.120	28.908
3.125	24.806
3.130	11.516
3.135	4.069
3.140	1.962
3.145	3.440
3.150	7.777
3.155	12.510
3.160	16.673
3.165	8.044
3.170	2.404
3.175	2.749
3.180	6.071
3.185	7.992
3.190	4.091
3.195	12.461
3.200	18.076
3.205	19.746
3.210	23.124
3.215	14.741
3.220	10.737
3.225	18.017
3.230	18.539
3.235	8.934
3.240	3.470
3.245	12.358
3.250	17.833
3.255	18.949
3.260	21.816
3.265	22.014
3.270	22.210
3.275	21.657
3.280	21.399
3.285	19.508
3.290	19.941
3.295	19.617
3.300	18.553
3.305	18.142
3.310	17.652
3.315	18.786
3.320	15.806
3.325	13.941
3.330	7.895
3.335	0.621
3.340	1.293
3.345	4.414
3.350	6.841
3.355	11.070
3.360	13.812
3.365	15.020
3.370	16.533
3.375	16.338
3.380	15.775
3.385	16.245
3.390	16.764
3.395	16.207
3.400	14.354
3.405	15.661
3.410	14.550
3.415	15.648
3.420	14.987
3.425	14.830
3.430	15.362
3.435	14.478
3.440	13.838
3.445	16.127
3.450	15.355
3.455	15.312
3.460	16.156
3.465	15.778
3.470	14.909
3.475	14.628
3.480	16.068
3.485	12.837
3.490	13.155
3.495	13.712
3.500	10.266
3.505	3.420
3.510	8.505
3.515	7.824
3.520	8.976
3.525	10.632
3.530	10.101
3.535	12.681
3.540	5.463
3.545	3.198
3.550	2.917
3.555	8.192
3.560	9.330
3.565	10.363
3.570	9.983
3.575	11.992
3.580	10.478
3.585	8.963
3.590	8.164
3.595	7.892
3.600	3.316
3.605	1.205
3.610	1.450
3.615	1.440
3.620	0.808
3.625	3.422
3.630	5.882
3.635	5.911
3.640	6.904
3.645	4.921
3.650	1.083
3.655	0.619
3.660	0.859
3.665	1.070
3.670	0.913
3.675	1.703
3.680	3.213
3.685	3.507
3.690	2.983
3.695	3.186
3.700	2.176
3.705	4.173
3.710	5.224
3.715	6.311
3.720	7.977
3.725	6.709
3.730	5.642
3.735	6.715
3.740	6.128
3.745	5.890
3.750	5.664
3.755	6.921
3.760	6.938
3.765	6.999
3.770	6.385
3.775	5.821
3.780	5.983
3.785	5.850
3.790	4.118
3.795	3.285
3.800	0.429
3.805	0.882
3.810	0.366
3.815	0.306
3.820	0.838
3.825	0.626
3.830	0.528
3.835	1.639
3.840	3.095
3.845	4.460
3.850	4.863
3.855	5.054
3.860	4.433
3.865	1.300
3.870	4.345
3.875	3.798
3.880	5.765
3.885	5.214
3.890	5.045
3.895	5.345
3.900	5.074
3.905	5.123
3.910	6.058
3.915	6.169
3.920	3.968
3.925	5.111
3.930	3.584
3.935	3.028
3.940	3.754
3.945	3.971
3.950	2.207
3.955	0.562
3.960	0.802
3.965	0.740
3.970	1.433
3.975	0.143
3.980	0.720
3.985	1.138
3.990	0.930
3.995	1.627
4.000	1.695
4.005	0.724
4.010	1.298
4.015	0.851
4.020	2.616
4.025	1.902
4.030	2.811
4.035	2.557
4.040	2.562
4.045	2.679
4.050	3.098
4.055	3.567
4.060	2.461
4.065	1.280
4.070	2.515
4.075	2.969
4.080	1.826
4.085	1.978
4.090	2.387
4.095	2.916
4.100	2.661
4.105	2.717
4.110	2.323
4.115	2.757
4.120	3.537
4.125	2.042
4.130	2.810
4.135	2.712
4.140	2.118
4.145	2.551
4.150	2.632
4.155	2.353
4.160	1.641
4.165	0.419
4.170	0.522
4.175	0.722
4.180	0.388
4.185	1.978
4.190	0.702
4.195	0.611
4.200	0.892
4.205	0.892
4.210	1.324
4.215	1.419
4.220	0.637
4.225	0.084
4.230	0.432
4.235	1.275
4.240	1.854
4.245	2.360
4.250	0.518
4.255	0.699
4.260	2.872
4.265	2.956
4.270	2.940
4.275	2.536
4.280	1.882
4.285	2.638
4.290	2.139
4.295	1.637
4.300	2.393
4.305	2.958
4.310	2.519
4.315	2.144
4.320	3.664
4.325	2.924
4.330	1.946
4.335	3.703
4.340	3.180
4.345	2.117
4.350	3.113
4.355	1.535
4.360	2.248
4.365	2.890
4.370	2.274
4.375	1.667
4.380	2.773
4.385	1.406
4.390	2.694
4.395	1.811
4.400	2.220
4.405	2.454
4.410	1.985
4.415	2.425
4.420	2.855
4.425	3.032
4.430	1.258
4.435	0.895
4.440	1.607
4.445	1.328
4.450	2.067
4.455	2.567
4.460	0.772
4.465	0.534
4.470	0.546
4.475	0.652
4.480	0.885
4.485	0.647
4.490	0.410
4.495	0.789
4.500	0.340
4.505	0.681
4.510	0.399
4.515	0.668
4.520	0.490
4.525	0.976
4.530	0.655
4.535	0.400
4.540	0.647
4.545	0.555
4.550	0.723
4.555	0.790
4.560	0.235
4.565	1.451
4.570	1.303
4.575	2.249
4.580	0.752
4.585	0.456
4.590	0.453
4.595	1.299
4.600	0.642
4.605	1.386
4.610	0.383
4.615	0.487
4.620	0.309
4.625	1.067
4.630	1.398
4.635	0.349
4.640	1.340
4.645	1.168
4.650	1.058
4.655	1.431
4.660	1.012
4.665	1.413
4.670	1.051
4.675	1.396
4.680	0.669
4.685	0.546
4.690	1.019
4.695	0.270
4.700	0.480
4.705	1.160
4.710	0.053
4.715	1.321
4.720	0.806
4.725	1.195
4.730	0.905
4.735	0.422
4.740	0.492
4.745	1.061
4.750	0.685
4.755	0.455
4.760	0.550
4.765	0.328
4.770	0.103
4.775	1.042
4.780	1.014
4.785	2.158
4.790	0.521
4.795	0.993
4.800	0.950
4.805	1.454
4.810	1.484
4.815	0.438
4.820	0.904
4.825	1.328
4.830	0.594
4.835	1.025
4.840	0.767
4.845	1.215
4.850	1.065
4.855	1.382
4.860	0.914
4.865	1.667
4.870	1.084
4.875	0.931
4.880	0.318
4.885	0.557
4.890	0.822
4.895	0.344
4.900	1.380
4.905	1.480
4.910	1.061
4.915	0.429
4.920	0.771
4.925	1.387
4.930	0.442
4.935	0.719
4.940	0.461
4.945	0.656
4.950	0.668
4.955	0.861
4.960	0.577
4.965	1.515
4.970	0.781
4.975	0.977
4.980	1.527
4.985	1.485
4.990	0.434
4.995	1.423
5.000	0.409
5.005	0.741
5.010	1.574
5.015	0.843
5.020	0.444
5.025	0.077
5.030	0.295
5.035	0.536
5.040	1.115
5.045	0.798
5.050	1.095
5.055	1.180
5.060	0.938
5.065	0.789
5.070	0.546
5.075	1.029
5.080	0.888
5.085	1.400
5.090	1.046
5.095	1.654
5.100	0.930
5.105	0.302
5.110	0.242
5.115	0.582
5.120	0.931
5.125	0.581
5.130	0.326
5.135	0.817
5.140	0.097
5.145	1.461
5.150	0.152
5.155	0.940
5.160	0.178
5.165	1.237
5.170	0.667
5.175	1.180
5.180	0.810
5.185	1.370
5.190	1.543
5.195	1.476
5.200	1.465
5.205	0.808
5.210	0.477
5.215	0.877
5.220	0.950
5.225	0.603
5.230	1.441
5.235	0.863
5.240	1.605
5.245	1.382
5.250	1.095
5.255	1.004
5.260	1.809
5.265	1.062
5.270	1.146
5.275	1.455
5.280	1.174
5.285	0.604
5.290	0.957
5.295	0.618
5.300	0.698
5.305	0.898
5.310	0.592
5.315	1.266
5.320	1.441
5.325	0.469
5.330	1.454
5.335	0.309
5.340	0.169
5.345	0.883
5.350	1.248
5.355	1.561
5.360	0.096
5.365	1.819
5.370	1.123
5.375	0.980
5.380	0.784
5.385	1.676
5.390	1.373
5.395	0.581
5.400	0.978
5.405	1.519
5.410	1.255
5.415	0.895
5.420	1.271
5.425	1.370
5.430	1.574
5.435	0.985
5.440	1.594
5.445	1.060
5.450	1.541
5.455	0.686
5.460	0.657
5.465	0.886
5.470	0.397
5.475	1.210
5.480	0.487
5.485	1.162
5.490	1.360
5.495	0.311
5.500	0.250
5.505	0.445
5.510	0.729
5.515	0.442
5.520	1.151
5.525	1.132
5.530	1.115
5.535	0.768
5.540	0.841
5.545	1.037
5.550	2.196
5.555	0.881
5.560	1.307
5.565	0.561
5.570	0.214
5.575	1.406
5.580	0.442
5.585	0.530
5.590	1.134
5.595	0.944
5.600	0.570
5.605	1.344
5.610	0.636
5.615	0.387
5.620	0.709
5.625	0.801
5.630	0.184
5.635	0.584
5.640	1.273
5.645	0.718
5.650	1.058
5.655	1.213
5.660	0.532
5.665	0.223
5.670	1.233
5.675	0.611
5.680	0.209
5.685	0.130
5.690	0.944
5.695	0.309
5.700	0.577
5.705	0.461
5.710	0.900
5.715	1.098
5.720	1.183
5.725	0.375
5.730	0.347
5.735	0.815
5.740	0.579
5.745	0.672
5.750	0.501
5.755	0.550
5.760	0.114
5.765	1.128
5.770	0.494
5.775	1.378
5.780	0.478
5.785	0.203
5.790	0.894
5.795	0.310
5.800	1.213
5.805	0.780
5.810	0.440
5.815	0.405
5.820	0.600
5.825	1.056
5.830	0.480
5.835	0.269
5.840	0.686
5.845	0.175
5.850	0.085
5.855	0.397
5.860	1.422
5.865	0.315
5.870	0.816
5.875	0.204
5.880	0.500
5.885	0.786
5.890	0.265
5.895	0.697
5.900	0.663
5.905	0.407
5.910	0.428
5.915	0.834
5.920	1.195
5.925	0.831
5.930	0.956
5.935	0.752
5.940	0.413
5.945	0.443
5.950	0.393
5.955	0.378
5.960	0.681
5.965	1.147
5.970	0.671
5.975	0.696
5.980	1.344
5.985	0.552
5.990	0.879
5.995	0.634
6.000	0.268
6.005	0.757
6.010	1.107
6.015	0.588
6.020	0.949
6.025	0.257
6.030	0.832
6.035	1.075
6.040	0.274
6.045	0.590
6.050	1.163
6.055	0.731
6.060	0.739
6.065	0.521
6.070	0.867
6.075	0.889
6.080	0.282
6.085	0.367
6.090	0.366
6.095	0.535
6.100	1.500
6.105	0.509
6.110	0.325
6.115	0.218
6.120	0.891
6.125	0.905
6.130	0.474
6.135	1.667
6.140	0.990
6.145	0.515
6.150	0.772
6.155	1.084
6.160	0.297
6.165	0.806
6.170	0.647
6.175	0.506
6.180	0.379
6.185	0.300
6.190	1.164
6.195	0.303
6.200	0.933
6.205	0.457
6.210	0.495
6.215	0.391
6.220	0.432
6.225	0.627
6.230	0.217
6.235	0.863
6.240	0.868
6.245	1.419
6.250	0.720
6.255	0.807
6.260	0.565
6.265	0.662
6.270	0.935
6.275	0.721
6.280	0.966
6.285	0.430
6.290	0.228
6.295	0.530
6.300	0.990
6.305	0.196
6.310	0.136
6.315	1.255
6.320	0.896
6.325	1.146
6.330	0.504
6.335	0.615
6.340	0.288
6.345	0.388
6.350	0.459
6.355	1.248
6.360	1.300
6.365	0.613
6.370	0.714
6.375	0.415
6.380	0.264
6.385	0.307
6.390	0.538
6.395	0.722
6.400	0.354
6.405	0.317
6.410	1.134
6.415	0.810
6.420	0.551
6.425	0.511
6.430	1.044
6.435	0.722
6.440	0.666
6.445	0.901
6.450	0.401
6.455	0.709
6.460	0.523
6.465	0.801
6.470	0.757
6.475	0.962
6.480	1.264
6.485	0.586
6.490	0.464
6.495	0.900
6.500	0.916
6.505	0.201
6.510	0.446
6.515	1.543
6.520	0.336
6.525	0.477
6.530	0.236
6.535	0.366
6.540	0.347
6.545	0.576
6.550	0.353
6.555	0.705
6.560	0.310
6.565	0.540
6.570	0.328
6.575	0.554
6.580	1.686
6.585	0.620
6.590	0.450
6.595	0.297
6.600	0.289
6.605	1.447
6.610	0.592
6.615	0.484
6.620	0.882
6.625	0.636
6.630	0.730
6.635	0.314
6.640	1.029
6.645	0.490
6.650	0.749
6.655	0.239
6.660	0.523
6.665	0.622
6.670	0.616
6.675	0.714
6.680	0.916
6.685	0.359
6.690	0.757
6.695	0.245
6.700	0.720
6.705	0.886
6.710	0.499
6.715	0.125
6.720	0.643
6.725	1.194
6.730	0.282
6.735	0.980
6.740	0.578
6.745	0.585
6.750	0.421
6.755	0.805
6.760	0.537
6.765	0.757
6.770	0.738
6.775	0.936
6.780	1.428
6.785	0.284
6.790	0.628
6.795	0.176
6.800	0.415
6.805	0.169
6.810	0.138
6.815	0.694
6.820	0.512
6.825	0.364
6.830	0.373
6.835	0.321
6.840	0.480
6.845	0.333
6.850	0.750
6.855	0.093
6.860	0.772
6.865	0.585
6.870	0.325
6.875	0.433
6.880	0.292
6.885	0.205
6.890	0.781
6.895	0.300
6.900	0.183
6.905	1.108
6.910	0.435
6.915	0.454
6.920	1.679
6.925	0.406
6.930	1.405
6.935	1.208
6.940	0.635
6.945	0.956
6.950	1.391
6.955	0.697
6.960	0.344
6.965	0.425
6.970	0.274
6.975	0.241
6.980	0.033
6.985	0.616
6.990	0.745
6.995	0.745
7.000	0.247
7.005	0.454
7.010	0.289
7.015	0.652
7.020	0.139
7.025	0.651
7.030	0.407
7.035	0.364
7.040	1.119
7.045	0.439
7.050	0.219
7.055	0.196
7.060	0.261
7.065	0.873
7.070	1.303
7.075	0.202
7.080	0.504
7.085	1.600
7.090	0.340
7.095	0.470
7.100	0.298
7.105	0.104
7.110	0.311
7.115	0.732
7.120	0.073
7.125	1.111
7.130	0.563
7.135	0.893
7.140	0.345
7.145	1.150
7.150	1.057
7.155	0.486
7.160	0.229
7.165	0.417
7.170	1.562
7.175	1.039
7.180	0.189
7.185	0.566
7.190	0.418
7.195	0.770
7.200	0.892
7.205	0.689
7.210	0.553
7.215	1.042
7.220	1.566
7.225	0.125
7.230	0.143
7.235	1.014
7.240	0.458
7.245	0.778
7.250	0.669
7.255	0.881
7.260	1.118
7.265	0.474
7.270	0.672
7.275	0.940
7.280	0.943
7.285	0.425
7.290	0.650
7.295	0.543
7.300	1.200
7.305	0.367
7.310	1.088
7.315	0.752
7.320	0.564
7.325	0.788
7.330	0.185
7.335	0.285
7.340	0.447
7.345	0.332
7.350	0.788
7.355	1.193
7.360	0.631
7.365	0.699
7.370	0.639
7.375	0.503
7.380	0.839
7.385	0.700
7.390	0.835
7.395	0.188
7.400	0.617
7.405	0.336
7.410	0.872
7.415	0.746
7.420	0.494
7.425	0.527
7.430	0.512
7.435	1.112
7.440	0.227
7.445	1.202
7.450	0.783
7.455	1.478
7.460	0.689
7.465	1.026
7.470	1.078
7.475	0.779
7.480	0.196
7.485	0.812
7.490	0.363
7.495	0.656
7.500	0.529
7.505	0.822
7.510	0.238
7.515	1.353
7.520	1.241
7.525	0.740
7.530	0.203
7.535	0.165
7.540	1.084
7.545	0.921
7.550	0.154
7.555	1.060
7.560	0.965
7.565	0.176
7.570	0.998
7.575	0.142
7.580	0.196
7.585	0.492
7.590	0.581
7.595	0.083
7.600	0.577
7.605	0.938
7.610	0.973
7.615	0.298
7.620	0.894
7.625	0.366
7.630	0.093
7.635	0.700
7.640	0.338
7.645	0.512
7.650	1.330
7.655	0.595
7.660	0.509
7.665	0.116
7.670	0.247
7.675	1.256
7.680	1.097
7.685	0.693
7.690	1.144
7.695	0.670
7.700	0.478
7.705	0.323
7.710	0.096
7.715	0.243
7.720	0.974
7.725	1.149
7.730	0.683
7.735	1.252
7.740	0.205
7.745	0.683
7.750	0.511
7.755	1.247
7.760	0.978
7.765	0.349
7.770	0.969
7.775	0.162
7.780	0.929
7.785	1.117
7.790	1.466
7.795	0.302
7.800	1.029
7.805	1.058
7.810	1.106
7.815	1.435
7.820	0.393
7.825	0.459
7.830	0.193
7.835	0.362
7.840	1.140
7.845	1.394
7.850	0.665
7.855	0.848
7.860	1.010
7.865	0.749
7.870	0.988
7.875	0.640
7.880	0.049
7.885	0.362
7.890	0.771
7.895	0.651
7.900	0.508
7.905	1.100
7.910	0.821
7.915	0.514
7.920	0.713
7.925	0.339
7.930	0.699
7.935	0.205
7.940	1.285
7.945	0.450
7.950	0.625
7.955	0.625
7.960	0.594
7.965	0.511
7.970	0.541
7.975	0.834
7.980	0.618
7.985	0.380
7.990	0.493
7.995	0.743
8.000	0.274
8.005	0.729
8.010	0.620
8.015	0.889
8.020	0.938
8.025	0.444
8.030	0.475
8.035	0.991
8.040	0.700
8.045	0.571
8.050	0.744
8.055	0.921
8.060	0.377
8.065	0.782
8.070	0.240
8.075	1.350
8.080	0.312
8.085	0.785
8.090	0.674
8.095	0.944
8.100	0.379
8.105	0.164
8.110	1.171
8.115	1.379
8.120	0.470
8.125	0.728
8.130	0.837
8.135	0.724
8.140	0.772
8.145	0.782
8.150	0.228
8.155	0.101
8.160	0.322
8.165	0.250
8.170	0.218
8.175	0.268
8.180	0.811
8.185	1.493
8.190	0.335
8.194	0.667
8.199	0.417
8.204	1.142
8.209	0.523
8.214	0.952
8.219	0.405
8.224	0.215
8.229	0.750
8.234	1.256
8.239	1.399
8.244	0.802
8.249	0.165
8.254	0.198
8.259	0.526
8.264	0.970
8.269	1.035
8.274	1.010
8.279	0.437
8.284	0.275
8.289	1.188
8.294	0.384
8.299	1.508
8.304	0.971
8.309	0.438
8.314	0.827
8.319	0.148
8.324	0.410
8.329	0.032
8.334	0.158
8.339	0.226
8.344	0.523
8.349	0.305
8.354	0.139
8.359	0.764
8.364	0.663
8.369	0.428
8.374	0.541
8.379	1.051
8.384	0.361
8.389	0.530
8.394	0.504
8.399	0.953
8.404	1.200
8.409	0.549
8.414	0.813
8.419	0.728
8.424	0.760
8.429	0.368
8.434	0.903
8.439	0.121
8.444	0.597
8.449	0.926
8.454	0.582
8.459	0.896
8.464	0.257
8.469	0.304
8.474	0.613
8.479	0.734
8.484	0.255
8.489	0.249
8.494	1.034
8.499	0.591
8.504	0.395
8.509	1.065
8.514	0.416
8.519	1.001
8.524	0.906
8.529	0.609
8.534	0.263
8.539	0.370
8.544	1.099
8.549	0.699
8.554	0.277
8.559	0.242
8.564	0.799
8.569	0.078
8.574	0.714
8.579	0.959
8.584	0.342
8.589	1.496
8.594	0.621
8.599	0.650
8.604	0.445
8.609	0.172
8.614	0.486
8.619	0.434
8.624	0.333
8.629	0.402
8.634	0.646
8.639	0.106
8.644	0.952
8.649	0.366
8.654	0.123
8.659	0.431
8.664	0.718
8.669	1.141
8.674	0.682
8.679	0.468
8.684	0.758
8.689	0.519
8.694	1.027
8.699	0.761
8.704	0.371
8.709	0.329
8.714	0.378
8.719	1.015
8.724	0.269
8.729	0.498
8.734	0.593
8.739	1.182
8.744	0.319
8.749	0.348
8.754	1.013
8.759	0.512
8.764	0.261
8.769	0.461
8.774	0.551
8.779	0.502
8.784	0.447
8.789	0.612
8.794	0.820
8.799	0.331
8.804	0.243
8.809	0.833
8.814	0.545
8.819	0.303
8.824	0.571
8.829	0.565
8.834	2.013
8.839	0.238
8.844	0.337
8.849	0.514
8.854	1.085
8.859	0.305
8.864	0.292
8.869	0.779
8.874	0.668
8.879	0.599
8.884	0.289
8.889	0.469
8.894	1.079
8.899	0.746
8.904	0.194
8.909	0.268
8.914	0.444
8.919	1.235
8.924	0.579
8.929	0.391
8.934	1.151
8.939	0.733
8.944	0.857
8.949	0.894
8.954	1.155
8.959	0.916
8.964	0.535
8.969	0.378
8.974	1.254
8.979	0.431
8.984	0.912
8.989	0.946
8.994	1.142
8.999	0.647
9.004	0.816
9.009	0.790
9.014	1.001
9.019	0.116
9.024	0.230
9.029	0.508
9.034	0.962
9.039	0.922
9.044	0.533
9.049	0.817
9.054	1.309
9.059	1.118
9.064	0.395
9.069	1.356
9.074	0.910
9.079	0.262
9.084	1.317
9.089	0.040
9.094	0.799
9.099	0.297
9.104	0.416
9.109	1.587
9.114	0.422
9.119	1.125
9.124	0.841
9.129	0.339
9.134	0.936
9.139	0.587
9.144	0.863
9.149	0.327
9.154	0.501
9.159	1.171
9.164	0.821
9.169	0.816
9.174	0.550
9.179	0.174
9.184	0.624
9.189	0.343
9.194	1.829
9.199	1.213
9.204	0.274
9.209	0.311
9.214	0.602
9.219	0.329
9.224	0.961
9.229	0.146
9.234	0.419
9.239	0.495
9.244	0.848
9.249	0.288
9.254	1.330
9.259	0.568
9.264	1.065
9.269	0.573
9.274	0.569
9.279	0.600
9.284	0.868
9.289	0.559
9.294	0.498
9.299	0.508
9.304	0.565
9.309	0.597
9.314	0.873
9.319	0.338
9.324	0.161
9.329	0.692
9.334	0.392
9.339	0.553
9.344	0.499
9.349	0.556
9.354	1.421
9.359	0.177
9.364	0.419
9.369	0.202
9.374	1.089
9.379	1.196
9.384	0.497
9.389	0.757
9.394	0.547
9.399	0.955
9.404	1.260
9.409	0.716
9.414	1.452
9.419	0.525
9.424	0.638
9.429	0.602
9.434	0.659
9.439	0.344
9.444	0.092
9.449	0.568
9.454	0.982
9.459	0.502
9.464	1.389
9.469	0.120
9.474	0.303
9.479	0.472
9.484	0.392
9.489	0.277
9.494	1.069
9.499	1.125
9.504	0.436
9.509	0.253
9.514	0.687
9.519	0.873
9.524	0.146
9.529	0.728
9.534	0.972
9.539	1.184
9.544	0.655
9.549	0.470
9.554	0.164
9.559	0.726
9.564	0.680
9.569	0.573
9.574	0.593
9.579	0.896
9.584	0.239
9.589	0.484
9.594	0.323
9.599	0.294
9.604	0.887
9.609	0.951
9.614	0.418
9.619	0.563
9.624	0.547
9.629	0.750
9.634	0.192
9.639	0.601
9.644	0.231
9.649	0.397
9.654	0.916
9.659	1.140
9.664	1.021
9.669	0.681
9.674	0.100
9.679	0.854
9.684	0.604
9.689	0.207
9.694	0.454
9.699	1.442
9.704	0.723
9.709	0.496
9.714	0.472
9.719	0.585
9.724	0.587
9.729	0.345
9.734	0.781
9.739	0.446
9.744	0.256
9.749	0.417
9.754	1.086
9.759	0.718
9.764	0.675
9.769	1.248
9.774	0.973
9.779	0.177
9.784	0.577
9.789	0.586
9.794	0.854
9.799	0.517
9.804	1.239
9.809	0.663
9.814	0.492
9.819	1.384
9.824	1.001
9.829	0.555
9.834	0.623
9.839	0.530
9.844	0.816
9.849	1.269
9.854	0.635
9.859	0.918
9.864	0.171
9.869	0.727
9.874	0.186
9.879	0.480
9.884	0.377
9.889	0.841
9.894	0.885
9.899	0.261
9.904	0.739
9.909	0.283
9.914	1.392
9.919	0.419
9.924	1.368
9.929	0.663
9.934	0.488
9.939	1.126
9.944	0.430
9.949	1.042
9.954	0.551
9.959	0.292
9.964	0.665
9.969	0.680
9.974	0.851
9.979	1.326
9.984	0.318
9.989	0.225
9.994	0.661
[truncated: 1 more rows]
