# Supplementary material for: Chemometric Analysis of a Ternary Mixture of Caffeine, Quinic Acid, and Nicotinic Acid by Terahertz Spectroscopy
Source: ACS Omega. 2022 Sep 27;7(40):35783–91. doi: 10.1021/acsomega.2c03808 (PMC9558605; doi:10.1021/acsomega.2c03808)
Supplement: Supplementary file 2 — ao2c03808_si_002.zip [file ao2c03808_si_002.zip › data_and_codes/extended_data/id0-48_run001/fda-1-4.csv]

0.000	843.001
0.005	756.753
0.010	727.387
0.015	1137.551
0.020	1510.976
0.025	257.169
0.030	722.256
0.035	691.874
0.040	536.578
0.045	1182.346
0.050	943.373
0.055	1494.086
0.060	469.476
0.065	32.709
0.070	1137.865
0.075	1159.073
0.080	1385.012
0.085	1166.325
0.090	122.645
0.095	327.554
0.100	712.464
0.105	1169.691
0.110	1633.340
0.115	1243.284
0.120	3391.839
0.125	2978.676
0.130	1927.716
0.135	3068.010
0.140	3512.412
0.145	3823.702
0.150	4336.548
0.155	4155.337
0.160	3701.322
0.165	2754.704
0.170	2217.532
0.175	3393.272
0.180	3871.266
0.185	3400.821
0.190	4474.880
0.195	5902.698
0.200	6439.912
0.205	5938.068
0.210	6307.469
0.215	6117.719
0.220	7012.038
0.225	6817.068
0.230	7750.758
0.235	9109.952
0.240	8250.708
0.245	7903.861
0.250	7773.004
0.255	7664.693
0.260	7271.097
0.265	8192.619
0.270	8118.640
0.275	9629.936
0.280	9351.489
0.285	8359.365
0.290	8822.539
0.295	9483.634
0.300	9211.021
0.305	9058.001
0.310	9796.256
0.315	9306.178
0.320	9620.118
0.325	9450.568
0.330	10075.259
0.335	9355.547
0.340	9339.168
0.345	9143.078
0.350	10014.889
0.355	10105.902
0.360	9088.522
0.365	9976.426
0.370	10604.339
0.375	10350.478
0.380	9351.908
0.385	9604.023
0.390	9385.717
0.395	9520.810
0.400	9054.276
0.405	9358.606
0.410	9381.249
0.415	9351.133
0.420	9027.538
0.425	8945.866
0.430	9221.995
0.435	8682.246
0.440	8668.250
0.445	9333.539
0.450	9638.147
0.455	9013.151
0.460	9579.782
0.465	9033.193
0.470	9017.426
0.475	9030.957
0.480	9027.877
0.485	9193.803
0.490	9072.256
0.495	8793.768
0.500	8594.053
0.505	8746.771
0.510	8648.222
0.515	8644.694
0.520	8544.296
0.525	8469.979
0.530	8223.315
0.535	8221.717
0.540	8643.355
0.545	8414.629
0.550	7465.188
0.555	5216.904
0.560	3568.128
0.565	6873.674
0.570	7837.467
0.575	8120.950
0.580	8496.907
0.585	8338.171
0.590	8159.631
0.595	8312.632
0.600	8428.075
0.605	7931.028
0.610	8074.947
0.615	8075.628
0.620	7712.851
0.625	7671.965
0.630	7608.426
0.635	7547.927
0.640	7347.665
0.645	7336.663
0.650	7119.936
0.655	7446.104
0.660	7192.987
0.665	6971.874
0.670	7130.409
0.675	7217.227
0.680	7084.626
0.685	6990.888
0.690	6898.384
0.695	6880.523
0.700	6815.038
0.705	6384.656
0.710	6522.380
0.715	6399.083
0.720	6198.569
0.725	6197.875
0.730	6004.087
0.735	5923.220
0.740	5930.622
0.745	5452.233
0.750	4372.512
0.755	3033.632
0.760	4741.234
0.765	5242.097
0.770	5278.448
0.775	5466.084
0.780	5496.367
0.785	5353.554
0.790	5232.350
0.795	5393.837
0.800	5228.247
0.805	5116.499
0.810	5090.694
0.815	5008.387
0.820	5009.911
0.825	4942.273
0.830	4713.388
0.835	4759.570
0.840	4806.071
0.845	4552.877
0.850	4502.743
0.855	4625.495
0.860	4493.323
0.865	4490.364
0.870	4417.628
0.875	4423.278
0.880	4435.490
0.885	4351.448
0.890	4304.126
0.895	4387.603
0.900	4240.853
0.905	4140.525
0.910	4242.090
0.915	4125.215
0.920	3989.327
0.925	3977.352
0.930	3971.512
0.935	3930.138
0.940	3858.333
0.945	3712.524
0.950	3736.580
0.955	3708.020
0.960	3540.123
0.965	3496.232
0.970	3450.828
0.975	3442.708
0.980	3207.554
0.985	3006.101
0.990	2061.540
0.995	2715.662
1.000	2965.778
1.005	3264.872
1.010	3267.882
1.015	3074.647
1.020	3127.476
1.025	3161.975
1.030	3090.116
1.035	2964.032
1.040	2910.641
1.045	2947.927
1.050	2905.350
1.055	2713.457
1.060	2752.477
1.065	2744.741
1.070	2629.477
1.075	2493.047
1.080	2448.379
1.085	2291.830
1.090	1937.109
1.095	961.861
1.100	143.885
1.105	841.394
1.110	1379.915
1.115	765.070
1.120	1421.431
1.125	1959.765
1.130	2142.376
1.135	2150.988
1.140	2087.263
1.145	2033.042
1.150	1747.751
1.155	1002.101
1.160	700.384
1.165	106.040
1.170	573.879
1.175	1379.127
1.180	1716.161
1.185	1864.130
1.190	1923.852
1.195	1840.128
1.200	1835.323
1.205	1564.453
1.210	583.991
1.215	1249.006
1.220	1607.463
1.225	1576.691
1.230	872.637
1.235	1146.866
1.240	1606.502
1.245	1844.603
1.250	1848.392
1.255	1882.491
1.260	1880.619
1.265	1821.269
1.270	1883.501
1.275	1827.946
1.280	1703.552
1.285	1768.188
1.290	1807.273
1.295	1683.510
1.300	1730.616
1.305	1739.828
1.310	1689.525
1.315	1692.105
1.320	1655.845
1.325	1489.740
1.330	1617.484
1.335	1625.713
1.340	1642.097
1.345	1700.364
1.350	1582.765
1.355	1598.353
1.360	1648.634
1.365	1583.987
1.370	1536.109
1.375	1558.294
1.380	1549.089
1.385	1471.371
1.390	1448.584
1.395	1398.034
1.400	1325.580
1.405	1115.867
1.410	480.397
1.415	28.699
1.420	715.222
1.425	1126.532
1.430	1279.380
1.435	1373.330
1.440	1370.353
1.445	1328.570
1.450	1371.882
1.455	1402.528
1.460	1337.817
1.465	1346.170
1.470	1367.560
1.475	1327.804
1.480	1306.344
1.485	1307.400
1.490	1307.853
1.495	1286.673
1.500	1239.429
1.505	1256.878
1.510	1258.406
1.515	1214.487
1.520	1195.995
1.525	1214.132
1.530	1190.994
1.535	1157.965
1.540	1140.392
1.545	1082.250
1.550	1116.354
1.555	1084.230
1.560	1068.673
1.565	1097.438
1.570	1065.610
1.575	1025.099
1.580	1041.150
1.585	1027.933
1.590	954.150
1.595	918.170
1.600	781.530
1.605	272.925
1.610	490.077
1.615	776.465
1.620	865.484
1.625	868.589
1.630	838.117
1.635	817.312
1.640	789.659
1.645	712.132
1.650	646.885
1.655	517.427
1.660	194.089
1.665	44.243
1.670	27.465
1.675	46.070
1.680	88.068
1.685	317.711
1.690	479.635
1.695	551.687
1.700	547.327
1.705	498.989
1.710	356.888
1.715	75.710
1.720	29.287
1.725	55.429
1.730	257.342
1.735	453.671
1.740	549.250
1.745	593.788
1.750	618.089
1.755	602.415
1.760	583.476
1.765	337.627
1.770	420.532
1.775	521.943
1.780	554.050
1.785	540.193
1.790	508.937
1.795	364.794
1.800	129.031
1.805	269.407
1.810	448.396
1.815	507.073
1.820	523.407
1.825	533.406
1.830	530.223
1.835	525.243
1.840	514.543
1.845	510.309
1.850	491.296
1.855	467.183
1.860	430.976
1.865	319.134
1.870	83.591
1.875	75.930
1.880	288.651
1.885	387.145
1.890	418.246
1.895	433.240
1.900	437.995
1.905	428.590
1.910	405.033
1.915	367.790
1.920	171.242
1.925	12.336
1.930	242.427
1.935	358.796
1.940	401.767
1.945	416.572
1.950	419.642
1.955	419.857
1.960	418.995
1.965	412.506
1.970	410.496
1.975	408.394
1.980	396.833
1.985	394.477
1.990	387.872
1.995	379.668
2.000	372.692
2.005	367.246
2.010	360.354
2.015	357.284
2.020	293.491
2.025	316.347
2.030	328.066
2.035	314.001
2.040	250.142
2.045	67.486
2.050	185.277
2.055	274.864
2.060	304.902
2.065	307.176
2.070	297.753
2.075	234.774
2.080	110.785
2.085	228.679
2.090	276.452
2.095	288.939
2.100	290.366
2.105	289.419
2.110	283.309
2.115	282.093
2.120	276.194
2.125	271.177
2.130	261.880
2.135	255.646
2.140	249.606
2.145	236.369
2.150	219.178
2.155	200.708
2.160	152.476
2.165	44.970
2.170	8.882
2.175	64.339
2.180	129.655
2.185	160.006
2.190	160.362
2.195	85.927
2.200	14.058
2.205	37.216
2.210	107.912
2.215	137.544
2.220	82.937
2.225	13.531
2.230	24.879
2.235	95.331
2.240	140.007
2.245	150.269
2.250	144.095
2.255	140.910
2.260	104.991
2.265	25.738
2.270	11.915
2.275	36.073
2.280	93.346
2.285	130.312
2.290	144.132
2.295	150.189
2.300	150.371
2.305	149.239
2.310	147.175
2.315	142.333
2.320	126.635
2.325	115.391
2.330	121.726
2.335	116.667
2.340	111.626
2.345	77.144
2.350	12.929
2.355	61.796
2.360	84.677
2.365	78.505
2.370	29.506
2.375	42.186
2.380	70.158
2.385	71.876
2.390	32.855
2.395	3.201
2.400	8.219
2.405	36.178
2.410	65.336
2.415	77.845
2.420	84.590
2.425	85.482
2.430	79.645
2.435	69.984
2.440	80.428
2.445	82.069
2.450	67.923
2.455	64.797
2.460	47.746
2.465	11.157
2.470	8.059
2.475	23.161
2.480	50.604
2.485	65.702
2.490	73.204
2.495	76.714
2.500	78.947
2.505	78.123
2.510	77.890
2.515	76.877
2.520	76.923
2.525	76.864
2.530	76.808
2.535	76.167
2.540	74.981
2.545	74.617
2.550	72.803
2.555	71.408
2.560	68.639
2.565	69.000
2.570	61.519
2.575	57.397
2.580	61.327
2.585	63.281
2.590	62.298
2.595	60.244
2.600	57.008
2.605	55.982
2.610	52.625
2.615	48.933
2.620	45.437
2.625	36.444
2.630	18.284
2.635	5.141
2.640	1.991
2.645	0.637
2.650	0.566
2.655	7.802
2.660	13.543
2.665	16.000
2.670	6.711
2.675	21.849
2.680	33.877
2.685	34.605
2.690	16.579
2.695	14.207
2.700	32.619
2.705	40.281
2.710	43.978
2.715	43.714
2.720	46.097
2.725	44.192
2.730	44.974
2.735	43.432
2.740	41.437
2.745	36.290
2.750	34.551
2.755	31.841
2.760	26.294
2.765	17.801
2.770	4.977
2.775	2.104
2.780	0.209
2.785	1.247
2.790	6.836
2.795	14.478
2.800	20.385
2.805	25.214
2.810	29.675
2.815	32.030
2.820	32.817
2.825	34.073
2.830	33.105
2.835	31.588
2.840	33.057
2.845	32.114
2.850	31.796
2.855	31.585
2.860	30.307
2.865	27.759
2.870	26.297
2.875	26.015
2.880	14.937
2.885	4.630
2.890	2.001
2.895	6.835
2.900	15.926
2.905	20.492
2.910	22.286
2.915	23.541
2.920	23.063
2.925	22.819
2.930	21.521
2.935	21.416
2.940	19.713
2.945	17.727
2.950	18.456
2.955	15.451
2.960	12.649
2.965	5.729
2.970	2.058
2.975	0.333
2.980	1.000
2.985	2.869
2.990	6.189
2.995	7.507
3.000	5.316
3.005	2.482
3.010	0.511
3.015	0.401
3.020	0.548
3.025	1.530
3.030	2.758
3.035	4.411
3.040	5.898
3.045	1.916
3.050	1.528
3.055	1.915
3.060	6.240
3.065	6.218
3.070	8.077
3.075	8.357
3.080	8.527
3.085	8.291
3.090	9.455
3.095	8.134
3.100	7.805
3.105	8.855
3.110	8.084
3.115	8.444
3.120	7.439
3.125	5.365
3.130	1.943
3.135	0.188
3.140	1.254
3.145	0.616
3.150	2.301
3.155	3.452
3.160	3.158
3.165	2.524
3.170	0.966
3.175	0.887
3.180	1.868
3.185	0.806
3.190	0.589
3.195	2.781
3.200	4.325
3.205	4.069
3.210	5.089
3.215	3.821
3.220	3.037
3.225	4.484
3.230	4.118
3.235	2.399
3.240	0.358
3.245	1.844
3.250	2.781
3.255	3.650
3.260	3.375
3.265	4.521
3.270	3.655
3.275	4.591
3.280	3.283
3.285	4.377
3.290	4.036
3.295	4.814
3.300	3.281
3.305	3.474
3.310	3.137
3.315	3.953
3.320	3.825
3.325	3.596
3.330	1.340
3.335	1.232
3.340	1.111
3.345	1.281
3.350	1.906
3.355	1.820
3.360	2.317
3.365	2.698
3.370	3.090
3.375	2.282
3.380	2.772
3.385	2.696
3.390	2.932
3.395	3.603
3.400	2.009
3.405	2.760
3.410	2.683
3.415	3.184
3.420	2.832
3.425	3.186
3.430	2.974
3.435	3.413
3.440	3.272
3.445	2.374
3.450	3.193
3.455	3.257
3.460	2.377
3.465	2.890
3.470	3.251
3.475	2.819
3.480	3.833
3.485	2.795
3.490	2.675
3.495	2.703
3.500	2.199
3.505	1.374
3.510	1.776
3.515	2.364
3.520	2.053
3.525	1.475
3.530	1.788
3.535	3.142
3.540	1.996
3.545	0.789
3.550	1.246
3.555	0.786
3.560	2.076
3.565	3.438
3.570	2.709
3.575	3.419
3.580	2.744
3.585	3.552
3.590	1.907
3.595	2.249
3.600	0.990
3.605	0.515
3.610	1.066
3.615	0.697
3.620	1.034
3.625	1.268
3.630	1.131
3.635	1.684
3.640	1.982
3.645	1.265
3.650	0.647
3.655	1.300
3.660	1.152
3.665	0.854
3.670	0.895
3.675	0.390
3.680	1.351
3.685	0.960
3.690	0.330
3.695	0.714
3.700	0.452
3.705	0.802
3.710	3.130
3.715	2.444
3.720	1.715
3.725	2.203
3.730	2.219
3.735	2.510
3.740	1.356
3.745	1.833
3.750	1.633
3.755	2.352
3.760	2.243
3.765	2.284
3.770	1.569
3.775	2.156
3.780	1.861
3.785	1.933
3.790	0.612
3.795	0.909
3.800	0.673
3.805	0.208
3.810	0.905
3.815	0.659
3.820	1.132
3.825	0.473
3.830	1.219
3.835	0.346
3.840	0.919
3.845	1.411
3.850	1.647
3.855	1.243
3.860	1.235
3.865	0.411
3.870	0.575
3.875	1.380
3.880	1.260
3.885	0.910
3.890	0.712
3.895	0.832
3.900	0.739
3.905	2.185
3.910	0.513
3.915	1.458
3.920	1.246
3.925	1.844
3.930	1.266
3.935	0.464
3.940	1.288
3.945	2.215
3.950	1.183
3.955	0.215
3.960	0.332
3.965	1.496
3.970	1.167
3.975	0.459
3.980	0.998
3.985	0.471
3.990	0.088
3.995	0.479
4.000	0.445
4.005	1.010
4.010	0.261
4.015	0.530
4.020	0.440
4.025	0.246
4.030	0.342
4.035	1.028
4.040	1.192
4.045	0.045
4.050	0.936
4.055	0.855
4.060	0.241
4.065	1.154
4.070	0.602
4.075	0.615
4.080	0.249
4.085	1.073
4.090	0.551
4.095	1.138
4.100	0.834
4.105	0.232
4.110	0.414
4.115	0.538
4.120	0.870
4.125	0.938
4.130	1.468
4.135	1.034
4.140	0.718
4.145	1.398
4.150	0.541
4.155	0.341
4.160	0.243
4.165	1.371
4.170	1.094
4.175	0.368
4.180	0.678
4.185	0.808
4.190	0.200
4.195	0.354
4.200	0.757
4.205	0.433
4.210	0.416
4.215	0.514
4.220	0.189
4.225	0.634
4.230	1.553
4.235	0.166
4.240	0.837
4.245	1.146
4.250	0.497
4.255	1.186
4.260	1.488
4.265	0.473
4.270	0.795
4.275	0.302
4.280	0.722
4.285	0.948
4.290	0.242
4.295	1.154
4.300	0.344
4.305	0.862
4.310	0.383
4.315	1.259
4.320	0.887
4.325	0.729
4.330	0.586
4.335	1.356
4.340	1.113
4.345	0.875
4.350	0.769
4.355	0.953
4.360	0.869
4.365	0.344
4.370	0.259
4.375	0.637
4.380	1.483
4.385	1.437
4.390	1.570
4.395	1.233
4.400	0.417
4.405	0.305
4.410	0.237
4.415	0.485
4.420	0.042
4.425	1.010
4.430	0.518
4.435	1.030
4.440	0.319
4.445	1.144
4.450	0.431
4.455	0.571
4.460	0.110
4.465	0.637
4.470	1.232
4.475	0.480
4.480	0.551
4.485	0.472
4.490	1.179
4.495	0.841
4.500	0.986
4.505	0.252
4.510	0.417
4.515	0.471
4.520	0.730
4.525	0.501
4.530	0.861
4.535	1.226
4.540	1.113
4.545	0.776
4.550	0.704
4.555	0.773
4.560	1.397
4.565	0.888
4.570	0.837
4.575	0.294
4.580	1.191
4.585	0.155
4.590	0.310
4.595	1.087
4.600	1.571
4.605	0.306
4.610	1.064
4.615	0.590
4.620	0.672
4.625	0.578
4.630	0.776
4.635	1.209
4.640	0.818
4.645	0.289
4.650	0.692
4.655	0.291
4.660	0.206
4.665	0.220
4.670	0.219
4.675	0.085
4.680	0.705
4.685	0.275
4.690	0.559
4.695	1.695
4.700	0.385
4.705	0.865
4.710	1.460
4.715	1.912
4.720	0.339
4.725	0.860
4.730	0.573
4.735	0.807
4.740	0.504
4.745	0.427
4.750	0.403
4.755	0.491
4.760	0.245
4.765	1.230
4.770	0.966
4.775	0.808
4.780	0.382
4.785	0.525
4.790	1.257
4.795	0.874
4.800	0.636
4.805	0.189
4.810	1.079
4.815	0.756
4.820	1.181
4.825	0.183
4.830	0.739
4.835	0.940
4.840	0.299
4.845	1.112
4.850	0.673
4.855	0.823
4.860	0.271
4.865	1.037
4.870	0.480
4.875	0.245
4.880	0.648
4.885	1.414
4.890	0.752
4.895	0.137
4.900	0.704
4.905	0.757
4.910	0.944
4.915	0.551
4.920	0.438
4.925	1.477
4.930	0.253
4.935	0.821
4.940	0.869
4.945	0.445
4.950	0.970
4.955	0.161
4.960	0.380
4.965	0.310
4.970	0.190
4.975	0.819
4.980	0.628
4.985	0.366
4.990	0.906
4.995	0.283
5.000	0.999
5.005	0.386
5.010	1.070
5.015	0.651
5.020	0.799
5.025	0.705
5.030	1.063
5.035	0.514
5.040	0.594
5.045	0.489
5.050	1.082
5.055	0.317
5.060	1.234
5.065	0.320
5.070	1.847
5.075	0.609
5.080	1.334
5.085	0.800
5.090	0.485
5.095	0.499
5.100	0.614
5.105	0.728
5.110	0.621
5.115	0.453
5.120	1.074
5.125	0.320
5.130	0.630
5.135	0.550
5.140	0.360
5.145	0.385
5.150	0.323
5.155	0.599
5.160	0.116
5.165	0.197
5.170	0.366
5.175	0.742
5.180	0.907
5.185	0.621
5.190	1.036
5.195	0.692
5.200	0.539
5.205	0.202
5.210	0.416
5.215	0.823
5.220	0.502
5.225	0.800
5.230	0.053
5.235	0.601
5.240	0.064
5.245	0.360
5.250	0.626
5.255	1.035
5.260	0.617
5.265	0.464
5.270	1.501
5.275	0.550
5.280	0.198
5.285	0.108
5.290	0.172
5.295	0.732
5.300	0.609
5.305	0.926
5.310	0.474
5.315	0.701
5.320	0.102
5.325	0.998
5.330	0.538
5.335	0.090
5.340	0.699
5.345	0.614
5.350	0.682
5.355	0.704
5.360	0.265
5.365	0.772
5.370	0.265
5.375	1.146
5.380	0.743
5.385	0.433
5.390	1.289
5.395	0.359
5.400	1.104
5.405	1.140
5.410	1.330
5.415	0.642
5.420	0.440
5.425	0.953
5.430	0.409
5.435	0.603
5.440	0.907
5.445	0.783
5.450	1.401
5.455	0.367
5.460	0.521
5.465	0.435
5.470	0.710
5.475	0.646
5.480	0.263
5.485	0.194
5.490	0.693
5.495	1.452
5.500	0.821
5.505	1.029
5.510	0.493
5.515	1.596
5.520	0.623
5.525	0.905
5.530	0.459
5.535	0.139
5.540	0.566
5.545	0.705
5.550	0.831
5.555	0.423
5.560	0.308
5.565	0.043
5.570	0.132
5.575	1.264
5.580	0.831
5.585	0.481
5.590	0.641
5.595	1.514
5.600	0.874
5.605	0.940
5.610	0.432
5.615	0.947
5.620	0.768
5.625	0.565
5.630	0.148
5.635	0.333
5.640	0.827
5.645	0.075
5.650	0.046
5.655	0.884
5.660	0.124
5.665	0.454
5.670	0.829
5.675	0.527
5.680	0.981
5.685	0.781
5.690	0.347
5.695	0.506
5.700	1.309
5.705	0.202
5.710	0.311
5.715	0.899
5.720	0.954
5.725	0.230
5.730	0.705
5.735	0.675
5.740	0.801
5.745	0.708
5.750	0.820
5.755	0.659
5.760	0.435
5.765	1.007
5.770	1.387
5.775	0.386
5.780	1.105
5.785	1.419
5.790	1.316
5.795	0.386
5.800	0.511
5.805	0.434
5.810	0.625
5.815	0.585
5.820	0.385
5.825	0.727
5.830	1.170
5.835	1.130
5.840	0.758
5.845	0.128
5.850	0.475
5.855	0.748
5.860	0.866
5.865	0.801
5.870	0.962
5.875	0.785
5.880	0.794
5.885	0.909
5.890	0.625
5.895	0.968
5.900	0.358
5.905	1.185
5.910	0.377
5.915	0.301
5.920	0.543
5.925	1.463
5.930	0.460
5.935	0.332
5.940	0.419
5.945	0.126
5.950	0.301
5.955	1.063
5.960	0.466
5.965	1.044
5.970	0.443
5.975	0.097
5.980	0.758
5.985	0.662
5.990	0.669
5.995	0.834
6.000	0.185
6.005	1.089
6.010	0.165
6.015	0.685
6.020	1.749
6.025	0.462
6.030	0.036
6.035	0.208
6.040	0.618
6.045	0.459
6.050	0.907
6.055	0.649
6.060	0.675
6.065	0.330
6.070	0.698
6.075	0.390
6.080	0.973
6.085	1.101
6.090	1.085
6.095	0.157
6.100	1.261
6.105	0.756
6.110	0.357
6.115	0.117
6.120	1.002
6.125	0.098
6.130	0.140
6.135	0.582
6.140	0.113
6.145	0.295
6.150	0.483
6.155	0.194
6.160	0.552
6.165	0.519
6.170	0.422
6.175	1.019
6.180	0.354
6.185	0.242
6.190	0.069
6.195	0.634
6.200	1.263
6.205	0.184
6.210	1.436
6.215	0.492
6.220	0.650
6.225	0.656
6.230	0.455
6.235	0.071
6.240	0.752
6.245	0.860
6.250	1.046
6.255	0.642
6.260	0.349
6.265	0.632
6.270	0.678
6.275	0.476
6.280	0.872
6.285	1.169
6.290	0.789
6.295	0.308
6.300	1.004
6.305	0.409
6.310	0.375
6.315	0.835
6.320	0.506
6.325	0.191
6.330	0.674
6.335	0.255
6.340	0.386
6.345	0.600
6.350	0.692
6.355	0.941
6.360	0.625
6.365	0.119
6.370	0.702
6.375	0.575
6.380	0.295
6.385	1.471
6.390	0.608
6.395	0.531
6.400	1.141
6.405	0.617
6.410	0.477
6.415	0.567
6.420	0.503
6.425	0.481
6.430	1.220
6.435	0.411
6.440	0.539
6.445	0.815
6.450	1.307
6.455	0.490
6.460	0.381
6.465	0.319
6.470	0.544
6.475	0.360
6.480	1.161
6.485	0.283
6.490	0.215
6.495	0.559
6.500	0.471
6.505	0.890
6.510	0.721
6.515	0.274
6.520	0.653
6.525	0.845
6.530	0.211
6.535	0.797
6.540	0.426
6.545	0.665
6.550	1.041
6.555	0.603
6.560	0.122
6.565	0.764
6.570	0.553
6.575	0.989
6.580	0.505
6.585	0.374
6.590	0.871
6.595	0.310
6.600	0.875
6.605	1.058
6.610	1.600
6.615	0.581
6.620	0.443
6.625	0.936
6.630	0.524
6.635	0.645
6.640	0.509
6.645	0.255
6.650	0.560
6.655	0.325
6.660	1.324
6.665	0.795
6.670	0.688
6.675	0.449
6.680	0.708
6.685	0.658
6.690	0.469
6.695	0.260
6.700	0.339
6.705	0.612
6.710	1.030
6.715	0.078
6.720	0.845
6.725	0.307
6.730	0.336
6.735	1.034
6.740	0.873
6.745	0.780
6.750	0.508
6.755	1.881
6.760	0.225
6.765	0.309
6.770	0.797
6.775	0.838
6.780	0.417
6.785	0.852
6.790	0.383
6.795	0.143
6.800	0.276
6.805	0.732
6.810	0.101
6.815	0.224
6.820	1.094
6.825	0.978
6.830	0.824
6.835	0.547
6.840	0.499
6.845	0.597
6.850	0.837
6.855	0.391
6.860	0.528
6.865	0.254
6.870	0.837
6.875	0.749
6.880	0.299
6.885	0.751
6.890	0.541
6.895	1.161
6.900	1.164
6.905	0.886
6.910	0.179
6.915	0.925
6.920	0.949
6.925	0.572
6.930	0.537
6.935	0.282
6.940	0.482
6.945	1.203
6.950	0.777
6.955	0.565
6.960	0.173
6.965	0.469
6.970	0.293
6.975	1.199
6.980	0.009
6.985	0.188
6.990	0.933
6.995	0.189
7.000	0.375
7.005	0.570
7.010	0.195
7.015	0.509
7.020	0.248
7.025	0.516
7.030	0.934
7.035	0.600
7.040	0.775
7.045	0.512
7.050	1.024
7.055	0.248
7.060	0.564
7.065	0.419
7.070	0.882
7.075	0.465
7.080	0.776
7.085	0.294
7.090	0.251
7.095	0.742
7.100	0.172
7.105	0.670
7.110	1.341
7.115	0.998
7.120	0.574
7.125	0.885
7.130	0.292
7.135	0.522
7.140	1.254
7.145	0.446
7.150	0.736
7.155	1.032
7.160	0.193
7.165	0.905
7.170	0.472
7.175	0.847
7.180	0.543
7.185	0.199
7.190	1.137
7.195	0.664
7.200	0.232
7.205	0.698
7.210	0.535
7.215	0.185
7.220	0.571
7.225	0.934
7.230	1.016
7.235	0.590
7.240	0.682
7.245	0.618
7.250	0.938
7.255	0.768
7.260	1.205
7.265	0.985
7.270	0.052
7.275	0.871
7.280	0.715
7.285	0.432
7.290	1.078
7.295	0.383
7.300	0.380
7.305	0.300
7.310	0.923
7.315	0.491
7.320	0.076
7.325	0.612
7.330	0.489
7.335	0.444
7.340	0.510
7.345	0.893
7.350	0.647
7.355	0.462
7.360	1.023
7.365	0.672
7.370	0.385
7.375	0.165
7.380	0.844
7.385	0.642
7.390	0.386
7.395	1.137
7.400	0.253
7.405	0.347
7.410	0.552
7.415	0.363
7.420	0.482
7.425	1.258
7.430	1.013
7.435	1.311
7.440	0.533
7.445	0.376
7.450	0.422
7.455	0.765
7.460	0.532
7.465	0.249
7.470	0.688
7.475	0.392
7.480	0.320
7.485	0.724
7.490	0.274
7.495	0.290
7.500	0.785
7.505	0.798
7.510	0.687
7.515	1.152
7.520	0.881
7.525	0.948
7.530	0.504
7.535	0.247
7.540	0.646
7.545	0.528
7.550	1.134
7.555	0.904
7.560	0.679
7.565	1.051
7.570	1.475
7.575	0.528
7.580	1.006
7.585	0.261
7.590	1.063
7.595	0.973
7.600	0.805
7.605	0.310
7.610	0.647
7.615	0.588
7.620	1.038
7.625	0.351
7.630	1.417
7.635	0.699
7.640	0.471
7.645	0.333
7.650	0.394
7.655	0.814
7.660	0.208
7.665	0.555
7.670	0.420
7.675	0.858
7.680	1.703
7.685	0.949
7.690	0.572
7.695	0.748
7.700	0.709
7.705	0.229
7.710	0.652
7.715	0.796
7.720	0.593
7.725	0.847
7.730	0.960
7.735	0.516
7.740	0.909
7.745	0.656
7.750	0.737
7.755	0.373
7.760	0.744
7.765	0.455
7.770	0.652
7.775	0.717
7.780	1.425
7.785	0.845
7.790	0.986
7.795	0.731
7.800	0.623
7.805	0.738
7.810	0.708
7.815	1.202
7.820	0.492
7.825	0.819
7.830	1.003
7.835	1.204
7.840	0.242
7.845	0.975
7.850	0.899
7.855	0.841
7.860	0.422
7.865	0.835
7.870	0.703
7.875	0.520
7.880	1.017
7.885	0.355
7.890	0.715
7.895	0.813
7.900	0.186
7.905	0.511
7.910	1.163
7.915	0.956
7.920	0.587
7.925	0.624
7.930	1.667
7.935	0.569
7.940	0.611
7.945	1.104
7.950	0.815
7.955	0.264
7.960	0.167
7.965	0.980
7.970	0.713
7.975	0.531
7.980	0.682
7.985	0.249
7.990	0.104
7.995	0.773
8.000	0.799
8.005	0.609
8.010	0.639
8.015	0.688
8.020	0.274
8.025	0.446
8.030	0.449
8.035	0.514
8.040	0.825
8.045	0.727
8.050	0.627
8.055	0.357
8.060	0.184
8.065	0.333
8.070	0.379
8.075	0.523
8.080	0.270
8.085	0.363
8.090	0.251
8.095	0.548
8.100	0.357
8.105	0.321
8.110	0.972
8.115	0.567
8.120	0.835
8.125	0.266
8.130	0.424
8.135	1.045
8.140	0.529
8.145	0.410
8.150	0.593
8.155	0.429
8.160	1.281
8.165	0.569
8.170	0.084
8.175	0.625
8.180	0.761
8.185	0.598
8.190	0.212
8.194	0.508
8.199	0.386
8.204	1.220
8.209	1.027
8.214	0.875
8.219	0.855
8.224	0.601
8.229	0.645
8.234	1.036
8.239	0.621
8.244	1.176
8.249	0.832
8.254	1.038
8.259	0.424
8.264	0.809
8.269	1.153
8.274	0.471
8.279	0.212
8.284	0.565
8.289	0.468
8.294	0.349
8.299	0.573
8.304	1.054
8.309	0.224
8.314	0.765
8.319	0.168
8.324	0.608
8.329	0.745
8.334	0.336
8.339	0.839
8.344	0.642
8.349	0.206
8.354	0.896
8.359	0.576
8.364	0.525
8.369	0.989
8.374	1.303
8.379	0.569
8.384	0.910
8.389	0.283
8.394	0.834
8.399	0.139
8.404	0.839
8.409	1.141
8.414	0.571
8.419	0.777
8.424	0.294
8.429	0.466
8.434	0.330
8.439	0.829
8.444	0.534
8.449	0.721
8.454	0.753
8.459	0.635
8.464	0.337
8.469	1.210
8.474	0.516
8.479	0.933
8.484	0.286
8.489	0.308
8.494	1.183
8.499	0.788
8.504	0.504
8.509	1.429
8.514	0.751
8.519	0.896
8.524	0.800
8.529	0.607
8.534	0.776
8.539	0.476
8.544	0.991
8.549	0.480
8.554	0.708
8.559	0.586
8.564	0.666
8.569	1.269
8.574	0.658
8.579	1.056
8.584	0.831
8.589	0.773
8.594	0.897
8.599	0.711
8.604	0.642
8.609	0.640
8.614	0.295
8.619	0.664
8.624	0.862
8.629	0.628
8.634	1.126
8.639	0.511
8.644	1.036
8.649	1.084
8.654	0.895
8.659	0.600
8.664	0.779
8.669	0.018
8.674	1.200
8.679	0.518
8.684	0.690
8.689	0.563
8.694	0.271
8.699	0.283
8.704	0.590
8.709	0.996
8.714	0.734
8.719	0.545
8.724	0.592
8.729	0.502
8.734	0.773
8.739	0.540
8.744	0.260
8.749	0.731
8.754	1.183
8.759	0.881
8.764	1.166
8.769	0.286
8.774	0.498
8.779	0.378
8.784	1.345
8.789	0.886
8.794	0.915
8.799	0.312
8.804	0.737
8.809	0.285
8.814	0.052
8.819	0.754
8.824	1.327
8.829	1.399
8.834	0.344
8.839	0.283
8.844	0.967
8.849	0.394
8.854	0.297
8.859	0.536
8.864	0.920
8.869	0.271
8.874	0.655
8.879	0.466
8.884	0.192
8.889	0.260
8.894	0.399
8.899	1.046
8.904	0.431
8.909	1.129
8.914	0.590
8.919	0.942
8.924	0.187
8.929	0.237
8.934	0.446
8.939	0.783
8.944	0.300
8.949	0.877
8.954	1.042
8.959	0.875
8.964	0.445
8.969	1.696
8.974	0.981
8.979	0.416
8.984	0.648
8.989	0.946
8.994	1.134
8.999	0.508
9.004	0.451
9.009	0.458
9.014	0.635
9.019	1.062
9.024	0.478
9.029	0.849
9.034	0.606
9.039	0.303
9.044	0.572
9.049	0.579
9.054	0.185
9.059	1.299
9.064	0.765
9.069	0.814
9.074	0.933
9.079	0.206
9.084	0.244
9.089	0.711
9.094	0.473
9.099	0.407
9.104	0.298
9.109	0.314
9.114	0.761
9.119	0.507
9.124	0.307
9.129	0.810
9.134	0.174
9.139	0.383
9.144	1.094
9.149	0.761
9.154	1.163
9.159	0.240
9.164	0.828
9.169	0.669
9.174	1.125
9.179	0.412
9.184	1.048
9.189	0.401
9.194	0.400
9.199	0.717
9.204	0.121
9.209	0.403
9.214	0.915
9.219	0.569
9.224	0.659
9.229	0.301
9.234	0.387
9.239	0.845
9.244	0.714
9.249	0.555
9.254	0.752
9.259	0.837
9.264	0.320
9.269	0.789
9.274	0.204
9.279	0.835
9.284	0.741
9.289	0.815
9.294	0.719
9.299	1.217
9.304	1.098
9.309	0.490
9.314	0.401
9.319	1.302
9.324	0.458
9.329	0.575
9.334	1.190
9.339	0.657
9.344	0.779
9.349	0.700
9.354	0.503
9.359	1.192
9.364	1.205
9.369	0.791
9.374	0.490
9.379	0.386
9.384	0.403
9.389	0.556
9.394	0.545
9.399	0.758
9.404	0.475
9.409	0.345
9.414	0.543
9.419	0.997
9.424	0.875
9.429	0.331
9.434	0.186
9.439	0.222
9.444	1.146
9.449	0.485
9.454	1.172
9.459	0.669
9.464	0.326
9.469	0.907
9.474	0.494
9.479	0.368
9.484	0.561
9.489	0.309
9.494	0.300
9.499	0.366
9.504	0.416
9.509	0.428
9.514	0.684
9.519	0.782
9.524	1.002
9.529	1.171
9.534	1.040
9.539	0.527
9.544	0.613
9.549	0.625
9.554	0.665
9.559	0.774
9.564	0.290
9.569	1.075
9.574	1.472
9.579	0.808
9.584	0.688
9.589	0.700
9.594	0.415
9.599	1.246
9.604	0.622
9.609	0.042
9.614	1.190
9.619	0.231
9.624	0.163
9.629	0.938
9.634	0.863
9.639	1.052
9.644	0.784
9.649	1.290
9.654	1.079
9.659	1.310
9.664	0.211
9.669	0.175
9.674	0.413
9.679	0.549
9.684	0.645
9.689	0.103
9.694	0.841
9.699	1.468
9.704	0.473
9.709	0.676
9.714	0.262
9.719	0.669
9.724	0.519
9.729	1.199
9.734	0.024
9.739	1.112
9.744	0.848
9.749	0.386
9.754	0.615
9.759	0.418
9.764	0.632
9.769	0.487
9.774	0.721
9.779	0.580
9.784	0.678
9.789	0.088
9.794	0.989
9.799	0.919
9.804	0.429
9.809	0.695
9.814	0.953
9.819	0.813
9.824	0.324
9.829	0.360
9.834	0.898
9.839	0.483
9.844	0.784
9.849	0.301
9.854	0.587
9.859	0.237
9.864	0.575
9.869	0.277
9.874	0.647
9.879	0.854
9.884	0.770
9.889	0.686
9.894	0.692
9.899	0.268
9.904	0.892
9.909	0.554
9.914	0.668
9.919	0.946
9.924	0.550
9.929	0.620
9.934	1.163
9.939	0.205
9.944	0.843
9.949	0.221
9.954	0.805
9.959	0.048
9.964	0.733
9.969	1.034
9.974	0.238
9.979	1.032
9.984	0.134
9.989	0.357
9.994	0.372
[truncated: 1 more rows]
