# Supplementary material for: Chemometric Analysis of a Ternary Mixture of Caffeine, Quinic Acid, and Nicotinic Acid by Terahertz Spectroscopy
Source: ACS Omega. 2022 Sep 27;7(40):35783–91. doi: 10.1021/acsomega.2c03808 (PMC9558605; doi:10.1021/acsomega.2c03808)
Supplement: Supplementary file 2 — ao2c03808_si_002.zip [file ao2c03808_si_002.zip › data_and_codes/extended_data/id0-48_run001/fda-1-5.csv]

0.000	2043.680
0.005	782.483
0.010	750.393
0.015	1235.297
0.020	1595.428
0.025	240.068
0.030	745.654
0.035	780.976
0.040	679.626
0.045	1380.131
0.050	1068.824
0.055	1327.672
0.060	469.085
0.065	233.051
0.070	757.644
0.075	572.046
0.080	348.895
0.085	566.672
0.090	384.144
0.095	747.722
0.100	812.817
0.105	1923.443
0.110	2836.331
0.115	2367.822
0.120	4272.815
0.125	3370.540
0.130	1783.511
0.135	2814.881
0.140	2989.962
0.145	3093.024
0.150	2712.558
0.155	2639.855
0.160	2578.910
0.165	2523.343
0.170	2650.040
0.175	4097.140
0.180	4836.581
0.185	4455.506
0.190	5380.736
0.195	6688.394
0.200	7014.366
0.205	6116.662
0.210	6261.218
0.215	5713.201
0.220	6719.771
0.225	6457.020
0.230	7287.576
0.235	8722.005
0.240	8303.174
0.245	8208.812
0.250	8089.195
0.255	8164.126
0.260	7933.956
0.265	8784.943
0.270	8703.506
0.275	10016.349
0.280	9308.452
0.285	8326.900
0.290	8778.573
0.295	9522.503
0.300	9279.316
0.305	9118.295
0.310	10053.777
0.315	9763.743
0.320	10237.451
0.325	9969.050
0.330	10463.290
0.335	9653.803
0.340	9597.761
0.345	9283.347
0.350	10033.413
0.355	10009.739
0.360	9057.642
0.365	10016.442
0.370	10755.911
0.375	10650.430
0.380	9761.280
0.385	10138.569
0.390	9989.454
0.395	10227.943
0.400	9769.383
0.405	10141.708
0.410	10135.720
0.415	10082.066
0.420	9707.334
0.425	9525.656
0.430	9673.420
0.435	9055.284
0.440	8973.767
0.445	9619.661
0.450	9811.234
0.455	9115.333
0.460	9731.597
0.465	9183.093
0.470	9231.701
0.475	9296.964
0.480	9386.115
0.485	9657.590
0.490	9645.156
0.495	9457.318
0.500	9336.676
0.505	9560.437
0.510	9512.484
0.515	9525.693
0.520	9432.834
0.525	9334.163
0.530	9017.164
0.535	8957.333
0.540	9347.905
0.545	9033.513
0.550	7927.464
0.555	5478.455
0.560	3666.008
0.565	7150.394
0.570	8151.076
0.575	8463.696
0.580	8873.243
0.585	8761.898
0.590	8631.366
0.595	8871.012
0.600	9076.958
0.605	8638.993
0.610	8886.461
0.615	8972.655
0.620	8656.515
0.625	8637.877
0.630	8604.511
0.635	8546.127
0.640	8341.515
0.645	8276.224
0.650	7998.578
0.655	8313.726
0.660	7984.430
0.665	7682.377
0.670	7793.686
0.675	7842.728
0.680	7668.371
0.685	7572.354
0.690	7467.791
0.695	7506.848
0.700	7463.211
0.705	7044.932
0.710	7252.534
0.715	7209.907
0.720	7040.558
0.725	7095.545
0.730	6935.484
0.735	6892.533
0.740	6951.757
0.745	6396.252
0.750	5131.521
0.755	3508.725
0.760	5552.747
0.765	6115.699
0.770	6143.127
0.775	6326.458
0.780	6315.336
0.785	6117.141
0.790	5959.866
0.795	6125.927
0.800	5915.104
0.805	5793.041
0.810	5780.596
0.815	5719.205
0.820	5747.788
0.825	5726.705
0.830	5503.797
0.835	5614.773
0.840	5713.093
0.845	5450.736
0.850	5434.991
0.855	5611.436
0.860	5461.080
0.865	5478.017
0.870	5386.676
0.875	5367.783
0.880	5366.201
0.885	5229.495
0.890	5140.052
0.895	5193.906
0.900	4982.663
0.905	4837.157
0.910	4938.310
0.915	4780.690
0.920	4624.382
0.925	4632.027
0.930	4646.900
0.935	4629.428
0.940	4580.683
0.945	4457.261
0.950	4532.502
0.955	4542.539
0.960	4383.201
0.965	4355.217
0.970	4327.558
0.975	4331.254
0.980	4047.510
0.985	3797.319
0.990	2581.214
0.995	3400.861
1.000	3717.567
1.005	4071.718
1.010	4047.331
1.015	3797.069
1.020	3840.692
1.025	3877.858
1.030	3794.551
1.035	3647.229
1.040	3591.626
1.045	3659.707
1.050	3638.405
1.055	3428.468
1.060	3517.970
1.065	3548.338
1.070	3431.483
1.075	3287.124
1.080	3242.113
1.085	3058.730
1.090	2589.951
1.095	1282.206
1.100	194.095
1.105	1101.745
1.110	1842.273
1.115	1021.111
1.120	1877.651
1.125	2599.916
1.130	2846.354
1.135	2859.685
1.140	2769.261
1.145	2702.241
1.150	2326.220
1.155	1325.214
1.160	933.758
1.165	143.676
1.170	741.847
1.175	1867.545
1.180	2352.733
1.185	2585.475
1.190	2700.373
1.195	2598.504
1.200	2612.676
1.205	2232.650
1.210	818.247
1.215	1764.109
1.220	2304.788
1.225	2262.561
1.230	1239.867
1.235	1613.504
1.240	2282.176
1.245	2613.404
1.250	2616.287
1.255	2660.255
1.260	2638.218
1.265	2556.856
1.270	2639.851
1.275	2565.276
1.280	2392.100
1.285	2499.220
1.290	2568.818
1.295	2409.421
1.300	2483.551
1.305	2509.510
1.310	2446.692
1.315	2455.821
1.320	2407.906
1.325	2147.389
1.330	2335.591
1.335	2332.355
1.340	2361.344
1.345	2427.910
1.350	2253.987
1.355	2260.392
1.360	2316.017
1.365	2213.532
1.370	2136.807
1.375	2149.867
1.380	2124.033
1.385	2017.446
1.390	1975.563
1.395	1908.706
1.400	1810.667
1.405	1527.189
1.410	656.105
1.415	51.719
1.420	968.283
1.425	1550.901
1.430	1774.078
1.435	1907.249
1.440	1901.128
1.445	1843.273
1.450	1904.264
1.455	1938.802
1.460	1845.568
1.465	1843.133
1.470	1863.477
1.475	1795.567
1.480	1757.483
1.485	1749.031
1.490	1743.282
1.495	1706.279
1.500	1641.472
1.505	1661.411
1.510	1662.357
1.515	1608.167
1.520	1590.011
1.525	1620.109
1.530	1598.199
1.535	1565.151
1.540	1547.869
1.545	1473.019
1.550	1531.039
1.555	1491.004
1.560	1467.952
1.565	1509.374
1.570	1461.563
1.575	1395.025
1.580	1409.639
1.585	1385.703
1.590	1279.483
1.595	1222.538
1.600	1036.060
1.605	359.096
1.610	632.805
1.615	1022.497
1.620	1147.475
1.625	1157.608
1.630	1119.993
1.635	1094.530
1.640	1064.735
1.645	965.180
1.650	884.684
1.655	708.643
1.660	262.088
1.665	56.396
1.670	33.665
1.675	59.944
1.680	114.702
1.685	419.770
1.690	641.193
1.695	742.187
1.700	739.058
1.705	672.613
1.710	480.917
1.715	109.540
1.720	43.340
1.725	67.618
1.730	339.195
1.735	603.718
1.740	735.905
1.745	802.250
1.750	838.301
1.755	821.012
1.760	800.429
1.765	460.778
1.770	578.209
1.775	730.738
1.780	779.909
1.785	761.338
1.790	717.758
1.795	509.899
1.800	174.923
1.805	377.071
1.810	635.001
1.815	714.636
1.820	730.708
1.825	739.520
1.830	732.464
1.835	718.098
1.840	707.973
1.845	701.155
1.850	678.350
1.855	643.215
1.860	595.542
1.865	438.974
1.870	105.122
1.875	104.344
1.880	412.351
1.885	561.136
1.890	607.654
1.895	631.984
1.900	637.622
1.905	624.102
1.910	588.267
1.915	531.996
1.920	238.864
1.925	17.461
1.930	345.484
1.935	514.873
1.940	574.469
1.945	594.813
1.950	596.514
1.955	595.140
1.960	592.678
1.965	583.130
1.970	581.698
1.975	583.727
1.980	569.760
1.985	567.795
1.990	564.548
1.995	554.592
2.000	549.010
2.005	543.445
2.010	537.725
2.015	534.724
2.020	436.316
2.025	471.352
2.030	489.582
2.035	464.449
2.040	364.139
2.045	97.927
2.050	273.791
2.055	405.321
2.060	447.681
2.065	451.099
2.070	437.507
2.075	343.186
2.080	159.857
2.085	336.673
2.090	414.160
2.095	435.673
2.100	441.373
2.105	442.423
2.110	436.174
2.115	435.908
2.120	431.277
2.125	423.756
2.130	411.007
2.135	402.167
2.140	391.482
2.145	369.775
2.150	341.620
2.155	311.229
2.160	233.066
2.165	67.745
2.170	10.357
2.175	92.676
2.180	201.153
2.185	250.082
2.190	250.270
2.195	135.655
2.200	20.808
2.205	55.909
2.210	170.751
2.215	222.259
2.220	135.306
2.225	22.693
2.230	37.238
2.235	155.372
2.240	231.897
2.245	254.096
2.250	244.296
2.255	239.413
2.260	178.841
2.265	43.335
2.270	20.348
2.275	58.538
2.280	156.409
2.285	220.321
2.290	248.550
2.295	258.799
2.300	262.807
2.305	261.230
2.310	256.594
2.315	251.022
2.320	225.878
2.325	205.687
2.330	217.490
2.335	214.765
2.340	204.417
2.345	142.612
2.350	23.207
2.355	114.346
2.360	160.476
2.365	148.959
2.370	58.968
2.375	76.988
2.380	132.278
2.385	135.745
2.390	61.006
2.395	8.685
2.400	13.572
2.405	70.177
2.410	125.044
2.415	153.306
2.420	166.345
2.425	169.399
2.430	160.068
2.435	139.353
2.440	159.425
2.445	164.547
2.450	136.862
2.455	132.167
2.460	95.734
2.465	22.872
2.470	15.277
2.475	45.907
2.480	102.567
2.485	136.877
2.490	150.730
2.495	156.673
2.500	158.605
2.505	159.526
2.510	158.149
2.515	154.442
2.520	154.708
2.525	153.715
2.530	152.333
2.535	150.274
2.540	148.851
2.545	147.356
2.550	145.077
2.555	141.841
2.560	140.534
2.565	140.963
2.570	121.575
2.575	113.964
2.580	123.872
2.585	126.536
2.590	123.664
2.595	119.356
2.600	114.848
2.605	109.594
2.610	104.209
2.615	96.114
2.620	86.900
2.625	74.353
2.630	39.571
2.635	10.006
2.640	3.100
2.645	2.724
2.650	5.262
2.655	12.966
2.660	27.218
2.665	30.875
2.670	11.557
2.675	42.276
2.680	65.204
2.685	68.002
2.690	34.113
2.695	23.202
2.700	62.627
2.705	80.248
2.710	85.303
2.715	88.591
2.720	89.618
2.725	88.069
2.730	87.207
2.735	85.949
2.740	81.552
2.745	74.597
2.750	68.562
2.755	62.606
2.760	55.428
2.765	38.163
2.770	10.664
2.775	3.039
2.780	2.529
2.785	4.924
2.790	14.525
2.795	26.096
2.800	41.128
2.805	54.422
2.810	60.957
2.815	67.939
2.820	70.650
2.825	72.729
2.830	73.372
2.835	72.732
2.840	72.641
2.845	71.538
2.850	70.060
2.855	69.032
2.860	66.190
2.865	63.314
2.870	60.537
2.875	58.244
2.880	33.278
2.885	8.185
2.890	5.784
2.895	15.489
2.900	37.170
2.905	49.722
2.910	53.756
2.915	56.929
2.920	56.994
2.925	56.581
2.930	56.338
2.935	52.810
2.940	50.504
2.945	47.865
2.950	43.610
2.955	39.985
2.960	32.242
2.965	14.152
2.970	3.556
2.975	2.740
2.980	5.239
2.985	5.897
2.990	15.130
2.995	22.163
3.000	17.160
3.005	8.958
3.010	1.513
3.015	0.379
3.020	1.095
3.025	4.920
3.030	7.509
3.035	15.278
3.040	19.146
3.045	9.983
3.050	5.973
3.055	10.002
3.060	20.976
3.065	27.747
3.070	30.744
3.075	32.658
3.080	33.539
3.085	33.502
3.090	30.814
3.095	30.994
3.100	32.622
3.105	31.279
3.110	31.300
3.115	31.830
3.120	29.630
3.125	26.931
3.130	11.520
3.135	2.846
3.140	1.779
3.145	2.722
3.150	8.502
3.155	13.250
3.160	17.116
3.165	9.268
3.170	2.808
3.175	1.631
3.180	6.309
3.185	8.387
3.190	3.883
3.195	13.143
3.200	19.563
3.205	21.766
3.210	23.542
3.215	15.705
3.220	11.340
3.225	19.559
3.230	18.888
3.235	9.654
3.240	2.249
3.245	13.597
3.250	18.414
3.255	19.731
3.260	21.315
3.265	22.870
3.270	21.983
3.275	22.514
3.280	21.383
3.285	19.793
3.290	20.274
3.295	19.796
3.300	19.876
3.305	18.877
3.310	19.889
3.315	18.502
3.320	17.090
3.325	15.972
3.330	8.623
3.335	2.376
3.340	0.246
3.345	3.201
3.350	6.592
3.355	11.615
3.360	14.466
3.365	16.129
3.370	16.747
3.375	17.693
3.380	16.596
3.385	17.344
3.390	16.413
3.395	15.947
3.400	14.926
3.405	16.438
3.410	16.745
3.415	16.426
3.420	17.254
3.425	14.563
3.430	15.372
3.435	16.476
3.440	15.700
3.445	16.237
3.450	16.385
3.455	16.514
3.460	17.530
3.465	16.052
3.470	14.233
3.475	14.911
3.480	13.534
3.485	14.648
3.490	13.324
3.495	13.988
3.500	10.194
3.505	4.409
3.510	8.811
3.515	9.210
3.520	9.770
3.525	9.810
3.530	11.864
3.535	12.538
3.540	5.813
3.545	2.297
3.550	3.619
3.555	8.614
3.560	10.572
3.565	11.171
3.570	11.644
3.575	11.526
3.580	10.938
3.585	8.763
3.590	8.740
3.595	7.610
3.600	2.205
3.605	0.849
3.610	0.782
3.615	1.774
3.620	1.131
3.625	2.753
3.630	4.130
3.635	6.995
3.640	5.301
3.645	5.621
3.650	1.740
3.655	0.691
3.660	1.351
3.665	0.721
3.670	2.439
3.675	2.424
3.680	3.687
3.685	4.901
3.690	2.919
3.695	4.272
3.700	1.810
3.705	4.140
3.710	5.348
3.715	7.058
3.720	7.139
3.725	6.815
3.730	5.082
3.735	5.554
3.740	6.135
3.745	5.458
3.750	7.103
3.755	6.462
3.760	7.377
3.765	6.991
3.770	7.934
3.775	7.380
3.780	6.309
3.785	6.006
3.790	4.660
3.795	3.831
3.800	0.802
3.805	0.813
3.810	0.628
3.815	1.611
3.820	0.226
3.825	1.637
3.830	1.366
3.835	1.504
3.840	3.873
3.845	3.054
3.850	5.322
3.855	5.385
3.860	3.283
3.865	2.242
3.870	2.789
3.875	5.828
3.880	5.411
3.885	5.751
3.890	5.264
3.895	5.797
3.900	4.680
3.905	5.375
3.910	4.829
3.915	4.449
3.920	4.407
3.925	5.891
3.930	2.366
3.935	2.334
3.940	4.083
3.945	5.056
3.950	4.467
3.955	1.631
3.960	0.296
3.965	0.591
3.970	1.473
3.975	1.059
3.980	1.180
3.985	0.594
3.990	1.681
3.995	1.049
4.000	1.013
4.005	2.153
4.010	0.184
4.015	1.417
4.020	3.207
4.025	2.592
4.030	2.354
4.035	2.018
4.040	1.960
4.045	2.595
4.050	2.259
4.055	3.219
4.060	2.205
4.065	2.607
4.070	1.762
4.075	3.167
4.080	3.059
4.085	2.478
4.090	3.387
4.095	2.982
4.100	3.526
4.105	3.556
4.110	2.480
4.115	1.858
4.120	3.201
4.125	3.910
4.130	2.997
4.135	3.465
4.140	3.557
4.145	2.524
4.150	3.574
4.155	3.106
4.160	1.428
4.165	0.377
4.170	1.396
4.175	1.107
4.180	0.785
4.185	0.908
4.190	0.317
4.195	1.042
4.200	0.926
4.205	0.308
4.210	1.306
4.215	0.629
4.220	0.270
4.225	0.708
4.230	0.722
4.235	0.494
4.240	1.174
4.245	2.697
4.250	0.201
4.255	1.448
4.260	3.120
4.265	2.236
4.270	2.366
4.275	2.860
4.280	3.987
4.285	3.046
4.290	1.701
4.295	2.748
4.300	2.589
4.305	3.367
4.310	3.100
4.315	2.670
4.320	2.907
4.325	2.444
4.330	2.870
4.335	2.147
4.340	2.162
4.345	1.522
4.350	2.110
4.355	1.739
4.360	2.068
4.365	2.627
4.370	2.872
4.375	2.338
4.380	1.746
4.385	1.767
4.390	2.323
4.395	2.689
4.400	1.757
4.405	1.285
4.410	1.557
4.415	2.374
4.420	2.294
4.425	1.147
4.430	1.372
4.435	2.618
4.440	1.439
4.445	1.499
4.450	2.344
4.455	1.435
4.460	1.253
4.465	0.750
4.470	0.321
4.475	0.403
4.480	0.848
4.485	0.726
4.490	0.759
4.495	1.285
4.500	1.294
4.505	1.067
4.510	0.456
4.515	0.970
4.520	0.982
4.525	0.759
4.530	0.492
4.535	0.627
4.540	1.180
4.545	0.619
4.550	0.587
4.555	0.869
4.560	1.157
4.565	0.490
4.570	1.585
4.575	1.051
4.580	1.010
4.585	1.341
4.590	1.660
4.595	0.395
4.600	0.893
4.605	0.590
4.610	0.953
4.615	0.513
4.620	1.492
4.625	0.359
4.630	0.864
4.635	0.736
4.640	1.222
4.645	0.732
4.650	0.885
4.655	1.915
4.660	1.126
4.665	0.396
4.670	1.490
4.675	1.387
4.680	1.462
4.685	1.480
4.690	1.747
4.695	0.443
4.700	0.480
4.705	0.626
4.710	0.159
4.715	1.038
4.720	1.557
4.725	0.822
4.730	0.395
4.735	0.820
4.740	0.589
4.745	0.421
4.750	0.057
4.755	0.295
4.760	0.377
4.765	0.879
4.770	0.575
4.775	0.644
4.780	1.650
4.785	0.732
4.790	0.591
4.795	0.278
4.800	1.173
4.805	0.257
4.810	1.780
4.815	0.533
4.820	0.347
4.825	1.205
4.830	0.765
4.835	1.460
4.840	0.389
4.845	1.244
4.850	0.931
4.855	0.787
4.860	0.272
4.865	0.424
4.870	0.714
4.875	1.104
4.880	0.404
4.885	0.741
4.890	0.416
4.895	0.507
4.900	0.981
4.905	1.337
4.910	0.587
4.915	0.653
4.920	1.023
4.925	0.948
4.930	1.138
4.935	0.724
4.940	0.695
4.945	0.665
4.950	0.173
4.955	0.620
4.960	0.839
4.965	1.010
4.970	0.758
4.975	1.469
4.980	1.520
4.985	0.962
4.990	0.969
4.995	0.206
5.000	1.178
5.005	0.594
5.010	0.302
5.015	1.252
5.020	0.182
5.025	1.628
5.030	1.588
5.035	1.463
5.040	0.746
5.045	0.342
5.050	0.925
5.055	1.150
5.060	0.931
5.065	0.496
5.070	0.448
5.075	0.165
5.080	0.877
5.085	0.578
5.090	0.720
5.095	0.938
5.100	0.570
5.105	0.129
5.110	0.326
5.115	0.150
5.120	0.603
5.125	0.629
5.130	0.444
5.135	0.266
5.140	1.498
5.145	0.728
5.150	0.683
5.155	1.115
5.160	1.778
5.165	1.741
5.170	0.460
5.175	1.832
5.180	1.247
5.185	1.909
5.190	1.355
5.195	0.922
5.200	0.677
5.205	0.800
5.210	0.416
5.215	0.351
5.220	0.719
5.225	0.994
5.230	0.381
5.235	1.265
5.240	1.024
5.245	1.247
5.250	1.753
5.255	1.555
5.260	1.535
5.265	1.037
5.270	0.917
5.275	0.927
5.280	1.158
5.285	1.420
5.290	0.583
5.295	1.013
5.300	0.795
5.305	0.780
5.310	1.359
5.315	1.241
5.320	1.305
5.325	1.751
5.330	0.579
5.335	0.203
5.340	0.582
5.345	0.491
5.350	1.485
5.355	1.112
5.360	0.416
5.365	2.011
5.370	1.814
5.375	0.774
5.380	0.380
5.385	0.890
5.390	1.663
5.395	1.224
5.400	1.116
5.405	0.669
5.410	1.119
5.415	1.685
5.420	1.065
5.425	1.314
5.430	1.982
5.435	1.105
5.440	1.222
5.445	1.388
5.450	0.416
5.455	0.635
5.460	0.108
5.465	1.297
5.470	1.664
5.475	1.527
5.480	1.318
5.485	1.024
5.490	1.040
5.495	0.640
5.500	1.301
5.505	1.112
5.510	0.539
5.515	0.708
5.520	1.192
5.525	0.939
5.530	1.253
5.535	0.546
5.540	0.338
5.545	1.531
5.550	0.186
5.555	0.310
5.560	0.839
5.565	0.993
5.570	1.332
5.575	0.907
5.580	0.387
5.585	0.730
5.590	0.835
5.595	1.584
5.600	0.723
5.605	1.209
5.610	0.363
5.615	0.084
5.620	0.404
5.625	0.994
5.630	0.770
5.635	0.809
5.640	1.160
5.645	0.138
5.650	0.547
5.655	0.286
5.660	0.641
5.665	0.279
5.670	0.488
5.675	1.475
5.680	0.452
5.685	0.114
5.690	1.162
5.695	1.102
5.700	0.631
5.705	0.666
5.710	0.616
5.715	0.368
5.720	1.179
5.725	0.507
5.730	0.366
5.735	0.584
5.740	0.588
5.745	0.841
5.750	0.668
5.755	1.256
5.760	0.629
5.765	0.976
5.770	0.694
5.775	0.450
5.780	1.001
5.785	0.279
5.790	0.775
5.795	0.338
5.800	0.731
5.805	0.581
5.810	0.898
5.815	0.877
5.820	0.683
5.825	0.724
5.830	0.545
5.835	0.773
5.840	0.437
5.845	0.485
5.850	0.621
5.855	0.636
5.860	0.173
5.865	1.038
5.870	0.421
5.875	0.318
5.880	1.158
5.885	0.092
5.890	0.513
5.895	0.765
5.900	0.831
5.905	1.645
5.910	0.843
5.915	0.184
5.920	0.616
5.925	1.429
5.930	0.388
5.935	0.817
5.940	0.787
5.945	0.115
5.950	0.208
5.955	1.526
5.960	0.028
5.965	0.760
5.970	0.534
5.975	0.951
5.980	0.393
5.985	1.152
5.990	0.227
5.995	1.942
6.000	1.010
6.005	0.739
6.010	0.929
6.015	0.622
6.020	0.408
6.025	0.636
6.030	0.632
6.035	0.080
6.040	0.782
6.045	0.700
6.050	0.405
6.055	0.419
6.060	0.701
6.065	0.681
6.070	1.445
6.075	0.815
6.080	0.606
6.085	0.112
6.090	1.400
6.095	0.880
6.100	0.332
6.105	0.711
6.110	0.473
6.115	1.094
6.120	0.983
6.125	0.476
6.130	1.295
6.135	1.946
6.140	0.489
6.145	1.294
6.150	1.325
6.155	0.086
6.160	1.110
6.165	0.192
6.170	1.094
6.175	0.640
6.180	0.411
6.185	1.142
6.190	0.651
6.195	0.218
6.200	1.150
6.205	0.355
6.210	0.473
6.215	0.401
6.220	0.819
6.225	0.606
6.230	1.302
6.235	0.501
6.240	0.702
6.245	0.807
6.250	0.281
6.255	0.576
6.260	0.907
6.265	0.269
6.270	0.764
6.275	0.255
6.280	0.318
6.285	0.741
6.290	0.778
6.295	0.599
6.300	0.617
6.305	0.466
6.310	1.062
6.315	0.548
6.320	0.499
6.325	0.297
6.330	0.410
6.335	0.491
6.340	1.202
6.345	0.909
6.350	0.746
6.355	0.759
6.360	0.563
6.365	0.831
6.370	0.229
6.375	0.417
6.380	0.754
6.385	0.653
6.390	1.202
6.395	0.640
6.400	1.129
6.405	0.455
6.410	0.331
6.415	0.592
6.420	0.762
6.425	0.241
6.430	1.338
6.435	0.486
6.440	0.709
6.445	0.729
6.450	1.257
6.455	1.015
6.460	0.446
6.465	0.906
6.470	0.719
6.475	0.482
6.480	0.443
6.485	0.665
6.490	0.898
6.495	0.540
6.500	1.381
6.505	0.479
6.510	0.345
6.515	1.015
6.520	1.061
6.525	0.349
6.530	1.078
6.535	0.956
6.540	0.556
6.545	0.781
6.550	0.754
6.555	0.913
6.560	0.237
6.565	0.349
6.570	0.805
6.575	0.219
6.580	0.237
6.585	0.830
6.590	0.451
6.595	0.247
6.600	0.188
6.605	1.141
6.610	1.192
6.615	0.636
6.620	0.473
6.625	0.112
6.630	0.807
6.635	0.344
6.640	0.739
6.645	0.523
6.650	0.517
6.655	0.137
6.660	0.325
6.665	0.408
6.670	0.889
6.675	0.403
6.680	0.402
6.685	1.052
6.690	0.596
6.695	0.653
6.700	0.972
6.705	0.506
6.710	0.289
6.715	0.468
6.720	0.708
6.725	0.774
6.730	0.925
6.735	0.717
6.740	0.934
6.745	0.386
6.750	0.994
6.755	0.225
6.760	1.232
6.765	0.739
6.770	1.121
6.775	0.413
6.780	0.826
6.785	0.351
6.790	0.359
6.795	0.944
6.800	0.273
6.805	0.329
6.810	0.594
6.815	0.696
6.820	0.728
6.825	0.354
6.830	0.816
6.835	0.065
6.840	0.974
6.845	0.332
6.850	0.523
6.855	0.783
6.860	0.851
6.865	0.950
6.870	0.417
6.875	1.616
6.880	0.794
6.885	0.492
6.890	0.380
6.895	0.255
6.900	0.441
6.905	0.357
6.910	0.702
6.915	1.033
6.920	0.680
6.925	0.467
6.930	1.331
6.935	0.234
6.940	1.243
6.945	0.715
6.950	0.750
6.955	0.661
6.960	0.758
6.965	1.009
6.970	0.921
6.975	0.073
6.980	0.921
6.985	1.388
6.990	0.533
6.995	0.818
7.000	0.365
7.005	0.270
7.010	0.934
7.015	1.000
7.020	0.605
7.025	0.630
7.030	0.280
7.035	0.341
7.040	0.582
7.045	0.483
7.050	0.456
7.055	0.370
7.060	1.054
7.065	0.660
7.070	0.366
7.075	0.898
7.080	0.882
7.085	0.548
7.090	0.977
7.095	1.351
7.100	0.803
7.105	1.018
7.110	0.399
7.115	0.314
7.120	0.502
7.125	0.754
7.130	0.813
7.135	0.126
7.140	0.269
7.145	0.572
7.150	1.016
7.155	1.066
7.160	1.118
7.165	0.327
7.170	0.936
7.175	0.255
7.180	0.425
7.185	0.501
7.190	0.502
7.195	1.106
7.200	0.316
7.205	0.956
7.210	0.481
7.215	0.395
7.220	0.324
7.225	0.550
7.230	0.346
7.235	0.279
7.240	0.651
7.245	0.841
7.250	0.844
7.255	1.097
7.260	0.437
7.265	1.334
7.270	0.298
7.275	0.594
7.280	0.755
7.285	1.165
7.290	0.598
7.295	1.086
7.300	0.718
7.305	0.335
7.310	0.606
7.315	0.751
7.320	0.852
7.325	0.643
7.330	0.612
7.335	0.128
7.340	0.474
7.345	0.167
7.350	0.410
7.355	0.296
7.360	1.177
7.365	0.806
7.370	0.924
7.375	0.087
7.380	0.540
7.385	0.219
7.390	0.999
7.395	0.617
7.400	0.567
7.405	0.867
7.410	0.405
7.415	0.949
7.420	0.702
7.425	0.927
7.430	0.205
7.435	0.644
7.440	0.257
7.445	0.509
7.450	1.429
7.455	0.406
7.460	0.177
7.465	0.546
7.470	0.456
7.475	0.694
7.480	0.343
7.485	0.238
7.490	0.859
7.495	1.050
7.500	0.203
7.505	0.649
7.510	0.643
7.515	0.368
7.520	1.173
7.525	0.477
7.530	0.564
7.535	0.341
7.540	1.257
7.545	0.417
7.550	0.685
7.555	0.969
7.560	0.709
7.565	0.856
7.570	0.990
7.575	0.729
7.580	0.255
7.585	0.616
7.590	0.776
7.595	0.772
7.600	0.568
7.605	1.014
7.610	0.836
7.615	0.740
7.620	0.623
7.625	0.300
7.630	0.227
7.635	0.328
7.640	0.472
7.645	0.326
7.650	0.204
7.655	0.034
7.660	0.594
7.665	0.847
7.670	0.198
7.675	0.218
7.680	0.497
7.685	1.542
7.690	0.418
7.695	0.523
7.700	0.248
7.705	0.520
7.710	0.886
7.715	0.624
7.720	0.809
7.725	0.997
7.730	0.888
7.735	0.666
7.740	0.741
7.745	0.466
7.750	0.301
7.755	0.678
7.760	1.533
7.765	0.849
7.770	1.187
7.775	0.639
7.780	0.786
7.785	0.764
7.790	0.308
7.795	0.121
7.800	0.550
7.805	0.616
7.810	0.432
7.815	1.608
7.820	0.709
7.825	0.573
7.830	0.938
7.835	0.843
7.840	1.421
7.845	1.045
7.850	0.151
7.855	0.604
7.860	0.237
7.865	0.622
7.870	0.089
7.875	0.281
7.880	0.696
7.885	0.780
7.890	0.622
7.895	0.831
7.900	0.377
7.905	0.831
7.910	0.264
7.915	0.130
7.920	0.356
7.925	0.352
7.930	0.288
7.935	0.231
7.940	0.868
7.945	1.093
7.950	0.248
7.955	0.366
7.960	0.528
7.965	0.703
7.970	0.789
7.975	1.035
7.980	0.434
7.985	0.846
7.990	0.736
7.995	0.167
8.000	0.571
8.005	0.712
8.010	0.996
8.015	0.711
8.020	1.162
8.025	0.966
8.030	0.305
8.035	0.407
8.040	0.917
8.045	0.615
8.050	1.346
8.055	1.170
8.060	0.540
8.065	0.810
8.070	0.763
8.075	0.800
8.080	0.432
8.085	0.535
8.090	1.016
8.095	0.997
8.100	0.884
8.105	0.897
8.110	0.536
8.115	0.615
8.120	0.387
8.125	1.042
8.130	1.346
8.135	0.265
8.140	0.999
8.145	0.433
8.150	0.769
8.155	0.196
8.160	0.498
8.165	0.486
8.170	1.039
8.175	0.546
8.180	1.123
8.185	1.279
8.190	0.277
8.194	0.544
8.199	0.776
8.204	0.270
8.209	0.291
8.214	0.811
8.219	0.015
8.224	1.105
8.229	0.748
8.234	0.727
8.239	0.357
8.244	0.368
8.249	0.427
8.254	0.768
8.259	0.803
8.264	0.419
8.269	1.329
8.274	0.027
8.279	0.924
8.284	0.083
8.289	0.904
8.294	0.758
8.299	0.704
8.304	0.363
8.309	0.688
8.314	0.734
8.319	0.564
8.324	0.566
8.329	0.190
8.334	0.851
8.339	0.488
8.344	0.402
8.349	0.649
8.354	0.307
8.359	0.378
8.364	0.775
8.369	0.240
8.374	0.698
8.379	0.296
8.384	0.197
8.389	0.899
8.394	0.536
8.399	0.467
8.404	0.591
8.409	0.759
8.414	0.988
8.419	0.337
8.424	0.574
8.429	0.313
8.434	0.723
8.439	1.590
8.444	0.523
8.449	0.355
8.454	0.327
8.459	1.068
8.464	0.690
8.469	0.030
8.474	0.401
8.479	0.494
8.484	0.263
8.489	0.422
8.494	0.449
8.499	1.081
8.504	0.515
8.509	0.923
8.514	0.894
8.519	0.336
8.524	0.916
8.529	0.146
8.534	0.921
8.539	0.987
8.544	0.983
8.549	0.561
8.554	0.973
8.559	0.429
8.564	0.246
8.569	0.989
8.574	0.437
8.579	0.171
8.584	0.669
8.589	0.497
8.594	0.684
8.599	1.237
8.604	0.165
8.609	0.611
8.614	1.203
8.619	0.971
8.624	0.882
8.629	0.501
8.634	1.012
8.639	0.358
8.644	0.078
8.649	1.329
8.654	0.321
8.659	0.706
8.664	0.343
8.669	1.090
8.674	0.931
8.679	0.795
8.684	0.793
8.689	0.925
8.694	0.583
8.699	0.905
8.704	0.644
8.709	0.693
8.714	0.724
8.719	0.433
8.724	0.198
8.729	0.703
8.734	1.119
8.739	0.420
8.744	0.690
8.749	0.582
8.754	0.287
8.759	0.532
8.764	0.356
8.769	0.316
8.774	0.677
8.779	0.784
8.784	0.125
8.789	0.487
8.794	0.042
8.799	0.452
8.804	1.096
8.809	0.710
8.814	1.194
8.819	0.646
8.824	1.066
8.829	0.388
8.834	0.915
8.839	1.302
8.844	0.305
8.849	0.346
8.854	0.181
8.859	0.647
8.864	0.560
8.869	0.373
8.874	1.170
8.879	0.543
8.884	0.331
8.889	1.409
8.894	0.612
8.899	0.758
8.904	0.501
8.909	0.474
8.914	0.237
8.919	0.154
8.924	0.273
8.929	0.551
8.934	0.480
8.939	0.348
8.944	0.705
8.949	0.210
8.954	0.556
8.959	0.861
8.964	1.095
8.969	0.283
8.974	0.944
8.979	0.186
8.984	0.280
8.989	0.388
8.994	0.218
8.999	0.301
9.004	0.799
9.009	0.566
9.014	1.132
9.019	0.303
9.024	0.566
9.029	0.146
9.034	0.620
9.039	1.171
9.044	0.958
9.049	0.776
9.054	0.332
9.059	0.809
9.064	0.761
9.069	0.447
9.074	0.284
9.079	0.871
9.084	0.848
9.089	0.824
9.094	0.333
9.099	1.052
9.104	0.584
9.109	0.470
9.114	0.861
9.119	0.593
9.124	1.057
9.129	0.613
9.134	0.561
9.139	0.959
9.144	1.438
9.149	0.601
9.154	0.954
9.159	0.411
9.164	0.731
9.169	0.226
9.174	0.983
9.179	0.624
9.184	0.277
9.189	0.616
9.194	0.707
9.199	0.511
9.204	1.208
9.209	1.028
9.214	0.441
9.219	0.621
9.224	0.620
9.229	0.626
9.234	0.620
9.239	0.532
9.244	0.628
9.249	0.555
9.254	0.463
9.259	0.231
9.264	1.055
9.269	0.777
9.274	0.209
9.279	0.459
9.284	0.916
9.289	0.278
9.294	0.362
9.299	1.584
9.304	1.030
9.309	0.229
9.314	0.785
9.319	0.561
9.324	0.199
9.329	0.577
9.334	0.582
9.339	0.655
9.344	0.660
9.349	0.352
9.354	0.848
9.359	0.250
9.364	0.707
9.369	0.921
9.374	1.036
9.379	1.221
9.384	0.324
9.389	1.020
9.394	0.376
9.399	1.954
9.404	1.251
9.409	0.814
9.414	1.177
9.419	0.234
9.424	0.201
9.429	0.636
9.434	0.696
9.439	0.439
9.444	0.458
9.449	0.586
9.454	0.487
9.459	0.918
9.464	0.346
9.469	0.597
9.474	0.087
9.479	1.000
9.484	0.131
9.489	0.983
9.494	1.108
9.499	0.313
9.504	0.037
9.509	0.161
9.514	0.285
9.519	0.712
9.524	0.766
9.529	0.640
9.534	0.140
9.539	0.362
9.544	0.362
9.549	0.495
9.554	0.723
9.559	0.686
9.564	0.636
9.569	0.740
9.574	0.686
9.579	0.184
9.584	0.882
9.589	0.373
9.594	1.148
9.599	0.363
9.604	0.496
9.609	0.393
9.614	0.514
9.619	0.596
9.624	0.629
9.629	1.132
9.634	0.152
9.639	0.854
9.644	0.689
9.649	0.746
9.654	0.250
9.659	0.317
9.664	1.309
9.669	0.664
9.674	0.557
9.679	1.244
9.684	0.354
9.689	0.487
9.694	1.214
9.699	0.394
9.704	0.440
9.709	0.649
9.714	0.934
9.719	0.393
9.724	0.215
9.729	1.103
9.734	0.115
9.739	0.489
9.744	0.993
9.749	0.833
9.754	0.760
9.759	1.126
9.764	0.318
9.769	0.946
9.774	0.442
9.779	1.106
9.784	0.477
9.789	1.291
9.794	0.368
9.799	0.968
9.804	0.227
9.809	0.103
9.814	0.223
9.819	1.118
9.824	1.082
9.829	0.291
9.834	0.615
9.839	0.413
9.844	0.521
9.849	0.724
9.854	0.517
9.859	0.678
9.864	0.224
9.869	0.322
9.874	0.309
9.879	1.101
9.884	0.453
9.889	0.417
9.894	0.142
9.899	0.173
9.904	0.726
9.909	0.526
9.914	0.492
9.919	1.163
9.924	0.322
9.929	0.418
9.934	0.134
9.939	0.679
9.944	0.143
9.949	0.607
9.954	1.341
9.959	0.475
9.964	1.267
9.969	0.587
9.974	1.250
9.979	1.351
9.984	0.589
9.989	0.358
9.994	0.429
[truncated: 1 more rows]
