# Supplementary material for: Chemometric Analysis of a Ternary Mixture of Caffeine, Quinic Acid, and Nicotinic Acid by Terahertz Spectroscopy
Source: ACS Omega. 2022 Sep 27;7(40):35783–91. doi: 10.1021/acsomega.2c03808 (PMC9558605; doi:10.1021/acsomega.2c03808)
Supplement: Supplementary file 2 — ao2c03808_si_002.zip [file ao2c03808_si_002.zip › data_and_codes/extended_data/id0-48_run001/fda-1-6.csv]

0.000	482.930
0.005	645.535
0.010	685.064
0.015	1137.838
0.020	1577.785
0.025	366.204
0.030	618.552
0.035	651.453
0.040	526.552
0.045	1147.741
0.050	778.853
0.055	1238.325
0.060	421.545
0.065	58.802
0.070	1089.052
0.075	1061.734
0.080	1307.454
0.085	1074.019
0.090	233.052
0.095	355.502
0.100	709.533
0.105	1064.916
0.110	1673.201
0.115	1182.848
0.120	3246.855
0.125	2857.884
0.130	1814.886
0.135	2962.141
0.140	3542.875
0.145	3757.989
0.150	4232.364
0.155	4083.115
0.160	3632.925
0.165	2722.356
0.170	2176.802
0.175	3350.012
0.180	3795.191
0.185	3337.758
0.190	4334.353
0.195	5775.288
0.200	6323.843
0.205	5846.501
0.210	6143.309
0.215	5867.588
0.220	6874.043
0.225	6640.650
0.230	7483.412
0.235	8749.673
0.240	7807.388
0.245	7563.192
0.250	7539.209
0.255	7434.361
0.260	7110.484
0.265	7991.748
0.270	7862.470
0.275	9554.298
0.280	9255.214
0.285	8290.581
0.290	8709.007
0.295	9294.005
0.300	9064.002
0.305	8947.159
0.310	9515.013
0.315	9060.273
0.320	9248.655
0.325	9034.555
0.330	9818.800
0.335	8916.455
0.340	8912.685
0.345	8664.300
0.350	9501.812
0.355	9693.082
0.360	8733.315
0.365	9554.580
0.370	10255.524
0.375	10093.471
0.380	9136.678
0.385	9434.280
0.390	9188.178
0.395	9358.594
0.400	8882.099
0.405	9244.177
0.410	9242.838
0.415	9188.428
0.420	8812.727
0.425	8715.642
0.430	8914.106
0.435	8390.880
0.440	8286.937
0.445	8966.646
0.450	9239.854
0.455	8569.919
0.460	9173.632
0.465	8622.927
0.470	8683.405
0.475	8710.508
0.480	8802.249
0.485	8961.525
0.490	8936.286
0.495	8679.585
0.500	8475.453
0.505	8669.625
0.510	8583.233
0.515	8565.870
0.520	8426.643
0.525	8403.679
0.530	8098.777
0.535	8040.004
0.540	8451.251
0.545	8213.443
0.550	7276.660
0.555	5086.156
0.560	3469.281
0.565	6692.698
0.570	7647.490
0.575	7841.957
0.580	8269.802
0.585	8224.109
0.590	7986.265
0.595	8248.999
0.600	8388.579
0.605	7873.130
0.610	8115.763
0.615	8138.689
0.620	7763.361
0.625	7746.609
0.630	7725.126
0.635	7551.093
0.640	7449.175
0.645	7386.003
0.650	7105.844
0.655	7438.215
0.660	7176.581
0.665	6937.146
0.670	7079.169
0.675	7136.133
0.680	6990.210
0.685	7005.440
0.690	6854.159
0.695	6890.517
0.700	6861.626
0.705	6464.667
0.710	6602.251
0.715	6569.079
0.720	6360.652
0.725	6357.021
0.730	6207.665
0.735	6115.436
0.740	6137.017
0.745	5625.586
0.750	4526.607
0.755	3124.553
0.760	4899.225
0.765	5347.454
0.770	5382.303
0.775	5565.397
0.780	5574.722
0.785	5409.278
0.790	5303.229
0.795	5471.441
0.800	5296.765
0.805	5216.753
0.810	5204.942
0.815	5177.573
0.820	5179.007
0.825	5167.220
0.830	4913.911
0.835	5010.771
0.840	5073.936
0.845	4800.018
0.850	4761.535
0.855	4901.806
0.860	4739.717
0.865	4750.730
0.870	4682.600
0.875	4612.783
0.880	4660.690
0.885	4534.446
0.890	4468.148
0.895	4549.812
0.900	4384.920
0.905	4256.399
0.910	4403.246
0.915	4265.806
0.920	4121.033
0.925	4152.300
0.930	4155.601
0.935	4140.503
0.940	4064.921
0.945	3941.048
0.950	3987.211
0.955	3969.411
0.960	3804.129
0.965	3764.457
0.970	3706.678
0.975	3704.786
0.980	3447.090
0.985	3231.161
0.990	2224.063
0.995	2906.739
1.000	3163.427
1.005	3478.650
1.010	3473.988
1.015	3251.667
1.020	3312.223
1.025	3333.820
1.030	3271.335
1.035	3140.393
1.040	3090.795
1.045	3133.056
1.050	3112.680
1.055	2922.394
1.060	2960.038
1.065	2974.099
1.070	2847.215
1.075	2717.970
1.080	2671.514
1.085	2497.027
1.090	2109.702
1.095	1062.127
1.100	159.465
1.105	922.020
1.110	1506.898
1.115	839.410
1.120	1541.092
1.125	2103.158
1.130	2307.645
1.135	2315.907
1.140	2236.618
1.145	2186.851
1.150	1887.815
1.155	1091.573
1.160	775.842
1.165	122.337
1.170	623.665
1.175	1516.889
1.180	1875.532
1.185	2034.275
1.190	2118.276
1.195	2021.205
1.200	2015.216
1.205	1730.780
1.210	647.979
1.215	1374.612
1.220	1774.851
1.225	1732.684
1.230	958.971
1.235	1254.200
1.240	1743.972
1.245	1991.703
1.250	2002.782
1.255	2026.127
1.260	2020.389
1.265	1966.817
1.270	2027.664
1.275	1975.653
1.280	1840.342
1.285	1919.619
1.290	1960.202
1.295	1830.673
1.300	1873.930
1.305	1887.905
1.310	1828.167
1.315	1832.226
1.320	1791.230
1.325	1600.977
1.330	1739.035
1.335	1727.961
1.340	1750.162
1.345	1799.082
1.350	1674.510
1.355	1680.588
1.360	1735.401
1.365	1663.196
1.370	1622.987
1.375	1644.373
1.380	1629.654
1.385	1563.402
1.390	1533.592
1.395	1485.740
1.400	1413.829
1.405	1194.435
1.410	516.011
1.415	28.746
1.420	771.280
1.425	1205.904
1.430	1371.400
1.435	1464.496
1.440	1455.051
1.445	1413.112
1.450	1457.521
1.455	1485.886
1.460	1418.818
1.465	1417.502
1.470	1445.012
1.475	1397.171
1.480	1375.067
1.485	1373.730
1.490	1379.044
1.495	1353.661
1.500	1311.571
1.505	1326.930
1.510	1331.428
1.515	1285.667
1.520	1266.772
1.525	1289.823
1.530	1266.715
1.535	1234.396
1.540	1212.046
1.545	1153.777
1.550	1188.072
1.555	1155.786
1.560	1133.839
1.565	1168.142
1.570	1130.287
1.575	1083.133
1.580	1100.581
1.585	1085.631
1.590	1005.109
1.595	963.867
1.600	825.652
1.605	287.808
1.610	517.543
1.615	815.142
1.620	914.240
1.625	921.134
1.630	888.913
1.635	867.142
1.640	841.302
1.645	760.244
1.650	695.326
1.655	563.706
1.660	212.834
1.665	45.958
1.670	29.662
1.675	48.037
1.680	98.112
1.685	342.327
1.690	507.417
1.695	580.777
1.700	576.165
1.705	524.536
1.710	380.464
1.715	84.628
1.720	32.765
1.725	55.588
1.730	271.653
1.735	471.681
1.740	571.288
1.745	613.265
1.750	640.079
1.755	622.817
1.760	606.456
1.765	352.383
1.770	443.235
1.775	545.199
1.780	578.168
1.785	563.526
1.790	529.842
1.795	379.738
1.800	132.530
1.805	281.877
1.810	466.076
1.815	523.953
1.820	536.735
1.825	543.454
1.830	540.076
1.835	531.822
1.840	519.615
1.845	516.352
1.850	499.013
1.855	472.506
1.860	436.266
1.865	323.453
1.870	82.431
1.875	83.479
1.880	303.064
1.885	400.499
1.890	431.471
1.895	447.292
1.900	448.900
1.905	437.014
1.910	411.162
1.915	371.409
1.920	170.784
1.925	17.800
1.930	251.143
1.935	364.780
1.940	403.933
1.945	416.763
1.950	416.243
1.955	415.971
1.960	411.436
1.965	405.906
1.970	403.772
1.975	402.900
1.980	394.192
1.985	391.575
1.990	385.665
1.995	376.514
2.000	369.580
2.005	363.751
2.010	357.229
2.015	352.995
2.020	288.071
2.025	308.892
2.030	318.281
2.035	301.968
2.040	237.716
2.045	61.948
2.050	179.423
2.055	259.607
2.060	285.389
2.065	283.442
2.070	273.027
2.075	210.785
2.080	99.691
2.085	206.258
2.090	245.557
2.095	254.289
2.100	253.434
2.105	248.945
2.110	243.555
2.115	240.700
2.120	236.092
2.125	231.471
2.130	224.690
2.135	219.929
2.140	214.063
2.145	203.485
2.150	187.349
2.155	169.225
2.160	129.458
2.165	39.268
2.170	5.571
2.175	55.928
2.180	111.274
2.185	136.222
2.190	132.905
2.195	71.127
2.200	10.119
2.205	33.656
2.210	91.182
2.215	113.672
2.220	66.321
2.225	11.068
2.230	20.424
2.235	78.315
2.240	110.553
2.245	117.793
2.250	110.771
2.255	105.173
2.260	75.797
2.265	16.309
2.270	11.448
2.275	25.796
2.280	73.125
2.285	100.536
2.290	113.056
2.295	117.579
2.300	120.540
2.305	121.159
2.310	121.779
2.315	117.299
2.320	107.106
2.325	99.145
2.330	104.062
2.335	102.362
2.340	96.556
2.345	66.802
2.350	11.842
2.355	57.032
2.360	76.122
2.365	69.912
2.370	24.498
2.375	38.815
2.380	63.228
2.385	61.839
2.390	27.004
2.395	3.608
2.400	3.350
2.405	32.963
2.410	58.898
2.415	71.909
2.420	76.253
2.425	78.014
2.430	73.312
2.435	63.895
2.440	72.233
2.445	73.453
2.450	59.983
2.455	58.588
2.460	40.669
2.465	8.888
2.470	6.692
2.475	21.031
2.480	45.719
2.485	62.667
2.490	66.882
2.495	69.526
2.500	71.731
2.505	72.326
2.510	70.961
2.515	70.755
2.520	70.737
2.525	70.929
2.530	70.401
2.535	70.805
2.540	69.493
2.545	68.769
2.550	67.610
2.555	65.437
2.560	65.294
2.565	65.037
2.570	56.997
2.575	53.076
2.580	58.190
2.585	58.291
2.590	58.586
2.595	55.812
2.600	53.538
2.605	51.225
2.610	49.008
2.615	45.228
2.620	41.264
2.625	34.156
2.630	19.076
2.635	6.216
2.640	2.447
2.645	1.754
2.650	1.170
2.655	8.393
2.660	11.655
2.665	16.179
2.670	6.271
2.675	20.663
2.680	31.660
2.685	33.273
2.690	17.368
2.695	12.378
2.700	31.443
2.705	37.864
2.710	39.172
2.715	41.083
2.720	40.940
2.725	39.300
2.730	39.404
2.735	36.074
2.740	32.477
2.745	31.420
2.750	28.749
2.755	26.623
2.760	21.949
2.765	15.664
2.770	4.754
2.775	2.838
2.780	2.509
2.785	1.254
2.790	8.162
2.795	10.694
2.800	16.837
2.805	23.657
2.810	25.320
2.815	29.955
2.820	29.793
2.825	30.457
2.830	31.640
2.835	31.783
2.840	29.801
2.845	29.817
2.850	29.020
2.855	29.303
2.860	27.646
2.865	26.708
2.870	24.179
2.875	24.148
2.880	13.288
2.885	2.183
2.890	3.013
2.895	6.551
2.900	15.821
2.905	20.345
2.910	20.304
2.915	22.239
2.920	21.218
2.925	21.996
2.930	20.397
2.935	18.595
2.940	17.469
2.945	15.740
2.950	15.608
2.955	14.279
2.960	10.874
2.965	5.973
2.970	1.464
2.975	0.679
2.980	1.876
2.985	2.089
2.990	5.121
2.995	6.417
3.000	5.732
3.005	2.225
3.010	1.761
3.015	0.862
3.020	0.824
3.025	1.211
3.030	3.165
3.035	4.363
3.040	4.531
3.045	2.607
3.050	2.109
3.055	2.970
3.060	4.653
3.065	6.299
3.070	7.157
3.075	6.411
3.080	7.478
3.085	7.959
3.090	8.230
3.095	7.809
3.100	7.711
3.105	8.156
3.110	7.647
3.115	7.550
3.120	7.662
3.125	7.070
3.130	2.496
3.135	0.834
3.140	0.987
3.145	0.987
3.150	1.573
3.155	2.605
3.160	4.040
3.165	2.210
3.170	0.493
3.175	0.579
3.180	1.805
3.185	1.911
3.190	0.638
3.195	2.542
3.200	2.695
3.205	4.021
3.210	4.058
3.215	3.129
3.220	2.993
3.225	4.001
3.230	3.401
3.235	1.234
3.240	0.809
3.245	2.562
3.250	3.685
3.255	4.073
3.260	2.896
3.265	4.242
3.270	4.557
3.275	3.647
3.280	3.622
3.285	4.251
3.290	2.733
3.295	3.571
3.300	3.860
3.305	3.156
3.310	1.852
3.315	3.025
3.320	3.095
3.325	2.384
3.330	2.022
3.335	0.194
3.340	0.221
3.345	0.633
3.350	1.247
3.355	1.351
3.360	2.288
3.365	2.717
3.370	1.710
3.375	2.251
3.380	3.110
3.385	3.065
3.390	2.701
3.395	2.216
3.400	2.253
3.405	2.370
3.410	1.760
3.415	3.078
3.420	2.639
3.425	1.750
3.430	1.550
3.435	2.507
3.440	2.756
3.445	2.811
3.450	2.335
3.455	2.932
3.460	3.063
3.465	4.418
3.470	1.461
3.475	2.207
3.480	2.574
3.485	1.691
3.490	2.961
3.495	2.101
3.500	1.439
3.505	0.208
3.510	1.886
3.515	1.911
3.520	2.412
3.525	1.283
3.530	2.432
3.535	3.574
3.540	1.537
3.545	0.155
3.550	1.108
3.555	1.810
3.560	2.151
3.565	2.476
3.570	1.465
3.575	2.553
3.580	2.418
3.585	1.326
3.590	1.568
3.595	2.213
3.600	0.118
3.605	0.911
3.610	0.601
3.615	0.794
3.620	1.008
3.625	1.084
3.630	1.478
3.635	1.014
3.640	2.555
3.645	1.182
3.650	0.279
3.655	0.600
3.660	0.508
3.665	0.621
3.670	0.685
3.675	0.890
3.680	0.767
3.685	0.937
3.690	0.937
3.695	0.094
3.700	1.310
3.705	0.365
3.710	2.022
3.715	1.625
3.720	2.008
3.725	1.584
3.730	0.773
3.735	1.091
3.740	1.264
3.745	1.767
3.750	1.547
3.755	1.018
3.760	2.232
3.765	2.704
3.770	1.378
3.775	2.853
3.780	2.029
3.785	1.375
3.790	1.280
3.795	1.526
3.800	1.271
3.805	0.992
3.810	1.291
3.815	0.608
3.820	0.692
3.825	1.459
3.830	0.993
3.835	1.211
3.840	0.322
3.845	1.248
3.850	0.451
3.855	1.161
3.860	1.753
3.865	0.768
3.870	1.606
3.875	1.151
3.880	2.747
3.885	0.627
3.890	1.643
3.895	1.641
3.900	1.325
3.905	1.796
3.910	1.561
3.915	2.187
3.920	2.098
3.925	1.142
3.930	0.762
3.935	0.703
3.940	0.888
3.945	1.470
3.950	1.176
3.955	0.420
3.960	0.885
3.965	1.072
3.970	0.500
3.975	1.038
3.980	0.703
3.985	0.400
3.990	0.721
3.995	0.851
4.000	0.779
4.005	0.848
4.010	0.652
4.015	0.427
4.020	1.492
4.025	0.273
4.030	1.063
4.035	0.577
4.040	1.542
4.045	1.514
4.050	0.931
4.055	1.188
4.060	0.909
4.065	0.963
4.070	0.992
4.075	0.969
4.080	1.110
4.085	0.896
4.090	1.438
4.095	0.805
4.100	0.484
4.105	0.365
4.110	0.658
4.115	0.693
4.120	0.395
4.125	1.110
4.130	0.782
4.135	0.699
4.140	0.431
4.145	0.369
4.150	1.094
4.155	0.671
4.160	0.615
4.165	0.769
4.170	0.926
4.175	0.444
4.180	0.523
4.185	0.511
4.190	0.745
4.195	1.070
4.200	0.859
4.205	0.667
4.210	1.169
4.215	1.751
4.220	1.387
4.225	0.875
4.230	0.892
4.235	0.820
4.240	0.060
4.245	0.645
4.250	0.704
4.255	0.283
4.260	0.587
4.265	0.520
4.270	0.889
4.275	1.403
4.280	0.263
4.285	0.501
4.290	0.376
4.295	0.418
4.300	0.489
4.305	0.764
4.310	1.135
4.315	1.059
4.320	1.397
4.325	0.019
4.330	0.136
4.335	0.225
4.340	0.171
4.345	0.216
4.350	0.649
4.355	0.019
4.360	0.311
4.365	0.452
4.370	0.195
4.375	0.474
4.380	0.922
4.385	1.434
4.390	0.848
4.395	0.365
4.400	0.063
4.405	0.864
4.410	0.735
4.415	0.885
4.420	0.491
4.425	0.390
4.430	0.321
4.435	0.878
4.440	0.727
4.445	0.426
4.450	0.296
4.455	1.078
4.460	0.828
4.465	1.139
4.470	1.089
4.475	1.555
4.480	0.771
4.485	0.655
4.490	0.131
4.495	0.974
4.500	0.123
4.505	0.571
4.510	1.116
4.515	0.473
4.520	0.652
4.525	0.229
4.530	0.928
4.535	0.352
4.540	0.845
4.545	0.586
4.550	0.308
4.555	0.426
4.560	0.655
4.565	0.658
4.570	0.628
4.575	0.791
4.580	0.305
4.585	0.759
4.590	0.694
4.595	0.354
4.600	0.191
4.605	0.607
4.610	1.452
4.615	0.181
4.620	1.516
4.625	0.714
4.630	0.833
4.635	0.734
4.640	0.500
4.645	0.219
4.650	1.013
4.655	0.376
4.660	1.136
4.665	0.983
4.670	0.612
4.675	0.581
4.680	0.425
4.685	1.062
4.690	0.306
4.695	2.170
4.700	0.520
4.705	0.964
4.710	0.518
4.715	0.553
4.720	1.002
4.725	0.999
4.730	1.428
4.735	0.570
4.740	0.912
4.745	0.759
4.750	1.108
4.755	0.874
4.760	0.462
4.765	0.107
4.770	0.983
4.775	0.679
4.780	0.483
4.785	0.761
4.790	1.276
4.795	0.262
4.800	0.912
4.805	0.055
4.810	0.405
4.815	0.938
4.820	0.708
4.825	0.762
4.830	0.594
4.835	0.286
4.840	0.054
4.845	0.419
4.850	0.872
4.855	1.038
4.860	0.679
4.865	0.585
4.870	0.742
4.875	0.869
4.880	0.759
4.885	1.503
4.890	0.241
4.895	0.517
4.900	1.074
4.905	0.445
4.910	1.623
4.915	0.396
4.920	0.957
4.925	0.968
4.930	0.526
4.935	1.248
4.940	0.702
4.945	1.379
4.950	0.711
4.955	0.115
4.960	0.477
4.965	0.725
4.970	0.569
4.975	0.546
4.980	0.304
4.985	0.550
4.990	0.282
4.995	0.746
5.000	0.308
5.005	0.676
5.010	0.563
5.015	1.125
5.020	1.200
5.025	0.586
5.030	0.568
5.035	0.852
5.040	1.399
5.045	0.853
5.050	0.956
5.055	0.216
5.060	0.703
5.065	0.335
5.070	0.637
5.075	0.858
5.080	0.802
5.085	0.854
5.090	0.576
5.095	0.497
5.100	1.034
5.105	0.984
5.110	0.692
5.115	0.545
5.120	0.620
5.125	0.272
5.130	0.889
5.135	0.543
5.140	0.705
5.145	0.450
5.150	0.888
5.155	0.427
5.160	0.645
5.165	0.745
5.170	0.670
5.175	0.605
5.180	0.382
5.185	0.391
5.190	0.320
5.195	0.670
5.200	0.199
5.205	1.399
5.210	0.440
5.215	1.443
5.220	0.132
5.225	0.751
5.230	0.987
5.235	1.222
5.240	0.490
5.245	0.313
5.250	1.043
5.255	0.820
5.260	1.630
5.265	0.214
5.270	0.916
5.275	0.903
5.280	0.580
5.285	0.450
5.290	0.547
5.295	0.550
5.300	0.713
5.305	0.472
5.310	0.427
5.315	0.998
5.320	0.822
5.325	0.834
5.330	0.350
5.335	0.828
5.340	0.508
5.345	1.071
5.350	1.582
5.355	1.277
5.360	0.181
5.365	0.182
5.370	1.850
5.375	0.626
5.380	0.997
5.385	1.192
5.390	0.516
5.395	0.159
5.400	0.602
5.405	0.843
5.410	0.160
5.415	0.843
5.420	0.791
5.425	0.878
5.430	0.805
5.435	0.863
5.440	0.754
5.445	0.505
5.450	0.561
5.455	0.219
5.460	0.815
5.465	0.895
5.470	0.376
5.475	0.316
5.480	0.087
5.485	0.387
5.490	0.910
5.495	0.455
5.500	0.675
5.505	1.060
5.510	0.986
5.515	0.119
5.520	0.608
5.525	0.201
5.530	0.635
5.535	0.537
5.540	0.536
5.545	0.824
5.550	0.926
5.555	0.648
5.560	0.622
5.565	0.470
5.570	0.372
5.575	0.937
5.580	0.588
5.585	0.840
5.590	0.602
5.595	0.787
5.600	0.739
5.605	0.413
5.610	0.499
5.615	0.360
5.620	0.704
5.625	0.165
5.630	0.132
5.635	0.636
5.640	0.550
5.645	0.506
5.650	0.339
5.655	0.215
5.660	0.917
5.665	0.312
5.670	0.361
5.675	0.337
5.680	0.537
5.685	0.386
5.690	1.230
5.695	0.614
5.700	0.241
5.705	1.267
5.710	0.886
5.715	0.448
5.720	0.536
5.725	1.308
5.730	0.210
5.735	0.380
5.740	0.379
5.745	0.460
5.750	0.429
5.755	1.005
5.760	0.787
5.765	0.442
5.770	0.775
5.775	0.377
5.780	0.801
5.785	0.927
5.790	0.669
5.795	0.387
5.800	1.471
5.805	0.111
5.810	0.104
5.815	0.478
5.820	0.492
5.825	0.674
5.830	0.406
5.835	0.839
5.840	0.858
5.845	0.708
5.850	0.572
5.855	0.764
5.860	0.098
5.865	0.824
5.870	0.415
5.875	0.422
5.880	0.069
5.885	0.330
5.890	0.445
5.895	0.851
5.900	0.686
5.905	0.818
5.910	1.043
5.915	0.772
5.920	0.514
5.925	0.156
5.930	0.953
5.935	0.850
5.940	1.177
5.945	1.079
5.950	0.178
5.955	0.411
5.960	0.582
5.965	0.238
5.970	0.550
5.975	1.214
5.980	0.889
5.985	0.139
5.990	0.352
5.995	0.266
6.000	0.584
6.005	0.761
6.010	0.540
6.015	0.635
6.020	1.021
6.025	0.428
6.030	0.697
6.035	0.159
6.040	1.354
6.045	0.633
6.050	1.042
6.055	0.163
6.060	0.861
6.065	0.507
6.070	0.292
6.075	0.067
6.080	0.376
6.085	0.635
6.090	0.599
6.095	1.170
6.100	0.676
6.105	0.749
6.110	0.317
6.115	0.829
6.120	1.877
6.125	1.348
6.130	0.874
6.135	0.521
6.140	0.523
6.145	0.757
6.150	0.652
6.155	0.706
6.160	0.852
6.165	0.603
6.170	0.169
6.175	0.690
6.180	0.597
6.185	0.332
6.190	0.078
6.195	0.796
6.200	0.424
6.205	0.702
6.210	1.015
6.215	0.323
6.220	0.768
6.225	0.368
6.230	1.089
6.235	0.854
6.240	0.259
6.245	1.106
6.250	0.571
6.255	0.926
6.260	0.109
6.265	0.573
6.270	0.633
6.275	0.146
6.280	1.015
6.285	0.880
6.290	0.761
6.295	0.676
6.300	0.563
6.305	0.423
6.310	0.985
6.315	0.515
6.320	0.974
6.325	0.928
6.330	0.972
6.335	0.892
6.340	0.136
6.345	0.708
6.350	0.758
6.355	0.246
6.360	0.144
6.365	0.230
6.370	0.361
6.375	0.792
6.380	0.459
6.385	0.545
6.390	0.622
6.395	0.401
6.400	1.456
6.405	0.361
6.410	0.610
6.415	1.282
6.420	1.536
6.425	1.007
6.430	0.585
6.435	0.363
6.440	0.490
6.445	0.439
6.450	1.545
6.455	0.629
6.460	0.144
6.465	0.481
6.470	0.364
6.475	0.133
6.480	1.128
6.485	0.783
6.490	0.823
6.495	0.177
6.500	0.295
6.505	0.291
6.510	0.701
6.515	0.854
6.520	1.143
6.525	0.164
6.530	0.388
6.535	0.552
6.540	0.262
6.545	1.035
6.550	0.295
6.555	1.270
6.560	0.897
6.565	0.565
6.570	0.787
6.575	0.702
6.580	0.304
6.585	0.132
6.590	0.842
6.595	0.414
6.600	0.077
6.605	0.890
6.610	0.681
6.615	0.673
6.620	0.181
6.625	1.168
6.630	0.445
6.635	0.539
6.640	0.527
6.645	0.914
6.650	0.722
6.655	0.503
6.660	0.125
6.665	1.092
6.670	0.998
6.675	0.325
6.680	0.208
6.685	1.058
6.690	0.967
6.695	0.689
6.700	0.934
6.705	0.591
6.710	0.551
6.715	0.701
6.720	0.082
6.725	0.384
6.730	0.730
6.735	0.592
6.740	1.419
6.745	0.568
6.750	0.665
6.755	0.213
6.760	0.817
6.765	0.962
6.770	0.171
6.775	1.081
6.780	0.217
6.785	0.414
6.790	0.694
6.795	1.459
6.800	0.604
6.805	1.091
6.810	0.451
6.815	0.740
6.820	0.104
6.825	0.806
6.830	0.724
6.835	0.730
6.840	0.904
6.845	0.695
6.850	0.312
6.855	0.336
6.860	0.880
6.865	0.369
6.870	0.596
6.875	0.486
6.880	0.363
6.885	0.147
6.890	0.702
6.895	0.468
6.900	0.673
6.905	0.785
6.910	1.109
6.915	0.597
6.920	0.363
6.925	0.339
6.930	0.669
6.935	0.469
6.940	1.345
6.945	1.016
6.950	0.618
6.955	0.525
6.960	0.349
6.965	0.846
6.970	0.477
6.975	1.070
6.980	0.156
6.985	0.568
6.990	0.562
6.995	0.596
7.000	0.939
7.005	1.270
7.010	1.276
7.015	0.170
7.020	0.503
7.025	0.276
7.030	1.050
7.035	1.045
7.040	0.749
7.045	0.573
7.050	0.689
7.055	0.599
7.060	0.824
7.065	0.027
7.070	0.614
7.075	0.274
7.080	0.245
7.085	0.656
7.090	0.203
7.095	0.123
7.100	0.469
7.105	0.624
7.110	0.385
7.115	0.725
7.120	0.698
7.125	0.475
7.130	0.197
7.135	0.375
7.140	0.810
7.145	0.269
7.150	0.915
7.155	0.940
7.160	0.443
7.165	0.941
7.170	0.402
7.175	0.975
7.180	0.561
7.185	0.453
7.190	0.061
7.195	1.041
7.200	0.634
7.205	0.951
7.210	1.085
7.215	0.583
7.220	0.574
7.225	0.971
7.230	0.604
7.235	0.889
7.240	0.325
7.245	0.660
7.250	0.716
7.255	0.820
7.260	0.347
7.265	1.565
7.270	0.809
7.275	0.696
7.280	0.829
7.285	0.257
7.290	0.624
7.295	0.616
7.300	0.464
7.305	0.758
7.310	0.856
7.315	0.459
7.320	0.588
7.325	0.481
7.330	0.341
7.335	0.184
7.340	0.503
7.345	0.161
7.350	0.578
7.355	0.910
7.360	0.424
7.365	0.226
7.370	0.569
7.375	1.173
7.380	0.401
7.385	1.265
7.390	0.294
7.395	0.702
7.400	1.436
7.405	0.953
7.410	0.396
7.415	0.216
7.420	0.631
7.425	0.689
7.430	0.835
7.435	0.795
7.440	0.266
7.445	1.127
7.450	0.889
7.455	0.617
7.460	0.287
7.465	0.986
7.470	0.051
7.475	0.274
7.480	0.912
7.485	0.395
7.490	0.980
7.495	0.568
7.500	0.525
7.505	0.241
7.510	0.470
7.515	0.631
7.520	0.721
7.525	0.556
7.530	1.089
7.535	0.601
7.540	0.457
7.545	0.928
7.550	0.378
7.555	0.629
7.560	0.614
7.565	1.216
7.570	0.711
7.575	1.159
7.580	0.201
7.585	0.433
7.590	1.379
7.595	0.473
7.600	0.612
7.605	0.301
7.610	0.482
7.615	0.298
7.620	0.157
7.625	0.362
7.630	0.743
7.635	0.417
7.640	0.513
7.645	0.954
7.650	1.225
7.655	0.723
7.660	0.653
7.665	0.446
7.670	0.645
7.675	0.817
7.680	0.802
7.685	0.324
7.690	0.671
7.695	1.057
7.700	1.102
7.705	0.505
7.710	0.702
7.715	0.330
7.720	1.096
7.725	0.288
7.730	0.532
7.735	0.959
7.740	0.132
7.745	0.440
7.750	0.925
7.755	0.799
7.760	0.477
7.765	0.502
7.770	0.318
7.775	0.483
7.780	1.072
7.785	0.295
7.790	0.381
7.795	0.370
7.800	0.764
7.805	0.233
7.810	0.495
7.815	0.664
7.820	0.407
7.825	0.783
7.830	0.305
7.835	0.433
7.840	0.757
7.845	0.670
7.850	0.752
7.855	0.794
7.860	0.528
7.865	0.251
7.870	0.440
7.875	0.648
7.880	0.968
7.885	0.361
7.890	0.600
7.895	0.717
7.900	0.020
7.905	0.383
7.910	0.677
7.915	0.285
7.920	0.601
7.925	0.805
7.930	0.216
7.935	0.418
7.940	0.717
7.945	1.059
7.950	0.359
7.955	0.575
7.960	0.684
7.965	0.508
7.970	0.517
7.975	0.824
7.980	0.603
7.985	0.351
7.990	0.703
7.995	0.604
8.000	0.969
8.005	0.655
8.010	0.649
8.015	0.430
8.020	0.262
8.025	0.490
8.030	0.352
8.035	0.356
8.040	0.653
8.045	0.956
8.050	0.592
8.055	0.269
8.060	1.018
8.065	1.180
8.070	0.560
8.075	0.207
8.080	0.819
8.085	0.370
8.090	0.641
8.095	0.391
8.100	0.352
8.105	0.733
8.110	1.409
8.115	0.707
8.120	0.813
8.125	0.111
8.130	0.580
8.135	0.575
8.140	0.489
8.145	0.939
8.150	0.204
8.155	0.698
8.160	0.667
8.165	0.368
8.170	0.745
8.175	0.278
8.180	0.339
8.185	0.817
8.190	0.198
8.194	0.393
8.199	1.296
8.204	0.874
8.209	0.585
8.214	0.148
8.219	0.147
8.224	0.193
8.229	0.320
8.234	1.051
8.239	0.703
8.244	0.985
8.249	0.255
8.254	0.433
8.259	0.613
8.264	0.769
8.269	0.809
8.274	0.265
8.279	0.385
8.284	0.851
8.289	0.932
8.294	0.563
8.299	0.538
8.304	0.637
8.309	0.207
8.314	0.283
8.319	0.660
8.324	0.377
8.329	0.740
8.334	1.072
8.339	0.192
8.344	0.198
8.349	0.054
8.354	0.471
8.359	0.304
8.364	0.430
8.369	0.492
8.374	0.622
8.379	0.777
8.384	0.664
8.389	0.246
8.394	0.396
8.399	0.933
8.404	0.360
8.409	0.219
8.414	0.996
8.419	0.300
8.424	0.820
8.429	1.047
8.434	0.689
8.439	0.418
8.444	0.884
8.449	0.625
8.454	0.764
8.459	0.316
8.464	0.286
8.469	0.846
8.474	0.213
8.479	0.340
8.484	1.318
8.489	0.898
8.494	1.135
8.499	0.552
8.504	0.406
8.509	1.017
8.514	0.714
8.519	0.942
8.524	0.211
8.529	0.335
8.534	0.487
8.539	0.287
8.544	0.873
8.549	0.610
8.554	0.242
8.559	0.558
8.564	0.893
8.569	0.511
8.574	0.272
8.579	0.251
8.584	0.795
8.589	0.508
8.594	0.151
8.599	0.316
8.604	0.944
8.609	0.942
8.614	0.618
8.619	0.440
8.624	1.168
8.629	0.658
8.634	0.654
8.639	0.138
8.644	0.960
8.649	0.202
8.654	0.737
8.659	0.659
8.664	0.682
8.669	0.646
8.674	0.420
8.679	1.311
8.684	0.233
8.689	0.719
8.694	0.919
8.699	0.664
8.704	0.193
8.709	0.362
8.714	0.473
8.719	0.688
8.724	0.669
8.729	0.960
8.734	0.651
8.739	0.165
8.744	1.107
8.749	0.779
8.754	0.933
8.759	0.753
8.764	0.438
8.769	0.943
8.774	0.946
8.779	1.345
8.784	0.299
8.789	0.987
8.794	0.743
8.799	1.810
8.804	0.777
8.809	1.110
8.814	0.845
8.819	0.520
8.824	0.438
8.829	0.640
8.834	1.152
8.839	1.117
8.844	1.216
8.849	0.257
8.854	0.564
8.859	0.796
8.864	1.436
8.869	0.582
8.874	0.769
8.879	0.856
8.884	0.627
8.889	0.435
8.894	0.736
8.899	0.350
8.904	0.812
8.909	0.639
8.914	0.673
8.919	0.555
8.924	1.109
8.929	0.858
8.934	0.755
8.939	0.538
8.944	1.048
8.949	1.285
8.954	0.818
8.959	0.447
8.964	0.441
8.969	1.123
8.974	0.470
8.979	0.473
8.984	0.405
8.989	0.300
8.994	0.459
8.999	0.506
9.004	0.744
9.009	0.643
9.014	0.508
9.019	0.088
9.024	0.454
9.029	0.845
9.034	0.449
9.039	1.414
9.044	0.377
9.049	0.976
9.054	0.341
9.059	0.298
9.064	1.299
9.069	0.940
9.074	0.208
9.079	0.205
9.084	1.434
9.089	0.705
9.094	0.751
9.099	0.152
9.104	0.329
9.109	0.737
9.114	0.609
9.119	0.523
9.124	0.018
9.129	0.342
9.134	0.630
9.139	0.183
9.144	0.476
9.149	0.412
9.154	0.742
9.159	0.428
9.164	1.491
9.169	0.850
9.174	1.162
9.179	0.433
9.184	1.037
9.189	0.790
9.194	1.421
9.199	0.339
9.204	1.341
9.209	0.368
9.214	0.191
9.219	0.622
9.224	0.483
9.229	1.153
9.234	1.279
9.239	0.777
9.244	0.336
9.249	0.677
9.254	0.935
9.259	0.681
9.264	0.607
9.269	0.675
9.274	0.853
9.279	0.776
9.284	0.079
9.289	0.032
9.294	1.096
9.299	0.390
9.304	0.522
9.309	0.398
9.314	0.554
9.319	0.359
9.324	0.205
9.329	0.397
9.334	1.160
9.339	1.290
9.344	0.728
9.349	0.913
9.354	0.883
9.359	0.657
9.364	0.788
9.369	0.553
9.374	0.278
9.379	1.202
9.384	0.855
9.389	0.869
9.394	1.040
9.399	0.959
9.404	0.508
9.409	0.257
9.414	0.373
9.419	0.569
9.424	0.819
9.429	0.665
9.434	0.769
9.439	0.637
9.444	0.050
9.449	0.923
9.454	0.289
9.459	0.643
9.464	0.419
9.469	0.032
9.474	0.578
9.479	0.344
9.484	0.464
9.489	0.330
9.494	0.713
9.499	0.708
9.504	0.456
9.509	0.654
9.514	0.709
9.519	0.553
9.524	0.648
9.529	0.154
9.534	1.007
9.539	0.457
9.544	0.332
9.549	0.685
9.554	0.589
9.559	0.744
9.564	0.196
9.569	0.683
9.574	0.720
9.579	0.460
9.584	1.513
9.589	0.376
9.594	0.300
9.599	0.479
9.604	0.368
9.609	0.289
9.614	0.491
9.619	0.659
9.624	0.701
9.629	0.750
9.634	1.211
9.639	0.987
9.644	1.000
9.649	0.606
9.654	1.075
9.659	0.156
9.664	0.491
9.669	0.319
9.674	0.894
9.679	0.803
9.684	0.123
9.689	0.491
9.694	0.471
9.699	0.670
9.704	0.629
9.709	1.239
9.714	1.031
9.719	1.129
9.724	1.786
9.729	0.879
9.734	0.846
9.739	0.687
9.744	0.712
9.749	0.388
9.754	0.740
9.759	0.609
9.764	0.160
9.769	0.328
9.774	0.649
9.779	0.446
9.784	0.541
9.789	0.084
9.794	0.173
9.799	0.675
9.804	0.407
9.809	1.213
9.814	0.727
9.819	0.688
9.824	0.738
9.829	0.479
9.834	0.326
9.839	0.648
9.844	0.374
9.849	0.754
9.854	0.920
9.859	0.647
9.864	0.291
9.869	0.905
9.874	0.643
9.879	0.785
9.884	0.870
9.889	0.214
9.894	0.152
9.899	0.413
9.904	0.435
9.909	0.607
9.914	0.547
9.919	0.294
9.924	0.394
9.929	0.919
9.934	0.098
9.939	1.039
9.944	0.301
9.949	0.455
9.954	0.947
9.959	0.502
9.964	0.206
9.969	0.298
9.974	0.889
9.979	0.328
9.984	0.706
9.989	0.833
9.994	0.735
[truncated: 1 more rows]
