# Supplementary material for: Chemometric Analysis of a Ternary Mixture of Caffeine, Quinic Acid, and Nicotinic Acid by Terahertz Spectroscopy
Source: ACS Omega. 2022 Sep 27;7(40):35783–91. doi: 10.1021/acsomega.2c03808 (PMC9558605; doi:10.1021/acsomega.2c03808)
Supplement: Supplementary file 2 — ao2c03808_si_002.zip [file ao2c03808_si_002.zip › data_and_codes/extended_data/id0-48_run001/fda-1-7.csv]

0.000	1975.974
0.005	753.555
0.010	702.664
0.015	1167.312
0.020	1562.871
0.025	307.856
0.030	542.278
0.035	767.076
0.040	702.307
0.045	1383.782
0.050	1017.150
0.055	1535.376
0.060	470.284
0.065	161.712
0.070	801.045
0.075	715.784
0.080	476.153
0.085	436.903
0.090	381.669
0.095	749.026
0.100	790.751
0.105	1830.244
0.110	2852.268
0.115	2284.040
0.120	4193.631
0.125	3364.486
0.130	1813.693
0.135	2814.378
0.140	3037.714
0.145	3094.167
0.150	2694.224
0.155	2586.899
0.160	2528.712
0.165	2453.194
0.170	2596.633
0.175	4037.650
0.180	4763.834
0.185	4417.890
0.190	5363.332
0.195	6689.561
0.200	6979.296
0.205	6070.860
0.210	6218.298
0.215	5659.979
0.220	6653.160
0.225	6386.073
0.230	7185.893
0.235	8574.257
0.240	8156.102
0.245	8083.332
0.250	7991.025
0.255	8047.080
0.260	7833.167
0.265	8747.781
0.270	8682.854
0.275	9968.085
0.280	9265.161
0.285	8281.001
0.290	8710.575
0.295	9447.130
0.300	9169.376
0.305	9004.136
0.310	9919.116
0.315	9634.240
0.320	10113.579
0.325	9823.298
0.330	10323.762
0.335	9542.183
0.340	9512.905
0.345	9210.486
0.350	9961.434
0.355	9967.450
0.360	9008.414
0.365	9958.718
0.370	10678.502
0.375	10558.484
0.380	9665.091
0.385	10042.473
0.390	9881.340
0.395	10103.418
0.400	9650.921
0.405	10021.729
0.410	10015.167
0.415	9940.893
0.420	9573.422
0.425	9394.892
0.430	9538.893
0.435	8924.615
0.440	8846.165
0.445	9502.492
0.450	9695.325
0.455	9013.805
0.460	9631.742
0.465	9083.757
0.470	9132.583
0.475	9207.661
0.480	9286.636
0.485	9549.672
0.490	9523.500
0.495	9331.252
0.500	9225.552
0.505	9437.298
0.510	9380.845
0.515	9382.045
0.520	9280.019
0.525	9196.562
0.530	8872.274
0.535	8801.669
0.540	9185.483
0.545	8871.993
0.550	7750.554
0.555	5273.139
0.560	3483.042
0.565	6980.399
0.570	8012.208
0.575	8335.121
0.580	8736.879
0.585	8638.948
0.590	8517.169
0.595	8747.759
0.600	8954.714
0.605	8526.960
0.610	8768.119
0.615	8847.972
0.620	8536.432
0.625	8520.879
0.630	8488.044
0.635	8426.498
0.640	8230.457
0.645	8158.746
0.650	7883.062
0.655	8195.706
0.660	7864.476
0.665	7575.820
0.670	7679.995
0.675	7729.068
0.680	7562.963
0.685	7470.271
0.690	7368.785
0.695	7405.945
0.700	7367.740
0.705	6952.651
0.710	7151.140
0.715	7106.150
0.720	6935.980
0.725	6988.845
0.730	6832.459
0.735	6786.427
0.740	6837.446
0.745	6280.048
0.750	4993.555
0.755	3369.550
0.760	5427.726
0.765	6013.913
0.770	6047.242
0.775	6231.155
0.780	6220.387
0.785	6027.023
0.790	5873.681
0.795	6038.020
0.800	5828.888
0.805	5708.131
0.810	5696.189
0.815	5636.017
0.820	5661.324
0.825	5641.713
0.830	5419.947
0.835	5527.664
0.840	5621.914
0.845	5365.538
0.850	5352.006
0.855	5525.117
0.860	5375.627
0.865	5386.062
0.870	5300.431
0.875	5285.227
0.880	5282.818
0.885	5147.621
0.890	5057.631
0.895	5108.000
0.900	4901.050
0.905	4758.700
0.910	4854.529
0.915	4694.109
0.920	4536.927
0.925	4549.426
0.930	4565.131
0.935	4547.395
0.940	4498.617
0.945	4376.371
0.950	4449.097
0.955	4455.161
0.960	4297.164
0.965	4269.110
0.970	4236.091
0.975	4238.741
0.980	3964.889
0.985	3704.702
0.990	2478.779
0.995	3304.144
1.000	3632.599
1.005	3985.945
1.010	3964.833
1.015	3716.581
1.020	3754.228
1.025	3786.964
1.030	3708.391
1.035	3560.208
1.040	3506.672
1.045	3573.750
1.050	3555.462
1.055	3352.310
1.060	3443.171
1.065	3467.923
1.070	3349.493
1.075	3202.631
1.080	3154.390
1.085	2966.233
1.090	2494.020
1.095	1193.679
1.100	175.015
1.105	1031.004
1.110	1745.208
1.115	951.714
1.120	1792.513
1.125	2510.386
1.130	2755.430
1.135	2767.713
1.140	2674.872
1.145	2609.346
1.150	2231.277
1.155	1244.760
1.160	853.139
1.165	115.341
1.170	686.773
1.175	1780.082
1.180	2267.062
1.185	2501.559
1.190	2613.288
1.195	2513.672
1.200	2520.197
1.205	2131.521
1.210	757.134
1.215	1682.522
1.220	2222.479
1.225	2175.564
1.230	1170.570
1.235	1537.887
1.240	2203.808
1.245	2531.728
1.250	2538.273
1.255	2578.824
1.260	2556.659
1.265	2476.258
1.270	2558.050
1.275	2484.971
1.280	2318.208
1.285	2423.226
1.290	2495.362
1.295	2340.698
1.300	2413.795
1.305	2440.684
1.310	2379.444
1.315	2382.732
1.320	2330.796
1.325	2066.647
1.330	2261.529
1.335	2260.927
1.340	2286.519
1.345	2348.907
1.350	2182.509
1.355	2193.277
1.360	2245.148
1.365	2144.949
1.370	2070.923
1.375	2084.263
1.380	2057.591
1.385	1951.797
1.390	1911.201
1.395	1844.066
1.400	1744.846
1.405	1459.053
1.410	601.732
1.415	51.731
1.420	919.230
1.425	1491.915
1.430	1717.702
1.435	1848.492
1.440	1842.354
1.445	1788.216
1.450	1846.861
1.455	1882.224
1.460	1790.444
1.465	1788.166
1.470	1808.741
1.475	1741.951
1.480	1708.652
1.485	1700.150
1.490	1698.540
1.495	1659.140
1.500	1593.927
1.505	1611.622
1.510	1614.646
1.515	1560.646
1.520	1540.610
1.525	1565.804
1.530	1545.726
1.535	1514.594
1.540	1503.945
1.545	1431.258
1.550	1487.587
1.555	1447.548
1.560	1423.451
1.565	1462.038
1.570	1419.504
1.575	1352.737
1.580	1364.385
1.585	1338.925
1.590	1236.031
1.595	1175.504
1.600	986.665
1.605	336.730
1.610	594.721
1.615	977.964
1.620	1103.638
1.625	1116.566
1.630	1078.856
1.635	1056.668
1.640	1024.188
1.645	927.904
1.650	846.733
1.655	671.528
1.660	236.909
1.665	50.653
1.670	35.472
1.675	57.740
1.680	98.248
1.685	385.429
1.690	602.119
1.695	701.000
1.700	698.076
1.705	634.291
1.710	443.544
1.715	95.347
1.720	35.921
1.725	70.262
1.730	306.909
1.735	565.404
1.740	697.178
1.745	763.082
1.750	802.002
1.755	783.891
1.760	763.936
1.765	431.600
1.770	547.773
1.775	697.374
1.780	744.494
1.785	727.473
1.790	684.148
1.795	475.126
1.800	157.570
1.805	353.635
1.810	604.954
1.815	682.520
1.820	696.892
1.825	704.095
1.830	701.171
1.835	687.996
1.840	675.525
1.845	667.141
1.850	644.813
1.855	610.359
1.860	562.963
1.865	405.926
1.870	90.015
1.875	91.900
1.880	384.929
1.885	530.486
1.890	577.697
1.895	602.010
1.900	608.001
1.905	593.422
1.910	558.350
1.915	499.429
1.920	214.575
1.925	15.215
1.930	326.404
1.935	489.556
1.940	548.058
1.945	567.181
1.950	567.780
1.955	568.831
1.960	566.541
1.965	557.231
1.970	557.627
1.975	557.241
1.980	544.966
1.985	543.965
1.990	539.852
1.995	531.345
2.000	526.350
2.005	520.543
2.010	513.429
2.015	511.652
2.020	415.965
2.025	448.722
2.030	466.577
2.035	440.060
2.040	337.938
2.045	88.308
2.050	257.035
2.055	385.989
2.060	428.180
2.065	430.909
2.070	416.600
2.075	324.038
2.080	146.903
2.085	318.463
2.090	393.123
2.095	412.921
2.100	419.587
2.105	419.352
2.110	416.841
2.115	416.415
2.120	412.699
2.125	404.817
2.130	392.489
2.135	380.227
2.140	370.596
2.145	351.265
2.150	323.309
2.155	294.512
2.160	216.707
2.165	59.145
2.170	8.775
2.175	84.636
2.180	187.943
2.185	234.751
2.190	234.938
2.195	121.085
2.200	15.554
2.205	51.790
2.210	158.569
2.215	208.048
2.220	121.336
2.225	16.441
2.230	31.604
2.235	140.737
2.240	216.825
2.245	237.635
2.250	228.465
2.255	225.587
2.260	165.000
2.265	37.895
2.270	17.585
2.275	51.999
2.280	144.953
2.285	207.782
2.290	237.052
2.295	245.980
2.300	250.014
2.305	247.540
2.310	242.764
2.315	236.020
2.320	213.701
2.325	195.864
2.330	206.288
2.335	202.689
2.340	192.529
2.345	130.342
2.350	19.962
2.355	106.319
2.360	151.764
2.365	141.259
2.370	55.356
2.375	69.612
2.380	123.784
2.385	127.241
2.390	56.239
2.395	8.752
2.400	13.282
2.405	63.395
2.410	116.447
2.415	142.643
2.420	156.359
2.425	159.937
2.430	151.265
2.435	130.013
2.440	150.446
2.445	154.934
2.450	127.090
2.455	123.343
2.460	86.749
2.465	20.256
2.470	15.579
2.475	40.244
2.480	94.482
2.485	128.746
2.490	142.636
2.495	148.489
2.500	150.542
2.505	152.658
2.510	149.074
2.515	147.104
2.520	147.009
2.525	145.761
2.530	144.538
2.535	142.972
2.540	141.002
2.545	141.023
2.550	136.997
2.555	135.521
2.560	133.240
2.565	133.399
2.570	113.852
2.575	106.627
2.580	115.436
2.585	118.203
2.590	118.417
2.595	112.619
2.600	108.536
2.605	103.837
2.610	97.467
2.615	91.284
2.620	82.484
2.625	69.735
2.630	35.063
2.635	8.053
2.640	3.485
2.645	3.596
2.650	5.374
2.655	11.366
2.660	25.765
2.665	27.846
2.670	8.578
2.675	37.636
2.680	58.696
2.685	62.128
2.690	30.988
2.695	20.410
2.700	58.060
2.705	74.270
2.710	80.527
2.715	84.139
2.720	83.862
2.725	83.381
2.730	81.291
2.735	79.259
2.740	76.039
2.745	70.340
2.750	64.727
2.755	58.335
2.760	50.286
2.765	33.581
2.770	8.955
2.775	3.831
2.780	1.664
2.785	3.092
2.790	12.972
2.795	26.167
2.800	37.292
2.805	51.056
2.810	57.135
2.815	63.441
2.820	66.795
2.825	68.691
2.830	68.845
2.835	69.127
2.840	68.994
2.845	67.424
2.850	65.959
2.855	64.282
2.860	61.792
2.865	59.112
2.870	55.194
2.875	53.662
2.880	30.008
2.885	7.609
2.890	5.674
2.895	12.125
2.900	32.104
2.905	46.038
2.910	50.021
2.915	54.069
2.920	53.947
2.925	53.969
2.930	51.942
2.935	49.059
2.940	46.483
2.945	42.969
2.950	40.792
2.955	34.943
2.960	30.796
2.965	12.677
2.970	3.300
2.975	1.189
2.980	4.333
2.985	6.272
2.990	12.732
2.995	19.152
3.000	15.803
3.005	7.643
3.010	0.976
3.015	0.589
3.020	0.836
3.025	5.227
3.030	6.619
3.035	13.293
3.040	17.885
3.045	7.281
3.050	4.123
3.055	9.661
3.060	18.657
3.065	25.530
3.070	27.599
3.075	30.008
3.080	30.010
3.085	30.854
3.090	29.503
3.095	29.364
3.100	29.657
3.105	29.354
3.110	28.906
3.115	29.260
3.120	27.141
3.125	25.043
3.130	11.352
3.135	3.289
3.140	1.613
3.145	4.328
3.150	7.021
3.155	11.249
3.160	17.155
3.165	8.874
3.170	3.207
3.175	2.686
3.180	6.170
3.185	8.170
3.190	2.654
3.195	13.137
3.200	17.980
3.205	19.896
3.210	22.707
3.215	14.551
3.220	10.199
3.225	18.175
3.230	17.095
3.235	8.078
3.240	3.447
3.245	11.448
3.250	16.724
3.255	19.418
3.260	20.925
3.265	20.931
3.270	20.834
3.275	21.239
3.280	19.843
3.285	18.132
3.290	18.883
3.295	19.535
3.300	18.371
3.305	17.568
3.310	17.795
3.315	17.418
3.320	14.776
3.325	14.015
3.330	7.326
3.335	2.137
3.340	0.816
3.345	3.419
3.350	7.596
3.355	12.335
3.360	14.442
3.365	14.158
3.370	14.783
3.375	15.776
3.380	16.637
3.385	16.017
3.390	17.384
3.395	15.907
3.400	14.842
3.405	13.950
3.410	16.174
3.415	15.644
3.420	16.376
3.425	14.750
3.430	14.462
3.435	14.407
3.440	13.687
3.445	16.205
3.450	15.641
3.455	15.282
3.460	15.761
3.465	14.443
3.470	13.731
3.475	13.233
3.480	13.986
3.485	12.386
3.490	13.633
3.495	14.092
3.500	10.184
3.505	4.271
3.510	9.212
3.515	7.339
3.520	8.377
3.525	9.637
3.530	11.109
3.535	10.616
3.540	4.931
3.545	3.135
3.550	4.424
3.555	8.458
3.560	10.042
3.565	10.488
3.570	10.589
3.575	9.849
3.580	10.296
3.585	9.291
3.590	7.642
3.595	7.946
3.600	1.990
3.605	1.432
3.610	1.749
3.615	0.937
3.620	0.484
3.625	2.422
3.630	4.681
3.635	6.430
3.640	5.115
3.645	4.922
3.650	1.124
3.655	0.618
3.660	0.808
3.665	0.173
3.670	0.517
3.675	1.272
3.680	2.938
3.685	3.930
3.690	3.748
3.695	4.206
3.700	1.191
3.705	4.469
3.710	5.341
3.715	5.797
3.720	5.815
3.725	7.276
3.730	5.044
3.735	4.853
3.740	6.173
3.745	5.590
3.750	5.696
3.755	6.710
3.760	8.022
3.765	6.996
3.770	6.725
3.775	6.128
3.780	6.364
3.785	4.713
3.790	4.873
3.795	3.623
3.800	1.115
3.805	0.245
3.810	0.628
3.815	0.169
3.820	0.340
3.825	1.027
3.830	2.677
3.835	2.255
3.840	2.856
3.845	4.190
3.850	2.264
3.855	5.592
3.860	2.665
3.865	1.544
3.870	3.131
3.875	4.475
3.880	4.795
3.885	4.142
3.890	4.534
3.895	4.716
3.900	5.546
3.905	5.379
3.910	4.612
3.915	4.761
3.920	4.632
3.925	5.054
3.930	2.251
3.935	3.360
3.940	3.179
3.945	3.789
3.950	3.484
3.955	1.224
3.960	0.516
3.965	1.277
3.970	1.032
3.975	0.892
3.980	0.630
3.985	1.289
3.990	0.615
3.995	1.228
4.000	1.281
4.005	1.549
4.010	0.359
4.015	0.668
4.020	1.479
4.025	2.112
4.030	1.513
4.035	1.986
4.040	2.673
4.045	1.998
4.050	3.401
4.055	2.691
4.060	2.553
4.065	2.435
4.070	1.750
4.075	2.763
4.080	2.403
4.085	2.492
4.090	2.786
4.095	2.722
4.100	2.660
4.105	3.114
4.110	3.303
4.115	3.254
4.120	2.406
4.125	2.071
4.130	1.431
4.135	2.224
4.140	1.858
4.145	2.902
4.150	1.492
4.155	1.655
4.160	1.286
4.165	0.964
4.170	0.623
4.175	0.251
4.180	0.913
4.185	1.524
4.190	0.835
4.195	0.143
4.200	0.281
4.205	0.740
4.210	1.123
4.215	0.322
4.220	0.820
4.225	0.545
4.230	0.858
4.235	0.759
4.240	1.769
4.245	1.446
4.250	0.173
4.255	0.977
4.260	2.238
4.265	1.687
4.270	2.944
4.275	2.693
4.280	2.864
4.285	2.547
4.290	1.897
4.295	2.536
4.300	2.049
4.305	2.421
4.310	2.141
4.315	2.243
4.320	2.942
4.325	1.979
4.330	1.641
4.335	3.371
4.340	2.343
4.345	1.924
4.350	1.548
4.355	1.215
4.360	1.786
4.365	2.455
4.370	2.202
4.375	2.228
4.380	2.283
4.385	3.288
4.390	1.882
4.395	2.810
4.400	1.736
4.405	1.117
4.410	2.325
4.415	2.072
4.420	0.308
4.425	2.062
4.430	1.564
4.435	1.873
4.440	1.319
4.445	1.945
4.450	1.912
4.455	1.270
4.460	1.656
4.465	0.285
4.470	0.670
4.475	0.797
4.480	0.380
4.485	0.313
4.490	0.355
4.495	1.403
4.500	1.244
4.505	1.296
4.510	0.384
4.515	0.874
4.520	0.167
4.525	0.446
4.530	0.565
4.535	0.163
4.540	0.340
4.545	0.824
4.550	0.580
4.555	1.046
4.560	1.019
4.565	0.479
4.570	0.855
4.575	0.717
4.580	0.977
4.585	1.074
4.590	0.805
4.595	1.269
4.600	0.558
4.605	0.959
4.610	0.505
4.615	1.460
4.620	0.407
4.625	1.316
4.630	0.579
4.635	1.523
4.640	1.135
4.645	0.915
4.650	0.703
4.655	1.040
4.660	0.628
4.665	0.672
4.670	0.551
4.675	1.209
4.680	0.554
4.685	0.847
4.690	0.973
4.695	1.331
4.700	0.311
4.705	0.882
4.710	1.558
4.715	0.937
4.720	0.503
4.725	1.100
4.730	0.452
4.735	1.111
4.740	0.852
4.745	0.759
4.750	0.377
4.755	0.253
4.760	0.747
4.765	1.406
4.770	0.988
4.775	0.475
4.780	1.361
4.785	1.462
4.790	0.694
4.795	1.465
4.800	0.856
4.805	1.278
4.810	1.159
4.815	0.496
4.820	0.566
4.825	0.252
4.830	0.858
4.835	1.832
4.840	1.234
4.845	1.085
4.850	1.727
4.855	0.493
4.860	1.338
4.865	1.233
4.870	0.341
4.875	0.716
4.880	1.251
4.885	1.813
4.890	0.774
4.895	0.457
4.900	0.809
4.905	0.813
4.910	1.697
4.915	1.108
4.920	0.635
4.925	0.250
4.930	0.526
4.935	1.127
4.940	0.609
4.945	0.692
4.950	1.368
4.955	0.556
4.960	0.597
4.965	0.913
4.970	0.539
4.975	1.485
4.980	1.352
4.985	0.462
4.990	0.801
4.995	0.279
5.000	1.248
5.005	0.509
5.010	0.600
5.015	0.860
5.020	0.223
5.025	0.822
5.030	0.810
5.035	1.432
5.040	0.683
5.045	1.338
5.050	1.348
5.055	1.167
5.060	1.422
5.065	0.824
5.070	0.457
5.075	0.787
5.080	0.405
5.085	0.251
5.090	0.435
5.095	0.754
5.100	0.499
5.105	1.410
5.110	0.442
5.115	0.651
5.120	0.546
5.125	0.587
5.130	0.827
5.135	0.384
5.140	0.341
5.145	1.335
5.150	1.580
5.155	1.315
5.160	0.498
5.165	0.827
5.170	0.271
5.175	1.041
5.180	0.426
5.185	0.998
5.190	0.797
5.195	1.826
5.200	0.873
5.205	0.494
5.210	0.326
5.215	0.801
5.220	1.331
5.225	1.294
5.230	0.560
5.235	0.715
5.240	0.886
5.245	0.778
5.250	0.532
5.255	1.213
5.260	0.802
5.265	1.494
5.270	1.042
5.275	0.782
5.280	1.070
5.285	0.616
5.290	0.441
5.295	0.799
5.300	0.870
5.305	0.889
5.310	1.010
5.315	1.580
5.320	1.334
5.325	1.273
5.330	0.615
5.335	0.622
5.340	0.646
5.345	0.903
5.350	0.419
5.355	1.313
5.360	0.630
5.365	1.095
5.370	1.101
5.375	1.810
5.380	0.532
5.385	0.388
5.390	1.199
5.395	0.607
5.400	1.106
5.405	1.021
5.410	1.973
5.415	1.057
5.420	0.280
5.425	1.253
5.430	0.261
5.435	0.893
5.440	0.979
5.445	0.593
5.450	0.387
5.455	0.898
5.460	0.925
5.465	0.669
5.470	1.268
5.475	0.494
5.480	0.503
5.485	1.153
5.490	0.948
5.495	0.995
5.500	0.956
5.505	0.818
5.510	1.609
5.515	0.599
5.520	2.157
5.525	0.920
5.530	0.911
5.535	1.749
5.540	0.403
5.545	0.820
5.550	0.836
5.555	1.271
5.560	0.831
5.565	0.911
5.570	0.797
5.575	0.557
5.580	1.558
5.585	0.194
5.590	0.699
5.595	0.818
5.600	0.286
5.605	0.226
5.610	0.695
5.615	1.392
5.620	0.268
5.625	1.282
5.630	0.630
5.635	0.659
5.640	0.962
5.645	0.951
5.650	0.534
5.655	0.216
5.660	0.238
5.665	0.640
5.670	0.873
5.675	0.378
5.680	1.025
5.685	0.330
5.690	1.080
5.695	0.572
5.700	0.839
5.705	0.476
5.710	0.659
5.715	0.816
5.720	1.397
5.725	0.561
5.730	0.440
5.735	0.461
5.740	0.413
5.745	0.240
5.750	1.015
5.755	0.400
5.760	0.123
5.765	0.202
5.770	1.073
5.775	0.790
5.780	0.617
5.785	0.854
5.790	1.667
5.795	0.617
5.800	1.195
5.805	1.429
5.810	0.922
5.815	1.208
5.820	1.054
5.825	0.385
5.830	0.560
5.835	0.965
5.840	0.241
5.845	0.656
5.850	0.197
5.855	0.732
5.860	2.085
5.865	0.606
5.870	0.559
5.875	1.091
5.880	0.564
5.885	0.645
5.890	0.630
5.895	0.426
5.900	0.552
5.905	0.489
5.910	0.616
5.915	0.549
5.920	0.474
5.925	0.340
5.930	0.770
5.935	0.686
5.940	0.528
5.945	1.036
5.950	0.346
5.955	0.517
5.960	0.155
5.965	0.146
5.970	0.250
5.975	0.901
5.980	0.738
5.985	0.451
5.990	0.210
5.995	0.836
6.000	0.694
6.005	0.964
6.010	0.577
6.015	0.369
6.020	0.528
6.025	1.285
6.030	1.183
6.035	0.421
6.040	0.453
6.045	0.527
6.050	0.516
6.055	1.062
6.060	1.267
6.065	1.119
6.070	0.344
6.075	0.526
6.080	0.767
6.085	0.616
6.090	1.174
6.095	0.344
6.100	0.175
6.105	0.702
6.110	1.133
6.115	0.172
6.120	0.242
6.125	1.033
6.130	0.343
6.135	0.876
6.140	0.215
6.145	1.052
6.150	1.317
6.155	1.259
6.160	1.272
6.165	0.913
6.170	1.042
6.175	1.384
6.180	0.412
6.185	1.218
6.190	1.043
6.195	0.867
6.200	0.890
6.205	1.029
6.210	0.809
6.215	0.682
6.220	1.075
6.225	1.068
6.230	0.838
6.235	0.589
6.240	0.920
6.245	0.270
6.250	0.761
6.255	0.601
6.260	0.493
6.265	0.629
6.270	0.974
6.275	0.393
6.280	0.675
6.285	0.271
6.290	0.111
6.295	1.324
6.300	0.917
6.305	0.847
6.310	0.713
6.315	1.009
6.320	0.874
6.325	0.619
6.330	0.931
6.335	0.786
6.340	0.650
6.345	0.200
6.350	0.521
6.355	0.876
6.360	0.415
6.365	0.267
6.370	1.404
6.375	1.127
6.380	0.105
6.385	0.858
6.390	0.684
6.395	0.845
6.400	0.569
6.405	0.809
6.410	0.865
6.415	0.789
6.420	0.566
6.425	0.472
6.430	0.372
6.435	0.650
6.440	0.368
6.445	0.492
6.450	0.355
6.455	0.517
6.460	1.063
6.465	0.244
6.470	0.689
6.475	0.895
6.480	0.997
6.485	1.730
6.490	0.417
6.495	0.163
6.500	0.233
6.505	0.450
6.510	0.517
6.515	1.043
6.520	0.512
6.525	0.851
6.530	0.999
6.535	0.233
6.540	0.556
6.545	0.386
6.550	0.735
6.555	0.509
6.560	0.828
6.565	0.934
6.570	1.011
6.575	0.917
6.580	0.557
6.585	0.841
6.590	0.858
6.595	0.217
6.600	0.117
6.605	0.332
6.610	1.176
6.615	0.995
6.620	0.402
6.625	0.503
6.630	0.536
6.635	0.229
6.640	0.987
6.645	1.135
6.650	0.453
6.655	1.183
6.660	0.637
6.665	1.700
6.670	0.404
6.675	0.737
6.680	0.631
6.685	0.905
6.690	1.082
6.695	0.625
6.700	0.901
6.705	0.842
6.710	0.650
6.715	0.654
6.720	1.086
6.725	0.603
6.730	0.131
6.735	0.638
6.740	0.618
6.745	0.168
6.750	1.231
6.755	0.484
6.760	0.821
6.765	0.429
6.770	0.264
6.775	0.851
6.780	1.526
6.785	0.708
6.790	0.320
6.795	2.148
6.800	0.417
6.805	1.053
6.810	0.367
6.815	1.111
6.820	0.067
6.825	0.912
6.830	0.505
6.835	0.538
6.840	0.433
6.845	0.551
6.850	0.657
6.855	0.996
6.860	1.598
6.865	1.124
6.870	1.018
6.875	0.395
6.880	0.603
6.885	0.611
6.890	0.148
6.895	1.203
6.900	0.912
6.905	0.471
6.910	0.973
6.915	0.607
6.920	0.151
6.925	0.506
6.930	0.718
6.935	0.963
6.940	0.978
6.945	0.280
6.950	1.267
6.955	0.912
6.960	0.431
6.965	0.586
6.970	0.332
6.975	0.697
6.980	0.297
6.985	0.653
6.990	0.999
6.995	1.156
7.000	1.211
7.005	1.338
7.010	0.285
7.015	0.768
7.020	0.528
7.025	1.257
7.030	0.449
7.035	0.679
7.040	0.345
7.045	0.546
7.050	1.194
7.055	0.681
7.060	1.345
7.065	0.627
7.070	0.422
7.075	0.512
7.080	0.535
7.085	0.723
7.090	0.900
7.095	0.629
7.100	0.113
7.105	0.774
7.110	0.837
7.115	0.618
7.120	1.251
7.125	0.192
7.130	0.520
7.135	0.688
7.140	0.964
7.145	0.316
7.150	0.579
7.155	0.580
7.160	0.833
7.165	0.081
7.170	0.633
7.175	0.567
7.180	0.714
7.185	0.619
7.190	1.318
7.195	0.988
7.200	0.567
7.205	1.465
7.210	1.069
7.215	0.789
7.220	0.787
7.225	0.862
7.230	0.430
7.235	0.487
7.240	0.443
7.245	0.916
7.250	0.590
7.255	1.020
7.260	0.659
7.265	0.464
7.270	1.111
7.275	0.392
7.280	0.827
7.285	0.529
7.290	1.097
7.295	0.190
7.300	0.835
7.305	0.514
7.310	0.064
7.315	0.409
7.320	0.496
7.325	0.440
7.330	0.277
7.335	0.090
7.340	0.385
7.345	0.640
7.350	0.477
7.355	0.679
7.360	0.765
7.365	1.446
7.370	1.163
7.375	0.683
7.380	0.548
7.385	0.448
7.390	1.238
7.395	0.461
7.400	0.559
7.405	0.758
7.410	0.535
7.415	0.700
7.420	0.707
7.425	0.269
7.430	0.338
7.435	0.784
7.440	1.032
7.445	0.125
7.450	0.520
7.455	1.213
7.460	0.968
7.465	0.550
7.470	0.282
7.475	0.112
7.480	0.648
7.485	0.118
7.490	0.805
7.495	0.445
7.500	0.371
7.505	0.772
7.510	1.625
7.515	0.334
7.520	1.403
7.525	0.896
7.530	0.490
7.535	0.118
7.540	0.770
7.545	0.586
7.550	0.660
7.555	0.350
7.560	0.217
7.565	0.453
7.570	1.017
7.575	0.617
7.580	0.398
7.585	1.120
7.590	0.288
7.595	0.798
7.600	0.430
7.605	0.840
7.610	1.601
7.615	1.212
7.620	0.674
7.625	1.438
7.630	0.927
7.635	0.601
7.640	0.939
7.645	0.703
7.650	0.788
7.655	0.211
7.660	0.567
7.665	0.863
7.670	0.545
7.675	0.783
7.680	1.016
7.685	0.589
7.690	0.467
7.695	0.182
7.700	0.827
7.705	0.298
7.710	0.642
7.715	0.640
7.720	1.464
7.725	1.048
7.730	0.382
7.735	0.871
7.740	0.492
7.745	0.738
7.750	0.269
7.755	0.329
7.760	0.546
7.765	1.026
7.770	0.973
7.775	0.604
7.780	0.514
7.785	0.638
7.790	0.780
7.795	0.529
7.800	0.275
7.805	0.315
7.810	0.528
7.815	0.295
7.820	0.297
7.825	0.234
7.830	0.094
7.835	0.841
7.840	0.744
7.845	0.530
7.850	0.406
7.855	0.895
7.860	0.480
7.865	0.515
7.870	0.652
7.875	0.111
7.880	0.893
7.885	0.932
7.890	0.411
7.895	0.606
7.900	1.093
7.905	0.407
7.910	1.017
7.915	1.378
7.920	0.968
7.925	0.177
7.930	0.316
7.935	0.488
7.940	0.555
7.945	0.445
7.950	1.447
7.955	0.556
7.960	0.852
7.965	0.540
7.970	0.100
7.975	0.969
7.980	0.983
7.985	0.659
7.990	0.611
7.995	0.780
8.000	0.840
8.005	0.773
8.010	0.540
8.015	0.771
8.020	0.511
8.025	1.310
8.030	0.317
8.035	1.027
8.040	0.354
8.045	0.217
8.050	0.558
8.055	0.925
8.060	0.594
8.065	0.385
8.070	0.971
8.075	0.663
8.080	0.941
8.085	0.735
8.090	0.769
8.095	0.672
8.100	0.698
8.105	0.391
8.110	0.785
8.115	0.894
8.120	0.275
8.125	0.818
8.130	0.707
8.135	0.512
8.140	0.592
8.145	0.675
8.150	0.212
8.155	0.497
8.160	0.491
8.165	0.047
8.170	0.498
8.175	0.157
8.180	0.234
8.185	1.007
8.190	0.148
8.194	1.094
8.199	0.307
8.204	1.252
8.209	0.716
8.214	0.208
8.219	0.552
8.224	1.992
8.229	0.772
8.234	0.501
8.239	0.637
8.244	0.443
8.249	0.878
8.254	0.525
8.259	0.384
8.264	0.590
8.269	0.684
8.274	0.878
8.279	0.216
8.284	1.016
8.289	1.122
8.294	0.119
8.299	0.314
8.304	1.169
8.309	0.474
8.314	1.178
8.319	0.312
8.324	0.664
8.329	1.055
8.334	0.387
8.339	0.825
8.344	0.740
8.349	0.352
8.354	1.006
8.359	0.734
8.364	0.238
8.369	0.516
8.374	0.517
8.379	0.658
8.384	0.332
8.389	0.395
8.394	0.415
8.399	0.760
8.404	0.496
8.409	0.995
8.414	0.839
8.419	0.878
8.424	1.013
8.429	0.801
8.434	1.323
8.439	1.192
8.444	0.332
8.449	0.192
8.454	1.028
8.459	0.360
8.464	0.602
8.469	0.703
8.474	0.448
8.479	0.861
8.484	0.535
8.489	0.531
8.494	0.467
8.499	0.966
8.504	0.321
8.509	0.421
8.514	0.603
8.519	0.412
8.524	0.351
8.529	0.391
8.534	0.675
8.539	0.837
8.544	0.354
8.549	0.414
8.554	0.375
8.559	0.468
8.564	1.527
8.569	0.544
8.574	0.234
8.579	0.631
8.584	0.597
8.589	0.413
8.594	0.863
8.599	0.659
8.604	1.233
8.609	0.801
8.614	0.300
8.619	0.630
8.624	0.875
8.629	0.122
8.634	0.703
8.639	0.450
8.644	0.409
8.649	0.288
8.654	1.172
8.659	0.185
8.664	0.491
8.669	0.381
8.674	0.964
8.679	0.234
8.684	0.427
8.689	0.987
8.694	0.710
8.699	0.510
8.704	0.697
8.709	0.393
8.714	0.409
8.719	0.970
8.724	0.790
8.729	1.626
8.734	0.105
8.739	0.936
8.744	0.715
8.749	1.354
8.754	0.078
8.759	0.593
8.764	0.448
8.769	0.806
8.774	0.367
8.779	0.120
8.784	1.113
8.789	0.097
8.794	0.358
8.799	0.497
8.804	0.407
8.809	0.256
8.814	0.581
8.819	0.641
8.824	0.638
8.829	0.626
8.834	0.963
8.839	0.743
8.844	0.547
8.849	0.227
8.854	0.745
8.859	0.921
8.864	0.988
8.869	0.551
8.874	0.909
8.879	0.566
8.884	0.972
8.889	0.624
8.894	1.078
8.899	0.405
8.904	0.408
8.909	0.471
8.914	1.128
8.919	0.605
8.924	0.760
8.929	0.695
8.934	0.079
8.939	0.252
8.944	0.359
8.949	0.946
8.954	0.295
8.959	0.445
8.964	0.449
8.969	1.179
8.974	0.730
8.979	1.141
8.984	0.413
8.989	0.568
8.994	0.870
8.999	0.828
9.004	1.096
9.009	0.827
9.014	0.506
9.019	0.332
9.024	0.578
9.029	0.418
9.034	0.642
9.039	1.114
9.044	1.331
9.049	0.414
9.054	0.370
9.059	0.700
9.064	0.139
9.069	0.599
9.074	0.196
9.079	0.704
9.084	0.374
9.089	0.553
9.094	0.857
9.099	0.407
9.104	0.306
9.109	0.177
9.114	0.520
9.119	0.389
9.124	0.823
9.129	0.181
9.134	0.320
9.139	0.794
9.144	0.783
9.149	0.270
9.154	0.808
9.159	0.648
9.164	0.637
9.169	0.049
9.174	0.674
9.179	1.136
9.184	0.630
9.189	0.324
9.194	0.133
9.199	0.813
9.204	1.161
9.209	0.892
9.214	1.900
9.219	0.475
9.224	0.640
9.229	0.953
9.234	0.598
9.239	0.835
9.244	0.560
9.249	0.992
9.254	0.393
9.259	0.711
9.264	0.659
9.269	0.842
9.274	0.562
9.279	1.084
9.284	0.689
9.289	0.672
9.294	0.587
9.299	0.694
9.304	0.120
9.309	0.638
9.314	0.463
9.319	1.252
9.324	0.589
9.329	0.368
9.334	1.140
9.339	0.967
9.344	0.556
9.349	0.997
9.354	0.673
9.359	0.751
9.364	0.571
9.369	0.613
9.374	0.492
9.379	0.567
9.384	0.365
9.389	1.395
9.394	1.073
9.399	0.956
9.404	0.599
9.409	0.596
9.414	0.835
9.419	0.801
9.424	0.531
9.429	0.188
9.434	0.131
9.439	0.485
9.444	0.856
9.449	0.455
9.454	0.762
9.459	0.802
9.464	0.267
9.469	0.115
9.474	0.104
9.479	0.835
9.484	0.198
9.489	0.743
9.494	0.622
9.499	0.902
9.504	0.867
9.509	0.860
9.514	0.470
9.519	0.562
9.524	0.252
9.529	1.006
9.534	0.722
9.539	0.177
9.544	0.357
9.549	0.194
9.554	0.461
9.559	0.569
9.564	0.736
9.569	0.868
9.574	0.629
9.579	0.540
9.584	1.453
9.589	0.460
9.594	0.900
9.599	0.288
9.604	0.911
9.609	1.015
9.614	0.386
9.619	0.392
9.624	0.397
9.629	0.653
9.634	0.469
9.639	0.634
9.644	0.736
9.649	0.919
9.654	0.327
9.659	1.149
9.664	0.491
9.669	0.220
9.674	0.498
9.679	0.558
9.684	1.317
9.689	0.274
9.694	0.874
9.699	0.655
9.704	0.413
9.709	0.253
9.714	0.978
9.719	0.726
9.724	0.584
9.729	0.668
9.734	0.557
9.739	1.178
9.744	0.381
9.749	0.494
9.754	0.492
9.759	0.319
9.764	1.324
9.769	0.213
9.774	0.234
9.779	0.668
9.784	0.726
9.789	0.266
9.794	0.823
9.799	1.262
9.804	1.229
9.809	0.672
9.814	0.724
9.819	0.761
9.824	0.654
9.829	0.203
9.834	0.169
9.839	0.580
9.844	0.787
9.849	1.040
9.854	0.666
9.859	0.432
9.864	0.380
9.869	0.689
9.874	0.717
9.879	1.447
9.884	0.564
9.889	0.365
9.894	0.969
9.899	0.284
9.904	0.466
9.909	0.661
9.914	0.649
9.919	1.049
9.924	0.786
9.929	0.792
9.934	0.111
9.939	0.657
9.944	0.313
9.949	0.675
9.954	0.893
9.959	0.539
9.964	0.526
9.969	1.185
9.974	0.136
9.979	0.559
9.984	0.448
9.989	0.921
9.994	0.687
[truncated: 1 more rows]
