# Supplementary material for: Chemometric Analysis of a Ternary Mixture of Caffeine, Quinic Acid, and Nicotinic Acid by Terahertz Spectroscopy
Source: ACS Omega. 2022 Sep 27;7(40):35783–91. doi: 10.1021/acsomega.2c03808 (PMC9558605; doi:10.1021/acsomega.2c03808)
Supplement: Supplementary file 2 — ao2c03808_si_002.zip [file ao2c03808_si_002.zip › data_and_codes/extended_data/id0-48_run001/fda-1-8.csv]

0.000	944.608
0.005	555.730
0.010	596.616
0.015	1003.021
0.020	1394.361
0.025	359.746
0.030	595.862
0.035	693.096
0.040	531.913
0.045	1110.550
0.050	814.440
0.055	1461.438
0.060	469.861
0.065	53.551
0.070	1132.521
0.075	1135.687
0.080	1464.861
0.085	1229.673
0.090	236.248
0.095	313.231
0.100	696.646
0.105	1023.140
0.110	1449.050
0.115	1099.479
0.120	3105.060
0.125	2764.523
0.130	1804.360
0.135	2893.256
0.140	3311.450
0.145	3585.836
0.150	4075.152
0.155	3927.519
0.160	3506.225
0.165	2629.508
0.170	2158.898
0.175	3371.688
0.180	3800.653
0.185	3370.473
0.190	4406.189
0.195	5809.886
0.200	6220.842
0.205	5683.097
0.210	5993.419
0.215	5777.592
0.220	6602.901
0.225	6397.441
0.230	7205.298
0.235	8393.457
0.240	7677.575
0.245	7311.662
0.250	7274.724
0.255	7183.232
0.260	6865.819
0.265	7935.726
0.270	7882.176
0.275	9399.559
0.280	9121.450
0.285	8118.760
0.290	8498.641
0.295	9090.789
0.300	8778.121
0.305	8686.905
0.310	9204.973
0.315	8746.781
0.320	9074.826
0.325	8799.592
0.330	9376.821
0.335	8609.974
0.340	8648.061
0.345	8488.954
0.350	9364.809
0.355	9547.466
0.360	8575.872
0.365	9441.356
0.370	10117.070
0.375	9960.915
0.380	9037.155
0.385	9310.978
0.390	9086.578
0.395	9237.792
0.400	8762.887
0.405	9086.218
0.410	9069.573
0.415	8976.344
0.420	8637.358
0.425	8533.576
0.430	8729.247
0.435	8184.806
0.440	8106.821
0.445	8771.891
0.450	9057.669
0.455	8465.750
0.460	9014.255
0.465	8484.468
0.470	8581.516
0.475	8667.721
0.480	8653.537
0.485	8906.327
0.490	8860.044
0.495	8604.195
0.500	8454.467
0.505	8602.416
0.510	8514.515
0.515	8497.756
0.520	8333.770
0.525	8262.713
0.530	8015.962
0.535	7886.424
0.540	8270.439
0.545	8032.969
0.550	7070.789
0.555	4821.517
0.560	3216.718
0.565	6447.658
0.570	7413.544
0.575	7679.277
0.580	8105.097
0.585	8087.488
0.590	7938.894
0.595	8162.519
0.600	8366.542
0.605	7905.015
0.610	8133.164
0.615	8173.137
0.620	7831.251
0.625	7826.444
0.630	7782.309
0.635	7632.561
0.640	7431.686
0.645	7419.419
0.650	7113.526
0.655	7394.101
0.660	7137.743
0.665	6911.043
0.670	6982.885
0.675	7064.032
0.680	6961.330
0.685	6905.986
0.690	6820.692
0.695	6852.207
0.700	6891.970
0.705	6491.727
0.710	6670.351
0.715	6583.424
0.720	6442.076
0.725	6470.162
0.730	6261.145
0.735	6199.804
0.740	6231.871
0.745	5710.919
0.750	4503.431
0.755	3066.522
0.760	4902.655
0.765	5391.490
0.770	5401.487
0.775	5622.196
0.780	5597.017
0.785	5431.413
0.790	5318.210
0.795	5484.855
0.800	5354.328
0.805	5244.602
0.810	5240.540
0.815	5223.742
0.820	5279.831
0.825	5217.671
0.830	5029.987
0.835	5120.804
0.840	5192.142
0.845	4926.896
0.850	4882.874
0.855	5028.144
0.860	4867.028
0.865	4859.532
0.870	4744.823
0.875	4724.816
0.880	4719.533
0.885	4588.537
0.890	4502.160
0.895	4589.289
0.900	4394.450
0.905	4285.183
0.910	4424.209
0.915	4296.275
0.920	4159.415
0.925	4190.808
0.930	4222.443
0.935	4207.175
0.940	4161.924
0.945	4022.685
0.950	4110.558
0.955	4104.372
0.960	3932.147
0.965	3885.182
0.970	3832.950
0.975	3819.657
0.980	3549.735
0.985	3308.865
0.990	2218.308
0.995	2937.727
1.000	3218.353
1.005	3533.887
1.010	3522.543
1.015	3302.233
1.020	3339.243
1.025	3385.246
1.030	3329.103
1.035	3199.064
1.040	3161.173
1.045	3235.952
1.050	3224.995
1.055	3036.742
1.060	3101.530
1.065	3103.353
1.070	2988.917
1.075	2849.585
1.080	2794.189
1.085	2605.024
1.090	2183.745
1.095	1052.427
1.100	165.057
1.105	896.361
1.110	1499.426
1.115	813.850
1.120	1538.557
1.125	2140.122
1.130	2349.963
1.135	2371.054
1.140	2286.509
1.145	2247.028
1.150	1931.688
1.155	1088.681
1.160	750.861
1.165	109.676
1.170	615.100
1.175	1555.257
1.180	1968.295
1.185	2147.019
1.190	2238.915
1.195	2146.246
1.200	2134.695
1.205	1799.248
1.210	636.921
1.215	1398.231
1.220	1830.818
1.225	1786.121
1.230	956.059
1.235	1261.704
1.240	1800.081
1.245	2063.526
1.250	2073.645
1.255	2109.399
1.260	2101.324
1.265	2045.411
1.270	2116.923
1.275	2057.653
1.280	1921.208
1.285	2007.785
1.290	2059.879
1.295	1921.113
1.300	1970.177
1.305	1976.557
1.310	1911.691
1.315	1896.397
1.320	1840.987
1.325	1617.794
1.330	1744.230
1.335	1726.528
1.340	1731.961
1.345	1765.207
1.350	1621.157
1.355	1627.029
1.360	1677.203
1.365	1613.864
1.370	1574.748
1.375	1608.619
1.380	1606.260
1.385	1548.680
1.390	1527.988
1.395	1486.507
1.400	1423.202
1.405	1194.624
1.410	494.685
1.415	43.549
1.420	766.058
1.425	1224.122
1.430	1404.677
1.435	1502.271
1.440	1499.897
1.445	1448.507
1.450	1494.956
1.455	1523.871
1.460	1449.438
1.465	1445.403
1.470	1466.936
1.475	1420.063
1.480	1390.287
1.485	1390.982
1.490	1391.698
1.495	1365.658
1.500	1314.670
1.505	1336.347
1.510	1341.513
1.515	1293.530
1.520	1281.696
1.525	1299.606
1.530	1279.289
1.535	1242.572
1.540	1230.065
1.545	1162.089
1.550	1201.496
1.555	1165.404
1.560	1142.935
1.565	1172.959
1.570	1136.148
1.575	1081.888
1.580	1088.855
1.585	1072.156
1.590	990.298
1.595	947.553
1.600	795.840
1.605	272.898
1.610	487.219
1.615	791.451
1.620	892.583
1.625	902.257
1.630	869.808
1.635	848.207
1.640	823.817
1.645	740.374
1.650	674.621
1.655	539.179
1.660	196.191
1.665	47.547
1.670	33.730
1.675	50.038
1.680	78.548
1.685	309.549
1.690	470.577
1.695	540.612
1.700	533.919
1.705	483.581
1.710	337.722
1.715	76.813
1.720	34.234
1.725	47.248
1.730	243.608
1.735	438.818
1.740	537.560
1.745	583.209
1.750	607.756
1.755	591.499
1.760	570.771
1.765	321.350
1.770	409.363
1.775	515.144
1.780	547.044
1.785	530.241
1.790	498.895
1.795	343.344
1.800	111.161
1.805	259.793
1.810	434.621
1.815	486.961
1.820	495.101
1.825	498.089
1.830	489.961
1.835	482.195
1.840	472.719
1.845	464.677
1.850	445.179
1.855	420.002
1.860	384.056
1.865	274.856
1.870	59.568
1.875	72.813
1.880	267.003
1.885	358.967
1.890	388.528
1.895	400.586
1.900	400.386
1.905	388.395
1.910	364.175
1.915	323.238
1.920	135.562
1.925	12.873
1.930	212.965
1.935	313.915
1.940	350.036
1.945	358.718
1.950	359.581
1.955	357.602
1.960	353.698
1.965	346.863
1.970	342.298
1.975	340.387
1.980	330.040
1.985	327.234
1.990	320.507
1.995	310.753
2.000	303.386
2.005	298.321
2.010	291.149
2.015	285.434
2.020	228.167
2.025	245.336
2.030	250.446
2.035	233.044
2.040	175.395
2.045	40.515
2.050	131.530
2.055	187.512
2.060	204.061
2.065	198.847
2.070	185.573
2.075	136.844
2.080	60.560
2.085	131.131
2.090	155.384
2.095	154.926
2.100	151.870
2.105	147.749
2.110	140.171
2.115	136.500
2.120	135.241
2.125	130.590
2.130	128.227
2.135	127.369
2.140	124.911
2.145	119.615
2.150	111.556
2.155	102.321
2.160	76.681
2.165	24.788
2.170	2.619
2.175	36.161
2.180	68.662
2.185	80.181
2.190	76.995
2.195	36.353
2.200	1.749
2.205	22.614
2.210	53.088
2.215	61.908
2.220	29.094
2.225	4.144
2.230	8.704
2.235	40.857
2.240	56.862
2.245	59.527
2.250	52.569
2.255	48.157
2.260	31.612
2.265	3.166
2.270	9.144
2.275	7.250
2.280	34.916
2.285	52.964
2.290	61.570
2.295	66.081
2.300	70.793
2.305	72.009
2.310	74.078
2.315	73.826
2.320	68.375
2.325	65.618
2.330	70.643
2.335	70.432
2.340	67.128
2.345	46.564
2.350	9.840
2.355	41.324
2.360	57.173
2.365	52.373
2.370	20.190
2.375	29.130
2.380	48.239
2.385	46.778
2.390	19.064
2.395	1.277
2.400	5.492
2.405	21.431
2.410	45.374
2.415	54.660
2.420	59.821
2.425	61.072
2.430	56.982
2.435	50.879
2.440	56.232
2.445	57.634
2.450	47.743
2.455	45.685
2.460	29.751
2.465	5.680
2.470	7.152
2.475	11.991
2.480	33.007
2.485	47.215
2.490	53.084
2.495	56.023
2.500	55.957
2.505	57.089
2.510	57.352
2.515	55.867
2.520	57.400
2.525	58.340
2.530	57.754
2.535	56.094
2.540	57.087
2.545	56.518
2.550	57.342
2.555	55.989
2.560	55.846
2.565	56.149
2.570	47.200
2.575	44.436
2.580	48.546
2.585	48.544
2.590	48.568
2.595	47.248
2.600	43.765
2.605	41.072
2.610	39.464
2.615	36.520
2.620	32.289
2.625	28.398
2.630	15.405
2.635	4.350
2.640	3.699
2.645	2.869
2.650	3.904
2.655	5.628
2.660	10.817
2.665	8.989
2.670	2.355
2.675	14.331
2.680	22.649
2.685	23.311
2.690	13.298
2.695	7.938
2.700	21.550
2.705	26.733
2.710	29.431
2.715	29.369
2.720	28.688
2.725	28.669
2.730	26.160
2.735	25.672
2.740	23.151
2.745	20.283
2.750	18.949
2.755	16.748
2.760	12.427
2.765	8.721
2.770	3.074
2.775	1.602
2.780	1.237
2.785	1.866
2.790	4.792
2.795	7.558
2.800	10.755
2.805	15.527
2.810	17.700
2.815	19.819
2.820	20.870
2.825	22.472
2.830	23.380
2.835	24.382
2.840	23.253
2.845	24.610
2.850	22.038
2.855	22.399
2.860	22.349
2.865	21.166
2.870	20.065
2.875	18.167
2.880	10.019
2.885	1.522
2.890	2.353
2.895	4.273
2.900	11.377
2.905	15.695
2.910	16.768
2.915	16.976
2.920	18.567
2.925	16.917
2.930	16.121
2.935	15.114
2.940	14.198
2.945	13.871
2.950	10.837
2.955	9.902
2.960	8.004
2.965	4.380
2.970	1.764
2.975	1.665
2.980	1.323
2.985	0.655
2.990	3.706
2.995	5.132
3.000	4.098
3.005	1.932
3.010	0.299
3.015	1.093
3.020	1.649
3.025	1.520
3.030	1.313
3.035	3.739
3.040	4.022
3.045	0.817
3.050	0.283
3.055	3.340
3.060	3.767
3.065	5.431
3.070	5.354
3.075	5.248
3.080	5.999
3.085	5.931
3.090	6.857
3.095	6.312
3.100	5.561
3.105	5.885
3.110	7.342
3.115	6.925
3.120	6.085
3.125	5.896
3.130	2.678
3.135	0.971
3.140	2.012
3.145	0.692
3.150	1.155
3.155	2.037
3.160	2.506
3.165	2.499
3.170	1.237
3.175	0.390
3.180	1.581
3.185	1.063
3.190	1.034
3.195	3.962
3.200	4.659
3.205	3.494
3.210	4.267
3.215	3.325
3.220	1.183
3.225	4.967
3.230	4.392
3.235	2.254
3.240	0.760
3.245	3.432
3.250	3.702
3.255	4.003
3.260	4.160
3.265	3.997
3.270	3.219
3.275	2.770
3.280	4.589
3.285	4.084
3.290	3.839
3.295	2.863
3.300	3.994
3.305	3.015
3.310	3.576
3.315	1.825
3.320	2.496
3.325	2.949
3.330	2.008
3.335	0.673
3.340	0.412
3.345	1.219
3.350	1.899
3.355	1.569
3.360	2.443
3.365	2.168
3.370	1.901
3.375	2.012
3.380	1.610
3.385	2.088
3.390	1.997
3.395	3.145
3.400	3.058
3.405	1.202
3.410	2.476
3.415	1.942
3.420	2.278
3.425	2.092
3.430	2.901
3.435	1.653
3.440	2.350
3.445	2.462
3.450	2.220
3.455	2.592
3.460	1.959
3.465	0.966
3.470	1.765
3.475	2.453
3.480	1.728
3.485	1.215
3.490	2.363
3.495	2.378
3.500	0.978
3.505	1.118
3.510	1.484
3.515	2.013
3.520	1.713
3.525	1.726
3.530	2.011
3.535	2.393
3.540	1.426
3.545	0.872
3.550	0.703
3.555	1.828
3.560	1.242
3.565	1.654
3.570	2.134
3.575	2.557
3.580	1.785
3.585	2.314
3.590	1.200
3.595	3.158
3.600	0.275
3.605	0.354
3.610	0.489
3.615	1.965
3.620	0.246
3.625	0.450
3.630	1.013
3.635	1.573
3.640	1.584
3.645	1.199
3.650	0.677
3.655	0.854
3.660	0.914
3.665	0.664
3.670	0.619
3.675	0.659
3.680	0.989
3.685	0.907
3.690	0.385
3.695	2.335
3.700	0.978
3.705	1.084
3.710	1.561
3.715	1.392
3.720	2.311
3.725	1.909
3.730	2.009
3.735	1.684
3.740	3.519
3.745	1.678
3.750	1.196
3.755	1.774
3.760	2.217
3.765	1.653
3.770	2.131
3.775	1.698
3.780	2.307
3.785	1.805
3.790	2.190
3.795	1.436
3.800	1.239
3.805	1.528
3.810	0.383
3.815	0.739
3.820	1.008
3.825	0.744
3.830	1.385
3.835	0.768
3.840	2.186
3.845	1.138
3.850	2.196
3.855	2.367
3.860	1.380
3.865	0.072
3.870	1.458
3.875	2.070
3.880	2.398
3.885	1.426
3.890	1.280
3.895	0.539
3.900	0.910
3.905	1.715
3.910	0.983
3.915	1.645
3.920	1.447
3.925	1.122
3.930	0.665
3.935	1.334
3.940	0.932
3.945	0.665
3.950	1.289
3.955	0.358
3.960	1.401
3.965	0.835
3.970	0.479
3.975	0.871
3.980	0.486
3.985	0.648
3.990	0.623
3.995	0.640
4.000	0.319
4.005	1.640
4.010	0.620
4.015	0.626
4.020	0.845
4.025	0.401
4.030	0.135
4.035	0.906
4.040	0.292
4.045	2.062
4.050	1.031
4.055	0.956
4.060	0.742
4.065	1.346
4.070	0.445
4.075	1.306
4.080	0.212
4.085	0.830
4.090	0.086
4.095	1.034
4.100	0.872
4.105	1.012
4.110	0.727
4.115	0.946
4.120	0.339
4.125	0.500
4.130	0.499
4.135	0.271
4.140	1.091
4.145	1.137
4.150	0.837
4.155	0.374
4.160	0.566
4.165	0.724
4.170	0.501
4.175	0.591
4.180	0.243
4.185	0.245
4.190	0.105
4.195	1.297
4.200	0.406
4.205	0.301
4.210	0.473
4.215	1.139
4.220	0.397
4.225	0.863
4.230	0.924
4.235	0.089
4.240	0.643
4.245	0.521
4.250	0.588
4.255	1.431
4.260	0.189
4.265	1.325
4.270	0.472
4.275	0.617
4.280	0.404
4.285	0.637
4.290	0.845
4.295	0.543
4.300	0.139
4.305	0.889
4.310	0.121
4.315	0.893
4.320	0.613
4.325	0.212
4.330	0.464
4.335	0.735
4.340	0.839
4.345	0.058
4.350	0.397
4.355	1.383
4.360	1.058
4.365	0.546
4.370	0.277
4.375	0.230
4.380	0.181
4.385	0.977
4.390	0.684
4.395	0.470
4.400	0.635
4.405	0.406
4.410	0.057
4.415	1.253
4.420	0.801
4.425	0.970
4.430	0.437
4.435	0.564
4.440	0.748
4.445	0.367
4.450	1.308
4.455	0.670
4.460	0.911
4.465	0.699
4.470	0.436
4.475	0.444
4.480	0.526
4.485	0.557
4.490	0.190
4.495	0.564
4.500	0.542
4.505	0.369
4.510	0.314
4.515	0.281
4.520	0.954
4.525	0.181
4.530	0.067
4.535	0.515
4.540	0.321
4.545	0.840
4.550	0.796
4.555	0.340
4.560	1.657
4.565	0.361
4.570	0.243
4.575	0.176
4.580	0.456
4.585	0.205
4.590	0.297
4.595	0.731
4.600	0.186
4.605	1.044
4.610	0.918
4.615	0.766
4.620	0.384
4.625	0.467
4.630	0.566
4.635	1.121
4.640	0.062
4.645	0.686
4.650	0.539
4.655	1.080
4.660	1.351
4.665	0.353
4.670	1.086
4.675	0.661
4.680	0.958
4.685	0.181
4.690	0.403
4.695	1.577
4.700	0.516
4.705	0.967
4.710	0.581
4.715	0.660
4.720	0.592
4.725	0.813
4.730	0.425
4.735	0.546
4.740	0.060
4.745	0.893
4.750	0.446
4.755	1.226
4.760	0.528
4.765	0.173
4.770	0.533
4.775	0.051
4.780	1.200
4.785	0.944
4.790	0.539
4.795	1.161
4.800	0.396
4.805	0.593
4.810	1.169
4.815	0.684
4.820	0.305
4.825	0.366
4.830	0.589
4.835	0.366
4.840	0.519
4.845	0.468
4.850	0.039
4.855	0.195
4.860	0.701
4.865	1.316
4.870	0.353
4.875	0.749
4.880	1.559
4.885	1.042
4.890	0.676
4.895	0.726
4.900	1.239
4.905	0.626
4.910	0.764
4.915	0.680
4.920	0.516
4.925	0.554
4.930	0.784
4.935	0.455
4.940	0.139
4.945	0.668
4.950	0.850
4.955	0.640
4.960	0.433
4.965	0.375
4.970	0.928
4.975	0.149
4.980	1.026
4.985	0.779
4.990	0.937
4.995	0.871
5.000	0.573
5.005	0.323
5.010	0.713
5.015	0.827
5.020	1.114
5.025	0.066
5.030	0.184
5.035	0.380
5.040	0.493
5.045	0.505
5.050	0.528
5.055	0.350
5.060	0.292
5.065	0.263
5.070	0.581
5.075	1.342
5.080	0.728
5.085	0.790
5.090	1.510
5.095	0.409
5.100	0.508
5.105	0.359
5.110	0.274
5.115	0.565
5.120	0.510
5.125	1.112
5.130	0.831
5.135	1.212
5.140	0.284
5.145	0.324
5.150	0.730
5.155	0.834
5.160	0.305
5.165	0.399
5.170	0.313
5.175	1.103
5.180	0.935
5.185	0.400
5.190	0.314
5.195	0.720
5.200	0.274
5.205	0.876
5.210	0.338
5.215	0.419
5.220	0.534
5.225	0.559
5.230	0.832
5.235	0.163
5.240	0.968
5.245	0.810
5.250	0.137
5.255	0.425
5.260	0.514
5.265	0.646
5.270	0.480
5.275	0.973
5.280	0.963
5.285	0.311
5.290	0.137
5.295	0.726
5.300	1.029
5.305	0.965
5.310	0.633
5.315	0.259
5.320	0.978
5.325	1.056
5.330	0.748
5.335	1.062
5.340	0.675
5.345	0.696
5.350	0.563
5.355	0.462
5.360	0.769
5.365	0.019
5.370	0.120
5.375	1.015
5.380	0.332
5.385	0.707
5.390	1.175
5.395	0.184
5.400	0.877
5.405	0.691
5.410	0.057
5.415	0.823
5.420	0.610
5.425	0.628
5.430	0.364
5.435	0.566
5.440	0.344
5.445	0.595
5.450	0.662
5.455	0.548
5.460	1.323
5.465	0.485
5.470	1.052
5.475	0.497
5.480	0.962
5.485	0.833
5.490	0.306
5.495	1.044
5.500	0.926
5.505	0.355
5.510	0.834
5.515	0.387
5.520	0.334
5.525	0.370
5.530	0.271
5.535	0.839
5.540	0.816
5.545	1.141
5.550	0.349
5.555	0.339
5.560	0.282
5.565	0.580
5.570	0.247
5.575	0.626
5.580	0.472
5.585	0.928
5.590	0.482
5.595	0.498
5.600	0.130
5.605	0.775
5.610	1.093
5.615	1.102
5.620	0.952
5.625	0.553
5.630	0.112
5.635	1.422
5.640	0.407
5.645	0.426
5.650	0.604
5.655	0.329
5.660	1.092
5.665	0.523
5.670	0.750
5.675	0.932
5.680	0.400
5.685	0.383
5.690	0.235
5.695	0.617
5.700	0.738
5.705	0.980
5.710	1.004
5.715	0.556
5.720	1.508
5.725	0.540
5.730	1.036
5.735	1.144
5.740	0.470
5.745	0.746
5.750	0.502
5.755	0.138
5.760	0.155
5.765	0.840
5.770	1.138
5.775	0.259
5.780	0.967
5.785	0.537
5.790	0.308
5.795	0.314
5.800	1.644
5.805	0.515
5.810	0.789
5.815	1.401
5.820	0.568
5.825	0.500
5.830	0.773
5.835	0.583
5.840	0.641
5.845	0.258
5.850	0.537
5.855	0.966
5.860	0.880
5.865	0.723
5.870	0.512
5.875	1.647
5.880	0.684
5.885	0.435
5.890	0.818
5.895	0.686
5.900	0.737
5.905	0.371
5.910	1.240
5.915	0.569
5.920	0.792
5.925	0.945
5.930	0.536
5.935	0.666
5.940	0.717
5.945	0.712
5.950	0.350
5.955	0.455
5.960	0.646
5.965	0.162
5.970	0.590
5.975	0.411
5.980	0.222
5.985	0.692
5.990	0.179
5.995	0.414
6.000	0.369
6.005	1.132
6.010	0.968
6.015	0.874
6.020	0.587
6.025	0.908
6.030	0.429
6.035	0.382
6.040	1.071
6.045	0.120
6.050	0.312
6.055	0.994
6.060	0.656
6.065	1.099
6.070	0.305
6.075	0.665
6.080	0.542
6.085	0.447
6.090	0.905
6.095	0.570
6.100	0.562
6.105	1.369
6.110	0.969
6.115	1.143
6.120	0.726
6.125	0.452
6.130	0.901
6.135	0.407
6.140	1.283
6.145	0.759
6.150	0.861
6.155	0.618
6.160	1.040
6.165	0.603
6.170	0.808
6.175	0.887
6.180	0.200
6.185	1.790
6.190	0.351
6.195	1.365
6.200	0.615
6.205	0.589
6.210	0.462
6.215	0.410
6.220	0.831
6.225	0.985
6.230	0.329
6.235	0.108
6.240	0.889
6.245	1.311
6.250	0.700
6.255	0.475
6.260	0.864
6.265	0.361
6.270	0.102
6.275	0.878
6.280	0.723
6.285	0.803
6.290	0.819
6.295	1.309
6.300	0.092
6.305	0.057
6.310	0.451
6.315	0.648
6.320	0.079
6.325	0.064
6.330	1.016
6.335	1.051
6.340	0.271
6.345	0.574
6.350	0.524
6.355	0.463
6.360	0.302
6.365	0.989
6.370	0.652
6.375	0.084
6.380	0.250
6.385	1.245
6.390	1.002
6.395	0.326
6.400	0.148
6.405	1.236
6.410	0.392
6.415	0.763
6.420	0.873
6.425	1.033
6.430	0.571
6.435	1.171
6.440	0.840
6.445	0.043
6.450	0.103
6.455	0.942
6.460	0.715
6.465	0.480
6.470	1.412
6.475	0.656
6.480	0.388
6.485	0.876
6.490	0.451
6.495	0.768
6.500	0.048
6.505	0.587
6.510	0.535
6.515	1.469
6.520	0.403
6.525	0.231
6.530	0.805
6.535	0.981
6.540	1.073
6.545	0.233
6.550	0.434
6.555	1.132
6.560	1.029
6.565	0.572
6.570	0.374
6.575	0.043
6.580	0.883
6.585	1.199
6.590	1.176
6.595	0.814
6.600	0.439
6.605	0.861
6.610	0.637
6.615	1.511
6.620	0.535
6.625	0.758
6.630	0.342
6.635	0.300
6.640	0.652
6.645	0.137
6.650	0.523
6.655	1.187
6.660	0.218
6.665	0.290
6.670	0.374
6.675	0.633
6.680	0.574
6.685	0.340
6.690	0.376
6.695	0.407
6.700	0.781
6.705	0.284
6.710	0.712
6.715	0.850
6.720	0.685
6.725	0.895
6.730	1.082
6.735	0.713
6.740	0.792
6.745	1.108
6.750	0.654
6.755	1.635
6.760	0.448
6.765	0.087
6.770	0.995
6.775	1.143
6.780	0.169
6.785	0.946
6.790	0.687
6.795	0.699
6.800	0.354
6.805	0.694
6.810	0.500
6.815	1.308
6.820	1.222
6.825	0.409
6.830	0.502
6.835	0.802
6.840	0.290
6.845	0.954
6.850	0.791
6.855	0.124
6.860	1.241
6.865	0.925
6.870	0.686
6.875	0.886
6.880	1.200
6.885	0.646
6.890	0.374
6.895	0.939
6.900	0.928
6.905	1.009
6.910	1.006
6.915	0.645
6.920	0.854
6.925	0.853
6.930	0.567
6.935	0.590
6.940	0.409
6.945	0.436
6.950	0.702
6.955	1.281
6.960	0.435
6.965	0.671
6.970	0.981
6.975	0.861
6.980	0.651
6.985	0.562
6.990	1.017
6.995	0.248
7.000	0.239
7.005	0.185
7.010	0.230
7.015	0.755
7.020	1.123
7.025	0.724
7.030	0.337
7.035	0.094
7.040	0.582
7.045	1.022
7.050	0.402
7.055	1.060
7.060	0.463
7.065	0.142
7.070	0.686
7.075	1.224
7.080	0.592
7.085	0.702
7.090	0.947
7.095	0.936
7.100	0.650
7.105	0.216
7.110	0.371
7.115	0.606
7.120	0.916
7.125	0.550
7.130	0.312
7.135	0.638
7.140	0.285
7.145	0.211
7.150	0.671
7.155	0.896
7.160	0.738
7.165	0.512
7.170	1.524
7.175	0.344
7.180	0.866
7.185	1.520
7.190	0.476
7.195	1.091
7.200	0.502
7.205	0.078
7.210	0.028
7.215	0.636
7.220	0.468
7.225	0.382
7.230	1.480
7.235	0.538
7.240	0.949
7.245	0.629
7.250	0.234
7.255	0.901
7.260	0.453
7.265	0.886
7.270	0.628
7.275	0.653
7.280	1.056
7.285	0.829
7.290	0.590
7.295	0.799
7.300	0.275
7.305	0.646
7.310	0.502
7.315	0.768
7.320	0.195
7.325	0.314
7.330	0.175
7.335	0.659
7.340	1.123
7.345	0.248
7.350	0.464
7.355	0.482
7.360	0.242
7.365	0.789
7.370	0.687
7.375	0.529
7.380	0.300
7.385	0.258
7.390	0.621
7.395	0.910
7.400	0.819
7.405	0.989
7.410	0.623
7.415	1.014
7.420	0.882
7.425	0.582
7.430	1.033
7.435	1.031
7.440	0.496
7.445	0.224
7.450	1.320
7.455	0.878
7.460	1.170
7.465	0.479
7.470	1.210
7.475	0.576
7.480	0.430
7.485	0.721
7.490	0.540
7.495	0.167
7.500	1.149
7.505	0.453
7.510	0.319
7.515	0.174
7.520	0.430
7.525	0.649
7.530	0.124
7.535	0.155
7.540	0.463
7.545	0.856
7.550	0.682
7.555	0.612
7.560	0.475
7.565	0.402
7.570	1.060
7.575	0.577
7.580	0.192
7.585	0.657
7.590	0.689
7.595	0.384
7.600	0.610
7.605	0.694
7.610	0.508
7.615	1.036
7.620	0.569
7.625	0.748
7.630	0.336
7.635	0.252
7.640	0.510
7.645	0.302
7.650	0.650
7.655	0.853
7.660	0.646
7.665	0.896
7.670	0.918
7.675	0.984
7.680	1.322
7.685	0.294
7.690	0.613
7.695	0.115
7.700	0.892
7.705	0.401
7.710	0.851
7.715	0.353
7.720	1.461
7.725	0.553
7.730	0.647
7.735	0.510
7.740	0.366
7.745	1.140
7.750	0.115
7.755	0.449
7.760	1.378
7.765	0.681
7.770	0.934
7.775	0.376
7.780	0.443
7.785	0.515
7.790	0.562
7.795	1.397
7.800	0.386
7.805	1.140
7.810	0.749
7.815	0.648
7.820	0.444
7.825	0.177
7.830	0.257
7.835	1.051
7.840	0.624
7.845	0.368
7.850	0.369
7.855	0.742
7.860	0.931
7.865	0.678
7.870	0.210
7.875	0.630
7.880	1.126
7.885	0.683
7.890	0.424
7.895	0.526
7.900	1.027
7.905	0.419
7.910	0.826
7.915	0.737
7.920	0.724
7.925	0.484
7.930	0.412
7.935	0.304
7.940	0.671
7.945	0.898
7.950	0.843
7.955	0.616
7.960	0.802
7.965	0.611
7.970	0.192
7.975	0.249
7.980	0.978
7.985	0.213
7.990	0.483
7.995	0.343
8.000	1.043
8.005	0.352
8.010	0.492
8.015	0.578
8.020	0.425
8.025	0.205
8.030	1.240
8.035	0.480
8.040	0.376
8.045	0.745
8.050	0.708
8.055	0.501
8.060	0.842
8.065	0.383
8.070	1.695
8.075	0.317
8.080	0.700
8.085	0.503
8.090	0.492
8.095	0.903
8.100	0.267
8.105	0.343
8.110	0.345
8.115	0.285
8.120	0.701
8.125	0.345
8.130	1.046
8.135	1.598
8.140	0.881
8.145	0.341
8.150	0.289
8.155	0.402
8.160	0.454
8.165	1.232
8.170	0.892
8.175	0.722
8.180	0.067
8.185	0.190
8.190	0.413
8.194	0.163
8.199	0.438
8.204	1.127
8.209	0.331
8.214	0.450
8.219	0.423
8.224	0.323
8.229	0.156
8.234	0.258
8.239	0.428
8.244	0.880
8.249	0.718
8.254	0.849
8.259	1.247
8.264	0.182
8.269	0.738
8.274	0.138
8.279	0.693
8.284	0.745
8.289	0.992
8.294	0.635
8.299	0.253
8.304	0.706
8.309	0.735
8.314	1.110
8.319	0.836
8.324	0.100
8.329	0.499
8.334	0.825
8.339	0.394
8.344	0.447
8.349	1.175
8.354	0.760
8.359	1.210
8.364	0.610
8.369	0.950
8.374	0.957
8.379	1.540
8.384	1.438
8.389	0.633
8.394	0.795
8.399	1.022
8.404	0.387
8.409	0.503
8.414	0.261
8.419	0.843
8.424	0.991
8.429	0.401
8.434	0.274
8.439	0.428
8.444	1.082
8.449	0.806
8.454	0.686
8.459	1.431
8.464	1.098
8.469	0.748
8.474	0.478
8.479	0.997
8.484	0.756
8.489	0.777
8.494	0.543
8.499	0.150
8.504	0.825
8.509	0.299
8.514	0.690
8.519	0.622
8.524	1.079
8.529	0.547
8.534	0.773
8.539	0.750
8.544	0.625
8.549	0.929
8.554	1.150
8.559	0.177
8.564	0.993
8.569	0.733
8.574	1.045
8.579	1.661
8.584	0.197
8.589	0.209
8.594	0.772
8.599	0.612
8.604	0.312
8.609	0.870
8.614	0.950
8.619	0.618
8.624	0.552
8.629	0.812
8.634	0.633
8.639	0.677
8.644	0.279
8.649	0.728
8.654	1.350
8.659	0.411
8.664	1.076
8.669	0.736
8.674	0.747
8.679	0.359
8.684	1.111
8.689	0.996
8.694	0.270
8.699	0.720
8.704	0.507
8.709	0.234
8.714	0.937
8.719	0.334
8.724	0.766
8.729	0.715
8.734	0.691
8.739	0.482
8.744	1.319
8.749	0.797
8.754	0.171
8.759	1.469
8.764	0.347
8.769	0.327
8.774	0.703
8.779	0.904
8.784	0.861
8.789	0.790
8.794	0.059
8.799	1.126
8.804	0.985
8.809	1.705
8.814	0.397
8.819	1.003
8.824	1.450
8.829	0.353
8.834	0.990
8.839	0.577
8.844	0.209
8.849	0.366
8.854	0.672
8.859	0.147
8.864	0.336
8.869	0.178
8.874	0.348
8.879	1.057
8.884	0.496
8.889	0.634
8.894	0.405
8.899	0.769
8.904	1.372
8.909	1.077
8.914	0.735
8.919	1.171
8.924	0.625
8.929	0.687
8.934	1.360
8.939	0.572
8.944	0.446
8.949	0.355
8.954	0.700
8.959	0.647
8.964	0.786
8.969	0.874
8.974	0.498
8.979	1.789
8.984	1.250
8.989	0.832
8.994	0.267
8.999	0.086
9.004	1.403
9.009	0.733
9.014	0.463
9.019	0.252
9.024	0.458
9.029	0.066
9.034	0.461
9.039	0.669
9.044	1.361
9.049	0.776
9.054	0.202
9.059	0.928
9.064	1.192
9.069	0.574
9.074	0.225
9.079	0.587
9.084	0.294
9.089	0.297
9.094	0.147
9.099	0.204
9.104	0.909
9.109	0.486
9.114	0.703
9.119	0.401
9.124	0.368
9.129	0.580
9.134	0.742
9.139	1.004
9.144	0.786
9.149	1.083
9.154	0.675
9.159	1.022
9.164	0.564
9.169	0.326
9.174	0.700
9.179	0.602
9.184	1.220
9.189	0.704
9.194	0.520
9.199	0.693
9.204	0.613
9.209	0.445
9.214	0.052
9.219	0.608
9.224	0.238
9.229	0.979
9.234	1.372
9.239	0.923
9.244	1.419
9.249	0.917
9.254	0.292
9.259	0.592
9.264	0.352
9.269	0.668
9.274	0.734
9.279	0.383
9.284	0.214
9.289	0.249
9.294	0.814
9.299	1.056
9.304	0.791
9.309	0.947
9.314	1.029
9.319	1.368
9.324	0.313
9.329	0.184
9.334	0.884
9.339	0.979
9.344	0.922
9.349	0.215
9.354	0.541
9.359	0.478
9.364	0.283
9.369	0.607
9.374	0.842
9.379	0.458
9.384	1.361
9.389	0.300
9.394	0.203
9.399	1.009
9.404	0.170
9.409	0.815
9.414	0.616
9.419	0.115
9.424	1.006
9.429	0.815
9.434	1.032
9.439	0.362
9.444	0.146
9.449	0.946
9.454	0.720
9.459	0.587
9.464	0.464
9.469	0.377
9.474	0.161
9.479	0.593
9.484	0.798
9.489	0.917
9.494	0.814
9.499	0.183
9.504	0.870
9.509	0.478
9.514	0.900
9.519	0.495
9.524	0.764
9.529	0.287
9.534	0.734
9.539	0.995
9.544	0.738
9.549	0.526
9.554	0.172
9.559	0.372
9.564	0.840
9.569	1.067
9.574	0.709
9.579	0.577
9.584	1.057
9.589	1.757
9.594	0.222
9.599	0.282
9.604	0.456
9.609	0.100
9.614	1.325
9.619	0.488
9.624	0.739
9.629	1.415
9.634	0.440
9.639	0.352
9.644	0.331
9.649	0.870
9.654	0.341
9.659	0.388
9.664	0.303
9.669	1.434
9.674	0.687
9.679	0.251
9.684	1.280
9.689	1.255
9.694	0.596
9.699	1.062
9.704	0.532
9.709	0.376
9.714	0.803
9.719	0.711
9.724	0.077
9.729	1.105
9.734	0.808
9.739	0.587
9.744	0.954
9.749	0.574
9.754	1.125
9.759	0.501
9.764	0.580
9.769	0.967
9.774	0.869
9.779	0.418
9.784	0.392
9.789	0.925
9.794	0.233
9.799	0.139
9.804	1.093
9.809	0.092
9.814	0.670
9.819	0.734
9.824	0.828
9.829	0.255
9.834	0.272
9.839	0.571
9.844	1.106
9.849	0.369
9.854	0.645
9.859	0.316
9.864	0.149
9.869	0.232
9.874	0.381
9.879	1.548
9.884	0.686
9.889	0.362
9.894	1.497
9.899	0.614
9.904	1.197
9.909	0.327
9.914	0.548
9.919	0.420
9.924	0.259
9.929	0.721
9.934	0.755
9.939	0.462
9.944	0.900
9.949	1.499
9.954	0.577
9.959	0.279
9.964	0.442
9.969	0.166
9.974	0.378
9.979	0.808
9.984	0.455
9.989	0.656
9.994	0.708
[truncated: 1 more rows]
