# Supplementary material for: Chemometric Analysis of a Ternary Mixture of Caffeine, Quinic Acid, and Nicotinic Acid by Terahertz Spectroscopy
Source: ACS Omega. 2022 Sep 27;7(40):35783–91. doi: 10.1021/acsomega.2c03808 (PMC9558605; doi:10.1021/acsomega.2c03808)
Supplement: Supplementary file 2 — ao2c03808_si_002.zip [file ao2c03808_si_002.zip › data_and_codes/extended_data/id0-48_run001/fda-10-0.csv]

0.000	2609.574
0.005	698.679
0.010	590.375
0.015	1113.466
0.020	1385.506
0.025	427.340
0.030	633.725
0.035	726.352
0.040	753.332
0.045	1344.914
0.050	945.620
0.055	1472.292
0.060	498.042
0.065	276.471
0.070	747.388
0.075	464.177
0.080	364.582
0.085	341.203
0.090	559.453
0.095	850.174
0.100	979.265
0.105	2086.283
0.110	2807.258
0.115	2568.756
0.120	4384.915
0.125	3350.062
0.130	1792.619
0.135	2745.324
0.140	2867.491
0.145	2954.373
0.150	2570.420
0.155	2739.359
0.160	2729.624
0.165	2762.042
0.170	2863.413
0.175	4454.012
0.180	5234.803
0.185	4755.890
0.190	5541.479
0.195	6837.157
0.200	7184.860
0.205	6293.860
0.210	6430.295
0.215	5813.613
0.220	6913.499
0.225	6620.635
0.230	7523.614
0.235	9197.135
0.240	8779.755
0.245	8580.097
0.250	8477.254
0.255	8532.069
0.260	8201.582
0.265	8905.207
0.270	8760.727
0.275	10241.639
0.280	9558.100
0.285	8550.906
0.290	9096.283
0.295	9873.506
0.300	9666.514
0.305	9524.297
0.310	10423.582
0.315	10126.601
0.320	10620.425
0.325	10345.436
0.330	10826.587
0.335	9920.628
0.340	9788.807
0.345	9490.912
0.350	10289.208
0.355	10211.999
0.360	9298.530
0.365	10256.709
0.370	11058.797
0.375	10942.926
0.380	10007.664
0.385	10411.450
0.390	10245.911
0.395	10493.757
0.400	10017.599
0.405	10396.151
0.410	10383.350
0.415	10346.413
0.420	9928.711
0.425	9752.133
0.430	9899.541
0.435	9259.818
0.440	9179.496
0.445	9849.444
0.450	10056.623
0.455	9352.202
0.460	9972.247
0.465	9415.682
0.470	9462.578
0.475	9522.528
0.480	9628.524
0.485	9885.637
0.490	9908.609
0.495	9696.773
0.500	9560.685
0.505	9800.593
0.510	9743.703
0.515	9773.221
0.520	9680.038
0.525	9571.541
0.530	9241.934
0.535	9216.092
0.540	9592.355
0.545	9231.465
0.550	8072.528
0.555	5434.914
0.560	3576.810
0.565	7247.136
0.570	8330.129
0.575	8658.130
0.580	9100.787
0.585	8982.537
0.590	8839.128
0.595	9102.436
0.600	9297.179
0.605	8839.436
0.610	9106.125
0.615	9186.904
0.620	8845.340
0.625	8833.301
0.630	8813.844
0.635	8739.377
0.640	8526.743
0.645	8473.135
0.650	8198.731
0.655	8519.596
0.660	8186.485
0.665	7871.675
0.670	7992.691
0.675	8050.548
0.680	7860.660
0.685	7762.958
0.690	7658.945
0.695	7698.368
0.700	7639.218
0.705	7223.495
0.710	7440.066
0.715	7406.801
0.720	7223.630
0.725	7282.526
0.730	7118.700
0.735	7077.426
0.740	7133.987
0.745	6535.256
0.750	5175.635
0.755	3483.379
0.760	5670.532
0.765	6278.407
0.770	6325.367
0.775	6518.913
0.780	6513.810
0.785	6313.286
0.790	6152.020
0.795	6327.076
0.800	6108.091
0.805	5995.401
0.810	5983.983
0.815	5923.412
0.820	5953.001
0.825	5929.226
0.830	5700.137
0.835	5822.067
0.840	5925.364
0.845	5649.876
0.850	5640.655
0.855	5822.700
0.860	5669.524
0.865	5682.338
0.870	5591.116
0.875	5566.512
0.880	5566.205
0.885	5421.581
0.890	5332.397
0.895	5391.647
0.900	5168.653
0.905	5019.269
0.910	5126.599
0.915	4959.636
0.920	4789.861
0.925	4807.963
0.930	4820.796
0.935	4801.484
0.940	4750.519
0.945	4626.079
0.950	4704.734
0.955	4711.420
0.960	4539.817
0.965	4511.238
0.970	4471.267
0.975	4469.615
0.980	4173.064
0.985	3887.252
0.990	2582.430
0.995	3480.418
1.000	3826.111
1.005	4199.155
1.010	4178.673
1.015	3921.025
1.020	3971.509
1.025	4009.390
1.030	3914.186
1.035	3758.173
1.040	3697.514
1.045	3766.951
1.050	3737.456
1.055	3518.614
1.060	3609.687
1.065	3630.277
1.070	3509.566
1.075	3358.181
1.080	3313.974
1.085	3108.939
1.090	2601.713
1.095	1227.315
1.100	162.774
1.105	1087.748
1.110	1824.611
1.115	977.934
1.120	1881.341
1.125	2640.920
1.130	2897.076
1.135	2911.572
1.140	2807.790
1.145	2729.024
1.150	2320.435
1.155	1275.142
1.160	859.807
1.165	97.497
1.170	726.400
1.175	1883.716
1.180	2401.603
1.185	2644.157
1.190	2768.021
1.195	2663.928
1.200	2665.827
1.205	2246.780
1.210	795.607
1.215	1777.732
1.220	2343.784
1.225	2288.225
1.230	1219.573
1.235	1613.432
1.240	2323.220
1.245	2667.507
1.250	2676.796
1.255	2726.047
1.260	2710.577
1.265	2628.352
1.270	2711.860
1.275	2636.564
1.280	2455.886
1.285	2565.890
1.290	2633.336
1.295	2467.314
1.300	2539.748
1.305	2563.800
1.310	2503.530
1.315	2511.812
1.320	2463.476
1.325	2188.190
1.330	2395.362
1.335	2396.845
1.340	2425.555
1.345	2493.629
1.350	2312.648
1.355	2315.938
1.360	2373.733
1.365	2268.740
1.370	2190.420
1.375	2208.837
1.380	2179.402
1.385	2068.267
1.390	2021.930
1.395	1951.097
1.400	1843.991
1.405	1536.415
1.410	616.719
1.415	50.738
1.420	979.702
1.425	1591.180
1.430	1835.607
1.435	1977.894
1.440	1972.215
1.445	1916.407
1.450	1980.548
1.455	2015.804
1.460	1923.089
1.465	1924.426
1.470	1945.936
1.475	1875.167
1.480	1835.370
1.485	1827.003
1.490	1823.871
1.495	1786.892
1.500	1722.517
1.505	1746.079
1.510	1750.167
1.515	1690.338
1.520	1671.303
1.525	1704.533
1.530	1680.359
1.535	1645.346
1.540	1623.257
1.545	1539.112
1.550	1597.848
1.555	1556.602
1.560	1531.759
1.565	1575.986
1.570	1525.735
1.575	1456.912
1.580	1473.798
1.585	1450.051
1.590	1337.870
1.595	1271.053
1.600	1059.075
1.605	351.096
1.610	641.765
1.615	1056.786
1.620	1190.541
1.625	1201.253
1.630	1159.781
1.635	1134.742
1.640	1103.910
1.645	999.243
1.650	912.128
1.655	725.767
1.660	263.086
1.665	66.528
1.670	45.597
1.675	69.377
1.680	100.907
1.685	428.026
1.690	669.818
1.695	776.739
1.700	766.203
1.705	687.808
1.710	467.884
1.715	93.437
1.720	39.499
1.725	77.880
1.730	326.476
1.735	613.123
1.740	760.217
1.745	833.432
1.750	875.539
1.755	859.448
1.760	837.249
1.765	473.283
1.770	598.248
1.775	760.213
1.780	812.318
1.785	793.249
1.790	746.337
1.795	516.188
1.800	177.007
1.805	377.241
1.810	651.166
1.815	739.868
1.820	760.464
1.825	772.969
1.830	767.288
1.835	749.569
1.840	735.184
1.845	727.501
1.850	702.660
1.855	665.802
1.860	613.895
1.865	436.970
1.870	91.193
1.875	107.978
1.880	421.995
1.885	578.682
1.890	629.102
1.895	653.696
1.900	659.498
1.905	643.774
1.910	606.185
1.915	541.921
1.920	230.804
1.925	12.780
1.930	351.134
1.935	529.566
1.940	594.967
1.945	615.747
1.950	618.082
1.955	619.976
1.960	617.503
1.965	606.875
1.970	608.934
1.975	609.642
1.980	599.440
1.985	596.704
1.990	591.222
1.995	580.178
2.000	575.633
2.005	569.979
2.010	562.798
2.015	560.068
2.020	451.577
2.025	489.909
2.030	509.934
2.035	484.329
2.040	369.983
2.045	95.995
2.050	276.406
2.055	419.170
2.060	465.893
2.065	468.866
2.070	454.201
2.075	350.068
2.080	154.015
2.085	346.782
2.090	430.341
2.095	451.848
2.100	461.780
2.105	460.307
2.110	454.174
2.115	454.881
2.120	447.662
2.125	440.843
2.130	429.499
2.135	419.780
2.140	407.671
2.145	384.461
2.150	352.405
2.155	319.263
2.160	233.680
2.165	65.206
2.170	7.905
2.175	96.024
2.180	205.802
2.185	256.349
2.190	254.689
2.195	130.281
2.200	13.756
2.205	58.701
2.210	177.104
2.215	229.449
2.220	129.451
2.225	15.422
2.230	35.755
2.235	158.896
2.240	243.808
2.245	267.761
2.250	255.269
2.255	248.647
2.260	176.805
2.265	38.153
2.270	22.736
2.275	57.258
2.280	159.124
2.285	227.639
2.290	259.327
2.295	271.924
2.300	275.172
2.305	275.031
2.310	272.295
2.315	265.537
2.320	238.974
2.325	218.485
2.330	230.490
2.335	227.053
2.340	216.683
2.345	144.786
2.350	21.820
2.355	118.122
2.360	165.694
2.365	152.098
2.370	57.638
2.375	78.505
2.380	137.386
2.385	138.853
2.390	58.084
2.395	10.425
2.400	14.369
2.405	70.629
2.410	131.783
2.415	160.629
2.420	175.725
2.425	178.683
2.430	169.011
2.435	147.134
2.440	169.692
2.445	175.823
2.450	142.048
2.455	138.235
2.460	93.765
2.465	21.362
2.470	17.934
2.475	44.406
2.480	104.765
2.485	142.452
2.490	158.862
2.495	164.867
2.500	167.550
2.505	168.750
2.510	165.542
2.515	164.465
2.520	162.716
2.525	161.510
2.530	159.670
2.535	157.373
2.540	155.477
2.545	154.200
2.550	151.802
2.555	148.021
2.560	147.213
2.565	146.013
2.570	126.149
2.575	117.709
2.580	128.342
2.585	132.699
2.590	130.369
2.595	125.262
2.600	121.070
2.605	117.190
2.610	111.483
2.615	103.026
2.620	92.433
2.625	78.012
2.630	36.895
2.635	8.539
2.640	3.909
2.645	2.710
2.650	6.615
2.655	14.091
2.660	28.613
2.665	28.034
2.670	9.671
2.675	42.260
2.680	67.745
2.685	67.959
2.690	34.934
2.695	23.473
2.700	65.322
2.705	85.294
2.710	89.980
2.715	92.031
2.720	95.750
2.725	93.286
2.730	92.726
2.735	90.566
2.740	86.923
2.745	77.352
2.750	72.339
2.755	65.938
2.760	56.102
2.765	37.556
2.770	9.695
2.775	2.794
2.780	1.497
2.785	3.414
2.790	15.085
2.795	27.670
2.800	42.600
2.805	54.540
2.810	64.843
2.815	71.088
2.820	74.617
2.825	77.258
2.830	75.701
2.835	77.277
2.840	76.097
2.845	75.210
2.850	73.348
2.855	71.993
2.860	69.931
2.865	67.681
2.870	63.654
2.875	61.568
2.880	34.696
2.885	7.550
2.890	5.125
2.895	16.073
2.900	37.875
2.905	51.768
2.910	57.263
2.915	61.522
2.920	60.947
2.925	61.313
2.930	60.444
2.935	57.796
2.940	54.033
2.945	51.418
2.950	47.947
2.955	42.067
2.960	34.876
2.965	14.230
2.970	3.035
2.975	0.891
2.980	4.203
2.985	7.287
2.990	16.153
2.995	22.169
3.000	15.657
3.005	7.483
3.010	1.630
3.015	0.126
3.020	1.495
3.025	4.684
3.030	8.014
3.035	14.486
3.040	19.402
3.045	7.238
3.050	5.168
3.055	9.299
3.060	20.281
3.065	28.413
3.070	31.926
3.075	33.881
3.080	35.405
3.085	34.705
3.090	34.658
3.095	34.694
3.100	34.334
3.105	33.572
3.110	33.557
3.115	34.054
3.120	31.129
3.125	27.676
3.130	11.199
3.135	4.482
3.140	1.416
3.145	3.127
3.150	7.085
3.155	13.388
3.160	19.240
3.165	8.797
3.170	2.167
3.175	3.350
3.180	6.746
3.185	7.713
3.190	3.630
3.195	14.693
3.200	20.554
3.205	23.445
3.210	25.655
3.215	17.150
3.220	12.135
3.225	21.585
3.230	20.584
3.235	8.624
3.240	3.880
3.245	14.761
3.250	19.818
3.255	22.065
3.260	23.035
3.265	24.879
3.270	24.097
3.275	24.756
3.280	23.491
3.285	21.917
3.290	20.590
3.295	21.696
3.300	20.142
3.305	21.148
3.310	19.695
3.315	20.422
3.320	19.395
3.325	16.398
3.330	8.355
3.335	2.150
3.340	1.073
3.345	3.665
3.350	8.745
3.355	12.975
3.360	14.696
3.365	16.554
3.370	17.634
3.375	18.503
3.380	18.805
3.385	18.253
3.390	17.757
3.395	18.163
3.400	15.778
3.405	16.964
3.410	17.311
3.415	17.749
3.420	17.215
3.425	16.680
3.430	17.632
3.435	17.368
3.440	16.903
3.445	18.441
3.450	16.699
3.455	17.305
3.460	18.612
3.465	16.998
3.470	15.442
3.475	15.874
3.480	15.426
3.485	14.318
3.490	15.012
3.495	14.707
3.500	12.411
3.505	5.659
3.510	11.146
3.515	8.561
3.520	10.111
3.525	11.341
3.530	11.422
3.535	13.172
3.540	6.712
3.545	3.348
3.550	4.578
3.555	8.710
3.560	11.743
3.565	12.391
3.570	12.713
3.575	12.369
3.580	11.833
3.585	10.293
3.590	9.532
3.595	8.671
3.600	2.177
3.605	0.732
3.610	0.945
3.615	1.769
3.620	0.391
3.625	3.303
3.630	5.635
3.635	6.837
3.640	6.904
3.645	5.567
3.650	1.162
3.655	0.172
3.660	0.282
3.665	0.883
3.670	0.794
3.675	2.410
3.680	5.441
3.685	3.896
3.690	3.008
3.695	4.185
3.700	1.599
3.705	4.500
3.710	6.808
3.715	7.256
3.720	7.331
3.725	8.327
3.730	7.063
3.735	7.185
3.740	6.984
3.745	6.532
3.750	8.033
3.755	7.632
3.760	9.016
3.765	7.880
3.770	7.683
3.775	8.443
3.780	7.223
3.785	6.114
3.790	5.009
3.795	3.241
3.800	1.454
3.805	1.644
3.810	1.299
3.815	0.531
3.820	1.119
3.825	1.772
3.830	1.664
3.835	3.291
3.840	4.359
3.845	5.353
3.850	4.561
3.855	6.385
3.860	4.428
3.865	2.587
3.870	4.496
3.875	5.176
3.880	6.389
3.885	6.309
3.890	6.077
3.895	5.329
3.900	5.380
3.905	5.252
3.910	6.686
3.915	6.182
3.920	4.750
3.925	5.991
3.930	2.733
3.935	2.040
3.940	4.616
3.945	4.909
3.950	4.401
3.955	1.230
3.960	0.799
3.965	0.440
3.970	1.116
3.975	0.692
3.980	1.081
3.985	1.036
3.990	0.986
3.995	1.317
4.000	0.720
4.005	0.795
4.010	0.186
4.015	1.485
4.020	2.057
4.025	2.046
4.030	2.685
4.035	2.760
4.040	2.756
4.045	2.171
4.050	3.437
4.055	3.207
4.060	3.109
4.065	1.903
4.070	2.976
4.075	3.672
4.080	2.149
4.085	2.117
4.090	3.272
4.095	3.638
4.100	4.275
4.105	3.002
4.110	4.154
4.115	3.211
4.120	3.867
4.125	2.990
4.130	3.308
4.135	3.027
4.140	3.659
4.145	3.580
4.150	2.722
4.155	2.854
4.160	0.723
4.165	0.563
4.170	0.520
4.175	0.585
4.180	1.163
4.185	1.214
4.190	1.583
4.195	0.627
4.200	0.719
4.205	1.220
4.210	1.745
4.215	1.729
4.220	0.151
4.225	1.249
4.230	0.382
4.235	1.176
4.240	1.311
4.245	1.559
4.250	1.070
4.255	2.146
4.260	2.583
4.265	2.277
4.270	2.995
4.275	2.726
4.280	3.199
4.285	3.115
4.290	3.014
4.295	3.407
4.300	2.700
4.305	3.035
4.310	2.344
4.315	2.252
4.320	2.720
4.325	3.701
4.330	2.311
4.335	2.700
4.340	1.331
4.345	2.207
4.350	2.324
4.355	2.551
4.360	2.483
4.365	2.249
4.370	2.694
4.375	2.242
4.380	2.002
4.385	2.653
4.390	1.714
4.395	3.135
4.400	2.641
4.405	1.970
4.410	1.786
4.415	0.743
4.420	3.042
4.425	1.523
4.430	3.223
4.435	1.046
4.440	3.073
4.445	1.726
4.450	1.596
4.455	1.833
4.460	1.122
4.465	0.382
4.470	0.988
4.475	1.167
4.480	0.608
4.485	0.621
4.490	0.834
4.495	0.641
4.500	0.832
4.505	0.636
4.510	0.582
4.515	0.917
4.520	0.957
4.525	0.254
4.530	0.825
4.535	0.967
4.540	0.370
4.545	1.401
4.550	0.508
4.555	1.851
4.560	0.973
4.565	0.690
4.570	1.353
4.575	1.095
4.580	0.847
4.585	0.493
4.590	1.738
4.595	0.727
4.600	0.337
4.605	0.953
4.610	0.467
4.615	0.932
4.620	0.850
4.625	1.101
4.630	0.668
4.635	1.367
4.640	0.659
4.645	1.454
4.650	0.929
4.655	1.027
4.660	0.603
4.665	1.208
4.670	1.143
4.675	0.823
4.680	1.509
4.685	1.328
4.690	1.741
4.695	0.859
4.700	1.183
4.705	0.548
4.710	0.993
4.715	0.849
4.720	1.054
4.725	1.025
4.730	0.638
4.735	1.187
4.740	1.248
4.745	1.318
4.750	0.756
4.755	0.164
4.760	0.860
4.765	1.246
4.770	0.743
4.775	1.856
4.780	0.908
4.785	0.701
4.790	0.305
4.795	1.408
4.800	1.185
4.805	1.540
4.810	0.450
4.815	1.390
4.820	1.540
4.825	0.722
4.830	1.603
4.835	1.353
4.840	1.569
4.845	0.688
4.850	1.077
4.855	1.142
4.860	1.701
4.865	0.525
4.870	1.112
4.875	1.310
4.880	0.978
4.885	1.469
4.890	0.829
4.895	0.288
4.900	0.795
4.905	1.844
4.910	1.139
4.915	0.600
4.920	1.297
4.925	0.676
4.930	1.146
4.935	1.514
4.940	0.847
4.945	0.841
4.950	1.034
4.955	0.127
4.960	1.178
4.965	1.010
4.970	0.459
4.975	0.909
4.980	0.391
4.985	1.402
4.990	0.254
4.995	0.241
5.000	1.097
5.005	0.416
5.010	0.539
5.015	0.419
5.020	0.157
5.025	0.683
5.030	0.280
5.035	1.800
5.040	1.884
5.045	1.057
5.050	1.799
5.055	0.677
5.060	0.896
5.065	0.098
5.070	1.272
5.075	0.965
5.080	1.290
5.085	0.379
5.090	0.989
5.095	1.372
5.100	1.054
5.105	0.652
5.110	0.451
5.115	1.026
5.120	0.516
5.125	0.709
5.130	0.632
5.135	0.685
5.140	0.767
5.145	0.805
5.150	0.796
5.155	0.526
5.160	1.295
5.165	0.690
5.170	0.827
5.175	0.653
5.180	1.356
5.185	0.939
5.190	0.034
5.195	0.357
5.200	0.946
5.205	1.282
5.210	1.106
5.215	0.362
5.220	0.504
5.225	0.641
5.230	0.584
5.235	0.976
5.240	0.220
5.245	1.147
5.250	0.936
5.255	1.494
5.260	0.346
5.265	1.004
5.270	1.363
5.275	1.069
5.280	0.425
5.285	0.487
5.290	0.800
5.295	0.434
5.300	0.659
5.305	1.555
5.310	0.472
5.315	0.550
5.320	0.249
5.325	0.811
5.330	0.590
5.335	0.734
5.340	0.551
5.345	0.346
5.350	0.793
5.355	0.733
5.360	1.166
5.365	0.422
5.370	1.202
5.375	1.609
5.380	0.446
5.385	0.645
5.390	1.549
5.395	1.601
5.400	1.006
5.405	1.369
5.410	1.823
5.415	1.588
5.420	0.795
5.425	0.903
5.430	1.010
5.435	1.601
5.440	0.322
5.445	0.696
5.450	0.401
5.455	0.553
5.460	1.438
5.465	1.557
5.470	1.003
5.475	0.725
5.480	1.091
5.485	1.151
5.490	1.001
5.495	0.727
5.500	1.125
5.505	0.513
5.510	0.830
5.515	0.963
5.520	0.592
5.525	1.700
5.530	1.075
5.535	0.565
5.540	1.312
5.545	0.145
5.550	0.246
5.555	0.439
5.560	1.175
5.565	1.108
5.570	1.642
5.575	1.178
5.580	0.646
5.585	1.371
5.590	0.313
5.595	0.878
5.600	0.357
5.605	0.637
5.610	0.727
5.615	1.287
5.620	0.659
5.625	1.011
5.630	0.562
5.635	0.776
5.640	0.746
5.645	0.955
5.650	1.109
5.655	0.425
5.660	1.290
5.665	0.177
5.670	0.453
5.675	0.358
5.680	0.814
5.685	1.286
5.690	0.696
5.695	0.443
5.700	0.973
5.705	1.372
5.710	0.538
5.715	0.176
5.720	0.830
5.725	0.524
5.730	0.733
5.735	0.460
5.740	0.707
5.745	1.008
5.750	0.709
5.755	0.444
5.760	0.321
5.765	0.287
5.770	0.825
5.775	1.010
5.780	0.215
5.785	0.885
5.790	0.350
5.795	1.258
5.800	0.682
5.805	1.119
5.810	1.156
5.815	0.203
5.820	0.792
5.825	1.201
5.830	0.252
5.835	0.690
5.840	0.635
5.845	0.256
5.850	0.354
5.855	0.473
5.860	1.052
5.865	0.579
5.870	0.944
5.875	0.902
5.880	0.626
5.885	0.927
5.890	0.990
5.895	0.733
5.900	0.502
5.905	0.924
5.910	1.296
5.915	0.359
5.920	0.719
5.925	1.605
5.930	0.524
5.935	0.142
5.940	0.399
5.945	0.362
5.950	0.809
5.955	0.599
5.960	1.386
5.965	0.817
5.970	0.693
5.975	0.216
5.980	0.914
5.985	0.115
5.990	0.279
5.995	0.507
6.000	0.754
6.005	0.187
6.010	1.111
6.015	0.176
6.020	0.548
6.025	0.270
6.030	0.522
6.035	0.944
6.040	1.125
6.045	0.856
6.050	0.317
6.055	0.726
6.060	0.585
6.065	0.819
6.070	0.355
6.075	0.844
6.080	0.061
6.085	0.726
6.090	0.416
6.095	0.744
6.100	0.640
6.105	1.436
6.110	0.684
6.115	0.818
6.120	0.556
6.125	0.482
6.130	0.972
6.135	0.332
6.140	0.805
6.145	0.297
6.150	1.042
6.155	0.367
6.160	0.597
6.165	0.736
6.170	0.589
6.175	0.981
6.180	0.500
6.185	0.218
6.190	0.206
6.195	0.348
6.200	0.712
6.205	2.162
6.210	0.433
6.215	1.448
6.220	1.249
6.225	0.823
6.230	0.271
6.235	0.223
6.240	0.606
6.245	0.497
6.250	0.615
6.255	0.939
6.260	0.460
6.265	0.662
6.270	0.612
6.275	1.275
6.280	0.313
6.285	0.802
6.290	0.368
6.295	0.692
6.300	0.957
6.305	1.025
6.310	0.921
6.315	0.995
6.320	0.135
6.325	0.684
6.330	0.731
6.335	0.672
6.340	1.232
6.345	0.790
6.350	0.569
6.355	0.727
6.360	0.235
6.365	0.285
6.370	0.597
6.375	0.295
6.380	0.974
6.385	0.229
6.390	0.281
6.395	1.161
6.400	0.783
6.405	0.280
6.410	0.240
6.415	0.868
6.420	0.768
6.425	0.556
6.430	0.698
6.435	0.727
6.440	0.707
6.445	0.173
6.450	0.993
6.455	0.204
6.460	0.675
6.465	0.762
6.470	1.361
6.475	0.663
6.480	0.642
6.485	0.401
6.490	1.340
6.495	0.918
6.500	0.358
6.505	0.485
6.510	0.308
6.515	0.214
6.520	0.644
6.525	0.397
6.530	0.540
6.535	0.679
6.540	0.685
6.545	0.373
6.550	0.866
6.555	0.609
6.560	0.290
6.565	0.727
6.570	0.764
6.575	0.482
6.580	0.284
6.585	0.335
6.590	0.229
6.595	0.504
6.600	0.719
6.605	0.329
6.610	0.240
6.615	0.781
6.620	0.479
6.625	0.703
6.630	0.546
6.635	0.485
6.640	0.261
6.645	0.257
6.650	0.932
6.655	0.307
6.660	0.570
6.665	0.958
6.670	0.948
6.675	0.421
6.680	0.627
6.685	0.969
6.690	0.926
6.695	0.811
6.700	0.644
6.705	1.274
6.710	0.941
6.715	0.379
6.720	1.049
6.725	0.570
6.730	0.461
6.735	0.682
6.740	1.077
6.745	1.207
6.750	0.830
6.755	0.971
6.760	0.887
6.765	0.365
6.770	0.192
6.775	0.561
6.780	0.860
6.785	0.634
6.790	1.326
6.795	0.868
6.800	0.682
6.805	1.144
6.810	0.455
6.815	0.667
6.820	0.939
6.825	0.275
6.830	0.211
6.835	0.536
6.840	0.172
6.845	0.567
6.850	0.400
6.855	0.591
6.860	0.821
6.865	0.238
6.870	1.014
6.875	0.858
6.880	0.711
6.885	0.259
6.890	0.910
6.895	0.496
6.900	0.416
6.905	0.858
6.910	0.476
6.915	0.324
6.920	1.090
6.925	0.313
6.930	0.361
6.935	0.337
6.940	0.542
6.945	0.594
6.950	0.574
6.955	0.650
6.960	0.374
6.965	0.533
6.970	0.689
6.975	0.187
6.980	0.028
6.985	0.219
6.990	0.889
6.995	1.260
7.000	0.862
7.005	0.840
7.010	1.198
7.015	1.141
7.020	1.228
7.025	0.579
7.030	0.402
7.035	0.300
7.040	0.999
7.045	0.993
7.050	0.472
7.055	1.478
7.060	0.701
7.065	0.968
7.070	0.507
7.075	1.040
7.080	0.738
7.085	0.388
7.090	0.047
7.095	1.324
7.100	0.925
7.105	0.550
7.110	0.572
7.115	0.685
7.120	0.882
7.125	0.726
7.130	0.429
7.135	0.365
7.140	1.518
7.145	0.791
7.150	0.939
7.155	0.600
7.160	0.383
7.165	0.392
7.170	0.580
7.175	0.832
7.180	1.005
7.185	0.550
7.190	0.446
7.195	0.608
7.200	0.474
7.205	0.345
7.210	0.846
7.215	0.643
7.220	0.363
7.225	0.752
7.230	0.805
7.235	1.088
7.240	0.198
7.245	0.546
7.250	1.453
7.255	0.622
7.260	0.455
7.265	0.541
7.270	0.821
7.275	0.877
7.280	0.753
7.285	0.676
7.290	0.830
7.295	0.631
7.300	0.249
7.305	0.602
7.310	0.461
7.315	0.579
7.320	0.116
7.325	0.374
7.330	0.560
7.335	0.222
7.340	0.396
7.345	0.282
7.350	0.840
7.355	1.023
7.360	0.633
7.365	0.270
7.370	0.182
7.375	1.338
7.380	1.400
7.385	0.194
7.390	0.940
7.395	0.721
7.400	0.246
7.405	0.594
7.410	0.386
7.415	1.014
7.420	1.108
7.425	0.494
7.430	0.549
7.435	0.640
7.440	0.181
7.445	0.637
7.450	0.824
7.455	0.739
7.460	0.436
7.465	0.879
7.470	0.602
7.475	1.003
7.480	0.229
7.485	0.613
7.490	0.384
7.495	0.226
7.500	0.624
7.505	1.026
7.510	0.229
7.515	0.939
7.520	0.238
7.525	1.168
7.530	0.860
7.535	0.338
7.540	0.114
7.545	0.910
7.550	0.466
7.555	1.010
7.560	0.626
7.565	0.641
7.570	0.472
7.575	0.684
7.580	1.094
7.585	0.098
7.590	0.215
7.595	0.647
7.600	0.613
7.605	0.171
7.610	0.673
7.615	0.481
7.620	0.891
7.625	1.198
7.630	0.388
7.635	0.569
7.640	0.152
7.645	0.254
7.650	0.874
7.655	0.426
7.660	0.580
7.665	0.864
7.670	0.531
7.675	1.484
7.680	0.455
7.685	0.645
7.690	0.276
7.695	0.496
7.700	0.976
7.705	0.483
7.710	0.177
7.715	0.429
7.720	1.023
7.725	0.196
7.730	0.550
7.735	0.549
7.740	1.208
7.745	0.747
7.750	0.522
7.755	0.825
7.760	0.672
7.765	0.688
7.770	0.187
7.775	0.595
7.780	0.358
7.785	0.123
7.790	0.983
7.795	0.458
7.800	1.285
7.805	0.757
7.810	0.625
7.815	1.176
7.820	0.689
7.825	1.004
7.830	1.486
7.835	0.200
7.840	0.141
7.845	0.237
7.850	0.355
7.855	0.414
7.860	0.556
7.865	0.765
7.870	0.955
7.875	0.389
7.880	0.262
7.885	0.607
7.890	0.966
7.895	0.433
7.900	0.718
7.905	0.257
7.910	0.889
7.915	0.635
7.920	0.984
7.925	0.664
7.930	0.781
7.935	0.676
7.940	0.636
7.945	1.603
7.950	0.354
7.955	0.771
7.960	0.685
7.965	0.496
7.970	0.581
7.975	0.528
7.980	0.629
7.985	0.401
7.990	0.396
7.995	0.191
8.000	1.080
8.005	0.672
8.010	0.777
8.015	1.219
8.020	0.866
8.025	0.382
8.030	0.477
8.035	0.205
8.040	0.427
8.045	0.159
8.050	0.452
8.055	0.555
8.060	0.554
8.065	0.456
8.070	0.465
8.075	0.505
8.080	0.447
8.085	0.678
8.090	0.367
8.095	0.680
8.100	1.214
8.105	1.124
8.110	1.078
8.115	1.253
8.120	0.520
8.125	1.679
8.130	0.250
8.135	0.642
8.140	0.493
8.145	0.488
8.150	0.834
8.155	0.540
8.160	0.448
8.165	0.583
8.170	0.821
8.175	1.004
8.180	0.245
8.185	1.186
8.190	0.840
8.194	0.718
8.199	0.606
8.204	0.997
8.209	0.342
8.214	0.894
8.219	1.056
8.224	0.336
8.229	0.534
8.234	0.908
8.239	0.390
8.244	1.079
8.249	0.601
8.254	0.660
8.259	0.071
8.264	0.963
8.269	0.527
8.274	0.640
8.279	0.218
8.284	0.721
8.289	0.480
8.294	0.480
8.299	0.399
8.304	0.789
8.309	0.677
8.314	1.198
8.319	0.360
8.324	1.202
8.329	0.693
8.334	0.680
8.339	0.832
8.344	0.806
8.349	0.943
8.354	0.859
8.359	1.065
8.364	0.838
8.369	0.722
8.374	0.315
8.379	0.877
8.384	1.144
8.389	0.857
8.394	0.773
8.399	0.411
8.404	0.194
8.409	0.682
8.414	0.567
8.419	0.931
8.424	0.260
8.429	1.763
8.434	0.641
8.439	0.831
8.444	0.992
8.449	0.385
8.454	0.142
8.459	1.066
8.464	0.307
8.469	0.192
8.474	0.876
8.479	0.269
8.484	0.203
8.489	0.492
8.494	0.841
8.499	0.066
8.504	0.769
8.509	0.924
8.514	1.082
8.519	0.681
8.524	1.076
8.529	0.478
8.534	0.909
8.539	0.629
8.544	0.518
8.549	0.770
8.554	0.430
8.559	0.938
8.564	0.875
8.569	0.690
8.574	0.560
8.579	0.650
8.584	0.272
8.589	0.776
8.594	0.214
8.599	0.303
8.604	0.603
8.609	1.627
8.614	0.595
8.619	0.306
8.624	0.818
8.629	0.691
8.634	0.823
8.639	0.091
8.644	0.494
8.649	0.456
8.654	0.704
8.659	0.253
8.664	0.925
8.669	0.682
8.674	0.884
8.679	0.439
8.684	0.758
8.689	0.737
8.694	0.573
8.699	0.512
8.704	0.311
8.709	1.330
8.714	0.535
8.719	0.444
8.724	1.134
8.729	0.616
8.734	0.557
8.739	0.551
8.744	1.144
8.749	0.639
8.754	1.013
8.759	0.802
8.764	0.948
8.769	0.620
8.774	0.522
8.779	1.025
8.784	1.211
8.789	0.423
8.794	0.221
8.799	1.053
8.804	0.865
8.809	0.285
8.814	1.112
8.819	0.595
8.824	0.672
8.829	0.292
8.834	0.476
8.839	0.966
8.844	0.708
8.849	0.335
8.854	0.796
8.859	0.754
8.864	0.128
8.869	0.378
8.874	0.427
8.879	0.977
8.884	0.045
8.889	0.784
8.894	0.621
8.899	1.069
8.904	0.102
8.909	1.144
8.914	0.873
8.919	0.473
8.924	0.123
8.929	1.147
8.934	0.902
8.939	1.085
8.944	1.159
8.949	0.303
8.954	0.285
8.959	0.820
8.964	0.475
8.969	0.663
8.974	1.080
8.979	0.833
8.984	0.222
8.989	0.539
8.994	0.304
8.999	0.699
9.004	0.627
9.009	1.112
9.014	0.616
9.019	0.576
9.024	0.482
9.029	0.154
9.034	0.801
9.039	0.711
9.044	0.056
9.049	0.339
9.054	0.603
9.059	0.485
9.064	0.498
9.069	0.400
9.074	0.756
9.079	1.029
9.084	0.120
9.089	0.687
9.094	0.932
9.099	0.306
9.104	0.256
9.109	0.852
9.114	0.512
9.119	0.171
9.124	0.368
9.129	0.368
9.134	0.611
9.139	0.702
9.144	0.591
9.149	0.512
9.154	0.738
9.159	0.890
9.164	0.714
9.169	0.119
9.174	0.895
9.179	0.702
9.184	0.684
9.189	0.113
9.194	1.045
9.199	0.207
9.204	0.654
9.209	0.721
9.214	0.759
9.219	0.445
9.224	0.985
9.229	0.625
9.234	0.461
9.239	0.837
9.244	0.613
9.249	1.039
9.254	0.232
9.259	1.326
9.264	0.346
9.269	0.989
9.274	0.640
9.279	0.594
9.284	0.517
9.289	0.741
9.294	0.498
9.299	0.740
9.304	0.382
9.309	1.054
9.314	0.131
9.319	0.888
9.324	0.296
9.329	0.899
9.334	0.615
9.339	0.768
9.344	0.869
9.349	0.544
9.354	0.834
9.359	0.789
9.364	0.545
9.369	0.740
9.374	0.547
9.379	0.897
9.384	0.481
9.389	1.105
9.394	0.559
9.399	0.505
9.404	0.489
9.409	0.939
9.414	1.028
9.419	0.305
9.424	0.446
9.429	0.095
9.434	0.554
9.439	0.718
9.444	0.796
9.449	0.570
9.454	0.447
9.459	0.721
9.464	1.586
9.469	0.564
9.474	0.303
9.479	0.886
9.484	0.609
9.489	0.846
9.494	0.710
9.499	0.309
9.504	0.149
9.509	0.283
9.514	0.564
9.519	0.526
9.524	0.462
9.529	0.073
9.534	1.378
9.539	0.611
9.544	0.561
9.549	1.515
9.554	1.535
9.559	0.895
9.564	1.105
9.569	0.481
9.574	0.866
9.579	0.177
9.584	1.075
9.589	0.135
9.594	0.536
9.599	1.284
9.604	0.250
9.609	0.499
9.614	0.811
9.619	0.852
9.624	0.305
9.629	0.973
9.634	1.006
9.639	0.812
9.644	0.577
9.649	0.853
9.654	1.317
9.659	0.089
9.664	0.736
9.669	1.415
9.674	0.589
9.679	0.630
9.684	1.047
9.689	0.447
9.694	0.617
9.699	0.987
9.704	0.448
9.709	0.081
9.714	0.338
9.719	0.982
9.724	0.369
9.729	0.515
9.734	0.512
9.739	0.588
9.744	0.336
9.749	0.983
9.754	0.835
9.759	0.251
9.764	1.147
9.769	0.343
9.774	1.193
9.779	0.924
9.784	0.996
9.789	0.430
9.794	1.701
9.799	0.806
9.804	1.040
9.809	1.106
9.814	0.741
9.819	1.471
9.824	2.149
9.829	0.937
9.834	0.815
9.839	0.629
9.844	0.380
9.849	0.724
9.854	0.556
9.859	0.949
9.864	1.026
9.869	0.846
9.874	0.392
9.879	0.597
9.884	0.086
9.889	0.836
9.894	1.153
9.899	0.371
9.904	0.277
9.909	0.168
9.914	0.905
9.919	0.575
9.924	1.221
9.929	0.269
9.934	0.615
9.939	1.009
9.944	0.094
9.949	0.594
9.954	0.454
9.959	0.750
9.964	0.568
9.969	0.294
9.974	1.049
9.979	1.269
9.984	0.714
9.989	0.485
9.994	0.824
[truncated: 1 more rows]
