# Supplementary material for: Chemometric Analysis of a Ternary Mixture of Caffeine, Quinic Acid, and Nicotinic Acid by Terahertz Spectroscopy
Source: ACS Omega. 2022 Sep 27;7(40):35783–91. doi: 10.1021/acsomega.2c03808 (PMC9558605; doi:10.1021/acsomega.2c03808)
Supplement: Supplementary file 2 — ao2c03808_si_002.zip [file ao2c03808_si_002.zip › data_and_codes/extended_data/id0-48_run001/fda-10-1.csv]

0.000	1505.824
0.005	638.479
0.010	611.895
0.015	1112.071
0.020	1521.410
0.025	281.905
0.030	580.804
0.035	677.828
0.040	523.153
0.045	1124.817
0.050	903.366
0.055	1458.967
0.060	512.376
0.065	98.248
0.070	1058.632
0.075	942.843
0.080	1113.989
0.085	1050.132
0.090	99.162
0.095	477.705
0.100	694.488
0.105	1259.384
0.110	1692.605
0.115	1617.376
0.120	3688.610
0.125	3085.942
0.130	1943.087
0.135	3210.961
0.140	3587.712
0.145	3983.814
0.150	4294.742
0.155	4092.370
0.160	3622.722
0.165	2775.233
0.170	2369.603
0.175	3610.076
0.180	4124.949
0.185	3537.731
0.190	4603.716
0.195	6097.264
0.200	6691.927
0.205	6157.042
0.210	6441.387
0.215	6076.366
0.220	7123.120
0.225	6844.491
0.230	7743.363
0.235	9270.335
0.240	8237.673
0.245	8122.231
0.250	8126.383
0.255	8102.239
0.260	7853.270
0.265	8501.207
0.270	8240.317
0.275	10125.229
0.280	9724.486
0.285	8709.310
0.290	9077.989
0.295	9602.654
0.300	9393.669
0.305	9203.658
0.310	9899.292
0.315	9471.454
0.320	9678.468
0.325	9538.137
0.330	10361.317
0.335	9584.163
0.340	9574.150
0.345	9201.667
0.350	10082.695
0.355	10226.125
0.360	9320.789
0.365	10122.638
0.370	10864.030
0.375	10660.115
0.380	9644.148
0.385	9940.141
0.390	9685.216
0.395	9819.993
0.400	9280.665
0.405	9617.993
0.410	9646.751
0.415	9653.214
0.420	9201.010
0.425	9094.305
0.430	9308.584
0.435	8840.495
0.440	8763.386
0.445	9398.173
0.450	9666.431
0.455	8966.250
0.460	9601.088
0.465	9071.868
0.470	9073.099
0.475	9050.553
0.480	9283.009
0.485	9392.245
0.490	9384.672
0.495	9120.783
0.500	8917.515
0.505	9143.911
0.510	9026.165
0.515	9007.310
0.520	8885.404
0.525	8830.326
0.530	8452.570
0.535	8461.606
0.540	8795.227
0.545	8488.552
0.550	7522.486
0.555	5276.999
0.560	3622.813
0.565	6903.635
0.570	7855.125
0.575	8102.641
0.580	8581.607
0.585	8492.315
0.590	8290.274
0.595	8595.006
0.600	8708.026
0.605	8222.295
0.610	8475.873
0.615	8465.101
0.620	8076.737
0.625	8023.903
0.630	7973.200
0.635	7774.794
0.640	7654.958
0.645	7500.707
0.650	7233.839
0.655	7549.074
0.660	7248.724
0.665	6978.947
0.670	7136.260
0.675	7183.990
0.680	7012.518
0.685	7047.926
0.690	6900.677
0.695	6986.129
0.700	6931.744
0.705	6567.669
0.710	6732.218
0.715	6771.289
0.720	6540.412
0.725	6547.643
0.730	6438.232
0.735	6335.664
0.740	6369.011
0.745	5805.654
0.750	4695.154
0.755	3233.019
0.760	5023.071
0.765	5448.466
0.770	5473.913
0.775	5608.973
0.780	5620.264
0.785	5445.002
0.790	5324.060
0.795	5502.867
0.800	5285.875
0.805	5235.213
0.810	5246.753
0.815	5217.960
0.820	5225.644
0.825	5275.913
0.830	5020.365
0.835	5156.965
0.840	5236.390
0.845	4961.360
0.850	4943.925
0.855	5087.541
0.860	4912.201
0.865	4891.917
0.870	4826.235
0.875	4725.773
0.880	4753.307
0.885	4589.545
0.890	4516.108
0.895	4559.334
0.900	4391.042
0.905	4252.496
0.910	4379.502
0.915	4251.441
0.920	4102.919
0.925	4149.778
0.930	4158.523
0.935	4148.515
0.940	4090.300
0.945	4008.981
0.950	4044.300
0.955	4037.547
0.960	3885.074
0.965	3843.040
0.970	3785.546
0.975	3784.156
0.980	3511.220
0.985	3272.943
0.990	2260.668
0.995	2915.119
1.000	3160.352
1.005	3455.372
1.010	3438.559
1.015	3212.760
1.020	3279.794
1.025	3291.368
1.030	3230.112
1.035	3115.874
1.040	3075.543
1.045	3120.359
1.050	3118.879
1.055	2939.115
1.060	3000.036
1.065	3034.834
1.070	2905.471
1.075	2781.075
1.080	2745.989
1.085	2582.433
1.090	2175.095
1.095	1099.930
1.100	162.977
1.105	943.305
1.110	1527.203
1.115	853.210
1.120	1554.643
1.125	2100.464
1.130	2287.128
1.135	2286.908
1.140	2213.401
1.145	2152.704
1.150	1860.748
1.155	1083.194
1.160	777.149
1.165	127.932
1.170	637.650
1.175	1534.245
1.180	1893.516
1.185	2064.792
1.190	2153.244
1.195	2053.725
1.200	2049.213
1.205	1757.758
1.210	663.631
1.215	1403.915
1.220	1795.195
1.225	1740.852
1.230	965.862
1.235	1262.268
1.240	1734.732
1.245	1969.534
1.250	1971.309
1.255	1994.665
1.260	1992.951
1.265	1935.777
1.270	1998.439
1.275	1958.228
1.280	1828.927
1.285	1910.702
1.290	1964.979
1.295	1840.305
1.300	1893.752
1.305	1915.660
1.310	1854.943
1.315	1857.023
1.320	1815.871
1.325	1623.781
1.330	1755.296
1.335	1737.941
1.340	1747.186
1.345	1785.125
1.350	1651.478
1.355	1650.240
1.360	1697.143
1.365	1625.538
1.370	1585.085
1.375	1609.803
1.380	1601.137
1.385	1535.423
1.390	1514.108
1.395	1480.219
1.400	1413.806
1.405	1208.278
1.410	531.236
1.415	23.248
1.420	798.426
1.425	1252.173
1.430	1426.145
1.435	1526.884
1.440	1522.716
1.445	1480.115
1.450	1522.801
1.455	1541.458
1.460	1471.179
1.465	1464.056
1.470	1484.829
1.475	1428.308
1.480	1399.754
1.485	1392.768
1.490	1395.320
1.495	1368.851
1.500	1327.372
1.505	1347.626
1.510	1357.920
1.515	1320.472
1.520	1307.048
1.525	1341.310
1.530	1323.801
1.535	1296.997
1.540	1282.238
1.545	1226.495
1.550	1265.843
1.555	1229.747
1.560	1206.452
1.565	1237.539
1.570	1197.542
1.575	1139.826
1.580	1151.286
1.585	1131.563
1.590	1042.767
1.595	993.463
1.600	851.001
1.605	296.364
1.610	533.771
1.615	837.644
1.620	935.402
1.625	943.954
1.630	919.018
1.635	903.173
1.640	884.331
1.645	805.008
1.650	739.424
1.655	603.580
1.660	230.707
1.665	51.917
1.670	31.852
1.675	50.694
1.680	106.271
1.685	365.395
1.690	536.132
1.695	609.030
1.700	598.239
1.705	541.899
1.710	390.778
1.715	82.749
1.720	32.470
1.725	56.998
1.730	277.652
1.735	485.985
1.740	592.424
1.745	642.023
1.750	673.610
1.755	663.324
1.760	650.633
1.765	383.902
1.770	480.328
1.775	592.350
1.780	628.144
1.785	613.084
1.790	577.530
1.795	414.885
1.800	145.593
1.805	300.913
1.810	491.575
1.815	548.882
1.820	558.436
1.825	568.652
1.830	563.126
1.835	552.717
1.840	540.715
1.845	538.690
1.850	522.517
1.855	500.071
1.860	464.097
1.865	351.002
1.870	95.552
1.875	87.069
1.880	325.370
1.885	433.238
1.890	469.807
1.895	485.556
1.900	488.774
1.905	476.233
1.910	447.823
1.915	405.088
1.920	186.982
1.925	18.124
1.930	263.056
1.935	378.709
1.940	418.465
1.945	431.085
1.950	430.368
1.955	429.849
1.960	428.454
1.965	423.884
1.970	423.109
1.975	424.666
1.980	416.210
1.985	413.470
1.990	413.445
1.995	402.876
2.000	398.273
2.005	391.679
2.010	383.887
2.015	377.176
2.020	308.745
2.025	330.391
2.030	338.135
2.035	317.246
2.040	248.040
2.045	66.455
2.050	184.537
2.055	264.171
2.060	288.324
2.065	288.011
2.070	275.174
2.075	213.976
2.080	103.157
2.085	207.235
2.090	246.810
2.095	253.279
2.100	252.922
2.105	249.790
2.110	243.318
2.115	242.430
2.120	240.109
2.125	236.387
2.130	231.565
2.135	228.469
2.140	224.279
2.145	215.269
2.150	200.382
2.155	185.011
2.160	140.579
2.165	42.217
2.170	9.052
2.175	61.564
2.180	125.085
2.185	149.685
2.190	148.187
2.195	78.869
2.200	13.124
2.205	35.105
2.210	99.688
2.215	126.060
2.220	74.104
2.225	13.168
2.230	20.743
2.235	83.905
2.240	123.237
2.245	129.926
2.250	122.644
2.255	119.063
2.260	87.477
2.265	20.539
2.270	12.703
2.275	27.872
2.280	82.670
2.285	119.058
2.290	135.553
2.295	143.144
2.300	148.413
2.305	150.545
2.310	152.542
2.315	152.702
2.320	142.012
2.325	134.667
2.330	142.087
2.335	142.263
2.340	137.288
2.345	97.763
2.350	18.239
2.355	81.419
2.360	113.640
2.365	104.979
2.370	40.617
2.375	59.135
2.380	96.629
2.385	97.807
2.390	45.328
2.395	3.199
2.400	10.710
2.405	49.004
2.410	88.604
2.415	107.277
2.420	115.820
2.425	117.552
2.430	110.614
2.435	99.112
2.440	112.448
2.445	115.457
2.450	96.979
2.455	93.600
2.460	68.875
2.465	16.884
2.470	11.240
2.475	34.291
2.480	72.077
2.485	95.041
2.490	103.380
2.495	105.229
2.500	105.731
2.505	106.436
2.510	105.299
2.515	101.532
2.520	100.748
2.525	100.312
2.530	98.359
2.535	96.598
2.540	95.173
2.545	93.371
2.550	92.866
2.555	89.839
2.560	88.681
2.565	88.190
2.570	76.411
2.575	73.570
2.580	77.553
2.585	79.606
2.590	77.491
2.595	76.172
2.600	72.652
2.605	70.259
2.610	65.507
2.615	60.620
2.620	55.310
2.625	46.396
2.630	24.875
2.635	6.339
2.640	2.709
2.645	2.229
2.650	0.798
2.655	9.015
2.660	14.750
2.665	18.994
2.670	9.070
2.675	25.261
2.680	38.081
2.685	37.640
2.690	18.875
2.695	14.941
2.700	36.432
2.705	44.300
2.710	45.511
2.715	46.724
2.720	45.912
2.725	45.331
2.730	42.817
2.735	42.019
2.740	38.416
2.745	34.805
2.750	31.700
2.755	27.862
2.760	23.485
2.765	16.308
2.770	4.964
2.775	1.924
2.780	2.665
2.785	1.295
2.790	6.619
2.795	13.518
2.800	19.045
2.805	24.267
2.810	29.242
2.815	31.901
2.820	34.004
2.825	35.154
2.830	35.033
2.835	35.494
2.840	35.329
2.845	33.793
2.850	33.609
2.855	32.898
2.860	31.842
2.865	30.667
2.870	27.265
2.875	27.232
2.880	16.305
2.885	2.780
2.890	3.206
2.895	6.349
2.900	17.833
2.905	22.977
2.910	23.509
2.915	26.456
2.920	25.505
2.925	24.929
2.930	24.788
2.935	22.627
2.940	19.400
2.945	19.905
2.950	18.201
2.955	17.297
2.960	14.140
2.965	6.862
2.970	1.927
2.975	0.448
2.980	2.438
2.985	2.345
2.990	6.508
2.995	8.439
3.000	5.824
3.005	3.466
3.010	1.688
3.015	0.811
3.020	0.542
3.025	1.578
3.030	2.644
3.035	4.814
3.040	5.854
3.045	3.405
3.050	1.747
3.055	2.412
3.060	6.055
3.065	8.250
3.070	8.564
3.075	10.471
3.080	9.581
3.085	10.708
3.090	9.901
3.095	9.922
3.100	10.460
3.105	10.167
3.110	10.975
3.115	11.140
3.120	8.754
3.125	7.622
3.130	4.136
3.135	1.861
3.140	1.687
3.145	1.400
3.150	2.293
3.155	4.316
3.160	6.560
3.165	4.777
3.170	2.532
3.175	1.772
3.180	1.700
3.185	2.279
3.190	0.526
3.195	4.247
3.200	6.348
3.205	6.750
3.210	8.060
3.215	5.024
3.220	3.694
3.225	6.791
3.230	6.091
3.235	3.304
3.240	0.457
3.245	3.147
3.250	5.907
3.255	6.054
3.260	6.126
3.265	7.082
3.270	7.967
3.275	6.978
3.280	7.317
3.285	6.404
3.290	6.069
3.295	7.200
3.300	6.470
3.305	6.109
3.310	6.706
3.315	6.199
3.320	5.948
3.325	5.103
3.330	1.874
3.335	0.512
3.340	0.435
3.345	1.475
3.350	2.152
3.355	4.035
3.360	5.414
3.365	5.081
3.370	5.501
3.375	6.026
3.380	5.276
3.385	5.182
3.390	5.007
3.395	5.590
3.400	6.085
3.405	5.895
3.410	5.004
3.415	5.275
3.420	5.834
3.425	6.177
3.430	5.705
3.435	4.224
3.440	5.601
3.445	5.390
3.450	5.986
3.455	5.093
3.460	6.998
3.465	5.486
3.470	4.790
3.475	5.601
3.480	5.035
3.485	4.840
3.490	5.794
3.495	5.537
3.500	4.866
3.505	2.891
3.510	4.041
3.515	4.014
3.520	3.495
3.525	3.695
3.530	3.907
3.535	4.669
3.540	2.819
3.545	2.088
3.550	1.595
3.555	2.837
3.560	4.364
3.565	3.739
3.570	3.407
3.575	4.207
3.580	4.483
3.585	3.496
3.590	3.776
3.595	3.228
3.600	2.215
3.605	0.158
3.610	0.579
3.615	1.468
3.620	0.684
3.625	2.058
3.630	1.825
3.635	2.577
3.640	3.832
3.645	2.072
3.650	0.292
3.655	1.542
3.660	0.470
3.665	0.447
3.670	1.124
3.675	0.418
3.680	1.058
3.685	1.698
3.690	0.864
3.695	1.819
3.700	0.961
3.705	2.581
3.710	1.756
3.715	3.029
3.720	2.251
3.725	3.070
3.730	1.783
3.735	1.477
3.740	2.626
3.745	4.014
3.750	2.369
3.755	2.816
3.760	2.118
3.765	2.635
3.770	2.933
3.775	3.247
3.780	2.329
3.785	2.534
3.790	2.439
3.795	0.685
3.800	0.370
3.805	0.655
3.810	0.504
3.815	0.312
3.820	0.389
3.825	0.913
3.830	0.129
3.835	2.271
3.840	1.346
3.845	2.259
3.850	1.205
3.855	2.123
3.860	1.702
3.865	0.984
3.870	2.420
3.875	1.775
3.880	2.461
3.885	1.720
3.890	2.777
3.895	2.226
3.900	2.248
3.905	1.451
3.910	2.476
3.915	2.346
3.920	2.351
3.925	1.215
3.930	0.760
3.935	1.254
3.940	1.330
3.945	1.807
3.950	1.139
3.955	0.690
3.960	0.348
3.965	0.305
3.970	0.929
3.975	0.393
3.980	0.918
3.985	0.672
3.990	0.320
3.995	0.513
4.000	0.582
4.005	0.335
4.010	0.820
4.015	0.408
4.020	1.053
4.025	0.770
4.030	0.991
4.035	0.433
4.040	1.458
4.045	0.397
4.050	1.367
4.055	0.924
4.060	1.815
4.065	0.821
4.070	1.125
4.075	0.539
4.080	0.763
4.085	0.499
4.090	1.722
4.095	1.377
4.100	1.531
4.105	0.787
4.110	1.168
4.115	0.473
4.120	1.022
4.125	1.463
4.130	0.257
4.135	0.378
4.140	0.748
4.145	0.596
4.150	1.367
4.155	1.566
4.160	1.197
4.165	0.625
4.170	0.686
4.175	0.894
4.180	0.886
4.185	1.084
4.190	0.970
4.195	0.418
4.200	0.801
4.205	0.554
4.210	0.758
4.215	1.305
4.220	0.799
4.225	0.943
4.230	0.409
4.235	1.737
4.240	0.168
4.245	0.133
4.250	0.594
4.255	1.117
4.260	0.229
4.265	0.969
4.270	0.506
4.275	1.612
4.280	0.539
4.285	0.502
4.290	1.242
4.295	0.949
4.300	0.420
4.305	0.903
4.310	1.456
4.315	0.700
4.320	0.879
4.325	0.444
4.330	0.549
4.335	0.772
4.340	1.342
4.345	0.790
4.350	0.856
4.355	1.145
4.360	0.395
4.365	0.162
4.370	1.146
4.375	1.167
4.380	0.644
4.385	1.046
4.390	0.640
4.395	1.132
4.400	1.415
4.405	0.689
4.410	0.485
4.415	1.133
4.420	0.834
4.425	0.559
4.430	0.908
4.435	0.487
4.440	0.729
4.445	0.650
4.450	0.458
4.455	0.483
4.460	0.586
4.465	1.019
4.470	0.100
4.475	0.400
4.480	0.719
4.485	0.897
4.490	0.527
4.495	0.645
4.500	0.410
4.505	0.480
4.510	0.664
4.515	0.267
4.520	1.544
4.525	0.973
4.530	1.302
4.535	1.345
4.540	0.184
4.545	0.090
4.550	1.008
4.555	1.041
4.560	0.419
4.565	1.274
4.570	0.147
4.575	0.884
4.580	0.935
4.585	1.154
4.590	0.307
4.595	0.623
4.600	0.793
4.605	0.884
4.610	0.814
4.615	0.447
4.620	0.350
4.625	0.281
4.630	0.601
4.635	0.479
4.640	0.806
4.645	1.430
4.650	0.051
4.655	0.908
4.660	0.746
4.665	0.811
4.670	0.961
4.675	0.203
4.680	0.965
4.685	1.234
4.690	0.379
4.695	0.215
4.700	0.986
4.705	0.689
4.710	0.765
4.715	0.085
4.720	1.340
4.725	0.944
4.730	0.477
4.735	0.405
4.740	0.687
4.745	1.053
4.750	0.515
4.755	1.315
4.760	0.939
4.765	0.523
4.770	0.797
4.775	0.475
4.780	0.468
4.785	0.771
4.790	1.010
4.795	0.669
4.800	0.929
4.805	1.025
4.810	0.990
4.815	0.386
4.820	0.462
4.825	0.655
4.830	0.432
4.835	1.250
4.840	0.675
4.845	0.904
4.850	0.286
4.855	0.402
4.860	0.620
4.865	0.493
4.870	0.303
4.875	0.880
4.880	0.954
4.885	0.374
4.890	0.746
4.895	0.541
4.900	0.510
4.905	0.823
4.910	0.473
4.915	0.961
4.920	0.562
4.925	0.587
4.930	0.355
4.935	0.584
4.940	0.982
4.945	1.287
4.950	0.615
4.955	0.775
4.960	0.914
4.965	0.732
4.970	0.951
4.975	0.570
4.980	0.857
4.985	0.601
4.990	0.868
4.995	0.343
5.000	0.198
5.005	0.802
5.010	0.907
5.015	0.406
5.020	0.672
5.025	0.419
5.030	0.341
5.035	1.369
5.040	0.861
5.045	0.387
5.050	0.345
5.055	0.368
5.060	0.695
5.065	0.968
5.070	0.682
5.075	0.557
5.080	0.517
5.085	0.690
5.090	0.838
5.095	0.584
5.100	0.679
5.105	0.682
5.110	0.959
5.115	0.427
5.120	0.096
5.125	0.397
5.130	0.941
5.135	0.154
5.140	0.470
5.145	1.612
5.150	0.196
5.155	0.745
5.160	1.227
5.165	0.766
5.170	0.537
5.175	0.166
5.180	0.350
5.185	1.432
5.190	0.377
5.195	1.182
5.200	0.551
5.205	0.333
5.210	0.749
5.215	0.766
5.220	0.137
5.225	0.710
5.230	1.071
5.235	0.987
5.240	1.219
5.245	0.547
5.250	0.496
5.255	0.200
5.260	0.609
5.265	0.195
5.270	0.414
5.275	0.335
5.280	0.565
5.285	0.818
5.290	0.622
5.295	0.720
5.300	0.597
5.305	0.484
5.310	0.747
5.315	0.553
5.320	0.071
5.325	0.854
5.330	1.194
5.335	0.616
5.340	0.985
5.345	0.707
5.350	0.567
5.355	1.172
5.360	0.417
5.365	1.100
5.370	0.364
5.375	0.843
5.380	0.645
5.385	0.602
5.390	0.222
5.395	0.774
5.400	0.379
5.405	0.271
5.410	0.421
5.415	0.570
5.420	0.452
5.425	0.383
5.430	0.705
5.435	1.456
5.440	0.620
5.445	1.296
5.450	1.301
5.455	0.612
5.460	0.418
5.465	0.368
5.470	0.798
5.475	0.728
5.480	0.648
5.485	0.489
5.490	0.827
5.495	0.722
5.500	0.866
5.505	0.862
5.510	0.254
5.515	1.242
5.520	1.230
5.525	0.394
5.530	1.011
5.535	0.594
5.540	0.673
5.545	0.251
5.550	0.528
5.555	0.901
5.560	0.512
5.565	0.932
5.570	0.827
5.575	0.329
5.580	0.779
5.585	0.313
5.590	0.715
5.595	0.879
5.600	0.082
5.605	0.492
5.610	0.215
5.615	0.741
5.620	0.828
5.625	0.090
5.630	0.742
5.635	1.063
5.640	1.126
5.645	0.292
5.650	0.596
5.655	0.527
5.660	0.593
5.665	0.140
5.670	0.214
5.675	0.626
5.680	0.735
5.685	0.983
5.690	1.018
5.695	1.373
5.700	0.616
5.705	0.621
5.710	0.540
5.715	1.069
5.720	0.219
5.725	0.477
5.730	0.474
5.735	1.443
5.740	0.187
5.745	0.833
5.750	0.545
5.755	0.507
5.760	0.916
5.765	1.566
5.770	0.267
5.775	1.065
5.780	0.064
5.785	0.852
5.790	0.142
5.795	0.328
5.800	0.442
5.805	0.348
5.810	0.777
5.815	1.054
5.820	0.366
5.825	0.415
5.830	0.340
5.835	1.047
5.840	0.333
5.845	1.425
5.850	1.106
5.855	1.465
5.860	0.587
5.865	0.155
5.870	1.017
5.875	0.601
5.880	0.450
5.885	1.227
5.890	0.446
5.895	0.404
5.900	0.500
5.905	0.078
5.910	1.234
5.915	0.471
5.920	0.976
5.925	0.766
5.930	0.960
5.935	0.736
5.940	0.956
5.945	0.585
5.950	0.565
5.955	0.333
5.960	1.043
5.965	0.250
5.970	0.800
5.975	1.420
5.980	1.154
5.985	0.678
5.990	0.446
5.995	0.435
6.000	0.727
6.005	0.506
6.010	0.327
6.015	0.372
6.020	0.632
6.025	0.329
6.030	0.699
6.035	1.299
6.040	0.098
6.045	0.908
6.050	0.323
6.055	0.423
6.060	0.273
6.065	0.259
6.070	0.529
6.075	1.240
6.080	0.115
6.085	0.738
6.090	0.520
6.095	0.102
6.100	1.186
6.105	0.542
6.110	0.760
6.115	0.086
6.120	0.622
6.125	0.847
6.130	0.613
6.135	0.749
6.140	0.686
6.145	0.676
6.150	0.249
6.155	0.419
6.160	0.445
6.165	1.135
6.170	0.311
6.175	0.413
6.180	1.312
6.185	0.360
6.190	0.722
6.195	0.387
6.200	0.506
6.205	0.630
6.210	0.805
6.215	1.079
6.220	0.882
6.225	0.150
6.230	0.876
6.235	0.463
6.240	0.656
6.245	0.679
6.250	0.440
6.255	0.667
6.260	0.812
6.265	0.284
6.270	0.142
6.275	0.131
6.280	1.175
6.285	0.999
6.290	0.601
6.295	0.425
6.300	0.330
6.305	0.490
6.310	0.706
6.315	0.800
6.320	0.641
6.325	1.244
6.330	0.625
6.335	0.230
6.340	0.696
6.345	0.796
6.350	0.803
6.355	0.882
6.360	1.388
6.365	0.731
6.370	0.454
6.375	0.617
6.380	0.191
6.385	0.154
6.390	0.274
6.395	1.025
6.400	0.680
6.405	0.201
6.410	1.220
6.415	0.369
6.420	0.735
6.425	0.354
6.430	0.634
6.435	1.138
6.440	0.426
6.445	0.579
6.450	0.323
6.455	1.121
6.460	1.009
6.465	0.843
6.470	0.358
6.475	0.406
6.480	0.936
6.485	0.510
6.490	0.490
6.495	0.425
6.500	0.821
6.505	0.125
6.510	0.749
6.515	0.562
6.520	1.015
6.525	0.558
6.530	0.916
6.535	0.486
6.540	0.696
6.545	1.284
6.550	1.460
6.555	0.610
6.560	0.418
6.565	0.846
6.570	0.702
6.575	0.904
6.580	1.149
6.585	0.304
6.590	0.231
6.595	0.454
6.600	0.509
6.605	0.705
6.610	1.034
6.615	0.108
6.620	0.789
6.625	0.755
6.630	0.397
6.635	0.868
6.640	0.704
6.645	0.250
6.650	0.466
6.655	0.891
6.660	0.108
6.665	0.735
6.670	0.717
6.675	1.148
6.680	0.372
6.685	1.220
6.690	0.493
6.695	0.636
6.700	0.181
6.705	0.840
6.710	1.192
6.715	0.737
6.720	0.592
6.725	0.936
6.730	0.948
6.735	1.035
6.740	0.930
6.745	1.116
6.750	0.332
6.755	0.582
6.760	0.997
6.765	0.282
6.770	1.178
6.775	0.428
6.780	0.392
6.785	0.431
6.790	0.552
6.795	0.909
6.800	0.546
6.805	0.547
6.810	0.184
6.815	0.444
6.820	0.262
6.825	0.802
6.830	0.516
6.835	0.544
6.840	0.889
6.845	0.519
6.850	0.670
6.855	0.756
6.860	1.028
6.865	0.526
6.870	0.404
6.875	0.250
6.880	1.234
6.885	0.127
6.890	0.256
6.895	0.388
6.900	0.142
6.905	0.461
6.910	0.487
6.915	0.839
6.920	0.312
6.925	0.345
6.930	1.219
6.935	0.496
6.940	0.172
6.945	1.080
6.950	0.789
6.955	0.919
6.960	0.787
6.965	0.743
6.970	0.268
6.975	1.066
6.980	0.211
6.985	0.549
6.990	1.136
6.995	0.950
7.000	0.655
7.005	0.386
7.010	0.117
7.015	0.333
7.020	0.524
7.025	0.210
7.030	0.339
7.035	0.476
7.040	0.366
7.045	0.628
7.050	0.424
7.055	0.793
7.060	0.964
7.065	0.072
7.070	1.150
7.075	0.502
7.080	0.407
7.085	0.526
7.090	0.705
7.095	0.814
7.100	0.541
7.105	0.982
7.110	0.314
7.115	0.533
7.120	0.431
7.125	0.600
7.130	0.855
7.135	1.459
7.140	1.157
7.145	0.791
7.150	0.972
7.155	0.516
7.160	0.368
7.165	0.112
7.170	0.134
7.175	0.384
7.180	0.436
7.185	0.208
7.190	0.737
7.195	1.306
7.200	1.311
7.205	1.364
7.210	0.873
7.215	0.336
7.220	0.888
7.225	0.508
7.230	0.144
7.235	0.342
7.240	0.524
7.245	1.022
7.250	0.301
7.255	0.588
7.260	1.176
7.265	0.620
7.270	1.195
7.275	0.121
7.280	0.091
7.285	0.174
7.290	0.726
7.295	1.009
7.300	1.144
7.305	0.306
7.310	0.574
7.315	0.154
7.320	0.393
7.325	0.161
7.330	0.825
7.335	1.211
7.340	1.046
7.345	0.518
7.350	0.769
7.355	0.695
7.360	0.210
7.365	0.406
7.370	0.535
7.375	0.576
7.380	0.723
7.385	0.797
7.390	0.912
7.395	1.284
7.400	0.370
7.405	0.419
7.410	0.985
7.415	0.500
7.420	0.708
7.425	1.005
7.430	0.944
7.435	0.382
7.440	0.419
7.445	0.818
7.450	0.660
7.455	0.358
7.460	0.277
7.465	0.306
7.470	0.948
7.475	0.537
7.480	0.351
7.485	0.695
7.490	0.575
7.495	0.277
7.500	0.384
7.505	0.917
7.510	0.576
7.515	1.459
7.520	0.542
7.525	0.718
7.530	0.101
7.535	1.204
7.540	1.098
7.545	1.039
7.550	1.056
7.555	0.501
7.560	0.440
7.565	0.556
7.570	0.573
7.575	0.650
7.580	0.542
7.585	0.902
7.590	1.155
7.595	0.492
7.600	0.236
7.605	0.561
7.610	0.607
7.615	0.314
7.620	0.315
7.625	1.050
7.630	0.432
7.635	0.493
7.640	1.276
7.645	0.792
7.650	0.530
7.655	1.197
7.660	0.831
7.665	0.789
7.670	0.426
7.675	0.504
7.680	0.412
7.685	0.647
7.690	0.481
7.695	0.392
7.700	0.848
7.705	0.683
7.710	1.461
7.715	0.676
7.720	0.920
7.725	0.170
7.730	1.447
7.735	1.104
7.740	0.838
7.745	0.602
7.750	0.378
7.755	0.919
7.760	0.777
7.765	0.469
7.770	0.231
7.775	0.867
7.780	0.593
7.785	0.228
7.790	1.089
7.795	0.280
7.800	0.330
7.805	0.341
7.810	0.535
7.815	1.005
7.820	0.192
7.825	0.782
7.830	0.655
7.835	0.660
7.840	0.582
7.845	0.436
7.850	1.257
7.855	0.232
7.860	0.598
7.865	0.176
7.870	0.949
7.875	0.526
7.880	0.588
7.885	0.436
7.890	0.088
7.895	0.523
7.900	0.765
7.905	0.356
7.910	0.993
7.915	0.608
7.920	0.488
7.925	0.619
7.930	0.874
7.935	0.645
7.940	0.426
7.945	1.070
7.950	0.929
7.955	0.437
7.960	0.600
7.965	0.399
7.970	0.735
7.975	0.791
7.980	0.503
7.985	0.863
7.990	0.432
7.995	1.042
8.000	0.539
8.005	0.318
8.010	0.407
8.015	0.534
8.020	0.750
8.025	1.341
8.030	0.663
8.035	1.409
8.040	0.589
8.045	0.161
8.050	0.990
8.055	0.742
8.060	0.607
8.065	0.724
8.070	0.529
8.075	0.980
8.080	0.228
8.085	0.803
8.090	0.689
8.095	0.226
8.100	0.727
8.105	1.042
8.110	0.482
8.115	0.567
8.120	0.220
8.125	0.452
8.130	1.370
8.135	0.482
8.140	0.726
8.145	0.479
8.150	0.819
8.155	0.717
8.160	0.518
8.165	0.454
8.170	0.041
8.175	1.330
8.180	0.605
8.185	0.842
8.190	0.388
8.194	0.738
8.199	1.389
8.204	1.486
8.209	0.529
8.214	0.278
8.219	0.498
8.224	0.554
8.229	0.491
8.234	0.144
8.239	0.212
8.244	0.237
8.249	0.765
8.254	0.346
8.259	1.075
8.264	1.406
8.269	0.783
8.274	0.938
8.279	0.811
8.284	0.076
8.289	0.481
8.294	0.883
8.299	0.489
8.304	0.260
8.309	0.206
8.314	0.219
8.319	0.259
8.324	1.118
8.329	1.092
8.334	0.585
8.339	0.554
8.344	0.181
8.349	0.256
8.354	1.151
8.359	0.429
8.364	1.020
8.369	0.653
8.374	0.573
8.379	0.676
8.384	0.903
8.389	0.914
8.394	1.481
8.399	0.310
8.404	0.539
8.409	0.479
8.414	0.802
8.419	0.277
8.424	0.701
8.429	0.786
8.434	1.205
8.439	0.495
8.444	1.261
8.449	0.733
8.454	0.631
8.459	0.790
8.464	0.611
8.469	0.370
8.474	0.273
8.479	0.886
8.484	0.515
8.489	0.675
8.494	0.312
8.499	0.611
8.504	0.363
8.509	0.447
8.514	0.288
8.519	0.594
8.524	1.297
8.529	0.796
8.534	0.686
8.539	0.711
8.544	0.511
8.549	0.321
8.554	0.784
8.559	0.749
8.564	0.372
8.569	0.607
8.574	0.238
8.579	0.844
8.584	0.489
8.589	1.094
8.594	0.648
8.599	0.553
8.604	0.792
8.609	0.045
8.614	0.845
8.619	1.126
8.624	1.026
8.629	0.321
8.634	0.741
8.639	0.293
8.644	0.525
8.649	0.560
8.654	0.347
8.659	0.346
8.664	0.738
8.669	0.581
8.674	0.612
8.679	0.255
8.684	0.420
8.689	0.733
8.694	0.305
8.699	0.984
8.704	0.594
8.709	0.536
8.714	0.618
8.719	0.850
8.724	0.298
8.729	0.728
8.734	0.682
8.739	0.904
8.744	0.630
8.749	0.883
8.754	1.129
8.759	0.621
8.764	0.374
8.769	0.593
8.774	0.362
8.779	1.456
8.784	0.093
8.789	0.630
8.794	0.523
8.799	0.782
8.804	0.605
8.809	0.520
8.814	0.308
8.819	0.284
8.824	0.347
8.829	0.744
8.834	0.770
8.839	1.459
8.844	0.920
8.849	1.042
8.854	0.072
8.859	0.178
8.864	0.324
8.869	0.686
8.874	0.745
8.879	0.509
8.884	0.411
8.889	0.798
8.894	0.868
8.899	0.802
8.904	0.858
8.909	0.198
8.914	0.631
8.919	0.582
8.924	0.895
8.929	0.880
8.934	0.684
8.939	0.385
8.944	0.341
8.949	0.722
8.954	0.259
8.959	0.568
8.964	0.271
8.969	0.693
8.974	0.410
8.979	1.120
8.984	0.173
8.989	0.236
8.994	1.124
8.999	0.412
9.004	0.829
9.009	0.811
9.014	0.240
9.019	0.257
9.024	0.665
9.029	0.692
9.034	1.101
9.039	0.373
9.044	0.728
9.049	0.723
9.054	0.830
9.059	0.536
9.064	0.523
9.069	1.191
9.074	1.032
9.079	0.662
9.084	0.227
9.089	1.065
9.094	0.649
9.099	0.740
9.104	0.428
9.109	0.856
9.114	0.145
9.119	0.942
9.124	0.747
9.129	0.270
9.134	1.079
9.139	0.878
9.144	0.149
9.149	0.444
9.154	0.415
9.159	0.234
9.164	0.275
9.169	0.238
9.174	0.355
9.179	0.825
9.184	0.345
9.189	0.190
9.194	0.497
9.199	0.199
9.204	0.686
9.209	0.799
9.214	0.587
9.219	0.595
9.224	0.467
9.229	0.937
9.234	0.919
9.239	0.695
9.244	1.436
9.249	0.831
9.254	0.967
9.259	0.451
9.264	0.275
9.269	0.397
9.274	0.760
9.279	0.467
9.284	0.668
9.289	0.243
9.294	0.149
9.299	0.251
9.304	0.146
9.309	0.457
9.314	0.255
9.319	0.728
9.324	0.291
9.329	0.112
9.334	0.478
9.339	0.789
9.344	0.631
9.349	1.033
9.354	0.889
9.359	0.885
9.364	0.500
9.369	0.451
9.374	0.435
9.379	0.534
9.384	0.991
9.389	1.291
9.394	0.639
9.399	0.448
9.404	0.137
9.409	0.852
9.414	1.143
9.419	1.509
9.424	0.455
9.429	0.881
9.434	0.632
9.439	0.588
9.444	0.533
9.449	0.739
9.454	0.489
9.459	1.068
9.464	0.148
9.469	0.910
9.474	0.419
9.479	0.511
9.484	0.740
9.489	0.209
9.494	0.400
9.499	0.080
9.504	0.552
9.509	1.382
9.514	0.998
9.519	0.804
9.524	0.836
9.529	0.403
9.534	0.809
9.539	0.289
9.544	0.956
9.549	1.669
9.554	0.594
9.559	0.383
9.564	0.213
9.569	0.567
9.574	0.478
9.579	0.690
9.584	0.729
9.589	0.885
9.594	0.927
9.599	0.629
9.604	0.515
9.609	0.906
9.614	0.646
9.619	0.804
9.624	0.803
9.629	0.951
9.634	0.988
9.639	0.419
9.644	0.076
9.649	0.661
9.654	0.236
9.659	0.435
9.664	0.672
9.669	0.428
9.674	1.187
9.679	0.722
9.684	1.140
9.689	0.842
9.694	0.526
9.699	0.498
9.704	0.851
9.709	0.596
9.714	0.347
9.719	0.676
9.724	1.819
9.729	0.746
9.734	0.455
9.739	0.494
9.744	0.279
9.749	0.274
9.754	1.051
9.759	0.376
9.764	1.049
9.769	1.304
9.774	0.858
9.779	1.145
9.784	0.691
9.789	0.995
9.794	0.820
9.799	0.964
9.804	0.989
9.809	1.086
9.814	1.409
9.819	0.633
9.824	0.688
9.829	0.555
9.834	0.682
9.839	0.605
9.844	0.247
9.849	0.438
9.854	0.608
9.859	0.178
9.864	0.337
9.869	0.613
9.874	0.388
9.879	0.359
9.884	0.216
9.889	0.032
9.894	0.797
9.899	0.308
9.904	0.460
9.909	0.508
9.914	0.768
9.919	0.517
9.924	1.341
9.929	0.346
9.934	0.418
9.939	0.400
9.944	0.479
9.949	0.240
9.954	1.379
9.959	0.228
9.964	0.187
9.969	0.948
9.974	0.594
9.979	0.487
9.984	0.742
9.989	0.746
9.994	0.686
[truncated: 1 more rows]
