# Supplementary material for: Chemometric Analysis of a Ternary Mixture of Caffeine, Quinic Acid, and Nicotinic Acid by Terahertz Spectroscopy
Source: ACS Omega. 2022 Sep 27;7(40):35783–91. doi: 10.1021/acsomega.2c03808 (PMC9558605; doi:10.1021/acsomega.2c03808)
Supplement: Supplementary file 2 — ao2c03808_si_002.zip [file ao2c03808_si_002.zip › data_and_codes/extended_data/id0-48_run001/fda-10-2.csv]

0.000	2483.318
0.005	760.841
0.010	655.795
0.015	1184.512
0.020	1558.962
0.025	389.585
0.030	564.377
0.035	711.159
0.040	696.725
0.045	1316.047
0.050	1091.207
0.055	1489.842
0.060	478.091
0.065	242.337
0.070	818.778
0.075	749.305
0.080	547.323
0.085	576.379
0.090	584.722
0.095	832.733
0.100	874.051
0.105	1976.132
0.110	2757.938
0.115	2423.620
0.120	4268.860
0.125	3337.636
0.130	1765.906
0.135	2761.530
0.140	2894.607
0.145	2993.297
0.150	2712.945
0.155	2830.277
0.160	2783.570
0.165	2779.777
0.170	2870.222
0.175	4400.505
0.180	5161.328
0.185	4647.047
0.190	5429.623
0.195	6700.681
0.200	7043.383
0.205	6177.145
0.210	6319.109
0.215	5729.434
0.220	6844.633
0.225	6575.442
0.230	7499.803
0.235	9157.038
0.240	8809.248
0.245	8518.750
0.250	8403.128
0.255	8475.329
0.260	8122.537
0.265	8739.130
0.270	8578.180
0.275	10031.059
0.280	9301.434
0.285	8325.375
0.290	8834.458
0.295	9610.617
0.300	9466.910
0.305	9291.238
0.310	10254.654
0.315	9953.293
0.320	10454.178
0.325	10220.898
0.330	10660.636
0.335	9781.301
0.340	9651.084
0.345	9328.177
0.350	10086.771
0.355	10000.514
0.360	9105.238
0.365	10024.702
0.370	10784.718
0.375	10696.639
0.380	9779.936
0.385	10172.976
0.390	10021.716
0.395	10261.722
0.400	9790.506
0.405	10151.660
0.410	10169.309
0.415	10172.456
0.420	9760.352
0.425	9575.519
0.430	9755.737
0.435	9155.945
0.440	9059.937
0.445	9706.109
0.450	9908.944
0.455	9189.255
0.460	9801.132
0.465	9234.120
0.470	9242.066
0.475	9290.459
0.480	9396.802
0.485	9654.051
0.490	9667.171
0.495	9442.052
0.500	9334.107
0.505	9581.072
0.510	9518.699
0.515	9555.949
0.520	9451.245
0.525	9365.327
0.530	9056.685
0.535	9029.153
0.540	9416.224
0.545	9046.018
0.550	7917.917
0.555	5366.936
0.560	3545.227
0.565	7105.275
0.570	8155.633
0.575	8480.276
0.580	8902.390
0.585	8780.057
0.590	8641.263
0.595	8898.972
0.600	9087.571
0.605	8635.996
0.610	8893.978
0.615	8974.560
0.620	8641.286
0.625	8630.379
0.630	8614.627
0.635	8542.406
0.640	8326.479
0.645	8267.954
0.650	7998.202
0.655	8313.785
0.660	7987.907
0.665	7684.709
0.670	7799.820
0.675	7851.779
0.680	7665.991
0.685	7577.996
0.690	7478.653
0.695	7513.110
0.700	7457.767
0.705	7053.160
0.710	7256.397
0.715	7216.641
0.720	7040.938
0.725	7101.558
0.730	6940.586
0.735	6898.342
0.740	6958.721
0.745	6374.107
0.750	5064.669
0.755	3423.687
0.760	5530.653
0.765	6115.223
0.770	6155.434
0.775	6343.952
0.780	6337.871
0.785	6140.621
0.790	5985.417
0.795	6156.012
0.800	5943.032
0.805	5831.429
0.810	5817.306
0.815	5757.762
0.820	5789.063
0.825	5769.284
0.830	5544.212
0.835	5652.008
0.840	5750.643
0.845	5482.216
0.850	5468.459
0.855	5644.423
0.860	5493.337
0.865	5505.158
0.870	5414.605
0.875	5396.867
0.880	5398.787
0.885	5255.962
0.890	5167.381
0.895	5223.275
0.900	5009.202
0.905	4859.387
0.910	4966.844
0.915	4797.112
0.920	4636.154
0.925	4654.579
0.930	4667.907
0.935	4646.397
0.940	4596.721
0.945	4472.984
0.950	4544.974
0.955	4552.466
0.960	4385.724
0.965	4358.050
0.970	4319.957
0.975	4323.784
0.980	4037.238
0.985	3767.936
0.990	2522.395
0.995	3373.807
1.000	3705.317
1.005	4064.604
1.010	4041.634
1.015	3786.390
1.020	3825.332
1.025	3858.489
1.030	3769.128
1.035	3624.369
1.040	3567.367
1.045	3630.179
1.050	3606.244
1.055	3402.146
1.060	3493.056
1.065	3521.875
1.070	3399.390
1.075	3253.296
1.080	3203.758
1.085	3007.002
1.090	2522.303
1.095	1203.812
1.100	168.310
1.105	1051.140
1.110	1767.825
1.115	959.686
1.120	1820.833
1.125	2546.591
1.130	2793.924
1.135	2799.588
1.140	2700.966
1.145	2629.950
1.150	2243.804
1.155	1247.824
1.160	844.251
1.165	105.271
1.170	692.727
1.175	1798.549
1.180	2289.590
1.185	2528.074
1.190	2647.699
1.195	2542.120
1.200	2543.473
1.205	2146.532
1.210	758.580
1.215	1703.699
1.220	2247.816
1.225	2198.872
1.230	1182.476
1.235	1557.937
1.240	2229.560
1.245	2557.508
1.250	2557.055
1.255	2596.398
1.260	2579.062
1.265	2498.985
1.270	2578.873
1.275	2507.886
1.280	2343.277
1.285	2455.894
1.290	2518.269
1.295	2360.879
1.300	2436.059
1.305	2465.255
1.310	2402.766
1.315	2406.986
1.320	2356.792
1.325	2090.335
1.330	2283.492
1.335	2280.338
1.340	2305.791
1.345	2368.905
1.350	2202.089
1.355	2211.711
1.360	2267.117
1.365	2166.761
1.370	2091.780
1.375	2104.748
1.380	2078.092
1.385	1972.952
1.390	1930.732
1.395	1862.830
1.400	1763.967
1.405	1470.729
1.410	596.351
1.415	48.071
1.420	936.479
1.425	1514.885
1.430	1743.777
1.435	1878.178
1.440	1874.182
1.445	1822.972
1.450	1881.111
1.455	1912.767
1.460	1822.842
1.465	1820.304
1.470	1843.027
1.475	1778.611
1.480	1743.231
1.485	1737.868
1.490	1733.263
1.495	1696.620
1.500	1629.359
1.505	1647.501
1.510	1650.293
1.515	1592.271
1.520	1573.023
1.525	1600.622
1.530	1575.270
1.535	1547.718
1.540	1533.725
1.545	1459.540
1.550	1515.757
1.555	1475.275
1.560	1450.189
1.565	1491.674
1.570	1442.387
1.575	1376.967
1.580	1386.927
1.585	1365.574
1.590	1262.417
1.595	1199.977
1.600	1001.205
1.605	338.508
1.610	606.709
1.615	996.670
1.620	1123.491
1.625	1135.061
1.630	1099.889
1.635	1078.727
1.640	1046.879
1.645	945.122
1.650	860.859
1.655	684.114
1.660	247.123
1.665	58.213
1.670	41.813
1.675	62.077
1.680	99.664
1.685	396.427
1.690	618.917
1.695	718.619
1.700	714.114
1.705	646.149
1.710	445.458
1.715	88.718
1.720	31.288
1.725	75.577
1.730	313.054
1.735	576.664
1.740	711.741
1.745	777.970
1.750	816.497
1.755	802.649
1.760	780.946
1.765	439.303
1.770	555.198
1.775	710.252
1.780	759.158
1.785	744.114
1.790	695.490
1.795	483.198
1.800	161.479
1.805	359.380
1.810	611.428
1.815	693.266
1.820	709.469
1.825	715.970
1.830	712.549
1.835	699.329
1.840	686.002
1.845	676.121
1.850	651.229
1.855	618.440
1.860	566.841
1.865	405.300
1.870	84.247
1.875	96.575
1.880	391.081
1.885	539.107
1.890	586.641
1.895	609.079
1.900	613.419
1.905	601.028
1.910	565.349
1.915	505.248
1.920	213.816
1.925	16.491
1.930	329.895
1.935	497.402
1.940	560.400
1.945	576.741
1.950	578.103
1.955	578.013
1.960	572.822
1.965	562.759
1.970	562.289
1.975	563.710
1.980	552.265
1.985	553.284
1.990	549.596
1.995	541.752
2.000	534.680
2.005	529.119
2.010	521.471
2.015	518.997
2.020	418.057
2.025	455.218
2.030	472.699
2.035	448.447
2.040	344.438
2.045	88.982
2.050	262.511
2.055	393.486
2.060	435.036
2.065	437.332
2.070	424.084
2.075	329.566
2.080	146.944
2.085	323.000
2.090	399.436
2.095	420.922
2.100	428.393
2.105	429.382
2.110	425.345
2.115	426.538
2.120	421.168
2.125	411.810
2.130	399.369
2.135	387.467
2.140	378.724
2.145	357.178
2.150	327.952
2.155	299.249
2.160	220.194
2.165	60.546
2.170	8.206
2.175	87.624
2.180	191.563
2.185	238.832
2.190	238.496
2.195	121.718
2.200	14.688
2.205	54.605
2.210	163.423
2.215	212.434
2.220	119.807
2.225	17.582
2.230	29.758
2.235	144.489
2.240	221.629
2.245	244.466
2.250	235.824
2.255	230.107
2.260	164.711
2.265	36.626
2.270	19.413
2.275	51.758
2.280	146.699
2.285	210.370
2.290	239.190
2.295	251.653
2.300	254.955
2.305	253.668
2.310	249.598
2.315	242.839
2.320	216.436
2.325	198.561
2.330	209.823
2.335	206.209
2.340	197.178
2.345	130.736
2.350	20.775
2.355	109.324
2.360	154.026
2.365	141.340
2.370	55.369
2.375	71.542
2.380	126.779
2.385	128.302
2.390	56.291
2.395	9.308
2.400	13.377
2.405	66.072
2.410	121.397
2.415	148.649
2.420	163.685
2.425	164.087
2.430	153.562
2.435	132.588
2.440	155.116
2.445	160.947
2.450	131.685
2.455	125.213
2.460	87.784
2.465	18.837
2.470	15.901
2.475	39.875
2.480	95.917
2.485	129.459
2.490	146.003
2.495	151.851
2.500	152.992
2.505	153.992
2.510	153.363
2.515	151.242
2.520	148.938
2.525	150.681
2.530	148.524
2.535	145.862
2.540	145.027
2.545	143.157
2.550	139.772
2.555	138.462
2.560	135.571
2.565	136.169
2.570	117.220
2.575	108.846
2.580	116.516
2.585	122.285
2.590	120.591
2.595	116.118
2.600	111.689
2.605	106.749
2.610	100.632
2.615	93.362
2.620	85.528
2.625	72.499
2.630	35.262
2.635	9.985
2.640	5.044
2.645	3.736
2.650	6.763
2.655	13.496
2.660	25.178
2.665	26.113
2.670	8.101
2.675	38.088
2.680	60.389
2.685	62.610
2.690	31.077
2.695	20.421
2.700	58.064
2.705	74.967
2.710	80.990
2.715	84.236
2.720	85.863
2.725	84.924
2.730	82.232
2.735	80.904
2.740	76.935
2.745	71.055
2.750	65.935
2.755	59.784
2.760	51.992
2.765	35.912
2.770	9.239
2.775	2.867
2.780	2.307
2.785	4.757
2.790	13.826
2.795	24.884
2.800	40.166
2.805	51.660
2.810	58.351
2.815	64.825
2.820	68.937
2.825	69.627
2.830	70.746
2.835	71.609
2.840	69.736
2.845	68.317
2.850	67.213
2.855	65.700
2.860	62.943
2.865	60.083
2.870	56.993
2.875	54.794
2.880	31.280
2.885	8.384
2.890	7.818
2.895	13.370
2.900	32.912
2.905	46.103
2.910	50.770
2.915	54.256
2.920	53.107
2.925	54.354
2.930	54.015
2.935	51.723
2.940	48.410
2.945	44.261
2.950	41.884
2.955	36.234
2.960	31.207
2.965	13.381
2.970	4.963
2.975	1.985
2.980	4.136
2.985	6.534
2.990	12.189
2.995	18.781
3.000	15.752
3.005	6.954
3.010	2.338
3.015	0.927
3.020	1.344
3.025	5.684
3.030	6.531
3.035	13.451
3.040	18.180
3.045	7.043
3.050	4.454
3.055	8.254
3.060	19.105
3.065	25.189
3.070	28.046
3.075	29.321
3.080	30.557
3.085	31.616
3.090	30.246
3.095	30.544
3.100	30.795
3.105	30.259
3.110	29.294
3.115	29.429
3.120	28.574
3.125	25.168
3.130	9.830
3.135	3.839
3.140	1.418
3.145	2.882
3.150	7.876
3.155	11.042
3.160	16.214
3.165	7.995
3.170	2.764
3.175	3.400
3.180	5.719
3.185	7.782
3.190	2.514
3.195	12.217
3.200	18.698
3.205	20.985
3.210	23.134
3.215	14.622
3.220	10.485
3.225	19.126
3.230	18.552
3.235	8.688
3.240	2.666
3.245	11.913
3.250	17.303
3.255	19.689
3.260	20.260
3.265	21.042
3.270	22.061
3.275	21.265
3.280	20.588
3.285	18.702
3.290	19.396
3.295	19.909
3.300	19.476
3.305	17.341
3.310	17.746
3.315	17.661
3.320	16.350
3.325	14.966
3.330	7.449
3.335	1.955
3.340	1.262
3.345	3.124
3.350	7.251
3.355	11.898
3.360	15.085
3.365	15.862
3.370	17.293
3.375	16.261
3.380	16.192
3.385	16.895
3.390	16.238
3.395	15.952
3.400	15.463
3.405	15.686
3.410	15.935
3.415	15.061
3.420	16.052
3.425	15.215
3.430	14.301
3.435	15.355
3.440	15.264
3.445	16.009
3.450	14.725
3.455	15.863
3.460	15.496
3.465	16.113
3.470	14.530
3.475	13.230
3.480	14.336
3.485	12.785
3.490	12.878
3.495	12.947
3.500	10.698
3.505	4.777
3.510	9.512
3.515	8.336
3.520	8.495
3.525	10.693
3.530	10.300
3.535	12.089
3.540	5.548
3.545	2.103
3.550	4.065
3.555	9.013
3.560	10.562
3.565	10.198
3.570	10.485
3.575	10.284
3.580	10.752
3.585	9.565
3.590	9.076
3.595	7.568
3.600	3.276
3.605	0.545
3.610	2.273
3.615	2.572
3.620	1.504
3.625	1.813
3.630	5.500
3.635	6.658
3.640	6.141
3.645	4.786
3.650	0.700
3.655	0.544
3.660	1.602
3.665	0.383
3.670	1.458
3.675	1.232
3.680	4.938
3.685	3.341
3.690	3.373
3.695	3.676
3.700	1.617
3.705	4.659
3.710	4.706
3.715	7.254
3.720	5.808
3.725	7.039
3.730	4.943
3.735	5.366
3.740	5.445
3.745	5.270
3.750	5.778
3.755	7.099
3.760	6.904
3.765	7.104
3.770	6.927
3.775	6.137
3.780	5.813
3.785	4.965
3.790	5.053
3.795	3.023
3.800	1.417
3.805	0.968
3.810	0.754
3.815	0.532
3.820	0.443
3.825	0.880
3.830	1.548
3.835	1.774
3.840	2.689
3.845	4.211
3.850	3.230
3.855	4.739
3.860	4.200
3.865	1.533
3.870	3.335
3.875	4.085
3.880	4.909
3.885	5.009
3.890	5.551
3.895	6.169
3.900	5.471
3.905	4.394
3.910	4.911
3.915	4.100
3.920	4.092
3.925	4.535
3.930	2.725
3.935	3.532
3.940	4.994
3.945	4.013
3.950	3.913
3.955	1.760
3.960	1.240
3.965	0.847
3.970	1.112
3.975	0.432
3.980	0.156
3.985	0.432
3.990	0.836
3.995	0.260
4.000	2.203
4.005	1.701
4.010	0.413
4.015	0.727
4.020	1.996
4.025	2.607
4.030	3.027
4.035	2.949
4.040	1.989
4.045	2.023
4.050	2.366
4.055	2.856
4.060	2.732
4.065	2.476
4.070	2.649
4.075	3.389
4.080	2.113
4.085	2.616
4.090	1.266
4.095	2.780
4.100	4.154
4.105	2.929
4.110	3.196
4.115	3.095
4.120	3.397
4.125	2.084
4.130	2.591
4.135	3.405
4.140	2.333
4.145	2.693
4.150	3.134
4.155	2.717
4.160	1.391
4.165	1.240
4.170	0.898
4.175	0.635
4.180	1.172
4.185	0.326
4.190	0.441
4.195	0.650
4.200	0.283
4.205	1.243
4.210	0.804
4.215	1.172
4.220	1.305
4.225	0.790
4.230	0.605
4.235	0.326
4.240	1.321
4.245	2.032
4.250	0.184
4.255	1.788
4.260	2.851
4.265	2.610
4.270	1.723
4.275	3.294
4.280	4.051
4.285	3.777
4.290	3.394
4.295	2.561
4.300	2.952
4.305	2.784
4.310	2.283
4.315	2.428
4.320	3.116
4.325	2.784
4.330	2.534
4.335	2.576
4.340	1.761
4.345	1.793
4.350	2.983
4.355	1.210
4.360	1.903
4.365	1.994
4.370	2.751
4.375	1.814
4.380	1.522
4.385	1.585
4.390	3.055
4.395	2.987
4.400	2.585
4.405	2.126
4.410	1.832
4.415	1.560
4.420	2.092
4.425	1.452
4.430	2.281
4.435	2.178
4.440	1.767
4.445	0.818
4.450	1.742
4.455	1.500
4.460	0.870
4.465	0.984
4.470	0.665
4.475	0.168
4.480	0.664
4.485	1.183
4.490	0.709
4.495	1.133
4.500	1.095
4.505	0.254
4.510	0.383
4.515	0.656
4.520	0.310
4.525	0.917
4.530	0.817
4.535	0.151
4.540	1.099
4.545	0.832
4.550	0.683
4.555	0.837
4.560	1.008
4.565	0.449
4.570	1.837
4.575	1.440
4.580	0.610
4.585	1.708
4.590	1.677
4.595	0.550
4.600	1.122
4.605	1.129
4.610	0.686
4.615	0.655
4.620	0.315
4.625	0.409
4.630	0.365
4.635	1.892
4.640	0.182
4.645	0.453
4.650	1.697
4.655	0.835
4.660	0.737
4.665	1.418
4.670	1.059
4.675	1.116
4.680	1.814
4.685	0.812
4.690	0.598
4.695	1.439
4.700	0.015
4.705	1.097
4.710	0.640
4.715	1.336
4.720	0.954
4.725	1.075
4.730	0.356
4.735	0.751
4.740	0.777
4.745	0.291
4.750	0.718
4.755	0.650
4.760	1.127
4.765	0.920
4.770	0.379
4.775	0.684
4.780	0.728
4.785	0.431
4.790	0.486
4.795	1.715
4.800	1.561
4.805	0.121
4.810	1.205
4.815	1.184
4.820	0.407
4.825	1.275
4.830	0.753
4.835	1.680
4.840	0.763
4.845	0.811
4.850	1.028
4.855	1.025
4.860	1.209
4.865	0.145
4.870	1.528
4.875	1.410
4.880	0.779
4.885	1.012
4.890	1.104
4.895	1.480
4.900	1.338
4.905	1.353
4.910	0.082
4.915	0.214
4.920	0.796
4.925	0.329
4.930	0.216
4.935	0.724
4.940	0.553
4.945	0.620
4.950	0.571
4.955	1.966
4.960	0.529
4.965	1.168
4.970	1.578
4.975	1.180
4.980	1.412
4.985	1.105
4.990	0.786
4.995	1.168
5.000	0.244
5.005	0.536
5.010	0.409
5.015	1.052
5.020	1.055
5.025	0.915
5.030	0.875
5.035	0.566
5.040	0.747
5.045	0.631
5.050	1.150
5.055	0.877
5.060	1.309
5.065	1.069
5.070	1.176
5.075	0.786
5.080	0.817
5.085	1.012
5.090	0.620
5.095	0.692
5.100	1.306
5.105	0.401
5.110	1.267
5.115	0.783
5.120	1.380
5.125	0.422
5.130	0.340
5.135	0.608
5.140	0.162
5.145	0.635
5.150	0.305
5.155	0.512
5.160	0.901
5.165	0.279
5.170	1.408
5.175	1.210
5.180	0.571
5.185	0.600
5.190	1.844
5.195	1.467
5.200	0.348
5.205	0.638
5.210	0.255
5.215	0.717
5.220	1.301
5.225	0.075
5.230	0.474
5.235	0.124
5.240	1.978
5.245	1.487
5.250	1.321
5.255	0.503
5.260	1.213
5.265	1.068
5.270	0.908
5.275	0.685
5.280	0.709
5.285	0.237
5.290	0.617
5.295	0.630
5.300	0.767
5.305	1.068
5.310	0.252
5.315	0.890
5.320	1.525
5.325	0.962
5.330	0.096
5.335	0.806
5.340	0.436
5.345	0.206
5.350	1.101
5.355	1.419
5.360	0.925
5.365	0.648
5.370	0.675
5.375	0.841
5.380	0.785
5.385	0.404
5.390	0.985
5.395	0.762
5.400	1.113
5.405	1.461
5.410	1.037
5.415	1.705
5.420	0.739
5.425	1.770
5.430	0.675
5.435	1.682
5.440	0.483
5.445	0.306
5.450	0.924
5.455	0.503
5.460	1.446
5.465	0.264
5.470	0.397
5.475	1.311
5.480	1.275
5.485	0.250
5.490	0.858
5.495	1.212
5.500	0.479
5.505	1.096
5.510	1.613
5.515	0.998
5.520	0.556
5.525	0.918
5.530	1.517
5.535	1.250
5.540	1.276
5.545	1.141
5.550	1.008
5.555	1.196
5.560	0.336
5.565	1.103
5.570	1.181
5.575	1.169
5.580	0.793
5.585	1.238
5.590	0.829
5.595	0.751
5.600	0.793
5.605	1.699
5.610	0.241
5.615	1.315
5.620	0.285
5.625	0.641
5.630	0.274
5.635	0.137
5.640	1.621
5.645	0.873
5.650	0.544
5.655	0.451
5.660	1.626
5.665	1.274
5.670	0.349
5.675	0.963
5.680	0.554
5.685	0.836
5.690	0.296
5.695	0.408
5.700	0.422
5.705	0.472
5.710	0.627
5.715	0.228
5.720	0.250
5.725	1.528
5.730	0.812
5.735	0.912
5.740	0.627
5.745	0.666
5.750	0.266
5.755	0.765
5.760	0.732
5.765	0.489
5.770	0.661
5.775	0.941
5.780	0.214
5.785	1.049
5.790	0.516
5.795	1.059
5.800	0.800
5.805	0.631
5.810	0.543
5.815	0.702
5.820	0.588
5.825	0.772
5.830	1.393
5.835	0.465
5.840	0.220
5.845	0.451
5.850	0.405
5.855	0.520
5.860	1.041
5.865	0.313
5.870	1.143
5.875	0.574
5.880	0.535
5.885	0.104
5.890	0.763
5.895	0.772
5.900	0.889
5.905	0.801
5.910	0.727
5.915	0.500
5.920	0.610
5.925	1.107
5.930	0.622
5.935	1.257
5.940	0.425
5.945	0.754
5.950	0.807
5.955	0.490
5.960	0.581
5.965	0.519
5.970	0.639
5.975	0.066
5.980	0.998
5.985	0.207
5.990	0.355
5.995	1.004
6.000	0.124
6.005	0.969
6.010	1.690
6.015	1.220
6.020	1.408
6.025	0.443
6.030	0.374
6.035	1.293
6.040	0.785
6.045	0.485
6.050	0.708
6.055	0.756
6.060	1.038
6.065	0.566
6.070	0.498
6.075	0.237
6.080	0.880
6.085	0.115
6.090	0.425
6.095	1.211
6.100	1.061
6.105	0.305
6.110	1.009
6.115	0.845
6.120	0.703
6.125	0.637
6.130	0.367
6.135	0.404
6.140	0.232
6.145	0.260
6.150	0.680
6.155	0.523
6.160	0.602
6.165	0.804
6.170	0.535
6.175	0.354
6.180	0.936
6.185	0.559
6.190	0.357
6.195	0.539
6.200	0.511
6.205	1.019
6.210	0.525
6.215	0.751
6.220	0.159
6.225	1.054
6.230	1.053
6.235	1.056
6.240	0.517
6.245	0.541
6.250	0.571
6.255	0.481
6.260	0.436
6.265	0.585
6.270	0.194
6.275	0.981
6.280	1.179
6.285	0.813
6.290	1.109
6.295	0.403
6.300	0.329
6.305	0.732
6.310	1.124
6.315	1.672
6.320	1.023
6.325	0.454
6.330	0.260
6.335	0.202
6.340	0.734
6.345	0.510
6.350	1.133
6.355	1.049
6.360	0.470
6.365	0.293
6.370	0.153
6.375	0.450
6.380	0.766
6.385	0.645
6.390	0.951
6.395	0.372
6.400	0.695
6.405	0.133
6.410	0.704
6.415	0.156
6.420	0.562
6.425	0.249
6.430	0.201
6.435	0.708
6.440	0.486
6.445	0.259
6.450	0.407
6.455	0.310
6.460	0.968
6.465	0.892
6.470	1.281
6.475	1.032
6.480	0.917
6.485	0.740
6.490	0.284
6.495	0.376
6.500	0.767
6.505	0.918
6.510	0.287
6.515	1.646
6.520	0.345
6.525	0.609
6.530	0.457
6.535	0.608
6.540	1.482
6.545	1.207
6.550	0.937
6.555	0.810
6.560	0.996
6.565	0.173
6.570	0.365
6.575	0.931
6.580	0.812
6.585	0.483
6.590	1.117
6.595	0.973
6.600	0.202
6.605	0.579
6.610	0.562
6.615	1.204
6.620	0.587
6.625	0.575
6.630	0.466
6.635	1.368
6.640	0.591
6.645	1.042
6.650	0.560
6.655	0.853
6.660	0.575
6.665	0.512
6.670	0.479
6.675	0.392
6.680	1.096
6.685	0.296
6.690	0.581
6.695	0.504
6.700	0.971
6.705	0.545
6.710	0.052
6.715	0.599
6.720	0.380
6.725	0.853
6.730	1.342
6.735	0.867
6.740	0.608
6.745	0.818
6.750	0.180
6.755	0.798
6.760	0.260
6.765	0.345
6.770	0.616
6.775	0.978
6.780	0.972
6.785	0.250
6.790	0.792
6.795	0.688
6.800	0.413
6.805	0.541
6.810	1.015
6.815	0.639
6.820	0.506
6.825	0.780
6.830	0.681
6.835	0.395
6.840	0.792
6.845	0.325
6.850	0.385
6.855	0.046
6.860	0.678
6.865	0.115
6.870	1.061
6.875	0.635
6.880	1.618
6.885	0.246
6.890	0.331
6.895	0.531
6.900	0.654
6.905	0.453
6.910	0.129
6.915	0.747
6.920	1.251
6.925	0.815
6.930	0.350
6.935	0.619
6.940	0.925
6.945	0.939
6.950	0.568
6.955	0.635
6.960	0.590
6.965	0.183
6.970	0.793
6.975	0.218
6.980	0.552
6.985	0.287
6.990	1.311
6.995	0.394
7.000	0.561
7.005	0.498
7.010	0.499
7.015	1.289
7.020	0.503
7.025	0.348
7.030	0.595
7.035	0.753
7.040	0.523
7.045	0.501
7.050	1.217
7.055	0.386
7.060	0.731
7.065	1.225
7.070	0.275
7.075	0.443
7.080	0.439
7.085	0.259
7.090	0.563
7.095	1.187
7.100	0.403
7.105	0.384
7.110	1.195
7.115	0.458
7.120	0.343
7.125	0.471
7.130	0.423
7.135	0.368
7.140	0.062
7.145	0.383
7.150	0.305
7.155	0.072
7.160	0.372
7.165	1.033
7.170	0.099
7.175	0.747
7.180	0.939
7.185	0.916
7.190	0.550
7.195	0.885
7.200	1.046
7.205	0.760
7.210	0.165
7.215	0.119
7.220	0.122
7.225	0.266
7.230	0.639
7.235	0.700
7.240	0.384
7.245	0.840
7.250	0.580
7.255	0.881
7.260	0.452
7.265	0.395
7.270	0.475
7.275	0.385
7.280	0.901
7.285	0.462
7.290	1.217
7.295	0.382
7.300	0.306
7.305	0.745
7.310	0.595
7.315	0.678
7.320	0.971
7.325	1.222
7.330	0.830
7.335	0.538
7.340	0.294
7.345	0.074
7.350	0.485
7.355	0.503
7.360	0.567
7.365	0.516
7.370	0.193
7.375	0.422
7.380	0.934
7.385	0.367
7.390	0.519
7.395	0.798
7.400	0.256
7.405	0.106
7.410	0.115
7.415	0.318
7.420	0.420
7.425	0.978
7.430	0.770
7.435	0.664
7.440	0.436
7.445	0.457
7.450	0.812
7.455	0.423
7.460	1.240
7.465	0.226
7.470	0.857
7.475	0.592
7.480	0.885
7.485	0.639
7.490	0.916
7.495	1.036
7.500	0.515
7.505	1.171
7.510	0.817
7.515	0.592
7.520	0.648
7.525	0.314
7.530	0.053
7.535	0.313
7.540	0.377
7.545	0.460
7.550	0.087
7.555	0.251
7.560	0.741
7.565	1.245
7.570	1.309
7.575	0.545
7.580	0.045
7.585	0.848
7.590	0.611
7.595	0.990
7.600	1.509
7.605	0.571
7.610	1.493
7.615	0.583
7.620	0.424
7.625	0.547
7.630	0.744
7.635	0.533
7.640	0.995
7.645	1.203
7.650	0.923
7.655	0.729
7.660	0.435
7.665	0.464
7.670	1.361
7.675	0.975
7.680	1.061
7.685	0.350
7.690	0.403
7.695	0.487
7.700	0.847
7.705	0.356
7.710	1.115
7.715	0.599
7.720	0.966
7.725	0.242
7.730	0.721
7.735	0.615
7.740	0.596
7.745	1.122
7.750	0.648
7.755	0.468
7.760	0.432
7.765	0.376
7.770	0.879
7.775	0.270
7.780	0.788
7.785	0.610
7.790	0.310
7.795	0.575
7.800	0.627
7.805	0.664
7.810	0.638
7.815	0.391
7.820	0.340
7.825	1.009
7.830	0.459
7.835	0.235
7.840	1.287
7.845	0.279
7.850	0.513
7.855	0.850
7.860	0.371
7.865	1.176
7.870	0.534
7.875	0.693
7.880	1.384
7.885	0.259
7.890	0.698
7.895	0.353
7.900	0.096
7.905	0.424
7.910	0.297
7.915	0.960
7.920	0.511
7.925	0.654
7.930	0.431
7.935	0.214
7.940	0.483
7.945	0.175
7.950	0.852
7.955	0.413
7.960	0.165
7.965	0.348
7.970	0.659
7.975	0.313
7.980	0.263
7.985	1.227
7.990	1.411
7.995	0.997
8.000	0.811
8.005	0.229
8.010	0.632
8.015	0.117
8.020	0.368
8.025	0.584
8.030	0.649
8.035	0.428
8.040	0.055
8.045	0.363
8.050	0.452
8.055	0.707
8.060	0.641
8.065	0.352
8.070	0.287
8.075	0.259
8.080	0.771
8.085	0.770
8.090	0.874
8.095	0.583
8.100	0.157
8.105	0.844
8.110	0.649
8.115	0.981
8.120	0.426
8.125	1.045
8.130	0.576
8.135	0.335
8.140	0.532
8.145	0.541
8.150	0.423
8.155	0.634
8.160	0.696
8.165	1.005
8.170	0.924
8.175	0.358
8.180	0.647
8.185	0.446
8.190	0.052
8.194	0.469
8.199	0.829
8.204	0.520
8.209	0.596
8.214	1.062
8.219	1.208
8.224	0.751
8.229	0.475
8.234	0.909
8.239	0.900
8.244	0.291
8.249	0.440
8.254	0.925
8.259	0.336
8.264	0.513
8.269	0.540
8.274	0.603
8.279	0.817
8.284	1.379
8.289	0.407
8.294	0.722
8.299	0.379
8.304	1.015
8.309	0.704
8.314	0.321
8.319	0.062
8.324	0.928
8.329	0.855
8.334	0.608
8.339	1.237
8.344	0.344
8.349	0.280
8.354	0.026
8.359	0.877
8.364	0.796
8.369	0.326
8.374	0.812
8.379	0.741
8.384	0.419
8.389	0.466
8.394	0.899
8.399	0.837
8.404	1.439
8.409	1.105
8.414	0.591
8.419	0.988
8.424	0.954
8.429	0.524
8.434	0.247
8.439	0.178
8.444	0.288
8.449	0.811
8.454	0.665
8.459	0.300
8.464	0.366
8.469	0.331
8.474	0.478
8.479	0.613
8.484	0.613
8.489	0.672
8.494	0.588
8.499	0.409
8.504	0.391
8.509	0.673
8.514	0.308
8.519	0.388
8.524	0.747
8.529	0.811
8.534	1.020
8.539	0.439
8.544	0.256
8.549	0.209
8.554	1.524
8.559	0.321
8.564	0.562
8.569	1.042
8.574	0.385
8.579	1.539
8.584	0.587
8.589	0.250
8.594	0.576
8.599	0.292
8.604	1.131
8.609	0.205
8.614	0.651
8.619	0.191
8.624	1.108
8.629	1.195
8.634	0.939
8.639	0.241
8.644	1.002
8.649	1.280
8.654	0.478
8.659	1.079
8.664	0.624
8.669	0.314
8.674	0.892
8.679	0.861
8.684	0.287
8.689	0.260
8.694	0.394
8.699	0.576
8.704	1.214
8.709	0.598
8.714	0.177
8.719	0.828
8.724	0.557
8.729	0.655
8.734	0.467
8.739	1.028
8.744	1.295
8.749	0.325
8.754	0.857
8.759	0.298
8.764	0.481
8.769	0.593
8.774	0.427
8.779	1.071
8.784	0.234
8.789	0.629
8.794	0.262
8.799	1.211
8.804	0.256
8.809	0.291
8.814	0.815
8.819	0.825
8.824	0.502
8.829	1.183
8.834	0.621
8.839	0.726
8.844	0.595
8.849	0.643
8.854	0.858
8.859	0.303
8.864	1.158
8.869	0.339
8.874	0.798
8.879	0.342
8.884	1.512
8.889	0.201
8.894	0.949
8.899	0.194
8.904	0.989
8.909	0.791
8.914	0.389
8.919	0.993
8.924	0.273
8.929	0.181
8.934	0.850
8.939	1.285
8.944	0.415
8.949	0.659
8.954	0.656
8.959	0.323
8.964	1.205
8.969	0.950
8.974	0.707
8.979	0.345
8.984	0.261
8.989	0.844
8.994	1.775
8.999	0.293
9.004	0.479
9.009	0.521
9.014	0.331
9.019	0.383
9.024	0.323
9.029	0.639
9.034	1.363
9.039	0.169
9.044	1.019
9.049	0.582
9.054	0.774
9.059	0.747
9.064	0.826
9.069	0.854
9.074	1.710
9.079	0.444
9.084	0.819
9.089	0.928
9.094	1.225
9.099	0.425
9.104	0.480
9.109	0.385
9.114	0.270
9.119	0.671
9.124	0.771
9.129	0.440
9.134	0.952
9.139	0.621
9.144	0.363
9.149	0.311
9.154	0.485
9.159	1.549
9.164	0.864
9.169	0.796
9.174	0.661
9.179	0.634
9.184	0.474
9.189	0.254
9.194	0.311
9.199	1.036
9.204	0.253
9.209	0.532
9.214	0.620
9.219	0.724
9.224	0.184
9.229	0.694
9.234	0.963
9.239	0.392
9.244	0.647
9.249	0.455
9.254	0.484
9.259	1.133
9.264	0.702
9.269	0.315
9.274	1.003
9.279	1.075
9.284	0.508
9.289	0.555
9.294	1.127
9.299	1.833
9.304	0.535
9.309	0.417
9.314	0.584
9.319	0.365
9.324	0.993
9.329	0.956
9.334	1.000
9.339	0.339
9.344	0.630
9.349	0.888
9.354	0.642
9.359	1.096
9.364	0.923
9.369	0.433
9.374	0.335
9.379	0.066
9.384	0.590
9.389	1.168
9.394	0.776
9.399	1.386
9.404	0.453
9.409	0.478
9.414	0.958
9.419	0.149
9.424	1.186
9.429	0.429
9.434	0.665
9.439	0.674
9.444	0.162
9.449	0.217
9.454	0.959
9.459	0.829
9.464	1.264
9.469	0.888
9.474	0.431
9.479	0.748
9.484	1.093
9.489	0.324
9.494	1.582
9.499	1.084
9.504	1.225
9.509	0.576
9.514	0.561
9.519	1.212
9.524	0.448
9.529	0.480
9.534	0.768
9.539	0.625
9.544	1.229
9.549	1.324
9.554	0.573
9.559	0.858
9.564	0.760
9.569	0.182
9.574	0.818
9.579	0.131
9.584	0.672
9.589	0.746
9.594	0.358
9.599	0.284
9.604	0.919
9.609	0.905
9.614	0.671
9.619	1.277
9.624	0.846
9.629	0.429
9.634	0.087
9.639	0.523
9.644	0.320
9.649	0.816
9.654	1.244
9.659	0.857
9.664	0.199
9.669	0.457
9.674	0.642
9.679	0.925
9.684	0.452
9.689	0.365
9.694	0.067
9.699	0.825
9.704	0.746
9.709	0.751
9.714	0.298
9.719	0.744
9.724	0.761
9.729	1.104
9.734	0.564
9.739	1.347
9.744	0.790
9.749	0.671
9.754	0.669
9.759	0.185
9.764	0.672
9.769	0.782
9.774	0.163
9.779	0.932
9.784	0.801
9.789	0.980
9.794	0.687
9.799	0.682
9.804	0.056
9.809	1.022
9.814	0.239
9.819	1.101
9.824	0.269
9.829	0.761
9.834	0.434
9.839	0.577
9.844	1.035
9.849	1.226
9.854	0.487
9.859	0.442
9.864	0.387
9.869	0.707
9.874	0.277
9.879	0.538
9.884	0.384
9.889	0.710
9.894	0.714
9.899	0.663
9.904	1.171
9.909	0.664
9.914	1.315
9.919	0.614
9.924	0.531
9.929	0.830
9.934	0.570
9.939	0.647
9.944	0.362
9.949	0.734
9.954	0.689
9.959	0.924
9.964	0.119
9.969	0.912
9.974	0.433
9.979	0.456
9.984	0.611
9.989	0.824
9.994	0.931
[truncated: 1 more rows]
