# Supplementary material for: Chemometric Analysis of a Ternary Mixture of Caffeine, Quinic Acid, and Nicotinic Acid by Terahertz Spectroscopy
Source: ACS Omega. 2022 Sep 27;7(40):35783–91. doi: 10.1021/acsomega.2c03808 (PMC9558605; doi:10.1021/acsomega.2c03808)
Supplement: Supplementary file 2 — ao2c03808_si_002.zip [file ao2c03808_si_002.zip › data_and_codes/extended_data/id0-48_run001/fda-10-3.csv]

0.000	1581.587
0.005	672.300
0.010	618.048
0.015	1133.873
0.020	1569.083
0.025	349.267
0.030	569.453
0.035	641.183
0.040	510.976
0.045	1129.957
0.050	856.098
0.055	1359.868
0.060	552.766
0.065	91.720
0.070	1120.042
0.075	1100.747
0.080	1357.721
0.085	841.528
0.090	187.590
0.095	506.005
0.100	724.479
0.105	1319.960
0.110	1759.837
0.115	1534.348
0.120	3596.041
0.125	3026.798
0.130	1918.390
0.135	3139.975
0.140	3538.045
0.145	3901.491
0.150	4263.696
0.155	4115.759
0.160	3639.906
0.165	2789.624
0.170	2354.942
0.175	3610.958
0.180	4129.557
0.185	3518.224
0.190	4471.006
0.195	5946.091
0.200	6489.168
0.205	5974.282
0.210	6274.597
0.215	5933.176
0.220	6951.287
0.225	6712.911
0.230	7623.071
0.235	9106.526
0.240	8208.115
0.245	7988.231
0.250	7974.973
0.255	7948.532
0.260	7681.588
0.265	8322.035
0.270	8042.668
0.275	9876.208
0.280	9440.534
0.285	8456.367
0.290	8804.198
0.295	9322.474
0.300	9133.580
0.305	8949.040
0.310	9627.518
0.315	9235.174
0.320	9500.947
0.325	9328.004
0.330	10120.318
0.335	9331.446
0.340	9343.284
0.345	9016.399
0.350	9866.145
0.355	10025.028
0.360	9113.238
0.365	9889.092
0.370	10610.931
0.375	10434.144
0.380	9420.718
0.385	9714.683
0.390	9442.466
0.395	9560.609
0.400	9019.293
0.405	9369.584
0.410	9402.212
0.415	9422.906
0.420	9000.969
0.425	8887.014
0.430	9136.977
0.435	8689.524
0.440	8580.477
0.445	9246.477
0.450	9543.799
0.455	8878.369
0.460	9518.934
0.465	8973.311
0.470	8987.700
0.475	8993.898
0.480	9158.535
0.485	9305.444
0.490	9289.204
0.495	9002.917
0.500	8816.791
0.505	9020.273
0.510	8888.471
0.515	8863.580
0.520	8706.118
0.525	8660.297
0.530	8324.063
0.535	8284.858
0.540	8648.407
0.545	8340.624
0.550	7367.275
0.555	5061.197
0.560	3406.903
0.565	6756.009
0.570	7784.886
0.575	8056.090
0.580	8548.950
0.585	8519.432
0.590	8328.850
0.595	8630.676
0.600	8778.917
0.605	8280.262
0.610	8534.380
0.615	8539.583
0.620	8131.368
0.625	8088.416
0.630	8055.733
0.635	7839.724
0.640	7680.720
0.645	7566.703
0.650	7273.898
0.655	7585.761
0.660	7296.274
0.665	7049.341
0.670	7202.644
0.675	7260.868
0.680	7126.966
0.685	7172.579
0.690	7057.655
0.695	7147.083
0.700	7142.927
0.705	6774.638
0.710	6937.230
0.715	6945.436
0.720	6731.179
0.725	6740.577
0.730	6593.391
0.735	6495.148
0.740	6519.603
0.745	5919.511
0.750	4710.042
0.755	3189.201
0.760	5084.259
0.765	5559.793
0.770	5581.607
0.775	5749.239
0.780	5764.940
0.785	5590.830
0.790	5488.259
0.795	5685.785
0.800	5509.840
0.805	5448.700
0.810	5476.213
0.815	5471.622
0.820	5493.351
0.825	5538.081
0.830	5295.196
0.835	5417.707
0.840	5498.159
0.845	5197.507
0.850	5147.228
0.855	5290.496
0.860	5099.318
0.865	5064.299
0.870	4975.858
0.875	4874.245
0.880	4891.180
0.885	4730.326
0.890	4643.685
0.895	4702.425
0.900	4524.283
0.905	4398.087
0.910	4551.693
0.915	4417.069
0.920	4289.240
0.925	4356.703
0.930	4389.775
0.935	4387.653
0.940	4336.112
0.945	4239.740
0.950	4308.432
0.955	4303.729
0.960	4126.402
0.965	4084.054
0.970	4006.126
0.975	3990.916
0.980	3697.656
0.985	3418.635
0.990	2304.849
0.995	3026.544
1.000	3298.667
1.005	3612.162
1.010	3589.960
1.015	3349.195
1.020	3415.693
1.025	3449.537
1.030	3399.524
1.035	3292.639
1.040	3265.160
1.045	3337.011
1.050	3345.431
1.055	3169.201
1.060	3235.338
1.065	3279.922
1.070	3150.098
1.075	3008.927
1.080	2953.424
1.085	2755.565
1.090	2298.178
1.095	1109.006
1.100	156.334
1.105	964.166
1.110	1582.619
1.115	859.413
1.120	1615.648
1.125	2227.695
1.130	2441.380
1.135	2446.292
1.140	2373.285
1.145	2321.596
1.150	1999.405
1.155	1128.447
1.160	775.978
1.165	104.955
1.170	662.052
1.175	1675.347
1.180	2108.541
1.185	2302.730
1.190	2415.707
1.195	2300.772
1.200	2276.484
1.205	1925.580
1.210	687.947
1.215	1504.406
1.220	1947.540
1.225	1885.432
1.230	1013.177
1.235	1348.312
1.240	1886.263
1.245	2156.397
1.250	2157.998
1.255	2181.376
1.260	2179.056
1.265	2118.737
1.270	2185.359
1.275	2139.890
1.280	2001.592
1.285	2100.328
1.290	2154.463
1.295	2008.983
1.300	2052.737
1.305	2065.407
1.310	1983.286
1.315	1962.582
1.320	1887.658
1.325	1649.144
1.330	1762.684
1.335	1721.314
1.340	1712.883
1.345	1731.256
1.350	1590.916
1.355	1587.221
1.360	1639.497
1.365	1577.836
1.370	1552.556
1.375	1592.398
1.380	1599.156
1.385	1549.815
1.390	1542.591
1.395	1513.907
1.400	1454.342
1.405	1231.977
1.410	509.939
1.415	34.709
1.420	816.231
1.425	1300.395
1.430	1486.165
1.435	1589.645
1.440	1577.522
1.445	1530.095
1.450	1569.787
1.455	1588.617
1.460	1505.479
1.465	1491.528
1.470	1511.075
1.475	1451.317
1.480	1424.635
1.485	1424.624
1.490	1428.853
1.495	1401.887
1.500	1357.376
1.505	1379.030
1.510	1390.164
1.515	1346.528
1.520	1332.702
1.525	1362.233
1.530	1344.075
1.535	1316.701
1.540	1301.924
1.545	1236.353
1.550	1273.419
1.555	1234.356
1.560	1202.777
1.565	1227.827
1.570	1180.926
1.575	1120.222
1.580	1124.189
1.585	1104.096
1.590	1016.349
1.595	965.155
1.600	810.804
1.605	272.940
1.610	499.821
1.615	811.346
1.620	914.385
1.625	924.134
1.630	897.120
1.635	878.387
1.640	855.976
1.645	774.799
1.650	711.985
1.655	575.868
1.660	217.100
1.665	57.733
1.670	42.010
1.675	59.893
1.680	80.097
1.685	328.706
1.690	496.731
1.695	564.446
1.700	553.099
1.705	494.050
1.710	340.629
1.715	72.679
1.720	36.822
1.725	51.049
1.730	248.158
1.735	451.600
1.740	558.481
1.745	605.887
1.750	634.683
1.755	622.279
1.760	605.357
1.765	343.520
1.770	434.563
1.775	542.346
1.780	576.815
1.785	560.414
1.790	519.427
1.795	357.779
1.800	114.685
1.805	274.165
1.810	447.978
1.815	499.955
1.820	505.750
1.825	508.745
1.830	500.214
1.835	489.172
1.840	478.946
1.845	471.732
1.850	456.717
1.855	433.359
1.860	397.217
1.865	286.296
1.870	60.115
1.875	78.925
1.880	279.929
1.885	370.861
1.890	399.962
1.895	411.355
1.900	410.706
1.905	396.767
1.910	369.844
1.915	328.854
1.920	140.263
1.925	16.021
1.930	216.264
1.935	315.539
1.940	346.474
1.945	356.011
1.950	354.692
1.955	352.695
1.960	345.311
1.965	335.872
1.970	332.389
1.975	331.177
1.980	320.757
1.985	318.013
1.990	310.533
1.995	300.276
2.000	293.321
2.005	288.366
2.010	278.707
2.015	270.325
2.020	216.290
2.025	227.356
2.030	230.296
2.035	211.861
2.040	156.914
2.045	33.128
2.050	117.520
2.055	165.177
2.060	176.146
2.065	168.560
2.070	155.479
2.075	112.966
2.080	48.559
2.085	104.294
2.090	120.183
2.095	117.103
2.100	112.122
2.105	106.883
2.110	102.342
2.115	100.629
2.120	98.052
2.125	97.868
2.130	96.146
2.135	98.253
2.140	98.841
2.145	94.367
2.150	90.216
2.155	83.445
2.160	61.507
2.165	18.628
2.170	2.941
2.175	33.793
2.180	61.668
2.185	70.133
2.190	66.508
2.195	29.352
2.200	1.951
2.205	18.512
2.210	44.858
2.215	50.482
2.220	23.833
2.225	4.449
2.230	8.133
2.235	34.981
2.240	47.276
2.245	46.876
2.250	42.794
2.255	39.712
2.260	25.265
2.265	3.506
2.270	8.818
2.275	2.733
2.280	24.565
2.285	40.947
2.290	50.239
2.295	56.285
2.300	61.705
2.305	66.298
2.310	70.987
2.315	75.505
2.320	71.519
2.325	69.651
2.330	77.504
2.335	80.494
2.340	80.765
2.345	55.466
2.350	11.183
2.355	50.732
2.360	71.089
2.365	67.684
2.370	27.340
2.375	37.944
2.380	63.684
2.385	63.440
2.390	26.330
2.395	2.455
2.400	8.140
2.405	30.558
2.410	57.570
2.415	71.794
2.420	80.800
2.425	81.242
2.430	76.867
2.435	67.466
2.440	76.965
2.445	79.627
2.450	65.651
2.455	63.998
2.460	43.682
2.465	8.963
2.470	8.910
2.475	16.842
2.480	43.569
2.485	61.860
2.490	69.234
2.495	70.564
2.500	72.153
2.505	72.021
2.510	71.687
2.515	70.342
2.520	70.396
2.525	70.148
2.530	69.674
2.535	68.519
2.540	69.070
2.545	67.160
2.550	67.980
2.555	68.263
2.560	67.017
2.565	64.069
2.570	56.417
2.575	53.402
2.580	57.031
2.585	58.871
2.590	56.475
2.595	55.408
2.600	51.541
2.605	48.932
2.610	45.247
2.615	40.676
2.620	36.495
2.625	31.015
2.630	16.760
2.635	5.508
2.640	2.142
2.645	2.292
2.650	3.213
2.655	6.178
2.660	8.750
2.665	9.569
2.670	2.819
2.675	13.718
2.680	22.472
2.685	24.090
2.690	11.355
2.695	6.959
2.700	18.893
2.705	24.199
2.710	25.882
2.715	25.758
2.720	25.180
2.725	24.449
2.730	23.165
2.735	19.235
2.740	17.260
2.745	16.452
2.750	12.713
2.755	12.048
2.760	9.757
2.765	5.795
2.770	1.953
2.775	0.672
2.780	1.670
2.785	2.059
2.790	4.436
2.795	6.604
2.800	9.727
2.805	11.765
2.810	15.647
2.815	16.787
2.820	18.572
2.825	18.485
2.830	20.391
2.835	19.733
2.840	21.735
2.845	20.027
2.850	21.419
2.855	20.662
2.860	19.546
2.865	18.438
2.870	18.459
2.875	17.431
2.880	9.645
2.885	1.804
2.890	2.775
2.895	1.734
2.900	8.975
2.905	13.371
2.910	15.289
2.915	15.787
2.920	15.778
2.925	15.453
2.930	14.681
2.935	13.817
2.940	12.512
2.945	12.353
2.950	11.520
2.955	10.037
2.960	7.786
2.965	2.905
2.970	2.140
2.975	1.560
2.980	0.912
2.985	1.469
2.990	2.576
2.995	3.582
3.000	3.287
3.005	1.157
3.010	1.058
3.015	1.255
3.020	0.270
3.025	1.351
3.030	0.902
3.035	2.447
3.040	4.102
3.045	1.278
3.050	1.607
3.055	3.494
3.060	2.957
3.065	4.814
3.070	5.740
3.075	4.622
3.080	4.706
3.085	6.192
3.090	6.146
3.095	5.541
3.100	5.116
3.105	5.932
3.110	6.324
3.115	5.573
3.120	5.787
3.125	6.830
3.130	3.826
3.135	1.101
3.140	1.311
3.145	1.652
3.150	2.452
3.155	4.688
3.160	4.280
3.165	2.298
3.170	0.703
3.175	0.892
3.180	2.111
3.185	2.552
3.190	0.990
3.195	3.120
3.200	4.906
3.205	5.594
3.210	6.622
3.215	4.506
3.220	2.751
3.225	5.343
3.230	4.796
3.235	2.037
3.240	1.648
3.245	2.945
3.250	5.751
3.255	5.055
3.260	6.235
3.265	6.087
3.270	6.171
3.275	6.678
3.280	6.471
3.285	5.011
3.290	4.698
3.295	5.460
3.300	3.962
3.305	4.897
3.310	5.087
3.315	5.257
3.320	4.577
3.325	4.084
3.330	2.807
3.335	0.644
3.340	0.874
3.345	0.871
3.350	2.156
3.355	2.913
3.360	3.642
3.365	4.538
3.370	3.564
3.375	4.987
3.380	4.606
3.385	4.202
3.390	3.241
3.395	3.747
3.400	2.982
3.405	3.714
3.410	4.692
3.415	3.589
3.420	2.922
3.425	3.028
3.430	3.521
3.435	4.109
3.440	2.948
3.445	3.790
3.450	2.393
3.455	2.702
3.460	3.390
3.465	3.731
3.470	3.153
3.475	3.100
3.480	3.179
3.485	3.692
3.490	3.240
3.495	2.547
3.500	1.811
3.505	0.960
3.510	1.615
3.515	1.953
3.520	1.887
3.525	1.576
3.530	1.485
3.535	2.043
3.540	1.676
3.545	2.294
3.550	1.549
3.555	1.878
3.560	1.684
3.565	3.089
3.570	3.115
3.575	2.016
3.580	1.460
3.585	2.747
3.590	2.322
3.595	2.585
3.600	0.274
3.605	0.250
3.610	0.342
3.615	0.777
3.620	1.176
3.625	0.800
3.630	1.364
3.635	1.533
3.640	0.861
3.645	0.867
3.650	0.785
3.655	1.027
3.660	0.623
3.665	0.199
3.670	0.707
3.675	1.059
3.680	0.675
3.685	0.166
3.690	1.344
3.695	1.151
3.700	0.795
3.705	2.223
3.710	0.298
3.715	1.004
3.720	1.448
3.725	1.635
3.730	0.892
3.735	2.077
3.740	2.569
3.745	1.435
3.750	1.166
3.755	2.484
3.760	1.598
3.765	1.443
3.770	2.047
3.775	1.395
3.780	2.306
3.785	2.001
3.790	0.078
3.795	0.677
3.800	0.594
3.805	0.793
3.810	0.554
3.815	0.640
3.820	0.322
3.825	0.629
3.830	1.354
3.835	0.748
3.840	0.937
3.845	1.973
3.850	1.375
3.855	1.370
3.860	1.856
3.865	1.055
3.870	1.066
3.875	1.646
3.880	1.565
3.885	1.713
3.890	1.547
3.895	0.377
3.900	1.113
3.905	1.014
3.910	0.831
3.915	0.525
3.920	0.284
3.925	0.811
3.930	0.166
3.935	0.135
3.940	1.085
3.945	0.897
3.950	0.161
3.955	0.350
3.960	0.639
3.965	0.318
3.970	1.272
3.975	0.425
3.980	0.651
3.985	1.051
3.990	0.543
3.995	1.296
4.000	0.906
4.005	0.799
4.010	0.681
4.015	0.732
4.020	0.470
4.025	0.212
4.030	1.034
4.035	0.705
4.040	1.164
4.045	1.162
4.050	0.884
4.055	0.881
4.060	0.328
4.065	0.711
4.070	0.976
4.075	0.959
4.080	0.404
4.085	0.173
4.090	0.268
4.095	0.564
4.100	1.811
4.105	0.788
4.110	0.201
4.115	1.313
4.120	0.771
4.125	0.702
4.130	0.986
4.135	0.929
4.140	1.030
4.145	1.792
4.150	0.647
4.155	1.291
4.160	0.774
4.165	1.032
4.170	0.432
4.175	0.098
4.180	1.534
4.185	0.247
4.190	0.361
4.195	0.438
4.200	0.840
4.205	0.626
4.210	0.199
4.215	0.732
4.220	0.518
4.225	1.246
4.230	0.791
4.235	0.749
4.240	0.204
4.245	1.282
4.250	0.291
4.255	0.968
4.260	0.645
4.265	0.749
4.270	0.631
4.275	0.066
4.280	0.911
4.285	0.602
4.290	0.711
4.295	0.285
4.300	0.255
4.305	0.713
4.310	0.989
4.315	0.198
4.320	0.552
4.325	0.686
4.330	0.546
4.335	1.246
4.340	0.933
4.345	1.555
4.350	0.624
4.355	0.603
4.360	0.998
4.365	0.651
4.370	0.889
4.375	0.505
4.380	0.478
4.385	0.324
4.390	0.855
4.395	0.519
4.400	0.102
4.405	0.690
4.410	0.610
4.415	0.792
4.420	0.367
4.425	1.000
4.430	0.490
4.435	0.880
4.440	0.595
4.445	0.619
4.450	1.150
4.455	0.784
4.460	0.769
4.465	1.343
4.470	0.514
4.475	0.557
4.480	0.980
4.485	1.039
4.490	1.140
4.495	0.665
4.500	0.868
4.505	0.476
4.510	1.506
4.515	0.639
4.520	0.872
4.525	1.106
4.530	0.485
4.535	1.041
4.540	1.076
4.545	1.448
4.550	2.254
4.555	0.432
4.560	0.685
4.565	0.391
4.570	0.518
4.575	1.447
4.580	0.802
4.585	0.538
4.590	0.674
4.595	0.384
4.600	0.499
4.605	1.188
4.610	0.288
4.615	0.840
4.620	0.211
4.625	1.215
4.630	0.385
4.635	0.504
4.640	0.452
4.645	0.933
4.650	0.562
4.655	0.937
4.660	1.106
4.665	0.567
4.670	0.933
4.675	0.584
4.680	0.729
4.685	0.389
4.690	1.375
4.695	1.057
4.700	0.553
4.705	0.547
4.710	0.731
4.715	0.773
4.720	0.563
4.725	0.149
4.730	0.062
4.735	0.669
4.740	0.637
4.745	0.395
4.750	0.634
4.755	0.241
4.760	0.345
4.765	0.775
4.770	0.443
4.775	0.409
4.780	0.787
4.785	0.467
4.790	0.675
4.795	0.094
4.800	1.002
4.805	0.345
4.810	0.611
4.815	0.712
4.820	0.423
4.825	0.820
4.830	0.744
4.835	0.779
4.840	0.363
4.845	1.034
4.850	1.204
4.855	0.428
4.860	0.469
4.865	0.525
4.870	0.416
4.875	0.149
4.880	1.464
4.885	0.601
4.890	0.747
4.895	0.556
4.900	1.536
4.905	0.539
4.910	0.546
4.915	0.615
4.920	0.183
4.925	0.497
4.930	0.215
4.935	0.971
4.940	0.453
4.945	0.325
4.950	1.287
4.955	0.361
4.960	0.041
4.965	0.664
4.970	1.211
4.975	0.462
4.980	0.944
4.985	0.364
4.990	0.409
4.995	0.177
5.000	1.081
5.005	1.385
5.010	0.456
5.015	1.748
5.020	0.327
5.025	0.448
5.030	0.687
5.035	0.543
5.040	0.825
5.045	0.451
5.050	0.239
5.055	0.639
5.060	0.619
5.065	0.221
5.070	0.532
5.075	0.775
5.080	0.618
5.085	0.537
5.090	0.936
5.095	0.715
5.100	1.363
5.105	0.955
5.110	1.177
5.115	0.811
5.120	0.641
5.125	0.841
5.130	0.394
5.135	1.230
5.140	0.882
5.145	0.569
5.150	0.418
5.155	1.183
5.160	1.225
5.165	0.845
5.170	0.617
5.175	1.148
5.180	0.457
5.185	0.690
5.190	0.846
5.195	0.516
5.200	0.885
5.205	0.488
5.210	0.622
5.215	0.182
5.220	0.178
5.225	0.347
5.230	0.157
5.235	0.994
5.240	0.516
5.245	0.289
5.250	0.907
5.255	0.766
5.260	0.331
5.265	0.980
5.270	0.202
5.275	0.640
5.280	0.872
5.285	1.223
5.290	0.353
5.295	0.600
5.300	0.338
5.305	1.009
5.310	1.139
5.315	0.240
5.320	0.254
5.325	1.274
5.330	0.194
5.335	0.366
5.340	1.206
5.345	1.027
5.350	0.503
5.355	0.933
5.360	0.627
5.365	1.112
5.370	0.852
5.375	0.596
5.380	0.310
5.385	0.766
5.390	0.588
5.395	0.337
5.400	0.217
5.405	1.051
5.410	0.510
5.415	1.044
5.420	1.067
5.425	0.718
5.430	1.324
5.435	1.466
5.440	0.229
5.445	0.542
5.450	1.326
5.455	0.664
5.460	0.434
5.465	0.306
5.470	0.412
5.475	0.556
5.480	0.137
5.485	0.644
5.490	0.193
5.495	1.243
5.500	0.716
5.505	0.458
5.510	0.790
5.515	0.700
5.520	0.249
5.525	1.098
5.530	1.120
5.535	0.458
5.540	0.767
5.545	0.954
5.550	0.177
5.555	0.287
5.560	0.263
5.565	0.771
5.570	1.073
5.575	0.790
5.580	0.484
5.585	0.591
5.590	0.993
5.595	0.618
5.600	0.522
5.605	0.421
5.610	1.228
5.615	0.553
5.620	0.212
5.625	1.455
5.630	0.933
5.635	0.991
5.640	0.632
5.645	0.793
5.650	0.670
5.655	0.690
5.660	0.276
5.665	0.697
5.670	0.513
5.675	1.329
5.680	0.387
5.685	0.901
5.690	0.611
5.695	0.910
5.700	1.086
5.705	0.975
5.710	1.111
5.715	0.497
5.720	0.519
5.725	0.373
5.730	0.625
5.735	0.889
5.740	0.465
5.745	1.035
5.750	1.168
5.755	0.592
5.760	0.743
5.765	0.566
5.770	0.580
5.775	1.121
5.780	1.084
5.785	0.738
5.790	0.484
5.795	1.254
5.800	0.622
5.805	0.391
5.810	0.649
5.815	1.153
5.820	0.644
5.825	0.792
5.830	0.925
5.835	0.988
5.840	0.711
5.845	1.199
5.850	0.271
5.855	0.783
5.860	1.031
5.865	1.074
5.870	0.405
5.875	1.286
5.880	0.711
5.885	0.297
5.890	0.707
5.895	0.693
5.900	0.198
5.905	0.697
5.910	0.329
5.915	0.233
5.920	0.744
5.925	0.801
5.930	0.119
5.935	0.645
5.940	0.967
5.945	0.290
5.950	0.364
5.955	0.753
5.960	1.079
5.965	0.550
5.970	0.505
5.975	1.325
5.980	1.004
5.985	0.916
5.990	0.709
5.995	0.584
6.000	0.315
6.005	0.292
6.010	0.391
6.015	0.700
6.020	1.352
6.025	0.265
6.030	0.557
6.035	0.259
6.040	1.058
6.045	0.528
6.050	0.771
6.055	0.616
6.060	0.298
6.065	0.372
6.070	1.099
6.075	0.677
6.080	0.848
6.085	0.629
6.090	0.647
6.095	0.420
6.100	0.813
6.105	0.484
6.110	1.305
6.115	0.609
6.120	0.730
6.125	1.201
6.130	0.497
6.135	0.266
6.140	0.562
6.145	0.625
6.150	0.626
6.155	1.205
6.160	1.291
6.165	1.206
6.170	0.779
6.175	0.348
6.180	0.238
6.185	1.265
6.190	0.670
6.195	0.692
6.200	0.528
6.205	0.494
6.210	0.642
6.215	0.389
6.220	0.659
6.225	0.166
6.230	0.344
6.235	0.535
6.240	0.833
6.245	0.858
6.250	0.533
6.255	0.548
6.260	1.019
6.265	0.440
6.270	0.551
6.275	0.243
6.280	1.405
6.285	1.271
6.290	0.996
6.295	0.233
6.300	0.587
6.305	1.080
6.310	0.439
6.315	1.005
6.320	0.328
6.325	0.515
6.330	0.724
6.335	0.355
6.340	0.799
6.345	0.992
6.350	0.441
6.355	0.164
6.360	0.272
6.365	0.029
6.370	0.445
6.375	0.393
6.380	0.856
6.385	0.336
6.390	0.669
6.395	0.667
6.400	0.455
6.405	0.573
6.410	0.668
6.415	0.973
6.420	0.631
6.425	1.430
6.430	1.129
6.435	0.957
6.440	0.895
6.445	0.668
6.450	0.676
6.455	0.304
6.460	0.215
6.465	0.744
6.470	0.846
6.475	0.314
6.480	1.198
6.485	0.953
6.490	0.754
6.495	0.619
6.500	1.223
6.505	0.771
6.510	0.433
6.515	0.356
6.520	0.363
6.525	0.711
6.530	0.892
6.535	0.989
6.540	0.516
6.545	1.257
6.550	0.128
6.555	0.575
6.560	0.546
6.565	0.673
6.570	0.301
6.575	0.552
6.580	0.438
6.585	0.769
6.590	1.128
6.595	0.388
6.600	0.749
6.605	0.838
6.610	0.450
6.615	0.143
6.620	0.610
6.625	0.739
6.630	0.056
6.635	0.661
6.640	0.325
6.645	0.507
6.650	0.200
6.655	0.198
6.660	0.395
6.665	0.720
6.670	0.833
6.675	0.220
6.680	0.987
6.685	0.633
6.690	0.884
6.695	0.256
6.700	1.380
6.705	0.167
6.710	0.248
6.715	0.352
6.720	0.766
6.725	0.481
6.730	0.267
6.735	0.243
6.740	0.981
6.745	0.684
6.750	0.083
6.755	0.674
6.760	1.220
6.765	0.392
6.770	0.474
6.775	0.201
6.780	0.862
6.785	0.346
6.790	0.339
6.795	0.651
6.800	0.475
6.805	0.217
6.810	0.979
6.815	0.555
6.820	0.722
6.825	0.747
6.830	0.855
6.835	0.801
6.840	1.069
6.845	0.970
6.850	0.274
6.855	0.835
6.860	0.660
6.865	0.418
6.870	0.683
6.875	0.156
6.880	0.160
6.885	1.164
6.890	0.466
6.895	0.595
6.900	0.164
6.905	0.500
6.910	1.179
6.915	0.321
6.920	0.514
6.925	0.224
6.930	1.529
6.935	1.299
6.940	0.556
6.945	0.570
6.950	0.587
6.955	0.684
6.960	0.196
6.965	0.911
6.970	0.375
6.975	0.457
6.980	0.495
6.985	1.317
6.990	0.481
6.995	0.983
7.000	0.641
7.005	0.481
7.010	0.395
7.015	1.345
7.020	1.344
7.025	0.307
7.030	0.566
7.035	0.342
7.040	0.285
7.045	0.351
7.050	0.971
7.055	0.671
7.060	0.760
7.065	0.480
7.070	0.825
7.075	0.354
7.080	0.139
7.085	0.428
7.090	0.113
7.095	0.673
7.100	1.281
7.105	1.383
7.110	0.475
7.115	0.365
7.120	0.872
7.125	0.507
7.130	0.936
7.135	0.878
7.140	1.138
7.145	0.986
7.150	0.834
7.155	0.710
7.160	0.648
7.165	0.564
7.170	0.585
7.175	0.249
7.180	0.352
7.185	0.652
7.190	0.391
7.195	1.096
7.200	1.436
7.205	0.598
7.210	0.111
7.215	0.452
7.220	0.922
7.225	0.117
7.230	1.345
7.235	0.370
7.240	0.284
7.245	0.717
7.250	0.788
7.255	0.650
7.260	0.623
7.265	0.504
7.270	0.368
7.275	0.492
7.280	0.092
7.285	0.103
7.290	0.773
7.295	1.456
7.300	0.940
7.305	0.573
7.310	0.472
7.315	0.476
7.320	0.758
7.325	0.755
7.330	0.217
7.335	0.298
7.340	0.513
7.345	1.261
7.350	0.263
7.355	0.512
7.360	0.180
7.365	0.490
7.370	0.504
7.375	0.298
7.380	0.825
7.385	0.481
7.390	0.825
7.395	1.121
7.400	0.115
7.405	0.253
7.410	0.282
7.415	0.412
7.420	0.632
7.425	0.386
7.430	0.419
7.435	1.176
7.440	0.818
7.445	0.264
7.450	0.566
7.455	0.172
7.460	0.661
7.465	0.703
7.470	0.554
7.475	0.723
7.480	1.080
7.485	0.986
7.490	0.717
7.495	0.344
7.500	0.818
7.505	0.251
7.510	0.810
7.515	1.137
7.520	0.244
7.525	0.964
7.530	0.739
7.535	0.357
7.540	0.481
7.545	0.760
7.550	1.060
7.555	0.644
7.560	0.945
7.565	0.976
7.570	0.479
7.575	0.472
7.580	1.034
7.585	0.612
7.590	0.348
7.595	0.858
7.600	1.323
7.605	0.714
7.610	0.765
7.615	0.971
7.620	0.149
7.625	0.158
7.630	0.652
7.635	0.420
7.640	0.692
7.645	0.587
7.650	0.649
7.655	0.855
7.660	1.302
7.665	0.916
7.670	0.537
7.675	1.278
7.680	0.214
7.685	0.762
7.690	0.942
7.695	0.719
7.700	0.340
7.705	0.549
7.710	0.514
7.715	0.324
7.720	0.243
7.725	0.631
7.730	1.850
7.735	0.596
7.740	0.218
7.745	1.411
7.750	0.318
7.755	0.435
7.760	0.238
7.765	0.081
7.770	0.821
7.775	0.318
7.780	0.459
7.785	0.103
7.790	0.864
7.795	0.644
7.800	0.396
7.805	0.674
7.810	0.946
7.815	0.993
7.820	0.289
7.825	0.058
7.830	0.534
7.835	0.587
7.840	0.774
7.845	0.393
7.850	0.610
7.855	0.438
7.860	0.574
7.865	0.203
7.870	0.720
7.875	1.026
7.880	0.356
7.885	0.098
7.890	0.239
7.895	0.607
7.900	0.207
7.905	0.873
7.910	0.544
7.915	0.073
7.920	0.609
7.925	0.511
7.930	0.403
7.935	0.330
7.940	0.620
7.945	1.049
7.950	0.885
7.955	0.818
7.960	0.532
7.965	0.671
7.970	0.929
7.975	0.501
7.980	0.064
7.985	0.309
7.990	0.411
7.995	0.062
8.000	0.962
8.005	0.946
8.010	0.715
8.015	0.617
8.020	1.040
8.025	0.433
8.030	0.973
8.035	0.172
8.040	0.614
8.045	0.319
8.050	0.020
8.055	0.410
8.060	0.793
8.065	0.380
8.070	0.611
8.075	0.369
8.080	0.520
8.085	0.210
8.090	0.944
8.095	0.802
8.100	0.402
8.105	0.662
8.110	0.430
8.115	1.481
8.120	0.586
8.125	0.287
8.130	1.008
8.135	0.334
8.140	0.632
8.145	0.568
8.150	0.049
8.155	0.292
8.160	0.449
8.165	0.731
8.170	0.421
8.175	0.663
8.180	0.971
8.185	0.499
8.190	0.203
8.194	0.192
8.199	0.198
8.204	0.167
8.209	0.804
8.214	0.373
8.219	0.941
8.224	0.309
8.229	0.443
8.234	0.104
8.239	0.416
8.244	0.510
8.249	0.338
8.254	0.079
8.259	0.487
8.264	0.567
8.269	0.607
8.274	0.821
8.279	0.689
8.284	0.137
8.289	0.541
8.294	1.052
8.299	0.641
8.304	0.272
8.309	0.575
8.314	0.922
8.319	0.644
8.324	0.479
8.329	1.016
8.334	1.235
8.339	0.802
8.344	0.423
8.349	0.835
8.354	0.923
8.359	0.657
8.364	0.387
8.369	0.560
8.374	0.479
8.379	0.495
8.384	0.758
8.389	0.711
8.394	0.284
8.399	0.642
8.404	0.740
8.409	0.608
8.414	0.782
8.419	1.473
8.424	0.390
8.429	0.209
8.434	1.220
8.439	1.250
8.444	0.336
8.449	0.314
8.454	0.733
8.459	0.764
8.464	0.501
8.469	0.391
8.474	0.604
8.479	0.615
8.484	0.296
8.489	0.988
8.494	0.951
8.499	0.163
8.504	0.997
8.509	0.476
8.514	0.470
8.519	0.419
8.524	0.266
8.529	0.920
8.534	0.571
8.539	0.247
8.544	0.288
8.549	1.266
8.554	0.646
8.559	0.347
8.564	0.534
8.569	0.401
8.574	0.340
8.579	0.470
8.584	0.754
8.589	0.392
8.594	1.183
8.599	0.266
8.604	0.882
8.609	0.562
8.614	0.565
8.619	0.191
8.624	0.439
8.629	1.464
8.634	0.367
8.639	0.310
8.644	0.272
8.649	1.297
8.654	1.913
8.659	0.171
8.664	0.626
8.669	0.660
8.674	0.355
8.679	0.210
8.684	0.950
8.689	1.208
8.694	0.401
8.699	0.428
8.704	0.201
8.709	0.380
8.714	0.945
8.719	0.081
8.724	0.088
8.729	0.788
8.734	0.815
8.739	0.174
8.744	0.494
8.749	0.639
8.754	0.699
8.759	0.525
8.764	0.263
8.769	0.512
8.774	0.897
8.779	0.731
8.784	0.396
8.789	0.877
8.794	1.457
8.799	1.568
8.804	0.439
8.809	0.629
8.814	0.174
8.819	0.601
8.824	0.687
8.829	0.654
8.834	0.843
8.839	0.292
8.844	1.175
8.849	0.530
8.854	0.034
8.859	0.226
8.864	0.548
8.869	0.675
8.874	0.820
8.879	1.282
8.884	0.911
8.889	0.862
8.894	0.825
8.899	1.260
8.904	0.513
8.909	0.515
8.914	0.395
8.919	0.484
8.924	1.134
8.929	0.669
8.934	1.528
8.939	0.611
8.944	0.062
8.949	0.745
8.954	0.797
8.959	0.697
8.964	0.492
8.969	1.455
8.974	0.671
8.979	0.139
8.984	1.082
8.989	0.631
8.994	1.347
8.999	0.936
9.004	0.707
9.009	1.025
9.014	0.813
9.019	1.091
9.024	1.544
9.029	0.874
9.034	0.168
9.039	1.209
9.044	0.045
9.049	0.611
9.054	0.976
9.059	0.459
9.064	0.431
9.069	0.588
9.074	0.501
9.079	1.155
9.084	0.360
9.089	0.457
9.094	0.549
9.099	0.574
9.104	0.624
9.109	1.185
9.114	0.706
9.119	0.433
9.124	0.539
9.129	0.781
9.134	0.741
9.139	0.627
9.144	0.431
9.149	0.423
9.154	0.324
9.159	0.326
9.164	1.126
9.169	0.120
9.174	0.682
9.179	0.599
9.184	0.772
9.189	0.258
9.194	1.138
9.199	0.255
9.204	1.073
9.209	0.951
9.214	0.833
9.219	0.100
9.224	0.748
9.229	1.061
9.234	0.728
9.239	0.468
9.244	0.237
9.249	0.887
9.254	0.429
9.259	1.120
9.264	0.671
9.269	0.894
9.274	0.309
9.279	0.536
9.284	0.808
9.289	0.702
9.294	0.278
9.299	0.826
9.304	0.267
9.309	0.273
9.314	0.358
9.319	0.927
9.324	0.565
9.329	1.319
9.334	0.370
9.339	1.431
9.344	0.319
9.349	0.316
9.354	1.061
9.359	0.609
9.364	0.949
9.369	0.258
9.374	1.015
9.379	1.274
9.384	0.951
9.389	0.091
9.394	0.469
9.399	0.175
9.404	0.675
9.409	0.999
9.414	0.535
9.419	0.250
9.424	0.683
9.429	0.309
9.434	0.441
9.439	0.276
9.444	0.868
9.449	0.636
9.454	0.482
9.459	0.740
9.464	0.935
9.469	0.613
9.474	1.155
9.479	0.384
9.484	1.060
9.489	0.237
9.494	0.785
9.499	0.989
9.504	0.797
9.509	0.775
9.514	0.586
9.519	0.756
9.524	0.320
9.529	1.152
9.534	0.686
9.539	1.098
9.544	0.282
9.549	0.530
9.554	0.880
9.559	0.501
9.564	0.721
9.569	0.452
9.574	0.492
9.579	0.126
9.584	0.878
9.589	0.676
9.594	0.430
9.599	0.698
9.604	1.438
9.609	0.667
9.614	0.293
9.619	0.305
9.624	0.733
9.629	0.380
9.634	1.567
9.639	0.410
9.644	0.834
9.649	0.486
9.654	0.663
9.659	0.549
9.664	1.380
9.669	0.676
9.674	0.556
9.679	1.286
9.684	0.260
9.689	0.345
9.694	0.953
9.699	0.698
9.704	1.261
9.709	0.649
9.714	0.344
9.719	0.679
9.724	0.567
9.729	0.163
9.734	0.189
9.739	0.247
9.744	1.233
9.749	0.691
9.754	1.363
9.759	0.963
9.764	0.546
9.769	0.172
9.774	1.233
9.779	0.413
9.784	0.751
9.789	0.723
9.794	1.290
9.799	0.629
9.804	0.346
9.809	0.506
9.814	0.556
9.819	0.332
9.824	0.746
9.829	0.618
9.834	0.640
9.839	0.255
9.844	0.958
9.849	0.839
9.854	0.854
9.859	1.293
9.864	0.972
9.869	0.410
9.874	0.328
9.879	0.643
9.884	0.260
9.889	0.871
9.894	1.181
9.899	0.997
9.904	0.845
9.909	0.458
9.914	0.848
9.919	0.432
9.924	0.097
9.929	0.392
9.934	0.677
9.939	0.856
9.944	0.204
9.949	1.347
9.954	0.552
9.959	0.399
9.964	0.551
9.969	0.710
9.974	0.253
9.979	0.821
9.984	0.181
9.989	0.792
9.994	0.542
[truncated: 1 more rows]
