# Supplementary material for: Chemometric Analysis of a Ternary Mixture of Caffeine, Quinic Acid, and Nicotinic Acid by Terahertz Spectroscopy
Source: ACS Omega. 2022 Sep 27;7(40):35783–91. doi: 10.1021/acsomega.2c03808 (PMC9558605; doi:10.1021/acsomega.2c03808)
Supplement: Supplementary file 2 — ao2c03808_si_002.zip [file ao2c03808_si_002.zip › data_and_codes/extended_data/id0-48_run001/fda-10-4.csv]

0.000	2409.477
0.005	750.814
0.010	627.962
0.015	1187.844
0.020	1624.653
0.025	326.454
0.030	627.506
0.035	770.681
0.040	730.658
0.045	1375.149
0.050	1029.657
0.055	1459.992
0.060	453.766
0.065	190.818
0.070	784.281
0.075	670.238
0.080	541.574
0.085	174.782
0.090	592.346
0.095	801.314
0.100	910.282
0.105	1920.979
0.110	2842.272
0.115	2418.365
0.120	4197.666
0.125	3326.126
0.130	1709.411
0.135	2780.200
0.140	2910.603
0.145	3069.164
0.150	2707.039
0.155	2762.042
0.160	2722.767
0.165	2675.047
0.170	2766.185
0.175	4275.702
0.180	5042.629
0.185	4570.218
0.190	5371.789
0.195	6709.214
0.200	7008.617
0.205	6108.744
0.210	6241.592
0.215	5724.415
0.220	6793.529
0.225	6523.290
0.230	7436.533
0.235	9005.149
0.240	8669.828
0.245	8420.219
0.250	8302.641
0.255	8370.707
0.260	8059.423
0.265	8715.696
0.270	8552.593
0.275	9994.091
0.280	9246.465
0.285	8257.294
0.290	8743.959
0.295	9528.446
0.300	9374.615
0.305	9224.874
0.310	10179.438
0.315	9883.040
0.320	10394.792
0.325	10169.334
0.330	10616.377
0.335	9748.889
0.340	9648.332
0.345	9308.751
0.350	10065.680
0.355	9981.870
0.360	9080.890
0.365	10008.641
0.370	10753.324
0.375	10672.119
0.380	9779.277
0.385	10156.671
0.390	10003.599
0.395	10246.082
0.400	9789.582
0.405	10149.068
0.410	10159.941
0.415	10154.160
0.420	9749.571
0.425	9568.699
0.430	9741.786
0.435	9136.449
0.440	9050.499
0.445	9693.697
0.450	9902.763
0.455	9172.522
0.460	9780.433
0.465	9210.308
0.470	9223.379
0.475	9272.518
0.480	9382.585
0.485	9656.746
0.490	9647.597
0.495	9427.655
0.500	9317.919
0.505	9565.430
0.510	9497.492
0.515	9533.576
0.520	9430.834
0.525	9350.663
0.530	9046.503
0.535	9017.550
0.540	9427.332
0.545	9105.418
0.550	8053.179
0.555	5755.628
0.560	4004.735
0.565	7326.416
0.570	8228.723
0.575	8513.024
0.580	8907.217
0.585	8774.485
0.590	8634.261
0.595	8886.268
0.600	9077.608
0.605	8630.245
0.610	8882.181
0.615	8961.946
0.620	8643.308
0.625	8622.088
0.630	8588.996
0.635	8514.543
0.640	8301.441
0.645	8253.477
0.650	7981.531
0.655	8302.709
0.660	7976.490
0.665	7677.306
0.670	7796.902
0.675	7850.835
0.680	7662.566
0.685	7565.455
0.690	7458.968
0.695	7495.480
0.700	7443.546
0.705	7026.845
0.710	7239.646
0.715	7197.403
0.720	7027.707
0.725	7090.143
0.730	6931.881
0.735	6895.061
0.740	6964.104
0.745	6422.099
0.750	5251.280
0.755	3734.046
0.760	5647.461
0.765	6149.250
0.770	6156.446
0.775	6326.804
0.780	6313.788
0.785	6112.462
0.790	5957.431
0.795	6122.659
0.800	5910.793
0.805	5796.718
0.810	5781.198
0.815	5720.249
0.820	5749.988
0.825	5728.204
0.830	5497.435
0.835	5610.726
0.840	5711.048
0.845	5449.113
0.850	5431.828
0.855	5606.489
0.860	5458.375
0.865	5473.142
0.870	5377.744
0.875	5355.386
0.880	5359.709
0.885	5219.425
0.890	5131.236
0.895	5191.361
0.900	4979.552
0.905	4833.635
0.910	4938.604
0.915	4785.243
0.920	4626.577
0.925	4628.033
0.930	4633.821
0.935	4617.668
0.940	4569.953
0.945	4443.734
0.950	4517.229
0.955	4528.784
0.960	4369.234
0.965	4345.454
0.970	4325.173
0.975	4331.871
0.980	4044.311
0.985	3818.700
0.990	2688.759
0.995	3447.864
1.000	3718.265
1.005	4054.068
1.010	4025.896
1.015	3777.539
1.020	3822.535
1.025	3854.607
1.030	3769.350
1.035	3624.760
1.040	3568.775
1.045	3631.763
1.050	3604.117
1.055	3393.445
1.060	3481.201
1.065	3506.223
1.070	3391.376
1.075	3260.095
1.080	3232.214
1.085	3057.971
1.090	2622.201
1.095	1385.233
1.100	206.132
1.105	1202.732
1.110	1931.684
1.115	1115.705
1.120	1951.456
1.125	2621.439
1.130	2845.805
1.135	2849.933
1.140	2754.846
1.145	2692.662
1.150	2344.888
1.155	1399.340
1.160	1031.664
1.165	181.275
1.170	826.703
1.175	1923.655
1.180	2370.473
1.185	2581.926
1.190	2686.053
1.195	2582.837
1.200	2602.866
1.205	2268.184
1.210	898.865
1.215	1822.622
1.220	2312.143
1.225	2269.062
1.230	1296.856
1.235	1664.812
1.240	2274.213
1.245	2573.249
1.250	2569.350
1.255	2612.111
1.260	2591.160
1.265	2512.166
1.270	2592.044
1.275	2519.657
1.280	2350.402
1.285	2452.197
1.290	2510.180
1.295	2351.537
1.300	2430.247
1.305	2446.835
1.310	2388.192
1.315	2401.876
1.320	2359.760
1.325	2130.546
1.330	2301.141
1.335	2294.448
1.340	2316.784
1.345	2381.730
1.350	2206.926
1.355	2210.055
1.360	2262.648
1.365	2165.431
1.370	2090.667
1.375	2105.576
1.380	2083.881
1.385	1981.438
1.390	1941.699
1.395	1880.877
1.400	1793.179
1.405	1531.959
1.410	707.917
1.415	15.347
1.420	1020.390
1.425	1564.990
1.430	1766.357
1.435	1889.262
1.440	1878.921
1.445	1819.963
1.450	1876.295
1.455	1906.518
1.460	1815.941
1.465	1814.394
1.470	1834.348
1.475	1768.898
1.480	1734.064
1.485	1720.130
1.490	1713.860
1.495	1678.008
1.500	1619.171
1.505	1640.349
1.510	1643.444
1.515	1590.379
1.520	1575.521
1.525	1608.789
1.530	1583.622
1.535	1547.268
1.540	1526.776
1.545	1456.645
1.550	1510.712
1.555	1466.434
1.560	1444.190
1.565	1485.885
1.570	1439.625
1.575	1378.247
1.580	1395.664
1.585	1371.569
1.590	1269.991
1.595	1217.641
1.600	1053.340
1.605	381.210
1.610	669.349
1.615	1030.837
1.620	1141.457
1.625	1148.436
1.630	1105.796
1.635	1086.960
1.640	1059.104
1.645	962.033
1.650	886.600
1.655	731.477
1.660	295.165
1.665	58.603
1.670	36.221
1.675	61.508
1.680	144.305
1.685	463.222
1.690	674.730
1.695	762.434
1.700	752.708
1.705	689.015
1.710	515.757
1.715	123.947
1.720	43.383
1.725	69.905
1.730	371.136
1.735	629.251
1.740	745.988
1.745	801.651
1.750	832.106
1.755	813.184
1.760	796.732
1.765	478.302
1.770	591.502
1.775	727.194
1.780	769.538
1.785	750.465
1.790	707.969
1.795	523.726
1.800	189.172
1.805	391.431
1.810	629.573
1.815	700.064
1.820	714.061
1.825	721.458
1.830	716.112
1.835	702.061
1.840	690.981
1.845	684.659
1.850	663.053
1.855	632.143
1.860	586.442
1.865	452.600
1.870	124.882
1.875	120.818
1.880	422.443
1.885	555.814
1.890	598.068
1.895	617.331
1.900	622.339
1.905	609.539
1.910	577.218
1.915	529.653
1.920	255.839
1.925	35.363
1.930	353.711
1.935	507.981
1.940	561.855
1.945	577.819
1.950	576.180
1.955	576.761
1.960	573.800
1.965	567.558
1.970	566.610
1.975	565.804
1.980	555.539
1.985	555.841
1.990	550.573
1.995	537.242
2.000	533.534
2.005	527.938
2.010	520.889
2.015	520.926
2.020	432.400
2.025	464.096
2.030	479.540
2.035	457.197
2.040	368.762
2.045	106.601
2.050	279.619
2.055	401.970
2.060	438.209
2.065	441.742
2.070	427.505
2.075	344.836
2.080	174.679
2.085	340.631
2.090	408.234
2.095	426.223
2.100	432.455
2.105	430.645
2.110	425.257
2.115	425.141
2.120	421.903
2.125	412.948
2.130	402.140
2.135	393.117
2.140	381.874
2.145	364.335
2.150	336.978
2.155	308.813
2.160	243.563
2.165	72.879
2.170	12.412
2.175	101.748
2.180	211.551
2.185	256.113
2.190	253.648
2.195	147.713
2.200	30.720
2.205	58.749
2.210	179.461
2.215	229.241
2.220	149.423
2.225	32.337
2.230	41.552
2.235	162.050
2.240	236.395
2.245	258.008
2.250	245.796
2.255	239.417
2.260	186.622
2.265	49.625
2.270	21.007
2.275	62.935
2.280	162.048
2.285	223.388
2.290	248.191
2.295	253.943
2.300	254.496
2.305	255.431
2.310	252.303
2.315	245.508
2.320	222.792
2.325	205.021
2.330	215.589
2.335	212.810
2.340	200.543
2.345	147.319
2.350	28.853
2.355	117.248
2.360	158.219
2.365	151.368
2.370	57.376
2.375	83.767
2.380	133.915
2.385	138.556
2.390	66.809
2.395	6.628
2.400	14.944
2.405	74.547
2.410	128.315
2.415	152.518
2.420	163.906
2.425	165.612
2.430	158.153
2.435	140.847
2.440	158.526
2.445	162.479
2.450	137.601
2.455	132.603
2.460	100.076
2.465	26.145
2.470	14.887
2.475	48.970
2.480	105.607
2.485	138.305
2.490	149.703
2.495	154.855
2.500	156.571
2.505	156.489
2.510	154.077
2.515	151.581
2.520	152.172
2.525	149.519
2.530	147.343
2.535	145.816
2.540	144.186
2.545	143.854
2.550	141.088
2.555	138.029
2.560	135.600
2.565	135.304
2.570	119.231
2.575	112.490
2.580	120.072
2.585	124.300
2.590	121.474
2.595	116.111
2.600	113.734
2.605	110.514
2.610	103.172
2.615	95.784
2.620	87.697
2.625	75.190
2.630	42.527
2.635	13.748
2.640	5.296
2.645	2.931
2.650	3.257
2.655	17.336
2.660	25.416
2.665	35.989
2.670	15.694
2.675	44.239
2.680	66.844
2.685	70.442
2.690	35.983
2.695	26.753
2.700	64.163
2.705	80.982
2.710	86.634
2.715	87.933
2.720	88.610
2.725	87.246
2.730	86.457
2.735	85.542
2.740	79.080
2.745	73.888
2.750	68.446
2.755	63.376
2.760	54.371
2.765	40.204
2.770	11.828
2.775	4.223
2.780	3.534
2.785	4.829
2.790	15.644
2.795	26.813
2.800	41.478
2.805	54.992
2.810	61.671
2.815	67.949
2.820	69.879
2.825	70.922
2.830	70.721
2.835	71.129
2.840	70.103
2.845	70.046
2.850	67.836
2.855	67.596
2.860	65.016
2.865	60.829
2.870	58.910
2.875	58.622
2.880	35.052
2.885	9.099
2.890	4.924
2.895	15.844
2.900	37.623
2.905	48.935
2.910	53.190
2.915	55.475
2.920	57.196
2.925	55.081
2.930	56.306
2.935	53.722
2.940	49.711
2.945	47.163
2.950	45.167
2.955	41.085
2.960	34.726
2.965	15.218
2.970	3.376
2.975	1.469
2.980	4.584
2.985	6.666
2.990	16.395
2.995	22.100
3.000	17.981
3.005	11.229
3.010	2.704
3.015	0.466
3.020	0.558
3.025	4.764
3.030	7.929
3.035	16.543
3.040	19.884
3.045	10.144
3.050	5.858
3.055	9.235
3.060	20.598
3.065	26.661
3.070	29.908
3.075	31.575
3.080	32.016
3.085	31.897
3.090	31.685
3.095	30.064
3.100	31.619
3.105	30.998
3.110	31.653
3.115	32.113
3.120	29.804
3.125	25.989
3.130	13.251
3.135	5.226
3.140	1.976
3.145	3.864
3.150	8.041
3.155	13.814
3.160	18.365
3.165	10.487
3.170	4.463
3.175	3.655
3.180	7.052
3.185	8.983
3.190	3.921
3.195	13.855
3.200	19.086
3.205	21.381
3.210	22.183
3.215	15.614
3.220	12.275
3.225	18.954
3.230	19.617
3.235	9.537
3.240	2.461
3.245	13.789
3.250	19.225
3.255	20.620
3.260	22.231
3.265	22.131
3.270	22.654
3.275	23.503
3.280	20.626
3.285	19.968
3.290	18.635
3.295	19.433
3.300	19.111
3.305	19.631
3.310	18.200
3.315	17.888
3.320	17.459
3.325	15.898
3.330	8.532
3.335	3.012
3.340	1.938
3.345	3.620
3.350	7.906
3.355	12.045
3.360	14.462
3.365	14.857
3.370	14.872
3.375	16.317
3.380	16.566
3.385	17.195
3.390	17.544
3.395	16.476
3.400	15.697
3.405	15.448
3.410	15.426
3.415	15.317
3.420	15.939
3.425	14.981
3.430	14.643
3.435	14.698
3.440	15.727
3.445	16.850
3.450	15.719
3.455	16.097
3.460	15.901
3.465	15.560
3.470	15.427
3.475	13.920
3.480	13.934
3.485	14.421
3.490	13.540
3.495	13.155
3.500	10.023
3.505	5.835
3.510	9.349
3.515	8.853
3.520	9.508
3.525	11.227
3.530	11.332
3.535	11.689
3.540	5.013
3.545	2.241
3.550	3.035
3.555	8.244
3.560	11.252
3.565	11.690
3.570	10.575
3.575	10.171
3.580	8.861
3.585	8.715
3.590	8.821
3.595	7.985
3.600	2.692
3.605	1.019
3.610	1.626
3.615	2.796
3.620	1.226
3.625	4.083
3.630	4.913
3.635	6.290
3.640	5.284
3.645	5.683
3.650	1.260
3.655	0.338
3.660	1.267
3.665	0.862
3.670	1.636
3.675	2.200
3.680	4.629
3.685	3.822
3.690	4.131
3.695	4.122
3.700	1.427
3.705	3.747
3.710	6.100
3.715	5.727
3.720	5.637
3.725	6.752
3.730	3.779
3.735	5.890
3.740	6.405
3.745	6.221
3.750	6.213
3.755	7.870
3.760	6.810
3.765	6.798
3.770	6.598
3.775	8.139
3.780	6.768
3.785	6.566
3.790	5.613
3.795	4.761
3.800	1.641
3.805	0.266
3.810	0.776
3.815	0.208
3.820	0.781
3.825	0.345
3.830	1.432
3.835	2.964
3.840	3.410
3.845	4.003
3.850	4.107
3.855	5.569
3.860	4.206
3.865	1.720
3.870	3.390
3.875	5.147
3.880	5.794
3.885	5.045
3.890	4.973
3.895	5.748
3.900	4.624
3.905	4.428
3.910	4.901
3.915	3.573
3.920	4.806
3.925	4.744
3.930	3.088
3.935	2.428
3.940	3.742
3.945	3.723
3.950	4.032
3.955	2.773
3.960	1.454
3.965	1.701
3.970	1.867
3.975	0.267
3.980	0.763
3.985	0.861
3.990	0.684
3.995	0.506
4.000	1.240
4.005	0.788
4.010	1.172
4.015	0.810
4.020	1.941
4.025	2.232
4.030	1.983
4.035	1.819
4.040	2.169
4.045	1.867
4.050	2.015
4.055	2.724
4.060	2.908
4.065	2.913
4.070	3.138
4.075	3.499
4.080	2.175
4.085	2.850
4.090	2.814
4.095	3.138
4.100	2.692
4.105	2.336
4.110	3.456
4.115	3.735
4.120	3.002
4.125	2.995
4.130	2.452
4.135	2.540
4.140	2.868
4.145	2.365
4.150	1.954
4.155	2.569
4.160	2.000
4.165	1.370
4.170	1.075
4.175	0.535
4.180	0.787
4.185	1.616
4.190	0.268
4.195	0.244
4.200	0.971
4.205	1.601
4.210	1.548
4.215	2.793
4.220	1.256
4.225	0.278
4.230	0.864
4.235	1.073
4.240	1.004
4.245	1.652
4.250	0.577
4.255	2.620
4.260	1.998
4.265	2.102
4.270	2.050
4.275	2.688
4.280	2.541
4.285	2.233
4.290	3.276
4.295	2.750
4.300	2.381
4.305	2.411
4.310	2.140
4.315	3.114
4.320	2.247
4.325	1.799
4.330	2.508
4.335	2.839
4.340	2.116
4.345	1.780
4.350	2.523
4.355	1.449
4.360	2.018
4.365	2.404
4.370	2.671
4.375	2.248
4.380	1.988
4.385	1.792
4.390	1.710
4.395	2.016
4.400	2.584
4.405	3.523
4.410	2.201
4.415	2.915
4.420	1.464
4.425	2.059
4.430	1.115
4.435	1.450
4.440	2.570
4.445	1.591
4.450	1.608
4.455	2.225
4.460	1.268
4.465	0.313
4.470	0.413
4.475	1.275
4.480	0.517
4.485	1.424
4.490	0.584
4.495	1.048
4.500	0.757
4.505	1.201
4.510	0.264
4.515	0.752
4.520	0.460
4.525	0.299
4.530	0.654
4.535	0.890
4.540	0.493
4.545	0.829
4.550	0.411
4.555	0.427
4.560	0.284
4.565	1.516
4.570	1.280
4.575	2.762
4.580	0.309
4.585	1.324
4.590	1.081
4.595	0.577
4.600	0.133
4.605	0.750
4.610	1.233
4.615	0.592
4.620	0.873
4.625	0.073
4.630	0.054
4.635	1.634
4.640	1.232
4.645	2.048
4.650	1.247
4.655	0.833
4.660	1.564
4.665	1.547
4.670	1.222
4.675	2.427
4.680	0.265
4.685	1.141
4.690	0.578
4.695	1.093
4.700	0.684
4.705	0.399
4.710	0.998
4.715	1.158
4.720	2.325
4.725	1.080
4.730	0.204
4.735	1.031
4.740	0.659
4.745	0.815
4.750	1.416
4.755	0.590
4.760	0.598
4.765	1.336
4.770	1.166
4.775	0.591
4.780	1.042
4.785	0.681
4.790	1.022
4.795	0.480
4.800	1.208
4.805	0.285
4.810	0.845
4.815	1.430
4.820	0.928
4.825	1.603
4.830	1.089
4.835	0.851
4.840	0.132
4.845	1.530
4.850	1.497
4.855	0.995
4.860	0.908
4.865	0.422
4.870	0.678
4.875	0.200
4.880	1.515
4.885	2.122
4.890	0.851
4.895	1.167
4.900	0.720
4.905	1.298
4.910	0.237
4.915	1.560
4.920	1.020
4.925	0.588
4.930	0.676
4.935	0.984
4.940	1.734
4.945	0.223
4.950	0.746
4.955	1.597
4.960	0.418
4.965	0.977
4.970	0.261
4.975	1.541
4.980	0.955
4.985	0.552
4.990	0.867
4.995	1.363
5.000	1.276
5.005	0.405
5.010	1.526
5.015	1.169
5.020	1.124
5.025	0.298
5.030	0.244
5.035	0.571
5.040	0.773
5.045	0.589
5.050	0.698
5.055	0.865
5.060	0.700
5.065	0.377
5.070	0.698
5.075	0.499
5.080	1.641
5.085	0.642
5.090	0.678
5.095	0.893
5.100	0.371
5.105	0.559
5.110	0.462
5.115	0.734
5.120	0.780
5.125	0.762
5.130	0.282
5.135	0.674
5.140	0.492
5.145	0.259
5.150	0.658
5.155	0.463
5.160	1.185
5.165	2.151
5.170	1.199
5.175	1.605
5.180	1.107
5.185	0.577
5.190	1.099
5.195	1.114
5.200	0.871
5.205	0.678
5.210	0.190
5.215	0.717
5.220	1.187
5.225	1.784
5.230	1.021
5.235	0.970
5.240	1.034
5.245	1.127
5.250	0.631
5.255	0.671
5.260	1.469
5.265	1.098
5.270	1.112
5.275	0.523
5.280	0.517
5.285	0.753
5.290	1.245
5.295	0.134
5.300	1.156
5.305	1.136
5.310	0.712
5.315	1.230
5.320	0.953
5.325	1.553
5.330	0.465
5.335	0.561
5.340	0.325
5.345	0.397
5.350	1.134
5.355	1.380
5.360	1.471
5.365	0.918
5.370	0.921
5.375	1.409
5.380	1.495
5.385	1.029
5.390	0.909
5.395	1.060
5.400	2.366
5.405	0.095
5.410	0.870
5.415	1.599
5.420	0.993
5.425	0.120
5.430	0.251
5.435	1.355
5.440	0.389
5.445	0.533
5.450	0.618
5.455	0.839
5.460	1.370
5.465	1.140
5.470	1.138
5.475	0.866
5.480	0.801
5.485	0.253
5.490	1.192
5.495	0.479
5.500	0.979
5.505	1.120
5.510	1.527
5.515	1.137
5.520	0.685
5.525	1.097
5.530	0.510
5.535	0.232
5.540	1.526
5.545	1.177
5.550	0.368
5.555	0.862
5.560	0.626
5.565	0.896
5.570	1.741
5.575	1.082
5.580	1.611
5.585	1.149
5.590	0.728
5.595	1.295
5.600	0.635
5.605	1.158
5.610	0.964
5.615	0.247
5.620	0.656
5.625	0.954
5.630	0.456
5.635	0.050
5.640	1.901
5.645	0.513
5.650	1.207
5.655	0.231
5.660	0.648
5.665	0.176
5.670	0.989
5.675	0.882
5.680	0.319
5.685	0.228
5.690	0.535
5.695	0.389
5.700	0.699
5.705	1.542
5.710	0.705
5.715	0.767
5.720	0.618
5.725	0.347
5.730	0.240
5.735	0.697
5.740	0.442
5.745	1.320
5.750	1.503
5.755	0.693
5.760	0.515
5.765	0.642
5.770	0.155
5.775	0.704
5.780	1.317
5.785	0.239
5.790	0.675
5.795	0.730
5.800	0.075
5.805	1.125
5.810	1.274
5.815	0.899
5.820	0.823
5.825	0.729
5.830	0.691
5.835	0.022
5.840	0.706
5.845	0.472
5.850	0.313
5.855	0.448
5.860	1.405
5.865	1.460
5.870	0.691
5.875	0.440
5.880	0.916
5.885	0.843
5.890	0.694
5.895	0.365
5.900	0.448
5.905	1.249
5.910	0.275
5.915	0.861
5.920	0.456
5.925	0.248
5.930	0.360
5.935	0.455
5.940	0.622
5.945	1.154
5.950	0.620
5.955	0.353
5.960	0.381
5.965	1.121
5.970	0.790
5.975	0.901
5.980	1.037
5.985	1.209
5.990	0.437
5.995	0.701
6.000	0.380
6.005	0.271
6.010	0.490
6.015	0.289
6.020	1.276
6.025	0.369
6.030	0.436
6.035	1.182
6.040	1.164
6.045	0.302
6.050	0.295
6.055	0.647
6.060	0.919
6.065	0.535
6.070	0.630
6.075	0.738
6.080	0.614
6.085	0.233
6.090	1.158
6.095	1.149
6.100	0.635
6.105	0.518
6.110	0.234
6.115	0.133
6.120	1.464
6.125	0.335
6.130	1.304
6.135	0.493
6.140	0.698
6.145	0.624
6.150	0.814
6.155	0.718
6.160	0.797
6.165	0.663
6.170	0.198
6.175	0.432
6.180	1.328
6.185	1.008
6.190	0.609
6.195	0.247
6.200	1.095
6.205	0.336
6.210	0.540
6.215	1.337
6.220	0.970
6.225	0.336
6.230	0.834
6.235	1.019
6.240	1.612
6.245	0.235
6.250	0.349
6.255	0.118
6.260	0.445
6.265	0.344
6.270	0.388
6.275	0.677
6.280	0.495
6.285	0.324
6.290	0.673
6.295	0.184
6.300	1.010
6.305	0.992
6.310	0.328
6.315	0.466
6.320	0.874
6.325	1.293
6.330	0.627
6.335	0.583
6.340	1.106
6.345	0.837
6.350	0.835
6.355	0.483
6.360	0.536
6.365	0.635
6.370	0.256
6.375	0.615
6.380	0.627
6.385	0.944
6.390	0.587
6.395	0.518
6.400	0.682
6.405	0.832
6.410	0.344
6.415	0.902
6.420	0.346
6.425	0.471
6.430	0.464
6.435	0.278
6.440	0.595
6.445	1.517
6.450	1.026
6.455	0.690
6.460	0.278
6.465	0.226
6.470	0.690
6.475	0.732
6.480	0.888
6.485	0.566
6.490	0.809
6.495	0.542
6.500	0.387
6.505	1.287
6.510	0.756
6.515	0.647
6.520	0.475
6.525	0.831
6.530	0.867
6.535	0.650
6.540	0.687
6.545	1.239
6.550	0.272
6.555	0.581
6.560	0.432
6.565	0.209
6.570	0.419
6.575	0.893
6.580	0.308
6.585	0.305
6.590	0.160
6.595	0.870
6.600	0.419
6.605	0.814
6.610	0.424
6.615	0.782
6.620	0.313
6.625	0.443
6.630	0.963
6.635	0.480
6.640	0.589
6.645	0.719
6.650	0.354
6.655	0.332
6.660	0.548
6.665	0.626
6.670	0.671
6.675	0.786
6.680	0.224
6.685	0.264
6.690	0.427
6.695	0.107
6.700	1.031
6.705	0.902
6.710	0.266
6.715	0.742
6.720	0.677
6.725	0.793
6.730	0.770
6.735	0.414
6.740	0.741
6.745	0.542
6.750	0.490
6.755	1.044
6.760	0.593
6.765	0.948
6.770	0.512
6.775	0.930
6.780	0.839
6.785	0.169
6.790	0.835
6.795	0.530
6.800	0.179
6.805	1.190
6.810	0.113
6.815	1.431
6.820	0.309
6.825	0.669
6.830	0.523
6.835	0.504
6.840	1.142
6.845	0.985
6.850	0.429
6.855	0.644
6.860	0.594
6.865	0.505
6.870	0.822
6.875	0.114
6.880	0.224
6.885	0.819
6.890	0.484
6.895	1.352
6.900	0.827
6.905	0.591
6.910	0.635
6.915	1.085
6.920	0.414
6.925	0.628
6.930	0.252
6.935	1.197
6.940	0.486
6.945	0.374
6.950	0.803
6.955	1.458
6.960	0.884
6.965	0.978
6.970	0.187
6.975	0.323
6.980	0.843
6.985	0.125
6.990	0.554
6.995	0.279
7.000	0.907
7.005	0.468
7.010	0.350
7.015	1.199
7.020	0.804
7.025	0.279
7.030	0.779
7.035	0.446
7.040	1.207
7.045	0.783
7.050	0.936
7.055	1.575
7.060	0.487
7.065	0.777
7.070	0.919
7.075	0.712
7.080	0.594
7.085	0.546
7.090	0.231
7.095	0.432
7.100	0.245
7.105	0.397
7.110	0.172
7.115	0.524
7.120	0.141
7.125	0.706
7.130	0.186
7.135	0.784
7.140	0.146
7.145	0.367
7.150	0.104
7.155	0.625
7.160	0.123
7.165	0.288
7.170	0.457
7.175	0.682
7.180	1.323
7.185	0.196
7.190	0.481
7.195	0.223
7.200	0.318
7.205	0.363
7.210	0.142
7.215	0.679
7.220	0.741
7.225	0.205
7.230	0.251
7.235	0.881
7.240	0.301
7.245	0.858
7.250	0.879
7.255	1.049
7.260	0.981
7.265	0.295
7.270	0.182
7.275	0.767
7.280	0.656
7.285	0.625
7.290	1.034
7.295	0.912
7.300	0.333
7.305	1.149
7.310	0.798
7.315	0.495
7.320	0.902
7.325	0.386
7.330	0.825
7.335	0.449
7.340	0.907
7.345	0.418
7.350	0.426
7.355	0.464
7.360	0.273
7.365	1.092
7.370	0.170
7.375	0.506
7.380	0.390
7.385	1.361
7.390	0.735
7.395	0.692
7.400	0.955
7.405	0.479
7.410	0.255
7.415	1.347
7.420	0.859
7.425	0.089
7.430	0.324
7.435	1.074
7.440	1.293
7.445	0.558
7.450	0.917
7.455	0.864
7.460	0.862
7.465	0.647
7.470	0.279
7.475	0.579
7.480	0.889
7.485	0.667
7.490	0.867
7.495	0.778
7.500	0.680
7.505	0.926
7.510	0.925
7.515	0.933
7.520	0.512
7.525	0.576
7.530	0.401
7.535	0.719
7.540	0.976
7.545	0.354
7.550	0.762
7.555	0.717
7.560	0.836
7.565	0.657
7.570	0.915
7.575	0.516
7.580	1.227
7.585	0.155
7.590	0.424
7.595	0.502
7.600	0.550
7.605	0.167
7.610	0.801
7.615	0.147
7.620	0.405
7.625	0.261
7.630	0.421
7.635	0.158
7.640	0.988
7.645	0.647
7.650	0.285
7.655	0.344
7.660	0.572
7.665	0.592
7.670	0.160
7.675	0.307
7.680	0.355
7.685	1.516
7.690	0.367
7.695	0.785
7.700	0.394
7.705	1.717
7.710	0.875
7.715	0.710
7.720	0.717
7.725	1.154
7.730	0.871
7.735	0.316
7.740	0.795
7.745	0.197
7.750	0.347
7.755	1.266
7.760	0.492
7.765	0.464
7.770	0.530
7.775	0.288
7.780	1.046
7.785	0.374
7.790	0.404
7.795	0.105
7.800	0.315
7.805	0.576
7.810	0.439
7.815	0.108
7.820	0.506
7.825	0.385
7.830	0.492
7.835	0.899
7.840	0.062
7.845	0.617
7.850	0.609
7.855	0.744
7.860	0.255
7.865	0.060
7.870	0.547
7.875	0.243
7.880	0.654
7.885	0.444
7.890	1.140
7.895	0.518
7.900	0.593
7.905	0.680
7.910	0.753
7.915	0.405
7.920	0.098
7.925	1.212
7.930	1.224
7.935	0.524
7.940	0.197
7.945	0.788
7.950	1.135
7.955	1.333
7.960	0.838
7.965	0.380
7.970	0.396
7.975	0.104
7.980	0.383
7.985	0.541
7.990	0.322
7.995	0.484
8.000	0.584
8.005	0.565
8.010	0.656
8.015	1.059
8.020	0.478
8.025	0.715
8.030	0.555
8.035	0.424
8.040	0.445
8.045	0.583
8.050	0.454
8.055	0.863
8.060	0.294
8.065	1.515
8.070	1.060
8.075	0.834
8.080	1.052
8.085	0.440
8.090	0.720
8.095	0.785
8.100	1.065
8.105	0.929
8.110	0.923
8.115	0.374
8.120	0.461
8.125	0.442
8.130	0.357
8.135	0.916
8.140	1.019
8.145	1.240
8.150	0.790
8.155	0.320
8.160	0.107
8.165	0.479
8.170	0.094
8.175	0.806
8.180	0.296
8.185	0.297
8.190	0.625
8.194	1.186
8.199	1.003
8.204	0.527
8.209	0.619
8.214	0.323
8.219	0.424
8.224	0.706
8.229	0.180
8.234	0.627
8.239	0.362
8.244	0.475
8.249	0.607
8.254	0.369
8.259	0.402
8.264	0.465
8.269	0.601
8.274	0.657
8.279	0.145
8.284	0.674
8.289	0.490
8.294	0.723
8.299	0.929
8.304	0.931
8.309	0.425
8.314	0.441
8.319	0.640
8.324	0.867
8.329	0.424
8.334	0.742
8.339	0.379
8.344	0.348
8.349	0.407
8.354	0.614
8.359	0.150
8.364	1.158
8.369	0.403
8.374	0.948
8.379	0.306
8.384	0.266
8.389	0.285
8.394	0.725
8.399	0.697
8.404	0.628
8.409	0.914
8.414	0.271
8.419	1.085
8.424	0.480
8.429	0.651
8.434	0.284
8.439	0.643
8.444	0.854
8.449	0.408
8.454	1.038
8.459	0.542
8.464	1.165
8.469	0.598
8.474	0.831
8.479	0.209
8.484	1.211
8.489	0.240
8.494	0.531
8.499	0.782
8.504	0.801
8.509	0.825
8.514	0.553
8.519	0.797
8.524	0.328
8.529	0.914
8.534	0.998
8.539	0.250
8.544	0.800
8.549	1.033
8.554	1.200
8.559	0.031
8.564	0.143
8.569	0.523
8.574	0.986
8.579	0.372
8.584	0.710
8.589	0.425
8.594	0.081
8.599	0.318
8.604	0.636
8.609	0.413
8.614	0.398
8.619	0.774
8.624	1.248
8.629	0.526
8.634	0.657
8.639	0.617
8.644	1.059
8.649	0.609
8.654	0.548
8.659	0.349
8.664	0.917
8.669	1.495
8.674	0.862
8.679	0.342
8.684	1.107
8.689	0.649
8.694	0.292
8.699	0.829
8.704	0.303
8.709	0.326
8.714	0.678
8.719	1.255
8.724	0.448
8.729	0.553
8.734	0.819
8.739	0.933
8.744	0.430
8.749	0.891
8.754	1.474
8.759	1.004
8.764	1.156
8.769	0.396
8.774	0.825
8.779	0.849
8.784	0.337
8.789	0.568
8.794	0.245
8.799	0.792
8.804	0.383
8.809	0.663
8.814	0.689
8.819	0.949
8.824	0.306
8.829	1.071
8.834	0.109
8.839	0.448
8.844	0.112
8.849	1.421
8.854	1.165
8.859	0.138
8.864	0.439
8.869	0.271
8.874	0.235
8.879	0.676
8.884	0.909
8.889	0.507
8.894	1.423
8.899	0.278
8.904	1.098
8.909	0.516
8.914	0.466
8.919	0.588
8.924	1.123
8.929	0.462
8.934	0.545
8.939	1.549
8.944	0.117
8.949	0.451
8.954	0.249
8.959	0.116
8.964	1.050
8.969	0.397
8.974	0.677
8.979	0.359
8.984	0.669
8.989	0.825
8.994	0.195
8.999	1.039
9.004	0.642
9.009	0.327
9.014	0.686
9.019	0.388
9.024	1.093
9.029	0.907
9.034	0.931
9.039	0.518
9.044	0.439
9.049	0.698
9.054	0.343
9.059	0.700
9.064	0.345
9.069	1.217
9.074	0.768
9.079	0.214
9.084	0.311
9.089	0.419
9.094	0.619
9.099	1.187
9.104	0.603
9.109	1.255
9.114	0.111
9.119	0.424
9.124	1.076
9.129	0.397
9.134	0.452
9.139	0.374
9.144	1.463
9.149	0.437
9.154	1.122
9.159	0.593
9.164	1.001
9.169	0.740
9.174	0.343
9.179	0.921
9.184	0.643
9.189	0.320
9.194	0.427
9.199	0.532
9.204	0.647
9.209	0.642
9.214	0.770
9.219	0.810
9.224	0.526
9.229	0.563
9.234	0.295
9.239	0.600
9.244	0.062
9.249	0.563
9.254	0.421
9.259	0.796
9.264	0.478
9.269	0.345
9.274	0.230
9.279	0.180
9.284	0.403
9.289	0.422
9.294	0.297
9.299	0.710
9.304	0.891
9.309	0.872
9.314	0.812
9.319	0.767
9.324	0.484
9.329	0.368
9.334	0.557
9.339	0.401
9.344	0.486
9.349	0.290
9.354	0.184
9.359	0.324
9.364	0.932
9.369	1.051
9.374	0.362
9.379	0.908
9.384	0.099
9.389	1.057
9.394	0.358
9.399	0.769
9.404	0.583
9.409	0.978
9.414	0.804
9.419	1.266
9.424	0.622
9.429	0.751
9.434	0.852
9.439	0.993
9.444	0.638
9.449	1.030
9.454	0.837
9.459	0.492
9.464	0.388
9.469	1.080
9.474	0.229
9.479	0.851
9.484	0.524
9.489	0.333
9.494	0.448
9.499	0.759
9.504	0.498
9.509	1.026
9.514	0.442
9.519	0.683
9.524	0.277
9.529	0.755
9.534	0.066
9.539	1.522
9.544	1.382
9.549	0.562
9.554	0.474
9.559	0.904
9.564	0.285
9.569	0.544
9.574	0.366
9.579	0.591
9.584	0.985
9.589	0.331
9.594	0.266
9.599	0.808
9.604	0.732
9.609	0.304
9.614	0.861
9.619	0.381
9.624	0.301
9.629	0.368
9.634	0.303
9.639	0.251
9.644	1.136
9.649	0.625
9.654	0.816
9.659	0.459
9.664	0.763
9.669	0.468
9.674	0.371
9.679	0.559
9.684	1.152
9.689	0.907
9.694	0.272
9.699	0.233
9.704	0.573
9.709	0.840
9.714	0.324
9.719	0.420
9.724	0.725
9.729	0.556
9.734	1.039
9.739	0.773
9.744	0.330
9.749	0.415
9.754	1.318
9.759	0.181
9.764	0.823
9.769	0.180
9.774	0.531
9.779	0.497
9.784	0.625
9.789	0.678
9.794	1.154
9.799	0.444
9.804	0.819
9.809	0.640
9.814	0.720
9.819	1.120
9.824	0.295
9.829	0.909
9.834	0.670
9.839	0.352
9.844	0.422
9.849	0.786
9.854	0.416
9.859	0.267
9.864	0.355
9.869	0.929
9.874	0.885
9.879	0.479
9.884	1.476
9.889	0.728
9.894	0.564
9.899	0.437
9.904	1.132
9.909	0.179
9.914	0.786
9.919	0.880
9.924	0.724
9.929	1.119
9.934	0.417
9.939	0.896
9.944	0.453
9.949	1.075
9.954	0.307
9.959	0.420
9.964	0.433
9.969	0.514
9.974	0.493
9.979	0.707
9.984	0.783
9.989	1.168
9.994	0.834
[truncated: 1 more rows]
