# Supplementary material for: Chemometric Analysis of a Ternary Mixture of Caffeine, Quinic Acid, and Nicotinic Acid by Terahertz Spectroscopy
Source: ACS Omega. 2022 Sep 27;7(40):35783–91. doi: 10.1021/acsomega.2c03808 (PMC9558605; doi:10.1021/acsomega.2c03808)
Supplement: Supplementary file 2 — ao2c03808_si_002.zip [file ao2c03808_si_002.zip › data_and_codes/extended_data/id0-48_run001/fda-10-5.csv]

0.000	1050.853
0.005	599.273
0.010	565.431
0.015	1117.141
0.020	1676.094
0.025	289.045
0.030	629.446
0.035	621.179
0.040	482.223
0.045	1091.200
0.050	899.743
0.055	1331.193
0.060	387.480
0.065	34.084
0.070	1093.300
0.075	978.611
0.080	1305.126
0.085	1077.977
0.090	269.130
0.095	453.040
0.100	689.449
0.105	1216.757
0.110	1679.367
0.115	1379.313
0.120	3457.852
0.125	2954.497
0.130	1862.535
0.135	3077.881
0.140	3535.358
0.145	3859.392
0.150	4308.599
0.155	4141.104
0.160	3687.704
0.165	2788.001
0.170	2313.504
0.175	3495.288
0.180	3977.376
0.185	3435.652
0.190	4449.968
0.195	5885.971
0.200	6415.738
0.205	5845.875
0.210	6233.201
0.215	6076.030
0.220	6975.950
0.225	6762.743
0.230	7720.365
0.235	9083.469
0.240	8275.693
0.245	7909.052
0.250	7754.732
0.255	7680.917
0.260	7316.369
0.265	8093.783
0.270	7966.099
0.275	9538.752
0.280	9241.824
0.285	8280.471
0.290	8709.633
0.295	9386.221
0.300	9170.566
0.305	9014.043
0.310	9802.190
0.315	9348.157
0.320	9693.153
0.325	9552.162
0.330	10143.075
0.335	9447.021
0.340	9399.623
0.345	9086.756
0.350	9951.188
0.355	9962.874
0.360	9009.670
0.365	9855.268
0.370	10435.084
0.375	10188.887
0.380	9205.984
0.385	9488.300
0.390	9285.117
0.395	9431.362
0.400	9001.320
0.405	9327.487
0.410	9411.157
0.415	9450.355
0.420	9098.295
0.425	9053.099
0.430	9352.145
0.435	8842.306
0.440	8828.601
0.445	9438.328
0.450	9708.317
0.455	9053.558
0.460	9597.328
0.465	8997.577
0.470	8944.750
0.475	8895.578
0.480	8936.556
0.485	9076.134
0.490	8955.656
0.495	8687.483
0.500	8533.759
0.505	8727.399
0.510	8635.535
0.515	8676.173
0.520	8613.834
0.525	8571.819
0.530	8337.616
0.535	8381.251
0.540	8779.314
0.545	8536.192
0.550	7536.031
0.555	5169.056
0.560	3447.875
0.565	6838.316
0.570	7820.149
0.575	8139.193
0.580	8497.841
0.585	8277.251
0.590	8121.119
0.595	8270.357
0.600	8354.655
0.605	7888.164
0.610	8040.665
0.615	8044.020
0.620	7699.651
0.625	7669.862
0.630	7642.785
0.635	7609.416
0.640	7432.766
0.645	7419.654
0.650	7237.233
0.655	7577.993
0.660	7318.767
0.665	7085.324
0.670	7248.338
0.675	7307.768
0.680	7142.891
0.685	7046.543
0.690	6918.111
0.695	6890.803
0.700	6789.313
0.705	6362.387
0.710	6477.693
0.715	6389.191
0.720	6173.294
0.725	6178.299
0.730	6020.791
0.735	5942.953
0.740	5969.057
0.745	5487.550
0.750	4384.180
0.755	2985.905
0.760	4806.884
0.765	5355.533
0.770	5419.001
0.775	5599.476
0.780	5642.995
0.785	5485.818
0.790	5343.473
0.795	5501.828
0.800	5293.699
0.805	5168.893
0.810	5130.141
0.815	5028.297
0.820	5007.208
0.825	4961.950
0.830	4716.580
0.835	4772.429
0.840	4835.794
0.845	4591.817
0.850	4563.034
0.855	4707.091
0.860	4587.701
0.865	4600.653
0.870	4556.477
0.875	4556.401
0.880	4581.634
0.885	4485.662
0.890	4442.632
0.895	4506.967
0.900	4352.200
0.905	4217.633
0.910	4295.624
0.915	4157.115
0.920	3988.886
0.925	3968.487
0.930	3944.213
0.935	3892.470
0.940	3807.313
0.945	3676.337
0.950	3692.431
0.955	3673.948
0.960	3525.669
0.965	3495.278
0.970	3460.590
0.975	3471.699
0.980	3249.914
0.985	3039.993
0.990	2051.519
0.995	2756.499
1.000	3035.434
1.005	3344.364
1.010	3346.486
1.015	3136.869
1.020	3182.876
1.025	3197.388
1.030	3105.962
1.035	2972.386
1.040	2904.255
1.045	2916.455
1.050	2868.262
1.055	2675.677
1.060	2714.320
1.065	2714.126
1.070	2599.188
1.075	2472.967
1.080	2438.522
1.085	2292.721
1.090	1929.164
1.095	929.613
1.100	133.726
1.105	820.214
1.110	1370.562
1.115	737.080
1.120	1413.918
1.125	1975.895
1.130	2163.217
1.135	2162.297
1.140	2088.318
1.145	2015.622
1.150	1711.367
1.155	952.576
1.160	644.716
1.165	81.204
1.170	527.010
1.175	1323.507
1.180	1665.474
1.185	1828.317
1.190	1902.040
1.195	1825.755
1.200	1828.825
1.205	1556.002
1.210	560.271
1.215	1243.145
1.220	1632.460
1.225	1599.314
1.230	862.469
1.235	1141.725
1.240	1628.187
1.245	1873.459
1.250	1875.442
1.255	1899.380
1.260	1889.020
1.265	1821.771
1.270	1869.339
1.275	1808.351
1.280	1679.889
1.285	1737.101
1.290	1769.579
1.295	1650.170
1.300	1697.889
1.305	1710.735
1.310	1665.983
1.315	1676.958
1.320	1648.512
1.325	1476.737
1.330	1617.664
1.335	1627.685
1.340	1648.753
1.345	1704.088
1.350	1586.918
1.355	1597.351
1.360	1642.343
1.365	1572.898
1.370	1521.049
1.375	1532.844
1.380	1519.290
1.385	1435.948
1.390	1406.504
1.395	1351.908
1.400	1275.317
1.405	1066.278
1.410	437.334
1.415	33.143
1.420	678.110
1.425	1090.953
1.430	1255.829
1.435	1357.854
1.440	1358.097
1.445	1326.437
1.450	1377.431
1.455	1405.481
1.460	1346.013
1.465	1351.154
1.470	1368.857
1.475	1320.855
1.480	1294.579
1.485	1286.805
1.490	1280.977
1.495	1250.463
1.500	1199.887
1.505	1208.773
1.510	1205.614
1.515	1164.903
1.520	1144.839
1.525	1165.850
1.530	1146.428
1.535	1121.039
1.540	1106.182
1.545	1056.792
1.550	1098.371
1.555	1071.352
1.560	1060.585
1.565	1094.429
1.570	1063.893
1.575	1023.397
1.580	1034.547
1.585	1017.106
1.590	941.690
1.595	895.891
1.600	746.677
1.605	252.020
1.610	454.409
1.615	732.257
1.620	816.693
1.625	819.735
1.630	789.480
1.635	770.579
1.640	743.530
1.645	671.242
1.650	611.269
1.655	485.517
1.660	174.530
1.665	41.622
1.670	28.450
1.675	45.451
1.680	77.858
1.685	302.142
1.690	461.991
1.695	536.878
1.700	528.896
1.705	479.129
1.710	327.282
1.715	63.747
1.720	23.946
1.725	55.783
1.730	231.094
1.735	418.082
1.740	513.464
1.745	556.153
1.750	582.040
1.755	569.223
1.760	552.586
1.765	312.730
1.770	398.494
1.775	502.416
1.780	539.888
1.785	528.762
1.790	498.935
1.795	347.423
1.800	121.061
1.805	252.832
1.810	434.419
1.815	493.543
1.820	505.748
1.825	513.485
1.830	507.698
1.835	498.540
1.840	486.513
1.845	479.753
1.850	461.741
1.855	435.290
1.860	400.345
1.865	287.749
1.870	68.810
1.875	65.335
1.880	265.391
1.885	364.709
1.890	399.661
1.895	416.683
1.900	422.277
1.905	414.677
1.910	393.095
1.915	353.671
1.920	153.995
1.925	6.913
1.930	225.526
1.935	339.220
1.940	380.057
1.945	391.708
1.950	390.896
1.955	389.534
1.960	386.493
1.965	378.467
1.970	377.854
1.975	375.433
1.980	368.573
1.985	367.529
1.990	364.089
1.995	357.727
2.000	351.993
2.005	348.304
2.010	340.953
2.015	341.498
2.020	278.096
2.025	300.746
2.030	312.234
2.035	297.828
2.040	230.329
2.045	59.449
2.050	169.159
2.055	251.863
2.060	276.747
2.065	276.719
2.070	266.367
2.075	204.406
2.080	93.062
2.085	197.690
2.090	239.482
2.095	250.331
2.100	251.681
2.105	247.869
2.110	244.658
2.115	244.517
2.120	240.098
2.125	234.741
2.130	230.838
2.135	224.232
2.140	220.289
2.145	209.616
2.150	191.172
2.155	176.059
2.160	130.370
2.165	37.220
2.170	4.735
2.175	51.687
2.180	110.865
2.185	137.064
2.190	134.639
2.195	67.932
2.200	10.407
2.205	30.168
2.210	88.872
2.215	113.456
2.220	65.887
2.225	9.528
2.230	19.380
2.235	77.290
2.240	116.978
2.245	125.332
2.250	119.096
2.255	114.205
2.260	81.683
2.265	18.028
2.270	11.030
2.275	26.175
2.280	73.740
2.285	106.054
2.290	120.413
2.295	125.317
2.300	126.013
2.305	128.280
2.310	125.972
2.315	120.143
2.320	109.773
2.325	100.297
2.330	105.926
2.335	105.347
2.340	99.230
2.345	68.827
2.350	11.353
2.355	54.675
2.360	76.177
2.365	70.247
2.370	26.259
2.375	38.676
2.380	64.915
2.385	64.583
2.390	26.961
2.395	2.546
2.400	7.164
2.405	31.060
2.410	57.620
2.415	69.723
2.420	76.391
2.425	77.124
2.430	72.632
2.435	63.441
2.440	71.926
2.445	75.752
2.450	61.313
2.455	59.368
2.460	41.234
2.465	9.790
2.470	7.105
2.475	19.926
2.480	47.596
2.485	62.109
2.490	69.415
2.495	71.729
2.500	73.889
2.505	74.154
2.510	72.870
2.515	71.530
2.520	71.307
2.525	71.279
2.530	68.938
2.535	68.990
2.540	67.919
2.545	67.478
2.550	65.465
2.555	63.580
2.560	64.550
2.565	63.561
2.570	54.733
2.575	51.341
2.580	56.816
2.585	58.247
2.590	57.705
2.595	55.301
2.600	54.855
2.605	51.595
2.610	48.182
2.615	46.004
2.620	40.025
2.625	33.244
2.630	16.114
2.635	3.501
2.640	0.584
2.645	0.514
2.650	1.814
2.655	6.846
2.660	11.559
2.665	13.846
2.670	4.926
2.675	19.161
2.680	27.940
2.685	28.773
2.690	14.291
2.695	10.784
2.700	28.396
2.705	34.677
2.710	38.201
2.715	38.417
2.720	38.832
2.725	39.160
2.730	38.028
2.735	36.668
2.740	35.154
2.745	30.659
2.750	28.733
2.755	25.581
2.760	22.094
2.765	13.457
2.770	3.073
2.775	1.566
2.780	0.625
2.785	0.968
2.790	5.077
2.795	10.965
2.800	14.890
2.805	20.886
2.810	21.961
2.815	25.210
2.820	25.798
2.825	27.678
2.830	28.379
2.835	28.410
2.840	27.694
2.845	28.557
2.850	27.446
2.855	26.230
2.860	25.789
2.865	24.886
2.870	22.068
2.875	22.022
2.880	11.610
2.885	3.876
2.890	2.753
2.895	4.926
2.900	12.281
2.905	17.015
2.910	19.373
2.915	19.517
2.920	20.189
2.925	18.496
2.930	18.919
2.935	18.352
2.940	17.581
2.945	15.017
2.950	14.403
2.955	12.347
2.960	10.038
2.965	4.311
2.970	1.187
2.975	0.620
2.980	2.674
2.985	2.327
2.990	3.613
2.995	6.175
3.000	4.919
3.005	1.095
3.010	0.468
3.015	0.378
3.020	0.613
3.025	0.681
3.030	1.536
3.035	4.263
3.040	5.775
3.045	2.474
3.050	1.649
3.055	2.490
3.060	4.576
3.065	6.637
3.070	6.563
3.075	7.779
3.080	8.633
3.085	7.516
3.090	7.398
3.095	7.337
3.100	6.341
3.105	6.418
3.110	6.330
3.115	6.517
3.120	5.267
3.125	5.849
3.130	1.575
3.135	0.508
3.140	2.048
3.145	0.852
3.150	1.883
3.155	3.641
3.160	3.542
3.165	1.462
3.170	0.697
3.175	0.878
3.180	1.487
3.185	1.074
3.190	0.667
3.195	3.676
3.200	3.782
3.205	3.307
3.210	4.390
3.215	2.999
3.220	1.565
3.225	1.521
3.230	2.394
3.235	0.954
3.240	0.781
3.245	2.548
3.250	3.031
3.255	2.959
3.260	4.228
3.265	3.727
3.270	4.000
3.275	3.419
3.280	3.936
3.285	2.636
3.290	2.042
3.295	4.163
3.300	3.286
3.305	2.846
3.310	3.259
3.315	4.076
3.320	3.545
3.325	2.830
3.330	2.706
3.335	0.857
3.340	0.402
3.345	0.736
3.350	1.606
3.355	2.246
3.360	2.193
3.365	2.424
3.370	3.748
3.375	2.366
3.380	2.025
3.385	2.250
3.390	3.848
3.395	2.437
3.400	1.811
3.405	2.313
3.410	1.828
3.415	3.178
3.420	3.189
3.425	2.230
3.430	2.857
3.435	2.087
3.440	1.333
3.445	1.052
3.450	2.693
3.455	3.057
3.460	3.146
3.465	1.496
3.470	3.260
3.475	3.943
3.480	2.383
3.485	2.215
3.490	2.648
3.495	3.980
3.500	1.718
3.505	0.845
3.510	1.771
3.515	1.473
3.520	1.771
3.525	2.285
3.530	2.260
3.535	2.654
3.540	1.310
3.545	0.589
3.550	1.049
3.555	1.783
3.560	2.068
3.565	1.237
3.570	1.751
3.575	3.004
3.580	2.105
3.585	1.713
3.590	1.318
3.595	1.113
3.600	1.518
3.605	0.512
3.610	1.417
3.615	0.952
3.620	1.160
3.625	1.335
3.630	1.786
3.635	1.152
3.640	1.174
3.645	0.904
3.650	0.680
3.655	0.178
3.660	1.021
3.665	0.776
3.670	0.999
3.675	0.233
3.680	0.343
3.685	0.991
3.690	0.476
3.695	0.620
3.700	0.589
3.705	1.026
3.710	1.787
3.715	1.204
3.720	0.935
3.725	1.521
3.730	1.417
3.735	0.873
3.740	0.669
3.745	0.810
3.750	1.756
3.755	0.866
3.760	1.911
3.765	1.177
3.770	1.639
3.775	2.375
3.780	1.897
3.785	0.913
3.790	1.325
3.795	0.541
3.800	0.554
3.805	1.122
3.810	0.513
3.815	1.172
3.820	0.555
3.825	1.059
3.830	0.576
3.835	0.875
3.840	1.666
3.845	0.800
3.850	0.232
3.855	1.224
3.860	1.590
3.865	0.916
3.870	1.500
3.875	0.773
3.880	1.506
3.885	1.148
3.890	1.812
3.895	0.734
3.900	0.843
3.905	1.556
3.910	1.145
3.915	0.764
3.920	1.907
3.925	2.298
3.930	1.160
3.935	0.411
3.940	0.789
3.945	1.456
3.950	1.362
3.955	0.172
3.960	0.915
3.965	0.619
3.970	1.360
3.975	0.740
3.980	0.613
3.985	0.920
3.990	0.363
3.995	0.464
4.000	0.157
4.005	0.538
4.010	0.702
4.015	0.646
4.020	0.622
4.025	0.825
4.030	1.162
4.035	0.986
4.040	1.178
4.045	0.549
4.050	0.313
4.055	0.790
4.060	0.793
4.065	1.122
4.070	1.022
4.075	0.364
4.080	0.475
4.085	0.680
4.090	1.307
4.095	0.686
4.100	0.632
4.105	1.765
4.110	0.681
4.115	0.413
4.120	0.389
4.125	0.040
4.130	0.832
4.135	0.524
4.140	0.067
4.145	0.570
4.150	1.619
4.155	0.049
4.160	1.176
4.165	0.877
4.170	1.402
4.175	0.508
4.180	1.283
4.185	1.030
4.190	1.010
4.195	0.217
4.200	0.252
4.205	1.057
4.210	1.067
4.215	0.335
4.220	0.900
4.225	1.680
4.230	0.394
4.235	0.377
4.240	0.508
4.245	0.622
4.250	0.483
4.255	0.795
4.260	0.526
4.265	0.561
4.270	0.445
4.275	0.159
4.280	0.962
4.285	0.239
4.290	0.683
4.295	0.543
4.300	0.451
4.305	0.168
4.310	0.841
4.315	1.503
4.320	0.390
4.325	0.299
4.330	0.780
4.335	0.625
4.340	0.625
4.345	0.914
4.350	1.092
4.355	1.498
4.360	0.222
4.365	0.510
4.370	0.684
4.375	0.484
4.380	0.607
4.385	0.839
4.390	0.501
4.395	0.424
4.400	1.132
4.405	0.835
4.410	0.314
4.415	0.290
4.420	0.661
4.425	0.095
4.430	0.747
4.435	0.867
4.440	0.890
4.445	1.280
4.450	0.513
4.455	1.259
4.460	0.777
4.465	0.987
4.470	0.716
4.475	0.032
4.480	0.069
4.485	0.444
4.490	0.287
4.495	0.705
4.500	0.364
4.505	0.890
4.510	1.061
4.515	0.663
4.520	0.240
4.525	0.980
4.530	0.320
4.535	1.286
4.540	1.650
4.545	0.767
4.550	0.440
4.555	0.528
4.560	0.239
4.565	0.788
4.570	0.205
4.575	0.253
4.580	0.282
4.585	0.484
4.590	0.964
4.595	0.164
4.600	0.760
4.605	1.416
4.610	0.540
4.615	0.586
4.620	0.600
4.625	0.835
4.630	1.092
4.635	0.790
4.640	0.154
4.645	0.895
4.650	0.225
4.655	0.623
4.660	0.104
4.665	0.228
4.670	0.225
4.675	1.611
4.680	0.190
4.685	0.102
4.690	0.669
4.695	0.423
4.700	0.224
4.705	0.796
4.710	1.252
4.715	0.621
4.720	0.575
4.725	0.638
4.730	1.256
4.735	0.270
4.740	0.505
4.745	0.582
4.750	0.545
4.755	0.334
4.760	0.772
4.765	1.128
4.770	1.188
4.775	0.527
4.780	0.794
4.785	0.470
4.790	0.845
4.795	0.696
4.800	0.269
4.805	0.258
4.810	0.644
4.815	0.167
4.820	0.877
4.825	0.327
4.830	0.467
4.835	0.947
4.840	0.396
4.845	0.462
4.850	0.613
4.855	0.499
4.860	0.908
4.865	0.643
4.870	0.723
4.875	0.535
4.880	0.682
4.885	0.259
4.890	0.586
4.895	0.475
4.900	1.206
4.905	0.720
4.910	0.701
4.915	0.294
4.920	0.298
4.925	0.731
4.930	1.019
4.935	0.932
4.940	0.419
4.945	0.327
4.950	0.622
4.955	1.823
4.960	0.234
4.965	0.916
4.970	0.674
4.975	0.718
4.980	0.851
4.985	1.233
4.990	1.147
4.995	0.426
5.000	0.530
5.005	0.859
5.010	0.691
5.015	0.560
5.020	0.506
5.025	0.686
5.030	0.523
5.035	1.026
5.040	0.806
5.045	0.766
5.050	0.454
5.055	0.348
5.060	0.609
5.065	0.625
5.070	1.410
5.075	1.059
5.080	0.780
5.085	0.430
5.090	1.348
5.095	0.397
5.100	1.566
5.105	0.707
5.110	1.076
5.115	0.428
5.120	0.497
5.125	0.700
5.130	0.710
5.135	0.840
5.140	0.490
5.145	0.295
5.150	0.554
5.155	0.289
5.160	0.721
5.165	0.268
5.170	0.421
5.175	1.054
5.180	0.654
5.185	0.125
5.190	0.458
5.195	0.713
5.200	0.971
5.205	0.538
5.210	0.681
5.215	0.637
5.220	0.719
5.225	0.717
5.230	0.313
5.235	1.057
5.240	0.697
5.245	0.450
5.250	0.304
5.255	0.621
5.260	0.643
5.265	1.044
5.270	0.904
5.275	0.729
5.280	0.632
5.285	0.485
5.290	0.082
5.295	0.692
5.300	0.536
5.305	0.364
5.310	0.907
5.315	0.742
5.320	0.402
5.325	0.606
5.330	0.992
5.335	0.404
5.340	0.532
5.345	1.096
5.350	0.992
5.355	0.124
5.360	0.459
5.365	0.703
5.370	0.603
5.375	0.860
5.380	0.694
5.385	0.500
5.390	0.505
5.395	1.475
5.400	0.914
5.405	0.963
5.410	0.391
5.415	0.604
5.420	0.549
5.425	1.256
5.430	0.775
5.435	0.728
5.440	0.683
5.445	0.298
5.450	1.636
5.455	1.384
5.460	0.865
5.465	0.867
5.470	0.495
5.475	0.780
5.480	0.412
5.485	0.224
5.490	0.295
5.495	0.422
5.500	0.303
5.505	1.214
5.510	1.151
5.515	0.722
5.520	0.275
5.525	0.273
5.530	1.079
5.535	0.351
5.540	0.557
5.545	1.082
5.550	0.626
5.555	0.354
5.560	0.382
5.565	0.124
5.570	0.964
5.575	0.856
5.580	0.025
5.585	0.713
5.590	0.650
5.595	0.925
5.600	1.058
5.605	0.829
5.610	0.886
5.615	0.133
5.620	0.689
5.625	0.249
5.630	1.333
5.635	1.258
5.640	0.628
5.645	0.037
5.650	0.496
5.655	0.378
5.660	0.428
5.665	0.412
5.670	0.907
5.675	0.142
5.680	0.187
5.685	0.639
5.690	0.328
5.695	0.225
5.700	0.834
5.705	0.107
5.710	0.708
5.715	1.370
5.720	1.150
5.725	0.336
5.730	0.335
5.735	0.970
5.740	1.303
5.745	1.066
5.750	0.333
5.755	0.443
5.760	0.971
5.765	1.318
5.770	0.821
5.775	1.010
5.780	0.631
5.785	0.485
5.790	0.931
5.795	0.694
5.800	0.239
5.805	0.773
5.810	0.333
5.815	0.098
5.820	0.397
5.825	0.896
5.830	0.377
5.835	0.163
5.840	0.842
5.845	0.567
5.850	0.336
5.855	0.881
5.860	0.891
5.865	1.683
5.870	0.243
5.875	1.005
5.880	1.471
5.885	0.906
5.890	0.449
5.895	0.390
5.900	0.246
5.905	0.625
5.910	0.356
5.915	0.488
5.920	1.148
5.925	0.609
5.930	0.733
5.935	0.975
5.940	0.310
5.945	0.725
5.950	1.096
5.955	0.555
5.960	0.839
5.965	0.372
5.970	0.344
5.975	0.300
5.980	0.187
5.985	0.190
5.990	0.563
5.995	0.876
6.000	0.634
6.005	1.266
6.010	0.256
6.015	0.729
6.020	0.770
6.025	0.769
6.030	0.333
6.035	0.439
6.040	0.478
6.045	0.571
6.050	1.177
6.055	0.436
6.060	0.457
6.065	0.921
6.070	0.605
6.075	0.381
6.080	0.253
6.085	0.195
6.090	0.597
6.095	0.472
6.100	0.231
6.105	1.227
6.110	0.982
6.115	0.665
6.120	0.395
6.125	0.326
6.130	1.149
6.135	0.386
6.140	0.969
6.145	1.050
6.150	0.358
6.155	0.348
6.160	0.341
6.165	0.347
6.170	0.786
6.175	0.402
6.180	0.850
6.185	0.624
6.190	0.990
6.195	0.687
6.200	0.673
6.205	1.545
6.210	0.894
6.215	0.631
6.220	0.297
6.225	1.308
6.230	0.835
6.235	0.812
6.240	0.330
6.245	1.630
6.250	0.862
6.255	0.973
6.260	0.627
6.265	0.609
6.270	0.577
6.275	0.734
6.280	0.488
6.285	0.160
6.290	0.495
6.295	0.807
6.300	0.827
6.305	0.697
6.310	0.704
6.315	0.789
6.320	0.193
6.325	0.720
6.330	0.877
6.335	0.107
6.340	0.728
6.345	0.278
6.350	0.461
6.355	0.567
6.360	0.798
6.365	0.680
6.370	0.525
6.375	0.840
6.380	0.743
6.385	0.948
6.390	1.288
6.395	0.957
6.400	0.387
6.405	0.862
6.410	0.700
6.415	0.826
6.420	0.288
6.425	0.297
6.430	0.699
6.435	0.803
6.440	0.331
6.445	0.329
6.450	0.675
6.455	0.619
6.460	0.270
6.465	0.474
6.470	1.127
6.475	0.617
6.480	0.252
6.485	0.606
6.490	0.798
6.495	0.275
6.500	0.615
6.505	0.663
6.510	0.575
6.515	0.550
6.520	0.744
6.525	0.517
6.530	0.333
6.535	0.676
6.540	0.766
6.545	0.627
6.550	0.767
6.555	0.310
6.560	0.215
6.565	0.361
6.570	0.411
6.575	1.240
6.580	0.678
6.585	0.217
6.590	0.925
6.595	0.421
6.600	0.662
6.605	0.808
6.610	0.949
6.615	0.844
6.620	0.531
6.625	0.925
6.630	1.310
6.635	0.319
6.640	0.814
6.645	0.484
6.650	0.869
6.655	0.997
6.660	0.792
6.665	0.377
6.670	0.510
6.675	0.310
6.680	0.386
6.685	0.383
6.690	1.106
6.695	0.615
6.700	0.890
6.705	0.273
6.710	1.116
6.715	0.906
6.720	1.115
6.725	0.620
6.730	0.059
6.735	0.967
6.740	0.369
6.745	0.642
6.750	0.777
6.755	0.735
6.760	0.732
6.765	0.475
6.770	0.856
6.775	0.235
6.780	0.819
6.785	0.281
6.790	1.060
6.795	0.944
6.800	0.632
6.805	1.460
6.810	0.293
6.815	1.023
6.820	0.862
6.825	1.330
6.830	0.741
6.835	1.345
6.840	0.698
6.845	0.801
6.850	0.420
6.855	1.375
6.860	0.310
6.865	0.708
6.870	0.213
6.875	0.506
6.880	1.044
6.885	0.334
6.890	0.488
6.895	0.880
6.900	0.857
6.905	1.109
6.910	0.590
6.915	0.216
6.920	0.996
6.925	0.339
6.930	0.811
6.935	0.858
6.940	0.916
6.945	0.394
6.950	0.404
6.955	0.328
6.960	0.762
6.965	0.765
6.970	0.673
6.975	0.802
6.980	0.540
6.985	0.735
6.990	0.583
6.995	0.387
7.000	0.804
7.005	0.606
7.010	0.749
7.015	0.558
7.020	0.933
7.025	0.519
7.030	0.570
7.035	0.992
7.040	0.614
7.045	0.607
7.050	0.858
7.055	0.645
7.060	0.456
7.065	0.581
7.070	0.456
7.075	0.508
7.080	0.741
7.085	0.629
7.090	0.279
7.095	0.410
7.100	0.973
7.105	0.557
7.110	0.456
7.115	0.636
7.120	0.352
7.125	0.919
7.130	0.451
7.135	0.698
7.140	0.747
7.145	0.905
7.150	0.763
7.155	0.700
7.160	0.965
7.165	0.551
7.170	0.306
7.175	0.650
7.180	0.628
7.185	0.471
7.190	0.808
7.195	0.561
7.200	1.103
7.205	0.381
7.210	0.195
7.215	0.975
7.220	1.285
7.225	0.707
7.230	0.524
7.235	1.217
7.240	0.318
7.245	0.844
7.250	0.721
7.255	0.878
7.260	0.913
7.265	0.464
7.270	0.957
7.275	0.291
7.280	1.169
7.285	1.008
7.290	0.656
7.295	0.800
7.300	0.736
7.305	0.629
7.310	1.026
7.315	0.276
7.320	0.989
7.325	0.039
7.330	0.447
7.335	0.799
7.340	0.653
7.345	0.963
7.350	1.081
7.355	0.655
7.360	0.497
7.365	0.147
7.370	0.868
7.375	0.252
7.380	0.797
7.385	0.172
7.390	0.554
7.395	0.597
7.400	0.438
7.405	0.951
7.410	0.529
7.415	0.792
7.420	0.523
7.425	0.565
7.430	0.269
7.435	0.961
7.440	0.711
7.445	0.339
7.450	0.988
7.455	1.263
7.460	1.325
7.465	0.214
7.470	0.321
7.475	0.621
7.480	1.091
7.485	0.661
7.490	0.178
7.495	0.477
7.500	0.771
7.505	1.111
7.510	0.675
7.515	0.054
7.520	0.620
7.525	0.349
7.530	0.092
7.535	1.151
7.540	1.496
7.545	0.375
7.550	0.505
7.555	0.979
7.560	0.493
7.565	0.815
7.570	0.440
7.575	1.183
7.580	0.430
7.585	1.350
7.590	0.437
7.595	0.205
7.600	0.545
7.605	0.905
7.610	0.406
7.615	0.621
7.620	0.686
7.625	0.280
7.630	0.153
7.635	0.867
7.640	0.473
7.645	0.279
7.650	1.260
7.655	1.106
7.660	0.797
7.665	0.774
7.670	0.338
7.675	0.901
7.680	0.132
7.685	0.339
7.690	0.774
7.695	0.501
7.700	0.475
7.705	0.093
7.710	0.820
7.715	0.372
7.720	0.896
7.725	0.486
7.730	0.864
7.735	0.550
7.740	0.527
7.745	0.503
7.750	1.355
7.755	0.721
7.760	0.425
7.765	1.217
7.770	0.993
7.775	1.495
7.780	0.362
7.785	0.556
7.790	1.457
7.795	0.906
7.800	0.604
7.805	0.438
7.810	0.462
7.815	1.123
7.820	0.750
7.825	0.472
7.830	0.709
7.835	0.305
7.840	0.499
7.845	0.484
7.850	1.364
7.855	0.761
7.860	0.480
7.865	0.701
7.870	0.916
7.875	1.077
7.880	1.222
7.885	1.319
7.890	0.476
7.895	0.347
7.900	0.815
7.905	1.354
7.910	0.306
7.915	0.500
7.920	1.778
7.925	0.942
7.930	0.431
7.935	0.339
7.940	0.732
7.945	0.839
7.950	0.916
7.955	1.230
7.960	0.867
7.965	0.939
7.970	0.570
7.975	1.321
7.980	0.836
7.985	1.269
7.990	0.668
7.995	0.879
8.000	1.161
8.005	0.495
8.010	0.539
8.015	1.062
8.020	0.212
8.025	0.313
8.030	0.349
8.035	0.493
8.040	0.978
8.045	0.597
8.050	0.146
8.055	0.241
8.060	0.540
8.065	1.146
8.070	0.451
8.075	0.564
8.080	0.751
8.085	0.585
8.090	0.387
8.095	0.593
8.100	0.871
8.105	0.452
8.110	1.182
8.115	0.390
8.120	0.242
8.125	0.630
8.130	0.590
8.135	0.369
8.140	0.593
8.145	1.485
8.150	0.863
8.155	0.295
8.160	0.731
8.165	0.717
8.170	0.556
8.175	0.537
8.180	0.528
8.185	0.365
8.190	0.292
8.194	0.422
8.199	0.202
8.204	0.962
8.209	0.458
8.214	0.627
8.219	0.746
8.224	0.527
8.229	0.514
8.234	0.653
8.239	0.315
8.244	0.650
8.249	0.258
8.254	0.697
8.259	0.669
8.264	0.741
8.269	0.276
8.274	0.647
8.279	1.522
8.284	1.440
8.289	0.266
8.294	0.555
8.299	0.840
8.304	0.815
8.309	0.496
8.314	0.261
8.319	1.183
8.324	0.966
8.329	0.434
8.334	0.388
8.339	0.083
8.344	0.917
8.349	0.856
8.354	0.673
8.359	1.299
8.364	1.128
8.369	0.618
8.374	0.485
8.379	0.671
8.384	0.601
8.389	1.258
8.394	0.469
8.399	0.929
8.404	0.318
8.409	0.838
8.414	0.170
8.419	0.516
8.424	0.679
8.429	0.569
8.434	0.230
8.439	0.313
8.444	0.320
8.449	0.888
8.454	0.211
8.459	0.917
8.464	0.948
8.469	0.344
8.474	1.191
8.479	0.656
8.484	0.985
8.489	0.568
8.494	0.642
8.499	0.542
8.504	1.034
8.509	0.437
8.514	0.268
8.519	0.792
8.524	0.144
8.529	0.235
8.534	0.972
8.539	0.264
8.544	0.037
8.549	0.508
8.554	0.544
8.559	0.821
8.564	0.336
8.569	0.462
8.574	1.164
8.579	1.237
8.584	0.488
8.589	1.350
8.594	0.801
8.599	0.144
8.604	0.266
8.609	1.057
8.614	0.291
8.619	0.398
8.624	0.473
8.629	0.743
8.634	0.544
8.639	0.476
8.644	1.122
8.649	0.648
8.654	0.537
8.659	0.364
8.664	0.550
8.669	0.709
8.674	0.527
8.679	0.553
8.684	1.016
8.689	0.293
8.694	0.465
8.699	1.471
8.704	0.587
8.709	0.607
8.714	0.126
8.719	0.850
8.724	0.901
8.729	0.614
8.734	0.496
8.739	0.556
8.744	0.465
8.749	0.327
8.754	0.626
8.759	1.246
8.764	0.270
8.769	0.822
8.774	0.384
8.779	0.214
8.784	0.621
8.789	1.284
8.794	0.266
8.799	0.269
8.804	0.858
8.809	0.075
8.814	0.712
8.819	1.149
8.824	0.673
8.829	0.150
8.834	0.546
8.839	0.639
8.844	0.821
8.849	0.602
8.854	0.544
8.859	0.522
8.864	0.696
8.869	0.982
8.874	0.421
8.879	1.094
8.884	1.204
8.889	0.704
8.894	0.614
8.899	0.357
8.904	0.177
8.909	0.733
8.914	0.701
8.919	0.449
8.924	1.614
8.929	0.712
8.934	0.567
8.939	0.622
8.944	0.381
8.949	0.703
8.954	0.490
8.959	1.010
8.964	0.886
8.969	0.716
8.974	0.502
8.979	0.732
8.984	0.990
8.989	0.416
8.994	0.185
8.999	1.140
9.004	0.325
9.009	1.053
9.014	0.365
9.019	0.585
9.024	0.421
9.029	0.375
9.034	0.969
9.039	0.995
9.044	0.325
9.049	0.374
9.054	0.739
9.059	0.072
9.064	0.963
9.069	0.895
9.074	1.001
9.079	0.419
9.084	0.549
9.089	0.857
9.094	0.658
9.099	0.840
9.104	1.341
9.109	0.490
9.114	0.324
9.119	0.256
9.124	0.071
9.129	0.641
9.134	0.566
9.139	0.158
9.144	0.602
9.149	0.324
9.154	0.564
9.159	0.178
9.164	0.458
9.169	0.925
9.174	0.662
9.179	0.874
9.184	0.622
9.189	1.224
9.194	0.278
9.199	0.903
9.204	0.847
9.209	0.510
9.214	1.016
9.219	0.991
9.224	0.457
9.229	1.037
9.234	0.310
9.239	0.483
9.244	0.050
9.249	0.510
9.254	0.496
9.259	1.078
9.264	0.587
9.269	0.613
9.274	0.114
9.279	0.927
9.284	0.845
9.289	1.215
9.294	0.270
9.299	0.472
9.304	0.494
9.309	0.251
9.314	0.683
9.319	0.712
9.324	0.873
9.329	0.607
9.334	0.373
9.339	0.697
9.344	0.156
9.349	1.477
9.354	0.518
9.359	0.864
9.364	0.384
9.369	0.392
9.374	0.554
9.379	1.323
9.384	0.823
9.389	0.901
9.394	0.295
9.399	0.247
9.404	0.401
9.409	0.074
9.414	0.372
9.419	0.764
9.424	0.697
9.429	0.330
9.434	0.482
9.439	0.533
9.444	0.621
9.449	1.219
9.454	0.440
9.459	1.191
9.464	0.795
9.469	0.814
9.474	1.085
9.479	1.435
9.484	0.536
9.489	1.006
9.494	0.670
9.499	0.555
9.504	0.439
9.509	0.486
9.514	1.108
9.519	0.911
9.524	0.905
9.529	0.246
9.534	1.555
9.539	0.523
9.544	0.399
9.549	0.480
9.554	0.578
9.559	0.899
9.564	0.603
9.569	0.097
9.574	0.675
9.579	0.575
9.584	0.755
9.589	0.533
9.594	1.023
9.599	1.078
9.604	0.314
9.609	0.430
9.614	0.246
9.619	1.235
9.624	0.554
9.629	0.301
9.634	1.228
9.639	0.530
9.644	0.491
9.649	0.350
9.654	0.731
9.659	1.132
9.664	1.016
9.669	0.425
9.674	0.593
9.679	0.812
9.684	1.274
9.689	0.751
9.694	0.187
9.699	0.478
9.704	0.692
9.709	0.556
9.714	0.597
9.719	0.799
9.724	0.526
9.729	0.932
9.734	0.646
9.739	0.202
9.744	0.447
9.749	0.054
9.754	0.905
9.759	0.325
9.764	0.368
9.769	0.623
9.774	0.548
9.779	1.033
9.784	0.545
9.789	0.472
9.794	0.724
9.799	0.867
9.804	0.653
9.809	0.477
9.814	0.712
9.819	0.613
9.824	0.571
9.829	0.394
9.834	0.220
9.839	0.630
9.844	0.945
9.849	0.391
9.854	0.998
9.859	0.873
9.864	0.625
9.869	1.126
9.874	1.192
9.879	0.319
9.884	0.588
9.889	0.188
9.894	0.243
9.899	0.834
9.904	0.692
9.909	0.391
9.914	0.342
9.919	1.127
9.924	0.454
9.929	0.748
9.934	1.008
9.939	0.923
9.944	0.209
9.949	0.290
9.954	0.970
9.959	0.406
9.964	0.499
9.969	0.623
9.974	0.440
9.979	0.720
9.984	0.797
9.989	0.504
9.994	1.173
[truncated: 1 more rows]
