# Supplementary material for: Chemometric Analysis of a Ternary Mixture of Caffeine, Quinic Acid, and Nicotinic Acid by Terahertz Spectroscopy
Source: ACS Omega. 2022 Sep 27;7(40):35783–91. doi: 10.1021/acsomega.2c03808 (PMC9558605; doi:10.1021/acsomega.2c03808)
Supplement: Supplementary file 2 — ao2c03808_si_002.zip [file ao2c03808_si_002.zip › data_and_codes/extended_data/id0-48_run001/fda-10-6.csv]

0.000	1680.306
0.005	785.334
0.010	655.589
0.015	1184.168
0.020	1700.541
0.025	342.169
0.030	594.002
0.035	735.324
0.040	698.201
0.045	1359.411
0.050	846.276
0.055	1327.255
0.060	452.987
0.065	211.434
0.070	754.891
0.075	583.429
0.080	460.742
0.085	259.874
0.090	441.108
0.095	837.651
0.100	821.401
0.105	1845.341
0.110	2894.192
0.115	2379.027
0.120	4209.711
0.125	3281.832
0.130	1727.020
0.135	2734.554
0.140	2993.634
0.145	3086.422
0.150	2683.000
0.155	2608.268
0.160	2593.623
0.165	2550.942
0.170	2622.768
0.175	4109.643
0.180	4872.760
0.185	4446.906
0.190	5292.190
0.195	6598.524
0.200	6901.546
0.205	5992.559
0.210	6155.398
0.215	5613.478
0.220	6648.205
0.225	6385.907
0.230	7238.671
0.235	8720.124
0.240	8338.344
0.245	8166.192
0.250	8100.339
0.255	8140.865
0.260	7875.230
0.265	8644.539
0.270	8491.777
0.275	9879.222
0.280	9173.519
0.285	8190.832
0.290	8657.952
0.295	9416.055
0.300	9221.954
0.305	9083.893
0.310	9998.087
0.315	9716.492
0.320	10198.791
0.325	9928.345
0.330	10406.221
0.335	9564.805
0.340	9495.957
0.345	9169.718
0.350	9927.941
0.355	9875.574
0.360	8955.805
0.365	9900.149
0.370	10639.799
0.375	10560.730
0.380	9667.937
0.385	10051.433
0.390	9901.620
0.395	10141.639
0.400	9684.881
0.405	10046.860
0.410	10039.844
0.415	10020.760
0.420	9633.769
0.425	9448.768
0.430	9594.883
0.435	8986.668
0.440	8900.464
0.445	9531.637
0.450	9719.093
0.455	9035.545
0.460	9643.191
0.465	9090.322
0.470	9136.355
0.475	9181.882
0.480	9280.056
0.485	9551.985
0.490	9544.963
0.495	9353.387
0.500	9228.623
0.505	9460.625
0.510	9410.874
0.515	9434.121
0.520	9337.424
0.525	9243.157
0.530	8934.444
0.535	8874.739
0.540	9255.357
0.545	8922.346
0.550	7786.931
0.555	5265.181
0.560	3429.966
0.565	6961.260
0.570	8008.374
0.575	8342.805
0.580	8757.501
0.585	8654.145
0.590	8529.774
0.595	8768.870
0.600	8970.862
0.605	8535.710
0.610	8785.781
0.615	8864.860
0.620	8550.616
0.625	8540.829
0.630	8514.485
0.635	8452.448
0.640	8247.210
0.645	8189.909
0.650	7915.841
0.655	8232.436
0.660	7901.594
0.665	7607.966
0.670	7719.653
0.675	7772.740
0.680	7592.943
0.685	7504.544
0.690	7400.266
0.695	7437.657
0.700	7397.738
0.705	6984.474
0.710	7193.425
0.715	7152.834
0.720	6985.040
0.725	7040.758
0.730	6884.383
0.735	6838.805
0.740	6894.090
0.745	6327.440
0.750	5016.382
0.755	3348.047
0.760	5453.264
0.765	6055.640
0.770	6093.741
0.775	6282.459
0.780	6275.814
0.785	6081.800
0.790	5927.712
0.795	6096.022
0.800	5886.161
0.805	5768.164
0.810	5758.301
0.815	5699.295
0.820	5731.002
0.825	5707.596
0.830	5485.204
0.835	5596.225
0.840	5692.959
0.845	5435.866
0.850	5417.432
0.855	5594.067
0.860	5446.188
0.865	5458.284
0.870	5369.070
0.875	5349.258
0.880	5348.886
0.885	5215.901
0.890	5123.767
0.895	5180.139
0.900	4970.625
0.905	4823.403
0.910	4924.866
0.915	4765.524
0.920	4602.021
0.925	4616.587
0.930	4630.133
0.935	4610.518
0.940	4565.613
0.945	4441.237
0.950	4516.665
0.955	4523.839
0.960	4361.272
0.965	4335.923
0.970	4297.784
0.975	4299.231
0.980	4019.238
0.985	3752.094
0.990	2489.925
0.995	3345.208
1.000	3685.611
1.005	4046.737
1.010	4028.360
1.015	3777.235
1.020	3822.610
1.025	3859.806
1.030	3774.830
1.035	3627.956
1.040	3571.236
1.045	3635.560
1.050	3617.971
1.055	3408.262
1.060	3497.517
1.065	3523.084
1.070	3406.585
1.075	3261.018
1.080	3211.780
1.085	3020.639
1.090	2538.031
1.095	1206.419
1.100	184.581
1.105	1022.633
1.110	1755.554
1.115	948.988
1.120	1797.647
1.125	2538.588
1.130	2797.016
1.135	2815.122
1.140	2723.389
1.145	2655.125
1.150	2269.596
1.155	1260.066
1.160	862.887
1.165	115.476
1.170	677.580
1.175	1785.935
1.180	2287.702
1.185	2532.607
1.190	2649.431
1.195	2553.916
1.200	2557.715
1.205	2163.371
1.210	759.196
1.215	1686.836
1.220	2244.880
1.225	2201.752
1.230	1175.728
1.235	1537.199
1.240	2225.228
1.245	2567.948
1.250	2576.736
1.255	2617.363
1.260	2601.801
1.265	2522.657
1.270	2603.633
1.275	2532.649
1.280	2361.173
1.285	2468.966
1.290	2538.236
1.295	2382.860
1.300	2455.150
1.305	2482.532
1.310	2421.741
1.315	2431.481
1.320	2383.586
1.325	2111.575
1.330	2307.890
1.335	2311.420
1.340	2338.827
1.345	2406.962
1.350	2233.362
1.355	2241.493
1.360	2294.831
1.365	2195.127
1.370	2119.923
1.375	2133.430
1.380	2106.216
1.385	2000.906
1.390	1959.608
1.395	1890.948
1.400	1788.815
1.405	1494.871
1.410	609.197
1.415	65.107
1.420	921.468
1.425	1511.763
1.430	1748.778
1.435	1886.631
1.440	1883.919
1.445	1829.732
1.450	1892.319
1.455	1926.385
1.460	1835.232
1.465	1834.983
1.470	1855.963
1.475	1786.563
1.480	1752.304
1.485	1744.491
1.490	1739.418
1.495	1700.678
1.500	1636.922
1.505	1658.047
1.510	1660.145
1.515	1605.032
1.520	1586.582
1.525	1618.022
1.530	1594.990
1.535	1562.969
1.540	1546.698
1.545	1469.923
1.550	1529.498
1.555	1490.202
1.560	1466.493
1.565	1509.716
1.570	1463.317
1.575	1396.693
1.580	1409.160
1.585	1385.179
1.590	1278.541
1.595	1216.757
1.600	1017.510
1.605	347.379
1.610	608.151
1.615	1008.561
1.620	1139.857
1.625	1152.431
1.630	1116.050
1.635	1091.860
1.640	1058.370
1.645	957.711
1.650	873.712
1.655	686.578
1.660	235.169
1.665	47.763
1.670	27.680
1.675	54.382
1.680	105.465
1.685	391.502
1.690	613.954
1.695	716.961
1.700	715.945
1.705	652.863
1.710	454.982
1.715	98.394
1.720	35.941
1.725	70.365
1.730	316.156
1.735	581.257
1.740	716.040
1.745	785.185
1.750	823.203
1.755	807.038
1.760	785.313
1.765	438.981
1.770	559.136
1.775	715.570
1.780	766.866
1.785	749.020
1.790	703.629
1.795	487.856
1.800	162.957
1.805	354.253
1.810	617.361
1.815	700.779
1.820	718.365
1.825	727.978
1.830	720.931
1.835	709.468
1.840	698.216
1.845	690.583
1.850	666.298
1.855	631.808
1.860	581.596
1.865	417.955
1.870	91.760
1.875	92.471
1.880	391.277
1.885	541.590
1.890	591.626
1.895	619.408
1.900	623.863
1.905	610.920
1.910	574.309
1.915	516.285
1.920	220.982
1.925	6.843
1.930	328.581
1.935	497.813
1.940	562.091
1.945	581.385
1.950	584.311
1.955	586.251
1.960	582.740
1.965	574.246
1.970	576.002
1.975	575.284
1.980	564.828
1.985	561.959
1.990	558.014
1.995	548.164
2.000	542.674
2.005	538.795
2.010	531.777
2.015	528.752
2.020	427.007
2.025	463.412
2.030	482.442
2.035	457.869
2.040	351.680
2.045	91.518
2.050	261.412
2.055	397.748
2.060	443.513
2.065	446.494
2.070	433.641
2.075	335.018
2.080	146.873
2.085	330.507
2.090	407.052
2.095	429.752
2.100	436.688
2.105	438.232
2.110	435.933
2.115	432.938
2.120	428.096
2.125	420.104
2.130	407.864
2.135	398.215
2.140	386.958
2.145	366.986
2.150	336.507
2.155	306.149
2.160	222.908
2.165	60.889
2.170	10.919
2.175	85.277
2.180	192.824
2.185	242.896
2.190	243.720
2.195	126.240
2.200	17.039
2.205	50.105
2.210	159.648
2.215	214.015
2.220	125.778
2.225	17.362
2.230	35.527
2.235	143.378
2.240	221.486
2.245	246.092
2.250	237.331
2.255	233.313
2.260	168.665
2.265	39.106
2.270	17.531
2.275	53.606
2.280	147.775
2.285	213.767
2.290	243.460
2.295	254.034
2.300	259.675
2.305	258.276
2.310	254.698
2.315	248.213
2.320	222.843
2.325	200.846
2.330	215.416
2.335	211.057
2.340	201.459
2.345	135.196
2.350	21.391
2.355	108.934
2.360	156.424
2.365	142.264
2.370	54.601
2.375	73.033
2.380	128.574
2.385	131.800
2.390	54.839
2.395	9.814
2.400	15.746
2.405	64.534
2.410	120.170
2.415	148.207
2.420	162.677
2.425	166.971
2.430	155.435
2.435	134.568
2.440	155.656
2.445	160.696
2.450	132.496
2.455	128.624
2.460	90.389
2.465	21.764
2.470	13.088
2.475	41.491
2.480	98.803
2.485	132.622
2.490	148.147
2.495	153.541
2.500	156.346
2.505	157.010
2.510	154.823
2.515	152.813
2.520	153.708
2.525	151.019
2.530	150.387
2.535	148.556
2.540	145.889
2.545	145.475
2.550	143.497
2.555	141.221
2.560	138.032
2.565	136.862
2.570	119.831
2.575	109.980
2.580	120.847
2.585	125.608
2.590	121.856
2.595	116.885
2.600	114.601
2.605	108.582
2.610	102.395
2.615	93.793
2.620	85.386
2.625	71.792
2.630	33.274
2.635	7.875
2.640	3.128
2.645	2.105
2.650	6.784
2.655	11.146
2.660	24.527
2.665	28.555
2.670	9.283
2.675	39.685
2.680	63.544
2.685	62.793
2.690	31.586
2.695	21.223
2.700	58.477
2.705	77.241
2.710	84.455
2.715	87.606
2.720	87.927
2.725	86.972
2.730	85.065
2.735	83.264
2.740	78.134
2.745	72.199
2.750	67.136
2.755	61.188
2.760	52.745
2.765	34.877
2.770	10.024
2.775	4.177
2.780	2.019
2.785	5.078
2.790	12.884
2.795	25.643
2.800	39.406
2.805	51.555
2.810	59.315
2.815	65.528
2.820	68.436
2.825	71.268
2.830	71.702
2.835	72.396
2.840	71.545
2.845	69.903
2.850	68.065
2.855	67.631
2.860	65.742
2.865	61.886
2.870	59.425
2.875	56.391
2.880	30.183
2.885	7.726
2.890	5.759
2.895	16.171
2.900	34.106
2.905	46.992
2.910	51.239
2.915	55.098
2.920	54.898
2.925	55.532
2.930	56.671
2.935	52.913
2.940	48.694
2.945	46.571
2.950	42.902
2.955	39.764
2.960	31.769
2.965	12.402
2.970	2.761
2.975	2.537
2.980	4.436
2.985	5.531
2.990	13.049
2.995	19.017
3.000	15.288
3.005	6.054
3.010	1.321
3.015	0.698
3.020	1.455
3.025	5.549
3.030	6.585
3.035	14.543
3.040	17.537
3.045	8.475
3.050	4.267
3.055	9.312
3.060	20.019
3.065	27.428
3.070	29.856
3.075	31.911
3.080	33.796
3.085	32.617
3.090	32.655
3.095	30.303
3.100	31.754
3.105	31.445
3.110	31.044
3.115	31.185
3.120	30.472
3.125	25.699
3.130	10.981
3.135	3.137
3.140	1.746
3.145	4.293
3.150	6.500
3.155	11.179
3.160	17.560
3.165	7.457
3.170	2.434
3.175	1.997
3.180	6.363
3.185	7.041
3.190	2.651
3.195	12.923
3.200	17.855
3.205	20.712
3.210	23.327
3.215	15.784
3.220	11.091
3.225	19.105
3.230	19.937
3.235	9.545
3.240	4.001
3.245	13.315
3.250	16.565
3.255	20.085
3.260	21.811
3.265	21.983
3.270	23.109
3.275	21.462
3.280	20.415
3.285	20.227
3.290	18.696
3.295	19.467
3.300	19.673
3.305	18.789
3.310	18.977
3.315	17.997
3.320	16.122
3.325	14.434
3.330	6.974
3.335	1.146
3.340	1.507
3.345	3.505
3.350	7.777
3.355	11.446
3.360	15.087
3.365	14.936
3.370	15.526
3.375	16.927
3.380	16.442
3.385	17.542
3.390	15.496
3.395	16.994
3.400	15.513
3.405	15.430
3.410	14.986
3.415	16.383
3.420	15.591
3.425	15.878
3.430	14.804
3.435	15.626
3.440	15.698
3.445	15.637
3.450	15.251
3.455	16.065
3.460	15.973
3.465	15.867
3.470	14.544
3.475	13.826
3.480	14.596
3.485	14.131
3.490	13.635
3.495	14.499
3.500	10.061
3.505	4.900
3.510	9.309
3.515	9.088
3.520	10.118
3.525	10.559
3.530	10.673
3.535	12.575
3.540	5.883
3.545	3.094
3.550	4.534
3.555	8.186
3.560	11.247
3.565	11.630
3.570	10.989
3.575	11.715
3.580	10.821
3.585	9.481
3.590	8.307
3.595	7.551
3.600	2.769
3.605	0.489
3.610	1.648
3.615	1.887
3.620	0.629
3.625	2.092
3.630	5.656
3.635	6.261
3.640	7.215
3.645	5.038
3.650	0.670
3.655	0.984
3.660	1.328
3.665	1.126
3.670	1.878
3.675	2.586
3.680	4.648
3.685	4.243
3.690	3.459
3.695	3.836
3.700	1.210
3.705	3.848
3.710	5.511
3.715	4.900
3.720	7.027
3.725	6.002
3.730	6.215
3.735	5.680
3.740	6.858
3.745	6.811
3.750	5.600
3.755	7.488
3.760	6.859
3.765	7.308
3.770	6.550
3.775	6.799
3.780	6.331
3.785	5.821
3.790	5.079
3.795	3.848
3.800	1.146
3.805	1.253
3.810	0.216
3.815	0.282
3.820	0.667
3.825	1.469
3.830	1.995
3.835	2.733
3.840	3.463
3.845	4.496
3.850	5.285
3.855	5.065
3.860	4.821
3.865	1.923
3.870	3.996
3.875	5.488
3.880	4.883
3.885	5.300
3.890	5.775
3.895	5.320
3.900	4.668
3.905	4.777
3.910	4.968
3.915	6.003
3.920	3.864
3.925	4.875
3.930	2.642
3.935	3.269
3.940	3.095
3.945	3.839
3.950	3.641
3.955	1.019
3.960	0.770
3.965	1.544
3.970	0.288
3.975	0.920
3.980	1.077
3.985	0.206
3.990	1.725
3.995	0.636
4.000	0.112
4.005	0.170
4.010	0.590
4.015	2.010
4.020	2.761
4.025	1.892
4.030	2.661
4.035	2.397
4.040	3.470
4.045	2.372
4.050	2.863
4.055	2.298
4.060	2.110
4.065	1.615
4.070	2.444
4.075	3.559
4.080	2.289
4.085	3.134
4.090	2.883
4.095	2.971
4.100	3.608
4.105	2.472
4.110	2.582
4.115	3.194
4.120	4.017
4.125	3.944
4.130	2.349
4.135	2.934
4.140	2.415
4.145	3.151
4.150	3.859
4.155	2.650
4.160	0.259
4.165	0.714
4.170	0.509
4.175	0.750
4.180	1.037
4.185	1.184
4.190	0.946
4.195	0.720
4.200	1.173
4.205	1.564
4.210	2.030
4.215	1.366
4.220	0.660
4.225	1.514
4.230	0.902
4.235	0.358
4.240	1.989
4.245	1.302
4.250	0.085
4.255	0.754
4.260	2.451
4.265	2.615
4.270	3.510
4.275	3.096
4.280	4.432
4.285	2.874
4.290	2.598
4.295	2.604
4.300	2.753
4.305	1.820
4.310	3.061
4.315	2.606
4.320	2.091
4.325	2.363
4.330	2.311
4.335	1.611
4.340	2.250
4.345	3.350
4.350	1.750
4.355	1.989
4.360	2.396
4.365	1.409
4.370	2.308
4.375	2.681
4.380	3.516
4.385	2.542
4.390	1.847
4.395	2.544
4.400	1.887
4.405	2.640
4.410	1.639
4.415	2.086
4.420	2.240
4.425	2.747
4.430	1.564
4.435	2.924
4.440	2.262
4.445	0.976
4.450	1.751
4.455	1.891
4.460	1.574
4.465	0.761
4.470	0.384
4.475	0.591
4.480	0.905
4.485	0.186
4.490	0.482
4.495	1.473
4.500	0.543
4.505	1.043
4.510	0.626
4.515	0.512
4.520	0.552
4.525	0.834
4.530	1.075
4.535	0.510
4.540	0.946
4.545	0.230
4.550	0.762
4.555	0.477
4.560	0.396
4.565	1.144
4.570	0.782
4.575	0.873
4.580	1.131
4.585	0.377
4.590	0.637
4.595	1.494
4.600	1.104
4.605	1.220
4.610	0.813
4.615	0.319
4.620	0.743
4.625	1.068
4.630	1.093
4.635	0.518
4.640	1.630
4.645	1.030
4.650	0.806
4.655	1.662
4.660	0.726
4.665	0.626
4.670	1.808
4.675	2.127
4.680	0.928
4.685	1.278
4.690	1.479
4.695	0.518
4.700	0.899
4.705	0.562
4.710	0.993
4.715	1.343
4.720	1.358
4.725	0.748
4.730	0.366
4.735	1.127
4.740	0.315
4.745	0.776
4.750	0.937
4.755	1.100
4.760	0.312
4.765	0.930
4.770	0.337
4.775	0.463
4.780	1.124
4.785	1.597
4.790	1.647
4.795	1.112
4.800	1.193
4.805	1.079
4.810	1.029
4.815	0.972
4.820	1.156
4.825	1.110
4.830	1.222
4.835	0.843
4.840	0.331
4.845	0.926
4.850	0.943
4.855	1.274
4.860	0.722
4.865	1.145
4.870	0.693
4.875	2.039
4.880	0.568
4.885	1.570
4.890	1.223
4.895	0.711
4.900	2.493
4.905	0.231
4.910	0.973
4.915	0.770
4.920	0.898
4.925	0.511
4.930	1.000
4.935	1.072
4.940	1.326
4.945	0.986
4.950	0.508
4.955	0.317
4.960	1.033
4.965	1.109
4.970	0.628
4.975	0.019
4.980	1.078
4.985	1.214
4.990	0.262
4.995	0.628
5.000	1.288
5.005	1.435
5.010	1.396
5.015	1.578
5.020	0.303
5.025	0.067
5.030	0.513
5.035	0.511
5.040	0.677
5.045	0.793
5.050	0.540
5.055	0.479
5.060	1.540
5.065	1.279
5.070	0.593
5.075	0.349
5.080	1.558
5.085	0.593
5.090	0.588
5.095	0.613
5.100	0.624
5.105	0.574
5.110	1.635
5.115	0.690
5.120	0.659
5.125	0.872
5.130	0.096
5.135	0.665
5.140	0.869
5.145	0.574
5.150	0.859
5.155	1.624
5.160	0.858
5.165	0.492
5.170	1.396
5.175	1.518
5.180	1.314
5.185	0.878
5.190	0.814
5.195	1.399
5.200	0.881
5.205	1.184
5.210	0.763
5.215	1.042
5.220	0.198
5.225	0.448
5.230	0.836
5.235	1.939
5.240	0.513
5.245	0.898
5.250	0.438
5.255	1.727
5.260	1.424
5.265	1.432
5.270	1.555
5.275	0.982
5.280	0.771
5.285	0.639
5.290	0.601
5.295	0.452
5.300	0.223
5.305	1.682
5.310	1.683
5.315	0.510
5.320	0.607
5.325	0.530
5.330	0.296
5.335	1.046
5.340	1.063
5.345	0.771
5.350	0.964
5.355	0.865
5.360	1.547
5.365	0.978
5.370	1.171
5.375	1.700
5.380	0.527
5.385	1.185
5.390	2.940
5.395	1.110
5.400	1.392
5.405	1.664
5.410	1.190
5.415	0.950
5.420	1.361
5.425	0.960
5.430	0.732
5.435	0.707
5.440	0.356
5.445	0.567
5.450	0.283
5.455	1.096
5.460	0.589
5.465	0.752
5.470	1.354
5.475	1.213
5.480	1.030
5.485	1.683
5.490	1.217
5.495	1.909
5.500	0.809
5.505	0.673
5.510	0.116
5.515	0.975
5.520	1.300
5.525	0.769
5.530	0.706
5.535	1.792
5.540	0.218
5.545	1.321
5.550	0.885
5.555	2.479
5.560	0.602
5.565	0.951
5.570	0.409
5.575	0.766
5.580	1.167
5.585	0.687
5.590	1.754
5.595	0.652
5.600	0.427
5.605	1.533
5.610	0.642
5.615	0.764
5.620	1.109
5.625	1.081
5.630	0.374
5.635	0.871
5.640	0.518
5.645	1.041
5.650	0.857
5.655	0.460
5.660	0.650
5.665	0.269
5.670	0.215
5.675	0.782
5.680	0.450
5.685	0.484
5.690	1.508
5.695	0.309
5.700	0.446
5.705	0.618
5.710	0.834
5.715	0.219
5.720	0.169
5.725	0.416
5.730	0.981
5.735	0.905
5.740	0.238
5.745	0.996
5.750	0.729
5.755	0.540
5.760	1.593
5.765	0.887
5.770	0.644
5.775	0.786
5.780	0.479
5.785	1.016
5.790	0.576
5.795	0.132
5.800	1.106
5.805	0.857
5.810	0.620
5.815	0.878
5.820	0.906
5.825	1.064
5.830	1.061
5.835	0.296
5.840	0.468
5.845	0.512
5.850	0.630
5.855	0.908
5.860	0.882
5.865	1.058
5.870	0.681
5.875	0.555
5.880	1.031
5.885	0.248
5.890	0.489
5.895	0.404
5.900	0.952
5.905	0.721
5.910	0.981
5.915	0.906
5.920	0.898
5.925	0.372
5.930	0.131
5.935	0.993
5.940	0.630
5.945	0.183
5.950	0.772
5.955	0.286
5.960	0.815
5.965	0.564
5.970	0.557
5.975	0.509
5.980	0.480
5.985	0.031
5.990	1.426
5.995	0.980
6.000	0.895
6.005	0.843
6.010	0.183
6.015	0.886
6.020	0.211
6.025	1.011
6.030	1.132
6.035	0.981
6.040	0.399
6.045	0.681
6.050	0.676
6.055	0.407
6.060	0.455
6.065	0.268
6.070	0.687
6.075	0.397
6.080	0.471
6.085	0.628
6.090	0.483
6.095	0.332
6.100	0.987
6.105	1.220
6.110	0.443
6.115	0.156
6.120	0.686
6.125	0.858
6.130	1.719
6.135	0.431
6.140	1.362
6.145	0.227
6.150	0.704
6.155	0.851
6.160	1.538
6.165	0.229
6.170	0.213
6.175	1.539
6.180	0.332
6.185	1.470
6.190	0.484
6.195	0.585
6.200	0.701
6.205	0.465
6.210	0.540
6.215	0.393
6.220	0.427
6.225	0.179
6.230	0.569
6.235	0.401
6.240	0.896
6.245	0.929
6.250	0.559
6.255	0.632
6.260	1.054
6.265	0.689
6.270	0.200
6.275	0.377
6.280	1.010
6.285	0.393
6.290	0.727
6.295	0.406
6.300	0.538
6.305	0.809
6.310	1.000
6.315	0.482
6.320	1.135
6.325	0.652
6.330	0.408
6.335	0.370
6.340	1.026
6.345	0.779
6.350	0.447
6.355	0.897
6.360	0.173
6.365	0.482
6.370	0.392
6.375	0.601
6.380	1.153
6.385	0.347
6.390	0.940
6.395	0.105
6.400	0.539
6.405	0.757
6.410	0.127
6.415	0.543
6.420	0.718
6.425	0.790
6.430	0.322
6.435	0.291
6.440	0.667
6.445	0.784
6.450	0.128
6.455	0.661
6.460	1.259
6.465	0.466
6.470	0.895
6.475	0.063
6.480	0.352
6.485	0.118
6.490	0.753
6.495	0.835
6.500	0.255
6.505	0.255
6.510	0.231
6.515	0.515
6.520	0.637
6.525	0.579
6.530	0.364
6.535	0.540
6.540	0.457
6.545	1.687
6.550	0.787
6.555	0.546
6.560	0.995
6.565	0.650
6.570	1.281
6.575	0.611
6.580	0.354
6.585	0.766
6.590	0.592
6.595	0.923
6.600	0.323
6.605	0.625
6.610	0.251
6.615	1.069
6.620	0.541
6.625	1.093
6.630	0.312
6.635	0.283
6.640	0.436
6.645	0.353
6.650	0.507
6.655	0.832
6.660	0.870
6.665	0.246
6.670	1.468
6.675	0.744
6.680	0.705
6.685	1.244
6.690	0.343
6.695	1.022
6.700	0.072
6.705	0.383
6.710	1.057
6.715	0.547
6.720	0.900
6.725	0.462
6.730	0.395
6.735	0.411
6.740	0.787
6.745	0.467
6.750	0.599
6.755	1.114
6.760	0.506
6.765	0.188
6.770	0.767
6.775	0.469
6.780	0.644
6.785	0.378
6.790	0.975
6.795	0.297
6.800	0.943
6.805	1.070
6.810	0.671
6.815	0.270
6.820	1.055
6.825	1.091
6.830	0.600
6.835	0.660
6.840	1.270
6.845	0.679
6.850	0.185
6.855	0.163
6.860	0.361
6.865	0.624
6.870	0.865
6.875	0.482
6.880	0.538
6.885	0.597
6.890	0.308
6.895	0.336
6.900	1.141
6.905	0.088
6.910	0.116
6.915	0.622
6.920	0.699
6.925	0.281
6.930	1.290
6.935	0.744
6.940	0.405
6.945	0.834
6.950	0.872
6.955	0.175
6.960	0.065
6.965	1.485
6.970	0.571
6.975	1.021
6.980	0.743
6.985	0.285
6.990	0.588
6.995	0.106
7.000	0.759
7.005	0.550
7.010	0.315
7.015	0.379
7.020	0.507
7.025	0.426
7.030	0.956
7.035	0.232
7.040	0.317
7.045	1.006
7.050	0.806
7.055	1.176
7.060	0.536
7.065	0.535
7.070	1.261
7.075	0.652
7.080	0.681
7.085	0.513
7.090	0.393
7.095	0.642
7.100	0.623
7.105	1.637
7.110	0.324
7.115	0.709
7.120	1.484
7.125	0.506
7.130	0.867
7.135	0.917
7.140	0.730
7.145	0.436
7.150	0.885
7.155	0.933
7.160	0.072
7.165	0.682
7.170	0.663
7.175	0.386
7.180	0.539
7.185	0.465
7.190	0.256
7.195	0.301
7.200	0.950
7.205	1.170
7.210	0.530
7.215	0.222
7.220	0.744
7.225	0.372
7.230	0.799
7.235	0.085
7.240	0.801
7.245	1.016
7.250	0.763
7.255	0.828
7.260	0.990
7.265	0.764
7.270	0.576
7.275	1.166
7.280	0.351
7.285	0.308
7.290	0.554
7.295	1.106
7.300	0.765
7.305	0.469
7.310	1.323
7.315	0.615
7.320	0.697
7.325	1.020
7.330	0.693
7.335	0.936
7.340	1.091
7.345	0.371
7.350	0.409
7.355	0.729
7.360	1.021
7.365	0.257
7.370	0.614
7.375	1.531
7.380	0.199
7.385	0.160
7.390	0.446
7.395	0.487
7.400	0.220
7.405	0.766
7.410	1.032
7.415	0.810
7.420	0.601
7.425	0.979
7.430	0.930
7.435	0.672
7.440	0.354
7.445	0.966
7.450	0.733
7.455	0.543
7.460	0.866
7.465	0.265
7.470	0.484
7.475	0.484
7.480	0.400
7.485	0.712
7.490	0.952
7.495	0.725
7.500	0.857
7.505	0.433
7.510	0.500
7.515	0.658
7.520	0.591
7.525	0.327
7.530	0.347
7.535	0.654
7.540	0.481
7.545	0.767
7.550	1.050
7.555	0.843
7.560	0.704
7.565	1.191
7.570	0.622
7.575	0.509
7.580	0.327
7.585	0.342
7.590	1.030
7.595	1.010
7.600	0.695
7.605	1.232
7.610	0.647
7.615	1.217
7.620	0.606
7.625	0.287
7.630	0.382
7.635	0.793
7.640	1.012
7.645	0.219
7.650	0.674
7.655	0.618
7.660	0.751
7.665	0.144
7.670	0.424
7.675	0.695
7.680	0.513
7.685	1.388
7.690	0.533
7.695	0.871
7.700	0.289
7.705	0.980
7.710	0.548
7.715	0.345
7.720	0.504
7.725	0.293
7.730	0.818
7.735	0.137
7.740	0.310
7.745	1.029
7.750	0.743
7.755	0.857
7.760	0.991
7.765	0.983
7.770	0.590
7.775	0.250
7.780	1.112
7.785	0.249
7.790	0.998
7.795	0.483
7.800	0.495
7.805	0.572
7.810	0.461
7.815	0.499
7.820	0.539
7.825	0.794
7.830	0.447
7.835	0.196
7.840	0.600
7.845	0.709
7.850	0.465
7.855	0.573
7.860	0.745
7.865	0.347
7.870	0.729
7.875	1.076
7.880	0.717
7.885	0.824
7.890	0.402
7.895	0.457
7.900	0.240
7.905	0.680
7.910	0.490
7.915	0.460
7.920	0.987
7.925	1.268
7.930	0.463
7.935	0.440
7.940	0.207
7.945	0.632
7.950	0.588
7.955	1.122
7.960	0.490
7.965	0.473
7.970	0.895
7.975	0.138
7.980	0.610
7.985	1.141
7.990	0.210
7.995	0.377
8.000	0.933
8.005	1.269
8.010	0.324
8.015	0.719
8.020	0.182
8.025	0.207
8.030	0.415
8.035	0.478
8.040	0.670
8.045	1.350
8.050	1.283
8.055	0.618
8.060	0.740
8.065	0.378
8.070	0.435
8.075	0.858
8.080	0.292
8.085	0.861
8.090	0.351
8.095	0.727
8.100	1.010
8.105	0.336
8.110	0.377
8.115	0.916
8.120	0.261
8.125	0.644
8.130	1.663
8.135	0.682
8.140	0.476
8.145	0.611
8.150	0.551
8.155	0.236
8.160	0.485
8.165	0.772
8.170	0.710
8.175	1.063
8.180	0.272
8.185	0.876
8.190	0.506
8.194	1.085
8.199	1.103
8.204	0.558
8.209	0.033
8.214	0.895
8.219	1.628
8.224	0.251
8.229	0.758
8.234	0.865
8.239	0.113
8.244	0.763
8.249	0.830
8.254	1.009
8.259	0.259
8.264	0.339
8.269	0.469
8.274	1.363
8.279	0.875
8.284	1.384
8.289	0.261
8.294	0.899
8.299	0.904
8.304	0.293
8.309	0.289
8.314	0.015
8.319	0.568
8.324	0.837
8.329	1.232
8.334	0.495
8.339	1.020
8.344	0.253
8.349	0.576
8.354	0.198
8.359	0.693
8.364	0.242
8.369	1.058
8.374	1.088
8.379	1.012
8.384	0.335
8.389	0.563
8.394	0.814
8.399	0.937
8.404	0.848
8.409	0.966
8.414	1.246
8.419	0.207
8.424	0.626
8.429	1.154
8.434	0.386
8.439	0.226
8.444	1.054
8.449	0.213
8.454	0.396
8.459	0.630
8.464	0.690
8.469	0.929
8.474	0.282
8.479	0.233
8.484	0.915
8.489	1.062
8.494	1.385
8.499	0.428
8.504	0.458
8.509	0.900
8.514	0.980
8.519	0.318
8.524	0.855
8.529	0.623
8.534	1.168
8.539	0.540
8.544	0.368
8.549	0.875
8.554	0.682
8.559	1.414
8.564	0.996
8.569	1.208
8.574	1.012
8.579	1.187
8.584	1.252
8.589	0.636
8.594	0.436
8.599	0.084
8.604	0.615
8.609	0.542
8.614	0.323
8.619	0.990
8.624	0.282
8.629	0.717
8.634	0.418
8.639	0.348
8.644	0.354
8.649	1.241
8.654	0.626
8.659	0.548
8.664	0.445
8.669	1.118
8.674	0.877
8.679	0.391
8.684	1.024
8.689	0.200
8.694	1.292
8.699	0.503
8.704	0.487
8.709	1.148
8.714	0.881
8.719	0.940
8.724	0.637
8.729	1.172
8.734	1.293
8.739	0.375
8.744	1.060
8.749	0.402
8.754	0.175
8.759	0.135
8.764	0.884
8.769	0.269
8.774	1.080
8.779	1.267
8.784	0.379
8.789	0.835
8.794	0.477
8.799	0.750
8.804	0.801
8.809	0.297
8.814	0.508
8.819	0.264
8.824	0.138
8.829	0.911
8.834	0.081
8.839	0.593
8.844	0.988
8.849	0.339
8.854	0.962
8.859	0.924
8.864	0.471
8.869	0.816
8.874	0.490
8.879	1.267
8.884	0.323
8.889	1.096
8.894	1.033
8.899	0.964
8.904	0.580
8.909	0.675
8.914	0.708
8.919	0.543
8.924	1.008
8.929	1.145
8.934	1.070
8.939	0.971
8.944	1.430
8.949	0.443
8.954	0.183
8.959	0.973
8.964	1.068
8.969	0.251
8.974	1.187
8.979	1.174
8.984	0.590
8.989	0.406
8.994	0.944
8.999	0.714
9.004	0.979
9.009	0.931
9.014	1.026
9.019	1.008
9.024	0.255
9.029	0.508
9.034	0.409
9.039	1.070
9.044	0.390
9.049	0.389
9.054	1.138
9.059	0.488
9.064	1.229
9.069	0.511
9.074	0.833
9.079	1.402
9.084	1.085
9.089	0.624
9.094	0.517
9.099	0.823
9.104	0.582
9.109	0.456
9.114	0.381
9.119	0.138
9.124	0.494
9.129	0.174
9.134	0.632
9.139	0.426
9.144	0.754
9.149	0.731
9.154	1.030
9.159	0.708
9.164	1.158
9.169	0.623
9.174	0.211
9.179	0.262
9.184	0.961
9.189	0.856
9.194	0.347
9.199	1.960
9.204	0.303
9.209	0.860
9.214	0.559
9.219	0.312
9.224	0.391
9.229	0.383
9.234	0.626
9.239	0.373
9.244	0.504
9.249	0.269
9.254	1.008
9.259	0.454
9.264	0.409
9.269	0.546
9.274	0.301
9.279	0.536
9.284	0.618
9.289	0.312
9.294	0.528
9.299	0.571
9.304	0.547
9.309	0.598
9.314	0.263
9.319	0.515
9.324	1.116
9.329	0.144
9.334	0.576
9.339	0.378
9.344	0.493
9.349	0.822
9.354	0.504
9.359	0.464
9.364	0.467
9.369	0.258
9.374	0.187
9.379	1.073
9.384	0.974
9.389	0.090
9.394	0.214
9.399	0.836
9.404	0.930
9.409	0.880
9.414	0.895
9.419	0.442
9.424	0.330
9.429	0.966
9.434	0.456
9.439	0.568
9.444	1.439
9.449	0.266
9.454	0.753
9.459	0.145
9.464	0.901
9.469	0.984
9.474	0.151
9.479	0.571
9.484	0.803
9.489	0.745
9.494	0.392
9.499	0.112
9.504	0.815
9.509	0.476
9.514	0.396
9.519	0.386
9.524	0.564
9.529	0.245
9.534	0.505
9.539	0.747
9.544	0.492
9.549	1.122
9.554	0.529
9.559	0.560
9.564	1.113
9.569	0.905
9.574	0.682
9.579	0.983
9.584	0.755
9.589	0.163
9.594	1.164
9.599	0.489
9.604	0.989
9.609	0.891
9.614	0.798
9.619	0.182
9.624	0.825
9.629	0.601
9.634	0.212
9.639	0.742
9.644	0.641
9.649	0.646
9.654	1.943
9.659	0.325
9.664	1.035
9.669	1.010
9.674	0.419
9.679	0.351
9.684	0.623
9.689	0.617
9.694	0.485
9.699	0.275
9.704	1.075
9.709	0.325
9.714	0.902
9.719	0.571
9.724	0.742
9.729	0.792
9.734	0.661
9.739	0.319
9.744	1.340
9.749	0.830
9.754	0.613
9.759	0.547
9.764	0.309
9.769	0.432
9.774	0.966
9.779	0.505
9.784	0.449
9.789	0.384
9.794	0.663
9.799	0.110
9.804	1.124
9.809	0.662
9.814	1.948
9.819	0.171
9.824	0.198
9.829	0.557
9.834	0.058
9.839	0.514
9.844	0.638
9.849	0.919
9.854	0.461
9.859	0.410
9.864	0.405
9.869	0.723
9.874	0.433
9.879	0.747
9.884	0.458
9.889	0.325
9.894	0.987
9.899	0.880
9.904	1.118
9.909	0.392
9.914	0.801
9.919	0.802
9.924	1.142
9.929	0.509
9.934	0.292
9.939	0.460
9.944	0.444
9.949	0.482
9.954	1.056
9.959	0.208
9.964	0.452
9.969	0.275
9.974	0.154
9.979	0.133
9.984	0.815
9.989	0.698
9.994	0.689
[truncated: 1 more rows]
