# Supplementary material for: Chemometric Analysis of a Ternary Mixture of Caffeine, Quinic Acid, and Nicotinic Acid by Terahertz Spectroscopy
Source: ACS Omega. 2022 Sep 27;7(40):35783–91. doi: 10.1021/acsomega.2c03808 (PMC9558605; doi:10.1021/acsomega.2c03808)
Supplement: Supplementary file 2 — ao2c03808_si_002.zip [file ao2c03808_si_002.zip › data_and_codes/extended_data/id0-48_run001/fda-10-7.csv]

0.000	882.216
0.005	724.834
0.010	579.169
0.015	1096.809
0.020	1624.150
0.025	281.792
0.030	462.479
0.035	636.911
0.040	513.761
0.045	1118.431
0.050	800.972
0.055	1501.909
0.060	465.398
0.065	62.427
0.070	1101.383
0.075	1094.841
0.080	1475.221
0.085	1084.404
0.090	214.654
0.095	380.316
0.100	662.962
0.105	994.118
0.110	1628.406
0.115	1251.998
0.120	3267.622
0.125	2887.744
0.130	1854.602
0.135	3005.949
0.140	3445.261
0.145	3713.160
0.150	4139.543
0.155	3960.034
0.160	3532.648
0.165	2635.203
0.170	2166.019
0.175	3356.329
0.180	3853.791
0.185	3398.772
0.190	4418.340
0.195	5871.923
0.200	6401.149
0.205	5883.811
0.210	6221.003
0.215	5948.526
0.220	6865.309
0.225	6675.275
0.230	7513.322
0.235	8793.588
0.240	7880.695
0.245	7594.248
0.250	7580.139
0.255	7480.707
0.260	7175.460
0.265	8052.544
0.270	7901.987
0.275	9580.871
0.280	9285.966
0.285	8308.125
0.290	8685.284
0.295	9258.088
0.300	9013.725
0.305	8932.227
0.310	9527.932
0.315	9103.254
0.320	9335.789
0.325	9138.730
0.330	9911.530
0.335	9083.937
0.340	9089.463
0.345	8817.190
0.350	9697.137
0.355	9847.916
0.360	8884.196
0.365	9686.386
0.370	10359.316
0.375	10160.315
0.380	9191.422
0.385	9487.548
0.390	9217.842
0.395	9382.228
0.400	8925.087
0.405	9284.505
0.410	9274.597
0.415	9237.002
0.420	8880.287
0.425	8813.050
0.430	9046.269
0.435	8524.053
0.440	8452.455
0.445	9163.817
0.450	9445.203
0.455	8775.904
0.460	9394.156
0.465	8833.340
0.470	8876.137
0.475	8886.852
0.480	8970.573
0.485	9100.794
0.490	9040.255
0.495	8787.513
0.500	8571.199
0.505	8756.349
0.510	8659.158
0.515	8642.394
0.520	8536.822
0.525	8498.931
0.530	8203.635
0.535	8183.205
0.540	8608.841
0.545	8369.007
0.550	7427.231
0.555	5212.507
0.560	3572.350
0.565	6856.913
0.570	7828.191
0.575	8061.162
0.580	8474.380
0.585	8393.113
0.590	8172.342
0.595	8403.145
0.600	8523.378
0.605	8009.795
0.610	8221.504
0.615	8242.761
0.620	7877.395
0.625	7834.792
0.630	7816.083
0.635	7679.359
0.640	7557.271
0.645	7492.970
0.650	7244.768
0.655	7592.232
0.660	7337.017
0.665	7112.375
0.670	7281.863
0.675	7350.123
0.680	7208.908
0.685	7219.498
0.690	7080.561
0.695	7119.005
0.700	7075.478
0.705	6654.852
0.710	6787.745
0.715	6732.224
0.720	6506.131
0.725	6495.915
0.730	6345.248
0.735	6245.945
0.740	6265.070
0.745	5752.875
0.750	4641.820
0.755	3215.708
0.760	5031.948
0.765	5515.234
0.770	5566.756
0.775	5767.005
0.780	5791.615
0.785	5636.859
0.790	5535.968
0.795	5712.830
0.800	5529.821
0.805	5441.124
0.810	5424.079
0.815	5373.251
0.820	5369.968
0.825	5348.668
0.830	5077.143
0.835	5153.949
0.840	5213.841
0.845	4927.926
0.850	4881.860
0.855	5019.272
0.860	4856.943
0.865	4871.146
0.870	4801.387
0.875	4747.469
0.880	4796.281
0.885	4684.370
0.890	4627.563
0.895	4720.088
0.900	4559.930
0.905	4434.547
0.910	4584.869
0.915	4444.625
0.920	4291.464
0.925	4317.036
0.930	4311.734
0.935	4282.117
0.940	4197.870
0.945	4061.316
0.950	4098.498
0.955	4074.174
0.960	3900.903
0.965	3855.961
0.970	3807.196
0.975	3808.812
0.980	3554.228
0.985	3336.027
0.990	2309.579
0.995	3009.838
1.000	3287.280
1.005	3621.278
1.010	3620.620
1.015	3397.892
1.020	3469.846
1.025	3498.816
1.030	3440.758
1.035	3312.843
1.040	3257.430
1.045	3294.963
1.050	3270.432
1.055	3062.538
1.060	3095.963
1.065	3105.674
1.070	2965.836
1.075	2825.071
1.080	2778.170
1.085	2605.390
1.090	2207.742
1.095	1117.424
1.100	173.485
1.105	964.553
1.110	1592.691
1.115	897.359
1.120	1639.800
1.125	2244.373
1.130	2465.058
1.135	2479.154
1.140	2406.773
1.145	2358.959
1.150	2035.475
1.155	1181.241
1.160	843.885
1.165	141.633
1.170	664.469
1.175	1605.487
1.180	1977.606
1.185	2143.195
1.190	2227.701
1.195	2124.073
1.200	2119.169
1.205	1817.352
1.210	677.460
1.215	1445.200
1.220	1876.910
1.225	1839.977
1.230	1019.789
1.235	1349.108
1.240	1881.351
1.245	2158.544
1.250	2169.151
1.255	2194.688
1.260	2188.726
1.265	2124.834
1.270	2177.380
1.275	2111.639
1.280	1957.837
1.285	2029.155
1.290	2061.881
1.295	1914.454
1.300	1950.295
1.305	1953.648
1.310	1881.287
1.315	1871.419
1.320	1820.433
1.325	1618.538
1.330	1740.952
1.335	1720.272
1.340	1732.108
1.345	1768.796
1.350	1637.350
1.355	1644.110
1.360	1701.669
1.365	1641.750
1.370	1615.077
1.375	1649.304
1.380	1650.035
1.385	1587.740
1.390	1567.048
1.395	1520.605
1.400	1448.135
1.405	1224.752
1.410	530.981
1.415	27.174
1.420	791.149
1.425	1235.678
1.430	1402.107
1.435	1500.015
1.440	1492.467
1.445	1455.777
1.450	1504.439
1.455	1537.783
1.460	1473.662
1.465	1475.675
1.470	1507.938
1.475	1459.429
1.480	1437.741
1.485	1435.862
1.490	1440.628
1.495	1406.393
1.500	1356.518
1.505	1367.115
1.510	1368.360
1.515	1316.531
1.520	1292.774
1.525	1310.495
1.530	1281.755
1.535	1248.872
1.540	1229.234
1.545	1167.686
1.550	1206.828
1.555	1174.382
1.560	1155.983
1.565	1193.900
1.570	1158.051
1.575	1108.199
1.580	1127.305
1.585	1111.103
1.590	1028.071
1.595	985.295
1.600	841.959
1.605	294.053
1.610	524.692
1.615	821.602
1.620	915.050
1.625	918.241
1.630	881.005
1.635	853.351
1.640	826.425
1.645	745.528
1.650	681.147
1.655	552.047
1.660	210.017
1.665	44.142
1.670	29.704
1.675	47.578
1.680	95.131
1.685	333.961
1.690	496.547
1.695	572.471
1.700	570.468
1.705	520.507
1.710	379.799
1.715	88.192
1.720	36.179
1.725	49.139
1.730	268.364
1.735	462.587
1.740	552.995
1.745	592.157
1.750	614.109
1.755	594.607
1.760	574.032
1.765	329.550
1.770	414.426
1.775	514.135
1.780	546.319
1.785	533.977
1.790	502.263
1.795	358.470
1.800	119.925
1.805	275.805
1.810	449.612
1.815	504.904
1.820	515.547
1.825	518.523
1.830	511.729
1.835	501.322
1.840	489.724
1.845	480.891
1.850	461.030
1.855	435.633
1.860	397.342
1.865	292.352
1.870	71.678
1.875	81.080
1.880	279.178
1.885	365.625
1.890	396.525
1.895	408.213
1.900	409.932
1.905	399.731
1.910	378.517
1.915	341.703
1.920	154.291
1.925	20.446
1.930	232.169
1.935	333.958
1.940	366.406
1.945	374.588
1.950	372.646
1.955	368.895
1.960	361.388
1.965	352.342
1.970	347.773
1.975	343.661
1.980	331.385
1.985	327.098
1.990	322.001
1.995	311.032
2.000	304.586
2.005	300.024
2.010	292.694
2.015	289.106
2.020	234.812
2.025	250.331
2.030	255.424
2.035	239.059
2.040	183.158
2.045	43.751
2.050	136.898
2.055	191.508
2.060	205.105
2.065	200.059
2.070	186.753
2.075	139.813
2.080	65.058
2.085	129.174
2.090	151.120
2.095	150.612
2.100	146.644
2.105	139.779
2.110	134.527
2.115	132.466
2.120	129.698
2.125	127.742
2.130	125.404
2.135	124.936
2.140	123.572
2.145	119.563
2.150	112.492
2.155	103.866
2.160	80.162
2.165	23.278
2.170	1.987
2.175	38.875
2.180	73.365
2.185	84.161
2.190	80.328
2.195	40.183
2.200	4.855
2.205	21.477
2.210	54.082
2.215	63.543
2.220	34.574
2.225	5.939
2.230	9.830
2.235	42.100
2.240	56.025
2.245	59.622
2.250	54.138
2.255	50.096
2.260	35.759
2.265	5.820
2.270	8.406
2.275	8.870
2.280	35.343
2.285	52.537
2.290	63.254
2.295	67.394
2.300	72.011
2.305	74.782
2.310	76.793
2.315	77.834
2.320	75.061
2.325	71.255
2.330	77.560
2.335	77.601
2.340	75.541
2.345	53.542
2.350	11.736
2.355	45.779
2.360	65.296
2.365	60.604
2.370	24.089
2.375	33.782
2.380	55.087
2.385	55.785
2.390	24.615
2.395	0.608
2.400	5.493
2.405	26.465
2.410	50.605
2.415	63.653
2.420	68.495
2.425	69.561
2.430	65.670
2.435	57.817
2.440	65.705
2.445	67.874
2.450	57.032
2.455	53.868
2.460	38.895
2.465	7.666
2.470	8.641
2.475	16.287
2.480	39.194
2.485	54.583
2.490	59.892
2.495	62.688
2.500	65.823
2.505	61.850
2.510	63.502
2.515	64.646
2.520	64.162
2.525	64.349
2.530	63.191
2.535	63.228
2.540	62.624
2.545	62.993
2.550	61.792
2.555	60.391
2.560	61.555
2.565	60.698
2.570	53.131
2.575	49.737
2.580	54.238
2.585	54.505
2.590	52.866
2.595	50.956
2.600	47.926
2.605	46.321
2.610	43.353
2.615	39.944
2.620	36.075
2.625	31.498
2.630	17.993
2.635	5.482
2.640	1.805
2.645	2.512
2.650	3.587
2.655	6.761
2.660	12.044
2.665	11.886
2.670	3.629
2.675	16.519
2.680	24.748
2.685	25.159
2.690	13.488
2.695	9.208
2.700	22.307
2.705	29.498
2.710	29.341
2.715	30.387
2.720	29.027
2.725	27.973
2.730	27.949
2.735	25.689
2.740	23.763
2.745	20.925
2.750	19.331
2.755	15.777
2.760	12.610
2.765	9.382
2.770	3.712
2.775	0.705
2.780	2.231
2.785	0.717
2.790	4.259
2.795	9.053
2.800	11.738
2.805	15.420
2.810	18.382
2.815	21.553
2.820	22.631
2.825	23.151
2.830	23.827
2.835	25.262
2.840	23.885
2.845	24.717
2.850	24.110
2.855	24.514
2.860	24.022
2.865	23.121
2.870	20.921
2.875	20.603
2.880	12.128
2.885	2.120
2.890	3.250
2.895	4.682
2.900	11.418
2.905	16.264
2.910	18.375
2.915	17.679
2.920	17.787
2.925	17.781
2.930	18.370
2.935	16.954
2.940	17.350
2.945	13.679
2.950	12.541
2.955	11.778
2.960	7.851
2.965	4.527
2.970	1.417
2.975	1.169
2.980	2.258
2.985	1.131
2.990	3.933
2.995	5.803
3.000	4.871
3.005	1.577
3.010	0.389
3.015	0.099
3.020	0.249
3.025	2.303
3.030	0.993
3.035	3.918
3.040	5.301
3.045	1.996
3.050	1.552
3.055	2.443
3.060	4.467
3.065	5.642
3.070	4.928
3.075	4.460
3.080	6.510
3.085	6.124
3.090	7.181
3.095	6.712
3.100	6.599
3.105	6.082
3.110	6.055
3.115	6.644
3.120	7.025
3.125	6.734
3.130	3.301
3.135	2.200
3.140	1.039
3.145	0.187
3.150	2.367
3.155	3.803
3.160	3.974
3.165	2.474
3.170	0.844
3.175	1.402
3.180	2.056
3.185	2.239
3.190	0.613
3.195	2.784
3.200	5.179
3.205	5.036
3.210	5.742
3.215	3.925
3.220	2.464
3.225	4.521
3.230	3.158
3.235	2.328
3.240	1.653
3.245	3.040
3.250	4.727
3.255	5.641
3.260	5.458
3.265	4.108
3.270	5.785
3.275	5.220
3.280	4.349
3.285	4.784
3.290	4.131
3.295	4.291
3.300	3.243
3.305	2.976
3.310	3.416
3.315	3.170
3.320	3.217
3.325	4.119
3.330	2.180
3.335	1.295
3.340	0.888
3.345	1.019
3.350	1.454
3.355	2.988
3.360	1.972
3.365	2.787
3.370	1.994
3.375	4.093
3.380	3.639
3.385	2.690
3.390	2.995
3.395	2.507
3.400	3.206
3.405	2.375
3.410	1.812
3.415	2.631
3.420	2.981
3.425	1.665
3.430	2.159
3.435	2.284
3.440	1.701
3.445	2.498
3.450	1.694
3.455	2.465
3.460	2.116
3.465	2.221
3.470	2.454
3.475	2.222
3.480	2.714
3.485	1.426
3.490	1.883
3.495	1.970
3.500	2.182
3.505	1.620
3.510	1.918
3.515	0.873
3.520	0.572
3.525	2.097
3.530	1.386
3.535	2.333
3.540	0.872
3.545	2.083
3.550	1.199
3.555	1.138
3.560	1.578
3.565	2.698
3.570	2.080
3.575	1.862
3.580	1.760
3.585	2.140
3.590	1.652
3.595	2.130
3.600	0.854
3.605	0.798
3.610	0.523
3.615	0.768
3.620	0.384
3.625	0.741
3.630	1.252
3.635	1.313
3.640	0.240
3.645	0.753
3.650	0.552
3.655	0.239
3.660	0.459
3.665	1.488
3.670	0.367
3.675	1.316
3.680	1.172
3.685	1.100
3.690	0.460
3.695	1.746
3.700	0.940
3.705	1.891
3.710	1.961
3.715	0.232
3.720	1.034
3.725	0.903
3.730	0.741
3.735	1.241
3.740	1.954
3.745	1.199
3.750	0.558
3.755	1.274
3.760	1.441
3.765	1.917
3.770	1.527
3.775	1.075
3.780	0.818
3.785	1.327
3.790	0.898
3.795	1.341
3.800	0.356
3.805	0.307
3.810	0.579
3.815	0.479
3.820	0.802
3.825	1.020
3.830	1.044
3.835	0.779
3.840	1.742
3.845	0.981
3.850	0.512
3.855	2.292
3.860	1.285
3.865	0.717
3.870	1.877
3.875	2.424
3.880	0.831
3.885	1.784
3.890	0.740
3.895	1.181
3.900	0.595
3.905	1.162
3.910	0.661
3.915	1.088
3.920	0.997
3.925	0.435
3.930	0.496
3.935	0.638
3.940	0.588
3.945	1.345
3.950	1.768
3.955	0.501
3.960	0.878
3.965	0.870
3.970	0.240
3.975	0.818
3.980	0.433
3.985	0.084
3.990	1.474
3.995	0.722
4.000	0.206
4.005	1.146
4.010	0.578
4.015	1.233
4.020	1.081
4.025	0.399
4.030	0.302
4.035	0.717
4.040	0.927
4.045	0.361
4.050	0.590
4.055	0.492
4.060	1.250
4.065	0.381
4.070	0.655
4.075	0.920
4.080	0.713
4.085	0.505
4.090	1.024
4.095	1.103
4.100	0.660
4.105	1.008
4.110	0.346
4.115	0.583
4.120	0.688
4.125	0.360
4.130	1.472
4.135	0.678
4.140	0.640
4.145	0.863
4.150	0.577
4.155	0.501
4.160	0.283
4.165	0.321
4.170	0.824
4.175	0.552
4.180	0.224
4.185	1.144
4.190	0.697
4.195	0.712
4.200	0.999
4.205	0.783
4.210	1.479
4.215	0.386
4.220	0.670
4.225	0.332
4.230	1.531
4.235	0.441
4.240	0.393
4.245	0.821
4.250	0.854
4.255	0.703
4.260	0.702
4.265	0.896
4.270	0.726
4.275	0.600
4.280	0.885
4.285	0.451
4.290	0.257
4.295	1.574
4.300	0.594
4.305	0.779
4.310	0.541
4.315	0.808
4.320	0.326
4.325	0.395
4.330	0.620
4.335	0.653
4.340	1.092
4.345	0.363
4.350	0.729
4.355	0.661
4.360	0.620
4.365	1.040
4.370	0.579
4.375	0.550
4.380	0.434
4.385	0.297
4.390	0.795
4.395	1.010
4.400	1.222
4.405	0.545
4.410	0.859
4.415	1.513
4.420	0.412
4.425	1.359
4.430	0.650
4.435	0.398
4.440	0.293
4.445	1.306
4.450	0.162
4.455	0.516
4.460	0.635
4.465	0.390
4.470	0.054
4.475	0.208
4.480	0.438
4.485	0.218
4.490	0.626
4.495	0.016
4.500	1.149
4.505	0.319
4.510	0.902
4.515	0.865
4.520	0.466
4.525	0.302
4.530	1.736
4.535	1.320
4.540	0.861
4.545	0.988
4.550	0.260
4.555	0.490
4.560	0.813
4.565	1.003
4.570	0.583
4.575	0.703
4.580	0.447
4.585	0.187
4.590	0.264
4.595	0.804
4.600	0.451
4.605	0.872
4.610	1.354
4.615	0.463
4.620	1.237
4.625	0.181
4.630	0.839
4.635	0.494
4.640	0.805
4.645	0.558
4.650	0.261
4.655	0.446
4.660	0.748
4.665	0.859
4.670	1.272
4.675	0.736
4.680	0.390
4.685	0.443
4.690	0.732
4.695	0.579
4.700	0.249
4.705	0.686
4.710	1.462
4.715	0.407
4.720	0.826
4.725	1.235
4.730	0.688
4.735	0.357
4.740	0.809
4.745	0.454
4.750	0.801
4.755	0.257
4.760	0.141
4.765	1.195
4.770	0.572
4.775	0.435
4.780	0.945
4.785	0.587
4.790	1.070
4.795	0.855
4.800	1.039
4.805	1.827
4.810	0.585
4.815	0.173
4.820	0.812
4.825	0.590
4.830	0.763
4.835	1.029
4.840	0.625
4.845	1.312
4.850	0.333
4.855	1.166
4.860	1.023
4.865	0.417
4.870	0.916
4.875	0.935
4.880	0.627
4.885	0.686
4.890	0.518
4.895	1.489
4.900	0.423
4.905	0.521
4.910	0.381
4.915	0.284
4.920	0.769
4.925	0.247
4.930	0.231
4.935	0.239
4.940	0.644
4.945	0.211
4.950	1.062
4.955	0.498
4.960	0.247
4.965	1.212
4.970	0.579
4.975	0.568
4.980	0.827
4.985	1.752
4.990	1.020
4.995	0.213
5.000	0.659
5.005	0.753
5.010	0.220
5.015	1.064
5.020	0.473
5.025	0.031
5.030	0.469
5.035	0.350
5.040	0.464
5.045	0.092
5.050	0.247
5.055	0.659
5.060	0.360
5.065	0.395
5.070	0.442
5.075	0.536
5.080	0.428
5.085	1.137
5.090	0.296
5.095	0.866
5.100	0.231
5.105	0.169
5.110	1.154
5.115	0.185
5.120	0.727
5.125	0.803
5.130	0.330
5.135	0.520
5.140	0.725
5.145	1.309
5.150	0.325
5.155	1.148
5.160	1.329
5.165	0.074
5.170	1.212
5.175	0.549
5.180	0.838
5.185	0.430
5.190	0.920
5.195	0.671
5.200	0.597
5.205	0.754
5.210	0.126
5.215	0.373
5.220	1.323
5.225	0.709
5.230	0.383
5.235	0.532
5.240	0.160
5.245	0.037
5.250	0.552
5.255	0.891
5.260	0.525
5.265	0.709
5.270	0.552
5.275	0.872
5.280	0.662
5.285	0.801
5.290	0.903
5.295	0.573
5.300	0.874
5.305	1.005
5.310	0.736
5.315	1.435
5.320	0.920
5.325	0.239
5.330	0.314
5.335	1.119
5.340	0.908
5.345	0.232
5.350	0.610
5.355	0.545
5.360	0.955
5.365	0.849
5.370	1.115
5.375	0.725
5.380	0.608
5.385	0.611
5.390	0.963
5.395	0.814
5.400	1.008
5.405	0.542
5.410	0.720
5.415	1.441
5.420	0.804
5.425	0.516
5.430	0.905
5.435	0.620
5.440	0.630
5.445	1.236
5.450	0.558
5.455	0.252
5.460	0.973
5.465	1.366
5.470	0.347
5.475	0.596
5.480	0.573
5.485	0.147
5.490	0.405
5.495	1.075
5.500	0.399
5.505	0.312
5.510	0.800
5.515	0.578
5.520	0.664
5.525	0.365
5.530	0.915
5.535	0.175
5.540	1.196
5.545	0.675
5.550	0.194
5.555	0.776
5.560	0.699
5.565	0.151
5.570	0.889
5.575	0.455
5.580	0.442
5.585	0.506
5.590	0.474
5.595	0.935
5.600	0.292
5.605	0.279
5.610	1.076
5.615	0.407
5.620	0.697
5.625	1.198
5.630	1.085
5.635	1.072
5.640	1.380
5.645	0.193
5.650	0.437
5.655	0.910
5.660	0.931
5.665	0.995
5.670	1.000
5.675	0.617
5.680	0.701
5.685	0.334
5.690	0.853
5.695	0.391
5.700	0.835
5.705	0.859
5.710	1.080
5.715	0.885
5.720	0.780
5.725	0.447
5.730	0.248
5.735	0.435
5.740	1.138
5.745	0.207
5.750	0.878
5.755	0.796
5.760	0.779
5.765	0.662
5.770	0.738
5.775	0.476
5.780	0.652
5.785	0.211
5.790	0.639
5.795	0.694
5.800	1.271
5.805	0.918
5.810	0.619
5.815	0.430
5.820	0.782
5.825	0.501
5.830	0.167
5.835	0.947
5.840	0.599
5.845	0.625
5.850	1.015
5.855	0.558
5.860	0.198
5.865	1.033
5.870	0.352
5.875	0.261
5.880	1.251
5.885	0.327
5.890	0.801
5.895	1.172
5.900	0.210
5.905	0.367
5.910	0.263
5.915	0.965
5.920	0.938
5.925	0.601
5.930	0.615
5.935	0.794
5.940	1.310
5.945	0.726
5.950	0.604
5.955	0.737
5.960	0.844
5.965	0.465
5.970	1.166
5.975	0.257
5.980	0.576
5.985	0.304
5.990	0.809
5.995	0.506
6.000	0.790
6.005	0.824
6.010	0.360
6.015	0.259
6.020	0.351
6.025	0.846
6.030	1.220
6.035	0.219
6.040	0.462
6.045	0.908
6.050	0.291
6.055	0.761
6.060	0.449
6.065	0.216
6.070	0.321
6.075	0.489
6.080	0.577
6.085	0.793
6.090	0.454
6.095	0.610
6.100	0.807
6.105	0.443
6.110	0.905
6.115	0.553
6.120	0.862
6.125	0.536
6.130	0.490
6.135	0.415
6.140	0.621
6.145	1.246
6.150	0.740
6.155	0.946
6.160	1.506
6.165	0.088
6.170	0.664
6.175	0.775
6.180	0.547
6.185	0.518
6.190	0.863
6.195	0.468
6.200	0.581
6.205	0.686
6.210	0.882
6.215	0.356
6.220	0.939
6.225	0.348
6.230	0.145
6.235	0.130
6.240	0.786
6.245	1.121
6.250	0.810
6.255	0.430
6.260	0.657
6.265	0.272
6.270	0.531
6.275	0.664
6.280	0.029
6.285	0.202
6.290	0.377
6.295	0.415
6.300	0.353
6.305	0.637
6.310	0.719
6.315	0.799
6.320	0.459
6.325	0.680
6.330	0.874
6.335	1.059
6.340	1.062
6.345	0.167
6.350	0.231
6.355	0.471
6.360	0.202
6.365	0.677
6.370	0.892
6.375	0.400
6.380	1.166
6.385	0.743
6.390	0.862
6.395	0.961
6.400	0.470
6.405	1.396
6.410	0.137
6.415	1.286
6.420	0.604
6.425	0.773
6.430	0.801
6.435	0.575
6.440	1.118
6.445	1.088
6.450	0.758
6.455	0.771
6.460	0.366
6.465	0.700
6.470	1.109
6.475	0.943
6.480	0.272
6.485	0.860
6.490	0.243
6.495	0.280
6.500	0.672
6.505	0.651
6.510	1.166
6.515	0.863
6.520	1.086
6.525	0.902
6.530	0.731
6.535	0.550
6.540	0.796
6.545	0.968
6.550	0.201
6.555	0.160
6.560	0.778
6.565	1.114
6.570	0.635
6.575	0.339
6.580	0.910
6.585	0.491
6.590	0.116
6.595	0.213
6.600	0.089
6.605	1.381
6.610	0.503
6.615	1.124
6.620	0.441
6.625	0.819
6.630	0.913
6.635	0.153
6.640	0.279
6.645	0.775
6.650	0.352
6.655	0.753
6.660	1.315
6.665	0.281
6.670	0.935
6.675	0.648
6.680	0.202
6.685	0.632
6.690	1.329
6.695	0.333
6.700	0.540
6.705	1.116
6.710	0.816
6.715	0.410
6.720	0.572
6.725	0.954
6.730	1.490
6.735	0.596
6.740	0.496
6.745	0.710
6.750	0.649
6.755	0.103
6.760	0.621
6.765	0.646
6.770	0.036
6.775	1.085
6.780	0.313
6.785	0.486
6.790	0.493
6.795	0.453
6.800	0.159
6.805	0.306
6.810	0.592
6.815	0.595
6.820	0.606
6.825	0.956
6.830	0.602
6.835	0.773
6.840	0.683
6.845	0.042
6.850	0.654
6.855	0.286
6.860	0.734
6.865	1.430
6.870	0.361
6.875	1.001
6.880	0.652
6.885	0.831
6.890	0.619
6.895	0.886
6.900	0.695
6.905	0.657
6.910	0.410
6.915	0.328
6.920	0.937
6.925	0.805
6.930	0.752
6.935	0.811
6.940	0.407
6.945	0.359
6.950	0.826
6.955	1.156
6.960	0.631
6.965	0.904
6.970	0.475
6.975	0.305
6.980	0.980
6.985	0.513
6.990	1.383
6.995	0.943
7.000	0.375
7.005	1.125
7.010	0.891
7.015	0.340
7.020	0.560
7.025	0.662
7.030	0.215
7.035	1.111
7.040	0.375
7.045	1.543
7.050	0.437
7.055	0.624
7.060	0.413
7.065	0.212
7.070	0.784
7.075	0.521
7.080	0.600
7.085	1.009
7.090	0.230
7.095	0.825
7.100	0.566
7.105	0.138
7.110	0.257
7.115	0.751
7.120	0.280
7.125	0.655
7.130	0.048
7.135	0.479
7.140	0.250
7.145	1.052
7.150	1.344
7.155	1.161
7.160	0.414
7.165	1.100
7.170	0.412
7.175	0.616
7.180	1.076
7.185	0.900
7.190	0.677
7.195	0.640
7.200	0.425
7.205	0.942
7.210	0.530
7.215	0.675
7.220	0.549
7.225	0.161
7.230	0.152
7.235	0.910
7.240	0.391
7.245	1.404
7.250	0.803
7.255	0.295
7.260	0.163
7.265	0.357
7.270	0.745
7.275	0.262
7.280	0.521
7.285	0.334
7.290	0.488
7.295	1.240
7.300	0.602
7.305	1.086
7.310	0.811
7.315	0.867
7.320	0.659
7.325	0.658
7.330	1.253
7.335	0.225
7.340	0.709
7.345	0.900
7.350	0.801
7.355	0.907
7.360	0.205
7.365	0.551
7.370	0.338
7.375	0.389
7.380	1.176
7.385	1.130
7.390	1.003
7.395	0.779
7.400	0.518
7.405	0.553
7.410	0.651
7.415	0.434
7.420	0.639
7.425	0.821
7.430	0.781
7.435	0.440
7.440	0.112
7.445	0.338
7.450	0.317
7.455	1.402
7.460	1.025
7.465	0.597
7.470	1.035
7.475	0.287
7.480	1.511
7.485	0.708
7.490	0.194
7.495	0.260
7.500	0.573
7.505	0.435
7.510	0.630
7.515	1.352
7.520	0.846
7.525	0.829
7.530	0.744
7.535	0.400
7.540	1.501
7.545	0.596
7.550	0.651
7.555	0.408
7.560	0.076
7.565	0.513
7.570	1.140
7.575	0.108
7.580	0.418
7.585	0.512
7.590	0.314
7.595	0.642
7.600	0.652
7.605	0.241
7.610	0.484
7.615	0.210
7.620	1.284
7.625	0.540
7.630	0.617
7.635	0.601
7.640	0.483
7.645	0.181
7.650	0.557
7.655	1.798
7.660	0.331
7.665	1.050
7.670	0.313
7.675	0.429
7.680	1.169
7.685	0.463
7.690	0.232
7.695	0.955
7.700	0.368
7.705	0.093
7.710	0.749
7.715	1.434
7.720	0.537
7.725	0.585
7.730	0.144
7.735	0.866
7.740	0.743
7.745	0.263
7.750	0.834
7.755	1.376
7.760	1.165
7.765	0.506
7.770	0.807
7.775	0.768
7.780	1.381
7.785	0.945
7.790	0.895
7.795	1.260
7.800	1.279
7.805	0.179
7.810	0.444
7.815	0.923
7.820	0.088
7.825	1.478
7.830	0.934
7.835	0.772
7.840	0.824
7.845	0.958
7.850	0.539
7.855	0.847
7.860	0.629
7.865	0.441
7.870	0.705
7.875	0.744
7.880	0.844
7.885	0.276
7.890	0.336
7.895	0.755
7.900	0.093
7.905	0.858
7.910	0.476
7.915	1.073
7.920	0.728
7.925	0.956
7.930	0.727
7.935	1.312
7.940	0.235
7.945	1.256
7.950	0.220
7.955	0.210
7.960	1.056
7.965	0.986
7.970	0.260
7.975	1.174
7.980	0.565
7.985	0.490
7.990	0.548
7.995	0.273
8.000	0.736
8.005	0.806
8.010	0.540
8.015	0.172
8.020	0.429
8.025	0.351
8.030	1.225
8.035	0.345
8.040	0.808
8.045	0.668
8.050	0.235
8.055	0.815
8.060	0.479
8.065	0.236
8.070	0.466
8.075	0.516
8.080	0.461
8.085	0.825
8.090	0.505
8.095	0.283
8.100	0.753
8.105	0.722
8.110	0.791
8.115	0.565
8.120	1.158
8.125	0.430
8.130	0.724
8.135	1.320
8.140	0.575
8.145	1.794
8.150	1.357
8.155	0.351
8.160	0.582
8.165	0.368
8.170	1.003
8.175	0.861
8.180	1.023
8.185	0.104
8.190	0.208
8.194	0.411
8.199	0.857
8.204	0.852
8.209	0.445
8.214	1.446
8.219	0.498
8.224	0.729
8.229	0.585
8.234	0.269
8.239	0.276
8.244	0.422
8.249	0.662
8.254	0.322
8.259	0.115
8.264	0.879
8.269	1.259
8.274	0.341
8.279	0.399
8.284	0.995
8.289	0.336
8.294	0.304
8.299	0.384
8.304	0.511
8.309	0.306
8.314	0.340
8.319	0.479
8.324	0.478
8.329	0.349
8.334	0.258
8.339	0.185
8.344	1.180
8.349	0.479
8.354	0.562
8.359	1.330
8.364	0.661
8.369	0.504
8.374	0.238
8.379	0.642
8.384	0.235
8.389	0.444
8.394	0.394
8.399	0.818
8.404	0.435
8.409	0.218
8.414	0.179
8.419	0.752
8.424	0.771
8.429	0.707
8.434	1.003
8.439	0.558
8.444	0.301
8.449	0.772
8.454	1.028
8.459	1.054
8.464	0.681
8.469	0.429
8.474	1.051
8.479	0.588
8.484	0.890
8.489	0.427
8.494	0.558
8.499	1.822
8.504	0.931
8.509	0.156
8.514	1.082
8.519	1.124
8.524	0.376
8.529	0.292
8.534	0.584
8.539	1.457
8.544	0.385
8.549	0.848
8.554	1.110
8.559	0.425
8.564	0.820
8.569	0.890
8.574	0.798
8.579	0.852
8.584	0.665
8.589	0.867
8.594	0.685
8.599	0.506
8.604	0.293
8.609	0.525
8.614	0.131
8.619	0.329
8.624	0.586
8.629	0.610
8.634	0.571
8.639	0.394
8.644	0.615
8.649	0.681
8.654	0.948
8.659	0.355
8.664	1.171
8.669	1.260
8.674	0.564
8.679	0.958
8.684	1.124
8.689	0.290
8.694	0.399
8.699	0.715
8.704	0.437
8.709	0.651
8.714	0.825
8.719	0.937
8.724	0.370
8.729	0.870
8.734	0.691
8.739	0.796
8.744	0.705
8.749	0.254
8.754	0.612
8.759	0.984
8.764	1.096
8.769	0.043
8.774	0.674
8.779	0.928
8.784	0.851
8.789	0.457
8.794	0.674
8.799	1.055
8.804	0.353
8.809	0.624
8.814	0.775
8.819	0.728
8.824	0.363
8.829	0.894
8.834	0.524
8.839	0.581
8.844	0.154
8.849	0.531
8.854	1.122
8.859	0.880
8.864	1.159
8.869	0.580
8.874	0.475
8.879	1.411
8.884	0.465
8.889	1.008
8.894	1.402
8.899	0.379
8.904	0.806
8.909	0.372
8.914	0.193
8.919	1.743
8.924	0.214
8.929	0.491
8.934	1.527
8.939	0.650
8.944	0.285
8.949	0.195
8.954	0.336
8.959	0.630
8.964	1.285
8.969	0.616
8.974	0.358
8.979	0.322
8.984	0.327
8.989	0.308
8.994	0.953
8.999	0.468
9.004	0.867
9.009	0.850
9.014	1.153
9.019	0.302
9.024	0.286
9.029	0.741
9.034	0.272
9.039	0.378
9.044	1.436
9.049	0.657
9.054	0.592
9.059	1.031
9.064	0.280
9.069	0.556
9.074	0.168
9.079	0.858
9.084	0.836
9.089	1.247
9.094	1.017
9.099	1.437
9.104	1.174
9.109	0.910
9.114	0.371
9.119	1.159
9.124	0.028
9.129	0.258
9.134	0.438
9.139	0.624
9.144	0.547
9.149	0.136
9.154	0.655
9.159	0.578
9.164	0.699
9.169	0.874
9.174	0.622
9.179	0.446
9.184	1.188
9.189	1.062
9.194	0.540
9.199	1.536
9.204	0.948
9.209	0.479
9.214	0.509
9.219	1.336
9.224	0.956
9.229	1.384
9.234	0.737
9.239	1.084
9.244	1.029
9.249	0.813
9.254	0.770
9.259	0.624
9.264	0.536
9.269	0.932
9.274	0.347
9.279	0.553
9.284	0.888
9.289	0.316
9.294	0.643
9.299	0.285
9.304	1.454
9.309	0.524
9.314	1.019
9.319	0.631
9.324	1.105
9.329	0.303
9.334	0.731
9.339	0.600
9.344	0.146
9.349	0.808
9.354	0.496
9.359	0.228
9.364	0.739
9.369	0.507
9.374	0.989
9.379	1.042
9.384	0.400
9.389	0.663
9.394	0.286
9.399	0.929
9.404	0.430
9.409	1.054
9.414	0.462
9.419	0.297
9.424	1.382
9.429	0.440
9.434	0.355
9.439	0.971
9.444	0.863
9.449	0.428
9.454	0.562
9.459	0.590
9.464	1.275
9.469	0.339
9.474	1.008
9.479	0.655
9.484	0.561
9.489	0.693
9.494	0.996
9.499	1.203
9.504	0.674
9.509	0.477
9.514	0.708
9.519	1.128
9.524	0.887
9.529	0.642
9.534	0.766
9.539	1.016
9.544	0.762
9.549	0.745
9.554	0.165
9.559	0.695
9.564	0.981
9.569	0.261
9.574	0.581
9.579	0.548
9.584	0.266
9.589	0.258
9.594	0.457
9.599	0.487
9.604	0.323
9.609	0.507
9.614	0.771
9.619	0.365
9.624	0.695
9.629	0.994
9.634	0.376
9.639	0.688
9.644	0.768
9.649	1.117
9.654	0.676
9.659	1.130
9.664	0.645
9.669	1.035
9.674	1.136
9.679	0.541
9.684	0.732
9.689	0.561
9.694	0.295
9.699	0.610
9.704	0.882
9.709	1.666
9.714	0.877
9.719	0.727
9.724	0.578
9.729	0.824
9.734	0.297
9.739	0.304
9.744	0.470
9.749	0.422
9.754	0.243
9.759	1.143
9.764	0.547
9.769	0.906
9.774	0.675
9.779	0.994
9.784	0.148
9.789	0.669
9.794	0.307
9.799	0.623
9.804	0.294
9.809	0.610
9.814	0.677
9.819	1.166
9.824	0.466
9.829	0.474
9.834	0.562
9.839	0.622
9.844	0.582
9.849	0.646
9.854	1.496
9.859	0.582
9.864	0.652
9.869	0.387
9.874	1.331
9.879	0.341
9.884	0.667
9.889	0.501
9.894	0.707
9.899	0.816
9.904	0.933
9.909	0.824
9.914	1.000
9.919	0.937
9.924	0.570
9.929	0.584
9.934	0.578
9.939	0.965
9.944	1.348
9.949	1.233
9.954	0.108
9.959	0.172
9.964	0.163
9.969	0.442
9.974	0.938
9.979	0.314
9.984	0.227
9.989	0.620
9.994	0.110
[truncated: 1 more rows]
