# Supplementary material for: Chemometric Analysis of a Ternary Mixture of Caffeine, Quinic Acid, and Nicotinic Acid by Terahertz Spectroscopy
Source: ACS Omega. 2022 Sep 27;7(40):35783–91. doi: 10.1021/acsomega.2c03808 (PMC9558605; doi:10.1021/acsomega.2c03808)
Supplement: Supplementary file 2 — ao2c03808_si_002.zip [file ao2c03808_si_002.zip › data_and_codes/extended_data/id0-48_run001/fda-10-8.csv]

0.000	2036.548
0.005	716.404
0.010	550.344
0.015	1019.848
0.020	1513.984
0.025	452.561
0.030	620.154
0.035	811.006
0.040	701.541
0.045	1363.393
0.050	989.970
0.055	1490.028
0.060	506.395
0.065	149.468
0.070	831.555
0.075	711.600
0.080	610.688
0.085	432.865
0.090	459.529
0.095	824.357
0.100	776.030
0.105	1720.458
0.110	2676.266
0.115	2282.806
0.120	4166.677
0.125	3356.784
0.130	1783.069
0.135	2780.534
0.140	2941.622
0.145	3046.250
0.150	2628.311
0.155	2492.317
0.160	2502.300
0.165	2445.495
0.170	2602.917
0.175	4111.176
0.180	4835.542
0.185	4499.218
0.190	5409.079
0.195	6743.814
0.200	7009.374
0.205	6135.343
0.210	6259.894
0.215	5622.340
0.220	6637.446
0.225	6349.653
0.230	7134.646
0.235	8566.779
0.240	8136.880
0.245	8060.601
0.250	8068.151
0.255	8136.038
0.260	7925.508
0.265	8850.649
0.270	8755.972
0.275	10093.829
0.280	9389.310
0.285	8379.495
0.290	8750.716
0.295	9442.260
0.300	9144.997
0.305	9019.425
0.310	9893.239
0.315	9621.961
0.320	10151.768
0.325	9857.676
0.330	10360.011
0.335	9587.003
0.340	9569.424
0.345	9257.431
0.350	10031.220
0.355	10019.295
0.360	9079.086
0.365	10001.263
0.370	10720.662
0.375	10583.754
0.380	9675.795
0.385	10042.420
0.390	9866.754
0.395	10080.136
0.400	9614.483
0.405	10012.792
0.410	10006.791
0.415	9942.741
0.420	9569.499
0.425	9412.263
0.430	9554.154
0.435	8950.390
0.440	8876.000
0.445	9548.389
0.450	9761.628
0.455	9073.017
0.460	9703.527
0.465	9131.247
0.470	9174.348
0.475	9238.659
0.480	9311.399
0.485	9571.362
0.490	9541.103
0.495	9321.719
0.500	9240.567
0.505	9463.391
0.510	9389.333
0.515	9383.172
0.520	9277.767
0.525	9204.255
0.530	8889.155
0.535	8827.182
0.540	9225.627
0.545	8922.217
0.550	7857.810
0.555	5483.632
0.560	3725.583
0.565	7117.140
0.570	8083.712
0.575	8389.052
0.580	8776.547
0.585	8664.262
0.590	8541.606
0.595	8775.870
0.600	8968.739
0.605	8540.960
0.610	8780.781
0.615	8859.227
0.620	8551.548
0.625	8531.166
0.630	8498.380
0.635	8434.675
0.640	8229.245
0.645	8163.356
0.650	7882.114
0.655	8198.286
0.660	7870.383
0.665	7578.030
0.670	7686.756
0.675	7737.704
0.680	7566.618
0.685	7481.424
0.690	7374.398
0.695	7409.449
0.700	7365.729
0.705	6950.948
0.710	7156.617
0.715	7110.830
0.720	6941.362
0.725	6993.330
0.730	6839.046
0.735	6796.319
0.740	6857.830
0.745	6309.322
0.750	5090.951
0.755	3532.208
0.760	5501.752
0.765	6043.193
0.770	6060.911
0.775	6242.779
0.780	6228.037
0.785	6031.211
0.790	5876.476
0.795	6040.066
0.800	5830.002
0.805	5711.957
0.810	5700.831
0.815	5638.131
0.820	5665.597
0.825	5643.629
0.830	5423.882
0.835	5529.432
0.840	5623.025
0.845	5366.961
0.850	5349.338
0.855	5520.615
0.860	5376.386
0.865	5386.535
0.870	5298.591
0.875	5282.871
0.880	5283.023
0.885	5145.127
0.890	5056.983
0.895	5110.814
0.900	4901.504
0.905	4759.450
0.910	4853.373
0.915	4700.421
0.920	4544.872
0.925	4553.358
0.930	4563.569
0.935	4546.345
0.940	4498.119
0.945	4373.603
0.950	4448.127
0.955	4457.961
0.960	4298.966
0.965	4273.428
0.970	4248.735
0.975	4250.771
0.980	3975.891
0.985	3737.347
0.990	2572.633
0.995	3354.706
1.000	3651.721
1.005	3994.958
1.010	3967.384
1.015	3717.538
1.020	3756.567
1.025	3787.563
1.030	3705.956
1.035	3562.215
1.040	3506.669
1.045	3573.385
1.050	3554.622
1.055	3349.282
1.060	3438.906
1.065	3464.328
1.070	3349.440
1.075	3209.197
1.080	3166.558
1.085	2985.826
1.090	2536.920
1.095	1275.839
1.100	189.118
1.105	1109.086
1.110	1827.402
1.115	1030.895
1.120	1861.818
1.125	2547.924
1.130	2778.480
1.135	2785.691
1.140	2693.160
1.145	2629.301
1.150	2268.388
1.155	1306.774
1.160	928.571
1.165	145.106
1.170	748.962
1.175	1839.269
1.180	2300.997
1.185	2520.721
1.190	2628.350
1.195	2529.478
1.200	2539.641
1.205	2176.829
1.210	816.155
1.215	1736.424
1.220	2249.613
1.225	2208.415
1.230	1228.333
1.235	1594.858
1.240	2225.984
1.245	2538.262
1.250	2535.032
1.255	2573.557
1.260	2550.257
1.265	2469.348
1.270	2551.642
1.275	2478.412
1.280	2312.573
1.285	2417.571
1.290	2485.603
1.295	2332.066
1.300	2406.321
1.305	2428.169
1.310	2368.746
1.315	2376.475
1.320	2325.716
1.325	2079.751
1.330	2256.879
1.335	2252.639
1.340	2275.836
1.345	2339.178
1.350	2172.217
1.355	2179.088
1.360	2232.963
1.365	2137.420
1.370	2062.903
1.375	2076.283
1.380	2053.709
1.385	1948.157
1.390	1907.032
1.395	1844.181
1.400	1752.247
1.405	1480.821
1.410	647.996
1.415	35.512
1.420	960.285
1.425	1513.280
1.430	1727.587
1.435	1852.728
1.440	1843.708
1.445	1788.487
1.450	1843.223
1.455	1875.539
1.460	1786.034
1.465	1785.071
1.470	1804.274
1.475	1740.679
1.480	1704.549
1.485	1699.274
1.490	1696.367
1.495	1657.385
1.500	1592.765
1.505	1607.977
1.510	1609.946
1.515	1556.502
1.520	1537.726
1.525	1566.010
1.530	1544.518
1.535	1514.483
1.540	1500.479
1.545	1430.936
1.550	1484.414
1.555	1443.684
1.560	1421.038
1.565	1461.565
1.570	1417.951
1.575	1352.785
1.580	1363.541
1.585	1339.897
1.590	1237.875
1.595	1182.611
1.600	1008.900
1.605	353.170
1.610	621.758
1.615	991.432
1.620	1111.498
1.625	1122.991
1.630	1082.622
1.635	1061.117
1.640	1030.387
1.645	934.595
1.650	859.112
1.655	696.999
1.660	266.991
1.665	59.462
1.670	39.267
1.675	63.139
1.680	113.351
1.685	415.978
1.690	629.965
1.695	724.256
1.700	718.884
1.705	653.151
1.710	473.733
1.715	106.828
1.720	42.710
1.725	64.286
1.730	332.080
1.735	587.797
1.740	713.671
1.745	774.476
1.750	808.320
1.755	791.078
1.760	774.120
1.765	449.513
1.770	560.588
1.775	702.471
1.780	747.509
1.785	730.728
1.790	691.157
1.795	494.290
1.800	169.434
1.805	370.296
1.810	613.026
1.815	684.976
1.820	698.224
1.825	704.371
1.830	698.562
1.835	685.346
1.840	673.444
1.845	663.963
1.850	643.023
1.855	611.744
1.860	564.982
1.865	423.130
1.870	105.224
1.875	106.298
1.880	400.882
1.885	537.217
1.890	581.201
1.895	603.164
1.900	607.101
1.905	591.352
1.910	559.669
1.915	507.092
1.920	229.600
1.925	26.264
1.930	338.779
1.935	494.009
1.940	549.845
1.945	568.169
1.950	568.719
1.955	566.707
1.960	563.493
1.965	553.236
1.970	552.756
1.975	553.950
1.980	540.683
1.985	542.067
1.990	536.640
1.995	527.586
2.000	522.842
2.005	517.615
2.010	511.174
2.015	509.251
2.020	418.777
2.025	449.075
2.030	466.007
2.035	442.569
2.040	348.674
2.045	93.702
2.050	266.696
2.055	388.457
2.060	429.230
2.065	430.234
2.070	418.313
2.075	331.526
2.080	156.430
2.085	325.125
2.090	395.101
2.095	414.341
2.100	419.374
2.105	420.666
2.110	416.243
2.115	415.796
2.120	411.257
2.125	404.857
2.130	391.400
2.135	380.201
2.140	370.537
2.145	353.027
2.150	324.879
2.155	296.883
2.160	224.620
2.165	64.948
2.170	9.189
2.175	92.391
2.180	194.643
2.185	240.707
2.190	241.430
2.195	132.975
2.200	21.273
2.205	56.909
2.210	166.046
2.215	215.762
2.220	132.259
2.225	24.732
2.230	34.105
2.235	149.695
2.240	222.912
2.245	244.072
2.250	233.936
2.255	230.969
2.260	174.035
2.265	44.999
2.270	18.149
2.275	57.271
2.280	151.090
2.285	212.636
2.290	237.975
2.295	249.062
2.300	250.528
2.305	247.833
2.310	243.577
2.315	236.193
2.320	213.806
2.325	196.074
2.330	205.553
2.335	203.730
2.340	194.725
2.345	136.609
2.350	23.493
2.355	109.411
2.360	154.334
2.365	143.904
2.370	57.835
2.375	74.304
2.380	126.333
2.385	129.573
2.390	60.458
2.395	9.404
2.400	11.367
2.405	69.356
2.410	121.474
2.415	146.502
2.420	160.474
2.425	162.194
2.430	152.370
2.435	133.148
2.440	152.508
2.445	157.009
2.450	130.321
2.455	124.849
2.460	91.733
2.465	20.694
2.470	14.058
2.475	42.432
2.480	99.026
2.485	130.735
2.490	144.370
2.495	149.322
2.500	152.159
2.505	151.023
2.510	148.454
2.515	146.974
2.520	145.897
2.525	145.005
2.530	144.822
2.535	142.092
2.540	141.761
2.545	138.552
2.550	135.614
2.555	134.971
2.560	133.705
2.565	132.630
2.570	115.124
2.575	106.620
2.580	116.346
2.585	119.364
2.590	117.835
2.595	112.381
2.600	108.970
2.605	104.659
2.610	98.378
2.615	91.239
2.620	83.205
2.625	72.779
2.630	39.118
2.635	9.779
2.640	4.656
2.645	4.483
2.650	3.881
2.655	14.148
2.660	25.029
2.665	28.992
2.670	12.471
2.675	40.262
2.680	61.472
2.685	64.749
2.690	33.568
2.695	22.949
2.700	59.546
2.705	76.275
2.710	81.899
2.715	84.974
2.720	85.279
2.725	82.564
2.730	82.534
2.735	79.364
2.740	75.615
2.745	69.255
2.750	66.264
2.755	58.727
2.760	52.498
2.765	36.752
2.770	11.718
2.775	3.912
2.780	3.766
2.785	4.438
2.790	14.214
2.795	25.436
2.800	39.290
2.805	51.261
2.810	59.085
2.815	66.244
2.820	68.376
2.825	68.975
2.830	69.908
2.835	70.263
2.840	69.356
2.845	68.143
2.850	66.242
2.855	64.365
2.860	62.116
2.865	58.933
2.870	56.124
2.875	55.686
2.880	33.126
2.885	8.590
2.890	5.276
2.895	14.398
2.900	35.322
2.905	46.406
2.910	50.341
2.915	52.917
2.920	54.191
2.925	52.582
2.930	53.372
2.935	50.686
2.940	47.487
2.945	43.630
2.950	41.312
2.955	36.596
2.960	30.427
2.965	13.074
2.970	3.920
2.975	1.827
2.980	5.163
2.985	6.507
2.990	14.327
2.995	20.008
3.000	15.318
3.005	9.428
3.010	1.779
3.015	1.780
3.020	0.904
3.025	6.461
3.030	6.318
3.035	13.662
3.040	20.429
3.045	8.733
3.050	5.027
3.055	8.837
3.060	19.477
3.065	25.930
3.070	27.908
3.075	29.386
3.080	30.787
3.085	31.382
3.090	29.976
3.095	29.129
3.100	29.668
3.105	29.679
3.110	30.241
3.115	30.250
3.120	27.156
3.125	25.681
3.130	11.247
3.135	4.005
3.140	1.753
3.145	3.706
3.150	7.287
3.155	11.649
3.160	16.153
3.165	9.930
3.170	2.532
3.175	2.458
3.180	7.261
3.185	7.856
3.190	3.787
3.195	12.387
3.200	18.206
3.205	19.449
3.210	22.959
3.215	16.951
3.220	10.481
3.225	18.514
3.230	19.387
3.235	9.477
3.240	2.683
3.245	12.660
3.250	17.220
3.255	19.194
3.260	21.025
3.265	20.370
3.270	20.628
3.275	20.663
3.280	20.684
3.285	18.336
3.290	18.631
3.295	19.006
3.300	19.500
3.305	17.952
3.310	17.544
3.315	17.889
3.320	16.203
3.325	14.086
3.330	8.748
3.335	2.394
3.340	1.410
3.345	3.009
3.350	7.576
3.355	10.993
3.360	13.400
3.365	14.483
3.370	14.599
3.375	15.578
3.380	15.524
3.385	16.472
3.390	17.105
3.395	16.589
3.400	14.287
3.405	15.564
3.410	14.837
3.415	14.812
3.420	16.420
3.425	15.032
3.430	15.633
3.435	14.715
3.440	14.677
3.445	14.953
3.450	14.393
3.455	14.790
3.460	15.524
3.465	14.673
3.470	14.009
3.475	12.796
3.480	12.660
3.485	12.794
3.490	12.784
3.495	13.447
3.500	10.242
3.505	6.221
3.510	8.836
3.515	8.651
3.520	8.623
3.525	10.294
3.530	10.730
3.535	12.864
3.540	6.038
3.545	3.229
3.550	4.451
3.555	8.067
3.560	9.746
3.565	10.165
3.570	10.829
3.575	9.467
3.580	9.668
3.585	10.329
3.590	8.495
3.595	8.324
3.600	2.221
3.605	2.259
3.610	0.922
3.615	2.652
3.620	0.339
3.625	1.871
3.630	4.121
3.635	6.391
3.640	5.671
3.645	4.575
3.650	1.825
3.655	0.564
3.660	0.292
3.665	1.685
3.670	1.552
3.675	1.789
3.680	3.933
3.685	4.718
3.690	3.337
3.695	4.475
3.700	1.161
3.705	4.118
3.710	6.153
3.715	6.464
3.720	6.255
3.725	6.948
3.730	6.538
3.735	6.025
3.740	5.800
3.745	5.222
3.750	6.195
3.755	6.459
3.760	6.920
3.765	6.413
3.770	5.977
3.775	6.153
3.780	5.424
3.785	4.369
3.790	5.846
3.795	2.867
3.800	1.027
3.805	0.273
3.810	0.214
3.815	0.625
3.820	0.974
3.825	0.740
3.830	1.251
3.835	2.505
3.840	3.994
3.845	3.792
3.850	4.498
3.855	5.038
3.860	5.343
3.865	1.864
3.870	4.247
3.875	5.326
3.880	3.953
3.885	5.140
3.890	5.348
3.895	4.860
3.900	4.426
3.905	5.062
3.910	3.717
3.915	5.254
3.920	3.705
3.925	5.339
3.930	2.818
3.935	2.559
3.940	3.263
3.945	4.144
3.950	3.379
3.955	1.297
3.960	1.960
3.965	1.949
3.970	0.390
3.975	0.169
3.980	0.173
3.985	0.238
3.990	1.896
3.995	0.904
4.000	1.103
4.005	0.948
4.010	0.559
4.015	1.338
4.020	2.380
4.025	2.361
4.030	1.864
4.035	2.365
4.040	2.821
4.045	2.453
4.050	1.990
4.055	3.155
4.060	3.228
4.065	1.754
4.070	3.114
4.075	3.535
4.080	1.385
4.085	2.206
4.090	1.317
4.095	3.084
4.100	2.973
4.105	3.167
4.110	2.654
4.115	2.383
4.120	2.903
4.125	1.924
4.130	2.978
4.135	2.457
4.140	3.697
4.145	2.332
4.150	2.347
4.155	2.934
4.160	1.255
4.165	0.838
4.170	0.919
4.175	1.179
4.180	1.255
4.185	0.589
4.190	0.229
4.195	0.829
4.200	0.928
4.205	0.297
4.210	1.314
4.215	1.046
4.220	0.821
4.225	0.390
4.230	0.564
4.235	0.781
4.240	1.578
4.245	2.098
4.250	0.294
4.255	1.173
4.260	1.612
4.265	1.714
4.270	2.722
4.275	3.173
4.280	3.346
4.285	2.966
4.290	2.185
4.295	1.077
4.300	1.526
4.305	2.410
4.310	1.980
4.315	3.226
4.320	2.482
4.325	1.758
4.330	2.654
4.335	2.565
4.340	1.561
4.345	2.382
4.350	2.322
4.355	1.966
4.360	1.844
4.365	1.868
4.370	1.787
4.375	2.218
4.380	2.070
4.385	2.602
4.390	2.449
4.395	1.369
4.400	2.775
4.405	2.481
4.410	1.842
4.415	1.789
4.420	1.890
4.425	1.882
4.430	1.231
4.435	1.514
4.440	2.009
4.445	1.026
4.450	0.587
4.455	1.735
4.460	1.808
4.465	0.903
4.470	0.743
4.475	1.181
4.480	0.359
4.485	1.049
4.490	0.759
4.495	0.255
4.500	0.650
4.505	0.766
4.510	0.918
4.515	0.277
4.520	1.370
4.525	1.296
4.530	0.481
4.535	0.870
4.540	1.129
4.545	0.194
4.550	1.086
4.555	1.107
4.560	0.659
4.565	1.661
4.570	1.008
4.575	1.391
4.580	1.718
4.585	0.776
4.590	0.880
4.595	0.652
4.600	0.761
4.605	0.375
4.610	0.341
4.615	0.929
4.620	0.851
4.625	0.709
4.630	0.682
4.635	1.891
4.640	1.260
4.645	0.543
4.650	0.431
4.655	1.191
4.660	0.536
4.665	0.546
4.670	1.737
4.675	1.650
4.680	0.984
4.685	1.665
4.690	0.344
4.695	0.435
4.700	1.092
4.705	0.875
4.710	1.014
4.715	0.724
4.720	0.956
4.725	1.009
4.730	1.079
4.735	0.359
4.740	1.150
4.745	0.512
4.750	0.906
4.755	0.526
4.760	0.577
4.765	0.496
4.770	1.295
4.775	0.326
4.780	0.680
4.785	0.910
4.790	0.836
4.795	0.697
4.800	1.682
4.805	0.474
4.810	0.937
4.815	0.815
4.820	1.122
4.825	0.870
4.830	0.742
4.835	0.553
4.840	1.433
4.845	0.593
4.850	0.571
4.855	1.018
4.860	1.116
4.865	1.118
4.870	0.920
4.875	2.174
4.880	0.968
4.885	0.473
4.890	1.211
4.895	0.194
4.900	1.027
4.905	1.285
4.910	1.160
4.915	0.534
4.920	1.353
4.925	0.748
4.930	0.962
4.935	0.474
4.940	0.861
4.945	1.159
4.950	1.010
4.955	0.909
4.960	1.065
4.965	1.095
4.970	0.568
4.975	1.327
4.980	0.821
4.985	1.621
4.990	0.496
4.995	0.892
5.000	1.057
5.005	1.688
5.010	0.700
5.015	1.381
5.020	0.947
5.025	0.943
5.030	0.837
5.035	0.816
5.040	0.592
5.045	0.994
5.050	0.368
5.055	1.257
5.060	1.025
5.065	0.646
5.070	0.308
5.075	0.488
5.080	1.489
5.085	0.613
5.090	0.795
5.095	0.950
5.100	0.262
5.105	0.816
5.110	0.151
5.115	0.240
5.120	0.339
5.125	1.123
5.130	1.032
5.135	0.290
5.140	1.053
5.145	0.788
5.150	0.843
5.155	0.733
5.160	0.610
5.165	1.481
5.170	0.912
5.175	1.139
5.180	0.722
5.185	1.177
5.190	1.235
5.195	1.782
5.200	1.192
5.205	0.784
5.210	1.216
5.215	0.237
5.220	0.705
5.225	0.487
5.230	1.225
5.235	2.217
5.240	1.636
5.245	1.070
5.250	1.600
5.255	1.252
5.260	0.828
5.265	1.764
5.270	1.328
5.275	1.273
5.280	0.384
5.285	0.118
5.290	1.239
5.295	1.350
5.300	0.567
5.305	1.075
5.310	2.485
5.315	0.601
5.320	0.874
5.325	0.278
5.330	0.205
5.335	1.644
5.340	0.816
5.345	0.472
5.350	1.483
5.355	0.183
5.360	0.476
5.365	0.250
5.370	1.731
5.375	0.994
5.380	0.933
5.385	0.426
5.390	0.628
5.395	0.868
5.400	0.954
5.405	1.072
5.410	0.585
5.415	0.873
5.420	1.033
5.425	0.541
5.430	1.484
5.435	0.979
5.440	0.591
5.445	0.610
5.450	0.469
5.455	0.278
5.460	0.719
5.465	0.839
5.470	1.561
5.475	0.946
5.480	0.904
5.485	1.948
5.490	1.031
5.495	0.882
5.500	0.880
5.505	1.911
5.510	1.132
5.515	1.301
5.520	1.227
5.525	1.673
5.530	1.462
5.535	0.801
5.540	1.446
5.545	0.698
5.550	0.181
5.555	0.825
5.560	0.414
5.565	0.630
5.570	1.385
5.575	1.530
5.580	0.390
5.585	0.122
5.590	0.844
5.595	0.504
5.600	0.373
5.605	0.401
5.610	0.880
5.615	0.690
5.620	1.068
5.625	0.927
5.630	0.584
5.635	0.613
5.640	0.437
5.645	0.398
5.650	0.372
5.655	0.614
5.660	0.410
5.665	0.508
5.670	0.309
5.675	0.975
5.680	0.304
5.685	0.495
5.690	0.230
5.695	0.465
5.700	1.323
5.705	0.864
5.710	0.914
5.715	0.958
5.720	0.877
5.725	1.008
5.730	0.964
5.735	0.489
5.740	0.409
5.745	0.921
5.750	0.879
5.755	1.465
5.760	0.366
5.765	1.011
5.770	0.589
5.775	0.457
5.780	0.247
5.785	1.290
5.790	0.925
5.795	1.162
5.800	0.710
5.805	1.473
5.810	0.972
5.815	0.544
5.820	0.354
5.825	0.572
5.830	0.615
5.835	0.909
5.840	0.892
5.845	0.498
5.850	0.384
5.855	0.586
5.860	0.640
5.865	0.521
5.870	0.939
5.875	0.897
5.880	0.783
5.885	0.140
5.890	0.574
5.895	0.816
5.900	0.878
5.905	1.068
5.910	0.444
5.915	0.413
5.920	0.756
5.925	0.456
5.930	1.043
5.935	0.753
5.940	0.309
5.945	0.333
5.950	1.316
5.955	0.539
5.960	0.346
5.965	1.198
5.970	0.225
5.975	1.218
5.980	0.860
5.985	0.593
5.990	0.641
5.995	0.258
6.000	0.358
6.005	0.437
6.010	0.786
6.015	0.892
6.020	1.965
6.025	0.783
6.030	0.161
6.035	1.035
6.040	0.642
6.045	0.980
6.050	0.196
6.055	0.414
6.060	0.360
6.065	0.719
6.070	0.439
6.075	0.770
6.080	0.238
6.085	0.200
6.090	1.443
6.095	1.416
6.100	0.362
6.105	0.899
6.110	0.470
6.115	0.507
6.120	0.757
6.125	0.801
6.130	0.664
6.135	1.281
6.140	1.298
6.145	0.054
6.150	0.130
6.155	0.314
6.160	0.748
6.165	1.025
6.170	0.453
6.175	0.642
6.180	0.651
6.185	0.641
6.190	1.184
6.195	0.724
6.200	0.634
6.205	0.529
6.210	0.178
6.215	0.646
6.220	1.173
6.225	0.737
6.230	0.644
6.235	1.403
6.240	0.671
6.245	1.006
6.250	1.248
6.255	0.904
6.260	0.393
6.265	0.833
6.270	0.336
6.275	0.875
6.280	1.128
6.285	0.536
6.290	0.728
6.295	1.463
6.300	0.967
6.305	0.284
6.310	0.504
6.315	0.614
6.320	1.314
6.325	1.082
6.330	0.721
6.335	1.059
6.340	0.684
6.345	0.625
6.350	0.717
6.355	0.033
6.360	0.810
6.365	0.461
6.370	0.828
6.375	1.063
6.380	1.296
6.385	1.018
6.390	0.707
6.395	1.087
6.400	0.871
6.405	1.140
6.410	0.827
6.415	0.230
6.420	0.366
6.425	0.939
6.430	0.441
6.435	0.469
6.440	0.388
6.445	0.480
6.450	0.679
6.455	0.115
6.460	0.688
6.465	1.119
6.470	0.899
6.475	0.671
6.480	1.293
6.485	1.093
6.490	0.832
6.495	0.851
6.500	0.887
6.505	0.267
6.510	0.128
6.515	1.170
6.520	0.639
6.525	0.958
6.530	0.228
6.535	0.794
6.540	0.292
6.545	0.321
6.550	0.835
6.555	0.715
6.560	0.681
6.565	0.426
6.570	1.563
6.575	1.928
6.580	1.148
6.585	0.394
6.590	1.384
6.595	0.251
6.600	0.434
6.605	0.460
6.610	0.319
6.615	0.420
6.620	0.346
6.625	0.661
6.630	0.861
6.635	0.607
6.640	1.226
6.645	0.175
6.650	0.271
6.655	0.515
6.660	0.727
6.665	0.680
6.670	0.324
6.675	0.915
6.680	0.386
6.685	0.682
6.690	0.405
6.695	0.615
6.700	1.051
6.705	0.716
6.710	0.510
6.715	0.985
6.720	0.594
6.725	0.675
6.730	0.809
6.735	1.605
6.740	0.322
6.745	1.098
6.750	1.065
6.755	0.823
6.760	0.489
6.765	0.587
6.770	0.337
6.775	0.483
6.780	0.742
6.785	0.671
6.790	0.397
6.795	0.869
6.800	0.446
6.805	0.654
6.810	0.355
6.815	0.548
6.820	0.727
6.825	0.330
6.830	0.502
6.835	0.468
6.840	0.771
6.845	0.660
6.850	0.347
6.855	0.765
6.860	0.261
6.865	0.421
6.870	0.196
6.875	0.543
6.880	1.208
6.885	0.757
6.890	0.815
6.895	1.368
6.900	0.411
6.905	0.384
6.910	0.522
6.915	0.181
6.920	0.805
6.925	0.472
6.930	0.829
6.935	0.917
6.940	0.367
6.945	0.749
6.950	0.678
6.955	1.266
6.960	1.604
6.965	0.512
6.970	0.283
6.975	0.966
6.980	1.183
6.985	0.695
6.990	0.766
6.995	0.331
7.000	0.969
7.005	0.290
7.010	0.301
7.015	0.407
7.020	0.551
7.025	0.556
7.030	0.230
7.035	0.610
7.040	1.046
7.045	0.717
7.050	0.313
7.055	0.700
7.060	0.528
7.065	1.117
7.070	1.174
7.075	0.407
7.080	0.208
7.085	0.948
7.090	0.570
7.095	0.549
7.100	1.401
7.105	0.811
7.110	0.792
7.115	0.246
7.120	0.784
7.125	0.591
7.130	0.608
7.135	0.840
7.140	0.267
7.145	1.003
7.150	0.287
7.155	0.271
7.160	0.394
7.165	0.238
7.170	1.191
7.175	1.045
7.180	0.403
7.185	0.945
7.190	0.198
7.195	0.561
7.200	0.386
7.205	0.370
7.210	0.815
7.215	0.257
7.220	0.333
7.225	0.613
7.230	0.436
7.235	0.577
7.240	0.806
7.245	0.182
7.250	0.301
7.255	0.786
7.260	0.881
7.265	0.591
7.270	0.599
7.275	1.525
7.280	0.711
7.285	0.687
7.290	0.647
7.295	1.210
7.300	0.691
7.305	0.794
7.310	1.300
7.315	0.412
7.320	0.361
7.325	0.665
7.330	0.876
7.335	0.886
7.340	0.509
7.345	0.594
7.350	0.151
7.355	0.109
7.360	1.565
7.365	0.895
7.370	0.353
7.375	1.346
7.380	0.884
7.385	1.263
7.390	1.347
7.395	1.338
7.400	0.355
7.405	1.544
7.410	0.602
7.415	1.300
7.420	0.603
7.425	0.558
7.430	0.920
7.435	0.599
7.440	0.448
7.445	0.775
7.450	1.196
7.455	0.188
7.460	0.266
7.465	0.192
7.470	0.538
7.475	1.336
7.480	0.820
7.485	0.487
7.490	0.546
7.495	0.878
7.500	1.518
7.505	0.323
7.510	0.581
7.515	0.268
7.520	0.740
7.525	0.758
7.530	0.632
7.535	0.176
7.540	0.789
7.545	0.360
7.550	0.166
7.555	1.056
7.560	0.828
7.565	0.244
7.570	0.325
7.575	0.502
7.580	0.719
7.585	0.710
7.590	0.879
7.595	0.264
7.600	0.182
7.605	0.866
7.610	0.678
7.615	0.916
7.620	0.479
7.625	0.518
7.630	0.159
7.635	0.610
7.640	0.257
7.645	0.388
7.650	0.898
7.655	0.756
7.660	0.548
7.665	0.286
7.670	0.590
7.675	0.631
7.680	0.917
7.685	0.694
7.690	0.450
7.695	1.065
7.700	0.444
7.705	0.758
7.710	0.527
7.715	0.430
7.720	0.705
7.725	0.315
7.730	0.296
7.735	0.533
7.740	0.422
7.745	1.390
7.750	0.250
7.755	1.088
7.760	0.887
7.765	1.101
7.770	0.733
7.775	1.111
7.780	0.759
7.785	0.321
7.790	0.762
7.795	0.348
7.800	0.650
7.805	0.630
7.810	0.558
7.815	0.637
7.820	0.126
7.825	0.298
7.830	0.947
7.835	0.472
7.840	0.465
7.845	0.419
7.850	0.601
7.855	0.533
7.860	0.543
7.865	0.604
7.870	0.112
7.875	0.200
7.880	0.436
7.885	0.700
7.890	0.648
7.895	0.673
7.900	0.636
7.905	0.375
7.910	0.290
7.915	0.655
7.920	0.503
7.925	0.510
7.930	0.182
7.935	0.868
7.940	0.372
7.945	1.450
7.950	0.451
7.955	0.228
7.960	0.129
7.965	1.280
7.970	0.435
7.975	0.694
7.980	0.501
7.985	0.651
7.990	1.266
7.995	0.252
8.000	0.567
8.005	0.260
8.010	0.372
8.015	0.315
8.020	0.101
8.025	0.633
8.030	0.526
8.035	0.345
8.040	0.562
8.045	1.595
8.050	0.902
8.055	0.942
8.060	1.351
8.065	1.299
8.070	1.007
8.075	0.298
8.080	0.426
8.085	0.789
8.090	0.911
8.095	1.550
8.100	0.171
8.105	0.263
8.110	0.833
8.115	0.374
8.120	0.500
8.125	0.707
8.130	0.324
8.135	0.689
8.140	0.718
8.145	0.685
8.150	0.847
8.155	0.875
8.160	0.781
8.165	0.351
8.170	0.165
8.175	0.624
8.180	0.426
8.185	0.668
8.190	0.391
8.194	0.661
8.199	0.896
8.204	0.591
8.209	0.849
8.214	0.970
8.219	0.289
8.224	0.402
8.229	0.910
8.234	1.562
8.239	0.538
8.244	0.684
8.249	0.502
8.254	0.882
8.259	0.988
8.264	0.645
8.269	1.384
8.274	0.961
8.279	1.090
8.284	1.051
8.289	0.224
8.294	0.371
8.299	1.171
8.304	1.529
8.309	1.192
8.314	0.371
8.319	1.362
8.324	0.715
8.329	0.691
8.334	0.712
8.339	0.529
8.344	0.333
8.349	0.312
8.354	0.571
8.359	0.904
8.364	0.872
8.369	0.559
8.374	1.231
8.379	0.313
8.384	0.624
8.389	1.376
8.394	1.208
8.399	0.637
8.404	1.219
8.409	1.102
8.414	0.872
8.419	0.045
8.424	0.465
8.429	0.628
8.434	0.946
8.439	0.311
8.444	0.588
8.449	0.534
8.454	1.202
8.459	0.849
8.464	0.750
8.469	0.698
8.474	0.221
8.479	1.074
8.484	0.347
8.489	0.473
8.494	0.689
8.499	0.200
8.504	0.330
8.509	0.170
8.514	0.875
8.519	1.081
8.524	0.817
8.529	0.249
8.534	0.349
8.539	0.092
8.544	0.562
8.549	0.482
8.554	0.613
8.559	0.703
8.564	0.363
8.569	0.442
8.574	0.297
8.579	0.602
8.584	0.793
8.589	0.399
8.594	0.333
8.599	1.181
8.604	0.540
8.609	0.932
8.614	0.759
8.619	0.425
8.624	1.232
8.629	0.231
8.634	0.454
8.639	0.558
8.644	1.664
8.649	0.515
8.654	0.664
8.659	0.566
8.664	0.766
8.669	0.603
8.674	0.934
8.679	0.146
8.684	0.415
8.689	0.941
8.694	0.178
8.699	0.309
8.704	0.577
8.709	0.379
8.714	0.515
8.719	0.421
8.724	0.993
8.729	0.340
8.734	0.504
8.739	0.910
8.744	0.411
8.749	0.459
8.754	0.526
8.759	1.031
8.764	0.356
8.769	0.942
8.774	0.465
8.779	1.042
8.784	0.786
8.789	0.279
8.794	1.400
8.799	0.565
8.804	0.374
8.809	1.065
8.814	1.093
8.819	0.780
8.824	0.602
8.829	0.752
8.834	0.146
8.839	0.499
8.844	0.497
8.849	1.152
8.854	0.208
8.859	0.475
8.864	0.307
8.869	0.823
8.874	0.333
8.879	0.532
8.884	0.503
8.889	0.238
8.894	0.659
8.899	0.168
8.904	0.537
8.909	1.093
8.914	0.904
8.919	1.004
8.924	0.672
8.929	0.620
8.934	1.075
8.939	0.967
8.944	1.277
8.949	1.341
8.954	0.626
8.959	0.460
8.964	0.364
8.969	0.990
8.974	0.701
8.979	0.651
8.984	0.716
8.989	0.763
8.994	0.226
8.999	0.615
9.004	0.948
9.009	0.143
9.014	0.710
9.019	0.385
9.024	1.133
9.029	0.918
9.034	0.733
9.039	0.260
9.044	0.885
9.049	0.696
9.054	0.494
9.059	0.973
9.064	0.804
9.069	0.806
9.074	1.332
9.079	0.632
9.084	0.502
9.089	1.740
9.094	0.339
9.099	0.584
9.104	0.501
9.109	0.834
9.114	0.365
9.119	1.782
9.124	1.088
9.129	0.367
9.134	0.588
9.139	0.408
9.144	0.833
9.149	1.506
9.154	0.276
9.159	0.999
9.164	0.668
9.169	0.523
9.174	0.887
9.179	0.794
9.184	0.663
9.189	0.863
9.194	0.400
9.199	0.670
9.204	0.710
9.209	1.071
9.214	0.557
9.219	0.643
9.224	0.231
9.229	0.273
9.234	1.506
9.239	0.727
9.244	0.572
9.249	0.733
9.254	0.470
9.259	0.390
9.264	0.643
9.269	0.580
9.274	0.522
9.279	0.710
9.284	0.597
9.289	0.989
9.294	0.796
9.299	0.492
9.304	1.044
9.309	0.278
9.314	0.236
9.319	0.129
9.324	0.642
9.329	0.619
9.334	0.439
9.339	0.478
9.344	1.009
9.349	1.157
9.354	0.628
9.359	0.642
9.364	0.378
9.369	0.586
9.374	0.952
9.379	1.245
9.384	0.915
9.389	1.318
9.394	0.768
9.399	0.834
9.404	0.541
9.409	0.306
9.414	0.853
9.419	0.603
9.424	0.773
9.429	0.734
9.434	0.361
9.439	1.584
9.444	0.147
9.449	0.250
9.454	0.832
9.459	0.790
9.464	0.394
9.469	0.781
9.474	0.493
9.479	0.362
9.484	1.308
9.489	0.353
9.494	0.375
9.499	0.379
9.504	1.364
9.509	0.664
9.514	0.955
9.519	0.721
9.524	0.776
9.529	0.534
9.534	0.883
9.539	1.220
9.544	1.380
9.549	0.222
9.554	1.231
9.559	0.629
9.564	1.246
9.569	1.562
9.574	0.768
9.579	0.482
9.584	0.176
9.589	0.451
9.594	0.675
9.599	0.633
9.604	0.626
9.609	0.647
9.614	0.551
9.619	0.304
9.624	0.862
9.629	0.576
9.634	1.254
9.639	1.050
9.644	0.456
9.649	0.729
9.654	0.816
9.659	0.682
9.664	0.597
9.669	0.205
9.674	0.811
9.679	0.721
9.684	0.052
9.689	0.317
9.694	0.587
9.699	0.512
9.704	1.218
9.709	0.252
9.714	1.129
9.719	1.002
9.724	0.138
9.729	0.307
9.734	0.209
9.739	1.018
9.744	0.590
9.749	0.825
9.754	0.219
9.759	1.144
9.764	0.724
9.769	0.509
9.774	0.829
9.779	0.692
9.784	0.388
9.789	0.297
9.794	0.264
9.799	0.606
9.804	0.790
9.809	0.602
9.814	0.618
9.819	0.659
9.824	0.800
9.829	0.360
9.834	0.226
9.839	1.302
9.844	0.775
9.849	1.170
9.854	0.729
9.859	0.591
9.864	0.687
9.869	1.212
9.874	1.352
9.879	0.418
9.884	1.011
9.889	0.240
9.894	0.555
9.899	0.639
9.904	0.383
9.909	0.850
9.914	0.484
9.919	0.135
9.924	0.675
9.929	1.264
9.934	1.177
9.939	0.330
9.944	0.416
9.949	0.882
9.954	0.528
9.959	0.258
9.964	0.547
9.969	0.871
9.974	0.645
9.979	0.766
9.984	0.562
9.989	0.659
9.994	0.774
[truncated: 1 more rows]
