# Supplementary material for: Chemometric Analysis of a Ternary Mixture of Caffeine, Quinic Acid, and Nicotinic Acid by Terahertz Spectroscopy
Source: ACS Omega. 2022 Sep 27;7(40):35783–91. doi: 10.1021/acsomega.2c03808 (PMC9558605; doi:10.1021/acsomega.2c03808)
Supplement: Supplementary file 2 — ao2c03808_si_002.zip [file ao2c03808_si_002.zip › data_and_codes/extended_data/id0-48_run001/fda-2-0.csv]

0.000	2946.342
0.005	682.537
0.010	617.919
0.015	1081.000
0.020	1300.996
0.025	570.659
0.030	682.758
0.035	780.369
0.040	784.881
0.045	1399.971
0.050	941.286
0.055	1501.814
0.060	551.111
0.065	300.299
0.070	759.928
0.075	567.670
0.080	445.938
0.085	393.282
0.090	485.965
0.095	831.944
0.100	989.883
0.105	2093.338
0.110	2882.979
0.115	2586.976
0.120	4540.641
0.125	3460.839
0.130	1831.991
0.135	2916.611
0.140	3057.502
0.145	3116.062
0.150	2664.235
0.155	2764.440
0.160	2716.469
0.165	2707.690
0.170	2848.582
0.175	4431.295
0.180	5210.513
0.185	4793.874
0.190	5695.845
0.195	7048.989
0.200	7383.069
0.205	6438.049
0.210	6605.072
0.215	6000.087
0.220	7085.993
0.225	6789.990
0.230	7683.441
0.235	9327.517
0.240	8868.933
0.245	8758.695
0.250	8634.738
0.255	8705.187
0.260	8427.574
0.265	9234.131
0.270	9122.588
0.275	10568.912
0.280	9834.239
0.285	8789.391
0.290	9310.106
0.295	10103.351
0.300	9877.450
0.305	9721.039
0.310	10665.709
0.315	10364.025
0.320	10868.612
0.325	10600.065
0.330	11110.049
0.335	10221.384
0.340	10122.706
0.345	9805.601
0.350	10598.232
0.355	10535.125
0.360	9579.976
0.365	10582.682
0.370	11385.646
0.375	11243.315
0.380	10306.264
0.385	10698.641
0.390	10530.185
0.395	10776.246
0.400	10286.312
0.405	10674.641
0.410	10666.630
0.415	10617.929
0.420	10204.520
0.425	10020.365
0.430	10168.546
0.435	9519.686
0.440	9439.071
0.445	10136.001
0.450	10337.091
0.455	9593.588
0.460	10244.727
0.465	9664.648
0.470	9705.619
0.475	9775.479
0.480	9871.455
0.485	10135.892
0.490	10139.227
0.495	9929.411
0.500	9794.154
0.505	10032.036
0.510	9974.716
0.515	9997.463
0.520	9903.369
0.525	9795.507
0.530	9459.435
0.535	9428.935
0.540	9845.455
0.545	9513.695
0.550	8398.946
0.555	5925.088
0.560	4090.669
0.565	7632.745
0.570	8606.778
0.575	8900.025
0.580	9330.088
0.585	9200.723
0.590	9042.837
0.595	9306.587
0.600	9509.231
0.605	9039.177
0.610	9309.821
0.615	9394.436
0.620	9063.876
0.625	9045.111
0.630	9014.297
0.635	8943.576
0.640	8737.722
0.645	8671.723
0.650	8394.023
0.655	8723.801
0.660	8377.262
0.665	8060.215
0.670	8177.503
0.675	8228.002
0.680	8038.738
0.685	7937.296
0.690	7832.160
0.695	7879.365
0.700	7819.534
0.705	7390.675
0.710	7616.217
0.715	7580.840
0.720	7397.293
0.725	7465.527
0.730	7297.356
0.735	7262.674
0.740	7338.130
0.745	6758.206
0.750	5492.899
0.755	3872.046
0.760	5929.534
0.765	6476.825
0.770	6492.852
0.775	6675.202
0.780	6663.843
0.785	6454.268
0.790	6285.418
0.795	6463.486
0.800	6238.826
0.805	6124.444
0.810	6111.534
0.815	6049.932
0.820	6085.608
0.825	6067.129
0.830	5829.215
0.835	5954.041
0.840	6058.664
0.845	5778.922
0.850	5770.456
0.855	5952.385
0.860	5795.875
0.865	5812.992
0.870	5715.545
0.875	5696.981
0.880	5699.464
0.885	5552.280
0.890	5459.536
0.895	5517.995
0.900	5292.639
0.905	5142.387
0.910	5245.956
0.915	5086.185
0.920	4916.893
0.925	4926.636
0.930	4938.365
0.935	4916.766
0.940	4866.837
0.945	4736.739
0.950	4816.493
0.955	4825.440
0.960	4654.590
0.965	4626.905
0.970	4603.345
0.975	4609.089
0.980	4305.739
0.985	4051.330
0.990	2827.643
0.995	3654.676
1.000	3951.957
1.005	4316.779
1.010	4284.723
1.015	4016.646
1.020	4059.334
1.025	4096.521
1.030	4003.003
1.035	3845.523
1.040	3790.244
1.045	3856.777
1.050	3830.454
1.055	3611.752
1.060	3708.084
1.065	3730.593
1.070	3606.062
1.075	3456.778
1.080	3418.263
1.085	3228.991
1.090	2756.197
1.095	1415.692
1.100	205.662
1.105	1246.530
1.110	2010.725
1.115	1144.137
1.120	2045.109
1.125	2763.098
1.130	2997.999
1.135	3003.095
1.140	2901.092
1.145	2834.293
1.150	2453.848
1.155	1442.255
1.160	1043.966
1.165	172.370
1.170	846.482
1.175	2005.267
1.180	2479.489
1.185	2708.721
1.190	2821.077
1.195	2714.927
1.200	2729.756
1.205	2356.436
1.210	905.800
1.215	1901.032
1.220	2429.611
1.225	2378.256
1.230	1335.650
1.235	1749.543
1.240	2400.827
1.245	2717.363
1.250	2711.261
1.255	2755.968
1.260	2731.597
1.265	2642.636
1.270	2724.368
1.275	2649.021
1.280	2476.535
1.285	2587.595
1.290	2655.284
1.295	2492.492
1.300	2574.288
1.305	2599.357
1.310	2536.565
1.315	2543.480
1.320	2496.041
1.325	2244.226
1.330	2431.702
1.335	2422.719
1.340	2446.959
1.345	2514.937
1.350	2338.170
1.355	2346.694
1.360	2401.978
1.365	2298.929
1.370	2221.237
1.375	2236.824
1.380	2211.256
1.385	2102.457
1.390	2058.090
1.395	1993.097
1.400	1901.931
1.405	1618.819
1.410	729.644
1.415	28.135
1.420	1067.584
1.425	1653.955
1.430	1875.766
1.435	2010.909
1.440	2001.514
1.445	1944.521
1.450	2004.060
1.455	2038.640
1.460	1943.229
1.465	1942.179
1.470	1966.590
1.475	1897.120
1.480	1859.339
1.485	1850.237
1.490	1850.934
1.495	1812.257
1.500	1744.122
1.505	1766.020
1.510	1766.712
1.515	1709.792
1.520	1688.647
1.525	1722.809
1.530	1701.816
1.535	1670.066
1.540	1655.226
1.545	1581.109
1.550	1641.520
1.555	1594.791
1.560	1571.022
1.565	1616.476
1.570	1568.344
1.575	1498.148
1.580	1514.077
1.585	1488.947
1.590	1379.714
1.595	1321.658
1.600	1132.862
1.605	400.127
1.610	718.624
1.615	1119.600
1.620	1243.647
1.625	1253.639
1.630	1212.271
1.635	1187.620
1.640	1153.655
1.645	1049.378
1.650	965.955
1.655	790.215
1.660	307.917
1.665	66.739
1.670	43.183
1.675	68.886
1.680	145.407
1.685	490.404
1.690	721.685
1.695	824.546
1.700	816.263
1.705	744.324
1.710	548.461
1.715	127.099
1.720	49.334
1.725	75.051
1.730	392.585
1.735	675.424
1.740	805.693
1.745	868.066
1.750	905.098
1.755	887.477
1.760	868.864
1.765	513.482
1.770	637.365
1.775	787.362
1.780	836.173
1.785	818.866
1.790	773.154
1.795	561.692
1.800	197.537
1.805	427.377
1.810	689.027
1.815	766.774
1.820	782.050
1.825	786.767
1.830	780.406
1.835	765.385
1.840	749.597
1.845	739.194
1.850	717.320
1.855	682.108
1.860	633.308
1.865	480.425
1.870	127.761
1.875	125.443
1.880	452.803
1.885	601.243
1.890	646.286
1.895	669.839
1.900	672.130
1.905	658.610
1.910	622.076
1.915	565.720
1.920	267.364
1.925	35.529
1.930	380.445
1.935	548.133
1.940	607.131
1.945	625.110
1.950	626.062
1.955	624.720
1.960	620.029
1.965	609.308
1.970	608.095
1.975	607.766
1.980	596.421
1.985	595.037
1.990	589.901
1.995	580.266
2.000	574.828
2.005	570.810
2.010	563.623
2.015	561.270
2.020	464.194
2.025	497.818
2.030	514.798
2.035	489.535
2.040	392.983
2.045	110.502
2.050	300.172
2.055	431.465
2.060	474.453
2.065	478.076
2.070	464.494
2.075	371.848
2.080	183.615
2.085	365.227
2.090	441.753
2.095	462.749
2.100	469.604
2.105	470.046
2.110	464.832
2.115	465.136
2.120	459.441
2.125	452.627
2.130	441.056
2.135	430.286
2.140	419.484
2.145	398.007
2.150	368.703
2.155	338.750
2.160	259.513
2.165	74.958
2.170	15.876
2.175	107.761
2.180	227.258
2.185	279.757
2.190	278.823
2.195	157.022
2.200	28.919
2.205	66.223
2.210	194.058
2.215	249.991
2.220	157.946
2.225	31.425
2.230	42.072
2.235	176.787
2.240	260.189
2.245	283.670
2.250	271.719
2.255	266.530
2.260	204.943
2.265	53.723
2.270	20.783
2.275	69.559
2.280	180.466
2.285	246.438
2.290	275.562
2.295	284.851
2.300	287.713
2.305	285.313
2.310	280.126
2.315	273.995
2.320	247.310
2.325	227.541
2.330	239.734
2.335	235.596
2.340	222.509
2.345	159.430
2.350	29.698
2.355	131.734
2.360	180.195
2.365	170.139
2.370	66.882
2.375	90.215
2.380	147.541
2.385	152.506
2.390	73.510
2.395	7.584
2.400	16.510
2.405	82.051
2.410	142.856
2.415	170.461
2.420	183.693
2.425	186.201
2.430	176.533
2.435	156.372
2.440	175.750
2.445	182.110
2.450	151.182
2.455	146.337
2.460	109.252
2.465	25.576
2.470	17.961
2.475	53.783
2.480	115.569
2.485	151.735
2.490	166.580
2.495	171.106
2.500	171.963
2.505	173.482
2.510	171.450
2.515	167.929
2.520	167.012
2.525	167.019
2.530	163.377
2.535	162.795
2.540	160.737
2.545	159.626
2.550	155.962
2.555	153.451
2.560	151.950
2.565	150.573
2.570	132.383
2.575	123.753
2.580	134.151
2.585	137.568
2.590	134.667
2.595	128.254
2.600	125.446
2.605	119.930
2.610	112.747
2.615	106.470
2.620	96.505
2.625	82.403
2.630	45.440
2.635	13.672
2.640	5.131
2.645	3.476
2.650	3.912
2.655	18.411
2.660	29.345
2.665	36.136
2.670	13.942
2.675	48.912
2.680	71.840
2.685	75.589
2.690	38.419
2.695	28.244
2.700	68.494
2.705	88.159
2.710	93.542
2.715	96.737
2.720	97.920
2.725	95.520
2.730	93.680
2.735	92.270
2.740	88.331
2.745	80.497
2.750	75.392
2.755	70.229
2.760	60.463
2.765	42.696
2.770	11.828
2.775	4.728
2.780	2.721
2.785	4.435
2.790	17.619
2.795	30.888
2.800	46.565
2.805	59.389
2.810	68.358
2.815	75.380
2.820	78.905
2.825	80.260
2.830	80.914
2.835	81.776
2.840	79.560
2.845	78.611
2.850	75.889
2.855	74.595
2.860	72.107
2.865	68.559
2.870	65.455
2.875	64.616
2.880	39.182
2.885	10.256
2.890	7.801
2.895	18.123
2.900	40.825
2.905	54.437
2.910	59.058
2.915	63.506
2.920	62.581
2.925	62.354
2.930	62.264
2.935	59.962
2.940	56.199
2.945	52.268
2.950	49.396
2.955	44.372
2.960	37.874
2.965	17.616
2.970	3.731
2.975	1.288
2.980	5.662
2.985	7.560
2.990	18.369
2.995	23.597
3.000	19.898
3.005	11.237
3.010	1.379
3.015	0.679
3.020	0.995
3.025	5.898
3.030	8.590
3.035	16.964
3.040	22.995
3.045	9.639
3.050	6.354
3.055	11.523
3.060	23.789
3.065	30.824
3.070	34.172
3.075	35.093
3.080	37.644
3.085	36.902
3.090	35.049
3.095	35.404
3.100	35.511
3.105	36.120
3.110	35.185
3.115	34.347
3.120	33.150
3.125	30.317
3.130	14.740
3.135	3.974
3.140	2.536
3.145	5.250
3.150	9.032
3.155	14.765
3.160	21.304
3.165	12.917
3.170	4.765
3.175	3.341
3.180	6.822
3.185	8.701
3.190	3.516
3.195	14.588
3.200	22.262
3.205	25.065
3.210	27.063
3.215	16.979
3.220	12.661
3.225	22.158
3.230	23.199
3.235	10.716
3.240	3.972
3.245	15.762
3.250	21.520
3.255	23.374
3.260	25.228
3.265	25.346
3.270	25.761
3.275	24.888
3.280	23.530
3.285	20.781
3.290	22.001
3.295	22.499
3.300	22.305
3.305	20.431
3.310	20.680
3.315	20.733
3.320	19.538
3.325	16.963
3.330	10.544
3.335	3.277
3.340	0.384
3.345	5.198
3.350	9.474
3.355	13.868
3.360	17.232
3.365	17.527
3.370	18.164
3.375	19.485
3.380	18.337
3.385	18.029
3.390	18.914
3.395	18.987
3.400	17.376
3.405	16.426
3.410	18.397
3.415	18.388
3.420	18.754
3.425	16.817
3.430	18.114
3.435	17.082
3.440	16.836
3.445	18.524
3.450	18.465
3.455	17.845
3.460	18.260
3.465	17.513
3.470	16.249
3.475	16.216
3.480	16.083
3.485	15.423
3.490	15.686
3.495	15.547
3.500	12.260
3.505	6.918
3.510	9.986
3.515	10.176
3.520	9.581
3.525	10.693
3.530	12.291
3.535	12.895
3.540	6.736
3.545	2.468
3.550	4.642
3.555	9.652
3.560	12.507
3.565	12.001
3.570	13.331
3.575	13.319
3.580	11.191
3.585	10.588
3.590	9.834
3.595	9.002
3.600	3.342
3.605	0.318
3.610	2.588
3.615	2.780
3.620	0.508
3.625	4.027
3.630	6.330
3.635	7.823
3.640	7.245
3.645	6.353
3.650	1.890
3.655	0.337
3.660	1.912
3.665	0.086
3.670	2.088
3.675	2.015
3.680	3.709
3.685	6.247
3.690	4.644
3.695	4.628
3.700	2.221
3.705	5.373
3.710	7.336
3.715	6.894
3.720	7.958
3.725	8.819
3.730	6.791
3.735	7.194
3.740	6.953
3.745	6.253
3.750	7.359
3.755	7.855
3.760	9.092
3.765	7.470
3.770	9.435
3.775	8.652
3.780	7.773
3.785	6.805
3.790	7.006
3.795	4.497
3.800	1.655
3.805	1.276
3.810	0.812
3.815	0.576
3.820	1.373
3.825	1.347
3.830	1.747
3.835	3.233
3.840	3.559
3.845	5.419
3.850	4.475
3.855	5.996
3.860	5.671
3.865	2.631
3.870	5.576
3.875	6.806
3.880	6.380
3.885	4.694
3.890	5.870
3.895	7.610
3.900	6.658
3.905	5.875
3.910	7.164
3.915	4.939
3.920	5.214
3.925	5.570
3.930	3.186
3.935	4.657
3.940	3.996
3.945	4.553
3.950	5.603
3.955	1.816
3.960	0.885
3.965	1.583
3.970	1.789
3.975	0.484
3.980	0.847
3.985	1.272
3.990	0.671
3.995	0.727
4.000	1.267
4.005	2.678
4.010	1.560
4.015	1.568
4.020	3.275
4.025	3.261
4.030	3.342
4.035	2.977
4.040	2.732
4.045	3.847
4.050	2.006
4.055	3.132
4.060	1.749
4.065	2.411
4.070	3.158
4.075	3.064
4.080	2.723
4.085	2.407
4.090	3.164
4.095	3.358
4.100	4.397
4.105	3.744
4.110	3.136
4.115	3.721
4.120	3.930
4.125	4.160
4.130	4.034
4.135	2.778
4.140	4.006
4.145	3.238
4.150	3.701
4.155	3.368
4.160	1.255
4.165	1.400
4.170	1.434
4.175	0.558
4.180	0.920
4.185	1.262
4.190	1.004
4.195	0.224
4.200	0.838
4.205	1.906
4.210	1.615
4.215	1.683
4.220	0.909
4.225	0.580
4.230	1.062
4.235	2.095
4.240	1.567
4.245	3.049
4.250	0.467
4.255	2.079
4.260	2.561
4.265	2.818
4.270	3.066
4.275	4.013
4.280	3.262
4.285	2.430
4.290	4.005
4.295	3.374
4.300	3.131
4.305	3.666
4.310	3.090
4.315	3.511
4.320	3.336
4.325	3.049
4.330	2.922
4.335	3.463
4.340	1.914
4.345	1.659
4.350	3.020
4.355	1.714
4.360	2.232
4.365	2.405
4.370	3.485
4.375	3.185
4.380	2.685
4.385	3.393
4.390	2.015
4.395	2.792
4.400	1.675
4.405	2.482
4.410	2.937
4.415	3.368
4.420	2.343
4.425	3.105
4.430	2.922
4.435	2.228
4.440	2.513
4.445	1.584
4.450	1.575
4.455	2.696
4.460	2.231
4.465	1.575
4.470	1.228
4.475	0.286
4.480	0.898
4.485	0.663
4.490	1.081
4.495	0.746
4.500	0.932
4.505	1.252
4.510	0.348
4.515	1.204
4.520	0.788
4.525	0.894
4.530	1.085
4.535	0.512
4.540	0.393
4.545	0.703
4.550	0.842
4.555	0.572
4.560	0.682
4.565	2.140
4.570	1.501
4.575	1.458
4.580	1.061
4.585	0.853
4.590	1.034
4.595	1.055
4.600	1.068
4.605	0.721
4.610	0.379
4.615	0.797
4.620	0.466
4.625	0.570
4.630	0.279
4.635	1.306
4.640	1.986
4.645	0.793
4.650	1.720
4.655	1.547
4.660	0.566
4.665	1.898
4.670	1.018
4.675	1.393
4.680	0.978
4.685	1.493
4.690	0.653
4.695	1.728
4.700	0.390
4.705	0.093
4.710	1.499
4.715	1.541
4.720	1.364
4.725	0.877
4.730	1.348
4.735	0.479
4.740	0.623
4.745	1.040
4.750	0.534
4.755	0.849
4.760	0.943
4.765	1.519
4.770	1.798
4.775	1.084
4.780	1.055
4.785	1.233
4.790	2.186
4.795	0.801
4.800	1.304
4.805	0.979
4.810	0.397
4.815	1.359
4.820	1.003
4.825	0.887
4.830	1.026
4.835	0.948
4.840	1.209
4.845	1.682
4.850	1.279
4.855	1.236
4.860	0.943
4.865	1.533
4.870	0.389
4.875	0.951
4.880	1.553
4.885	0.786
4.890	1.036
4.895	0.731
4.900	1.019
4.905	0.823
4.910	0.803
4.915	1.364
4.920	0.599
4.925	1.026
4.930	1.059
4.935	1.579
4.940	1.023
4.945	1.277
4.950	1.136
4.955	0.606
4.960	1.248
4.965	0.817
4.970	0.820
4.975	0.989
4.980	0.405
4.985	0.963
4.990	0.876
4.995	0.690
5.000	0.535
5.005	0.396
5.010	0.407
5.015	0.132
5.020	0.994
5.025	0.879
5.030	1.083
5.035	0.072
5.040	1.124
5.045	1.382
5.050	1.063
5.055	0.629
5.060	0.752
5.065	0.896
5.070	1.072
5.075	0.606
5.080	0.984
5.085	1.919
5.090	0.438
5.095	0.428
5.100	0.264
5.105	0.757
5.110	0.805
5.115	0.253
5.120	0.307
5.125	0.925
5.130	1.104
5.135	0.821
5.140	0.676
5.145	0.858
5.150	1.135
5.155	1.458
5.160	1.686
5.165	1.569
5.170	0.973
5.175	1.504
5.180	2.008
5.185	0.831
5.190	0.600
5.195	2.245
5.200	0.685
5.205	0.762
5.210	0.148
5.215	0.501
5.220	0.561
5.225	0.844
5.230	1.312
5.235	0.404
5.240	0.815
5.245	1.826
5.250	0.586
5.255	1.493
5.260	0.963
5.265	1.589
5.270	1.544
5.275	1.629
5.280	0.394
5.285	0.184
5.290	0.404
5.295	0.752
5.300	0.461
5.305	0.946
5.310	2.373
5.315	1.776
5.320	1.643
5.325	0.573
5.330	0.659
5.335	0.381
5.340	0.242
5.345	0.553
5.350	1.094
5.355	0.377
5.360	1.103
5.365	1.279
5.370	1.779
5.375	2.274
5.380	0.158
5.385	0.974
5.390	1.244
5.395	1.362
5.400	0.911
5.405	1.936
5.410	1.240
5.415	0.952
5.420	1.635
5.425	1.260
5.430	0.808
5.435	1.217
5.440	0.921
5.445	1.332
5.450	0.267
5.455	0.981
5.460	0.240
5.465	1.044
5.470	0.504
5.475	0.530
5.480	1.235
5.485	0.761
5.490	0.620
5.495	1.212
5.500	0.710
5.505	1.419
5.510	0.543
5.515	0.851
5.520	0.683
5.525	0.111
5.530	0.741
5.535	1.190
5.540	1.729
5.545	0.712
5.550	1.688
5.555	1.342
5.560	0.632
5.565	1.167
5.570	1.009
5.575	0.775
5.580	0.864
5.585	0.726
5.590	0.292
5.595	0.466
5.600	0.957
5.605	1.615
5.610	1.178
5.615	0.143
5.620	0.362
5.625	0.632
5.630	0.971
5.635	1.268
5.640	1.841
5.645	0.635
5.650	0.394
5.655	0.459
5.660	0.356
5.665	0.690
5.670	0.615
5.675	1.319
5.680	0.039
5.685	0.147
5.690	0.873
5.695	0.763
5.700	0.451
5.705	0.815
5.710	0.661
5.715	0.660
5.720	0.505
5.725	1.175
5.730	0.896
5.735	0.840
5.740	0.680
5.745	0.382
5.750	0.563
5.755	1.229
5.760	0.603
5.765	0.325
5.770	0.385
5.775	0.728
5.780	0.955
5.785	0.618
5.790	0.665
5.795	1.019
5.800	0.425
5.805	0.584
5.810	0.403
5.815	0.471
5.820	0.808
5.825	0.896
5.830	0.145
5.835	0.495
5.840	0.345
5.845	0.935
5.850	0.651
5.855	0.567
5.860	0.737
5.865	1.222
5.870	0.487
5.875	0.349
5.880	1.052
5.885	0.595
5.890	1.705
5.895	0.863
5.900	0.437
5.905	0.554
5.910	0.701
5.915	1.074
5.920	0.733
5.925	0.267
5.930	1.026
5.935	0.599
5.940	1.310
5.945	1.110
5.950	0.272
5.955	0.751
5.960	0.714
5.965	0.383
5.970	1.103
5.975	0.376
5.980	0.783
5.985	0.265
5.990	0.835
5.995	1.520
6.000	0.212
6.005	0.814
6.010	1.048
6.015	0.262
6.020	0.604
6.025	0.285
6.030	0.810
6.035	0.618
6.040	1.117
6.045	0.543
6.050	0.609
6.055	1.367
6.060	0.400
6.065	0.432
6.070	0.299
6.075	0.322
6.080	1.175
6.085	0.448
6.090	1.274
6.095	0.441
6.100	0.666
6.105	0.680
6.110	0.646
6.115	1.673
6.120	0.864
6.125	0.447
6.130	0.407
6.135	0.157
6.140	0.429
6.145	0.924
6.150	0.793
6.155	0.601
6.160	0.084
6.165	0.591
6.170	0.587
6.175	0.533
6.180	0.757
6.185	0.562
6.190	1.092
6.195	0.874
6.200	0.969
6.205	1.234
6.210	0.244
6.215	0.297
6.220	1.622
6.225	1.156
6.230	0.541
6.235	0.543
6.240	0.757
6.245	0.812
6.250	0.332
6.255	0.396
6.260	0.462
6.265	1.747
6.270	0.546
6.275	0.631
6.280	0.128
6.285	0.931
6.290	1.099
6.295	0.631
6.300	0.417
6.305	0.636
6.310	0.937
6.315	1.160
6.320	0.383
6.325	0.760
6.330	0.412
6.335	0.517
6.340	0.494
6.345	0.135
6.350	0.040
6.355	0.909
6.360	0.298
6.365	0.446
6.370	0.328
6.375	0.127
6.380	0.874
6.385	0.744
6.390	0.370
6.395	0.807
6.400	0.568
6.405	0.567
6.410	1.144
6.415	0.412
6.420	0.753
6.425	0.785
6.430	0.746
6.435	0.154
6.440	0.831
6.445	0.520
6.450	0.508
6.455	1.333
6.460	0.392
6.465	0.741
6.470	1.156
6.475	0.439
6.480	0.053
6.485	0.518
6.490	1.072
6.495	1.132
6.500	0.803
6.505	1.333
6.510	0.785
6.515	0.691
6.520	0.869
6.525	0.771
6.530	0.631
6.535	0.711
6.540	1.170
6.545	0.619
6.550	0.172
6.555	1.112
6.560	0.897
6.565	0.567
6.570	0.961
6.575	0.455
6.580	0.756
6.585	0.887
6.590	1.031
6.595	0.704
6.600	0.810
6.605	0.575
6.610	0.710
6.615	0.200
6.620	0.693
6.625	0.667
6.630	0.111
6.635	0.275
6.640	1.034
6.645	0.296
6.650	0.850
6.655	1.004
6.660	1.298
6.665	0.510
6.670	0.144
6.675	0.443
6.680	0.501
6.685	0.461
6.690	1.348
6.695	0.644
6.700	0.648
6.705	0.810
6.710	0.756
6.715	0.652
6.720	1.162
6.725	0.042
6.730	0.612
6.735	0.772
6.740	0.177
6.745	0.391
6.750	0.499
6.755	0.266
6.760	0.503
6.765	1.268
6.770	0.155
6.775	0.821
6.780	0.714
6.785	0.310
6.790	1.457
6.795	0.676
6.800	0.130
6.805	0.341
6.810	0.410
6.815	0.103
6.820	0.200
6.825	1.189
6.830	0.387
6.835	0.358
6.840	1.166
6.845	0.625
6.850	0.720
6.855	0.508
6.860	1.263
6.865	1.062
6.870	0.566
6.875	0.573
6.880	0.650
6.885	1.694
6.890	0.549
6.895	0.365
6.900	0.681
6.905	0.240
6.910	0.714
6.915	0.230
6.920	0.652
6.925	1.024
6.930	0.888
6.935	0.921
6.940	0.663
6.945	1.040
6.950	1.011
6.955	0.449
6.960	0.209
6.965	0.118
6.970	0.382
6.975	0.897
6.980	0.976
6.985	1.016
6.990	0.478
6.995	0.552
7.000	0.109
7.005	0.620
7.010	1.025
7.015	0.639
7.020	1.178
7.025	0.664
7.030	1.224
7.035	0.989
7.040	0.784
7.045	0.211
7.050	0.323
7.055	0.448
7.060	0.561
7.065	0.311
7.070	0.671
7.075	0.832
7.080	0.203
7.085	0.318
7.090	0.623
7.095	0.897
7.100	0.306
7.105	0.706
7.110	0.427
7.115	0.216
7.120	0.539
7.125	1.155
7.130	0.304
7.135	0.596
7.140	0.456
7.145	0.286
7.150	1.397
7.155	0.812
7.160	0.168
7.165	0.320
7.170	0.386
7.175	0.566
7.180	0.807
7.185	0.598
7.190	0.637
7.195	0.754
7.200	0.328
7.205	0.228
7.210	1.500
7.215	0.728
7.220	0.307
7.225	0.783
7.230	0.209
7.235	1.090
7.240	0.652
7.245	0.580
7.250	0.592
7.255	1.276
7.260	0.749
7.265	0.268
7.270	0.536
7.275	0.400
7.280	0.534
7.285	0.546
7.290	0.362
7.295	0.867
7.300	0.890
7.305	0.565
7.310	0.235
7.315	0.810
7.320	1.181
7.325	0.187
7.330	0.268
7.335	0.747
7.340	0.552
7.345	0.765
7.350	0.286
7.355	0.866
7.360	0.727
7.365	0.410
7.370	0.878
7.375	0.747
7.380	0.333
7.385	0.579
7.390	0.233
7.395	0.678
7.400	0.972
7.405	0.212
7.410	0.826
7.415	0.994
7.420	1.262
7.425	1.089
7.430	0.446
7.435	0.480
7.440	0.222
7.445	0.266
7.450	1.621
7.455	1.046
7.460	0.789
7.465	0.383
7.470	0.983
7.475	0.934
7.480	0.224
7.485	0.435
7.490	0.556
7.495	0.403
7.500	0.529
7.505	0.594
7.510	1.410
7.515	1.238
7.520	0.190
7.525	0.894
7.530	1.487
7.535	0.450
7.540	0.199
7.545	0.705
7.550	0.384
7.555	0.959
7.560	1.423
7.565	0.291
7.570	0.951
7.575	0.173
7.580	0.102
7.585	0.582
7.590	0.830
7.595	0.959
7.600	1.086
7.605	1.102
7.610	0.332
7.615	1.310
7.620	1.318
7.625	0.538
7.630	0.802
7.635	0.646
7.640	0.239
7.645	1.210
7.650	0.605
7.655	0.877
7.660	0.187
7.665	0.428
7.670	0.561
7.675	0.733
7.680	0.305
7.685	0.593
7.690	0.225
7.695	0.572
7.700	0.499
7.705	0.878
7.710	1.284
7.715	0.798
7.720	0.486
7.725	0.398
7.730	1.045
7.735	0.980
7.740	0.700
7.745	0.587
7.750	0.764
7.755	0.773
7.760	0.491
7.765	0.874
7.770	0.470
7.775	0.549
7.780	0.693
7.785	0.442
7.790	0.854
7.795	0.302
7.800	1.050
7.805	0.623
7.810	1.394
7.815	0.746
7.820	0.332
7.825	0.563
7.830	0.649
7.835	0.253
7.840	0.579
7.845	0.518
7.850	0.685
7.855	0.962
7.860	0.399
7.865	0.381
7.870	0.327
7.875	0.290
7.880	0.514
7.885	0.797
7.890	1.489
7.895	0.192
7.900	0.310
7.905	0.414
7.910	1.013
7.915	0.470
7.920	0.197
7.925	0.278
7.930	1.003
7.935	0.639
7.940	0.605
7.945	0.623
7.950	1.081
7.955	0.880
7.960	0.965
7.965	0.847
7.970	0.629
7.975	0.761
7.980	1.919
7.985	0.417
7.990	0.560
7.995	0.218
8.000	0.593
8.005	0.642
8.010	0.881
8.015	0.709
8.020	0.625
8.025	1.056
8.030	0.286
8.035	1.881
8.040	0.876
8.045	0.761
8.050	1.268
8.055	0.942
8.060	0.941
8.065	0.919
8.070	1.252
8.075	1.017
8.080	0.738
8.085	0.400
8.090	0.025
8.095	0.614
8.100	0.347
8.105	0.557
8.110	1.241
8.115	1.045
8.120	0.550
8.125	0.586
8.130	0.085
8.135	0.337
8.140	0.523
8.145	0.678
8.150	0.688
8.155	0.160
8.160	1.520
8.165	1.765
8.170	0.336
8.175	0.545
8.180	0.259
8.185	0.520
8.190	0.040
8.194	0.481
8.199	0.395
8.204	1.424
8.209	0.349
8.214	1.058
8.219	0.894
8.224	1.323
8.229	0.154
8.234	0.391
8.239	0.508
8.244	0.180
8.249	0.347
8.254	0.191
8.259	0.665
8.264	1.436
8.269	1.280
8.274	0.321
8.279	0.703
8.284	0.276
8.289	1.034
8.294	1.581
8.299	0.327
8.304	0.367
8.309	0.528
8.314	0.717
8.319	0.905
8.324	0.685
8.329	1.003
8.334	0.861
8.339	0.756
8.344	0.388
8.349	1.185
8.354	0.693
8.359	0.652
8.364	0.226
8.369	0.257
8.374	0.328
8.379	0.752
8.384	0.766
8.389	0.203
8.394	0.690
8.399	1.811
8.404	0.080
8.409	0.804
8.414	0.356
8.419	1.708
8.424	0.166
8.429	0.234
8.434	1.403
8.439	0.971
8.444	0.713
8.449	0.153
8.454	0.599
8.459	0.991
8.464	0.205
8.469	1.042
8.474	0.379
8.479	0.724
8.484	0.103
8.489	0.446
8.494	0.266
8.499	0.341
8.504	0.604
8.509	0.273
8.514	0.628
8.519	0.180
8.524	0.501
8.529	0.415
8.534	0.780
8.539	0.263
8.544	0.184
8.549	0.322
8.554	1.114
8.559	0.326
8.564	1.120
8.569	1.264
8.574	0.246
8.579	1.160
8.584	0.799
8.589	1.006
8.594	0.903
8.599	0.628
8.604	1.010
8.609	0.574
8.614	0.189
8.619	1.020
8.624	0.542
8.629	0.470
8.634	0.428
8.639	1.128
8.644	0.519
8.649	0.404
8.654	0.640
8.659	0.345
8.664	0.858
8.669	0.965
8.674	0.322
8.679	0.341
8.684	0.346
8.689	0.598
8.694	0.501
8.699	1.332
8.704	0.574
8.709	0.379
8.714	0.053
8.719	0.541
8.724	0.915
8.729	1.218
8.734	0.658
8.739	0.181
8.744	0.771
8.749	0.194
8.754	0.088
8.759	1.194
8.764	0.608
8.769	0.806
8.774	0.706
8.779	0.854
8.784	0.670
8.789	0.510
8.794	0.466
8.799	0.286
8.804	0.617
8.809	0.703
8.814	0.730
8.819	0.520
8.824	0.853
8.829	0.617
8.834	0.742
8.839	1.286
8.844	1.065
8.849	0.983
8.854	0.657
8.859	0.286
8.864	0.689
8.869	0.771
8.874	0.925
8.879	0.165
8.884	0.137
8.889	0.118
8.894	0.403
8.899	0.950
8.904	0.940
8.909	0.206
8.914	0.264
8.919	0.384
8.924	0.491
8.929	0.232
8.934	0.862
8.939	0.641
8.944	0.402
8.949	0.842
8.954	0.569
8.959	1.071
8.964	0.473
8.969	0.152
8.974	1.012
8.979	0.702
8.984	0.234
8.989	0.105
8.994	0.562
8.999	0.755
9.004	0.266
9.009	1.254
9.014	0.688
9.019	0.435
9.024	0.703
9.029	0.902
9.034	0.838
9.039	0.339
9.044	0.323
9.049	0.376
9.054	0.599
9.059	0.545
9.064	1.267
9.069	0.641
9.074	0.477
9.079	0.643
9.084	1.718
9.089	0.731
9.094	0.752
9.099	0.455
9.104	0.451
9.109	0.511
9.114	0.289
9.119	0.441
9.124	1.519
9.129	0.385
9.134	0.504
9.139	0.987
9.144	0.856
9.149	0.709
9.154	0.585
9.159	0.277
9.164	0.777
9.169	0.257
9.174	0.649
9.179	0.078
9.184	0.207
9.189	0.487
9.194	0.773
9.199	0.866
9.204	0.848
9.209	0.196
9.214	0.863
9.219	1.331
9.224	0.171
9.229	0.894
9.234	0.836
9.239	0.642
9.244	0.373
9.249	0.669
9.254	0.389
9.259	0.968
9.264	0.051
9.269	0.108
9.274	0.631
9.279	0.433
9.284	0.282
9.289	0.328
9.294	1.291
9.299	0.964
9.304	0.498
9.309	0.296
9.314	0.966
9.319	0.456
9.324	0.325
9.329	0.657
9.334	0.419
9.339	0.324
9.344	0.225
9.349	0.278
9.354	0.644
9.359	0.396
9.364	0.077
9.369	0.599
9.374	0.875
9.379	1.193
9.384	0.198
9.389	0.362
9.394	0.584
9.399	0.603
9.404	0.448
9.409	0.467
9.414	0.407
9.419	1.150
9.424	0.178
9.429	0.230
9.434	0.162
9.439	0.139
9.444	1.082
9.449	0.520
9.454	0.976
9.459	0.534
9.464	1.212
9.469	1.185
9.474	0.491
9.479	0.928
9.484	0.737
9.489	1.317
9.494	0.426
9.499	0.499
9.504	0.183
9.509	0.731
9.514	0.234
9.519	0.334
9.524	1.331
9.529	1.154
9.534	0.324
9.539	1.550
9.544	0.750
9.549	0.878
9.554	0.467
9.559	1.323
9.564	0.889
9.569	0.510
9.574	0.969
9.579	0.627
9.584	0.393
9.589	1.607
9.594	0.776
9.599	1.348
9.604	0.246
9.609	1.330
9.614	0.461
9.619	0.876
9.624	0.825
9.629	0.110
9.634	0.651
9.639	0.235
9.644	0.315
9.649	0.387
9.654	0.396
9.659	1.076
9.664	0.940
9.669	0.663
9.674	0.299
9.679	0.521
9.684	0.461
9.689	0.550
9.694	1.144
9.699	0.596
9.704	0.468
9.709	0.278
9.714	0.472
9.719	0.960
9.724	0.700
9.729	0.325
9.734	0.577
9.739	0.976
9.744	0.658
9.749	0.196
9.754	0.530
9.759	0.009
9.764	1.266
9.769	1.313
9.774	0.767
9.779	0.837
9.784	1.093
9.789	1.159
9.794	0.486
9.799	1.452
9.804	0.841
9.809	0.595
9.814	0.876
9.819	0.777
9.824	0.353
9.829	1.649
9.834	0.420
9.839	0.518
9.844	0.792
9.849	0.307
9.854	1.198
9.859	0.737
9.864	0.649
9.869	0.380
9.874	1.580
9.879	1.107
9.884	1.191
9.889	0.527
9.894	0.855
9.899	0.240
9.904	0.240
9.909	1.596
9.914	0.943
9.919	0.339
9.924	0.659
9.929	0.618
9.934	0.628
9.939	0.357
9.944	0.561
9.949	0.413
9.954	0.705
9.959	0.661
9.964	0.649
9.969	0.768
9.974	1.116
9.979	0.262
9.984	0.794
9.989	0.185
9.994	0.724
[truncated: 1 more rows]
