# Supplementary material for: Chemometric Analysis of a Ternary Mixture of Caffeine, Quinic Acid, and Nicotinic Acid by Terahertz Spectroscopy
Source: ACS Omega. 2022 Sep 27;7(40):35783–91. doi: 10.1021/acsomega.2c03808 (PMC9558605; doi:10.1021/acsomega.2c03808)
Supplement: Supplementary file 2 — ao2c03808_si_002.zip [file ao2c03808_si_002.zip › data_and_codes/extended_data/id0-48_run001/fda-2-1.csv]

0.000	1623.559
0.005	702.330
0.010	607.722
0.015	1118.104
0.020	1522.710
0.025	229.239
0.030	630.898
0.035	700.246
0.040	509.185
0.045	1125.004
0.050	902.814
0.055	1536.401
0.060	531.292
0.065	99.040
0.070	1078.186
0.075	1013.672
0.080	1192.354
0.085	1174.714
0.090	191.477
0.095	383.795
0.100	706.055
0.105	1217.567
0.110	1631.504
0.115	1476.800
0.120	3525.750
0.125	2988.860
0.130	1857.614
0.135	3079.539
0.140	3507.011
0.145	3800.625
0.150	4187.008
0.155	4009.599
0.160	3593.466
0.165	2724.232
0.170	2283.191
0.175	3506.402
0.180	3962.078
0.185	3522.500
0.190	4629.038
0.195	6047.441
0.200	6600.328
0.205	6023.832
0.210	6373.034
0.215	6166.970
0.220	7016.129
0.225	6783.358
0.230	7727.384
0.235	9051.546
0.240	8216.270
0.245	7933.948
0.250	7784.660
0.255	7736.565
0.260	7427.817
0.265	8316.032
0.270	8250.136
0.275	9725.540
0.280	9473.966
0.285	8490.154
0.290	8867.749
0.295	9495.266
0.300	9198.225
0.305	9032.724
0.310	9800.747
0.315	9314.882
0.320	9581.065
0.325	9424.150
0.330	9989.404
0.335	9350.054
0.340	9352.686
0.345	9095.180
0.350	10006.206
0.355	10062.581
0.360	9137.854
0.365	10056.478
0.370	10685.083
0.375	10429.524
0.380	9467.925
0.385	9738.073
0.390	9517.023
0.395	9640.996
0.400	9175.717
0.405	9482.992
0.410	9495.116
0.415	9453.006
0.420	9076.734
0.425	8974.852
0.430	9230.009
0.435	8674.154
0.440	8692.154
0.445	9318.133
0.450	9613.843
0.455	9017.310
0.460	9581.857
0.465	9086.895
0.470	9103.126
0.475	9129.443
0.480	9189.352
0.485	9367.739
0.490	9287.015
0.495	9038.425
0.500	8825.812
0.505	8977.984
0.510	8883.606
0.515	8864.680
0.520	8775.254
0.525	8648.612
0.530	8369.917
0.535	8375.252
0.540	8744.099
0.545	8494.819
0.550	7515.776
0.555	5259.073
0.560	3621.327
0.565	6945.535
0.570	7902.749
0.575	8286.744
0.580	8691.860
0.585	8509.425
0.590	8402.351
0.595	8600.289
0.600	8726.478
0.605	8267.115
0.610	8414.645
0.615	8413.298
0.620	8044.406
0.625	7958.717
0.630	7866.437
0.635	7806.413
0.640	7576.255
0.645	7510.867
0.650	7305.607
0.655	7617.694
0.660	7365.548
0.665	7114.717
0.670	7274.972
0.675	7381.552
0.680	7253.960
0.685	7185.690
0.690	7136.178
0.695	7188.251
0.700	7128.456
0.705	6734.309
0.710	6912.123
0.715	6847.695
0.720	6634.074
0.725	6649.418
0.730	6470.058
0.735	6369.457
0.740	6380.571
0.745	5837.572
0.750	4682.900
0.755	3240.116
0.760	5048.845
0.765	5568.446
0.770	5610.524
0.775	5786.475
0.780	5821.510
0.785	5680.253
0.790	5556.301
0.795	5758.845
0.800	5578.394
0.805	5491.547
0.810	5498.960
0.815	5436.206
0.820	5453.155
0.825	5415.480
0.830	5174.025
0.835	5237.193
0.840	5288.081
0.845	5009.328
0.850	4957.989
0.855	5067.534
0.860	4908.305
0.865	4886.612
0.870	4796.341
0.875	4780.076
0.880	4766.688
0.885	4657.542
0.890	4603.155
0.895	4671.033
0.900	4518.173
0.905	4411.347
0.910	4513.883
0.915	4401.897
0.920	4273.140
0.925	4281.997
0.930	4292.316
0.935	4268.947
0.940	4209.804
0.945	4077.867
0.950	4102.614
0.955	4078.807
0.960	3899.204
0.965	3842.639
0.970	3793.645
0.975	3767.412
0.980	3507.129
0.985	3270.784
0.990	2241.185
0.995	2937.300
1.000	3205.281
1.005	3518.291
1.010	3514.488
1.015	3311.174
1.020	3369.637
1.025	3414.469
1.030	3342.384
1.035	3219.582
1.040	3179.766
1.045	3230.941
1.050	3197.697
1.055	3003.826
1.060	3064.992
1.065	3055.723
1.070	2929.707
1.075	2783.251
1.080	2732.413
1.085	2560.511
1.090	2153.453
1.095	1070.549
1.100	159.529
1.105	932.405
1.110	1518.170
1.115	847.281
1.120	1567.803
1.125	2149.398
1.130	2348.083
1.135	2362.152
1.140	2299.638
1.145	2249.044
1.150	1941.773
1.155	1124.855
1.160	796.351
1.165	129.789
1.170	650.102
1.175	1565.486
1.180	1945.188
1.185	2120.431
1.190	2188.189
1.195	2089.781
1.200	2080.443
1.205	1762.864
1.210	655.658
1.215	1414.979
1.220	1812.638
1.225	1763.152
1.230	971.395
1.235	1276.357
1.240	1779.581
1.245	2030.023
1.250	2038.847
1.255	2075.327
1.260	2074.005
1.265	2012.560
1.270	2078.695
1.275	2021.322
1.280	1882.286
1.285	1944.218
1.290	1984.406
1.295	1843.111
1.300	1884.842
1.305	1879.757
1.310	1812.136
1.315	1795.028
1.320	1741.083
1.325	1546.050
1.330	1658.089
1.335	1642.596
1.340	1638.763
1.345	1663.885
1.350	1532.775
1.355	1538.277
1.360	1582.981
1.365	1531.076
1.370	1501.873
1.375	1537.561
1.380	1547.104
1.385	1485.992
1.390	1479.046
1.395	1443.461
1.400	1380.448
1.405	1168.023
1.410	503.460
1.415	27.425
1.420	770.386
1.425	1208.012
1.430	1370.070
1.435	1467.324
1.440	1454.273
1.445	1410.436
1.450	1449.747
1.455	1468.528
1.460	1397.922
1.465	1399.270
1.470	1416.511
1.475	1369.965
1.480	1347.882
1.485	1344.020
1.490	1347.843
1.495	1321.061
1.500	1277.536
1.505	1299.164
1.510	1305.814
1.515	1272.312
1.520	1255.910
1.525	1279.537
1.530	1258.773
1.535	1226.800
1.540	1207.805
1.545	1144.322
1.550	1180.444
1.555	1143.650
1.560	1119.968
1.565	1149.722
1.570	1109.827
1.575	1059.123
1.580	1067.793
1.585	1047.517
1.590	969.880
1.595	928.686
1.600	790.616
1.605	272.988
1.610	493.780
1.615	785.433
1.620	877.328
1.625	885.563
1.630	857.310
1.635	840.860
1.640	813.350
1.645	735.983
1.650	671.641
1.655	537.808
1.660	200.550
1.665	43.319
1.670	27.784
1.675	45.217
1.680	91.567
1.685	320.602
1.690	476.344
1.695	542.276
1.700	533.346
1.705	484.763
1.710	347.469
1.715	73.026
1.720	28.449
1.725	51.493
1.730	250.974
1.735	441.134
1.740	534.844
1.745	578.008
1.750	602.462
1.755	587.046
1.760	568.866
1.765	329.058
1.770	416.162
1.775	513.927
1.780	542.642
1.785	525.633
1.790	492.245
1.795	348.526
1.800	121.228
1.805	254.812
1.810	419.492
1.815	470.389
1.820	480.001
1.825	487.493
1.830	484.107
1.835	477.660
1.840	469.240
1.845	463.539
1.850	445.578
1.855	424.159
1.860	390.409
1.865	290.317
1.870	75.175
1.875	72.025
1.880	265.007
1.885	352.509
1.890	379.461
1.895	391.270
1.900	390.902
1.905	379.232
1.910	356.630
1.915	319.749
1.920	143.606
1.925	17.979
1.930	212.590
1.935	308.448
1.940	340.314
1.945	348.792
1.950	347.916
1.955	346.246
1.960	344.787
1.965	335.643
1.970	333.968
1.975	332.686
1.980	322.210
1.985	319.240
1.990	313.460
1.995	303.005
2.000	294.860
2.005	287.122
2.010	277.528
2.015	272.009
2.020	219.621
2.025	236.136
2.030	238.231
2.035	222.399
2.040	170.114
2.045	42.388
2.050	129.586
2.055	182.786
2.060	195.404
2.065	189.706
2.070	177.382
2.075	132.364
2.080	61.924
2.085	123.768
2.090	144.390
2.095	142.700
2.100	139.169
2.105	133.595
2.110	128.219
2.115	126.569
2.120	124.194
2.125	121.668
2.130	121.781
2.135	122.141
2.140	121.494
2.145	118.670
2.150	111.279
2.155	101.224
2.160	77.617
2.165	21.876
2.170	0.469
2.175	38.584
2.180	74.586
2.185	87.654
2.190	81.756
2.195	40.791
2.200	4.818
2.205	20.252
2.210	54.829
2.215	66.522
2.220	36.008
2.225	7.423
2.230	7.465
2.235	39.025
2.240	57.886
2.245	60.189
2.250	57.444
2.255	52.698
2.260	36.933
2.265	7.825
2.270	8.549
2.275	8.431
2.280	35.908
2.285	55.722
2.290	66.978
2.295	74.070
2.300	80.463
2.305	85.307
2.310	91.703
2.315	94.876
2.320	90.555
2.325	87.128
2.330	96.552
2.335	99.011
2.340	97.202
2.345	71.059
2.350	14.085
2.355	59.480
2.360	85.515
2.365	80.674
2.370	32.242
2.375	46.198
2.380	77.098
2.385	79.271
2.390	36.324
2.395	1.773
2.400	10.645
2.405	36.582
2.410	67.728
2.415	82.937
2.420	92.116
2.425	93.503
2.430	89.024
2.435	79.159
2.440	89.955
2.445	93.523
2.450	78.420
2.455	76.872
2.460	55.935
2.465	13.036
2.470	9.306
2.475	25.295
2.480	55.849
2.485	73.063
2.490	80.007
2.495	82.994
2.500	84.149
2.505	82.890
2.510	82.016
2.515	80.086
2.520	81.670
2.525	80.023
2.530	79.346
2.535	79.547
2.540	76.562
2.545	76.588
2.550	73.772
2.555	72.527
2.560	71.311
2.565	71.227
2.570	61.331
2.575	57.722
2.580	62.258
2.585	64.625
2.590	62.418
2.595	58.638
2.600	56.916
2.605	52.392
2.610	48.927
2.615	43.387
2.620	38.902
2.625	32.674
2.630	16.383
2.635	5.503
2.640	3.089
2.645	1.170
2.650	1.642
2.655	6.169
2.660	11.922
2.665	14.051
2.670	3.957
2.675	16.585
2.680	25.521
2.685	26.161
2.690	11.541
2.695	8.611
2.700	23.667
2.705	28.470
2.710	28.997
2.715	28.677
2.720	27.321
2.725	27.051
2.730	25.373
2.735	23.381
2.740	23.729
2.745	19.225
2.750	17.185
2.755	16.302
2.760	13.422
2.765	7.445
2.770	2.539
2.775	2.050
2.780	0.886
2.785	1.390
2.790	4.377
2.795	8.562
2.800	10.463
2.805	14.305
2.810	18.275
2.815	18.693
2.820	19.570
2.825	21.998
2.830	21.907
2.835	22.335
2.840	21.977
2.845	23.494
2.850	22.823
2.855	21.980
2.860	21.948
2.865	21.436
2.870	20.862
2.875	20.096
2.880	11.374
2.885	2.933
2.890	2.547
2.895	3.974
2.900	10.178
2.905	15.122
2.910	16.726
2.915	18.099
2.920	17.343
2.925	16.334
2.930	16.964
2.935	15.605
2.940	14.489
2.945	13.612
2.950	11.500
2.955	11.875
2.960	7.810
2.965	3.526
2.970	0.545
2.975	0.511
2.980	1.405
2.985	1.913
2.990	4.332
2.995	5.954
3.000	3.756
3.005	2.312
3.010	1.364
3.015	1.316
3.020	0.936
3.025	1.657
3.030	1.204
3.035	2.891
3.040	4.517
3.045	1.749
3.050	1.398
3.055	2.246
3.060	3.884
3.065	5.713
3.070	5.955
3.075	5.611
3.080	5.595
3.085	5.487
3.090	5.708
3.095	6.790
3.100	7.371
3.105	6.571
3.110	6.215
3.115	6.525
3.120	7.495
3.125	7.356
3.130	3.212
3.135	0.468
3.140	0.478
3.145	1.215
3.150	3.014
3.155	3.902
3.160	4.732
3.165	2.434
3.170	0.375
3.175	0.437
3.180	2.760
3.185	2.703
3.190	1.323
3.195	4.921
3.200	5.135
3.205	5.470
3.210	6.881
3.215	4.641
3.220	2.930
3.225	3.892
3.230	6.124
3.235	3.190
3.240	1.073
3.245	3.694
3.250	3.691
3.255	5.574
3.260	5.450
3.265	5.871
3.270	6.737
3.275	6.630
3.280	5.819
3.285	5.639
3.290	5.093
3.295	5.901
3.300	5.371
3.305	5.310
3.310	5.471
3.315	5.967
3.320	5.113
3.325	4.092
3.330	2.826
3.335	0.440
3.340	0.643
3.345	1.231
3.350	2.426
3.355	2.928
3.360	3.974
3.365	4.192
3.370	3.379
3.375	4.368
3.380	4.148
3.385	3.560
3.390	5.213
3.395	4.683
3.400	4.204
3.405	3.838
3.410	4.273
3.415	4.682
3.420	4.289
3.425	3.179
3.430	5.157
3.435	2.997
3.440	3.037
3.445	2.810
3.450	2.836
3.455	4.341
3.460	3.452
3.465	3.345
3.470	2.429
3.475	2.777
3.480	3.245
3.485	2.685
3.490	3.479
3.495	3.778
3.500	3.766
3.505	1.999
3.510	3.266
3.515	2.433
3.520	2.513
3.525	3.166
3.530	3.196
3.535	3.381
3.540	0.945
3.545	1.083
3.550	0.683
3.555	1.417
3.560	2.410
3.565	1.842
3.570	3.116
3.575	1.902
3.580	1.745
3.585	1.749
3.590	1.831
3.595	2.671
3.600	0.742
3.605	0.755
3.610	0.463
3.615	1.426
3.620	0.963
3.625	0.819
3.630	0.726
3.635	2.294
3.640	1.815
3.645	0.334
3.650	1.545
3.655	1.347
3.660	0.406
3.665	0.728
3.670	0.327
3.675	0.611
3.680	1.235
3.685	1.637
3.690	1.241
3.695	1.492
3.700	0.688
3.705	0.440
3.710	1.239
3.715	1.755
3.720	1.172
3.725	1.843
3.730	0.420
3.735	1.555
3.740	0.453
3.745	1.112
3.750	1.374
3.755	1.875
3.760	0.417
3.765	1.943
3.770	1.677
3.775	1.215
3.780	1.696
3.785	1.161
3.790	0.378
3.795	0.297
3.800	0.895
3.805	0.726
3.810	1.040
3.815	1.273
3.820	0.833
3.825	0.559
3.830	0.833
3.835	1.214
3.840	0.955
3.845	1.375
3.850	1.159
3.855	1.987
3.860	0.421
3.865	0.787
3.870	0.200
3.875	0.874
3.880	1.110
3.885	2.292
3.890	1.131
3.895	1.850
3.900	0.986
3.905	1.637
3.910	1.216
3.915	1.514
3.920	1.214
3.925	1.729
3.930	0.321
3.935	0.784
3.940	1.089
3.945	0.577
3.950	0.985
3.955	0.488
3.960	0.786
3.965	1.320
3.970	1.345
3.975	0.550
3.980	1.199
3.985	0.413
3.990	0.219
3.995	0.902
4.000	0.331
4.005	0.697
4.010	0.253
4.015	0.763
4.020	0.806
4.025	0.276
4.030	0.440
4.035	1.535
4.040	0.905
4.045	0.092
4.050	0.090
4.055	1.359
4.060	0.115
4.065	0.334
4.070	1.469
4.075	0.847
4.080	0.904
4.085	0.344
4.090	0.475
4.095	0.659
4.100	0.578
4.105	1.095
4.110	0.421
4.115	0.446
4.120	0.946
4.125	1.588
4.130	0.515
4.135	0.514
4.140	0.674
4.145	0.445
4.150	1.129
4.155	0.415
4.160	0.315
4.165	1.269
4.170	0.908
4.175	0.312
4.180	0.139
4.185	0.815
4.190	0.393
4.195	0.910
4.200	0.805
4.205	0.950
4.210	0.267
4.215	0.642
4.220	0.734
4.225	0.794
4.230	0.831
4.235	0.418
4.240	1.217
4.245	0.442
4.250	0.233
4.255	0.518
4.260	0.312
4.265	1.065
4.270	0.354
4.275	1.048
4.280	0.729
4.285	0.308
4.290	0.786
4.295	0.787
4.300	1.059
4.305	0.851
4.310	0.117
4.315	1.348
4.320	0.054
4.325	0.928
4.330	1.545
4.335	0.838
4.340	1.292
4.345	0.824
4.350	1.027
4.355	0.735
4.360	0.592
4.365	0.903
4.370	0.792
4.375	0.887
4.380	0.680
4.385	0.715
4.390	1.135
4.395	0.643
4.400	0.305
4.405	0.473
4.410	0.371
4.415	1.218
4.420	0.482
4.425	0.741
4.430	0.151
4.435	0.219
4.440	0.580
4.445	1.057
4.450	0.625
4.455	0.393
4.460	0.694
4.465	1.039
4.470	0.791
4.475	0.431
4.480	0.413
4.485	0.535
4.490	0.079
4.495	1.102
4.500	0.466
4.505	0.564
4.510	0.878
4.515	0.350
4.520	0.266
4.525	0.328
4.530	1.422
4.535	0.586
4.540	0.199
4.545	0.698
4.550	1.013
4.555	0.262
4.560	0.233
4.565	0.961
4.570	0.141
4.575	0.761
4.580	0.941
4.585	0.167
4.590	0.659
4.595	0.605
4.600	0.411
4.605	0.166
4.610	0.543
4.615	0.643
4.620	0.725
4.625	0.669
4.630	0.674
4.635	0.148
4.640	0.305
4.645	0.951
4.650	1.007
4.655	0.095
4.660	0.527
4.665	0.841
4.670	1.007
4.675	0.769
4.680	0.850
4.685	0.226
4.690	0.894
4.695	1.158
4.700	0.713
4.705	1.167
4.710	0.706
4.715	0.655
4.720	0.301
4.725	0.676
4.730	0.831
4.735	0.329
4.740	0.345
4.745	0.423
4.750	0.597
4.755	0.335
4.760	0.492
4.765	0.830
4.770	0.488
4.775	0.253
4.780	1.407
4.785	0.801
4.790	1.027
4.795	0.675
4.800	0.579
4.805	0.498
4.810	0.543
4.815	0.829
4.820	0.384
4.825	0.461
4.830	0.340
4.835	0.596
4.840	0.508
4.845	0.169
4.850	0.546
4.855	1.028
4.860	0.784
4.865	0.271
4.870	0.733
4.875	0.651
4.880	0.871
4.885	1.219
4.890	0.378
4.895	0.518
4.900	0.302
4.905	0.230
4.910	0.215
4.915	1.074
4.920	0.924
4.925	0.804
4.930	0.772
4.935	0.707
4.940	0.840
4.945	1.598
4.950	0.697
4.955	0.651
4.960	0.712
4.965	0.831
4.970	0.391
4.975	1.435
4.980	0.512
4.985	0.604
4.990	0.281
4.995	0.733
5.000	0.577
5.005	0.552
5.010	0.629
5.015	0.822
5.020	0.313
5.025	0.919
5.030	0.384
5.035	0.147
5.040	1.323
5.045	0.371
5.050	0.660
5.055	0.168
5.060	0.380
5.065	0.453
5.070	0.173
5.075	0.160
5.080	0.609
5.085	0.723
5.090	0.329
5.095	0.538
5.100	0.850
5.105	0.864
5.110	1.035
5.115	0.063
5.120	0.722
5.125	0.525
5.130	0.462
5.135	0.354
5.140	0.858
5.145	0.703
5.150	0.585
5.155	0.718
5.160	0.182
5.165	1.110
5.170	0.572
5.175	1.074
5.180	0.724
5.185	1.234
5.190	1.185
5.195	0.597
5.200	0.692
5.205	0.161
5.210	0.657
5.215	0.418
5.220	0.832
5.225	0.553
5.230	0.280
5.235	1.039
5.240	0.214
5.245	1.074
5.250	1.078
5.255	1.010
5.260	0.757
5.265	0.500
5.270	0.333
5.275	0.497
5.280	0.404
5.285	0.547
5.290	0.144
5.295	0.632
5.300	0.892
5.305	0.078
5.310	0.796
5.315	0.369
5.320	0.853
5.325	1.207
5.330	0.807
5.335	0.873
5.340	0.584
5.345	0.897
5.350	0.927
5.355	0.599
5.360	0.433
5.365	0.517
5.370	1.272
5.375	0.940
5.380	1.025
5.385	0.177
5.390	0.317
5.395	0.196
5.400	0.350
5.405	1.100
5.410	0.152
5.415	1.509
5.420	0.374
5.425	0.749
5.430	0.453
5.435	1.395
5.440	0.511
5.445	0.905
5.450	0.460
5.455	0.921
5.460	0.508
5.465	0.496
5.470	0.761
5.475	0.283
5.480	0.305
5.485	0.086
5.490	0.586
5.495	0.594
5.500	0.941
5.505	0.456
5.510	0.260
5.515	0.980
5.520	1.800
5.525	0.753
5.530	0.194
5.535	0.932
5.540	0.240
5.545	0.594
5.550	0.089
5.555	0.376
5.560	0.331
5.565	0.935
5.570	1.137
5.575	0.358
5.580	0.449
5.585	0.925
5.590	0.325
5.595	0.931
5.600	1.084
5.605	1.289
5.610	1.334
5.615	0.184
5.620	0.987
5.625	0.716
5.630	0.988
5.635	0.580
5.640	0.464
5.645	0.328
5.650	1.181
5.655	0.525
5.660	0.703
5.665	0.575
5.670	0.574
5.675	0.545
5.680	0.706
5.685	0.774
5.690	1.347
5.695	0.644
5.700	0.322
5.705	0.854
5.710	0.115
5.715	0.442
5.720	0.722
5.725	0.568
5.730	0.282
5.735	0.618
5.740	0.503
5.745	1.113
5.750	0.167
5.755	1.054
5.760	0.560
5.765	0.819
5.770	0.576
5.775	0.527
5.780	0.300
5.785	1.700
5.790	0.577
5.795	0.719
5.800	0.543
5.805	0.348
5.810	0.816
5.815	0.927
5.820	0.198
5.825	0.632
5.830	1.264
5.835	0.066
5.840	0.454
5.845	0.909
5.850	0.697
5.855	0.969
5.860	0.199
5.865	1.183
5.870	1.056
5.875	0.467
5.880	0.207
5.885	0.950
5.890	0.246
5.895	0.369
5.900	1.424
5.905	0.218
5.910	0.707
5.915	0.375
5.920	0.292
5.925	0.390
5.930	0.618
5.935	0.283
5.940	1.662
5.945	0.835
5.950	0.785
5.955	0.704
5.960	0.203
5.965	0.951
5.970	0.643
5.975	1.404
5.980	0.180
5.985	0.755
5.990	0.744
5.995	0.562
6.000	0.120
6.005	0.922
6.010	0.954
6.015	0.852
6.020	0.365
6.025	0.941
6.030	0.373
6.035	0.758
6.040	0.395
6.045	0.400
6.050	0.162
6.055	1.143
6.060	1.148
6.065	0.597
6.070	1.230
6.075	0.237
6.080	0.298
6.085	1.422
6.090	1.271
6.095	0.518
6.100	0.910
6.105	0.293
6.110	0.433
6.115	0.839
6.120	0.381
6.125	0.457
6.130	0.954
6.135	0.544
6.140	0.410
6.145	0.700
6.150	0.716
6.155	0.743
6.160	0.745
6.165	0.840
6.170	0.514
6.175	0.573
6.180	1.133
6.185	1.408
6.190	0.519
6.195	1.272
6.200	0.641
6.205	0.688
6.210	0.250
6.215	0.615
6.220	0.255
6.225	0.247
6.230	1.257
6.235	0.324
6.240	0.251
6.245	0.600
6.250	0.549
6.255	0.773
6.260	0.087
6.265	0.279
6.270	1.130
6.275	0.957
6.280	1.019
6.285	0.189
6.290	1.012
6.295	0.474
6.300	0.486
6.305	0.982
6.310	0.448
6.315	0.921
6.320	0.117
6.325	0.467
6.330	0.804
6.335	0.775
6.340	0.631
6.345	0.621
6.350	1.462
6.355	0.747
6.360	0.805
6.365	0.902
6.370	0.509
6.375	0.369
6.380	0.392
6.385	0.685
6.390	0.450
6.395	0.537
6.400	0.466
6.405	0.106
6.410	0.547
6.415	0.107
6.420	0.908
6.425	0.714
6.430	0.312
6.435	0.283
6.440	0.878
6.445	0.640
6.450	0.855
6.455	1.586
6.460	0.543
6.465	0.654
6.470	0.945
6.475	0.479
6.480	0.688
6.485	0.667
6.490	1.054
6.495	0.881
6.500	0.926
6.505	0.629
6.510	0.371
6.515	0.762
6.520	0.297
6.525	0.257
6.530	0.254
6.535	0.521
6.540	0.366
6.545	0.478
6.550	0.486
6.555	0.356
6.560	0.195
6.565	0.650
6.570	0.825
6.575	0.158
6.580	0.742
6.585	0.942
6.590	0.375
6.595	1.280
6.600	0.997
6.605	0.486
6.610	0.374
6.615	1.097
6.620	0.290
6.625	0.628
6.630	0.686
6.635	0.442
6.640	1.094
6.645	0.590
6.650	0.412
6.655	0.404
6.660	0.474
6.665	0.356
6.670	0.711
6.675	0.457
6.680	0.459
6.685	0.355
6.690	0.531
6.695	0.348
6.700	0.945
6.705	0.889
6.710	0.337
6.715	0.437
6.720	1.237
6.725	1.021
6.730	0.195
6.735	0.492
6.740	0.378
6.745	1.040
6.750	0.493
6.755	0.521
6.760	1.076
6.765	0.853
6.770	0.373
6.775	0.375
6.780	1.183
6.785	1.337
6.790	0.096
6.795	0.396
6.800	0.978
6.805	0.851
6.810	0.167
6.815	0.606
6.820	1.079
6.825	0.095
6.830	0.468
6.835	0.731
6.840	1.231
6.845	1.092
6.850	0.397
6.855	0.747
6.860	0.699
6.865	0.566
6.870	1.126
6.875	0.194
6.880	0.563
6.885	0.258
6.890	0.595
6.895	0.754
6.900	0.779
6.905	1.487
6.910	0.917
6.915	0.282
6.920	0.570
6.925	1.202
6.930	0.463
6.935	0.908
6.940	0.968
6.945	0.314
6.950	0.786
6.955	0.300
6.960	0.858
6.965	0.917
6.970	0.348
6.975	0.639
6.980	0.252
6.985	0.754
6.990	0.453
6.995	0.838
7.000	0.601
7.005	0.656
7.010	0.523
7.015	0.871
7.020	0.347
7.025	0.614
7.030	0.886
7.035	0.970
7.040	0.377
7.045	0.348
7.050	0.104
7.055	0.936
7.060	0.451
7.065	0.305
7.070	0.725
7.075	0.410
7.080	0.467
7.085	0.799
7.090	0.179
7.095	0.707
7.100	0.337
7.105	0.423
7.110	0.872
7.115	0.970
7.120	0.497
7.125	0.273
7.130	0.138
7.135	0.367
7.140	0.303
7.145	0.216
7.150	0.598
7.155	0.775
7.160	0.731
7.165	0.214
7.170	1.171
7.175	0.692
7.180	0.317
7.185	0.309
7.190	0.526
7.195	0.668
7.200	0.461
7.205	0.708
7.210	0.657
7.215	0.505
7.220	0.651
7.225	0.628
7.230	0.430
7.235	0.121
7.240	0.669
7.245	0.335
7.250	0.326
7.255	0.876
7.260	0.432
7.265	0.897
7.270	1.294
7.275	0.276
7.280	0.555
7.285	0.547
7.290	0.548
7.295	0.624
7.300	0.722
7.305	0.672
7.310	1.436
7.315	1.246
7.320	0.359
7.325	1.225
7.330	0.440
7.335	0.406
7.340	0.512
7.345	0.734
7.350	0.696
7.355	0.637
7.360	0.365
7.365	1.151
7.370	0.652
7.375	1.267
7.380	0.902
7.385	0.490
7.390	1.158
7.395	0.314
7.400	1.084
7.405	1.090
7.410	0.572
7.415	0.454
7.420	0.364
7.425	0.455
7.430	0.751
7.435	1.031
7.440	0.384
7.445	1.023
7.450	0.616
7.455	1.304
7.460	0.644
7.465	0.581
7.470	0.490
7.475	0.208
7.480	0.867
7.485	0.734
7.490	0.623
7.495	0.627
7.500	1.275
7.505	0.168
7.510	0.594
7.515	0.670
7.520	0.203
7.525	0.459
7.530	0.286
7.535	0.856
7.540	0.444
7.545	0.419
7.550	0.642
7.555	0.445
7.560	1.403
7.565	0.070
7.570	0.545
7.575	0.080
7.580	0.595
7.585	0.674
7.590	0.351
7.595	0.595
7.600	1.081
7.605	1.006
7.610	0.504
7.615	0.269
7.620	0.484
7.625	0.732
7.630	0.667
7.635	0.863
7.640	0.865
7.645	0.794
7.650	0.493
7.655	0.985
7.660	0.793
7.665	0.423
7.670	0.281
7.675	0.986
7.680	0.183
7.685	0.420
7.690	0.269
7.695	0.661
7.700	0.257
7.705	1.079
7.710	0.134
7.715	0.597
7.720	1.104
7.725	0.515
7.730	1.109
7.735	0.282
7.740	0.483
7.745	1.391
7.750	0.486
7.755	0.757
7.760	0.397
7.765	0.724
7.770	0.347
7.775	0.714
7.780	0.677
7.785	0.323
7.790	0.606
7.795	0.878
7.800	0.279
7.805	0.056
7.810	1.126
7.815	0.631
7.820	0.762
7.825	0.829
7.830	0.574
7.835	0.568
7.840	1.131
7.845	0.957
7.850	0.286
7.855	0.196
7.860	0.650
7.865	0.564
7.870	0.343
7.875	0.670
7.880	0.577
7.885	0.643
7.890	0.149
7.895	0.110
7.900	0.647
7.905	0.175
7.910	0.992
7.915	0.445
7.920	0.686
7.925	0.410
7.930	0.100
7.935	0.441
7.940	0.975
7.945	0.694
7.950	0.482
7.955	0.846
7.960	0.399
7.965	0.498
7.970	0.744
7.975	0.094
7.980	0.380
7.985	0.582
7.990	0.488
7.995	1.704
8.000	0.963
8.005	0.752
8.010	0.753
8.015	0.454
8.020	0.387
8.025	0.470
8.030	0.377
8.035	1.165
8.040	0.846
8.045	0.564
8.050	0.566
8.055	1.050
8.060	0.288
8.065	0.940
8.070	0.902
8.075	0.864
8.080	1.017
8.085	0.841
8.090	0.734
8.095	0.130
8.100	0.476
8.105	0.648
8.110	0.586
8.115	0.559
8.120	0.169
8.125	0.245
8.130	0.331
8.135	0.274
8.140	0.951
8.145	0.228
8.150	0.350
8.155	0.446
8.160	0.812
8.165	0.514
8.170	0.476
8.175	0.424
8.180	1.068
8.185	0.463
8.190	0.495
8.194	0.285
8.199	0.275
8.204	0.746
8.209	0.509
8.214	0.466
8.219	0.553
8.224	0.425
8.229	0.072
8.234	0.650
8.239	0.119
8.244	0.929
8.249	0.419
8.254	0.510
8.259	0.824
8.264	0.822
8.269	0.409
8.274	0.974
8.279	0.736
8.284	1.027
8.289	0.341
8.294	1.388
8.299	0.811
8.304	0.384
8.309	0.671
8.314	0.723
8.319	0.544
8.324	0.563
8.329	0.434
8.334	0.553
8.339	0.310
8.344	0.225
8.349	0.831
8.354	1.075
8.359	0.659
8.364	0.824
8.369	0.139
8.374	0.559
8.379	0.490
8.384	0.801
8.389	0.538
8.394	0.083
8.399	0.889
8.404	0.935
8.409	0.486
8.414	0.537
8.419	0.385
8.424	0.824
8.429	0.743
8.434	0.530
8.439	0.697
8.444	0.452
8.449	0.820
8.454	0.734
8.459	0.285
8.464	0.444
8.469	0.789
8.474	0.817
8.479	0.455
8.484	0.219
8.489	0.813
8.494	0.478
8.499	0.416
8.504	0.336
8.509	0.757
8.514	0.300
8.519	0.131
8.524	0.409
8.529	0.476
8.534	0.917
8.539	0.153
8.544	0.681
8.549	0.670
8.554	0.737
8.559	0.576
8.564	0.371
8.569	0.589
8.574	0.426
8.579	0.984
8.584	0.064
8.589	0.258
8.594	0.537
8.599	0.799
8.604	0.424
8.609	0.554
8.614	1.087
8.619	0.760
8.624	0.686
8.629	0.750
8.634	0.300
8.639	0.373
8.644	0.670
8.649	0.523
8.654	1.412
8.659	0.518
8.664	1.064
8.669	0.301
8.674	0.388
8.679	0.202
8.684	0.566
8.689	0.377
8.694	0.554
8.699	0.777
8.704	0.624
8.709	0.467
8.714	0.153
8.719	1.132
8.724	0.784
8.729	0.538
8.734	0.837
8.739	0.961
8.744	0.345
8.749	0.956
8.754	0.768
8.759	0.420
8.764	0.489
8.769	0.729
8.774	0.458
8.779	0.856
8.784	0.673
8.789	0.695
8.794	1.182
8.799	0.198
8.804	0.421
8.809	0.421
8.814	1.959
8.819	0.619
8.824	0.672
8.829	0.503
8.834	0.990
8.839	0.289
8.844	0.994
8.849	0.899
8.854	0.874
8.859	0.626
8.864	0.759
8.869	0.045
8.874	0.953
8.879	1.540
8.884	0.588
8.889	0.320
8.894	0.916
8.899	0.443
8.904	1.263
8.909	1.276
8.914	0.722
8.919	0.528
8.924	1.041
8.929	1.003
8.934	0.452
8.939	0.746
8.944	1.031
8.949	0.506
8.954	0.180
8.959	0.194
8.964	0.355
8.969	1.086
8.974	0.247
8.979	0.761
8.984	0.635
8.989	0.770
8.994	0.136
8.999	1.272
9.004	1.462
9.009	0.565
9.014	0.759
9.019	1.138
9.024	0.326
9.029	0.448
9.034	0.139
9.039	0.424
9.044	0.798
9.049	0.354
9.054	0.658
9.059	0.656
9.064	0.523
9.069	0.359
9.074	0.334
9.079	0.321
9.084	0.745
9.089	0.733
9.094	0.363
9.099	0.866
9.104	0.335
9.109	0.190
9.114	0.291
9.119	1.287
9.124	0.872
9.129	0.854
9.134	0.952
9.139	0.584
9.144	0.454
9.149	1.119
9.154	0.264
9.159	0.648
9.164	1.032
9.169	0.783
9.174	0.680
9.179	0.699
9.184	0.095
9.189	1.264
9.194	0.877
9.199	0.564
9.204	0.426
9.209	0.385
9.214	0.800
9.219	1.208
9.224	0.705
9.229	0.316
9.234	1.498
9.239	0.470
9.244	0.297
9.249	0.773
9.254	0.637
9.259	0.369
9.264	1.191
9.269	0.429
9.274	0.541
9.279	0.230
9.284	1.019
9.289	0.088
9.294	0.323
9.299	0.469
9.304	0.097
9.309	0.774
9.314	0.279
9.319	0.439
9.324	0.775
9.329	0.356
9.334	0.461
9.339	0.574
9.344	0.034
9.349	0.396
9.354	0.553
9.359	0.441
9.364	1.189
9.369	0.383
9.374	0.889
9.379	0.560
9.384	0.422
9.389	0.554
9.394	0.065
9.399	0.432
9.404	0.521
9.409	1.210
9.414	0.888
9.419	0.274
9.424	0.623
9.429	0.681
9.434	0.130
9.439	0.267
9.444	1.072
9.449	0.461
9.454	1.290
9.459	0.186
9.464	0.441
9.469	0.313
9.474	0.563
9.479	0.923
9.484	0.572
9.489	0.549
9.494	1.195
9.499	0.341
9.504	0.365
9.509	0.585
9.514	0.449
9.519	1.387
9.524	0.771
9.529	0.195
9.534	0.437
9.539	0.689
9.544	0.746
9.549	0.226
9.554	0.742
9.559	0.573
9.564	0.695
9.569	0.630
9.574	0.341
9.579	0.317
9.584	0.392
9.589	1.644
9.594	0.907
9.599	0.539
9.604	0.365
9.609	0.419
9.614	0.527
9.619	0.437
9.624	0.555
9.629	0.363
9.634	0.714
9.639	0.827
9.644	1.041
9.649	0.490
9.654	0.879
9.659	0.499
9.664	0.590
9.669	1.430
9.674	0.761
9.679	0.779
9.684	0.266
9.689	0.765
9.694	0.340
9.699	0.594
9.704	0.510
9.709	0.409
9.714	0.778
9.719	0.204
9.724	0.421
9.729	0.263
9.734	0.216
9.739	0.502
9.744	0.672
9.749	0.206
9.754	0.589
9.759	0.849
9.764	0.591
9.769	0.116
9.774	0.225
9.779	1.270
9.784	0.431
9.789	0.829
9.794	0.257
9.799	0.544
9.804	0.650
9.809	0.289
9.814	0.495
9.819	0.548
9.824	0.356
9.829	1.373
9.834	1.330
9.839	0.639
9.844	0.073
9.849	0.273
9.854	0.798
9.859	0.680
9.864	0.879
9.869	0.681
9.874	0.886
9.879	1.199
9.884	0.965
9.889	0.487
9.894	0.326
9.899	0.535
9.904	0.636
9.909	1.334
9.914	0.445
9.919	0.700
9.924	0.381
9.929	0.500
9.934	1.341
9.939	1.407
9.944	0.062
9.949	0.378
9.954	1.011
9.959	0.907
9.964	0.468
9.969	0.958
9.974	1.130
9.979	0.747
9.984	0.353
9.989	0.061
9.994	0.299
[truncated: 1 more rows]
