# Supplementary material for: Chemometric Analysis of a Ternary Mixture of Caffeine, Quinic Acid, and Nicotinic Acid by Terahertz Spectroscopy
Source: ACS Omega. 2022 Sep 27;7(40):35783–91. doi: 10.1021/acsomega.2c03808 (PMC9558605; doi:10.1021/acsomega.2c03808)
Supplement: Supplementary file 2 — ao2c03808_si_002.zip [file ao2c03808_si_002.zip › data_and_codes/extended_data/id0-48_run001/fda-2-2.csv]

0.000	2621.548
0.005	823.878
0.010	691.109
0.015	1220.031
0.020	1549.587
0.025	303.129
0.030	585.891
0.035	704.984
0.040	679.207
0.045	1313.493
0.050	1079.519
0.055	1554.895
0.060	536.680
0.065	250.987
0.070	830.907
0.075	803.112
0.080	583.829
0.085	637.656
0.090	510.489
0.095	769.775
0.100	826.289
0.105	1988.972
0.110	2831.668
0.115	2421.239
0.120	4335.975
0.125	3370.521
0.130	1801.840
0.135	2847.394
0.140	3007.187
0.145	3068.519
0.150	2691.430
0.155	2736.957
0.160	2671.728
0.165	2664.090
0.170	2760.940
0.175	4252.119
0.180	5020.919
0.185	4591.695
0.190	5483.537
0.195	6779.279
0.200	7106.487
0.205	6222.806
0.210	6367.208
0.215	5801.892
0.220	6867.805
0.225	6586.748
0.230	7456.067
0.235	9011.873
0.240	8596.563
0.245	8456.720
0.250	8314.578
0.255	8381.330
0.260	8099.072
0.265	8866.546
0.270	8770.874
0.275	10155.613
0.280	9436.430
0.285	8443.999
0.290	8939.915
0.295	9711.854
0.300	9509.319
0.305	9340.275
0.310	10267.814
0.315	9973.727
0.320	10451.803
0.325	10193.365
0.330	10673.542
0.335	9824.654
0.340	9737.144
0.345	9416.146
0.350	10173.537
0.355	10117.391
0.360	9191.636
0.365	10156.500
0.370	10912.758
0.375	10788.389
0.380	9880.377
0.385	10268.811
0.390	10124.122
0.395	10365.878
0.400	9894.264
0.405	10268.343
0.410	10267.203
0.415	10232.669
0.420	9838.083
0.425	9645.531
0.430	9794.556
0.435	9171.882
0.440	9091.603
0.445	9752.418
0.450	9934.029
0.455	9223.181
0.460	9843.499
0.465	9284.881
0.470	9321.974
0.475	9385.210
0.480	9486.483
0.485	9752.448
0.490	9749.288
0.495	9556.214
0.500	9426.926
0.505	9661.347
0.510	9611.655
0.515	9635.025
0.520	9540.137
0.525	9438.823
0.530	9115.946
0.535	9076.838
0.540	9462.064
0.545	9119.690
0.550	7984.783
0.555	5464.649
0.560	3644.152
0.565	7194.799
0.570	8221.718
0.575	8537.862
0.580	8960.979
0.585	8848.145
0.590	8708.758
0.595	8957.245
0.600	9159.126
0.605	8708.979
0.610	8967.621
0.615	9053.002
0.620	8726.855
0.625	8712.110
0.630	8681.694
0.635	8613.353
0.640	8409.488
0.645	8347.413
0.650	8070.519
0.655	8392.140
0.660	8065.838
0.665	7753.464
0.670	7865.912
0.675	7920.624
0.680	7740.825
0.685	7644.396
0.690	7541.561
0.695	7582.819
0.700	7527.746
0.705	7115.415
0.710	7327.688
0.715	7289.501
0.720	7112.929
0.725	7173.467
0.730	7011.188
0.735	6973.818
0.740	7032.329
0.745	6456.296
0.750	5159.212
0.755	3513.288
0.760	5599.500
0.765	6182.712
0.770	6216.403
0.775	6397.646
0.780	6394.277
0.785	6196.168
0.790	6037.633
0.795	6209.465
0.800	5994.948
0.805	5882.034
0.810	5870.196
0.815	5810.861
0.820	5839.322
0.825	5817.146
0.830	5588.365
0.835	5705.324
0.840	5806.112
0.845	5537.490
0.850	5527.603
0.855	5705.361
0.860	5553.273
0.865	5564.620
0.870	5474.499
0.875	5460.788
0.880	5462.504
0.885	5319.834
0.890	5230.522
0.895	5288.865
0.900	5073.968
0.905	4928.148
0.910	5029.811
0.915	4868.904
0.920	4704.635
0.925	4717.567
0.930	4727.891
0.935	4710.310
0.940	4663.202
0.945	4535.631
0.950	4610.562
0.955	4616.310
0.960	4450.280
0.965	4420.926
0.970	4388.155
0.975	4390.002
0.980	4103.789
0.985	3840.513
0.990	2593.047
0.995	3436.083
1.000	3765.725
1.005	4134.256
1.010	4112.043
1.015	3855.229
1.020	3900.208
1.025	3930.569
1.030	3841.750
1.035	3688.757
1.040	3630.970
1.045	3697.560
1.050	3673.972
1.055	3462.743
1.060	3554.547
1.065	3577.211
1.070	3456.164
1.075	3310.812
1.080	3269.166
1.085	3079.419
1.090	2596.042
1.095	1257.117
1.100	189.838
1.105	1081.797
1.110	1821.772
1.115	1001.190
1.120	1874.336
1.125	2606.471
1.130	2856.064
1.135	2865.572
1.140	2768.014
1.145	2697.288
1.150	2313.199
1.155	1308.212
1.160	908.997
1.165	134.174
1.170	723.619
1.175	1846.645
1.180	2342.736
1.185	2580.785
1.190	2699.321
1.195	2599.737
1.200	2604.672
1.205	2211.638
1.210	800.552
1.215	1758.376
1.220	2305.862
1.225	2253.719
1.230	1220.758
1.235	1598.030
1.240	2272.936
1.245	2596.426
1.250	2600.382
1.255	2645.840
1.260	2627.204
1.265	2548.395
1.270	2631.003
1.275	2554.923
1.280	2382.066
1.285	2489.218
1.290	2560.428
1.295	2406.539
1.300	2482.698
1.305	2506.021
1.310	2443.967
1.315	2449.520
1.320	2396.674
1.325	2138.447
1.330	2337.343
1.335	2339.478
1.340	2360.400
1.345	2422.065
1.350	2249.107
1.355	2258.059
1.360	2310.816
1.365	2211.297
1.370	2135.857
1.375	2148.170
1.380	2121.629
1.385	2014.032
1.390	1971.925
1.395	1907.101
1.400	1807.805
1.405	1516.596
1.410	638.569
1.415	49.867
1.420	962.298
1.425	1548.183
1.430	1779.566
1.435	1913.975
1.440	1910.374
1.445	1854.760
1.450	1916.607
1.455	1949.515
1.460	1858.019
1.465	1857.607
1.470	1880.233
1.475	1812.176
1.480	1774.378
1.485	1764.148
1.490	1762.320
1.495	1722.246
1.500	1659.184
1.505	1680.243
1.510	1685.326
1.515	1633.052
1.520	1614.144
1.525	1643.914
1.530	1620.539
1.535	1590.980
1.540	1576.903
1.545	1499.687
1.550	1558.108
1.555	1516.349
1.560	1494.386
1.565	1538.385
1.570	1492.656
1.575	1426.294
1.580	1438.377
1.585	1414.429
1.590	1304.901
1.595	1241.370
1.600	1046.580
1.605	360.430
1.610	639.353
1.615	1037.376
1.620	1165.684
1.625	1175.950
1.630	1137.307
1.635	1116.969
1.640	1085.021
1.645	982.509
1.650	896.379
1.655	711.865
1.660	254.079
1.665	51.614
1.670	31.289
1.675	55.397
1.680	113.268
1.685	423.652
1.690	648.144
1.695	749.751
1.700	744.231
1.705	677.730
1.710	478.599
1.715	102.833
1.720	35.896
1.725	72.826
1.730	335.437
1.735	603.535
1.740	737.670
1.745	804.747
1.750	842.983
1.755	826.981
1.760	807.443
1.765	460.741
1.770	583.011
1.775	739.273
1.780	787.828
1.785	769.217
1.790	723.882
1.795	507.846
1.800	171.240
1.805	371.508
1.810	632.513
1.815	712.569
1.820	730.723
1.825	741.033
1.830	737.347
1.835	725.235
1.840	709.442
1.845	702.687
1.850	678.114
1.855	644.214
1.860	595.950
1.865	433.723
1.870	103.949
1.875	98.326
1.880	403.450
1.885	552.786
1.890	601.793
1.895	628.946
1.900	633.700
1.905	620.824
1.910	584.729
1.915	524.817
1.920	229.679
1.925	18.913
1.930	342.040
1.935	510.440
1.940	569.359
1.945	588.298
1.950	590.094
1.955	589.868
1.960	589.742
1.965	580.988
1.970	582.166
1.975	582.471
1.980	567.789
1.985	568.047
1.990	565.889
1.995	554.887
2.000	550.859
2.005	543.263
2.010	535.441
2.015	532.912
2.020	433.498
2.025	469.715
2.030	488.543
2.035	462.432
2.040	357.805
2.045	93.797
2.050	274.232
2.055	406.266
2.060	449.749
2.065	453.890
2.070	440.266
2.075	343.384
2.080	160.214
2.085	338.612
2.090	416.504
2.095	435.785
2.100	443.695
2.105	445.155
2.110	439.037
2.115	440.847
2.120	435.276
2.125	426.682
2.130	413.412
2.135	403.353
2.140	392.818
2.145	373.292
2.150	343.778
2.155	312.509
2.160	232.882
2.165	64.316
2.170	9.372
2.175	93.499
2.180	204.542
2.185	254.526
2.190	253.749
2.195	133.935
2.200	20.028
2.205	53.774
2.210	169.964
2.215	224.201
2.220	134.029
2.225	22.297
2.230	36.633
2.235	150.831
2.240	232.116
2.245	255.659
2.250	245.905
2.255	240.456
2.260	177.530
2.265	43.959
2.270	20.163
2.275	57.797
2.280	156.000
2.285	223.897
2.290	254.073
2.295	263.225
2.300	267.067
2.305	263.962
2.310	260.938
2.315	253.668
2.320	228.199
2.325	211.510
2.330	222.375
2.335	219.019
2.340	207.715
2.345	141.328
2.350	24.190
2.355	115.493
2.360	161.392
2.365	149.588
2.370	57.988
2.375	78.565
2.380	135.175
2.385	137.293
2.390	59.181
2.395	8.651
2.400	14.315
2.405	66.023
2.410	123.179
2.415	152.026
2.420	166.245
2.425	168.930
2.430	160.678
2.435	140.004
2.440	161.498
2.445	166.686
2.450	136.223
2.455	131.054
2.460	95.883
2.465	23.257
2.470	14.490
2.475	44.150
2.480	102.046
2.485	136.177
2.490	153.876
2.495	157.759
2.500	161.284
2.505	159.951
2.510	158.773
2.515	156.690
2.520	155.678
2.525	155.933
2.530	154.216
2.535	153.780
2.540	149.581
2.545	147.723
2.550	143.485
2.555	141.368
2.560	140.019
2.565	139.612
2.570	120.931
2.575	113.457
2.580	122.768
2.585	127.352
2.590	124.952
2.595	119.107
2.600	115.897
2.605	111.759
2.610	105.212
2.615	97.041
2.620	86.596
2.625	72.220
2.630	35.643
2.635	9.305
2.640	2.569
2.645	2.340
2.650	5.560
2.655	13.033
2.660	26.021
2.665	30.636
2.670	11.166
2.675	43.406
2.680	64.695
2.685	66.427
2.690	32.823
2.695	23.564
2.700	63.631
2.705	81.529
2.710	87.068
2.715	90.277
2.720	91.389
2.725	89.962
2.730	87.835
2.735	86.129
2.740	83.881
2.745	75.450
2.750	70.461
2.755	63.889
2.760	53.283
2.765	37.681
2.770	9.021
2.775	2.059
2.780	2.607
2.785	2.807
2.790	14.329
2.795	27.582
2.800	42.205
2.805	53.933
2.810	61.299
2.815	67.352
2.820	71.146
2.825	71.279
2.830	74.007
2.835	74.476
2.840	73.138
2.845	72.071
2.850	70.334
2.855	68.327
2.860	67.980
2.865	62.258
2.870	61.529
2.875	59.035
2.880	33.294
2.885	8.688
2.890	5.750
2.895	14.435
2.900	36.169
2.905	49.827
2.910	55.767
2.915	57.526
2.920	58.315
2.925	58.397
2.930	57.497
2.935	55.564
2.940	51.372
2.945	47.485
2.950	44.296
2.955	39.941
2.960	33.826
2.965	13.028
2.970	3.561
2.975	1.677
2.980	4.091
2.985	6.292
2.990	14.458
2.995	21.912
3.000	16.515
3.005	7.913
3.010	0.541
3.015	1.199
3.020	1.141
3.025	4.566
3.030	7.607
3.035	13.746
3.040	19.023
3.045	7.805
3.050	4.475
3.055	9.081
3.060	20.845
3.065	27.551
3.070	30.806
3.075	31.220
3.080	33.468
3.085	34.076
3.090	32.352
3.095	31.932
3.100	32.982
3.105	32.725
3.110	32.658
3.115	31.762
3.120	29.612
3.125	28.659
3.130	10.969
3.135	4.020
3.140	2.100
3.145	3.537
3.150	7.304
3.155	12.720
3.160	17.392
3.165	10.081
3.170	2.851
3.175	1.706
3.180	7.086
3.185	7.068
3.190	3.069
3.195	14.111
3.200	18.827
3.205	20.540
3.210	23.748
3.215	15.820
3.220	11.247
3.225	19.606
3.230	19.716
3.235	9.561
3.240	2.803
3.245	14.005
3.250	18.909
3.255	20.976
3.260	23.214
3.265	24.150
3.270	23.216
3.275	22.300
3.280	21.452
3.285	21.137
3.290	20.661
3.295	20.244
3.300	20.894
3.305	18.465
3.310	19.691
3.315	18.999
3.320	17.554
3.325	15.606
3.330	6.987
3.335	1.996
3.340	1.121
3.345	4.497
3.350	7.594
3.355	11.744
3.360	15.477
3.365	16.196
3.370	16.543
3.375	16.183
3.380	17.511
3.385	17.726
3.390	17.882
3.395	17.406
3.400	16.112
3.405	14.993
3.410	15.924
3.415	16.565
3.420	16.148
3.425	16.273
3.430	16.800
3.435	15.319
3.440	16.354
3.445	16.106
3.450	16.207
3.455	16.167
3.460	17.615
3.465	16.142
3.470	14.977
3.475	13.809
3.480	14.529
3.485	14.602
3.490	13.783
3.495	13.719
3.500	10.832
3.505	4.908
3.510	9.986
3.515	8.486
3.520	8.950
3.525	11.218
3.530	11.400
3.535	13.627
3.540	5.978
3.545	3.193
3.550	3.360
3.555	7.926
3.560	10.594
3.565	11.540
3.570	11.331
3.575	11.774
3.580	10.993
3.585	10.833
3.590	8.800
3.595	7.830
3.600	2.655
3.605	0.222
3.610	2.095
3.615	1.784
3.620	0.035
3.625	2.757
3.630	4.784
3.635	6.971
3.640	6.597
3.645	5.067
3.650	0.644
3.655	2.392
3.660	0.369
3.665	0.391
3.670	1.009
3.675	2.111
3.680	3.338
3.685	4.820
3.690	3.641
3.695	4.674
3.700	1.488
3.705	3.896
3.710	5.946
3.715	7.456
3.720	5.845
3.725	7.757
3.730	5.837
3.735	5.519
3.740	7.411
3.745	5.520
3.750	6.467
3.755	7.744
3.760	8.743
3.765	8.437
3.770	7.384
3.775	6.556
3.780	7.131
3.785	6.126
3.790	6.020
3.795	3.432
3.800	1.365
3.805	0.362
3.810	0.622
3.815	0.460
3.820	0.824
3.825	0.745
3.830	2.275
3.835	1.939
3.840	4.255
3.845	3.129
3.850	4.123
3.855	6.470
3.860	4.111
3.865	2.093
3.870	3.366
3.875	5.903
3.880	6.144
3.885	6.166
3.890	4.997
3.895	5.166
3.900	5.430
3.905	6.364
3.910	5.085
3.915	5.310
3.920	3.866
3.925	4.451
3.930	2.575
3.935	3.137
3.940	4.044
3.945	5.379
3.950	3.820
3.955	1.470
3.960	1.559
3.965	1.904
3.970	1.633
3.975	0.251
3.980	0.834
3.985	0.508
3.990	0.112
3.995	1.089
4.000	0.663
4.005	1.406
4.010	1.132
4.015	1.163
4.020	2.351
4.025	2.905
4.030	1.932
4.035	2.209
4.040	2.726
4.045	2.689
4.050	2.906
4.055	2.264
4.060	2.003
4.065	2.037
4.070	2.710
4.075	3.547
4.080	2.098
4.085	1.636
4.090	2.612
4.095	3.477
4.100	2.908
4.105	3.633
4.110	4.304
4.115	2.907
4.120	2.579
4.125	2.224
4.130	2.503
4.135	2.729
4.140	2.660
4.145	3.207
4.150	3.175
4.155	2.348
4.160	1.255
4.165	0.437
4.170	0.633
4.175	0.074
4.180	0.929
4.185	1.155
4.190	0.149
4.195	0.320
4.200	1.317
4.205	0.176
4.210	1.070
4.215	1.249
4.220	1.391
4.225	0.577
4.230	1.473
4.235	0.577
4.240	1.649
4.245	1.143
4.250	1.096
4.255	0.983
4.260	2.043
4.265	2.115
4.270	3.142
4.275	3.936
4.280	2.267
4.285	3.594
4.290	3.447
4.295	2.009
4.300	3.256
4.305	3.094
4.310	3.074
4.315	2.016
4.320	3.011
4.325	1.681
4.330	1.887
4.335	2.106
4.340	1.999
4.345	2.678
4.350	2.233
4.355	2.585
4.360	1.299
4.365	1.900
4.370	2.179
4.375	2.352
4.380	2.244
4.385	2.223
4.390	2.757
4.395	1.994
4.400	1.527
4.405	2.337
4.410	2.434
4.415	1.766
4.420	1.439
4.425	1.923
4.430	1.942
4.435	2.817
4.440	2.492
4.445	1.562
4.450	2.009
4.455	1.542
4.460	1.856
4.465	0.967
4.470	0.793
4.475	0.457
4.480	0.742
4.485	0.951
4.490	0.306
4.495	0.369
4.500	0.853
4.505	0.024
4.510	0.567
4.515	0.163
4.520	0.948
4.525	0.547
4.530	1.031
4.535	0.407
4.540	0.997
4.545	0.420
4.550	0.868
4.555	0.344
4.560	0.451
4.565	0.467
4.570	0.639
4.575	1.301
4.580	1.873
4.585	1.216
4.590	0.867
4.595	0.128
4.600	0.545
4.605	0.621
4.610	0.717
4.615	0.727
4.620	0.613
4.625	0.320
4.630	0.969
4.635	1.404
4.640	2.405
4.645	0.781
4.650	1.003
4.655	1.174
4.660	0.956
4.665	1.213
4.670	2.167
4.675	0.683
4.680	1.157
4.685	0.555
4.690	1.062
4.695	0.605
4.700	0.734
4.705	1.259
4.710	1.856
4.715	0.484
4.720	0.873
4.725	0.709
4.730	0.673
4.735	0.456
4.740	0.238
4.745	0.660
4.750	1.013
4.755	1.282
4.760	0.472
4.765	1.142
4.770	0.762
4.775	0.186
4.780	0.506
4.785	1.018
4.790	1.283
4.795	1.039
4.800	1.991
4.805	1.012
4.810	0.630
4.815	1.098
4.820	1.268
4.825	1.034
4.830	1.135
4.835	1.042
4.840	0.995
4.845	0.506
4.850	0.558
4.855	2.002
4.860	1.024
4.865	0.842
4.870	1.297
4.875	0.767
4.880	1.384
4.885	0.613
4.890	0.708
4.895	1.609
4.900	1.433
4.905	0.758
4.910	0.641
4.915	1.147
4.920	0.324
4.925	1.061
4.930	1.495
4.935	0.647
4.940	0.808
4.945	0.621
4.950	0.802
4.955	1.054
4.960	1.529
4.965	0.903
4.970	1.196
4.975	1.328
4.980	0.691
4.985	1.297
4.990	0.591
4.995	0.177
5.000	0.481
5.005	0.916
5.010	0.578
5.015	0.336
5.020	0.643
5.025	0.509
5.030	0.302
5.035	0.444
5.040	1.214
5.045	0.510
5.050	0.967
5.055	0.897
5.060	1.466
5.065	0.334
5.070	0.147
5.075	0.639
5.080	1.010
5.085	1.242
5.090	1.344
5.095	0.554
5.100	0.363
5.105	0.697
5.110	0.492
5.115	1.710
5.120	0.463
5.125	0.717
5.130	0.293
5.135	0.260
5.140	0.921
5.145	1.262
5.150	1.792
5.155	1.133
5.160	1.054
5.165	1.175
5.170	0.801
5.175	0.237
5.180	1.207
5.185	1.746
5.190	0.733
5.195	1.245
5.200	0.733
5.205	0.324
5.210	0.391
5.215	0.739
5.220	1.839
5.225	0.555
5.230	1.036
5.235	0.693
5.240	1.217
5.245	2.567
5.250	0.143
5.255	1.567
5.260	1.414
5.265	0.864
5.270	0.260
5.275	0.884
5.280	0.776
5.285	0.305
5.290	1.820
5.295	0.575
5.300	0.342
5.305	1.280
5.310	1.580
5.315	1.756
5.320	1.047
5.325	0.406
5.330	0.207
5.335	0.183
5.340	0.317
5.345	0.838
5.350	0.503
5.355	0.896
5.360	1.417
5.365	0.594
5.370	1.321
5.375	1.576
5.380	1.074
5.385	0.588
5.390	0.420
5.395	1.180
5.400	1.681
5.405	1.226
5.410	1.272
5.415	1.142
5.420	1.261
5.425	0.996
5.430	0.720
5.435	1.743
5.440	1.125
5.445	0.205
5.450	0.235
5.455	0.532
5.460	0.901
5.465	0.603
5.470	0.738
5.475	1.529
5.480	0.539
5.485	1.162
5.490	0.373
5.495	0.619
5.500	1.473
5.505	1.527
5.510	0.298
5.515	0.733
5.520	0.624
5.525	1.071
5.530	0.141
5.535	0.733
5.540	1.332
5.545	1.282
5.550	1.100
5.555	1.068
5.560	0.711
5.565	1.078
5.570	1.079
5.575	0.736
5.580	0.459
5.585	0.398
5.590	0.587
5.595	1.313
5.600	0.285
5.605	1.453
5.610	0.137
5.615	0.143
5.620	0.724
5.625	1.298
5.630	0.661
5.635	1.110
5.640	0.513
5.645	0.570
5.650	0.445
5.655	0.372
5.660	0.945
5.665	0.476
5.670	0.085
5.675	0.206
5.680	0.823
5.685	0.853
5.690	0.236
5.695	0.357
5.700	0.278
5.705	1.189
5.710	0.312
5.715	0.421
5.720	0.662
5.725	0.693
5.730	0.199
5.735	1.089
5.740	0.765
5.745	0.270
5.750	0.865
5.755	0.888
5.760	0.642
5.765	0.783
5.770	0.416
5.775	0.501
5.780	0.650
5.785	0.377
5.790	0.240
5.795	0.730
5.800	1.039
5.805	0.196
5.810	0.592
5.815	0.385
5.820	0.593
5.825	1.504
5.830	0.191
5.835	0.254
5.840	0.785
5.845	1.122
5.850	0.540
5.855	0.723
5.860	0.622
5.865	1.651
5.870	0.477
5.875	0.203
5.880	0.161
5.885	0.202
5.890	0.581
5.895	0.557
5.900	0.823
5.905	0.111
5.910	0.673
5.915	0.902
5.920	0.768
5.925	0.841
5.930	0.938
5.935	1.604
5.940	0.821
5.945	0.500
5.950	1.448
5.955	1.107
5.960	0.823
5.965	0.285
5.970	1.015
5.975	1.219
5.980	1.007
5.985	0.243
5.990	0.736
5.995	0.042
6.000	0.433
6.005	0.818
6.010	0.158
6.015	1.091
6.020	0.912
6.025	0.669
6.030	0.926
6.035	0.568
6.040	0.947
6.045	0.532
6.050	0.281
6.055	0.876
6.060	0.613
6.065	0.147
6.070	0.345
6.075	0.654
6.080	0.452
6.085	0.795
6.090	0.561
6.095	0.031
6.100	1.178
6.105	0.159
6.110	0.468
6.115	0.437
6.120	0.695
6.125	0.644
6.130	0.437
6.135	0.516
6.140	0.059
6.145	0.939
6.150	0.463
6.155	0.510
6.160	0.540
6.165	0.646
6.170	0.756
6.175	0.421
6.180	0.457
6.185	0.444
6.190	0.631
6.195	0.769
6.200	1.293
6.205	0.481
6.210	1.354
6.215	0.628
6.220	0.624
6.225	1.093
6.230	0.371
6.235	1.063
6.240	0.434
6.245	0.818
6.250	1.224
6.255	0.701
6.260	1.173
6.265	0.760
6.270	0.755
6.275	0.516
6.280	0.530
6.285	0.355
6.290	0.537
6.295	0.734
6.300	1.395
6.305	0.524
6.310	0.651
6.315	0.896
6.320	0.916
6.325	0.710
6.330	0.843
6.335	0.864
6.340	0.216
6.345	0.149
6.350	0.299
6.355	0.111
6.360	0.551
6.365	0.936
6.370	0.750
6.375	0.747
6.380	0.101
6.385	0.664
6.390	0.136
6.395	0.690
6.400	0.814
6.405	0.544
6.410	0.350
6.415	0.060
6.420	0.265
6.425	0.179
6.430	0.615
6.435	0.457
6.440	0.806
6.445	0.352
6.450	0.580
6.455	0.644
6.460	1.522
6.465	0.449
6.470	0.919
6.475	0.864
6.480	0.314
6.485	0.591
6.490	0.740
6.495	0.361
6.500	0.102
6.505	0.338
6.510	0.205
6.515	0.739
6.520	0.142
6.525	1.485
6.530	0.225
6.535	0.471
6.540	0.789
6.545	0.556
6.550	1.102
6.555	0.376
6.560	0.760
6.565	0.217
6.570	0.779
6.575	0.234
6.580	0.592
6.585	0.670
6.590	0.520
6.595	0.166
6.600	0.637
6.605	0.849
6.610	0.810
6.615	0.992
6.620	1.069
6.625	0.865
6.630	0.270
6.635	0.846
6.640	0.549
6.645	0.759
6.650	0.461
6.655	0.918
6.660	0.680
6.665	0.714
6.670	0.723
6.675	0.393
6.680	0.681
6.685	0.361
6.690	0.702
6.695	0.315
6.700	0.372
6.705	1.025
6.710	1.048
6.715	0.746
6.720	0.809
6.725	0.215
6.730	0.430
6.735	0.371
6.740	0.893
6.745	0.828
6.750	0.537
6.755	1.424
6.760	0.460
6.765	0.852
6.770	0.111
6.775	0.613
6.780	0.489
6.785	0.721
6.790	0.398
6.795	0.065
6.800	1.061
6.805	0.220
6.810	0.465
6.815	0.160
6.820	0.160
6.825	0.320
6.830	0.353
6.835	0.534
6.840	0.380
6.845	0.752
6.850	0.599
6.855	0.433
6.860	1.056
6.865	0.117
6.870	0.314
6.875	0.273
6.880	0.384
6.885	1.089
6.890	0.459
6.895	0.443
6.900	0.660
6.905	0.915
6.910	0.754
6.915	0.790
6.920	0.879
6.925	0.384
6.930	0.230
6.935	0.735
6.940	0.444
6.945	1.003
6.950	0.748
6.955	0.235
6.960	0.129
6.965	1.231
6.970	1.113
6.975	0.319
6.980	0.190
6.985	0.397
6.990	0.675
6.995	0.540
7.000	0.422
7.005	0.539
7.010	0.714
7.015	0.868
7.020	0.036
7.025	0.224
7.030	1.066
7.035	1.462
7.040	1.084
7.045	0.864
7.050	0.335
7.055	0.462
7.060	0.833
7.065	0.094
7.070	0.375
7.075	0.751
7.080	0.648
7.085	1.128
7.090	0.778
7.095	0.670
7.100	0.469
7.105	0.201
7.110	1.051
7.115	1.073
7.120	0.951
7.125	0.506
7.130	1.048
7.135	0.690
7.140	0.318
7.145	0.762
7.150	0.559
7.155	0.498
7.160	0.741
7.165	0.329
7.170	0.660
7.175	0.942
7.180	0.977
7.185	0.883
7.190	0.888
7.195	0.148
7.200	0.729
7.205	1.320
7.210	0.437
7.215	0.696
7.220	0.326
7.225	0.418
7.230	0.891
7.235	0.930
7.240	1.085
7.245	0.822
7.250	0.514
7.255	0.370
7.260	0.482
7.265	1.019
7.270	0.557
7.275	0.418
7.280	0.222
7.285	0.180
7.290	0.855
7.295	1.732
7.300	0.450
7.305	0.422
7.310	0.613
7.315	0.944
7.320	0.964
7.325	0.809
7.330	0.296
7.335	0.454
7.340	0.302
7.345	0.984
7.350	0.760
7.355	0.719
7.360	0.510
7.365	0.889
7.370	0.839
7.375	1.059
7.380	0.839
7.385	0.377
7.390	0.451
7.395	0.623
7.400	0.462
7.405	0.778
7.410	0.279
7.415	0.140
7.420	0.615
7.425	0.576
7.430	0.654
7.435	0.625
7.440	0.291
7.445	0.451
7.450	0.910
7.455	0.369
7.460	1.264
7.465	0.735
7.470	1.471
7.475	0.515
7.480	1.043
7.485	0.109
7.490	0.543
7.495	0.642
7.500	0.223
7.505	1.210
7.510	0.335
7.515	0.940
7.520	0.417
7.525	0.242
7.530	0.666
7.535	0.522
7.540	0.219
7.545	0.082
7.550	1.396
7.555	0.446
7.560	0.459
7.565	0.613
7.570	0.080
7.575	1.349
7.580	0.610
7.585	1.097
7.590	0.678
7.595	0.260
7.600	0.479
7.605	0.640
7.610	0.391
7.615	0.293
7.620	0.933
7.625	0.490
7.630	0.430
7.635	0.731
7.640	0.466
7.645	0.179
7.650	0.629
7.655	0.278
7.660	0.594
7.665	0.716
7.670	0.225
7.675	0.490
7.680	2.034
7.685	0.561
7.690	0.768
7.695	1.065
7.700	0.656
7.705	0.295
7.710	0.627
7.715	0.487
7.720	0.773
7.725	0.302
7.730	0.889
7.735	0.226
7.740	0.937
7.745	0.646
7.750	0.332
7.755	0.429
7.760	0.261
7.765	0.586
7.770	0.507
7.775	0.171
7.780	0.915
7.785	0.929
7.790	0.484
7.795	0.770
7.800	0.246
7.805	0.367
7.810	0.621
7.815	0.740
7.820	1.269
7.825	0.577
7.830	1.153
7.835	0.404
7.840	0.687
7.845	0.177
7.850	0.257
7.855	0.528
7.860	1.003
7.865	0.938
7.870	0.489
7.875	1.361
7.880	0.106
7.885	0.949
7.890	0.181
7.895	0.291
7.900	1.182
7.905	0.530
7.910	0.571
7.915	0.073
7.920	0.544
7.925	0.412
7.930	0.854
7.935	0.841
7.940	0.630
7.945	0.203
7.950	0.816
7.955	0.251
7.960	0.738
7.965	0.877
7.970	0.710
7.975	0.526
7.980	0.404
7.985	0.816
7.990	0.458
7.995	0.957
8.000	0.563
8.005	0.084
8.010	0.244
8.015	0.859
8.020	1.126
8.025	1.259
8.030	0.945
8.035	0.126
8.040	0.752
8.045	0.128
8.050	1.233
8.055	0.253
8.060	0.336
8.065	0.576
8.070	0.426
8.075	0.766
8.080	0.525
8.085	0.533
8.090	0.885
8.095	0.511
8.100	0.685
8.105	0.216
8.110	0.701
8.115	0.696
8.120	0.481
8.125	0.381
8.130	0.530
8.135	1.022
8.140	0.990
8.145	0.289
8.150	0.433
8.155	0.227
8.160	0.524
8.165	0.381
8.170	1.142
8.175	0.754
8.180	1.006
8.185	0.629
8.190	0.447
8.194	0.137
8.199	0.159
8.204	0.442
8.209	0.431
8.214	0.491
8.219	0.181
8.224	0.764
8.229	0.536
8.234	0.774
8.239	1.036
8.244	1.159
8.249	0.372
8.254	0.416
8.259	0.979
8.264	0.685
8.269	0.598
8.274	0.601
8.279	0.799
8.284	0.907
8.289	0.532
8.294	1.095
8.299	0.821
8.304	1.377
8.309	1.277
8.314	0.794
8.319	0.996
8.324	0.232
8.329	0.401
8.334	0.881
8.339	1.035
8.344	0.782
8.349	0.915
8.354	0.607
8.359	0.558
8.364	1.055
8.369	0.586
8.374	0.891
8.379	0.422
8.384	0.184
8.389	1.195
8.394	0.487
8.399	0.520
8.404	0.497
8.409	0.477
8.414	0.692
8.419	0.539
8.424	0.642
8.429	0.808
8.434	0.314
8.439	0.682
8.444	0.837
8.449	0.572
8.454	0.989
8.459	0.826
8.464	0.814
8.469	0.697
8.474	0.247
8.479	0.481
8.484	0.846
8.489	0.569
8.494	0.716
8.499	0.034
8.504	0.306
8.509	0.720
8.514	1.310
8.519	0.578
8.524	0.389
8.529	0.443
8.534	0.327
8.539	0.547
8.544	1.406
8.549	0.221
8.554	0.746
8.559	0.655
8.564	0.248
8.569	0.679
8.574	0.426
8.579	0.884
8.584	0.779
8.589	1.102
8.594	0.568
8.599	1.014
8.604	0.280
8.609	0.258
8.614	0.348
8.619	0.270
8.624	0.112
8.629	1.084
8.634	0.840
8.639	1.557
8.644	0.850
8.649	0.480
8.654	0.376
8.659	0.928
8.664	0.228
8.669	0.665
8.674	0.436
8.679	0.848
8.684	0.477
8.689	0.515
8.694	0.467
8.699	0.212
8.704	0.891
8.709	0.576
8.714	0.490
8.719	0.650
8.724	1.289
8.729	1.379
8.734	0.838
8.739	0.450
8.744	0.379
8.749	0.593
8.754	1.471
8.759	1.051
8.764	0.067
8.769	1.167
8.774	0.579
8.779	0.103
8.784	0.771
8.789	0.687
8.794	0.374
8.799	1.609
8.804	0.745
8.809	0.614
8.814	0.335
8.819	0.661
8.824	1.049
8.829	0.794
8.834	0.456
8.839	0.824
8.844	0.625
8.849	0.169
8.854	0.452
8.859	0.276
8.864	0.561
8.869	0.514
8.874	1.299
8.879	0.952
8.884	0.442
8.889	0.830
8.894	1.779
8.899	0.199
8.904	0.151
8.909	0.733
8.914	0.913
8.919	0.986
8.924	0.627
8.929	0.517
8.934	0.567
8.939	0.551
8.944	0.427
8.949	0.458
8.954	1.103
8.959	1.139
8.964	0.388
8.969	0.149
8.974	0.526
8.979	0.490
8.984	0.607
8.989	0.423
8.994	0.389
8.999	0.825
9.004	0.594
9.009	1.279
9.014	0.667
9.019	0.582
9.024	0.927
9.029	0.749
9.034	0.317
9.039	0.676
9.044	0.658
9.049	0.156
9.054	0.729
9.059	0.283
9.064	0.966
9.069	0.683
9.074	0.466
9.079	0.758
9.084	0.395
9.089	0.085
9.094	0.308
9.099	1.110
9.104	0.838
9.109	0.629
9.114	0.267
9.119	0.457
9.124	0.252
9.129	0.415
9.134	0.532
9.139	0.822
9.144	0.789
9.149	0.390
9.154	0.526
9.159	0.695
9.164	0.657
9.169	0.511
9.174	0.212
9.179	0.348
9.184	0.978
9.189	0.219
9.194	1.066
9.199	0.300
9.204	0.563
9.209	0.828
9.214	0.423
9.219	0.657
9.224	0.062
9.229	0.811
9.234	0.476
9.239	0.209
9.244	0.664
9.249	0.487
9.254	1.019
9.259	0.807
9.264	0.811
9.269	1.031
9.274	0.925
9.279	0.882
9.284	0.607
9.289	0.166
9.294	0.591
9.299	0.167
9.304	0.341
9.309	1.273
9.314	1.085
9.319	0.630
9.324	0.355
9.329	0.205
9.334	0.340
9.339	0.703
9.344	0.368
9.349	0.721
9.354	1.129
9.359	0.674
9.364	0.435
9.369	0.901
9.374	0.566
9.379	0.518
9.384	0.624
9.389	0.239
9.394	0.178
9.399	0.759
9.404	0.621
9.409	0.694
9.414	0.951
9.419	1.426
9.424	0.719
9.429	0.747
9.434	0.778
9.439	0.273
9.444	1.224
9.449	0.309
9.454	1.008
9.459	0.536
9.464	0.854
9.469	1.657
9.474	0.519
9.479	0.956
9.484	0.834
9.489	0.802
9.494	0.942
9.499	0.398
9.504	0.350
9.509	0.320
9.514	0.782
9.519	0.928
9.524	0.356
9.529	0.608
9.534	0.880
9.539	1.209
9.544	1.142
9.549	0.688
9.554	0.452
9.559	0.395
9.564	0.742
9.569	0.111
9.574	0.619
9.579	1.422
9.584	0.665
9.589	0.304
9.594	1.529
9.599	0.794
9.604	0.194
9.609	0.688
9.614	0.495
9.619	0.639
9.624	0.510
9.629	0.926
9.634	0.861
9.639	0.244
9.644	0.593
9.649	0.457
9.654	0.544
9.659	0.587
9.664	0.093
9.669	0.420
9.674	0.990
9.679	0.855
9.684	0.619
9.689	0.363
9.694	0.833
9.699	0.452
9.704	0.557
9.709	0.340
9.714	0.665
9.719	0.365
9.724	0.515
9.729	0.533
9.734	0.421
9.739	0.749
9.744	0.752
9.749	1.376
9.754	0.474
9.759	0.306
9.764	0.279
9.769	0.062
9.774	0.379
9.779	0.854
9.784	0.744
9.789	0.947
9.794	0.318
9.799	0.449
9.804	0.175
9.809	0.242
9.814	0.633
9.819	1.084
9.824	0.895
9.829	0.553
9.834	0.665
9.839	1.421
9.844	0.233
9.849	0.687
9.854	0.306
9.859	0.227
9.864	0.691
9.869	1.480
9.874	0.423
9.879	0.467
9.884	0.530
9.889	0.096
9.894	0.105
9.899	0.578
9.904	0.681
9.909	0.446
9.914	1.033
9.919	1.541
9.924	0.739
9.929	0.624
9.934	0.568
9.939	0.949
9.944	0.809
9.949	0.829
9.954	0.534
9.959	0.561
9.964	0.364
9.969	1.155
9.974	0.559
9.979	1.065
9.984	0.905
9.989	1.285
9.994	0.810
[truncated: 1 more rows]
