# Supplementary material for: Chemometric Analysis of a Ternary Mixture of Caffeine, Quinic Acid, and Nicotinic Acid by Terahertz Spectroscopy
Source: ACS Omega. 2022 Sep 27;7(40):35783–91. doi: 10.1021/acsomega.2c03808 (PMC9558605; doi:10.1021/acsomega.2c03808)
Supplement: Supplementary file 2 — ao2c03808_si_002.zip [file ao2c03808_si_002.zip › data_and_codes/extended_data/id0-48_run001/fda-2-3.csv]

0.000	1622.166
0.005	755.639
0.010	678.808
0.015	1163.271
0.020	1438.656
0.025	352.874
0.030	702.938
0.035	692.094
0.040	511.099
0.045	1154.655
0.050	884.789
0.055	1413.296
0.060	622.814
0.065	69.453
0.070	1136.501
0.075	1090.760
0.080	1415.314
0.085	1006.876
0.090	245.180
0.095	367.199
0.100	752.472
0.105	1276.438
0.110	1641.705
0.115	1269.221
0.120	3370.932
0.125	2906.519
0.130	1835.046
0.135	3015.801
0.140	3462.168
0.145	3742.122
0.150	4208.551
0.155	4064.845
0.160	3615.246
0.165	2721.349
0.170	2242.970
0.175	3440.317
0.180	3937.685
0.185	3488.903
0.190	4541.087
0.195	5965.909
0.200	6449.305
0.205	5859.007
0.210	6280.990
0.215	6143.676
0.220	6938.108
0.225	6739.352
0.230	7697.136
0.235	8936.074
0.240	8218.412
0.245	7781.275
0.250	7591.390
0.255	7477.349
0.260	7140.489
0.265	8058.477
0.270	8004.614
0.275	9490.920
0.280	9222.655
0.285	8267.377
0.290	8717.335
0.295	9407.655
0.300	9148.220
0.305	9016.807
0.310	9784.148
0.315	9310.071
0.320	9678.082
0.325	9466.730
0.330	9978.350
0.335	9278.356
0.340	9260.100
0.345	9052.846
0.350	9941.786
0.355	9972.375
0.360	8990.228
0.365	9902.068
0.370	10503.216
0.375	10280.554
0.380	9325.525
0.385	9575.855
0.390	9377.095
0.395	9534.782
0.400	9084.234
0.405	9420.065
0.410	9482.174
0.415	9467.810
0.420	9134.418
0.425	9058.708
0.430	9334.353
0.435	8780.409
0.440	8793.477
0.445	9426.338
0.450	9742.883
0.455	9105.410
0.460	9601.233
0.465	9068.028
0.470	9058.222
0.475	9046.722
0.480	9037.998
0.485	9252.650
0.490	9141.814
0.495	8868.133
0.500	8686.310
0.505	8853.929
0.510	8781.519
0.515	8808.599
0.520	8723.701
0.525	8643.106
0.530	8443.778
0.535	8426.968
0.540	8850.485
0.545	8663.332
0.550	7695.736
0.555	5518.565
0.560	3899.157
0.565	7126.323
0.570	7972.691
0.575	8295.237
0.580	8669.761
0.585	8480.532
0.590	8338.165
0.595	8481.981
0.600	8627.472
0.605	8165.729
0.610	8293.033
0.615	8313.560
0.620	8001.570
0.625	7947.172
0.630	7880.713
0.635	7862.487
0.640	7654.892
0.645	7665.182
0.650	7457.025
0.655	7791.424
0.660	7547.618
0.665	7314.204
0.670	7425.346
0.675	7533.517
0.680	7394.678
0.685	7244.378
0.690	7161.526
0.695	7165.706
0.700	7097.115
0.705	6651.622
0.710	6806.802
0.715	6703.429
0.720	6512.413
0.725	6522.303
0.730	6332.652
0.735	6270.325
0.740	6334.982
0.745	5847.858
0.750	4768.374
0.755	3424.641
0.760	5172.213
0.765	5682.083
0.770	5712.955
0.775	5924.069
0.780	5931.775
0.785	5774.998
0.790	5631.103
0.795	5818.775
0.800	5627.117
0.805	5475.769
0.810	5454.515
0.815	5371.544
0.820	5366.594
0.825	5269.399
0.830	5051.941
0.835	5107.751
0.840	5158.007
0.845	4895.693
0.850	4864.480
0.855	5012.316
0.860	4881.609
0.865	4877.471
0.870	4819.816
0.875	4848.749
0.880	4844.056
0.885	4760.881
0.890	4710.562
0.895	4772.863
0.900	4598.619
0.905	4486.452
0.910	4569.802
0.915	4437.892
0.920	4273.840
0.925	4246.319
0.930	4232.124
0.935	4175.520
0.940	4098.637
0.945	3945.952
0.950	3979.012
0.955	3960.844
0.960	3792.497
0.965	3762.929
0.970	3742.354
0.975	3737.547
0.980	3505.625
0.985	3320.496
0.990	2345.704
0.995	3024.132
1.000	3278.457
1.005	3603.741
1.010	3601.385
1.015	3384.486
1.020	3428.951
1.025	3470.429
1.030	3373.013
1.035	3224.986
1.040	3163.054
1.045	3202.307
1.050	3148.949
1.055	2937.555
1.060	2991.596
1.065	2981.963
1.070	2870.056
1.075	2731.873
1.080	2699.484
1.085	2555.696
1.090	2194.443
1.095	1157.431
1.100	172.954
1.105	1026.707
1.110	1642.892
1.115	946.300
1.120	1692.377
1.125	2281.192
1.130	2473.784
1.135	2479.573
1.140	2402.620
1.145	2342.272
1.150	2024.793
1.155	1203.703
1.160	873.723
1.165	151.431
1.170	709.585
1.175	1604.887
1.180	1964.738
1.185	2130.019
1.190	2194.911
1.195	2112.651
1.200	2127.041
1.205	1847.945
1.210	731.422
1.215	1513.989
1.220	1918.514
1.225	1889.164
1.230	1077.670
1.235	1409.036
1.240	1918.159
1.245	2173.866
1.250	2167.499
1.255	2198.462
1.260	2177.910
1.265	2095.597
1.270	2148.886
1.275	2069.142
1.280	1916.847
1.285	1972.940
1.290	2007.386
1.295	1859.790
1.300	1905.556
1.305	1906.551
1.310	1849.141
1.315	1848.334
1.320	1810.750
1.325	1631.380
1.330	1755.736
1.335	1750.040
1.340	1756.258
1.345	1800.004
1.350	1663.650
1.355	1670.909
1.360	1717.585
1.365	1654.484
1.370	1604.634
1.375	1629.317
1.380	1625.200
1.385	1544.609
1.390	1519.437
1.395	1465.054
1.400	1394.337
1.405	1183.740
1.410	543.594
1.415	16.686
1.420	784.503
1.425	1201.440
1.430	1354.866
1.435	1454.090
1.440	1451.770
1.445	1415.232
1.450	1466.950
1.455	1498.239
1.460	1429.063
1.465	1434.315
1.470	1451.302
1.475	1402.969
1.480	1369.902
1.485	1362.524
1.490	1348.736
1.495	1318.004
1.500	1257.727
1.505	1266.126
1.510	1263.119
1.515	1214.159
1.520	1191.375
1.525	1206.478
1.530	1184.311
1.535	1152.828
1.540	1135.697
1.545	1085.810
1.550	1126.607
1.555	1095.949
1.560	1082.869
1.565	1117.410
1.570	1088.020
1.575	1045.738
1.580	1057.325
1.585	1038.892
1.590	958.847
1.595	917.618
1.600	786.847
1.605	277.534
1.610	486.983
1.615	746.918
1.620	820.572
1.625	818.983
1.630	785.475
1.635	767.260
1.640	743.339
1.645	674.706
1.650	625.216
1.655	517.165
1.660	214.802
1.665	49.895
1.670	33.225
1.675	47.792
1.680	107.642
1.685	337.812
1.690	482.322
1.695	539.643
1.700	528.192
1.705	479.523
1.710	353.034
1.715	82.330
1.720	36.316
1.725	45.087
1.730	258.185
1.735	430.368
1.740	505.031
1.745	538.615
1.750	554.437
1.755	537.888
1.760	523.540
1.765	312.390
1.770	390.178
1.775	474.820
1.780	502.975
1.785	489.724
1.790	461.594
1.795	336.821
1.800	117.979
1.805	258.560
1.810	406.057
1.815	449.954
1.820	456.335
1.825	456.389
1.830	448.780
1.835	438.647
1.840	427.276
1.845	418.655
1.850	403.182
1.855	377.050
1.860	349.433
1.865	264.229
1.870	72.355
1.875	74.220
1.880	247.459
1.885	322.162
1.890	343.939
1.895	354.052
1.900	354.577
1.905	345.605
1.910	324.567
1.915	294.970
1.920	138.373
1.925	23.263
1.930	200.383
1.935	278.975
1.940	305.436
1.945	310.698
1.950	307.364
1.955	304.100
1.960	299.004
1.965	292.091
1.970	289.019
1.975	285.902
1.980	276.362
1.985	273.397
1.990	267.725
1.995	260.570
2.000	255.674
2.005	249.131
2.010	243.951
2.015	238.525
2.020	195.850
2.025	207.339
2.030	210.002
2.035	197.233
2.040	153.809
2.045	39.345
2.050	114.867
2.055	157.961
2.060	170.810
2.065	164.776
2.070	152.531
2.075	116.742
2.080	57.094
2.085	108.025
2.090	125.562
2.095	124.731
2.100	121.501
2.105	116.044
2.110	112.321
2.115	109.369
2.120	106.111
2.125	103.205
2.130	100.410
2.135	98.394
2.140	96.887
2.145	92.420
2.150	85.906
2.155	78.905
2.160	60.373
2.165	18.772
2.170	3.251
2.175	31.825
2.180	53.049
2.185	60.997
2.190	57.465
2.195	29.854
2.200	2.171
2.205	16.850
2.210	38.735
2.215	43.702
2.220	24.501
2.225	3.814
2.230	8.207
2.235	31.002
2.240	42.012
2.245	42.026
2.250	37.024
2.255	33.763
2.260	23.424
2.265	2.599
2.270	7.067
2.275	5.381
2.280	23.284
2.285	33.251
2.290	37.778
2.295	40.325
2.300	42.826
2.305	41.946
2.310	42.649
2.315	43.087
2.320	40.389
2.325	37.709
2.330	40.396
2.335	39.303
2.340	38.563
2.345	28.709
2.350	8.398
2.355	24.163
2.360	31.234
2.365	29.557
2.370	12.552
2.375	18.213
2.380	28.106
2.385	26.659
2.390	10.178
2.395	2.878
2.400	4.760
2.405	9.854
2.410	21.001
2.415	25.672
2.420	28.256
2.425	29.274
2.430	28.174
2.435	25.181
2.440	28.892
2.445	29.113
2.450	25.786
2.455	24.730
2.460	18.528
2.465	4.771
2.470	5.031
2.475	4.751
2.480	15.365
2.485	21.121
2.490	25.388
2.495	26.600
2.500	27.423
2.505	28.926
2.510	28.659
2.515	31.023
2.520	30.469
2.525	30.795
2.530	31.761
2.535	31.623
2.540	32.566
2.545	32.781
2.550	32.557
2.555	33.230
2.560	33.887
2.565	33.928
2.570	28.952
2.575	28.546
2.580	31.552
2.585	32.749
2.590	33.568
2.595	31.863
2.600	30.728
2.605	31.450
2.610	27.441
2.615	24.495
2.620	22.448
2.625	18.434
2.630	9.702
2.635	4.340
2.640	3.658
2.645	1.232
2.650	4.272
2.655	4.331
2.660	9.095
2.665	8.208
2.670	2.883
2.675	11.549
2.680	17.172
2.685	18.227
2.690	8.333
2.695	6.535
2.700	15.726
2.705	20.373
2.710	21.425
2.715	23.535
2.720	22.767
2.725	22.626
2.730	23.542
2.735	21.871
2.740	21.055
2.745	18.859
2.750	16.647
2.755	15.715
2.760	13.418
2.765	9.920
2.770	2.340
2.775	1.818
2.780	1.033
2.785	0.411
2.790	5.121
2.795	7.990
2.800	11.649
2.805	12.308
2.810	13.944
2.815	15.969
2.820	15.948
2.825	18.620
2.830	18.272
2.835	19.762
2.840	18.754
2.845	20.039
2.850	19.013
2.855	19.246
2.860	19.398
2.865	19.870
2.870	17.034
2.875	17.210
2.880	11.735
2.885	3.369
2.890	3.078
2.895	4.154
2.900	10.314
2.905	12.920
2.910	14.860
2.915	16.707
2.920	15.423
2.925	15.212
2.930	15.323
2.935	14.473
2.940	13.814
2.945	13.510
2.950	12.727
2.955	11.667
2.960	9.407
2.965	3.700
2.970	0.732
2.975	0.694
2.980	1.932
2.985	1.862
2.990	3.476
2.995	5.832
3.000	4.169
3.005	3.134
3.010	0.674
3.015	2.121
3.020	1.338
3.025	1.433
3.030	2.084
3.035	3.397
3.040	4.438
3.045	2.337
3.050	0.418
3.055	2.305
3.060	4.836
3.065	5.343
3.070	4.897
3.075	3.909
3.080	3.844
3.085	4.840
3.090	4.914
3.095	4.305
3.100	4.285
3.105	4.361
3.110	4.767
3.115	6.400
3.120	4.665
3.125	4.799
3.130	2.362
3.135	0.390
3.140	0.316
3.145	0.607
3.150	1.654
3.155	1.435
3.160	2.425
3.165	1.695
3.170	0.207
3.175	1.166
3.180	1.562
3.185	0.946
3.190	0.377
3.195	0.914
3.200	1.806
3.205	2.154
3.210	2.289
3.215	1.821
3.220	1.241
3.225	2.029
3.230	2.503
3.235	1.311
3.240	1.310
3.245	0.252
3.250	2.229
3.255	2.665
3.260	2.495
3.265	0.757
3.270	1.531
3.275	0.914
3.280	1.283
3.285	1.545
3.290	2.498
3.295	1.130
3.300	1.600
3.305	2.521
3.310	2.247
3.315	0.610
3.320	1.241
3.325	1.569
3.330	1.005
3.335	0.885
3.340	0.491
3.345	0.307
3.350	0.486
3.355	1.175
3.360	0.380
3.365	0.512
3.370	0.236
3.375	0.954
3.380	0.685
3.385	0.944
3.390	0.410
3.395	0.510
3.400	0.610
3.405	0.431
3.410	1.091
3.415	1.309
3.420	0.208
3.425	0.207
3.430	0.381
3.435	0.985
3.440	1.059
3.445	0.509
3.450	0.895
3.455	1.053
3.460	0.184
3.465	1.000
3.470	1.725
3.475	0.305
3.480	0.820
3.485	0.556
3.490	0.347
3.495	1.251
3.500	1.252
3.505	0.640
3.510	0.239
3.515	0.211
3.520	0.759
3.525	0.129
3.530	0.822
3.535	0.512
3.540	1.758
3.545	0.381
3.550	1.098
3.555	0.982
3.560	1.560
3.565	1.357
3.570	0.436
3.575	0.734
3.580	0.421
3.585	1.098
3.590	0.716
3.595	0.755
3.600	0.408
3.605	0.525
3.610	0.882
3.615	0.879
3.620	1.016
3.625	0.818
3.630	1.009
3.635	0.453
3.640	0.930
3.645	1.216
3.650	0.592
3.655	0.352
3.660	0.217
3.665	0.579
3.670	0.190
3.675	1.007
3.680	0.201
3.685	0.305
3.690	0.534
3.695	1.093
3.700	1.359
3.705	1.813
3.710	0.588
3.715	1.361
3.720	1.878
3.725	1.370
3.730	0.844
3.735	1.272
3.740	1.467
3.745	0.882
3.750	1.299
3.755	0.980
3.760	1.178
3.765	2.315
3.770	1.276
3.775	0.876
3.780	1.381
3.785	1.033
3.790	1.090
3.795	1.577
3.800	0.736
3.805	1.033
3.810	0.505
3.815	0.881
3.820	0.975
3.825	1.674
3.830	0.643
3.835	0.261
3.840	1.070
3.845	2.105
3.850	0.884
3.855	1.671
3.860	1.240
3.865	0.886
3.870	1.089
3.875	1.487
3.880	2.500
3.885	1.311
3.890	1.475
3.895	1.156
3.900	1.669
3.905	1.225
3.910	0.299
3.915	0.881
3.920	0.722
3.925	0.272
3.930	1.135
3.935	0.733
3.940	1.111
3.945	0.755
3.950	0.631
3.955	0.561
3.960	1.049
3.965	0.130
3.970	0.433
3.975	0.274
3.980	1.070
3.985	1.423
3.990	0.933
3.995	1.239
4.000	0.298
4.005	0.617
4.010	1.302
4.015	1.278
4.020	0.940
4.025	0.664
4.030	0.203
4.035	0.556
4.040	0.691
4.045	0.854
4.050	0.084
4.055	0.511
4.060	0.444
4.065	0.417
4.070	1.403
4.075	0.573
4.080	0.584
4.085	1.005
4.090	1.524
4.095	0.367
4.100	0.805
4.105	0.499
4.110	0.126
4.115	0.934
4.120	1.227
4.125	1.115
4.130	0.164
4.135	1.403
4.140	0.845
4.145	0.854
4.150	0.700
4.155	0.588
4.160	0.924
4.165	0.596
4.170	0.289
4.175	1.119
4.180	1.400
4.185	1.362
4.190	0.549
4.195	1.130
4.200	1.165
4.205	0.446
4.210	0.506
4.215	1.152
4.220	0.773
4.225	0.484
4.230	1.060
4.235	1.683
4.240	0.512
4.245	0.864
4.250	0.831
4.255	0.611
4.260	0.699
4.265	0.903
4.270	0.896
4.275	0.578
4.280	0.340
4.285	0.503
4.290	1.489
4.295	0.994
4.300	0.670
4.305	0.616
4.310	1.086
4.315	0.453
4.320	0.885
4.325	0.182
4.330	0.508
4.335	0.431
4.340	0.769
4.345	0.148
4.350	0.659
4.355	1.201
4.360	0.636
4.365	0.880
4.370	1.383
4.375	0.581
4.380	0.219
4.385	0.249
4.390	0.780
4.395	0.673
4.400	0.705
4.405	0.317
4.410	0.700
4.415	1.624
4.420	1.088
4.425	0.563
4.430	0.242
4.435	1.174
4.440	0.218
4.445	1.073
4.450	0.637
4.455	1.126
4.460	0.456
4.465	0.975
4.470	0.772
4.475	0.635
4.480	0.988
4.485	0.356
4.490	0.740
4.495	0.266
4.500	0.300
4.505	0.790
4.510	0.903
4.515	0.928
4.520	1.020
4.525	0.599
4.530	1.266
4.535	0.446
4.540	0.835
4.545	0.430
4.550	1.062
4.555	0.520
4.560	1.042
4.565	0.901
4.570	0.680
4.575	0.728
4.580	0.177
4.585	0.523
4.590	0.597
4.595	0.319
4.600	0.958
4.605	0.359
4.610	0.468
4.615	0.418
4.620	0.188
4.625	0.209
4.630	1.220
4.635	1.205
4.640	0.510
4.645	0.708
4.650	0.092
4.655	1.277
4.660	0.764
4.665	0.720
4.670	0.352
4.675	0.723
4.680	0.205
4.685	0.498
4.690	0.698
4.695	0.223
4.700	0.221
4.705	0.275
4.710	0.666
4.715	1.112
4.720	0.238
4.725	0.701
4.730	0.169
4.735	0.397
4.740	1.360
4.745	0.654
4.750	0.775
4.755	1.322
4.760	0.463
4.765	0.627
4.770	1.077
4.775	0.681
4.780	1.255
4.785	0.465
4.790	0.463
4.795	0.419
4.800	0.900
4.805	0.524
4.810	0.910
4.815	1.041
4.820	0.861
4.825	0.222
4.830	0.314
4.835	0.540
4.840	0.343
4.845	0.277
4.850	0.314
4.855	0.361
4.860	0.512
4.865	0.563
4.870	0.875
4.875	1.189
4.880	1.039
4.885	0.124
4.890	0.305
4.895	1.225
4.900	1.292
4.905	1.262
4.910	0.299
4.915	0.267
4.920	0.842
4.925	0.257
4.930	1.193
4.935	1.392
4.940	0.675
4.945	0.777
4.950	0.788
4.955	0.579
4.960	0.457
4.965	0.804
4.970	0.902
4.975	0.238
4.980	0.730
4.985	0.415
4.990	1.094
4.995	0.523
5.000	0.369
5.005	0.581
5.010	0.986
5.015	0.931
5.020	0.783
5.025	0.390
5.030	0.620
5.035	1.513
5.040	0.389
5.045	1.492
5.050	0.412
5.055	0.401
5.060	0.932
5.065	0.956
5.070	0.017
5.075	0.268
5.080	0.358
5.085	0.562
5.090	1.234
5.095	0.219
5.100	0.225
5.105	0.932
5.110	0.080
5.115	0.704
5.120	0.338
5.125	0.127
5.130	0.912
5.135	0.282
5.140	0.419
5.145	0.429
5.150	0.894
5.155	0.886
5.160	0.631
5.165	0.108
5.170	0.382
5.175	0.766
5.180	0.308
5.185	0.712
5.190	0.675
5.195	1.153
5.200	0.468
5.205	1.128
5.210	0.216
5.215	0.131
5.220	0.635
5.225	1.304
5.230	0.191
5.235	0.132
5.240	1.167
5.245	0.944
5.250	0.590
5.255	0.390
5.260	1.254
5.265	0.752
5.270	0.579
5.275	0.117
5.280	0.541
5.285	0.555
5.290	0.270
5.295	0.719
5.300	1.274
5.305	0.283
5.310	1.287
5.315	0.329
5.320	1.319
5.325	0.719
5.330	0.370
5.335	1.002
5.340	0.916
5.345	0.282
5.350	0.913
5.355	0.674
5.360	0.661
5.365	0.275
5.370	0.434
5.375	0.044
5.380	0.857
5.385	0.695
5.390	0.459
5.395	1.042
5.400	0.675
5.405	0.412
5.410	0.094
5.415	0.741
5.420	1.165
5.425	0.939
5.430	1.489
5.435	1.112
5.440	0.305
5.445	0.357
5.450	0.739
5.455	0.233
5.460	0.674
5.465	0.379
5.470	0.290
5.475	0.821
5.480	0.491
5.485	1.274
5.490	0.354
5.495	1.164
5.500	0.322
5.505	0.717
5.510	0.566
5.515	0.297
5.520	0.471
5.525	1.032
5.530	1.033
5.535	0.268
5.540	0.933
5.545	0.673
5.550	0.368
5.555	1.472
5.560	0.423
5.565	0.320
5.570	0.151
5.575	0.236
5.580	0.468
5.585	1.132
5.590	0.328
5.595	1.133
5.600	0.585
5.605	0.449
5.610	1.553
5.615	0.680
5.620	0.140
5.625	0.997
5.630	0.708
5.635	0.556
5.640	0.111
5.645	0.508
5.650	0.959
5.655	1.101
5.660	0.645
5.665	0.307
5.670	0.346
5.675	1.240
5.680	0.170
5.685	0.197
5.690	0.789
5.695	1.041
5.700	0.221
5.705	0.366
5.710	0.856
5.715	0.621
5.720	1.087
5.725	0.416
5.730	0.421
5.735	1.378
5.740	0.476
5.745	0.658
5.750	0.554
5.755	0.499
5.760	0.541
5.765	0.124
5.770	0.406
5.775	0.327
5.780	0.461
5.785	0.395
5.790	0.690
5.795	0.807
5.800	0.196
5.805	0.480
5.810	1.160
5.815	0.270
5.820	1.248
5.825	0.714
5.830	0.142
5.835	0.782
5.840	0.188
5.845	0.281
5.850	0.607
5.855	0.498
5.860	0.531
5.865	0.051
5.870	0.187
5.875	0.662
5.880	0.781
5.885	0.691
5.890	0.846
5.895	0.766
5.900	0.263
5.905	0.489
5.910	0.779
5.915	0.634
5.920	0.452
5.925	0.889
5.930	1.072
5.935	0.409
5.940	0.884
5.945	0.663
5.950	0.402
5.955	0.784
5.960	0.439
5.965	0.481
5.970	0.850
5.975	0.545
5.980	1.032
5.985	0.295
5.990	0.894
5.995	0.985
6.000	0.402
6.005	0.493
6.010	0.619
6.015	0.730
6.020	0.864
6.025	1.185
6.030	0.114
6.035	0.953
6.040	0.261
6.045	0.787
6.050	0.447
6.055	0.645
6.060	0.579
6.065	1.202
6.070	0.651
6.075	1.151
6.080	1.301
6.085	0.478
6.090	0.677
6.095	0.872
6.100	0.226
6.105	0.846
6.110	0.012
6.115	1.003
6.120	1.047
6.125	0.497
6.130	0.976
6.135	0.506
6.140	0.640
6.145	0.254
6.150	0.365
6.155	0.522
6.160	0.242
6.165	0.220
6.170	1.174
6.175	0.459
6.180	1.154
6.185	0.820
6.190	0.521
6.195	0.877
6.200	1.027
6.205	0.826
6.210	0.497
6.215	0.849
6.220	0.469
6.225	1.187
6.230	0.830
6.235	0.336
6.240	0.141
6.245	0.399
6.250	0.895
6.255	0.531
6.260	0.027
6.265	0.828
6.270	0.685
6.275	0.286
6.280	0.109
6.285	0.741
6.290	1.196
6.295	0.814
6.300	0.837
6.305	0.686
6.310	0.500
6.315	0.803
6.320	0.895
6.325	0.860
6.330	0.222
6.335	0.381
6.340	0.547
6.345	0.981
6.350	1.436
6.355	1.185
6.360	0.817
6.365	1.051
6.370	0.380
6.375	0.675
6.380	0.574
6.385	0.401
6.390	0.329
6.395	0.446
6.400	0.290
6.405	0.907
6.410	0.735
6.415	0.384
6.420	0.705
6.425	0.451
6.430	0.576
6.435	0.549
6.440	0.968
6.445	0.250
6.450	0.975
6.455	0.151
6.460	0.431
6.465	1.043
6.470	0.562
6.475	0.880
6.480	0.505
6.485	1.015
6.490	0.917
6.495	0.604
6.500	0.999
6.505	0.874
6.510	1.337
6.515	0.953
6.520	1.078
6.525	0.301
6.530	0.479
6.535	0.239
6.540	0.579
6.545	0.126
6.550	0.443
6.555	0.968
6.560	0.431
6.565	1.237
6.570	1.268
6.575	0.630
6.580	1.466
6.585	0.946
6.590	0.132
6.595	0.203
6.600	1.186
6.605	1.205
6.610	0.723
6.615	0.684
6.620	0.659
6.625	0.837
6.630	0.807
6.635	0.907
6.640	0.713
6.645	0.598
6.650	0.217
6.655	0.311
6.660	0.261
6.665	0.121
6.670	0.549
6.675	0.349
6.680	0.592
6.685	0.165
6.690	0.887
6.695	1.117
6.700	1.076
6.705	0.644
6.710	0.985
6.715	0.783
6.720	0.498
6.725	0.709
6.730	1.565
6.735	0.750
6.740	0.894
6.745	0.448
6.750	0.658
6.755	0.945
6.760	0.331
6.765	0.757
6.770	0.482
6.775	0.212
6.780	0.477
6.785	0.764
6.790	1.326
6.795	0.296
6.800	0.826
6.805	0.342
6.810	0.630
6.815	0.240
6.820	1.009
6.825	0.442
6.830	0.344
6.835	0.621
6.840	1.132
6.845	0.983
6.850	0.622
6.855	0.222
6.860	1.196
6.865	0.659
6.870	0.550
6.875	0.215
6.880	0.994
6.885	0.305
6.890	0.772
6.895	0.154
6.900	0.568
6.905	0.708
6.910	1.038
6.915	0.627
6.920	1.058
6.925	0.434
6.930	0.279
6.935	0.321
6.940	0.795
6.945	0.124
6.950	0.827
6.955	1.170
6.960	0.824
6.965	1.146
6.970	0.568
6.975	0.456
6.980	0.506
6.985	0.604
6.990	1.070
6.995	0.876
7.000	0.410
7.005	0.846
7.010	0.198
7.015	0.271
7.020	0.501
7.025	0.508
7.030	0.678
7.035	1.050
7.040	0.819
7.045	0.935
7.050	0.636
7.055	0.750
7.060	0.347
7.065	0.557
7.070	0.726
7.075	0.731
7.080	0.670
7.085	1.008
7.090	0.369
7.095	0.624
7.100	1.088
7.105	0.736
7.110	1.070
7.115	0.629
7.120	0.525
7.125	1.741
7.130	0.288
7.135	0.729
7.140	0.740
7.145	0.285
7.150	0.445
7.155	0.767
7.160	0.595
7.165	0.627
7.170	0.634
7.175	0.941
7.180	0.226
7.185	1.069
7.190	0.504
7.195	0.201
7.200	0.794
7.205	0.830
7.210	0.546
7.215	0.702
7.220	0.644
7.225	0.596
7.230	0.778
7.235	0.561
7.240	0.714
7.245	0.725
7.250	0.419
7.255	0.598
7.260	0.571
7.265	1.185
7.270	0.456
7.275	1.174
7.280	0.079
7.285	0.212
7.290	0.233
7.295	0.460
7.300	0.421
7.305	0.323
7.310	0.502
7.315	0.768
7.320	1.063
7.325	0.842
7.330	0.455
7.335	0.692
7.340	0.458
7.345	0.393
7.350	0.207
7.355	0.808
7.360	0.857
7.365	1.107
7.370	0.689
7.375	0.434
7.380	0.476
7.385	0.440
7.390	0.316
7.395	0.800
7.400	0.247
7.405	0.541
7.410	0.210
7.415	0.186
7.420	0.096
7.425	0.653
7.430	0.695
7.435	0.771
7.440	0.144
7.445	1.141
7.450	1.075
7.455	0.696
7.460	0.171
7.465	0.369
7.470	0.526
7.475	1.245
7.480	0.551
7.485	0.491
7.490	0.701
7.495	0.603
7.500	0.961
7.505	0.559
7.510	0.492
7.515	0.522
7.520	0.672
7.525	0.360
7.530	0.502
7.535	0.679
7.540	0.810
7.545	0.687
7.550	0.625
7.555	0.151
7.560	0.601
7.565	0.933
7.570	0.508
7.575	0.857
7.580	1.164
7.585	1.628
7.590	0.864
7.595	0.327
7.600	0.551
7.605	1.283
7.610	0.150
7.615	0.646
7.620	0.754
7.625	0.326
7.630	0.984
7.635	0.544
7.640	0.682
7.645	1.023
7.650	0.622
7.655	0.805
7.660	0.364
7.665	0.927
7.670	0.568
7.675	0.207
7.680	0.371
7.685	0.499
7.690	0.738
7.695	0.740
7.700	0.798
7.705	0.955
7.710	0.803
7.715	0.336
7.720	0.465
7.725	1.276
7.730	0.405
7.735	0.407
7.740	0.555
7.745	0.310
7.750	0.063
7.755	0.591
7.760	0.891
7.765	0.432
7.770	0.870
7.775	0.666
7.780	0.416
7.785	0.650
7.790	1.044
7.795	0.415
7.800	0.398
7.805	0.192
7.810	0.945
7.815	1.179
7.820	0.937
7.825	0.546
7.830	0.682
7.835	0.953
7.840	0.643
7.845	0.314
7.850	0.679
7.855	0.227
7.860	0.767
7.865	0.776
7.870	1.353
7.875	0.891
7.880	1.643
7.885	0.686
7.890	0.168
7.895	0.882
7.900	0.629
7.905	0.726
7.910	0.517
7.915	0.299
7.920	1.011
7.925	0.476
7.930	0.544
7.935	0.232
7.940	0.348
7.945	0.560
7.950	0.534
7.955	0.501
7.960	0.479
7.965	0.602
7.970	0.469
7.975	0.554
7.980	0.204
7.985	1.345
7.990	0.931
7.995	0.563
8.000	1.227
8.005	0.144
8.010	0.577
8.015	0.588
8.020	0.294
8.025	0.928
8.030	0.562
8.035	0.247
8.040	1.483
8.045	0.630
8.050	0.568
8.055	0.153
8.060	0.884
8.065	0.368
8.070	0.586
8.075	0.146
8.080	0.927
8.085	1.184
8.090	1.046
8.095	0.633
8.100	0.799
8.105	0.332
8.110	0.666
8.115	0.810
8.120	0.813
8.125	0.850
8.130	0.607
8.135	0.203
8.140	0.107
8.145	1.218
8.150	0.358
8.155	1.157
8.160	0.958
8.165	1.267
8.170	1.083
8.175	0.602
8.180	0.652
8.185	0.349
8.190	0.484
8.194	0.864
8.199	1.101
8.204	0.409
8.209	0.923
8.214	0.439
8.219	1.697
8.224	0.888
8.229	1.081
8.234	0.894
8.239	0.057
8.244	0.882
8.249	0.876
8.254	0.732
8.259	0.694
8.264	0.921
8.269	0.693
8.274	0.425
8.279	0.830
8.284	0.168
8.289	0.584
8.294	0.293
8.299	0.930
8.304	0.766
8.309	0.368
8.314	0.213
8.319	0.851
8.324	0.554
8.329	1.122
8.334	0.270
8.339	0.863
8.344	0.442
8.349	1.229
8.354	0.234
8.359	1.655
8.364	0.653
8.369	0.606
8.374	0.561
8.379	0.487
8.384	1.479
8.389	0.662
8.394	0.531
8.399	0.833
8.404	0.507
8.409	0.733
8.414	1.077
8.419	0.444
8.424	0.847
8.429	1.061
8.434	0.655
8.439	0.968
8.444	0.728
8.449	0.637
8.454	0.306
8.459	0.586
8.464	0.746
8.469	0.089
8.474	1.004
8.479	0.864
8.484	0.443
8.489	1.701
8.494	0.469
8.499	0.122
8.504	0.531
8.509	0.313
8.514	0.541
8.519	0.161
8.524	0.667
8.529	1.061
8.534	0.243
8.539	0.956
8.544	0.804
8.549	1.385
8.554	0.290
8.559	0.502
8.564	1.392
8.569	0.171
8.574	0.777
8.579	0.512
8.584	0.797
8.589	0.066
8.594	0.882
8.599	0.610
8.604	0.166
8.609	0.826
8.614	0.969
8.619	0.758
8.624	0.489
8.629	0.604
8.634	0.444
8.639	0.368
8.644	0.620
8.649	0.520
8.654	0.260
8.659	0.551
8.664	1.263
8.669	0.431
8.674	0.374
8.679	0.782
8.684	0.456
8.689	0.602
8.694	1.286
8.699	0.734
8.704	0.615
8.709	0.793
8.714	0.336
8.719	0.935
8.724	0.287
8.729	0.262
8.734	1.162
8.739	1.146
8.744	0.904
8.749	1.262
8.754	0.709
8.759	0.254
8.764	0.788
8.769	0.359
8.774	0.628
8.779	0.399
8.784	0.673
8.789	0.921
8.794	0.301
8.799	0.460
8.804	0.347
8.809	0.202
8.814	0.795
8.819	0.060
8.824	0.636
8.829	0.839
8.834	0.711
8.839	0.901
8.844	0.802
8.849	0.887
8.854	1.322
8.859	0.577
8.864	0.656
8.869	0.219
8.874	1.267
8.879	0.219
8.884	0.281
8.889	0.544
8.894	0.764
8.899	0.580
8.904	0.516
8.909	0.406
8.914	0.531
8.919	0.689
8.924	0.563
8.929	0.337
8.934	0.741
8.939	0.746
8.944	0.596
8.949	0.970
8.954	0.526
8.959	0.070
8.964	1.410
8.969	0.374
8.974	0.089
8.979	1.450
8.984	0.691
8.989	0.408
8.994	0.285
8.999	0.566
9.004	0.194
9.009	0.571
9.014	1.638
9.019	1.253
9.024	1.029
9.029	0.360
9.034	0.634
9.039	1.045
9.044	0.366
9.049	0.291
9.054	0.969
9.059	0.200
9.064	1.169
9.069	0.652
9.074	0.601
9.079	1.463
9.084	1.082
9.089	0.503
9.094	0.959
9.099	0.351
9.104	0.445
9.109	0.958
9.114	0.440
9.119	0.288
9.124	1.311
9.129	0.499
9.134	0.315
9.139	0.560
9.144	0.491
9.149	0.108
9.154	0.889
9.159	0.270
9.164	0.615
9.169	0.164
9.174	0.365
9.179	0.411
9.184	1.229
9.189	0.303
9.194	0.674
9.199	0.350
9.204	0.471
9.209	0.498
9.214	0.939
9.219	1.378
9.224	1.332
9.229	0.663
9.234	0.267
9.239	0.553
9.244	0.976
9.249	0.902
9.254	0.781
9.259	0.152
9.264	0.175
9.269	0.379
9.274	0.862
9.279	0.208
9.284	0.788
9.289	0.174
9.294	0.423
9.299	0.471
9.304	0.702
9.309	0.698
9.314	0.512
9.319	0.384
9.324	0.950
9.329	0.054
9.334	0.310
9.339	0.341
9.344	0.299
9.349	0.305
9.354	0.603
9.359	0.529
9.364	0.248
9.369	0.092
9.374	0.515
9.379	1.164
9.384	0.469
9.389	0.050
9.394	0.929
9.399	0.217
9.404	0.328
9.409	0.206
9.414	0.330
9.419	1.154
9.424	0.384
9.429	0.104
9.434	0.925
9.439	0.763
9.444	0.742
9.449	1.044
9.454	1.327
9.459	1.171
9.464	0.835
9.469	0.516
9.474	0.646
9.479	0.713
9.484	0.623
9.489	0.586
9.494	0.481
9.499	0.738
9.504	0.359
9.509	0.369
9.514	0.858
9.519	0.886
9.524	0.294
9.529	0.471
9.534	0.894
9.539	0.906
9.544	0.314
9.549	0.919
9.554	0.446
9.559	0.538
9.564	0.479
9.569	0.741
9.574	1.250
9.579	0.290
9.584	0.423
9.589	1.197
9.594	0.242
9.599	1.152
9.604	0.898
9.609	0.877
9.614	0.615
9.619	0.530
9.624	0.784
9.629	0.200
9.634	0.561
9.639	0.420
9.644	0.719
9.649	0.204
9.654	1.249
9.659	1.378
9.664	1.453
9.669	1.635
9.674	0.498
9.679	1.032
9.684	0.392
9.689	0.323
9.694	0.693
9.699	0.884
9.704	0.323
9.709	0.716
9.714	0.417
9.719	0.503
9.724	0.704
9.729	0.522
9.734	1.104
9.739	0.732
9.744	0.794
9.749	0.576
9.754	0.452
9.759	0.181
9.764	0.819
9.769	0.088
9.774	0.549
9.779	0.752
9.784	0.560
9.789	0.770
9.794	0.625
9.799	0.786
9.804	0.909
9.809	0.382
9.814	1.057
9.819	0.740
9.824	0.783
9.829	1.060
9.834	1.284
9.839	0.339
9.844	0.568
9.849	0.900
9.854	0.083
9.859	0.646
9.864	0.555
9.869	0.835
9.874	0.972
9.879	0.296
9.884	0.534
9.889	0.178
9.894	1.043
9.899	0.605
9.904	0.374
9.909	0.818
9.914	0.614
9.919	0.414
9.924	0.173
9.929	0.510
9.934	0.608
9.939	0.807
9.944	0.080
9.949	0.461
9.954	0.709
9.959	0.588
9.964	1.432
9.969	0.689
9.974	0.294
9.979	0.061
9.984	0.464
9.989	0.485
9.994	0.928
[truncated: 1 more rows]
