# Supplementary material for: Chemometric Analysis of a Ternary Mixture of Caffeine, Quinic Acid, and Nicotinic Acid by Terahertz Spectroscopy
Source: ACS Omega. 2022 Sep 27;7(40):35783–91. doi: 10.1021/acsomega.2c03808 (PMC9558605; doi:10.1021/acsomega.2c03808)
Supplement: Supplementary file 2 — ao2c03808_si_002.zip [file ao2c03808_si_002.zip › data_and_codes/extended_data/id0-48_run001/fda-2-4.csv]

0.000	2008.732
0.005	851.763
0.010	734.468
0.015	1262.989
0.020	1603.007
0.025	290.529
0.030	699.938
0.035	794.631
0.040	718.651
0.045	1393.158
0.050	1020.003
0.055	1464.064
0.060	489.154
0.065	225.600
0.070	773.775
0.075	689.319
0.080	533.102
0.085	344.715
0.090	565.807
0.095	735.361
0.100	860.599
0.105	1925.568
0.110	2865.577
0.115	2354.350
0.120	4244.505
0.125	3371.793
0.130	1774.117
0.135	2854.718
0.140	3003.033
0.145	3124.574
0.150	2722.955
0.155	2708.333
0.160	2645.559
0.165	2599.769
0.170	2713.044
0.175	4153.750
0.180	4927.847
0.185	4542.970
0.190	5429.688
0.195	6774.181
0.200	7068.681
0.205	6136.918
0.210	6280.699
0.215	5770.096
0.220	6798.528
0.225	6532.043
0.230	7381.137
0.235	8839.520
0.240	8469.410
0.245	8340.657
0.250	8188.280
0.255	8274.719
0.260	8014.725
0.265	8816.755
0.270	8712.529
0.275	10063.115
0.280	9347.016
0.285	8359.838
0.290	8828.326
0.295	9589.782
0.300	9388.510
0.305	9224.640
0.310	10156.676
0.315	9870.380
0.320	10347.789
0.325	10079.449
0.330	10564.496
0.335	9727.549
0.340	9658.074
0.345	9332.180
0.350	10084.349
0.355	10045.368
0.360	9097.942
0.365	10071.770
0.370	10811.443
0.375	10705.857
0.380	9799.505
0.385	10190.616
0.390	10041.544
0.395	10285.680
0.400	9822.025
0.405	10185.917
0.410	10189.247
0.415	10153.185
0.420	9768.182
0.425	9573.586
0.430	9724.739
0.435	9100.378
0.440	9018.168
0.445	9661.417
0.450	9841.199
0.455	9147.117
0.460	9764.179
0.465	9206.775
0.470	9242.331
0.475	9305.445
0.480	9404.321
0.485	9680.279
0.490	9666.393
0.495	9478.614
0.500	9350.417
0.505	9577.713
0.510	9531.935
0.515	9552.758
0.520	9449.416
0.525	9351.492
0.530	9035.591
0.535	8978.444
0.540	9361.282
0.545	9019.183
0.550	7873.707
0.555	5330.641
0.560	3516.087
0.565	7079.062
0.570	8126.201
0.575	8451.046
0.580	8870.408
0.585	8762.932
0.590	8634.793
0.595	8874.782
0.600	9083.238
0.605	8639.102
0.610	8890.498
0.615	8974.338
0.620	8648.576
0.625	8636.277
0.630	8599.509
0.635	8538.364
0.640	8328.922
0.645	8270.871
0.650	7996.537
0.655	8312.077
0.660	7979.827
0.665	7679.601
0.670	7794.038
0.675	7843.619
0.680	7663.495
0.685	7567.013
0.690	7461.134
0.695	7496.905
0.700	7450.164
0.705	7037.056
0.710	7245.231
0.715	7201.023
0.720	7027.825
0.725	7082.910
0.730	6923.270
0.735	6881.191
0.740	6931.387
0.745	6358.805
0.750	5044.212
0.755	3394.013
0.760	5501.804
0.765	6094.727
0.770	6130.074
0.775	6314.317
0.780	6310.198
0.785	6113.425
0.790	5955.094
0.795	6123.808
0.800	5912.979
0.805	5796.789
0.810	5783.415
0.815	5718.491
0.820	5748.172
0.825	5726.071
0.830	5501.810
0.835	5614.304
0.840	5716.759
0.845	5452.799
0.850	5438.763
0.855	5614.443
0.860	5464.621
0.865	5480.867
0.870	5388.698
0.875	5365.107
0.880	5365.333
0.885	5226.436
0.890	5137.652
0.895	5192.644
0.900	4979.608
0.905	4836.194
0.910	4937.671
0.915	4777.986
0.920	4616.367
0.925	4628.746
0.930	4643.345
0.935	4621.850
0.940	4575.049
0.945	4451.100
0.950	4524.153
0.955	4532.646
0.960	4366.305
0.965	4339.137
0.970	4302.048
0.975	4305.077
0.980	4020.301
0.985	3749.797
0.990	2495.204
0.995	3348.425
1.000	3684.173
1.005	4040.431
1.010	4020.861
1.015	3773.842
1.020	3821.101
1.025	3855.317
1.030	3766.452
1.035	3619.697
1.040	3560.476
1.045	3627.111
1.050	3602.541
1.055	3394.817
1.060	3479.477
1.065	3502.603
1.070	3381.306
1.075	3235.586
1.080	3190.928
1.085	2997.775
1.090	2512.696
1.095	1193.265
1.100	166.576
1.105	1040.529
1.110	1757.545
1.115	947.634
1.120	1807.198
1.125	2539.701
1.130	2791.421
1.135	2803.006
1.140	2707.875
1.145	2631.687
1.150	2244.110
1.155	1240.748
1.160	842.289
1.165	101.559
1.170	697.519
1.175	1809.335
1.180	2305.551
1.185	2540.951
1.190	2656.246
1.195	2554.823
1.200	2558.286
1.205	2162.124
1.210	769.927
1.215	1702.106
1.220	2246.892
1.225	2194.831
1.230	1174.433
1.235	1548.674
1.240	2227.422
1.245	2561.890
1.250	2567.880
1.255	2610.897
1.260	2593.138
1.265	2511.585
1.270	2592.682
1.275	2516.452
1.280	2345.733
1.285	2450.431
1.290	2515.035
1.295	2357.125
1.300	2430.037
1.305	2452.570
1.310	2391.842
1.315	2399.417
1.320	2350.906
1.325	2087.759
1.330	2281.690
1.335	2284.627
1.340	2312.268
1.345	2376.724
1.350	2204.453
1.355	2211.756
1.360	2263.676
1.365	2163.574
1.370	2087.864
1.375	2100.795
1.380	2076.591
1.385	1968.223
1.390	1927.296
1.395	1859.203
1.400	1757.561
1.405	1466.056
1.410	594.133
1.415	52.017
1.420	929.521
1.425	1509.749
1.430	1736.846
1.435	1871.135
1.440	1868.801
1.445	1812.837
1.450	1873.628
1.455	1906.355
1.460	1816.825
1.465	1815.586
1.470	1834.796
1.475	1769.242
1.480	1732.025
1.485	1723.430
1.490	1717.187
1.495	1682.487
1.500	1621.599
1.505	1643.577
1.510	1644.882
1.515	1590.337
1.520	1571.665
1.525	1602.394
1.530	1579.818
1.535	1544.741
1.540	1526.597
1.545	1448.271
1.550	1505.827
1.555	1465.186
1.560	1442.326
1.565	1482.464
1.570	1436.069
1.575	1373.362
1.580	1385.482
1.585	1363.896
1.590	1257.475
1.595	1196.809
1.600	996.524
1.605	335.246
1.610	602.135
1.615	993.954
1.620	1120.141
1.625	1129.112
1.630	1091.877
1.635	1068.964
1.640	1038.659
1.645	940.650
1.650	858.276
1.655	682.207
1.660	247.199
1.665	58.209
1.670	40.065
1.675	61.703
1.680	94.675
1.685	397.353
1.690	618.675
1.695	721.678
1.700	713.574
1.705	643.280
1.710	442.484
1.715	92.160
1.720	38.254
1.725	68.357
1.730	306.184
1.735	574.472
1.740	709.266
1.745	778.992
1.750	814.672
1.755	797.936
1.760	778.020
1.765	438.343
1.770	555.798
1.775	708.282
1.780	756.728
1.785	738.914
1.790	694.311
1.795	481.948
1.800	162.560
1.805	352.311
1.810	607.460
1.815	690.083
1.820	708.012
1.825	716.693
1.830	711.296
1.835	696.003
1.840	683.901
1.845	677.383
1.850	653.680
1.855	620.335
1.860	567.933
1.865	408.594
1.870	86.772
1.875	97.165
1.880	390.396
1.885	536.131
1.890	582.617
1.895	607.464
1.900	612.507
1.905	597.552
1.910	563.295
1.915	504.488
1.920	215.331
1.925	11.264
1.930	325.291
1.935	490.877
1.940	550.818
1.945	570.300
1.950	572.704
1.955	575.157
1.960	570.855
1.965	563.458
1.970	562.714
1.975	564.290
1.980	551.649
1.985	550.207
1.990	545.850
1.995	535.649
2.000	531.485
2.005	525.241
2.010	518.790
2.015	516.853
2.020	418.609
2.025	454.473
2.030	471.843
2.035	446.712
2.040	345.709
2.045	89.271
2.050	255.802
2.055	387.905
2.060	431.879
2.065	433.726
2.070	420.747
2.075	325.872
2.080	144.507
2.085	322.361
2.090	400.052
2.095	421.032
2.100	426.846
2.105	429.239
2.110	423.610
2.115	422.571
2.120	416.573
2.125	409.800
2.130	399.143
2.135	388.878
2.140	378.346
2.145	356.700
2.150	328.408
2.155	297.970
2.160	219.814
2.165	60.635
2.170	9.513
2.175	88.148
2.180	191.593
2.185	238.584
2.190	237.340
2.195	121.952
2.200	14.210
2.205	53.366
2.210	162.263
2.215	212.779
2.220	122.161
2.225	16.665
2.230	34.089
2.235	145.872
2.240	223.439
2.245	246.276
2.250	236.372
2.255	230.883
2.260	165.199
2.265	35.681
2.270	19.764
2.275	52.241
2.280	146.155
2.285	209.326
2.290	241.344
2.295	250.346
2.300	253.450
2.305	252.963
2.310	250.439
2.315	242.826
2.320	217.740
2.325	200.487
2.330	210.200
2.335	208.265
2.340	197.317
2.345	134.088
2.350	20.863
2.355	107.580
2.360	152.770
2.365	140.690
2.370	53.744
2.375	72.040
2.380	127.244
2.385	127.958
2.390	55.303
2.395	8.924
2.400	13.721
2.405	63.478
2.410	117.438
2.415	146.630
2.420	160.474
2.425	160.987
2.430	151.239
2.435	133.973
2.440	153.735
2.445	157.360
2.450	130.093
2.455	125.331
2.460	87.957
2.465	20.523
2.470	14.890
2.475	39.799
2.480	95.683
2.485	129.123
2.490	143.857
2.495	150.555
2.500	152.239
2.505	152.805
2.510	151.399
2.515	149.792
2.520	148.700
2.525	147.968
2.530	145.371
2.535	144.026
2.540	140.711
2.545	140.887
2.550	137.887
2.555	135.616
2.560	133.645
2.565	133.333
2.570	114.821
2.575	106.402
2.580	117.912
2.585	121.817
2.590	120.289
2.595	115.039
2.600	110.271
2.605	106.620
2.610	99.012
2.615	91.902
2.620	84.084
2.625	70.526
2.630	33.240
2.635	8.105
2.640	3.390
2.645	2.363
2.650	4.789
2.655	12.334
2.660	24.633
2.665	26.791
2.670	8.063
2.675	39.982
2.680	61.356
2.685	62.096
2.690	32.141
2.695	19.847
2.700	58.751
2.705	76.488
2.710	82.161
2.715	85.064
2.720	86.174
2.725	83.921
2.730	84.749
2.735	82.075
2.740	77.905
2.745	70.516
2.750	65.828
2.755	60.159
2.760	50.327
2.765	33.234
2.770	8.880
2.775	2.195
2.780	1.710
2.785	3.492
2.790	14.034
2.795	26.141
2.800	39.139
2.805	50.461
2.810	58.649
2.815	63.833
2.820	68.247
2.825	68.214
2.830	69.449
2.835	71.165
2.840	69.362
2.845	68.641
2.850	66.822
2.855	65.717
2.860	63.898
2.865	60.525
2.870	57.790
2.875	56.212
2.880	30.419
2.885	7.264
2.890	4.780
2.895	14.112
2.900	33.942
2.905	45.732
2.910	51.461
2.915	54.985
2.920	53.070
2.925	55.460
2.930	55.440
2.935	52.842
2.940	48.287
2.945	45.025
2.950	42.133
2.955	37.165
2.960	29.826
2.965	12.528
2.970	4.055
2.975	1.020
2.980	4.146
2.985	6.517
2.990	14.063
2.995	20.210
3.000	14.886
3.005	5.753
3.010	2.289
3.015	1.878
3.020	1.932
3.025	5.193
3.030	8.370
3.035	12.831
3.040	17.220
3.045	7.444
3.050	5.325
3.055	8.636
3.060	19.114
3.065	25.255
3.070	29.468
3.075	30.390
3.080	30.676
3.085	31.477
3.090	30.285
3.095	30.281
3.100	30.212
3.105	30.485
3.110	29.398
3.115	29.216
3.120	27.979
3.125	24.556
3.130	9.630
3.135	3.368
3.140	1.451
3.145	3.791
3.150	7.041
3.155	12.059
3.160	17.102
3.165	8.682
3.170	2.142
3.175	1.966
3.180	6.797
3.185	8.015
3.190	2.596
3.195	12.596
3.200	18.685
3.205	20.252
3.210	22.728
3.215	14.233
3.220	10.174
3.225	18.289
3.230	18.461
3.235	8.340
3.240	4.022
3.245	12.700
3.250	16.947
3.255	20.416
3.260	21.436
3.265	20.955
3.270	22.432
3.275	21.666
3.280	20.856
3.285	19.597
3.290	18.799
3.295	18.975
3.300	18.893
3.305	19.185
3.310	16.836
3.315	17.665
3.320	16.606
3.325	14.117
3.330	7.485
3.335	2.241
3.340	0.432
3.345	2.954
3.350	6.703
3.355	11.786
3.360	13.594
3.365	14.329
3.370	15.920
3.375	16.454
3.380	15.663
3.385	15.825
3.390	16.388
3.395	16.415
3.400	15.641
3.405	15.864
3.410	15.387
3.415	15.301
3.420	15.889
3.425	15.453
3.430	15.590
3.435	15.599
3.440	14.915
3.445	15.878
3.450	15.757
3.455	15.915
3.460	15.170
3.465	16.563
3.470	14.147
3.475	13.982
3.480	13.337
3.485	13.459
3.490	12.947
3.495	14.428
3.500	10.157
3.505	4.050
3.510	8.004
3.515	8.725
3.520	8.764
3.525	9.518
3.530	10.370
3.535	11.304
3.540	5.881
3.545	2.975
3.550	3.749
3.555	8.084
3.560	10.144
3.565	10.445
3.570	10.803
3.575	10.510
3.580	9.207
3.585	9.346
3.590	8.681
3.595	8.419
3.600	1.898
3.605	0.278
3.610	1.210
3.615	1.577
3.620	0.353
3.625	3.243
3.630	5.208
3.635	5.444
3.640	5.949
3.645	4.971
3.650	1.270
3.655	0.959
3.660	1.749
3.665	0.188
3.670	2.212
3.675	1.936
3.680	4.363
3.685	3.981
3.690	3.499
3.695	3.982
3.700	1.423
3.705	3.598
3.710	5.446
3.715	6.100
3.720	6.240
3.725	6.747
3.730	5.676
3.735	5.556
3.740	6.235
3.745	6.589
3.750	6.492
3.755	7.404
3.760	7.135
3.765	6.944
3.770	6.389
3.775	6.579
3.780	6.514
3.785	6.481
3.790	5.021
3.795	2.782
3.800	0.625
3.805	0.527
3.810	0.138
3.815	0.183
3.820	2.219
3.825	0.711
3.830	2.008
3.835	2.188
3.840	3.634
3.845	3.111
3.850	4.489
3.855	6.310
3.860	4.498
3.865	1.340
3.870	4.617
3.875	4.611
3.880	5.636
3.885	4.874
3.890	6.279
3.895	5.308
3.900	5.062
3.905	4.117
3.910	5.358
3.915	4.655
3.920	3.354
3.925	5.853
3.930	2.829
3.935	2.628
3.940	3.514
3.945	4.417
3.950	3.831
3.955	2.225
3.960	1.859
3.965	0.985
3.970	1.367
3.975	1.308
3.980	1.364
3.985	0.637
3.990	1.206
3.995	1.160
4.000	2.249
4.005	0.566
4.010	0.153
4.015	2.602
4.020	2.224
4.025	1.989
4.030	1.630
4.035	2.397
4.040	1.971
4.045	3.066
4.050	2.636
4.055	2.267
4.060	2.440
4.065	1.903
4.070	2.595
4.075	3.334
4.080	2.877
4.085	1.744
4.090	2.668
4.095	1.887
4.100	2.793
4.105	3.077
4.110	3.213
4.115	3.672
4.120	3.170
4.125	2.135
4.130	2.868
4.135	2.557
4.140	2.729
4.145	2.672
4.150	2.885
4.155	2.642
4.160	1.405
4.165	0.875
4.170	0.955
4.175	0.606
4.180	0.552
4.185	1.355
4.190	0.325
4.195	0.471
4.200	1.185
4.205	0.547
4.210	1.552
4.215	0.972
4.220	1.025
4.225	1.369
4.230	0.487
4.235	0.420
4.240	1.851
4.245	1.787
4.250	0.508
4.255	0.832
4.260	1.878
4.265	2.355
4.270	2.197
4.275	2.734
4.280	3.377
4.285	2.478
4.290	2.039
4.295	3.387
4.300	2.493
4.305	2.329
4.310	2.183
4.315	2.186
4.320	2.870
4.325	2.242
4.330	2.565
4.335	2.564
4.340	2.893
4.345	1.225
4.350	1.858
4.355	2.566
4.360	2.170
4.365	2.600
4.370	1.882
4.375	1.688
4.380	1.850
4.385	2.176
4.390	2.102
4.395	1.867
4.400	2.717
4.405	1.358
4.410	2.600
4.415	2.308
4.420	1.633
4.425	2.421
4.430	1.543
4.435	1.592
4.440	1.637
4.445	2.255
4.450	0.508
4.455	1.406
4.460	1.503
4.465	1.625
4.470	0.827
4.475	0.343
4.480	0.644
4.485	0.809
4.490	0.887
4.495	0.257
4.500	0.311
4.505	0.307
4.510	0.271
4.515	0.744
4.520	0.291
4.525	0.453
4.530	0.782
4.535	0.408
4.540	0.571
4.545	1.209
4.550	0.777
4.555	0.727
4.560	0.401
4.565	0.049
4.570	1.425
4.575	0.384
4.580	1.029
4.585	1.058
4.590	1.597
4.595	0.422
4.600	0.461
4.605	1.040
4.610	1.093
4.615	0.327
4.620	0.843
4.625	0.018
4.630	0.567
4.635	1.718
4.640	0.714
4.645	1.188
4.650	1.262
4.655	2.107
4.660	0.644
4.665	1.262
4.670	1.566
4.675	0.608
4.680	1.169
4.685	0.591
4.690	1.257
4.695	0.652
4.700	0.221
4.705	0.567
4.710	0.830
4.715	1.159
4.720	1.516
4.725	0.259
4.730	0.515
4.735	0.818
4.740	0.602
4.745	0.067
4.750	0.485
4.755	0.524
4.760	0.471
4.765	0.868
4.770	0.984
4.775	0.750
4.780	0.778
4.785	1.119
4.790	1.569
4.795	1.950
4.800	1.416
4.805	1.905
4.810	1.224
4.815	0.368
4.820	1.552
4.825	1.530
4.830	1.701
4.835	1.488
4.840	1.542
4.845	0.758
4.850	1.190
4.855	1.222
4.860	0.939
4.865	0.452
4.870	1.318
4.875	1.281
4.880	0.445
4.885	0.821
4.890	0.853
4.895	0.745
4.900	0.697
4.905	0.831
4.910	1.581
4.915	0.552
4.920	0.548
4.925	1.555
4.930	0.700
4.935	0.595
4.940	0.730
4.945	1.279
4.950	1.057
4.955	0.307
4.960	0.898
4.965	0.538
4.970	0.302
4.975	1.745
4.980	1.341
4.985	1.263
4.990	1.054
4.995	0.533
5.000	0.954
5.005	0.648
5.010	0.828
5.015	0.857
5.020	0.145
5.025	0.678
5.030	2.018
5.035	0.749
5.040	1.001
5.045	0.124
5.050	0.300
5.055	1.103
5.060	1.773
5.065	1.664
5.070	0.176
5.075	1.149
5.080	1.918
5.085	0.567
5.090	0.634
5.095	1.130
5.100	0.180
5.105	1.414
5.110	1.110
5.115	0.526
5.120	0.422
5.125	0.676
5.130	0.781
5.135	0.326
5.140	0.033
5.145	0.189
5.150	0.918
5.155	0.478
5.160	0.885
5.165	0.356
5.170	0.739
5.175	0.767
5.180	1.413
5.185	1.129
5.190	1.013
5.195	0.427
5.200	1.036
5.205	0.171
5.210	0.752
5.215	0.815
5.220	0.791
5.225	0.217
5.230	1.741
5.235	1.539
5.240	1.612
5.245	0.500
5.250	0.396
5.255	0.988
5.260	0.206
5.265	0.385
5.270	1.828
5.275	0.801
5.280	0.280
5.285	0.975
5.290	0.331
5.295	1.004
5.300	1.231
5.305	0.798
5.310	0.785
5.315	1.407
5.320	0.407
5.325	1.005
5.330	0.207
5.335	0.272
5.340	1.392
5.345	1.432
5.350	1.332
5.355	0.992
5.360	0.357
5.365	1.347
5.370	0.713
5.375	1.166
5.380	0.772
5.385	0.556
5.390	0.593
5.395	1.570
5.400	1.543
5.405	0.723
5.410	0.613
5.415	0.401
5.420	1.116
5.425	2.343
5.430	0.331
5.435	0.573
5.440	1.020
5.445	0.475
5.450	1.602
5.455	0.511
5.460	0.720
5.465	0.611
5.470	0.581
5.475	2.127
5.480	0.734
5.485	0.773
5.490	1.766
5.495	0.999
5.500	1.199
5.505	1.521
5.510	0.653
5.515	0.538
5.520	1.364
5.525	1.248
5.530	1.198
5.535	1.436
5.540	0.899
5.545	1.046
5.550	2.188
5.555	1.143
5.560	1.125
5.565	1.356
5.570	0.812
5.575	0.531
5.580	0.779
5.585	1.520
5.590	0.189
5.595	0.345
5.600	1.560
5.605	0.981
5.610	0.663
5.615	0.174
5.620	0.676
5.625	0.778
5.630	0.999
5.635	0.806
5.640	1.156
5.645	1.419
5.650	0.233
5.655	0.750
5.660	0.348
5.665	0.539
5.670	0.787
5.675	0.680
5.680	0.189
5.685	0.510
5.690	0.151
5.695	0.982
5.700	0.296
5.705	0.287
5.710	0.303
5.715	1.238
5.720	0.742
5.725	0.378
5.730	0.121
5.735	0.844
5.740	0.709
5.745	0.834
5.750	0.198
5.755	0.432
5.760	0.848
5.765	0.487
5.770	0.792
5.775	0.649
5.780	0.323
5.785	0.291
5.790	0.132
5.795	0.797
5.800	0.262
5.805	0.531
5.810	0.460
5.815	0.486
5.820	0.108
5.825	0.808
5.830	0.854
5.835	1.415
5.840	1.178
5.845	0.287
5.850	0.829
5.855	0.463
5.860	1.174
5.865	0.949
5.870	0.671
5.875	0.449
5.880	0.426
5.885	1.045
5.890	0.778
5.895	0.600
5.900	0.470
5.905	1.264
5.910	0.974
5.915	0.454
5.920	0.988
5.925	0.645
5.930	0.241
5.935	0.617
5.940	1.796
5.945	0.196
5.950	0.290
5.955	0.969
5.960	0.803
5.965	0.991
5.970	0.512
5.975	0.985
5.980	0.742
5.985	1.336
5.990	0.568
5.995	1.197
6.000	0.674
6.005	0.703
6.010	0.813
6.015	0.374
6.020	0.995
6.025	0.390
6.030	1.229
6.035	0.080
6.040	0.602
6.045	0.764
6.050	0.749
6.055	0.483
6.060	0.931
6.065	0.462
6.070	0.979
6.075	0.607
6.080	0.812
6.085	0.728
6.090	0.428
6.095	0.805
6.100	0.034
6.105	0.337
6.110	1.282
6.115	1.181
6.120	0.651
6.125	0.584
6.130	0.785
6.135	0.638
6.140	1.445
6.145	0.193
6.150	0.915
6.155	0.435
6.160	0.424
6.165	1.040
6.170	0.258
6.175	0.138
6.180	1.216
6.185	0.861
6.190	0.691
6.195	0.630
6.200	0.941
6.205	0.863
6.210	0.516
6.215	0.426
6.220	1.209
6.225	1.277
6.230	0.809
6.235	0.526
6.240	0.880
6.245	0.997
6.250	0.519
6.255	0.953
6.260	0.617
6.265	0.264
6.270	0.482
6.275	0.904
6.280	0.837
6.285	0.571
6.290	0.994
6.295	0.574
6.300	0.477
6.305	1.134
6.310	0.568
6.315	0.356
6.320	0.982
6.325	1.202
6.330	0.588
6.335	0.473
6.340	0.586
6.345	0.777
6.350	0.758
6.355	0.990
6.360	0.571
6.365	1.258
6.370	1.223
6.375	0.336
6.380	1.183
6.385	0.235
6.390	0.114
6.395	0.099
6.400	0.534
6.405	0.462
6.410	0.486
6.415	0.278
6.420	0.652
6.425	0.542
6.430	0.929
6.435	0.268
6.440	0.934
6.445	0.196
6.450	0.812
6.455	0.228
6.460	0.719
6.465	0.937
6.470	0.167
6.475	0.339
6.480	0.500
6.485	0.707
6.490	0.387
6.495	0.406
6.500	0.736
6.505	0.784
6.510	0.406
6.515	0.498
6.520	1.067
6.525	0.116
6.530	0.237
6.535	0.929
6.540	0.627
6.545	0.367
6.550	0.324
6.555	0.369
6.560	1.171
6.565	1.093
6.570	0.656
6.575	0.310
6.580	0.517
6.585	0.601
6.590	1.185
6.595	0.359
6.600	0.983
6.605	0.639
6.610	0.720
6.615	0.423
6.620	0.522
6.625	0.584
6.630	0.424
6.635	0.343
6.640	0.421
6.645	0.252
6.650	1.080
6.655	1.019
6.660	0.740
6.665	0.368
6.670	0.617
6.675	0.273
6.680	0.580
6.685	0.286
6.690	0.544
6.695	0.420
6.700	0.923
6.705	0.736
6.710	0.627
6.715	0.741
6.720	0.888
6.725	0.514
6.730	0.533
6.735	0.117
6.740	0.775
6.745	1.257
6.750	1.050
6.755	0.725
6.760	0.744
6.765	0.396
6.770	0.678
6.775	0.971
6.780	0.510
6.785	0.560
6.790	0.529
6.795	0.770
6.800	0.591
6.805	0.180
6.810	0.534
6.815	0.730
6.820	0.697
6.825	1.129
6.830	0.776
6.835	1.137
6.840	0.919
6.845	0.678
6.850	0.843
6.855	0.670
6.860	0.923
6.865	0.390
6.870	1.032
6.875	0.535
6.880	0.270
6.885	0.056
6.890	0.340
6.895	0.193
6.900	1.190
6.905	0.233
6.910	0.468
6.915	0.949
6.920	1.182
6.925	0.726
6.930	0.624
6.935	0.660
6.940	0.728
6.945	0.109
6.950	0.748
6.955	0.120
6.960	0.116
6.965	0.279
6.970	0.136
6.975	0.582
6.980	0.523
6.985	0.423
6.990	1.005
6.995	0.736
7.000	0.512
7.005	0.290
7.010	0.559
7.015	0.435
7.020	0.403
7.025	0.094
7.030	0.780
7.035	0.950
7.040	0.170
7.045	0.014
7.050	0.688
7.055	0.594
7.060	0.836
7.065	0.218
7.070	0.172
7.075	0.421
7.080	1.648
7.085	0.615
7.090	0.346
7.095	0.792
7.100	0.225
7.105	0.980
7.110	0.236
7.115	0.942
7.120	1.664
7.125	0.445
7.130	1.569
7.135	0.370
7.140	0.458
7.145	0.313
7.150	0.141
7.155	0.559
7.160	0.389
7.165	0.924
7.170	1.185
7.175	0.121
7.180	0.621
7.185	0.279
7.190	1.203
7.195	0.686
7.200	0.449
7.205	0.113
7.210	0.142
7.215	0.521
7.220	0.332
7.225	0.817
7.230	1.350
7.235	0.964
7.240	0.262
7.245	0.153
7.250	0.096
7.255	0.580
7.260	0.269
7.265	0.652
7.270	0.721
7.275	0.846
7.280	1.035
7.285	1.434
7.290	1.104
7.295	0.087
7.300	0.747
7.305	0.475
7.310	0.040
7.315	0.318
7.320	0.348
7.325	0.206
7.330	0.522
7.335	1.532
7.340	0.523
7.345	0.724
7.350	0.705
7.355	0.757
7.360	0.837
7.365	0.844
7.370	0.313
7.375	0.240
7.380	0.695
7.385	0.476
7.390	0.286
7.395	0.640
7.400	0.578
7.405	1.286
7.410	0.804
7.415	0.687
7.420	0.587
7.425	0.785
7.430	0.295
7.435	0.455
7.440	0.151
7.445	0.462
7.450	1.075
7.455	0.350
7.460	0.922
7.465	0.447
7.470	0.492
7.475	0.263
7.480	1.568
7.485	0.719
7.490	0.676
7.495	0.877
7.500	0.466
7.505	0.838
7.510	0.707
7.515	0.761
7.520	0.823
7.525	0.499
7.530	0.447
7.535	0.739
7.540	1.071
7.545	0.356
7.550	0.831
7.555	0.795
7.560	0.238
7.565	0.117
7.570	0.698
7.575	0.565
7.580	0.224
7.585	0.755
7.590	0.574
7.595	0.490
7.600	0.559
7.605	0.765
7.610	0.331
7.615	0.840
7.620	0.990
7.625	0.298
7.630	1.070
7.635	0.421
7.640	0.030
7.645	0.898
7.650	1.320
7.655	0.489
7.660	0.445
7.665	0.823
7.670	0.574
7.675	0.437
7.680	0.428
7.685	1.240
7.690	0.704
7.695	0.470
7.700	0.435
7.705	0.694
7.710	0.505
7.715	0.561
7.720	0.245
7.725	0.426
7.730	0.562
7.735	1.227
7.740	0.663
7.745	0.468
7.750	0.591
7.755	0.862
7.760	1.059
7.765	0.088
7.770	0.096
7.775	0.097
7.780	0.435
7.785	0.692
7.790	0.340
7.795	0.178
7.800	1.011
7.805	0.336
7.810	0.247
7.815	0.123
7.820	0.367
7.825	0.723
7.830	0.643
7.835	0.835
7.840	1.585
7.845	0.343
7.850	0.230
7.855	0.219
7.860	0.242
7.865	0.460
7.870	0.367
7.875	0.891
7.880	0.385
7.885	1.363
7.890	1.822
7.895	0.317
7.900	0.222
7.905	0.824
7.910	0.730
7.915	0.227
7.920	0.067
7.925	0.401
7.930	0.138
7.935	0.865
7.940	0.408
7.945	1.791
7.950	1.249
7.955	1.031
7.960	0.591
7.965	0.529
7.970	0.076
7.975	0.536
7.980	0.450
7.985	0.707
7.990	0.666
7.995	0.948
8.000	1.188
8.005	0.344
8.010	0.489
8.015	0.336
8.020	0.781
8.025	0.096
8.030	0.675
8.035	0.379
8.040	1.049
8.045	0.902
8.050	0.177
8.055	1.037
8.060	0.549
8.065	1.040
8.070	0.428
8.075	0.569
8.080	0.320
8.085	1.088
8.090	0.419
8.095	1.522
8.100	0.776
8.105	0.415
8.110	0.506
8.115	0.559
8.120	0.594
8.125	0.236
8.130	0.410
8.135	0.301
8.140	0.830
8.145	0.990
8.150	1.376
8.155	0.331
8.160	0.897
8.165	1.436
8.170	0.893
8.175	0.720
8.180	0.455
8.185	0.539
8.190	0.698
8.194	0.775
8.199	0.578
8.204	0.525
8.209	0.460
8.214	0.571
8.219	0.633
8.224	0.803
8.229	1.342
8.234	0.959
8.239	1.308
8.244	0.478
8.249	0.295
8.254	0.538
8.259	0.474
8.264	1.328
8.269	1.157
8.274	0.941
8.279	0.804
8.284	1.212
8.289	1.260
8.294	0.220
8.299	0.237
8.304	0.550
8.309	0.456
8.314	0.324
8.319	1.152
8.324	0.169
8.329	0.748
8.334	0.741
8.339	0.452
8.344	0.508
8.349	0.138
8.354	0.272
8.359	0.861
8.364	1.357
8.369	0.224
8.374	0.467
8.379	0.332
8.384	0.413
8.389	1.211
8.394	0.973
8.399	0.421
8.404	0.481
8.409	0.790
8.414	0.565
8.419	0.454
8.424	0.992
8.429	0.254
8.434	1.117
8.439	0.876
8.444	0.256
8.449	1.053
8.454	1.263
8.459	0.624
8.464	0.671
8.469	1.369
8.474	0.294
8.479	0.477
8.484	0.319
8.489	0.444
8.494	0.279
8.499	0.650
8.504	0.282
8.509	0.599
8.514	0.865
8.519	0.454
8.524	0.497
8.529	0.748
8.534	0.450
8.539	0.695
8.544	0.509
8.549	0.475
8.554	0.768
8.559	1.005
8.564	0.446
8.569	0.627
8.574	0.297
8.579	1.465
8.584	0.136
8.589	0.228
8.594	0.846
8.599	0.168
8.604	0.117
8.609	0.417
8.614	0.743
8.619	0.776
8.624	0.319
8.629	0.180
8.634	0.746
8.639	0.888
8.644	0.516
8.649	0.494
8.654	0.704
8.659	0.249
8.664	1.162
8.669	0.638
8.674	0.400
8.679	0.080
8.684	0.137
8.689	1.038
8.694	0.752
8.699	0.598
8.704	0.388
8.709	0.272
8.714	0.395
8.719	0.930
8.724	0.860
8.729	1.150
8.734	0.556
8.739	0.786
8.744	0.802
8.749	0.739
8.754	0.900
8.759	0.146
8.764	0.557
8.769	1.051
8.774	0.204
8.779	0.765
8.784	0.791
8.789	0.525
8.794	0.997
8.799	1.061
8.804	0.948
8.809	0.482
8.814	0.518
8.819	0.560
8.824	1.188
8.829	0.293
8.834	0.510
8.839	0.523
8.844	0.566
8.849	0.690
8.854	0.362
8.859	1.393
8.864	0.347
8.869	0.218
8.874	0.845
8.879	0.412
8.884	0.832
8.889	1.449
8.894	1.165
8.899	0.887
8.904	1.419
8.909	0.344
8.914	0.225
8.919	0.397
8.924	0.718
8.929	1.604
8.934	0.582
8.939	0.473
8.944	0.775
8.949	1.000
8.954	1.046
8.959	0.239
8.964	1.290
8.969	1.146
8.974	1.875
8.979	0.704
8.984	0.392
8.989	0.339
8.994	0.564
8.999	0.589
9.004	1.014
9.009	1.102
9.014	1.160
9.019	0.418
9.024	0.674
9.029	0.815
9.034	1.004
9.039	0.371
9.044	0.420
9.049	0.388
9.054	0.485
9.059	0.381
9.064	0.527
9.069	0.989
9.074	0.662
9.079	0.113
9.084	0.136
9.089	0.800
9.094	0.279
9.099	0.117
9.104	0.594
9.109	0.429
9.114	1.509
9.119	1.110
9.124	0.277
9.129	0.588
9.134	0.248
9.139	0.501
9.144	1.843
9.149	0.755
9.154	0.337
9.159	0.583
9.164	0.384
9.169	0.954
9.174	0.556
9.179	0.477
9.184	0.734
9.189	0.457
9.194	0.376
9.199	0.723
9.204	0.174
9.209	0.544
9.214	0.690
9.219	0.876
9.224	0.078
9.229	0.573
9.234	0.421
9.239	0.439
9.244	0.401
9.249	0.525
9.254	0.996
9.259	0.342
9.264	0.741
9.269	0.663
9.274	0.468
9.279	0.916
9.284	0.718
9.289	0.647
9.294	0.662
9.299	0.552
9.304	0.699
9.309	0.446
9.314	0.629
9.319	0.344
9.324	0.303
9.329	0.930
9.334	0.968
9.339	0.313
9.344	1.511
9.349	0.586
9.354	0.605
9.359	1.064
9.364	0.040
9.369	0.793
9.374	0.653
9.379	0.751
9.384	1.192
9.389	1.265
9.394	0.933
9.399	0.099
9.404	0.728
9.409	0.716
9.414	0.303
9.419	0.534
9.424	1.052
9.429	0.371
9.434	0.477
9.439	0.763
9.444	0.922
9.449	0.933
9.454	0.197
9.459	0.753
9.464	0.631
9.469	0.750
9.474	1.079
9.479	0.228
9.484	0.834
9.489	0.855
9.494	0.401
9.499	0.639
9.504	0.508
9.509	1.299
9.514	0.674
9.519	0.599
9.524	0.667
9.529	0.321
9.534	0.612
9.539	0.845
9.544	0.758
9.549	0.985
9.554	1.033
9.559	0.351
9.564	1.218
9.569	0.658
9.574	0.396
9.579	1.158
9.584	1.043
9.589	0.645
9.594	0.273
9.599	1.200
9.604	0.779
9.609	0.592
9.614	0.592
9.619	0.740
9.624	0.387
9.629	0.803
9.634	0.296
9.639	1.475
9.644	0.709
9.649	0.490
9.654	0.913
9.659	0.771
9.664	1.095
9.669	0.462
9.674	0.614
9.679	0.802
9.684	0.639
9.689	1.419
9.694	0.471
9.699	0.630
9.704	0.138
9.709	0.206
9.714	0.996
9.719	0.684
9.724	0.267
9.729	1.313
9.734	1.214
9.739	0.948
9.744	0.627
9.749	0.657
9.754	0.252
9.759	0.419
9.764	0.382
9.769	1.320
9.774	0.632
9.779	1.155
9.784	0.821
9.789	0.450
9.794	0.937
9.799	0.275
9.804	0.422
9.809	0.493
9.814	1.101
9.819	0.350
9.824	0.894
9.829	0.336
9.834	0.795
9.839	0.856
9.844	0.515
9.849	0.611
9.854	1.123
9.859	0.695
9.864	1.156
9.869	0.811
9.874	0.454
9.879	1.058
9.884	0.543
9.889	0.921
9.894	0.752
9.899	0.736
9.904	1.373
9.909	0.334
9.914	0.753
9.919	0.330
9.924	0.568
9.929	0.574
9.934	0.704
9.939	0.241
9.944	0.250
9.949	0.833
9.954	0.527
9.959	1.428
9.964	0.431
9.969	0.828
9.974	0.312
9.979	0.306
9.984	1.062
9.989	0.271
9.994	0.975
[truncated: 1 more rows]
