# Supplementary material for: Chemometric Analysis of a Ternary Mixture of Caffeine, Quinic Acid, and Nicotinic Acid by Terahertz Spectroscopy
Source: ACS Omega. 2022 Sep 27;7(40):35783–91. doi: 10.1021/acsomega.2c03808 (PMC9558605; doi:10.1021/acsomega.2c03808)
Supplement: Supplementary file 2 — ao2c03808_si_002.zip [file ao2c03808_si_002.zip › data_and_codes/extended_data/id0-48_run001/fda-2-5.csv]

0.000	943.047
0.005	737.290
0.010	633.252
0.015	1146.205
0.020	1509.247
0.025	230.360
0.030	743.548
0.035	655.298
0.040	466.501
0.045	1079.499
0.050	914.426
0.055	1268.050
0.060	396.237
0.065	36.665
0.070	1082.881
0.075	977.429
0.080	1511.329
0.085	1172.530
0.090	336.846
0.095	313.333
0.100	702.696
0.105	1124.376
0.110	1571.848
0.115	1196.526
0.120	3277.186
0.125	2840.302
0.130	1819.305
0.135	2962.285
0.140	3427.064
0.145	3690.262
0.150	4219.891
0.155	4082.417
0.160	3652.268
0.165	2727.944
0.170	2217.117
0.175	3383.415
0.180	3850.496
0.185	3402.074
0.190	4418.511
0.195	5799.285
0.200	6314.563
0.205	5742.920
0.210	6141.893
0.215	6084.154
0.220	6877.621
0.225	6698.533
0.230	7651.704
0.235	8888.368
0.240	8156.522
0.245	7711.933
0.250	7512.277
0.255	7393.658
0.260	7004.053
0.265	7946.218
0.270	7925.958
0.275	9359.072
0.280	9119.706
0.285	8153.234
0.290	8619.385
0.295	9339.796
0.300	9079.866
0.305	8909.587
0.310	9691.482
0.315	9187.276
0.320	9540.203
0.325	9352.714
0.330	9834.615
0.335	9164.255
0.340	9139.547
0.345	8945.389
0.350	9847.597
0.355	9901.546
0.360	8903.607
0.365	9840.142
0.370	10432.509
0.375	10203.564
0.380	9249.630
0.385	9525.733
0.390	9331.096
0.395	9475.681
0.400	9040.129
0.405	9352.191
0.410	9383.800
0.415	9349.345
0.420	9029.958
0.425	8960.592
0.430	9251.095
0.435	8667.394
0.440	8685.705
0.445	9310.824
0.450	9597.084
0.455	9002.384
0.460	9526.484
0.465	8974.935
0.470	8962.142
0.475	8965.092
0.480	8931.376
0.485	9141.960
0.490	9012.361
0.495	8753.456
0.500	8588.817
0.505	8743.124
0.510	8666.067
0.515	8678.591
0.520	8607.278
0.525	8529.905
0.530	8323.866
0.535	8320.399
0.540	8743.007
0.545	8528.355
0.550	7519.635
0.555	5175.946
0.560	3488.339
0.565	6853.852
0.570	7804.050
0.575	8169.260
0.580	8511.956
0.585	8293.395
0.590	8173.235
0.595	8286.774
0.600	8411.717
0.605	7961.240
0.610	8084.137
0.615	8095.450
0.620	7776.975
0.625	7753.610
0.630	7700.770
0.635	7702.780
0.640	7483.598
0.645	7501.805
0.650	7305.103
0.655	7646.908
0.660	7390.693
0.665	7166.298
0.670	7300.641
0.675	7383.528
0.680	7252.975
0.685	7107.091
0.690	7027.864
0.695	7011.124
0.700	6944.234
0.705	6488.499
0.710	6642.924
0.715	6514.063
0.720	6320.654
0.725	6339.433
0.730	6152.276
0.735	6081.098
0.740	6117.102
0.745	5638.848
0.750	4492.046
0.755	3082.726
0.760	4915.052
0.765	5491.359
0.770	5535.837
0.775	5742.706
0.780	5764.363
0.785	5616.223
0.790	5471.516
0.795	5629.800
0.800	5452.585
0.805	5289.518
0.810	5265.745
0.815	5158.275
0.820	5150.773
0.825	5072.806
0.830	4854.332
0.835	4896.351
0.840	4950.163
0.845	4698.699
0.850	4653.213
0.855	4800.742
0.860	4683.568
0.865	4684.905
0.870	4622.715
0.875	4657.702
0.880	4653.662
0.885	4579.353
0.890	4525.112
0.895	4595.645
0.900	4428.829
0.905	4308.060
0.910	4381.578
0.915	4237.199
0.920	4085.378
0.925	4050.021
0.930	4033.172
0.935	3979.788
0.940	3903.804
0.945	3761.612
0.950	3786.800
0.955	3770.462
0.960	3613.726
0.965	3586.259
0.970	3556.924
0.975	3559.249
0.980	3343.231
0.985	3139.388
0.990	2122.319
0.995	2842.410
1.000	3126.800
1.005	3443.719
1.010	3440.466
1.015	3225.311
1.020	3265.919
1.025	3302.446
1.030	3209.778
1.035	3069.069
1.040	3007.538
1.045	3037.989
1.050	2987.590
1.055	2789.087
1.060	2839.546
1.065	2835.876
1.070	2723.269
1.075	2589.606
1.080	2547.598
1.085	2398.543
1.090	2024.037
1.095	985.747
1.100	148.029
1.105	872.316
1.110	1454.300
1.115	794.390
1.120	1506.909
1.125	2101.650
1.130	2298.562
1.135	2307.749
1.140	2236.272
1.145	2169.696
1.150	1847.360
1.155	1032.493
1.160	705.899
1.165	92.912
1.170	581.220
1.175	1443.088
1.180	1818.047
1.185	1988.878
1.190	2066.708
1.195	1991.213
1.200	1997.849
1.205	1700.241
1.210	609.985
1.215	1358.175
1.220	1782.161
1.225	1755.449
1.230	946.156
1.235	1268.196
1.240	1793.888
1.245	2061.430
1.250	2059.279
1.255	2084.007
1.260	2061.636
1.265	1977.379
1.270	2025.322
1.275	1950.965
1.280	1808.558
1.285	1865.887
1.290	1907.970
1.295	1776.632
1.300	1826.145
1.305	1839.770
1.310	1793.309
1.315	1806.878
1.320	1771.617
1.325	1583.537
1.330	1733.557
1.335	1750.776
1.340	1771.917
1.345	1833.941
1.350	1701.711
1.355	1719.337
1.360	1759.695
1.365	1683.034
1.370	1613.484
1.375	1623.230
1.380	1603.302
1.385	1504.440
1.390	1469.042
1.395	1401.536
1.400	1323.671
1.405	1100.396
1.410	457.116
1.415	40.539
1.420	702.061
1.425	1124.018
1.430	1286.256
1.435	1385.583
1.440	1381.897
1.445	1346.691
1.450	1391.174
1.455	1422.740
1.460	1353.005
1.465	1358.375
1.470	1368.459
1.475	1320.439
1.480	1288.176
1.485	1280.193
1.490	1269.431
1.495	1235.944
1.500	1179.645
1.505	1186.254
1.510	1180.209
1.515	1136.548
1.520	1118.059
1.525	1132.226
1.530	1113.629
1.535	1085.817
1.540	1075.523
1.545	1021.223
1.550	1062.201
1.555	1035.989
1.560	1022.095
1.565	1054.318
1.570	1023.301
1.575	979.912
1.580	987.504
1.585	971.613
1.590	894.065
1.595	853.142
1.600	713.119
1.605	238.894
1.610	427.501
1.615	691.892
1.620	770.076
1.625	771.742
1.630	743.578
1.635	722.180
1.640	696.329
1.645	629.948
1.650	579.420
1.655	462.654
1.660	172.892
1.665	45.157
1.670	32.683
1.675	46.904
1.680	69.389
1.685	279.282
1.690	426.163
1.695	487.997
1.700	479.874
1.705	433.537
1.710	299.584
1.715	64.201
1.720	30.116
1.725	41.928
1.730	209.488
1.735	381.945
1.740	461.248
1.745	502.970
1.750	521.547
1.755	508.439
1.760	492.765
1.765	277.224
1.770	351.638
1.775	444.125
1.780	472.219
1.785	459.964
1.790	432.666
1.795	299.714
1.800	99.854
1.805	228.347
1.810	382.140
1.815	427.851
1.820	433.365
1.825	434.231
1.830	426.286
1.835	415.870
1.840	404.476
1.845	396.671
1.850	380.443
1.855	358.945
1.860	327.029
1.865	235.206
1.870	51.040
1.875	62.519
1.880	231.612
1.885	313.906
1.890	339.122
1.895	352.848
1.900	354.048
1.905	346.107
1.910	324.990
1.915	289.575
1.920	123.636
1.925	11.689
1.930	190.930
1.935	277.053
1.940	307.815
1.945	316.278
1.950	313.226
1.955	311.601
1.960	307.878
1.965	299.752
1.970	297.902
1.975	294.346
1.980	284.982
1.985	282.510
1.990	278.491
1.995	270.821
2.000	266.320
2.005	262.574
2.010	257.553
2.015	254.976
2.020	205.212
2.025	221.055
2.030	226.770
2.035	210.860
2.040	158.647
2.045	38.789
2.050	120.841
2.055	174.732
2.060	189.610
2.065	187.957
2.070	177.140
2.075	136.140
2.080	61.748
2.085	132.256
2.090	161.332
2.095	165.647
2.100	166.338
2.105	162.940
2.110	157.116
2.115	154.497
2.120	151.541
2.125	144.547
2.130	137.471
2.135	131.711
2.140	124.238
2.145	114.121
2.150	105.097
2.155	91.526
2.160	67.821
2.165	22.323
2.170	3.581
2.175	30.337
2.180	55.205
2.185	65.368
2.190	61.012
2.195	29.028
2.200	1.379
2.205	17.422
2.210	43.801
2.215	51.306
2.220	24.326
2.225	2.875
2.230	8.533
2.235	34.554
2.240	48.788
2.245	49.739
2.250	45.541
2.255	40.698
2.260	26.488
2.265	3.533
2.270	5.508
2.275	8.446
2.280	25.442
2.285	34.110
2.290	38.927
2.295	39.190
2.300	37.877
2.305	37.706
2.310	35.264
2.315	32.738
2.320	28.333
2.325	26.145
2.330	27.057
2.335	26.987
2.340	22.948
2.345	14.936
2.350	4.026
2.355	15.208
2.360	18.921
2.365	17.075
2.370	6.785
2.375	10.755
2.380	14.824
2.385	13.919
2.390	3.446
2.395	1.502
2.400	3.076
2.405	4.826
2.410	11.439
2.415	13.748
2.420	14.906
2.425	16.803
2.430	15.781
2.435	13.917
2.440	13.425
2.445	14.977
2.450	13.378
2.455	14.407
2.460	9.578
2.465	2.751
2.470	4.606
2.475	2.468
2.480	6.734
2.485	12.433
2.490	12.882
2.495	15.374
2.500	17.552
2.505	17.352
2.510	19.995
2.515	19.225
2.520	19.315
2.525	19.139
2.530	21.241
2.535	20.252
2.540	21.129
2.545	21.744
2.550	24.243
2.555	22.135
2.560	24.678
2.565	24.279
2.570	22.032
2.575	22.569
2.580	22.920
2.585	25.321
2.590	25.416
2.595	22.973
2.600	22.335
2.605	23.073
2.610	21.819
2.615	19.190
2.620	18.072
2.625	13.099
2.630	7.591
2.635	1.659
2.640	0.654
2.645	1.893
2.650	2.867
2.655	0.951
2.660	7.839
2.665	8.459
2.670	1.524
2.675	9.485
2.680	14.707
2.685	15.929
2.690	8.262
2.695	4.884
2.700	15.315
2.705	19.573
2.710	22.493
2.715	23.187
2.720	25.014
2.725	24.500
2.730	23.636
2.735	25.142
2.740	23.672
2.745	21.926
2.750	20.393
2.755	20.501
2.760	16.417
2.765	10.022
2.770	3.133
2.775	1.125
2.780	1.867
2.785	1.550
2.790	2.488
2.795	9.603
2.800	13.772
2.805	16.089
2.810	17.100
2.815	18.696
2.820	20.634
2.825	20.861
2.830	20.513
2.835	21.244
2.840	19.926
2.845	20.784
2.850	22.041
2.855	19.569
2.860	19.266
2.865	19.620
2.870	18.003
2.875	17.784
2.880	11.241
2.885	4.373
2.890	2.373
2.895	2.712
2.900	9.252
2.905	14.113
2.910	14.900
2.915	17.520
2.920	15.909
2.925	16.300
2.930	16.737
2.935	15.413
2.940	14.353
2.945	13.529
2.950	12.576
2.955	11.014
2.960	8.369
2.965	2.305
2.970	1.645
2.975	0.580
2.980	0.989
2.985	1.744
2.990	2.145
2.995	5.462
3.000	4.298
3.005	0.402
3.010	1.104
3.015	1.167
3.020	0.455
3.025	1.398
3.030	1.531
3.035	3.051
3.040	3.021
3.045	1.941
3.050	1.363
3.055	3.789
3.060	4.860
3.065	4.959
3.070	5.623
3.075	4.690
3.080	4.978
3.085	5.394
3.090	5.069
3.095	5.337
3.100	5.875
3.105	5.260
3.110	5.245
3.115	5.019
3.120	4.368
3.125	4.223
3.130	2.694
3.135	1.028
3.140	1.654
3.145	1.285
3.150	1.216
3.155	1.418
3.160	1.037
3.165	0.800
3.170	1.707
3.175	0.278
3.180	1.009
3.185	1.188
3.190	1.205
3.195	0.853
3.200	1.664
3.205	1.621
3.210	2.923
3.215	1.172
3.220	0.169
3.225	1.497
3.230	0.945
3.235	0.587
3.240	0.957
3.245	0.622
3.250	1.112
3.255	1.606
3.260	1.484
3.265	1.886
3.270	0.483
3.275	1.403
3.280	1.658
3.285	1.124
3.290	0.480
3.295	1.237
3.300	1.888
3.305	0.340
3.310	0.366
3.315	1.860
3.320	0.734
3.325	1.580
3.330	1.117
3.335	0.555
3.340	0.519
3.345	0.278
3.350	1.116
3.355	0.433
3.360	0.888
3.365	0.183
3.370	0.362
3.375	0.234
3.380	0.571
3.385	0.321
3.390	1.639
3.395	1.061
3.400	0.876
3.405	0.885
3.410	0.384
3.415	1.198
3.420	0.477
3.425	1.162
3.430	0.424
3.435	0.144
3.440	0.268
3.445	0.825
3.450	0.701
3.455	0.732
3.460	1.061
3.465	0.667
3.470	0.126
3.475	0.637
3.480	0.958
3.485	0.158
3.490	1.122
3.495	1.234
3.500	0.530
3.505	0.200
3.510	0.632
3.515	0.742
3.520	0.834
3.525	0.334
3.530	0.609
3.535	1.177
3.540	0.879
3.545	0.528
3.550	1.172
3.555	0.937
3.560	1.273
3.565	0.405
3.570	0.836
3.575	1.636
3.580	0.513
3.585	0.953
3.590	0.672
3.595	1.621
3.600	0.212
3.605	0.116
3.610	0.422
3.615	0.354
3.620	0.611
3.625	1.158
3.630	0.121
3.635	0.349
3.640	0.076
3.645	0.319
3.650	0.368
3.655	0.547
3.660	0.585
3.665	0.562
3.670	0.538
3.675	0.423
3.680	0.196
3.685	0.653
3.690	0.533
3.695	1.119
3.700	1.023
3.705	2.553
3.710	0.744
3.715	0.400
3.720	0.656
3.725	1.360
3.730	0.922
3.735	0.929
3.740	1.301
3.745	0.365
3.750	1.302
3.755	1.837
3.760	1.241
3.765	1.657
3.770	1.391
3.775	1.858
3.780	1.371
3.785	1.001
3.790	1.457
3.795	1.543
3.800	0.462
3.805	0.532
3.810	0.579
3.815	0.616
3.820	0.610
3.825	0.564
3.830	0.705
3.835	1.278
3.840	0.195
3.845	0.431
3.850	1.344
3.855	1.530
3.860	1.502
3.865	0.261
3.870	1.490
3.875	1.848
3.880	0.418
3.885	1.044
3.890	1.795
3.895	0.373
3.900	1.543
3.905	0.631
3.910	0.322
3.915	1.479
3.920	0.801
3.925	1.284
3.930	0.765
3.935	1.315
3.940	0.667
3.945	1.479
3.950	0.794
3.955	0.565
3.960	0.808
3.965	0.464
3.970	0.440
3.975	0.876
3.980	0.669
3.985	0.808
3.990	0.382
3.995	0.974
4.000	0.559
4.005	0.777
4.010	0.495
4.015	0.417
4.020	0.555
4.025	0.693
4.030	0.734
4.035	0.294
4.040	0.277
4.045	0.309
4.050	1.643
4.055	0.669
4.060	1.181
4.065	0.485
4.070	0.565
4.075	1.373
4.080	0.289
4.085	0.622
4.090	0.600
4.095	0.105
4.100	0.904
4.105	0.308
4.110	0.622
4.115	1.259
4.120	0.343
4.125	0.833
4.130	1.119
4.135	1.482
4.140	0.165
4.145	0.927
4.150	0.208
4.155	1.052
4.160	0.630
4.165	0.968
4.170	0.728
4.175	0.746
4.180	0.335
4.185	0.228
4.190	1.006
4.195	1.031
4.200	0.214
4.205	0.655
4.210	0.198
4.215	1.449
4.220	0.238
4.225	0.478
4.230	0.504
4.235	0.903
4.240	0.553
4.245	1.214
4.250	0.526
4.255	0.107
4.260	0.608
4.265	0.300
4.270	0.603
4.275	1.043
4.280	0.986
4.285	0.466
4.290	0.434
4.295	0.330
4.300	0.385
4.305	0.786
4.310	0.516
4.315	0.716
4.320	0.952
4.325	0.647
4.330	0.541
4.335	1.147
4.340	0.949
4.345	1.370
4.350	0.538
4.355	0.815
4.360	0.780
4.365	0.065
4.370	0.363
4.375	1.138
4.380	0.214
4.385	0.723
4.390	0.270
4.395	1.201
4.400	0.909
4.405	0.191
4.410	0.506
4.415	0.885
4.420	0.753
4.425	1.345
4.430	1.449
4.435	0.852
4.440	1.083
4.445	1.587
4.450	0.535
4.455	0.959
4.460	0.706
4.465	0.300
4.470	0.740
4.475	0.541
4.480	0.920
4.485	0.913
4.490	0.744
4.495	0.431
4.500	0.554
4.505	0.483
4.510	1.258
4.515	0.828
4.520	0.699
4.525	1.011
4.530	0.311
4.535	0.855
4.540	0.701
4.545	0.492
4.550	0.685
4.555	0.912
4.560	0.926
4.565	0.239
4.570	0.461
4.575	0.539
4.580	0.644
4.585	0.380
4.590	0.424
4.595	0.252
4.600	0.789
4.605	0.107
4.610	0.610
4.615	1.043
4.620	1.437
4.625	0.438
4.630	0.091
4.635	0.243
4.640	0.999
4.645	0.479
4.650	0.235
4.655	1.107
4.660	1.306
4.665	0.368
4.670	0.986
4.675	0.360
4.680	1.500
4.685	0.518
4.690	0.094
4.695	0.285
4.700	0.681
4.705	1.468
4.710	0.885
4.715	1.226
4.720	0.229
4.725	0.605
4.730	0.871
4.735	0.171
4.740	0.891
4.745	0.766
4.750	0.619
4.755	0.553
4.760	0.913
4.765	0.576
4.770	0.146
4.775	0.593
4.780	0.973
4.785	0.294
4.790	0.637
4.795	0.827
4.800	0.644
4.805	1.351
4.810	0.171
4.815	0.553
4.820	0.528
4.825	0.998
4.830	0.446
4.835	0.680
4.840	0.337
4.845	0.811
4.850	1.283
4.855	0.397
4.860	0.824
4.865	0.293
4.870	0.482
4.875	0.147
4.880	0.188
4.885	1.044
4.890	1.014
4.895	1.234
4.900	0.900
4.905	0.739
4.910	1.325
4.915	0.339
4.920	0.762
4.925	0.503
4.930	0.693
4.935	1.484
4.940	0.399
4.945	0.657
4.950	0.371
4.955	0.764
4.960	0.482
4.965	0.715
4.970	0.531
4.975	0.459
4.980	0.795
4.985	1.044
4.990	0.760
4.995	0.472
5.000	0.817
5.005	0.783
5.010	0.074
5.015	0.759
5.020	0.846
5.025	0.305
5.030	0.316
5.035	1.045
5.040	1.293
5.045	0.321
5.050	0.519
5.055	1.463
5.060	0.782
5.065	0.529
5.070	0.138
5.075	1.314
5.080	1.094
5.085	0.783
5.090	1.535
5.095	0.626
5.100	0.908
5.105	0.862
5.110	0.506
5.115	0.922
5.120	0.445
5.125	1.447
5.130	0.102
5.135	0.241
5.140	0.662
5.145	0.797
5.150	1.071
5.155	1.144
5.160	0.175
5.165	0.994
5.170	0.980
5.175	0.430
5.180	0.456
5.185	0.422
5.190	0.750
5.195	0.283
5.200	0.091
5.205	1.517
5.210	0.472
5.215	0.828
5.220	0.277
5.225	0.747
5.230	0.453
5.235	0.842
5.240	0.678
5.245	0.825
5.250	0.965
5.255	1.075
5.260	0.410
5.265	0.620
5.270	0.958
5.275	0.439
5.280	0.734
5.285	0.656
5.290	0.441
5.295	0.151
5.300	0.832
5.305	0.286
5.310	0.771
5.315	2.451
5.320	0.814
5.325	0.689
5.330	0.336
5.335	0.468
5.340	1.374
5.345	0.576
5.350	0.098
5.355	0.432
5.360	0.154
5.365	0.556
5.370	0.976
5.375	0.700
5.380	1.158
5.385	1.320
5.390	0.298
5.395	0.518
5.400	0.514
5.405	0.467
5.410	1.568
5.415	0.938
5.420	0.847
5.425	0.352
5.430	0.917
5.435	1.010
5.440	1.459
5.445	0.232
5.450	0.672
5.455	0.510
5.460	0.832
5.465	0.313
5.470	0.560
5.475	0.090
5.480	0.041
5.485	0.947
5.490	0.593
5.495	0.364
5.500	0.846
5.505	0.484
5.510	0.649
5.515	0.381
5.520	1.219
5.525	0.761
5.530	0.890
5.535	0.821
5.540	0.973
5.545	0.342
5.550	0.608
5.555	1.000
5.560	0.742
5.565	1.182
5.570	0.993
5.575	0.642
5.580	0.530
5.585	0.581
5.590	1.757
5.595	0.501
5.600	0.767
5.605	0.476
5.610	0.752
5.615	1.182
5.620	1.008
5.625	0.399
5.630	0.245
5.635	0.961
5.640	0.659
5.645	0.189
5.650	0.581
5.655	0.388
5.660	0.463
5.665	0.599
5.670	0.790
5.675	1.164
5.680	0.866
5.685	0.594
5.690	0.878
5.695	0.590
5.700	0.770
5.705	0.605
5.710	1.047
5.715	0.202
5.720	0.365
5.725	0.648
5.730	0.662
5.735	0.368
5.740	0.777
5.745	0.801
5.750	0.645
5.755	0.324
5.760	0.819
5.765	0.560
5.770	0.603
5.775	0.896
5.780	1.102
5.785	0.741
5.790	1.083
5.795	0.329
5.800	0.334
5.805	0.589
5.810	0.293
5.815	0.402
5.820	0.876
5.825	0.466
5.830	0.426
5.835	0.077
5.840	0.405
5.845	0.584
5.850	0.426
5.855	1.201
5.860	0.504
5.865	0.748
5.870	1.496
5.875	0.967
5.880	0.172
5.885	0.658
5.890	0.558
5.895	0.271
5.900	0.261
5.905	0.400
5.910	0.380
5.915	0.748
5.920	1.028
5.925	0.075
5.930	0.783
5.935	1.332
5.940	0.591
5.945	0.340
5.950	0.482
5.955	0.248
5.960	1.109
5.965	0.163
5.970	0.786
5.975	0.122
5.980	0.744
5.985	0.513
5.990	0.698
5.995	0.681
6.000	1.305
6.005	0.669
6.010	0.993
6.015	0.081
6.020	0.820
6.025	1.335
6.030	0.500
6.035	0.450
6.040	0.697
6.045	0.709
6.050	1.369
6.055	0.276
6.060	0.753
6.065	0.525
6.070	1.023
6.075	0.753
6.080	0.392
6.085	0.704
6.090	0.174
6.095	0.360
6.100	0.606
6.105	0.794
6.110	0.740
6.115	0.678
6.120	0.382
6.125	0.925
6.130	0.510
6.135	0.407
6.140	0.587
6.145	0.512
6.150	1.207
6.155	0.644
6.160	0.679
6.165	0.458
6.170	0.810
6.175	1.117
6.180	0.494
6.185	0.815
6.190	0.291
6.195	0.656
6.200	0.488
6.205	0.798
6.210	0.465
6.215	1.064
6.220	0.342
6.225	0.957
6.230	0.491
6.235	0.633
6.240	0.652
6.245	0.679
6.250	0.909
6.255	0.303
6.260	0.454
6.265	0.483
6.270	0.570
6.275	0.763
6.280	1.435
6.285	1.144
6.290	1.695
6.295	0.519
6.300	0.321
6.305	0.662
6.310	0.085
6.315	0.558
6.320	0.678
6.325	1.243
6.330	0.944
6.335	1.084
6.340	1.303
6.345	0.781
6.350	0.880
6.355	1.050
6.360	0.803
6.365	1.219
6.370	0.071
6.375	0.918
6.380	1.965
6.385	0.784
6.390	0.413
6.395	1.093
6.400	0.401
6.405	0.015
6.410	0.783
6.415	0.867
6.420	0.531
6.425	0.699
6.430	0.480
6.435	0.142
6.440	0.305
6.445	0.468
6.450	0.364
6.455	0.486
6.460	0.395
6.465	0.795
6.470	1.010
6.475	0.247
6.480	1.265
6.485	0.480
6.490	0.082
6.495	1.230
6.500	0.517
6.505	0.617
6.510	0.646
6.515	0.190
6.520	0.554
6.525	0.742
6.530	1.170
6.535	0.702
6.540	0.451
6.545	0.372
6.550	0.313
6.555	0.875
6.560	0.288
6.565	0.552
6.570	1.002
6.575	0.426
6.580	0.355
6.585	0.634
6.590	0.848
6.595	1.185
6.600	0.587
6.605	1.125
6.610	0.507
6.615	0.572
6.620	0.559
6.625	0.470
6.630	0.524
6.635	0.238
6.640	0.728
6.645	0.428
6.650	0.691
6.655	1.053
6.660	0.406
6.665	1.056
6.670	0.681
6.675	0.136
6.680	0.922
6.685	1.006
6.690	0.486
6.695	0.795
6.700	1.348
6.705	0.393
6.710	1.139
6.715	1.549
6.720	0.367
6.725	0.241
6.730	0.136
6.735	0.977
6.740	0.711
6.745	1.040
6.750	0.446
6.755	0.925
6.760	0.685
6.765	0.890
6.770	0.566
6.775	0.165
6.780	0.168
6.785	0.300
6.790	1.175
6.795	0.558
6.800	0.981
6.805	0.289
6.810	0.496
6.815	1.070
6.820	0.455
6.825	0.538
6.830	1.652
6.835	0.533
6.840	0.503
6.845	0.416
6.850	0.331
6.855	0.745
6.860	0.782
6.865	0.583
6.870	0.409
6.875	0.171
6.880	0.259
6.885	1.317
6.890	1.398
6.895	0.588
6.900	0.911
6.905	0.356
6.910	0.941
6.915	0.455
6.920	0.617
6.925	0.884
6.930	0.205
6.935	1.111
6.940	0.799
6.945	0.657
6.950	0.555
6.955	1.961
6.960	1.146
6.965	0.539
6.970	0.485
6.975	0.973
6.980	0.798
6.985	0.777
6.990	0.426
6.995	1.003
7.000	0.368
7.005	0.536
7.010	0.745
7.015	0.834
7.020	0.257
7.025	0.325
7.030	0.889
7.035	0.492
7.040	0.430
7.045	0.889
7.050	0.314
7.055	0.473
7.060	0.538
7.065	0.748
7.070	0.350
7.075	1.520
7.080	0.789
7.085	0.910
7.090	1.627
7.095	0.266
7.100	0.779
7.105	0.718
7.110	0.570
7.115	0.516
7.120	1.406
7.125	0.452
7.130	0.976
7.135	0.627
7.140	0.088
7.145	1.248
7.150	1.021
7.155	0.487
7.160	0.833
7.165	0.538
7.170	0.407
7.175	0.856
7.180	0.829
7.185	0.615
7.190	0.926
7.195	0.674
7.200	0.586
7.205	0.751
7.210	1.001
7.215	1.359
7.220	0.532
7.225	0.087
7.230	0.270
7.235	1.161
7.240	0.361
7.245	0.625
7.250	0.532
7.255	1.116
7.260	0.862
7.265	0.186
7.270	0.379
7.275	0.651
7.280	0.556
7.285	0.647
7.290	0.390
7.295	1.785
7.300	0.571
7.305	1.214
7.310	0.165
7.315	0.918
7.320	0.356
7.325	0.689
7.330	1.116
7.335	0.884
7.340	0.493
7.345	1.069
7.350	0.242
7.355	0.443
7.360	0.570
7.365	0.378
7.370	0.408
7.375	0.763
7.380	0.616
7.385	0.308
7.390	0.587
7.395	0.956
7.400	0.894
7.405	0.189
7.410	0.485
7.415	0.650
7.420	0.319
7.425	0.545
7.430	1.174
7.435	0.395
7.440	0.295
7.445	0.298
7.450	0.522
7.455	0.694
7.460	0.862
7.465	0.489
7.470	0.859
7.475	0.656
7.480	1.574
7.485	0.611
7.490	0.187
7.495	0.249
7.500	0.497
7.505	0.680
7.510	0.116
7.515	0.704
7.520	0.891
7.525	1.340
7.530	1.742
7.535	0.583
7.540	0.281
7.545	0.447
7.550	0.779
7.555	0.591
7.560	0.843
7.565	0.565
7.570	0.737
7.575	0.756
7.580	0.594
7.585	0.134
7.590	0.747
7.595	0.659
7.600	0.414
7.605	0.409
7.610	1.984
7.615	1.326
7.620	0.297
7.625	0.636
7.630	0.424
7.635	0.499
7.640	0.184
7.645	0.627
7.650	0.550
7.655	0.937
7.660	0.536
7.665	0.453
7.670	0.477
7.675	0.964
7.680	0.658
7.685	0.576
7.690	0.631
7.695	0.739
7.700	0.659
7.705	0.642
7.710	0.090
7.715	0.575
7.720	0.582
7.725	0.521
7.730	1.201
7.735	1.263
7.740	0.635
7.745	1.011
7.750	0.448
7.755	0.197
7.760	0.578
7.765	1.096
7.770	0.376
7.775	0.197
7.780	1.287
7.785	1.065
7.790	1.176
7.795	0.830
7.800	0.296
7.805	0.817
7.810	0.444
7.815	0.178
7.820	0.930
7.825	0.761
7.830	0.072
7.835	0.245
7.840	1.092
7.845	0.212
7.850	0.243
7.855	0.155
7.860	0.106
7.865	0.473
7.870	0.626
7.875	0.796
7.880	0.727
7.885	0.517
7.890	1.200
7.895	0.947
7.900	0.801
7.905	0.313
7.910	0.735
7.915	0.369
7.920	0.370
7.925	0.187
7.930	0.235
7.935	0.173
7.940	0.868
7.945	0.561
7.950	0.378
7.955	0.802
7.960	0.578
7.965	0.881
7.970	0.284
7.975	0.528
7.980	1.041
7.985	1.664
7.990	0.752
7.995	0.831
8.000	1.160
8.005	0.727
8.010	0.814
8.015	1.312
8.020	1.062
8.025	0.179
8.030	0.287
8.035	0.265
8.040	0.186
8.045	0.580
8.050	0.702
8.055	0.253
8.060	0.195
8.065	0.899
8.070	0.390
8.075	0.428
8.080	0.335
8.085	0.045
8.090	0.589
8.095	0.638
8.100	1.260
8.105	0.396
8.110	0.302
8.115	0.457
8.120	1.036
8.125	0.316
8.130	0.440
8.135	1.298
8.140	0.407
8.145	0.724
8.150	0.474
8.155	0.801
8.160	0.669
8.165	0.725
8.170	0.499
8.175	0.609
8.180	0.724
8.185	1.209
8.190	1.392
8.194	0.986
8.199	0.989
8.204	0.685
8.209	1.318
8.214	0.521
8.219	0.940
8.224	0.611
8.229	0.521
8.234	0.915
8.239	0.821
8.244	0.165
8.249	0.198
8.254	0.882
8.259	0.883
8.264	0.780
8.269	1.221
8.274	0.476
8.279	0.693
8.284	1.565
8.289	0.895
8.294	0.939
8.299	0.302
8.304	1.650
8.309	0.956
8.314	0.604
8.319	0.371
8.324	0.213
8.329	0.075
8.334	0.398
8.339	0.472
8.344	0.105
8.349	0.177
8.354	0.292
8.359	0.601
8.364	0.463
8.369	0.258
8.374	0.704
8.379	0.516
8.384	0.519
8.389	0.617
8.394	0.337
8.399	0.141
8.404	0.653
8.409	0.627
8.414	0.910
8.419	1.061
8.424	0.301
8.429	0.451
8.434	0.633
8.439	0.660
8.444	0.463
8.449	0.991
8.454	0.432
8.459	0.767
8.464	1.307
8.469	1.439
8.474	1.310
8.479	0.388
8.484	1.211
8.489	0.609
8.494	0.308
8.499	0.404
8.504	0.545
8.509	0.544
8.514	0.509
8.519	0.676
8.524	0.498
8.529	0.376
8.534	0.442
8.539	0.574
8.544	0.646
8.549	0.555
8.554	0.851
8.559	0.347
8.564	1.282
8.569	0.498
8.574	0.666
8.579	0.548
8.584	0.626
8.589	0.488
8.594	0.382
8.599	0.619
8.604	0.703
8.609	0.536
8.614	0.676
8.619	0.679
8.624	0.342
8.629	1.360
8.634	0.702
8.639	1.700
8.644	0.689
8.649	1.100
8.654	0.637
8.659	0.898
8.664	0.747
8.669	0.825
8.674	0.870
8.679	0.449
8.684	0.848
8.689	0.331
8.694	0.721
8.699	1.036
8.704	0.572
8.709	1.219
8.714	0.736
8.719	0.400
8.724	0.924
8.729	0.556
8.734	0.104
8.739	0.441
8.744	0.103
8.749	0.589
8.754	0.328
8.759	0.627
8.764	0.956
8.769	0.429
8.774	0.671
8.779	0.698
8.784	0.277
8.789	0.522
8.794	0.435
8.799	0.620
8.804	0.273
8.809	0.639
8.814	0.650
8.819	1.292
8.824	0.861
8.829	0.721
8.834	0.520
8.839	0.240
8.844	0.365
8.849	0.942
8.854	0.595
8.859	1.418
8.864	0.086
8.869	0.817
8.874	0.618
8.879	0.957
8.884	0.398
8.889	0.248
8.894	0.537
8.899	0.436
8.904	0.106
8.909	0.818
8.914	0.824
8.919	0.422
8.924	0.251
8.929	0.369
8.934	1.232
8.939	0.112
8.944	0.698
8.949	0.892
8.954	1.626
8.959	0.399
8.964	0.046
8.969	0.487
8.974	0.715
8.979	1.441
8.984	1.181
8.989	0.763
8.994	0.723
8.999	0.016
9.004	0.441
9.009	0.357
9.014	0.172
9.019	0.346
9.024	0.421
9.029	0.612
9.034	0.537
9.039	0.805
9.044	0.190
9.049	0.764
9.054	1.119
9.059	0.478
9.064	1.245
9.069	0.590
9.074	0.407
9.079	0.572
9.084	0.578
9.089	0.380
9.094	1.087
9.099	1.153
9.104	0.712
9.109	0.947
9.114	0.859
9.119	0.707
9.124	0.876
9.129	0.623
9.134	0.620
9.139	1.240
9.144	0.589
9.149	0.130
9.154	0.755
9.159	0.363
9.164	0.612
9.169	0.718
9.174	0.264
9.179	0.360
9.184	0.675
9.189	0.879
9.194	0.316
9.199	0.979
9.204	0.740
9.209	0.393
9.214	1.016
9.219	0.347
9.224	0.847
9.229	0.475
9.234	0.293
9.239	0.481
9.244	1.028
9.249	0.882
9.254	0.703
9.259	0.777
9.264	1.241
9.269	0.799
9.274	1.187
9.279	0.276
9.284	0.349
9.289	0.239
9.294	0.251
9.299	1.170
9.304	0.351
9.309	0.719
9.314	0.255
9.319	0.286
9.324	0.465
9.329	0.684
9.334	0.399
9.339	0.066
9.344	0.799
9.349	0.245
9.354	0.994
9.359	0.396
9.364	0.851
9.369	0.291
9.374	0.417
9.379	0.709
9.384	0.681
9.389	0.872
9.394	0.631
9.399	0.908
9.404	0.329
9.409	0.451
9.414	1.147
9.419	0.931
9.424	0.537
9.429	0.407
9.434	2.000
9.439	0.614
9.444	0.544
9.449	0.225
9.454	0.928
9.459	0.650
9.464	0.705
9.469	1.172
9.474	1.183
9.479	1.080
9.484	0.126
9.489	0.722
9.494	1.651
9.499	0.935
9.504	0.808
9.509	1.351
9.514	0.668
9.519	0.232
9.524	0.454
9.529	0.929
9.534	0.721
9.539	0.247
9.544	0.373
9.549	0.624
9.554	0.658
9.559	0.558
9.564	0.115
9.569	0.581
9.574	0.450
9.579	0.569
9.584	0.633
9.589	1.077
9.594	0.590
9.599	0.997
9.604	0.666
9.609	0.482
9.614	0.366
9.619	0.577
9.624	0.553
9.629	1.597
9.634	1.212
9.639	0.143
9.644	0.189
9.649	0.413
9.654	0.825
9.659	0.505
9.664	0.625
9.669	0.456
9.674	0.807
9.679	0.317
9.684	0.557
9.689	0.520
9.694	0.752
9.699	0.193
9.704	0.925
9.709	0.554
9.714	0.709
9.719	0.729
9.724	0.296
9.729	0.991
9.734	0.593
9.739	0.676
9.744	1.178
9.749	1.433
9.754	0.341
9.759	0.689
9.764	0.127
9.769	1.691
9.774	1.264
9.779	0.421
9.784	1.214
9.789	0.301
9.794	0.402
9.799	0.883
9.804	0.939
9.809	0.659
9.814	0.475
9.819	0.342
9.824	0.757
9.829	0.410
9.834	0.323
9.839	0.583
9.844	1.158
9.849	0.347
9.854	0.326
9.859	0.788
9.864	0.935
9.869	0.747
9.874	0.367
9.879	0.572
9.884	0.932
9.889	0.749
9.894	0.366
9.899	0.362
9.904	0.108
9.909	0.731
9.914	0.733
9.919	0.394
9.924	0.531
9.929	0.827
9.934	0.959
9.939	1.478
9.944	0.504
9.949	0.632
9.954	0.847
9.959	0.545
9.964	0.349
9.969	0.630
9.974	0.417
9.979	1.213
9.984	0.792
9.989	0.607
9.994	1.184
[truncated: 1 more rows]
