# Supplementary material for: Chemometric Analysis of a Ternary Mixture of Caffeine, Quinic Acid, and Nicotinic Acid by Terahertz Spectroscopy
Source: ACS Omega. 2022 Sep 27;7(40):35783–91. doi: 10.1021/acsomega.2c03808 (PMC9558605; doi:10.1021/acsomega.2c03808)
Supplement: Supplementary file 2 — ao2c03808_si_002.zip [file ao2c03808_si_002.zip › data_and_codes/extended_data/id0-48_run001/fda-2-6.csv]

0.000	1714.802
0.005	790.601
0.010	696.441
0.015	1212.505
0.020	1598.245
0.025	302.548
0.030	619.476
0.035	752.598
0.040	681.336
0.045	1344.780
0.050	892.649
0.055	1299.408
0.060	488.362
0.065	214.847
0.070	761.244
0.075	642.864
0.080	520.852
0.085	327.667
0.090	414.061
0.095	806.946
0.100	812.573
0.105	1805.203
0.110	2901.995
0.115	2377.474
0.120	4247.044
0.125	3357.457
0.130	1786.096
0.135	2784.006
0.140	3025.672
0.145	3087.922
0.150	2701.574
0.155	2577.698
0.160	2527.735
0.165	2473.693
0.170	2593.365
0.175	4065.116
0.180	4799.695
0.185	4447.094
0.190	5374.642
0.195	6687.011
0.200	6985.897
0.205	6040.418
0.210	6194.408
0.215	5644.894
0.220	6655.717
0.225	6402.168
0.230	7201.597
0.235	8607.876
0.240	8204.603
0.245	8123.741
0.250	8031.718
0.255	8084.275
0.260	7855.238
0.265	8747.296
0.270	8680.440
0.275	9982.173
0.280	9272.878
0.285	8280.033
0.290	8721.608
0.295	9464.017
0.300	9220.075
0.305	9054.855
0.310	9974.536
0.315	9689.258
0.320	10177.844
0.325	9886.571
0.330	10375.602
0.335	9588.883
0.340	9553.157
0.345	9242.027
0.350	9999.870
0.355	9992.297
0.360	9029.376
0.365	9991.597
0.370	10723.948
0.375	10610.888
0.380	9723.912
0.385	10104.838
0.390	9942.561
0.395	10171.145
0.400	9718.701
0.405	10084.750
0.410	10072.578
0.415	10007.186
0.420	9640.352
0.425	9462.483
0.430	9604.852
0.435	8983.682
0.440	8901.869
0.445	9555.876
0.450	9755.586
0.455	9063.073
0.460	9680.033
0.465	9129.443
0.470	9179.342
0.475	9252.133
0.480	9330.464
0.485	9597.618
0.490	9573.026
0.495	9384.891
0.500	9272.470
0.505	9484.820
0.510	9436.906
0.515	9442.249
0.520	9344.411
0.525	9253.488
0.530	8938.164
0.535	8866.578
0.540	9256.026
0.545	8945.553
0.550	7842.382
0.555	5412.725
0.560	3633.663
0.565	7089.846
0.570	8084.857
0.575	8394.989
0.580	8794.376
0.585	8684.367
0.590	8565.250
0.595	8795.847
0.600	9003.925
0.605	8575.831
0.610	8819.641
0.615	8903.275
0.620	8590.991
0.625	8578.951
0.630	8542.494
0.635	8479.114
0.640	8273.493
0.645	8208.839
0.650	7930.888
0.655	8251.321
0.660	7921.835
0.665	7625.860
0.670	7737.791
0.675	7792.629
0.680	7619.029
0.685	7527.158
0.690	7424.634
0.695	7462.245
0.700	7423.316
0.705	7009.730
0.710	7215.245
0.715	7171.233
0.720	7006.095
0.725	7059.466
0.730	6906.147
0.735	6861.469
0.740	6919.137
0.745	6365.794
0.750	5105.778
0.755	3497.198
0.760	5533.225
0.765	6101.480
0.770	6123.308
0.775	6309.371
0.780	6298.945
0.785	6103.491
0.790	5949.554
0.795	6116.514
0.800	5909.743
0.805	5789.658
0.810	5782.713
0.815	5720.297
0.820	5749.757
0.825	5730.413
0.830	5507.129
0.835	5614.588
0.840	5716.478
0.845	5456.539
0.850	5440.574
0.855	5619.257
0.860	5467.796
0.865	5482.337
0.870	5396.422
0.875	5374.659
0.880	5374.201
0.885	5235.025
0.890	5147.182
0.895	5202.319
0.900	4992.523
0.905	4849.913
0.910	4952.933
0.915	4794.935
0.920	4633.049
0.925	4645.639
0.930	4660.096
0.935	4639.967
0.940	4592.193
0.945	4465.968
0.950	4543.363
0.955	4551.382
0.960	4388.130
0.965	4360.041
0.970	4326.580
0.975	4329.456
0.980	4046.473
0.985	3793.553
0.990	2577.644
0.995	3402.229
1.000	3716.983
1.005	4075.752
1.010	4052.972
1.015	3800.565
1.020	3845.066
1.025	3878.438
1.030	3792.852
1.035	3641.564
1.040	3584.431
1.045	3648.153
1.050	3626.144
1.055	3417.754
1.060	3506.944
1.065	3534.829
1.070	3414.499
1.075	3271.496
1.080	3226.207
1.085	3040.669
1.090	2570.942
1.095	1265.709
1.100	186.731
1.105	1100.702
1.110	1835.562
1.115	1013.347
1.120	1869.701
1.125	2588.046
1.130	2832.800
1.135	2842.880
1.140	2747.182
1.145	2679.402
1.150	2304.312
1.155	1306.495
1.160	916.416
1.165	133.705
1.170	739.209
1.175	1857.994
1.180	2339.693
1.185	2573.165
1.190	2685.590
1.195	2580.775
1.200	2590.995
1.205	2214.216
1.210	813.879
1.215	1755.462
1.220	2290.892
1.225	2245.538
1.230	1228.302
1.235	1597.329
1.240	2262.884
1.245	2590.298
1.250	2592.612
1.255	2632.091
1.260	2615.314
1.265	2534.682
1.270	2618.796
1.275	2544.038
1.280	2372.011
1.285	2479.080
1.290	2543.904
1.295	2385.305
1.300	2458.028
1.305	2481.338
1.310	2422.442
1.315	2430.425
1.320	2381.645
1.325	2129.320
1.330	2320.095
1.335	2317.755
1.340	2342.336
1.345	2408.087
1.350	2235.107
1.355	2243.155
1.360	2298.689
1.365	2196.039
1.370	2118.857
1.375	2133.846
1.380	2109.179
1.385	2003.187
1.390	1961.778
1.395	1896.261
1.400	1797.212
1.405	1511.252
1.410	642.325
1.415	45.020
1.420	974.026
1.425	1553.511
1.430	1775.854
1.435	1908.013
1.440	1900.640
1.445	1843.983
1.450	1906.410
1.455	1936.009
1.460	1844.922
1.465	1844.926
1.470	1866.192
1.475	1797.346
1.480	1759.889
1.485	1750.349
1.490	1750.094
1.495	1711.538
1.500	1646.783
1.505	1669.519
1.510	1672.064
1.515	1621.107
1.520	1600.126
1.525	1631.142
1.530	1606.784
1.535	1576.124
1.540	1558.517
1.545	1482.275
1.550	1538.882
1.555	1496.339
1.560	1472.302
1.565	1517.510
1.570	1468.479
1.575	1403.719
1.580	1418.019
1.585	1394.324
1.590	1288.134
1.595	1227.174
1.600	1040.549
1.605	361.259
1.610	636.839
1.615	1027.319
1.620	1153.361
1.625	1164.594
1.630	1124.188
1.635	1100.948
1.640	1067.791
1.645	968.431
1.650	883.820
1.655	710.407
1.660	263.151
1.665	56.895
1.670	35.348
1.675	61.066
1.680	113.853
1.685	424.403
1.690	647.138
1.695	746.145
1.700	743.286
1.705	675.122
1.710	480.168
1.715	106.556
1.720	41.079
1.725	69.864
1.730	335.545
1.735	602.898
1.740	737.305
1.745	803.024
1.750	838.303
1.755	821.343
1.760	800.566
1.765	461.280
1.770	579.920
1.775	729.612
1.780	779.325
1.785	760.760
1.790	714.842
1.795	505.863
1.800	172.669
1.805	374.364
1.810	629.862
1.815	709.387
1.820	723.397
1.825	732.544
1.830	727.855
1.835	714.402
1.840	703.545
1.845	696.002
1.850	670.925
1.855	636.892
1.860	588.140
1.865	431.597
1.870	101.816
1.875	107.023
1.880	408.794
1.885	554.121
1.890	600.447
1.895	624.040
1.900	627.769
1.905	614.393
1.910	579.158
1.915	523.465
1.920	232.352
1.925	19.810
1.930	343.789
1.935	509.816
1.940	567.822
1.945	585.450
1.950	587.183
1.955	587.903
1.960	583.989
1.965	577.116
1.970	578.673
1.975	577.650
1.980	566.439
1.985	567.524
1.990	561.464
1.995	551.875
2.000	545.239
2.005	540.763
2.010	532.678
2.015	529.424
2.020	434.516
2.025	468.680
2.030	484.210
2.035	461.106
2.040	359.829
2.045	96.092
2.050	273.167
2.055	404.790
2.060	447.636
2.065	449.412
2.070	434.690
2.075	341.223
2.080	159.553
2.085	336.676
2.090	414.608
2.095	434.377
2.100	440.323
2.105	440.575
2.110	436.034
2.115	435.679
2.120	431.499
2.125	422.798
2.130	409.958
2.135	399.048
2.140	390.364
2.145	369.204
2.150	341.201
2.155	309.187
2.160	232.218
2.165	66.709
2.170	8.079
2.175	94.381
2.180	202.740
2.185	249.834
2.190	250.254
2.195	134.587
2.200	20.297
2.205	55.967
2.210	171.722
2.215	225.015
2.220	135.801
2.225	21.933
2.230	37.395
2.235	156.744
2.240	233.991
2.245	255.333
2.250	246.053
2.255	240.976
2.260	176.436
2.265	42.238
2.270	19.553
2.275	55.824
2.280	157.802
2.285	221.572
2.290	249.866
2.295	260.217
2.300	263.937
2.305	262.576
2.310	257.579
2.315	251.687
2.320	226.775
2.325	207.882
2.330	218.603
2.335	214.452
2.340	205.253
2.345	141.838
2.350	23.032
2.355	113.039
2.360	159.138
2.365	147.269
2.370	57.007
2.375	77.208
2.380	132.123
2.385	134.876
2.390	60.475
2.395	8.626
2.400	12.774
2.405	68.761
2.410	124.157
2.415	152.608
2.420	166.710
2.425	169.035
2.430	159.164
2.435	140.908
2.440	160.042
2.445	163.349
2.450	135.927
2.455	131.345
2.460	94.214
2.465	23.529
2.470	14.126
2.475	43.594
2.480	102.746
2.485	136.501
2.490	150.846
2.495	156.442
2.500	158.016
2.505	157.902
2.510	156.433
2.515	154.204
2.520	154.830
2.525	152.466
2.530	152.011
2.535	149.218
2.540	147.393
2.545	145.982
2.550	143.481
2.555	140.440
2.560	138.034
2.565	137.010
2.570	118.915
2.575	111.654
2.580	122.113
2.585	124.914
2.590	122.777
2.595	118.797
2.600	113.821
2.605	110.496
2.610	103.045
2.615	94.607
2.620	86.011
2.625	72.954
2.630	37.335
2.635	9.227
2.640	3.849
2.645	2.114
2.650	5.017
2.655	13.747
2.660	25.431
2.665	30.058
2.670	10.354
2.675	43.431
2.680	63.982
2.685	67.585
2.690	33.856
2.695	23.339
2.700	63.691
2.705	80.763
2.710	85.878
2.715	89.859
2.720	90.512
2.725	89.398
2.730	88.265
2.735	84.509
2.740	81.352
2.745	73.984
2.750	68.052
2.755	62.906
2.760	54.195
2.765	37.703
2.770	10.869
2.775	3.173
2.780	2.307
2.785	3.363
2.790	14.931
2.795	26.521
2.800	42.035
2.805	53.397
2.810	60.567
2.815	66.828
2.820	71.095
2.825	70.510
2.830	72.737
2.835	73.363
2.840	72.333
2.845	71.263
2.850	70.933
2.855	68.362
2.860	65.868
2.865	62.396
2.870	59.457
2.875	58.368
2.880	33.987
2.885	8.261
2.890	6.146
2.895	14.295
2.900	36.104
2.905	49.381
2.910	54.487
2.915	57.929
2.920	58.056
2.925	56.873
2.930	57.133
2.935	54.397
2.940	51.024
2.945	46.863
2.950	44.406
2.955	38.746
2.960	32.795
2.965	14.139
2.970	4.093
2.975	0.882
2.980	4.763
2.985	6.682
2.990	15.120
2.995	21.985
3.000	16.963
3.005	8.624
3.010	2.114
3.015	0.903
3.020	0.830
3.025	5.214
3.030	7.153
3.035	15.203
3.040	18.548
3.045	8.418
3.050	5.246
3.055	9.125
3.060	19.296
3.065	26.106
3.070	29.625
3.075	32.253
3.080	33.350
3.085	32.550
3.090	32.126
3.095	31.102
3.100	31.078
3.105	32.446
3.110	31.456
3.115	31.306
3.120	29.074
3.125	27.405
3.130	11.824
3.135	3.658
3.140	1.926
3.145	4.358
3.150	6.648
3.155	12.401
3.160	19.212
3.165	8.960
3.170	3.122
3.175	2.435
3.180	7.236
3.185	8.015
3.190	3.089
3.195	13.793
3.200	19.331
3.205	21.302
3.210	23.485
3.215	16.131
3.220	11.329
3.225	19.819
3.230	18.839
3.235	8.066
3.240	3.062
3.245	12.898
3.250	18.604
3.255	21.324
3.260	21.887
3.265	22.077
3.270	22.176
3.275	22.965
3.280	21.090
3.285	20.165
3.290	19.269
3.295	19.867
3.300	20.427
3.305	18.782
3.310	19.550
3.315	17.632
3.320	16.107
3.325	15.016
3.330	8.778
3.335	2.000
3.340	1.943
3.345	3.315
3.350	8.572
3.355	13.178
3.360	14.096
3.365	15.040
3.370	15.255
3.375	17.177
3.380	16.838
3.385	16.716
3.390	16.914
3.395	16.541
3.400	15.787
3.405	16.500
3.410	15.269
3.415	15.286
3.420	17.123
3.425	16.298
3.430	16.911
3.435	14.881
3.440	15.409
3.445	15.082
3.450	15.914
3.455	15.371
3.460	16.495
3.465	15.966
3.470	14.537
3.475	14.294
3.480	13.638
3.485	13.721
3.490	13.639
3.495	14.302
3.500	10.864
3.505	5.106
3.510	8.478
3.515	9.298
3.520	9.119
3.525	10.634
3.530	10.114
3.535	13.570
3.540	5.316
3.545	3.418
3.550	3.305
3.555	8.846
3.560	11.944
3.565	11.870
3.570	11.934
3.575	11.417
3.580	10.049
3.585	9.815
3.590	9.200
3.595	7.432
3.600	3.292
3.605	0.682
3.610	2.277
3.615	1.939
3.620	0.994
3.625	3.805
3.630	6.170
3.635	6.766
3.640	6.074
3.645	4.810
3.650	1.385
3.655	1.000
3.660	0.545
3.665	1.109
3.670	1.096
3.675	1.885
3.680	4.114
3.685	3.853
3.690	4.353
3.695	3.553
3.700	1.977
3.705	3.761
3.710	6.249
3.715	6.283
3.720	6.556
3.725	6.409
3.730	6.430
3.735	5.789
3.740	6.836
3.745	6.681
3.750	6.586
3.755	8.454
3.760	8.506
3.765	7.189
3.770	7.580
3.775	6.618
3.780	6.984
3.785	6.545
3.790	5.820
3.795	2.581
3.800	1.324
3.805	1.017
3.810	0.538
3.815	0.471
3.820	0.962
3.825	1.181
3.830	1.344
3.835	3.064
3.840	4.529
3.845	5.263
3.850	4.948
3.855	4.862
3.860	5.481
3.865	2.552
3.870	5.050
3.875	4.970
3.880	6.674
3.885	5.111
3.890	6.514
3.895	6.169
3.900	6.029
3.905	5.618
3.910	5.797
3.915	4.286
3.920	4.456
3.925	5.610
3.930	2.932
3.935	3.397
3.940	4.564
3.945	5.000
3.950	4.253
3.955	2.328
3.960	0.669
3.965	1.912
3.970	0.905
3.975	0.896
3.980	0.198
3.985	0.576
3.990	1.413
3.995	1.441
4.000	1.894
4.005	0.983
4.010	0.773
4.015	1.500
4.020	2.367
4.025	2.842
4.030	2.531
4.035	2.847
4.040	2.624
4.045	3.721
4.050	2.827
4.055	2.320
4.060	2.723
4.065	2.800
4.070	2.186
4.075	3.362
4.080	2.836
4.085	2.011
4.090	2.630
4.095	2.963
4.100	3.945
4.105	2.926
4.110	2.710
4.115	2.320
4.120	2.827
4.125	3.201
4.130	2.473
4.135	2.735
4.140	3.053
4.145	1.870
4.150	3.461
4.155	2.617
4.160	1.794
4.165	0.537
4.170	0.393
4.175	0.679
4.180	0.679
4.185	0.804
4.190	0.167
4.195	0.516
4.200	0.914
4.205	0.612
4.210	1.640
4.215	1.535
4.220	0.678
4.225	1.000
4.230	0.419
4.235	0.287
4.240	1.307
4.245	1.886
4.250	0.177
4.255	0.729
4.260	1.656
4.265	2.231
4.270	2.486
4.275	3.792
4.280	2.566
4.285	2.968
4.290	3.110
4.295	2.919
4.300	2.789
4.305	2.783
4.310	2.181
4.315	2.142
4.320	3.048
4.325	2.597
4.330	3.204
4.335	3.267
4.340	3.756
4.345	2.631
4.350	2.140
4.355	1.487
4.360	2.054
4.365	2.361
4.370	1.784
4.375	2.624
4.380	2.471
4.385	2.244
4.390	3.438
4.395	3.257
4.400	1.804
4.405	2.433
4.410	2.212
4.415	2.861
4.420	2.359
4.425	1.605
4.430	1.182
4.435	2.372
4.440	1.883
4.445	2.193
4.450	0.773
4.455	1.596
4.460	1.524
4.465	0.818
4.470	0.426
4.475	0.163
4.480	1.324
4.485	1.605
4.490	1.083
4.495	0.325
4.500	0.641
4.505	0.876
4.510	0.221
4.515	0.553
4.520	0.638
4.525	0.592
4.530	0.585
4.535	0.592
4.540	0.886
4.545	0.848
4.550	1.013
4.555	0.439
4.560	1.535
4.565	1.186
4.570	0.908
4.575	1.349
4.580	0.666
4.585	1.681
4.590	1.419
4.595	0.886
4.600	0.590
4.605	0.699
4.610	0.385
4.615	0.779
4.620	0.683
4.625	0.650
4.630	1.108
4.635	0.528
4.640	0.628
4.645	0.370
4.650	1.631
4.655	0.751
4.660	1.039
4.665	1.910
4.670	1.101
4.675	1.867
4.680	1.373
4.685	1.374
4.690	1.336
4.695	0.924
4.700	1.002
4.705	0.508
4.710	1.836
4.715	0.560
4.720	1.680
4.725	1.526
4.730	0.468
4.735	1.080
4.740	0.428
4.745	0.634
4.750	1.180
4.755	1.419
4.760	0.500
4.765	0.471
4.770	1.134
4.775	1.226
4.780	0.817
4.785	1.169
4.790	1.357
4.795	1.029
4.800	0.922
4.805	1.077
4.810	1.046
4.815	0.888
4.820	0.318
4.825	0.714
4.830	1.833
4.835	2.430
4.840	1.341
4.845	0.921
4.850	1.073
4.855	0.499
4.860	0.410
4.865	0.615
4.870	0.703
4.875	0.661
4.880	1.283
4.885	1.556
4.890	1.087
4.895	1.464
4.900	0.887
4.905	1.558
4.910	1.890
4.915	0.126
4.920	0.842
4.925	0.908
4.930	1.569
4.935	1.809
4.940	0.319
4.945	0.600
4.950	0.560
4.955	0.944
4.960	1.683
4.965	0.672
4.970	0.774
4.975	1.219
4.980	0.230
4.985	0.564
4.990	0.363
4.995	1.235
5.000	0.210
5.005	1.455
5.010	1.308
5.015	0.399
5.020	0.660
5.025	0.706
5.030	0.188
5.035	0.151
5.040	0.973
5.045	0.714
5.050	1.091
5.055	1.180
5.060	0.649
5.065	0.291
5.070	1.010
5.075	0.759
5.080	0.785
5.085	0.033
5.090	0.732
5.095	1.383
5.100	0.059
5.105	0.298
5.110	0.519
5.115	0.621
5.120	0.456
5.125	1.496
5.130	0.798
5.135	0.542
5.140	0.516
5.145	0.960
5.150	0.967
5.155	0.609
5.160	1.413
5.165	0.881
5.170	1.313
5.175	0.961
5.180	0.880
5.185	0.584
5.190	0.776
5.195	0.280
5.200	0.443
5.205	0.227
5.210	0.404
5.215	1.139
5.220	0.961
5.225	0.603
5.230	0.829
5.235	0.773
5.240	1.502
5.245	0.676
5.250	1.141
5.255	1.014
5.260	1.337
5.265	1.790
5.270	1.041
5.275	0.899
5.280	0.673
5.285	0.707
5.290	1.013
5.295	0.467
5.300	0.546
5.305	0.265
5.310	0.544
5.315	1.865
5.320	0.683
5.325	0.786
5.330	1.001
5.335	0.217
5.340	0.519
5.345	0.571
5.350	0.532
5.355	0.746
5.360	0.531
5.365	1.159
5.370	0.585
5.375	1.176
5.380	0.741
5.385	1.335
5.390	0.578
5.395	0.702
5.400	2.160
5.405	1.585
5.410	1.280
5.415	0.842
5.420	1.259
5.425	1.855
5.430	1.603
5.435	1.109
5.440	1.537
5.445	0.733
5.450	0.296
5.455	1.445
5.460	0.362
5.465	0.871
5.470	1.003
5.475	0.845
5.480	1.067
5.485	0.825
5.490	0.509
5.495	0.411
5.500	0.987
5.505	0.998
5.510	0.978
5.515	1.003
5.520	0.532
5.525	0.987
5.530	0.929
5.535	0.770
5.540	0.427
5.545	1.277
5.550	1.204
5.555	0.862
5.560	1.313
5.565	0.236
5.570	0.681
5.575	1.042
5.580	0.908
5.585	0.675
5.590	0.990
5.595	1.139
5.600	0.703
5.605	0.870
5.610	0.832
5.615	0.230
5.620	0.929
5.625	0.473
5.630	0.543
5.635	1.133
5.640	0.561
5.645	0.429
5.650	0.664
5.655	0.311
5.660	1.050
5.665	0.477
5.670	1.014
5.675	0.818
5.680	0.519
5.685	0.982
5.690	0.244
5.695	0.420
5.700	1.115
5.705	1.169
5.710	0.271
5.715	0.677
5.720	0.957
5.725	0.773
5.730	0.190
5.735	0.859
5.740	0.638
5.745	0.471
5.750	0.221
5.755	0.715
5.760	0.642
5.765	0.632
5.770	0.588
5.775	0.295
5.780	0.511
5.785	1.073
5.790	0.521
5.795	0.844
5.800	0.134
5.805	0.492
5.810	0.441
5.815	0.234
5.820	0.268
5.825	0.696
5.830	0.423
5.835	0.585
5.840	0.343
5.845	0.798
5.850	0.969
5.855	1.104
5.860	0.068
5.865	1.113
5.870	0.617
5.875	0.851
5.880	0.966
5.885	0.555
5.890	1.104
5.895	1.376
5.900	0.591
5.905	0.245
5.910	0.545
5.915	1.021
5.920	0.760
5.925	0.693
5.930	0.737
5.935	1.020
5.940	0.524
5.945	1.318
5.950	0.910
5.955	0.096
5.960	0.270
5.965	1.115
5.970	0.649
5.975	0.845
5.980	0.162
5.985	0.629
5.990	0.778
5.995	0.956
6.000	0.096
6.005	0.964
6.010	0.688
6.015	0.961
6.020	0.705
6.025	0.915
6.030	0.552
6.035	1.250
6.040	0.125
6.045	0.696
6.050	0.728
6.055	0.499
6.060	0.478
6.065	0.851
6.070	0.542
6.075	0.599
6.080	0.248
6.085	0.661
6.090	0.800
6.095	0.520
6.100	1.758
6.105	0.623
6.110	0.169
6.115	0.822
6.120	0.401
6.125	0.304
6.130	0.755
6.135	0.881
6.140	0.676
6.145	1.293
6.150	0.791
6.155	0.457
6.160	0.535
6.165	0.632
6.170	1.090
6.175	0.364
6.180	0.919
6.185	0.422
6.190	0.451
6.195	1.303
6.200	0.453
6.205	0.099
6.210	0.550
6.215	0.417
6.220	0.275
6.225	1.303
6.230	0.891
6.235	0.814
6.240	0.355
6.245	0.769
6.250	0.165
6.255	0.337
6.260	0.910
6.265	0.679
6.270	0.975
6.275	0.460
6.280	0.882
6.285	0.785
6.290	0.275
6.295	0.291
6.300	0.363
6.305	0.430
6.310	0.839
6.315	0.187
6.320	0.489
6.325	1.243
6.330	0.435
6.335	0.687
6.340	0.817
6.345	0.333
6.350	0.144
6.355	0.276
6.360	0.937
6.365	0.176
6.370	0.213
6.375	0.923
6.380	0.807
6.385	0.143
6.390	0.578
6.395	0.982
6.400	0.255
6.405	0.820
6.410	0.644
6.415	0.803
6.420	0.302
6.425	0.819
6.430	0.355
6.435	0.522
6.440	0.634
6.445	0.959
6.450	0.541
6.455	0.199
6.460	0.733
6.465	0.491
6.470	0.655
6.475	0.169
6.480	1.660
6.485	0.283
6.490	0.520
6.495	0.463
6.500	0.078
6.505	0.370
6.510	0.996
6.515	0.983
6.520	0.107
6.525	0.762
6.530	0.204
6.535	0.493
6.540	1.262
6.545	1.115
6.550	1.015
6.555	0.431
6.560	0.440
6.565	1.049
6.570	1.026
6.575	0.590
6.580	1.116
6.585	0.458
6.590	0.561
6.595	0.475
6.600	0.400
6.605	0.298
6.610	0.957
6.615	0.368
6.620	0.562
6.625	0.690
6.630	0.542
6.635	0.203
6.640	0.850
6.645	0.370
6.650	0.464
6.655	0.931
6.660	0.314
6.665	0.952
6.670	0.465
6.675	0.330
6.680	0.550
6.685	0.849
6.690	0.706
6.695	0.866
6.700	0.875
6.705	0.387
6.710	1.003
6.715	0.432
6.720	1.187
6.725	0.488
6.730	0.661
6.735	0.743
6.740	0.504
6.745	1.616
6.750	0.920
6.755	0.301
6.760	0.510
6.765	0.668
6.770	0.892
6.775	0.670
6.780	0.252
6.785	0.450
6.790	0.190
6.795	1.068
6.800	0.601
6.805	0.579
6.810	0.534
6.815	0.430
6.820	0.708
6.825	1.078
6.830	0.747
6.835	0.789
6.840	0.333
6.845	0.594
6.850	0.763
6.855	1.097
6.860	0.369
6.865	0.296
6.870	0.611
6.875	0.165
6.880	0.376
6.885	0.511
6.890	0.882
6.895	0.845
6.900	0.218
6.905	0.150
6.910	1.012
6.915	0.359
6.920	0.395
6.925	0.910
6.930	0.771
6.935	0.724
6.940	0.588
6.945	0.653
6.950	0.879
6.955	0.568
6.960	0.609
6.965	0.451
6.970	0.410
6.975	0.634
6.980	0.937
6.985	1.532
6.990	0.087
6.995	0.873
7.000	0.778
7.005	0.631
7.010	0.616
7.015	0.944
7.020	0.668
7.025	0.243
7.030	0.308
7.035	0.639
7.040	0.141
7.045	0.194
7.050	0.268
7.055	0.343
7.060	0.353
7.065	0.351
7.070	0.869
7.075	1.083
7.080	0.766
7.085	0.292
7.090	0.568
7.095	0.434
7.100	0.919
7.105	0.698
7.110	0.948
7.115	1.005
7.120	0.660
7.125	0.752
7.130	0.623
7.135	0.073
7.140	0.456
7.145	0.376
7.150	0.690
7.155	1.050
7.160	0.643
7.165	1.075
7.170	1.039
7.175	0.616
7.180	1.100
7.185	0.647
7.190	1.031
7.195	0.385
7.200	0.911
7.205	0.318
7.210	0.529
7.215	1.280
7.220	0.377
7.225	0.954
7.230	0.618
7.235	0.662
7.240	0.693
7.245	0.979
7.250	0.248
7.255	0.154
7.260	1.158
7.265	0.323
7.270	1.057
7.275	0.602
7.280	0.842
7.285	0.233
7.290	0.957
7.295	0.534
7.300	0.791
7.305	0.691
7.310	0.562
7.315	0.231
7.320	0.731
7.325	0.738
7.330	0.693
7.335	1.271
7.340	0.658
7.345	0.172
7.350	0.618
7.355	0.326
7.360	0.342
7.365	0.269
7.370	0.965
7.375	0.426
7.380	0.984
7.385	0.216
7.390	0.998
7.395	0.631
7.400	0.507
7.405	0.740
7.410	0.509
7.415	0.566
7.420	0.448
7.425	0.598
7.430	0.650
7.435	0.499
7.440	1.208
7.445	0.756
7.450	0.909
7.455	0.984
7.460	0.078
7.465	0.531
7.470	0.878
7.475	0.425
7.480	0.401
7.485	0.330
7.490	0.416
7.495	0.310
7.500	0.655
7.505	0.351
7.510	0.923
7.515	0.843
7.520	0.547
7.525	0.646
7.530	1.343
7.535	0.883
7.540	0.748
7.545	0.938
7.550	1.172
7.555	0.833
7.560	0.824
7.565	0.586
7.570	1.323
7.575	0.647
7.580	0.471
7.585	1.057
7.590	0.912
7.595	0.087
7.600	0.752
7.605	0.471
7.610	0.925
7.615	0.416
7.620	0.948
7.625	0.377
7.630	1.580
7.635	0.932
7.640	1.119
7.645	0.733
7.650	0.390
7.655	0.491
7.660	0.989
7.665	0.517
7.670	0.228
7.675	0.952
7.680	0.266
7.685	0.505
7.690	1.009
7.695	0.886
7.700	1.114
7.705	0.934
7.710	0.163
7.715	0.909
7.720	0.859
7.725	0.218
7.730	0.564
7.735	0.160
7.740	0.743
7.745	0.340
7.750	0.556
7.755	0.365
7.760	0.457
7.765	1.164
7.770	0.301
7.775	0.399
7.780	0.265
7.785	0.704
7.790	0.514
7.795	1.379
7.800	0.472
7.805	0.494
7.810	0.330
7.815	0.530
7.820	0.576
7.825	0.745
7.830	0.437
7.835	1.098
7.840	0.693
7.845	0.886
7.850	0.593
7.855	0.694
7.860	0.613
7.865	0.515
7.870	0.305
7.875	0.412
7.880	0.293
7.885	0.423
7.890	0.930
7.895	0.248
7.900	0.845
7.905	0.616
7.910	0.916
7.915	0.422
7.920	0.374
7.925	0.178
7.930	0.753
7.935	0.817
7.940	0.551
7.945	0.379
7.950	0.322
7.955	0.550
7.960	0.721
7.965	0.779
7.970	0.874
7.975	0.263
7.980	0.779
7.985	1.204
7.990	0.313
7.995	0.200
8.000	0.381
8.005	0.352
8.010	0.408
8.015	0.868
8.020	0.806
8.025	0.732
8.030	0.210
8.035	0.131
8.040	0.553
8.045	0.190
8.050	0.117
8.055	0.676
8.060	0.394
8.065	0.706
8.070	0.694
8.075	0.358
8.080	0.466
8.085	0.467
8.090	0.253
8.095	0.801
8.100	0.377
8.105	0.325
8.110	0.679
8.115	0.353
8.120	0.918
8.125	0.359
8.130	1.216
8.135	0.188
8.140	0.783
8.145	0.840
8.150	0.815
8.155	0.694
8.160	0.454
8.165	0.409
8.170	0.136
8.175	0.112
8.180	0.705
8.185	0.495
8.190	0.594
8.194	0.651
8.199	1.066
8.204	0.301
8.209	1.027
8.214	0.568
8.219	0.224
8.224	0.971
8.229	0.970
8.234	1.067
8.239	0.483
8.244	1.112
8.249	0.213
8.254	0.327
8.259	0.839
8.264	1.243
8.269	0.382
8.274	0.957
8.279	0.769
8.284	0.814
8.289	0.837
8.294	1.177
8.299	0.310
8.304	0.118
8.309	0.955
8.314	0.390
8.319	0.738
8.324	0.893
8.329	0.390
8.334	0.469
8.339	0.489
8.344	0.401
8.349	0.745
8.354	0.427
8.359	1.546
8.364	0.768
8.369	0.895
8.374	0.281
8.379	0.790
8.384	0.416
8.389	0.570
8.394	1.260
8.399	1.203
8.404	0.823
8.409	0.350
8.414	0.120
8.419	0.602
8.424	0.760
8.429	0.244
8.434	0.839
8.439	1.245
8.444	0.704
8.449	0.921
8.454	0.402
8.459	0.392
8.464	0.086
8.469	0.496
8.474	0.598
8.479	0.672
8.484	0.459
8.489	1.136
8.494	0.518
8.499	0.412
8.504	0.690
8.509	0.840
8.514	0.246
8.519	1.611
8.524	0.492
8.529	0.845
8.534	0.185
8.539	0.562
8.544	0.170
8.549	0.972
8.554	0.180
8.559	0.765
8.564	0.197
8.569	0.320
8.574	0.223
8.579	0.191
8.584	0.122
8.589	0.804
8.594	0.882
8.599	1.208
8.604	0.057
8.609	1.605
8.614	0.297
8.619	0.556
8.624	0.256
8.629	1.311
8.634	0.832
8.639	0.883
8.644	0.401
8.649	0.231
8.654	0.468
8.659	0.726
8.664	0.678
8.669	1.320
8.674	0.919
8.679	0.084
8.684	0.842
8.689	0.643
8.694	0.604
8.699	1.017
8.704	0.647
8.709	0.324
8.714	1.711
8.719	0.595
8.724	0.398
8.729	0.700
8.734	1.572
8.739	1.195
8.744	1.170
8.749	0.783
8.754	0.801
8.759	0.853
8.764	0.526
8.769	0.601
8.774	0.531
8.779	0.834
8.784	0.828
8.789	0.584
8.794	0.487
8.799	1.257
8.804	0.518
8.809	0.681
8.814	0.286
8.819	0.649
8.824	0.524
8.829	0.607
8.834	0.971
8.839	1.091
8.844	1.143
8.849	0.930
8.854	0.659
8.859	1.626
8.864	0.477
8.869	0.676
8.874	0.206
8.879	1.050
8.884	1.237
8.889	0.793
8.894	0.923
8.899	0.581
8.904	0.077
8.909	0.952
8.914	0.339
8.919	0.513
8.924	0.417
8.929	0.417
8.934	0.389
8.939	0.167
8.944	0.277
8.949	0.789
8.954	0.755
8.959	1.355
8.964	0.689
8.969	0.500
8.974	0.558
8.979	0.916
8.984	0.275
8.989	0.825
8.994	0.572
8.999	0.529
9.004	0.853
9.009	0.194
9.014	0.359
9.019	0.581
9.024	0.527
9.029	0.721
9.034	0.838
9.039	0.681
9.044	0.248
9.049	0.216
9.054	0.177
9.059	0.782
9.064	0.814
9.069	0.385
9.074	0.825
9.079	0.699
9.084	0.922
9.089	1.240
9.094	0.846
9.099	0.433
9.104	0.981
9.109	0.883
9.114	0.391
9.119	0.240
9.124	0.581
9.129	1.224
9.134	1.086
9.139	0.685
9.144	1.439
9.149	0.369
9.154	0.697
9.159	1.314
9.164	0.417
9.169	0.611
9.174	0.538
9.179	0.469
9.184	0.778
9.189	0.645
9.194	0.472
9.199	0.545
9.204	0.633
9.209	0.227
9.214	0.704
9.219	0.447
9.224	0.233
9.229	0.524
9.234	0.275
9.239	0.771
9.244	0.753
9.249	0.927
9.254	0.833
9.259	0.476
9.264	0.411
9.269	0.424
9.274	0.671
9.279	0.539
9.284	1.078
9.289	0.550
9.294	0.548
9.299	0.489
9.304	0.188
9.309	0.491
9.314	0.571
9.319	0.783
9.324	0.416
9.329	1.206
9.334	0.350
9.339	0.571
9.344	0.593
9.349	0.777
9.354	0.240
9.359	0.349
9.364	0.326
9.369	0.413
9.374	0.797
9.379	0.106
9.384	0.379
9.389	0.436
9.394	0.344
9.399	0.373
9.404	0.741
9.409	1.131
9.414	0.486
9.419	1.454
9.424	0.433
9.429	0.314
9.434	0.423
9.439	1.016
9.444	1.480
9.449	1.029
9.454	0.708
9.459	0.483
9.464	0.635
9.469	0.921
9.474	0.441
9.479	0.376
9.484	0.784
9.489	0.791
9.494	0.498
9.499	0.666
9.504	1.675
9.509	0.763
9.514	0.539
9.519	0.252
9.524	0.322
9.529	1.467
9.534	0.357
9.539	0.982
9.544	0.565
9.549	0.732
9.554	1.245
9.559	1.490
9.564	0.972
9.569	0.571
9.574	1.231
9.579	0.984
9.584	1.155
9.589	0.502
9.594	0.474
9.599	1.406
9.604	0.888
9.609	0.553
9.614	0.685
9.619	0.851
9.624	0.595
9.629	0.448
9.634	0.539
9.639	0.230
9.644	0.635
9.649	0.731
9.654	0.507
9.659	0.366
9.664	0.342
9.669	0.311
9.674	0.354
9.679	0.597
9.684	0.598
9.689	0.361
9.694	0.558
9.699	0.497
9.704	0.650
9.709	0.647
9.714	0.370
9.719	0.163
9.724	0.244
9.729	0.655
9.734	1.020
9.739	1.021
9.744	0.126
9.749	0.582
9.754	0.537
9.759	1.443
9.764	0.252
9.769	0.750
9.774	0.862
9.779	0.771
9.784	0.512
9.789	0.646
9.794	0.944
9.799	0.318
9.804	0.583
9.809	0.975
9.814	0.605
9.819	0.043
9.824	0.630
9.829	0.197
9.834	0.934
9.839	0.250
9.844	0.428
9.849	0.903
9.854	0.965
9.859	0.424
9.864	1.216
9.869	0.538
9.874	0.366
9.879	0.824
9.884	1.042
9.889	1.005
9.894	0.440
9.899	0.924
9.904	0.317
9.909	0.052
9.914	0.513
9.919	0.236
9.924	0.939
9.929	0.853
9.934	0.581
9.939	1.442
9.944	0.757
9.949	1.205
9.954	0.516
9.959	0.313
9.964	1.479
9.969	0.676
9.974	0.752
9.979	1.319
9.984	0.692
9.989	0.366
9.994	1.242
[truncated: 1 more rows]
