# Supplementary material for: Chemometric Analysis of a Ternary Mixture of Caffeine, Quinic Acid, and Nicotinic Acid by Terahertz Spectroscopy
Source: ACS Omega. 2022 Sep 27;7(40):35783–91. doi: 10.1021/acsomega.2c03808 (PMC9558605; doi:10.1021/acsomega.2c03808)
Supplement: Supplementary file 2 — ao2c03808_si_002.zip [file ao2c03808_si_002.zip › data_and_codes/extended_data/id0-48_run001/fda-2-7.csv]

0.000	1146.000
0.005	712.059
0.010	583.445
0.015	1140.943
0.020	1589.204
0.025	237.998
0.030	527.546
0.035	643.129
0.040	503.320
0.045	1117.854
0.050	816.651
0.055	1524.745
0.060	501.699
0.065	88.987
0.070	1156.181
0.075	1182.322
0.080	1514.289
0.085	1173.336
0.090	271.595
0.095	326.234
0.100	705.318
0.105	998.247
0.110	1544.745
0.115	1151.714
0.120	3190.358
0.125	2830.551
0.130	1842.590
0.135	2917.646
0.140	3386.637
0.145	3648.340
0.150	4157.832
0.155	4007.649
0.160	3545.682
0.165	2683.185
0.170	2176.183
0.175	3422.015
0.180	3905.820
0.185	3449.199
0.190	4472.163
0.195	5916.135
0.200	6513.030
0.205	5950.614
0.210	6250.331
0.215	6069.968
0.220	7011.818
0.225	6780.332
0.230	7570.952
0.235	8808.096
0.240	7869.125
0.245	7677.265
0.250	7596.767
0.255	7493.225
0.260	7172.020
0.265	8102.611
0.270	8054.545
0.275	9601.516
0.280	9355.757
0.285	8402.491
0.290	8773.569
0.295	9378.059
0.300	9143.266
0.305	9015.948
0.310	9674.413
0.315	9203.281
0.320	9447.101
0.325	9275.701
0.330	10040.291
0.335	9288.263
0.340	9282.287
0.345	8995.292
0.350	9875.318
0.355	10030.540
0.360	9037.557
0.365	9859.745
0.370	10530.504
0.375	10253.587
0.380	9261.576
0.385	9572.316
0.390	9293.841
0.395	9428.111
0.400	8997.208
0.405	9368.676
0.410	9361.322
0.415	9300.912
0.420	8949.961
0.425	8934.720
0.430	9193.101
0.435	8666.149
0.440	8639.373
0.445	9366.087
0.450	9668.254
0.455	8973.968
0.460	9589.513
0.465	9017.325
0.470	8991.519
0.475	8974.099
0.480	9047.841
0.485	9113.326
0.490	9010.453
0.495	8766.775
0.500	8566.332
0.505	8745.210
0.510	8647.416
0.515	8642.963
0.520	8576.845
0.525	8574.637
0.530	8289.929
0.535	8326.616
0.540	8767.215
0.545	8543.781
0.550	7592.691
0.555	5301.833
0.560	3614.996
0.565	6973.864
0.570	7976.611
0.575	8216.952
0.580	8561.139
0.585	8426.569
0.590	8217.526
0.595	8407.120
0.600	8499.390
0.605	7992.918
0.610	8180.612
0.615	8202.600
0.620	7849.069
0.625	7833.234
0.630	7818.664
0.635	7741.992
0.640	7635.743
0.645	7569.461
0.650	7374.419
0.655	7744.364
0.660	7476.232
0.665	7248.720
0.670	7434.417
0.675	7478.383
0.680	7298.694
0.685	7275.482
0.690	7100.881
0.695	7098.111
0.700	7000.072
0.705	6561.712
0.710	6674.908
0.715	6613.141
0.720	6385.516
0.725	6373.784
0.730	6244.976
0.735	6160.657
0.740	6192.453
0.745	5705.285
0.750	4621.796
0.755	3194.008
0.760	5050.344
0.765	5582.474
0.770	5655.412
0.775	5843.696
0.780	5886.592
0.785	5722.807
0.790	5587.214
0.795	5754.605
0.800	5519.469
0.805	5412.442
0.810	5359.052
0.815	5254.069
0.820	5213.018
0.825	5183.489
0.830	4901.419
0.835	4972.015
0.840	5029.139
0.845	4764.807
0.850	4745.329
0.855	4893.894
0.860	4766.407
0.865	4796.813
0.870	4753.680
0.875	4728.588
0.880	4797.350
0.885	4695.615
0.890	4650.416
0.895	4721.636
0.900	4559.073
0.905	4408.427
0.910	4508.013
0.915	4357.707
0.920	4175.965
0.925	4169.400
0.930	4136.127
0.935	4085.523
0.940	3994.100
0.945	3865.165
0.950	3885.046
0.955	3863.794
0.960	3721.050
0.965	3691.526
0.970	3669.092
0.975	3693.034
0.980	3466.580
0.985	3264.443
0.990	2254.487
0.995	2964.985
1.000	3252.578
1.005	3580.548
1.010	3571.170
1.015	3343.892
1.020	3397.114
1.025	3403.805
1.030	3311.564
1.035	3182.785
1.040	3101.985
1.045	3113.705
1.050	3075.555
1.055	2868.543
1.060	2905.771
1.065	2915.020
1.070	2793.922
1.075	2663.355
1.080	2630.775
1.085	2488.145
1.090	2109.597
1.095	1057.049
1.100	158.402
1.105	943.207
1.110	1555.993
1.115	872.043
1.120	1610.478
1.125	2211.986
1.130	2423.440
1.135	2426.314
1.140	2345.449
1.145	2276.972
1.150	1946.452
1.155	1111.336
1.160	774.283
1.165	117.376
1.170	630.324
1.175	1532.227
1.180	1894.548
1.185	2065.993
1.190	2151.276
1.195	2062.978
1.200	2072.497
1.205	1781.513
1.210	657.316
1.215	1432.952
1.220	1867.967
1.225	1836.974
1.230	1011.727
1.235	1345.783
1.240	1875.459
1.245	2145.737
1.250	2142.876
1.255	2160.330
1.260	2135.680
1.265	2053.486
1.270	2096.078
1.275	2025.410
1.280	1872.145
1.285	1930.411
1.290	1968.665
1.295	1835.543
1.300	1875.888
1.305	1890.086
1.310	1835.339
1.315	1843.987
1.320	1802.911
1.325	1610.800
1.330	1747.016
1.335	1741.565
1.340	1757.546
1.345	1796.229
1.350	1664.313
1.355	1665.816
1.360	1712.927
1.365	1639.128
1.370	1593.599
1.375	1613.403
1.380	1597.145
1.385	1517.812
1.390	1485.952
1.395	1431.570
1.400	1351.476
1.405	1140.688
1.410	487.955
1.415	29.097
1.420	746.087
1.425	1179.104
1.430	1345.302
1.435	1450.253
1.440	1449.925
1.445	1418.317
1.450	1470.237
1.455	1498.042
1.460	1433.501
1.465	1432.332
1.470	1449.650
1.475	1393.625
1.480	1363.328
1.485	1349.100
1.490	1338.256
1.495	1296.493
1.500	1236.014
1.505	1239.966
1.510	1231.826
1.515	1187.396
1.520	1164.906
1.525	1184.231
1.530	1160.360
1.535	1138.027
1.540	1123.979
1.545	1076.001
1.550	1117.914
1.555	1090.995
1.560	1076.589
1.565	1113.367
1.570	1081.263
1.575	1032.509
1.580	1042.965
1.585	1022.276
1.590	941.029
1.595	892.632
1.600	755.278
1.605	257.519
1.610	459.366
1.615	727.583
1.620	809.476
1.625	810.581
1.630	779.110
1.635	759.542
1.640	735.153
1.645	666.239
1.650	612.744
1.655	501.767
1.660	193.776
1.665	49.448
1.670	33.713
1.675	50.772
1.680	80.671
1.685	303.978
1.690	455.043
1.695	519.035
1.700	510.971
1.705	460.529
1.710	325.865
1.715	73.834
1.720	33.535
1.725	40.025
1.730	228.046
1.735	402.857
1.740	484.346
1.745	523.048
1.750	543.506
1.755	528.473
1.760	515.872
1.765	296.717
1.770	374.705
1.775	470.595
1.780	502.473
1.785	491.667
1.790	464.655
1.795	327.812
1.800	110.363
1.805	252.726
1.810	411.554
1.815	456.726
1.820	462.200
1.825	462.886
1.830	452.683
1.835	440.090
1.840	428.357
1.845	419.798
1.850	400.179
1.855	377.693
1.860	347.266
1.865	253.368
1.870	59.559
1.875	70.971
1.880	249.956
1.885	330.934
1.890	356.011
1.895	367.187
1.900	369.420
1.905	359.974
1.910	339.007
1.915	304.005
1.920	133.017
1.925	16.894
1.930	201.701
1.935	288.935
1.940	318.883
1.945	325.736
1.950	323.557
1.955	320.202
1.960	314.731
1.965	304.268
1.970	302.833
1.975	300.408
1.980	292.142
1.985	290.305
1.990	284.610
1.995	277.348
2.000	272.693
2.005	268.390
2.010	262.499
2.015	259.097
2.020	208.773
2.025	222.150
2.030	226.159
2.035	211.046
2.040	158.349
2.045	36.897
2.050	117.881
2.055	168.189
2.060	180.006
2.065	175.626
2.070	163.594
2.075	121.767
2.080	58.041
2.085	116.023
2.090	134.827
2.095	137.514
2.100	133.509
2.105	128.071
2.110	122.412
2.115	118.544
2.120	115.878
2.125	112.968
2.130	112.036
2.135	107.569
2.140	104.082
2.145	99.783
2.150	91.768
2.155	82.203
2.160	62.581
2.165	19.321
2.170	2.745
2.175	30.063
2.180	56.229
2.185	64.186
2.190	58.701
2.195	27.516
2.200	0.589
2.205	16.297
2.210	40.468
2.215	47.654
2.220	23.341
2.225	4.848
2.230	6.347
2.235	30.869
2.240	41.906
2.245	42.871
2.250	39.209
2.255	37.151
2.260	21.821
2.265	3.410
2.270	6.677
2.275	4.754
2.280	24.856
2.285	35.055
2.290	40.778
2.295	42.955
2.300	43.614
2.305	46.124
2.310	46.545
2.315	46.574
2.320	43.074
2.325	40.235
2.330	43.199
2.335	42.418
2.340	42.179
2.345	29.665
2.350	8.458
2.355	25.741
2.360	35.137
2.365	31.005
2.370	12.790
2.375	18.136
2.380	27.952
2.385	27.898
2.390	11.621
2.395	1.710
2.400	4.297
2.405	10.016
2.410	22.954
2.415	28.041
2.420	31.395
2.425	31.466
2.430	30.535
2.435	26.706
2.440	31.451
2.445	31.699
2.450	26.675
2.455	25.385
2.460	18.998
2.465	4.609
2.470	6.728
2.475	4.188
2.480	17.405
2.485	24.163
2.490	29.267
2.495	29.964
2.500	30.840
2.505	32.408
2.510	32.474
2.515	32.249
2.520	33.568
2.525	34.047
2.530	33.993
2.535	34.886
2.540	35.582
2.545	35.730
2.550	34.631
2.555	35.175
2.560	36.358
2.565	36.365
2.570	32.589
2.575	30.963
2.580	33.802
2.585	35.638
2.590	36.099
2.595	33.499
2.600	32.270
2.605	31.935
2.610	29.202
2.615	25.058
2.620	24.124
2.625	19.087
2.630	10.376
2.635	3.848
2.640	2.943
2.645	1.128
2.650	4.054
2.655	4.258
2.660	9.228
2.665	8.637
2.670	2.501
2.675	11.209
2.680	18.850
2.685	17.787
2.690	9.504
2.695	6.122
2.700	17.403
2.705	20.936
2.710	23.626
2.715	24.801
2.720	24.091
2.725	23.234
2.730	24.158
2.735	22.416
2.740	21.582
2.745	18.385
2.750	18.505
2.755	15.078
2.760	12.001
2.765	7.466
2.770	0.747
2.775	1.320
2.780	0.062
2.785	2.411
2.790	3.377
2.795	8.159
2.800	11.185
2.805	14.931
2.810	16.295
2.815	17.538
2.820	19.139
2.825	19.967
2.830	19.878
2.835	22.118
2.840	20.775
2.845	21.043
2.850	20.562
2.855	20.073
2.860	19.585
2.865	18.814
2.870	18.475
2.875	18.020
2.880	10.403
2.885	3.177
2.890	3.151
2.895	3.698
2.900	9.228
2.905	12.864
2.910	13.785
2.915	15.381
2.920	16.852
2.925	14.375
2.930	14.767
2.935	15.940
2.940	14.069
2.945	13.263
2.950	11.644
2.955	11.077
2.960	6.858
2.965	2.903
2.970	1.096
2.975	1.107
2.980	0.992
2.985	2.180
2.990	3.433
2.995	4.621
3.000	3.715
3.005	1.158
3.010	1.760
3.015	0.842
3.020	0.350
3.025	1.589
3.030	1.566
3.035	3.811
3.040	4.663
3.045	1.640
3.050	0.725
3.055	2.394
3.060	4.492
3.065	4.871
3.070	4.577
3.075	4.060
3.080	4.499
3.085	4.356
3.090	5.233
3.095	5.438
3.100	3.125
3.105	5.310
3.110	4.807
3.115	4.188
3.120	4.570
3.125	3.873
3.130	1.459
3.135	1.175
3.140	1.933
3.145	0.793
3.150	1.625
3.155	3.096
3.160	3.201
3.165	1.727
3.170	1.104
3.175	0.408
3.180	1.569
3.185	2.493
3.190	0.841
3.195	1.968
3.200	3.520
3.205	2.644
3.210	3.877
3.215	1.768
3.220	1.078
3.225	1.304
3.230	2.361
3.235	1.348
3.240	0.963
3.245	1.476
3.250	2.139
3.255	1.363
3.260	3.242
3.265	2.167
3.270	2.376
3.275	2.453
3.280	1.932
3.285	2.001
3.290	2.713
3.295	2.235
3.300	1.702
3.305	1.668
3.310	1.517
3.315	2.588
3.320	2.040
3.325	2.013
3.330	1.373
3.335	0.975
3.340	0.127
3.345	0.863
3.350	0.646
3.355	1.364
3.360	0.424
3.365	1.129
3.370	1.835
3.375	0.940
3.380	0.692
3.385	0.522
3.390	1.559
3.395	0.864
3.400	1.795
3.405	1.668
3.410	1.158
3.415	0.964
3.420	0.446
3.425	1.916
3.430	1.848
3.435	1.158
3.440	0.594
3.445	1.141
3.450	0.511
3.455	1.572
3.460	1.164
3.465	1.093
3.470	0.843
3.475	0.376
3.480	0.291
3.485	1.082
3.490	0.918
3.495	1.211
3.500	0.800
3.505	0.779
3.510	0.870
3.515	1.784
3.520	1.079
3.525	0.913
3.530	1.341
3.535	1.189
3.540	0.664
3.545	0.860
3.550	0.906
3.555	1.027
3.560	0.917
3.565	1.146
3.570	0.825
3.575	1.378
3.580	1.276
3.585	0.836
3.590	0.983
3.595	1.158
3.600	0.081
3.605	1.085
3.610	0.365
3.615	0.289
3.620	0.107
3.625	0.775
3.630	0.906
3.635	1.277
3.640	0.442
3.645	0.913
3.650	0.777
3.655	0.097
3.660	1.278
3.665	0.497
3.670	0.678
3.675	0.605
3.680	0.523
3.685	1.560
3.690	1.214
3.695	1.597
3.700	1.132
3.705	0.857
3.710	0.164
3.715	0.569
3.720	0.887
3.725	0.721
3.730	0.653
3.735	1.559
3.740	0.318
3.745	0.714
3.750	1.589
3.755	1.408
3.760	1.473
3.765	1.419
3.770	0.696
3.775	1.353
3.780	1.314
3.785	0.605
3.790	1.527
3.795	0.330
3.800	0.683
3.805	0.290
3.810	0.312
3.815	0.757
3.820	0.986
3.825	0.940
3.830	0.866
3.835	1.173
3.840	1.012
3.845	1.200
3.850	1.585
3.855	1.164
3.860	1.361
3.865	0.473
3.870	0.552
3.875	0.267
3.880	2.066
3.885	0.773
3.890	0.677
3.895	1.269
3.900	1.020
3.905	0.349
3.910	1.435
3.915	1.794
3.920	0.400
3.925	0.898
3.930	1.120
3.935	0.227
3.940	1.177
3.945	0.504
3.950	1.222
3.955	1.114
3.960	0.473
3.965	0.405
3.970	0.410
3.975	0.915
3.980	0.218
3.985	0.681
3.990	0.959
3.995	0.388
4.000	1.102
4.005	0.415
4.010	0.580
4.015	1.408
4.020	0.273
4.025	0.400
4.030	0.553
4.035	0.567
4.040	0.487
4.045	1.289
4.050	0.364
4.055	0.336
4.060	0.181
4.065	0.348
4.070	0.724
4.075	0.529
4.080	0.641
4.085	0.740
4.090	0.384
4.095	0.980
4.100	0.438
4.105	0.170
4.110	0.582
4.115	0.457
4.120	0.227
4.125	0.878
4.130	0.521
4.135	0.377
4.140	0.993
4.145	0.848
4.150	1.050
4.155	0.791
4.160	0.353
4.165	0.509
4.170	0.130
4.175	0.231
4.180	0.373
4.185	1.693
4.190	0.761
4.195	0.563
4.200	0.861
4.205	0.213
4.210	0.887
4.215	0.403
4.220	1.105
4.225	0.176
4.230	0.798
4.235	0.907
4.240	0.558
4.245	0.381
4.250	1.152
4.255	0.822
4.260	0.315
4.265	0.683
4.270	0.551
4.275	2.257
4.280	0.818
4.285	0.357
4.290	0.798
4.295	0.726
4.300	0.382
4.305	0.598
4.310	2.120
4.315	1.065
4.320	0.776
4.325	0.153
4.330	0.775
4.335	1.243
4.340	0.174
4.345	0.768
4.350	1.546
4.355	0.098
4.360	0.485
4.365	0.501
4.370	0.268
4.375	1.253
4.380	0.895
4.385	0.374
4.390	0.276
4.395	0.098
4.400	0.346
4.405	0.983
4.410	0.306
4.415	0.575
4.420	0.094
4.425	0.414
4.430	0.974
4.435	0.214
4.440	0.260
4.445	0.474
4.450	0.903
4.455	0.411
4.460	0.143
4.465	0.457
4.470	0.565
4.475	0.970
4.480	1.078
4.485	0.590
4.490	0.537
4.495	0.601
4.500	1.049
4.505	0.773
4.510	0.236
4.515	0.316
4.520	0.636
4.525	0.608
4.530	0.507
4.535	0.744
4.540	0.380
4.545	1.974
4.550	0.587
4.555	0.680
4.560	0.834
4.565	0.748
4.570	0.737
4.575	0.597
4.580	1.116
4.585	0.360
4.590	0.219
4.595	1.040
4.600	0.400
4.605	0.921
4.610	1.168
4.615	0.841
4.620	0.572
4.625	0.409
4.630	0.606
4.635	1.286
4.640	0.929
4.645	0.437
4.650	0.840
4.655	0.563
4.660	0.506
4.665	0.770
4.670	1.364
4.675	0.576
4.680	0.884
4.685	0.372
4.690	1.362
4.695	1.299
4.700	0.127
4.705	1.604
4.710	0.635
4.715	1.101
4.720	1.170
4.725	0.940
4.730	0.667
4.735	0.691
4.740	0.905
4.745	0.501
4.750	0.332
4.755	0.605
4.760	0.435
4.765	0.218
4.770	0.820
4.775	1.121
4.780	0.881
4.785	0.994
4.790	0.791
4.795	0.491
4.800	0.466
4.805	0.937
4.810	0.323
4.815	0.397
4.820	0.497
4.825	0.419
4.830	0.115
4.835	0.613
4.840	0.961
4.845	0.758
4.850	0.857
4.855	0.742
4.860	0.340
4.865	1.121
4.870	1.019
4.875	0.812
4.880	0.058
4.885	0.333
4.890	0.726
4.895	1.065
4.900	0.392
4.905	0.830
4.910	0.258
4.915	1.088
4.920	0.967
4.925	0.905
4.930	0.774
4.935	0.506
4.940	0.871
4.945	0.743
4.950	0.965
4.955	0.866
4.960	0.186
4.965	0.608
4.970	0.447
4.975	1.270
4.980	0.698
4.985	0.962
4.990	0.569
4.995	0.142
5.000	0.790
5.005	1.120
5.010	0.628
5.015	0.625
5.020	0.201
5.025	0.354
5.030	1.190
5.035	0.089
5.040	0.516
5.045	0.820
5.050	0.894
5.055	0.934
5.060	0.557
5.065	0.439
5.070	0.109
5.075	0.363
5.080	0.937
5.085	0.154
5.090	0.276
5.095	0.394
5.100	0.575
5.105	0.089
5.110	0.722
5.115	0.024
5.120	1.053
5.125	0.897
5.130	0.855
5.135	0.885
5.140	1.091
5.145	0.449
5.150	1.393
5.155	1.405
5.160	0.819
5.165	0.294
5.170	0.946
5.175	0.316
5.180	0.249
5.185	0.476
5.190	0.603
5.195	0.486
5.200	1.314
5.205	0.762
5.210	1.278
5.215	1.424
5.220	1.269
5.225	1.405
5.230	1.063
5.235	0.734
5.240	0.292
5.245	1.444
5.250	0.760
5.255	0.423
5.260	0.996
5.265	0.168
5.270	0.294
5.275	0.582
5.280	1.117
5.285	1.191
5.290	0.667
5.295	0.863
5.300	0.459
5.305	0.197
5.310	0.548
5.315	0.851
5.320	1.753
5.325	0.850
5.330	0.396
5.335	0.344
5.340	0.411
5.345	0.842
5.350	1.335
5.355	0.526
5.360	0.361
5.365	0.774
5.370	0.644
5.375	0.635
5.380	0.393
5.385	0.524
5.390	2.002
5.395	0.126
5.400	0.352
5.405	0.430
5.410	0.278
5.415	0.350
5.420	0.616
5.425	0.393
5.430	0.982
5.435	0.595
5.440	0.390
5.445	0.693
5.450	0.567
5.455	0.948
5.460	1.505
5.465	0.281
5.470	0.675
5.475	1.112
5.480	0.580
5.485	0.476
5.490	0.875
5.495	0.712
5.500	0.559
5.505	0.273
5.510	1.113
5.515	0.641
5.520	0.749
5.525	0.739
5.530	1.364
5.535	0.915
5.540	0.582
5.545	0.277
5.550	0.232
5.555	0.637
5.560	0.825
5.565	1.665
5.570	0.983
5.575	0.562
5.580	0.695
5.585	1.399
5.590	0.363
5.595	0.260
5.600	1.126
5.605	0.653
5.610	1.072
5.615	0.627
5.620	1.655
5.625	0.516
5.630	1.040
5.635	0.611
5.640	0.704
5.645	0.671
5.650	0.429
5.655	0.640
5.660	0.670
5.665	0.816
5.670	0.523
5.675	0.629
5.680	0.435
5.685	0.891
5.690	0.742
5.695	0.564
5.700	0.586
5.705	0.528
5.710	0.955
5.715	1.217
5.720	0.326
5.725	0.668
5.730	0.633
5.735	0.596
5.740	0.763
5.745	0.531
5.750	1.081
5.755	0.805
5.760	1.106
5.765	1.027
5.770	1.201
5.775	0.524
5.780	0.283
5.785	1.309
5.790	0.160
5.795	1.091
5.800	0.687
5.805	1.095
5.810	0.722
5.815	1.173
5.820	0.555
5.825	0.921
5.830	0.283
5.835	0.836
5.840	0.563
5.845	0.366
5.850	0.757
5.855	0.422
5.860	0.223
5.865	0.868
5.870	0.589
5.875	0.572
5.880	0.707
5.885	0.800
5.890	0.827
5.895	1.211
5.900	1.282
5.905	0.417
5.910	0.220
5.915	0.499
5.920	1.111
5.925	0.386
5.930	0.195
5.935	1.531
5.940	1.281
5.945	0.814
5.950	0.487
5.955	0.688
5.960	0.778
5.965	1.229
5.970	0.513
5.975	0.690
5.980	0.883
5.985	1.163
5.990	0.490
5.995	1.252
6.000	0.824
6.005	1.277
6.010	0.848
6.015	0.255
6.020	0.481
6.025	0.344
6.030	0.523
6.035	0.129
6.040	0.746
6.045	0.711
6.050	0.968
6.055	0.727
6.060	0.137
6.065	1.138
6.070	0.372
6.075	1.078
6.080	1.156
6.085	0.200
6.090	0.969
6.095	0.685
6.100	0.295
6.105	0.638
6.110	0.335
6.115	0.503
6.120	0.647
6.125	0.911
6.130	0.645
6.135	1.145
6.140	1.469
6.145	0.175
6.150	0.633
6.155	0.394
6.160	0.998
6.165	0.254
6.170	0.456
6.175	0.403
6.180	0.209
6.185	0.736
6.190	0.419
6.195	0.409
6.200	0.969
6.205	0.383
6.210	1.174
6.215	0.681
6.220	0.710
6.225	0.369
6.230	1.237
6.235	0.339
6.240	0.354
6.245	0.111
6.250	0.150
6.255	0.951
6.260	1.078
6.265	0.380
6.270	0.946
6.275	0.435
6.280	0.213
6.285	1.245
6.290	0.590
6.295	1.373
6.300	1.652
6.305	0.468
6.310	1.125
6.315	0.602
6.320	0.211
6.325	0.777
6.330	0.690
6.335	0.541
6.340	0.192
6.345	0.776
6.350	1.294
6.355	0.310
6.360	1.150
6.365	0.819
6.370	0.922
6.375	0.350
6.380	1.427
6.385	0.477
6.390	0.782
6.395	0.605
6.400	0.893
6.405	0.636
6.410	0.413
6.415	0.676
6.420	0.594
6.425	1.146
6.430	0.497
6.435	0.534
6.440	0.618
6.445	0.379
6.450	0.754
6.455	0.635
6.460	1.037
6.465	0.388
6.470	0.971
6.475	0.840
6.480	0.389
6.485	0.495
6.490	1.055
6.495	0.293
6.500	1.037
6.505	0.279
6.510	0.598
6.515	1.575
6.520	0.247
6.525	0.408
6.530	1.086
6.535	0.210
6.540	0.259
6.545	0.857
6.550	0.618
6.555	0.574
6.560	1.681
6.565	0.429
6.570	1.140
6.575	0.572
6.580	0.197
6.585	1.309
6.590	0.503
6.595	0.859
6.600	1.917
6.605	0.035
6.610	0.460
6.615	0.260
6.620	0.617
6.625	0.788
6.630	0.390
6.635	0.512
6.640	0.799
6.645	0.477
6.650	0.582
6.655	1.153
6.660	0.724
6.665	0.455
6.670	0.135
6.675	0.572
6.680	0.548
6.685	0.490
6.690	0.336
6.695	0.524
6.700	1.118
6.705	1.555
6.710	0.373
6.715	1.283
6.720	0.213
6.725	0.462
6.730	0.707
6.735	0.239
6.740	0.558
6.745	0.423
6.750	0.487
6.755	1.074
6.760	0.590
6.765	0.312
6.770	0.166
6.775	0.715
6.780	0.962
6.785	0.603
6.790	0.104
6.795	0.668
6.800	0.017
6.805	0.441
6.810	0.439
6.815	0.482
6.820	0.361
6.825	0.819
6.830	0.654
6.835	0.198
6.840	0.310
6.845	0.260
6.850	1.202
6.855	0.979
6.860	0.264
6.865	0.116
6.870	0.521
6.875	0.352
6.880	1.100
6.885	0.283
6.890	0.325
6.895	0.779
6.900	0.660
6.905	0.750
6.910	0.541
6.915	0.689
6.920	0.909
6.925	0.459
6.930	0.688
6.935	0.710
6.940	0.616
6.945	0.409
6.950	0.600
6.955	0.879
6.960	0.848
6.965	0.670
6.970	0.522
6.975	1.474
6.980	0.487
6.985	1.037
6.990	0.257
6.995	0.721
7.000	1.625
7.005	0.154
7.010	0.711
7.015	0.445
7.020	0.378
7.025	0.432
7.030	0.489
7.035	0.818
7.040	0.134
7.045	0.685
7.050	0.596
7.055	0.383
7.060	0.159
7.065	0.695
7.070	0.443
7.075	0.530
7.080	0.645
7.085	0.051
7.090	0.693
7.095	0.943
7.100	0.970
7.105	0.672
7.110	0.471
7.115	0.640
7.120	0.760
7.125	0.915
7.130	0.908
7.135	0.184
7.140	0.695
7.145	0.721
7.150	0.662
7.155	0.364
7.160	1.296
7.165	0.380
7.170	0.863
7.175	0.772
7.180	0.627
7.185	0.578
7.190	0.060
7.195	0.606
7.200	0.169
7.205	0.763
7.210	0.436
7.215	0.671
7.220	0.327
7.225	1.114
7.230	0.729
7.235	0.327
7.240	1.130
7.245	0.564
7.250	0.144
7.255	1.753
7.260	0.533
7.265	0.599
7.270	0.834
7.275	0.678
7.280	0.531
7.285	0.033
7.290	1.063
7.295	0.570
7.300	0.164
7.305	0.591
7.310	0.356
7.315	1.065
7.320	0.650
7.325	1.442
7.330	0.653
7.335	0.758
7.340	0.407
7.345	0.881
7.350	0.307
7.355	0.912
7.360	0.614
7.365	0.339
7.370	0.733
7.375	0.546
7.380	0.078
7.385	0.874
7.390	0.700
7.395	0.146
7.400	1.699
7.405	0.575
7.410	0.834
7.415	0.850
7.420	0.791
7.425	0.755
7.430	0.487
7.435	1.064
7.440	0.576
7.445	0.855
7.450	0.732
7.455	0.831
7.460	0.425
7.465	0.180
7.470	0.440
7.475	0.417
7.480	0.696
7.485	0.615
7.490	0.948
7.495	0.930
7.500	0.861
7.505	0.288
7.510	0.578
7.515	0.957
7.520	0.648
7.525	0.576
7.530	0.466
7.535	0.574
7.540	0.602
7.545	0.343
7.550	1.444
7.555	0.768
7.560	0.699
7.565	1.311
7.570	0.861
7.575	0.704
7.580	0.403
7.585	0.652
7.590	0.535
7.595	0.365
7.600	0.646
7.605	0.400
7.610	1.126
7.615	0.315
7.620	0.423
7.625	0.563
7.630	0.501
7.635	0.726
7.640	0.665
7.645	0.097
7.650	0.572
7.655	0.785
7.660	1.034
7.665	0.751
7.670	0.503
7.675	0.439
7.680	0.310
7.685	0.520
7.690	0.803
7.695	0.286
7.700	0.908
7.705	0.389
7.710	0.178
7.715	0.620
7.720	0.240
7.725	0.814
7.730	1.025
7.735	0.230
7.740	1.195
7.745	0.681
7.750	0.746
7.755	0.800
7.760	0.255
7.765	0.237
7.770	0.549
7.775	0.771
7.780	0.553
7.785	0.465
7.790	0.513
7.795	0.421
7.800	0.932
7.805	0.817
7.810	0.666
7.815	0.809
7.820	0.372
7.825	0.173
7.830	0.803
7.835	0.351
7.840	0.246
7.845	1.042
7.850	1.472
7.855	0.692
7.860	0.681
7.865	0.815
7.870	1.451
7.875	0.798
7.880	0.236
7.885	0.167
7.890	1.060
7.895	0.578
7.900	0.094
7.905	0.265
7.910	0.382
7.915	0.243
7.920	0.144
7.925	0.119
7.930	0.991
7.935	0.580
7.940	0.720
7.945	1.052
7.950	0.413
7.955	1.249
7.960	0.808
7.965	0.985
7.970	0.408
7.975	0.253
7.980	0.464
7.985	1.482
7.990	1.419
7.995	0.086
8.000	1.306
8.005	0.438
8.010	0.415
8.015	0.642
8.020	0.806
8.025	0.750
8.030	0.494
8.035	1.275
8.040	0.443
8.045	0.509
8.050	0.735
8.055	0.753
8.060	0.888
8.065	0.254
8.070	1.137
8.075	0.633
8.080	0.244
8.085	0.478
8.090	0.595
8.095	0.750
8.100	0.782
8.105	1.368
8.110	0.558
8.115	0.199
8.120	0.227
8.125	1.116
8.130	1.044
8.135	0.744
8.140	0.565
8.145	0.751
8.150	1.084
8.155	0.505
8.160	0.825
8.165	0.817
8.170	0.881
8.175	0.929
8.180	0.650
8.185	0.710
8.190	0.298
8.194	0.646
8.199	0.942
8.204	0.289
8.209	0.773
8.214	0.595
8.219	1.402
8.224	0.616
8.229	0.703
8.234	0.276
8.239	0.208
8.244	0.855
8.249	0.264
8.254	0.172
8.259	0.423
8.264	0.172
8.269	1.420
8.274	0.353
8.279	0.513
8.284	0.169
8.289	0.567
8.294	0.919
8.299	0.565
8.304	0.527
8.309	0.926
8.314	0.724
8.319	1.126
8.324	1.069
8.329	1.122
8.334	0.511
8.339	0.215
8.344	0.261
8.349	0.129
8.354	0.540
8.359	0.695
8.364	0.389
8.369	0.481
8.374	0.509
8.379	0.775
8.384	0.680
8.389	0.616
8.394	0.594
8.399	0.149
8.404	0.182
8.409	0.922
8.414	0.815
8.419	0.564
8.424	0.283
8.429	0.958
8.434	0.652
8.439	0.721
8.444	0.324
8.449	1.215
8.454	0.369
8.459	0.373
8.464	0.832
8.469	1.611
8.474	0.701
8.479	1.042
8.484	0.918
8.489	0.454
8.494	0.355
8.499	0.485
8.504	0.976
8.509	0.688
8.514	0.669
8.519	0.524
8.524	0.806
8.529	0.389
8.534	0.253
8.539	0.301
8.544	0.270
8.549	1.355
8.554	0.914
8.559	0.585
8.564	1.089
8.569	1.513
8.574	0.928
8.579	0.734
8.584	0.378
8.589	0.514
8.594	0.822
8.599	0.510
8.604	0.229
8.609	0.460
8.614	0.536
8.619	0.468
8.624	1.172
8.629	0.551
8.634	0.743
8.639	0.689
8.644	0.690
8.649	0.126
8.654	0.973
8.659	0.142
8.664	0.499
8.669	0.209
8.674	0.822
8.679	0.292
8.684	0.459
8.689	1.661
8.694	0.767
8.699	1.340
8.704	0.854
8.709	1.036
8.714	0.378
8.719	0.664
8.724	0.422
8.729	0.357
8.734	0.419
8.739	0.526
8.744	0.743
8.749	0.446
8.754	0.769
8.759	0.331
8.764	0.904
8.769	0.231
8.774	0.351
8.779	1.021
8.784	0.428
8.789	0.524
8.794	0.636
8.799	0.480
8.804	0.111
8.809	1.212
8.814	0.448
8.819	0.664
8.824	1.388
8.829	0.359
8.834	0.675
8.839	1.307
8.844	0.719
8.849	0.462
8.854	0.757
8.859	0.830
8.864	0.658
8.869	0.957
8.874	1.182
8.879	0.940
8.884	0.877
8.889	0.561
8.894	0.672
8.899	0.257
8.904	1.059
8.909	0.609
8.914	0.343
8.919	0.913
8.924	0.243
8.929	0.535
8.934	0.645
8.939	0.949
8.944	0.590
8.949	0.767
8.954	0.856
8.959	0.412
8.964	1.072
8.969	0.505
8.974	0.681
8.979	1.168
8.984	0.335
8.989	0.534
8.994	0.786
8.999	0.293
9.004	0.593
9.009	0.659
9.014	0.707
9.019	1.049
9.024	0.776
9.029	1.622
9.034	0.589
9.039	0.424
9.044	0.629
9.049	1.130
9.054	0.418
9.059	0.922
9.064	0.827
9.069	0.373
9.074	0.497
9.079	0.447
9.084	0.761
9.089	0.413
9.094	0.451
9.099	1.234
9.104	0.733
9.109	0.321
9.114	0.302
9.119	0.487
9.124	1.386
9.129	0.737
9.134	0.297
9.139	0.602
9.144	0.280
9.149	0.081
9.154	0.395
9.159	0.218
9.164	0.608
9.169	0.362
9.174	0.800
9.179	1.699
9.184	0.659
9.189	1.297
9.194	1.095
9.199	1.727
9.204	0.863
9.209	1.290
9.214	0.720
9.219	1.066
9.224	0.653
9.229	0.840
9.234	0.736
9.239	0.767
9.244	0.716
9.249	0.212
9.254	0.499
9.259	0.545
9.264	0.212
9.269	0.762
9.274	0.729
9.279	0.597
9.284	0.828
9.289	1.034
9.294	0.359
9.299	0.624
9.304	0.930
9.309	1.116
9.314	0.376
9.319	0.350
9.324	0.273
9.329	0.987
9.334	0.697
9.339	0.752
9.344	0.494
9.349	0.545
9.354	1.035
9.359	0.932
9.364	1.125
9.369	0.601
9.374	1.535
9.379	0.600
9.384	0.104
9.389	0.822
9.394	1.196
9.399	1.019
9.404	0.206
9.409	0.871
9.414	0.294
9.419	0.289
9.424	1.543
9.429	0.441
9.434	1.012
9.439	0.921
9.444	1.033
9.449	0.726
9.454	0.020
9.459	0.647
9.464	0.338
9.469	0.931
9.474	0.210
9.479	0.875
9.484	0.589
9.489	0.793
9.494	0.898
9.499	0.212
9.504	0.513
9.509	1.401
9.514	1.022
9.519	1.049
9.524	0.911
9.529	0.338
9.534	0.532
9.539	0.689
9.544	0.544
9.549	0.490
9.554	0.652
9.559	0.813
9.564	0.586
9.569	1.046
9.574	0.323
9.579	0.342
9.584	0.923
9.589	1.220
9.594	0.875
9.599	0.530
9.604	0.342
9.609	0.648
9.614	0.032
9.619	0.591
9.624	0.594
9.629	0.333
9.634	0.650
9.639	0.427
9.644	0.545
9.649	0.636
9.654	0.805
9.659	0.664
9.664	0.210
9.669	0.772
9.674	0.725
9.679	0.177
9.684	0.352
9.689	0.757
9.694	0.596
9.699	0.935
9.704	0.493
9.709	0.903
9.714	0.618
9.719	0.763
9.724	1.022
9.729	0.994
9.734	1.179
9.739	0.495
9.744	0.559
9.749	0.315
9.754	0.970
9.759	0.132
9.764	0.442
9.769	0.627
9.774	0.942
9.779	0.673
9.784	0.499
9.789	0.532
9.794	0.283
9.799	0.124
9.804	1.009
9.809	0.625
9.814	0.314
9.819	0.767
9.824	0.290
9.829	0.534
9.834	0.745
9.839	0.779
9.844	1.486
9.849	0.053
9.854	0.649
9.859	0.965
9.864	0.050
9.869	0.647
9.874	1.227
9.879	0.456
9.884	0.520
9.889	0.719
9.894	0.770
9.899	0.815
9.904	0.756
9.909	0.435
9.914	1.180
9.919	0.548
9.924	0.182
9.929	0.104
9.934	0.140
9.939	0.427
9.944	0.342
9.949	0.550
9.954	0.660
9.959	0.630
9.964	0.816
9.969	1.186
9.974	0.714
9.979	0.580
9.984	0.144
9.989	0.936
9.994	0.292
[truncated: 1 more rows]
