# Supplementary material for: Chemometric Analysis of a Ternary Mixture of Caffeine, Quinic Acid, and Nicotinic Acid by Terahertz Spectroscopy
Source: ACS Omega. 2022 Sep 27;7(40):35783–91. doi: 10.1021/acsomega.2c03808 (PMC9558605; doi:10.1021/acsomega.2c03808)
Supplement: Supplementary file 2 — ao2c03808_si_002.zip [file ao2c03808_si_002.zip › data_and_codes/extended_data/id0-48_run001/fda-2-8.csv]

0.000	1969.648
0.005	760.816
0.010	598.169
0.015	1078.470
0.020	1328.590
0.025	539.643
0.030	649.031
0.035	841.418
0.040	702.407
0.045	1357.270
0.050	997.436
0.055	1437.978
0.060	488.483
0.065	162.526
0.070	824.221
0.075	724.226
0.080	620.145
0.085	460.863
0.090	418.567
0.095	812.391
0.100	738.947
0.105	1705.267
0.110	2628.935
0.115	2252.162
0.120	4115.485
0.125	3323.919
0.130	1771.705
0.135	2742.540
0.140	2932.368
0.145	3004.426
0.150	2569.085
0.155	2445.869
0.160	2473.294
0.165	2438.265
0.170	2618.006
0.175	4088.040
0.180	4815.823
0.185	4528.698
0.190	5457.623
0.195	6755.508
0.200	7003.172
0.205	6109.598
0.210	6193.130
0.215	5541.916
0.220	6559.279
0.225	6281.827
0.230	7020.791
0.235	8377.868
0.240	8026.781
0.245	8035.643
0.250	7998.568
0.255	8103.406
0.260	7918.379
0.265	8920.062
0.270	8874.119
0.275	10094.293
0.280	9371.355
0.285	8376.515
0.290	8702.424
0.295	9385.059
0.300	9078.968
0.305	8921.251
0.310	9813.057
0.315	9541.532
0.320	10098.104
0.325	9831.590
0.330	10328.258
0.335	9611.562
0.340	9604.510
0.345	9294.907
0.350	10036.831
0.355	10035.580
0.360	9082.376
0.365	9998.268
0.370	10700.739
0.375	10537.720
0.380	9616.048
0.385	9972.732
0.390	9796.576
0.395	10002.765
0.400	9542.954
0.405	9940.635
0.410	9962.818
0.415	9914.834
0.420	9542.525
0.425	9395.288
0.430	9564.521
0.435	8972.215
0.440	8891.501
0.445	9552.432
0.450	9763.196
0.455	9066.105
0.460	9676.010
0.465	9101.057
0.470	9113.058
0.475	9169.459
0.480	9242.727
0.485	9507.039
0.490	9459.467
0.495	9234.283
0.500	9160.286
0.505	9382.653
0.510	9319.800
0.515	9325.957
0.520	9208.818
0.525	9150.989
0.530	8847.682
0.535	8773.495
0.540	9183.461
0.545	8874.905
0.550	7800.040
0.555	5418.975
0.560	3643.084
0.565	7033.713
0.570	8010.214
0.575	8323.805
0.580	8702.551
0.585	8593.072
0.590	8478.469
0.595	8701.814
0.600	8905.841
0.605	8482.678
0.610	8720.349
0.615	8801.314
0.620	8498.490
0.625	8476.567
0.630	8439.282
0.635	8379.080
0.640	8179.084
0.645	8122.312
0.650	7846.701
0.655	8159.007
0.660	7831.919
0.665	7549.648
0.670	7656.750
0.675	7707.706
0.680	7539.613
0.685	7449.095
0.690	7342.959
0.695	7382.703
0.700	7343.348
0.705	6931.312
0.710	7136.775
0.715	7093.608
0.720	6932.561
0.725	6988.845
0.730	6835.145
0.735	6792.422
0.740	6853.941
0.745	6311.210
0.750	5074.403
0.755	3492.954
0.760	5485.063
0.765	6038.530
0.770	6057.170
0.775	6243.508
0.780	6230.303
0.785	6035.015
0.790	5881.835
0.795	6048.752
0.800	5841.992
0.805	5724.942
0.810	5715.425
0.815	5654.944
0.820	5685.470
0.825	5665.160
0.830	5444.125
0.835	5555.212
0.840	5651.842
0.845	5394.938
0.850	5378.381
0.855	5553.332
0.860	5403.616
0.865	5418.831
0.870	5329.805
0.875	5311.537
0.880	5309.802
0.885	5176.614
0.890	5085.220
0.895	5140.487
0.900	4936.091
0.905	4792.750
0.910	4892.350
0.915	4739.988
0.920	4580.588
0.925	4589.869
0.930	4600.315
0.935	4583.652
0.940	4535.741
0.945	4408.463
0.950	4482.104
0.955	4490.615
0.960	4329.948
0.965	4304.010
0.970	4275.691
0.975	4277.233
0.980	3998.738
0.985	3752.025
0.990	2565.336
0.995	3363.221
1.000	3667.502
1.005	4017.051
1.010	3991.373
1.015	3743.758
1.020	3786.809
1.025	3816.228
1.030	3734.263
1.035	3585.411
1.040	3529.190
1.045	3592.692
1.050	3570.747
1.055	3363.989
1.060	3451.996
1.065	3475.166
1.070	3358.860
1.075	3216.498
1.080	3174.981
1.085	2992.913
1.090	2538.587
1.095	1264.311
1.100	195.853
1.105	1083.923
1.110	1806.207
1.115	1010.499
1.120	1839.997
1.125	2537.650
1.130	2773.881
1.135	2785.390
1.140	2693.705
1.145	2628.715
1.150	2262.613
1.155	1300.142
1.160	924.557
1.165	148.975
1.170	724.080
1.175	1810.210
1.180	2279.157
1.185	2503.070
1.190	2609.253
1.195	2512.860
1.200	2526.750
1.205	2164.035
1.210	802.751
1.215	1712.236
1.220	2231.021
1.225	2190.269
1.230	1206.844
1.235	1563.612
1.240	2203.642
1.245	2518.213
1.250	2521.681
1.255	2561.464
1.260	2539.212
1.265	2462.218
1.270	2542.579
1.275	2470.054
1.280	2304.301
1.285	2406.591
1.290	2474.139
1.295	2324.823
1.300	2398.255
1.305	2420.627
1.310	2361.717
1.315	2369.686
1.320	2322.647
1.325	2077.429
1.330	2257.992
1.335	2254.679
1.340	2280.002
1.345	2341.095
1.350	2172.002
1.355	2179.830
1.360	2232.307
1.365	2136.699
1.370	2062.336
1.375	2074.670
1.380	2050.766
1.385	1948.685
1.390	1910.276
1.395	1846.719
1.400	1754.209
1.405	1480.476
1.410	644.090
1.415	45.091
1.420	944.014
1.425	1506.308
1.430	1723.235
1.435	1851.228
1.440	1845.074
1.445	1790.020
1.450	1847.802
1.455	1881.200
1.460	1792.673
1.465	1791.550
1.470	1811.199
1.475	1746.423
1.480	1710.576
1.485	1702.619
1.490	1698.333
1.495	1662.960
1.500	1601.427
1.505	1619.817
1.510	1623.687
1.515	1570.503
1.520	1552.005
1.525	1584.787
1.530	1561.848
1.535	1529.608
1.540	1515.526
1.545	1443.314
1.550	1500.858
1.555	1459.439
1.560	1435.738
1.565	1479.567
1.570	1434.197
1.575	1369.626
1.580	1383.036
1.585	1358.673
1.590	1255.508
1.595	1197.814
1.600	1017.538
1.605	357.598
1.610	627.835
1.615	1004.742
1.620	1125.178
1.625	1136.777
1.630	1096.949
1.635	1074.872
1.640	1045.456
1.645	946.927
1.650	866.313
1.655	694.213
1.660	256.853
1.665	50.666
1.670	31.764
1.675	55.362
1.680	116.857
1.685	413.604
1.690	629.569
1.695	725.210
1.700	719.652
1.705	657.981
1.710	476.230
1.715	109.138
1.720	40.065
1.725	67.982
1.730	335.350
1.735	590.578
1.740	714.354
1.745	778.690
1.750	812.865
1.755	794.177
1.760	775.650
1.765	448.608
1.770	564.156
1.775	706.189
1.780	754.419
1.785	734.481
1.790	695.777
1.795	494.272
1.800	170.034
1.805	365.420
1.810	609.149
1.815	687.936
1.820	703.262
1.825	709.365
1.830	702.793
1.835	692.193
1.840	678.489
1.845	670.195
1.850	648.275
1.855	616.296
1.860	570.071
1.865	423.266
1.870	104.958
1.875	100.984
1.880	396.548
1.885	535.860
1.890	581.064
1.895	604.038
1.900	607.328
1.905	593.236
1.910	559.848
1.915	507.581
1.920	230.790
1.925	20.357
1.930	332.546
1.935	490.583
1.940	547.154
1.945	566.147
1.950	565.202
1.955	565.178
1.960	563.400
1.965	555.628
1.970	555.584
1.975	554.432
1.980	542.473
1.985	542.388
1.990	538.078
1.995	528.381
2.000	523.843
2.005	516.452
2.010	511.664
2.015	510.230
2.020	416.388
2.025	450.486
2.030	467.045
2.035	444.237
2.040	350.186
2.045	93.825
2.050	262.867
2.055	390.160
2.060	428.687
2.065	432.142
2.070	421.099
2.075	332.424
2.080	156.230
2.085	326.104
2.090	397.822
2.095	417.152
2.100	422.361
2.105	425.283
2.110	419.082
2.115	417.709
2.120	413.512
2.125	405.918
2.130	394.495
2.135	384.546
2.140	375.364
2.145	355.806
2.150	329.484
2.155	298.116
2.160	224.345
2.165	64.918
2.170	10.375
2.175	90.228
2.180	195.245
2.185	242.766
2.190	242.926
2.195	132.925
2.200	21.362
2.205	53.425
2.210	164.840
2.215	215.345
2.220	132.150
2.225	23.229
2.230	35.312
2.235	148.050
2.240	222.777
2.245	244.662
2.250	233.589
2.255	230.491
2.260	172.879
2.265	43.660
2.270	18.044
2.275	56.349
2.280	150.978
2.285	213.142
2.290	240.262
2.295	250.000
2.300	252.574
2.305	250.908
2.310	246.181
2.315	240.388
2.320	216.218
2.325	199.202
2.330	210.112
2.335	205.602
2.340	196.501
2.345	139.242
2.350	23.941
2.355	110.291
2.360	154.746
2.365	145.050
2.370	56.260
2.375	74.821
2.380	128.000
2.385	131.404
2.390	60.712
2.395	8.798
2.400	13.782
2.405	67.317
2.410	122.442
2.415	147.340
2.420	159.014
2.425	162.681
2.430	154.273
2.435	135.423
2.440	154.496
2.445	157.250
2.450	131.180
2.455	127.414
2.460	93.357
2.465	23.329
2.470	14.279
2.475	42.766
2.480	98.810
2.485	131.818
2.490	145.826
2.495	150.498
2.500	152.695
2.505	153.116
2.510	149.165
2.515	149.515
2.520	148.048
2.525	146.761
2.530	145.504
2.535	144.026
2.540	142.458
2.545	140.930
2.550	137.962
2.555	134.813
2.560	134.032
2.565	133.121
2.570	115.954
2.575	109.344
2.580	117.873
2.585	120.880
2.590	118.877
2.595	113.494
2.600	108.882
2.605	106.805
2.610	97.791
2.615	93.916
2.620	83.710
2.625	70.531
2.630	36.871
2.635	10.117
2.640	4.391
2.645	2.280
2.650	3.857
2.655	12.995
2.660	26.001
2.665	30.718
2.670	10.297
2.675	39.698
2.680	61.484
2.685	63.427
2.690	33.291
2.695	21.486
2.700	59.612
2.705	75.943
2.710	81.458
2.715	84.672
2.720	84.287
2.725	83.987
2.730	82.897
2.735	81.966
2.740	77.499
2.745	70.798
2.750	64.382
2.755	59.854
2.760	53.062
2.765	36.409
2.770	11.765
2.775	3.665
2.780	2.804
2.785	3.854
2.790	14.702
2.795	25.025
2.800	38.834
2.805	50.982
2.810	59.724
2.815	64.212
2.820	68.830
2.825	69.100
2.830	68.473
2.835	69.475
2.840	69.086
2.845	68.238
2.850	65.612
2.855	64.482
2.860	62.584
2.865	59.585
2.870	56.119
2.875	54.558
2.880	32.124
2.885	7.717
2.890	6.344
2.895	14.136
2.900	35.693
2.905	46.470
2.910	52.597
2.915	53.738
2.920	54.065
2.925	53.799
2.930	53.170
2.935	50.866
2.940	47.473
2.945	44.470
2.950	40.601
2.955	37.099
2.960	30.719
2.965	12.466
2.970	4.789
2.975	1.284
2.980	4.591
2.985	5.658
2.990	13.460
2.995	20.796
3.000	16.504
3.005	8.542
3.010	2.031
3.015	1.469
3.020	1.429
3.025	5.152
3.030	6.222
3.035	14.445
3.040	18.418
3.045	8.132
3.050	4.821
3.055	7.815
3.060	19.864
3.065	25.117
3.070	28.815
3.075	29.964
3.080	31.018
3.085	30.519
3.090	29.246
3.095	29.990
3.100	30.192
3.105	29.580
3.110	30.690
3.115	29.462
3.120	28.901
3.125	25.929
3.130	12.011
3.135	4.770
3.140	1.283
3.145	4.115
3.150	7.421
3.155	11.496
3.160	16.038
3.165	9.654
3.170	3.899
3.175	2.618
3.180	6.504
3.185	8.029
3.190	2.697
3.195	12.942
3.200	18.254
3.205	20.114
3.210	22.038
3.215	15.241
3.220	10.928
3.225	18.219
3.230	17.239
3.235	9.222
3.240	4.356
3.245	12.092
3.250	17.766
3.255	18.862
3.260	21.736
3.265	21.335
3.270	20.858
3.275	21.265
3.280	19.797
3.285	17.243
3.290	17.967
3.295	18.808
3.300	18.705
3.305	18.070
3.310	16.577
3.315	17.056
3.320	16.461
3.325	14.975
3.330	7.938
3.335	1.577
3.340	0.788
3.345	2.614
3.350	7.517
3.355	11.605
3.360	13.569
3.365	13.957
3.370	14.258
3.375	15.802
3.380	15.753
3.385	15.509
3.390	17.439
3.395	16.902
3.400	15.320
3.405	14.311
3.410	15.522
3.415	14.821
3.420	16.156
3.425	15.462
3.430	15.841
3.435	15.239
3.440	14.570
3.445	14.424
3.450	15.544
3.455	14.971
3.460	14.699
3.465	14.231
3.470	14.644
3.475	14.347
3.480	13.568
3.485	13.323
3.490	13.197
3.495	13.515
3.500	10.459
3.505	4.967
3.510	9.786
3.515	7.868
3.520	8.964
3.525	9.967
3.530	10.324
3.535	10.742
3.540	5.418
3.545	1.447
3.550	4.932
3.555	7.996
3.560	10.024
3.565	10.886
3.570	10.620
3.575	11.296
3.580	10.036
3.585	9.196
3.590	7.961
3.595	7.820
3.600	2.337
3.605	0.994
3.610	1.268
3.615	1.113
3.620	0.636
3.625	2.393
3.630	4.409
3.635	7.345
3.640	6.296
3.645	5.551
3.650	1.479
3.655	0.223
3.660	1.013
3.665	0.704
3.670	1.213
3.675	2.333
3.680	3.497
3.685	3.016
3.690	3.959
3.695	4.134
3.700	0.793
3.705	3.783
3.710	5.566
3.715	6.526
3.720	6.685
3.725	5.233
3.730	5.584
3.735	6.228
3.740	5.809
3.745	5.141
3.750	6.356
3.755	7.730
3.760	6.839
3.765	6.895
3.770	6.807
3.775	5.850
3.780	6.341
3.785	5.331
3.790	4.687
3.795	3.682
3.800	1.274
3.805	1.125
3.810	0.640
3.815	0.521
3.820	0.718
3.825	1.312
3.830	0.430
3.835	3.035
3.840	3.059
3.845	4.432
3.850	5.484
3.855	5.671
3.860	4.385
3.865	1.755
3.870	3.547
3.875	5.060
3.880	4.938
3.885	4.974
3.890	4.996
3.895	5.840
3.900	5.476
3.905	5.336
3.910	6.165
3.915	4.719
3.920	4.679
3.925	4.205
3.930	1.570
3.935	2.632
3.940	4.127
3.945	3.917
3.950	4.713
3.955	1.085
3.960	1.238
3.965	0.290
3.970	0.898
3.975	0.855
3.980	0.637
3.985	0.623
3.990	0.951
3.995	1.385
4.000	1.071
4.005	1.029
4.010	1.069
4.015	2.009
4.020	2.515
4.025	1.905
4.030	1.818
4.035	2.930
4.040	2.735
4.045	2.516
4.050	2.485
4.055	2.161
4.060	2.032
4.065	1.626
4.070	2.079
4.075	1.461
4.080	2.093
4.085	2.937
4.090	2.846
4.095	2.442
4.100	2.873
4.105	2.445
4.110	2.763
4.115	3.022
4.120	3.792
4.125	2.774
4.130	2.347
4.135	1.668
4.140	3.368
4.145	3.032
4.150	3.049
4.155	2.838
4.160	1.451
4.165	1.124
4.170	0.432
4.175	0.676
4.180	0.245
4.185	0.631
4.190	0.684
4.195	0.127
4.200	0.874
4.205	1.307
4.210	2.021
4.215	1.889
4.220	0.930
4.225	1.131
4.230	0.789
4.235	1.465
4.240	1.434
4.245	0.660
4.250	0.527
4.255	1.768
4.260	2.645
4.265	1.678
4.270	1.597
4.275	2.722
4.280	1.994
4.285	2.641
4.290	1.124
4.295	2.974
4.300	3.043
4.305	2.738
4.310	2.314
4.315	3.131
4.320	3.201
4.325	2.496
4.330	3.216
4.335	2.120
4.340	1.523
4.345	1.596
4.350	2.123
4.355	1.527
4.360	1.436
4.365	2.239
4.370	1.850
4.375	1.868
4.380	1.742
4.385	2.043
4.390	1.607
4.395	2.025
4.400	3.224
4.405	1.738
4.410	1.753
4.415	2.306
4.420	2.325
4.425	1.609
4.430	1.925
4.435	2.706
4.440	1.646
4.445	1.258
4.450	2.123
4.455	1.313
4.460	1.327
4.465	0.856
4.470	0.540
4.475	0.542
4.480	1.082
4.485	0.328
4.490	1.888
4.495	1.706
4.500	0.147
4.505	0.624
4.510	0.534
4.515	0.610
4.520	0.919
4.525	0.449
4.530	0.200
4.535	0.573
4.540	0.368
4.545	0.857
4.550	0.412
4.555	0.238
4.560	0.326
4.565	1.379
4.570	0.335
4.575	0.990
4.580	0.566
4.585	1.205
4.590	1.410
4.595	1.516
4.600	0.310
4.605	0.431
4.610	1.087
4.615	0.397
4.620	1.197
4.625	0.506
4.630	0.952
4.635	0.921
4.640	0.697
4.645	0.698
4.650	2.180
4.655	1.739
4.660	0.820
4.665	0.969
4.670	1.239
4.675	1.012
4.680	1.073
4.685	0.717
4.690	0.279
4.695	1.244
4.700	0.175
4.705	1.955
4.710	1.339
4.715	0.663
4.720	1.100
4.725	0.464
4.730	1.132
4.735	0.686
4.740	0.390
4.745	0.392
4.750	0.383
4.755	0.801
4.760	1.415
4.765	0.204
4.770	0.880
4.775	0.111
4.780	1.504
4.785	1.498
4.790	1.380
4.795	0.964
4.800	0.898
4.805	0.193
4.810	0.128
4.815	1.448
4.820	0.879
4.825	0.841
4.830	1.135
4.835	1.325
4.840	1.774
4.845	1.185
4.850	0.858
4.855	0.980
4.860	0.877
4.865	1.074
4.870	0.429
4.875	1.186
4.880	1.394
4.885	0.795
4.890	1.073
4.895	0.702
4.900	0.968
4.905	1.010
4.910	0.665
4.915	1.733
4.920	1.392
4.925	0.808
4.930	0.490
4.935	1.856
4.940	0.389
4.945	0.763
4.950	1.026
4.955	1.385
4.960	1.173
4.965	0.744
4.970	0.845
4.975	1.033
4.980	0.362
4.985	1.104
4.990	0.717
4.995	0.389
5.000	1.095
5.005	0.326
5.010	0.785
5.015	0.386
5.020	0.525
5.025	0.880
5.030	1.561
5.035	1.235
5.040	0.421
5.045	0.785
5.050	0.676
5.055	1.304
5.060	0.597
5.065	1.383
5.070	0.532
5.075	0.524
5.080	0.508
5.085	0.440
5.090	1.425
5.095	0.506
5.100	0.564
5.105	0.850
5.110	0.667
5.115	0.325
5.120	0.676
5.125	1.029
5.130	1.527
5.135	0.812
5.140	1.919
5.145	1.149
5.150	0.426
5.155	1.653
5.160	1.026
5.165	0.809
5.170	1.295
5.175	2.156
5.180	1.052
5.185	0.992
5.190	1.255
5.195	0.524
5.200	1.294
5.205	0.710
5.210	0.004
5.215	1.076
5.220	0.657
5.225	0.365
5.230	2.054
5.235	1.612
5.240	1.089
5.245	1.113
5.250	1.184
5.255	1.258
5.260	1.079
5.265	0.635
5.270	0.803
5.275	1.414
5.280	0.470
5.285	1.390
5.290	0.769
5.295	0.742
5.300	1.234
5.305	0.478
5.310	0.608
5.315	0.674
5.320	0.206
5.325	0.531
5.330	1.115
5.335	1.415
5.340	0.539
5.345	0.726
5.350	0.448
5.355	0.734
5.360	0.938
5.365	0.512
5.370	0.636
5.375	0.707
5.380	1.292
5.385	1.351
5.390	1.728
5.395	1.875
5.400	0.639
5.405	2.253
5.410	1.674
5.415	1.130
5.420	1.149
5.425	0.539
5.430	2.297
5.435	1.524
5.440	1.061
5.445	0.203
5.450	0.105
5.455	0.857
5.460	0.696
5.465	1.181
5.470	0.580
5.475	0.980
5.480	1.282
5.485	0.542
5.490	1.071
5.495	0.935
5.500	1.701
5.505	1.576
5.510	0.888
5.515	0.510
5.520	0.362
5.525	1.239
5.530	1.639
5.535	1.600
5.540	1.046
5.545	1.477
5.550	1.135
5.555	0.298
5.560	0.696
5.565	0.765
5.570	1.051
5.575	0.755
5.580	0.782
5.585	1.234
5.590	0.931
5.595	1.567
5.600	1.248
5.605	0.094
5.610	1.717
5.615	0.906
5.620	0.482
5.625	1.305
5.630	0.281
5.635	0.391
5.640	0.359
5.645	0.960
5.650	0.327
5.655	0.494
5.660	0.468
5.665	0.276
5.670	0.662
5.675	0.192
5.680	0.834
5.685	0.914
5.690	1.227
5.695	0.455
5.700	1.213
5.705	0.487
5.710	0.872
5.715	0.767
5.720	0.668
5.725	1.108
5.730	0.567
5.735	0.682
5.740	1.412
5.745	1.447
5.750	0.505
5.755	0.472
5.760	0.230
5.765	0.795
5.770	0.719
5.775	0.509
5.780	0.792
5.785	1.060
5.790	0.759
5.795	0.053
5.800	0.380
5.805	0.544
5.810	1.287
5.815	0.445
5.820	1.348
5.825	0.231
5.830	0.310
5.835	0.333
5.840	0.904
5.845	0.430
5.850	0.749
5.855	0.556
5.860	0.400
5.865	0.793
5.870	1.441
5.875	0.493
5.880	0.670
5.885	0.523
5.890	0.427
5.895	0.060
5.900	0.870
5.905	1.714
5.910	0.511
5.915	0.129
5.920	1.533
5.925	0.193
5.930	0.765
5.935	0.893
5.940	0.758
5.945	1.083
5.950	0.723
5.955	0.467
5.960	1.092
5.965	1.093
5.970	0.665
5.975	0.802
5.980	0.609
5.985	0.625
5.990	0.510
5.995	1.194
6.000	0.302
6.005	1.214
6.010	0.209
6.015	1.109
6.020	0.252
6.025	0.470
6.030	0.413
6.035	0.492
6.040	0.157
6.045	0.473
6.050	1.019
6.055	0.602
6.060	1.399
6.065	0.320
6.070	0.343
6.075	0.222
6.080	0.991
6.085	0.906
6.090	0.212
6.095	0.819
6.100	0.905
6.105	0.289
6.110	0.635
6.115	0.337
6.120	0.912
6.125	0.197
6.130	0.807
6.135	0.432
6.140	0.419
6.145	0.452
6.150	0.293
6.155	0.634
6.160	0.110
6.165	0.850
6.170	0.963
6.175	0.724
6.180	1.198
6.185	0.470
6.190	0.812
6.195	0.351
6.200	0.740
6.205	1.437
6.210	0.256
6.215	0.939
6.220	0.649
6.225	0.500
6.230	0.556
6.235	0.843
6.240	0.430
6.245	0.472
6.250	0.301
6.255	0.781
6.260	1.120
6.265	1.127
6.270	0.421
6.275	0.267
6.280	0.487
6.285	1.294
6.290	1.387
6.295	0.649
6.300	0.070
6.305	0.717
6.310	0.050
6.315	0.640
6.320	0.534
6.325	0.439
6.330	0.538
6.335	0.504
6.340	0.339
6.345	1.049
6.350	0.544
6.355	0.283
6.360	0.171
6.365	0.351
6.370	0.457
6.375	0.079
6.380	0.461
6.385	0.357
6.390	0.906
6.395	0.103
6.400	0.862
6.405	1.347
6.410	0.859
6.415	0.540
6.420	0.581
6.425	0.510
6.430	1.184
6.435	0.352
6.440	0.756
6.445	1.211
6.450	0.553
6.455	1.578
6.460	0.220
6.465	0.506
6.470	1.125
6.475	0.174
6.480	0.669
6.485	0.573
6.490	0.448
6.495	0.943
6.500	0.888
6.505	0.636
6.510	1.116
6.515	0.590
6.520	0.329
6.525	0.933
6.530	0.385
6.535	0.574
6.540	0.607
6.545	0.322
6.550	0.603
6.555	0.607
6.560	1.305
6.565	1.112
6.570	0.263
6.575	0.432
6.580	0.842
6.585	0.049
6.590	0.947
6.595	0.146
6.600	0.828
6.605	0.765
6.610	0.760
6.615	0.626
6.620	0.586
6.625	0.756
6.630	1.025
6.635	0.645
6.640	0.812
6.645	0.729
6.650	0.858
6.655	0.559
6.660	1.016
6.665	1.090
6.670	1.008
6.675	0.780
6.680	0.183
6.685	1.030
6.690	0.285
6.695	1.276
6.700	0.578
6.705	0.735
6.710	0.948
6.715	0.538
6.720	0.519
6.725	1.095
6.730	0.671
6.735	0.420
6.740	0.126
6.745	0.655
6.750	0.196
6.755	0.152
6.760	0.430
6.765	1.095
6.770	0.304
6.775	0.795
6.780	1.319
6.785	0.637
6.790	0.081
6.795	1.334
6.800	0.545
6.805	1.178
6.810	0.511
6.815	0.174
6.820	0.316
6.825	0.647
6.830	0.264
6.835	0.824
6.840	0.716
6.845	0.682
6.850	1.147
6.855	1.323
6.860	0.226
6.865	1.216
6.870	0.424
6.875	0.873
6.880	0.714
6.885	0.665
6.890	0.628
6.895	0.226
6.900	0.976
6.905	1.369
6.910	1.053
6.915	1.025
6.920	0.241
6.925	0.762
6.930	0.618
6.935	1.003
6.940	0.916
6.945	0.439
6.950	1.305
6.955	0.097
6.960	1.279
6.965	0.685
6.970	0.729
6.975	0.779
6.980	0.400
6.985	0.841
6.990	0.145
6.995	0.825
7.000	1.323
7.005	0.627
7.010	0.669
7.015	0.378
7.020	1.349
7.025	0.815
7.030	0.499
7.035	0.226
7.040	0.458
7.045	0.778
7.050	0.822
7.055	0.767
7.060	0.209
7.065	0.403
7.070	1.038
7.075	0.372
7.080	1.221
7.085	0.849
7.090	0.357
7.095	0.645
7.100	0.312
7.105	0.684
7.110	0.264
7.115	0.228
7.120	0.880
7.125	0.967
7.130	0.826
7.135	0.647
7.140	0.563
7.145	0.635
7.150	1.150
7.155	0.587
7.160	1.150
7.165	0.493
7.170	0.355
7.175	0.707
7.180	1.325
7.185	0.867
7.190	0.627
7.195	0.769
7.200	0.553
7.205	0.303
7.210	0.853
7.215	0.331
7.220	0.954
7.225	0.834
7.230	0.924
7.235	0.370
7.240	0.596
7.245	1.460
7.250	0.310
7.255	1.102
7.260	0.416
7.265	0.776
7.270	0.777
7.275	0.013
7.280	0.738
7.285	0.232
7.290	0.289
7.295	1.162
7.300	0.439
7.305	0.600
7.310	0.702
7.315	0.707
7.320	0.358
7.325	1.300
7.330	1.057
7.335	1.304
7.340	0.334
7.345	0.562
7.350	0.706
7.355	0.445
7.360	0.101
7.365	0.447
7.370	0.310
7.375	0.688
7.380	0.406
7.385	1.018
7.390	0.819
7.395	0.959
7.400	0.482
7.405	0.813
7.410	0.573
7.415	0.528
7.420	0.027
7.425	0.723
7.430	1.105
7.435	0.261
7.440	0.226
7.445	0.516
7.450	0.665
7.455	0.872
7.460	0.601
7.465	0.505
7.470	0.390
7.475	0.496
7.480	0.893
7.485	0.754
7.490	1.252
7.495	0.564
7.500	0.189
7.505	0.765
7.510	1.132
7.515	1.089
7.520	0.154
7.525	0.296
7.530	0.134
7.535	0.480
7.540	0.589
7.545	0.516
7.550	0.507
7.555	0.344
7.560	0.670
7.565	0.593
7.570	0.770
7.575	1.199
7.580	0.729
7.585	0.541
7.590	0.765
7.595	1.110
7.600	0.365
7.605	0.334
7.610	0.786
7.615	1.233
7.620	1.167
7.625	1.348
7.630	0.695
7.635	0.888
7.640	0.936
7.645	1.023
7.650	1.377
7.655	0.833
7.660	1.475
7.665	0.244
7.670	0.581
7.675	0.206
7.680	0.692
7.685	0.584
7.690	1.105
7.695	0.702
7.700	0.471
7.705	0.667
7.710	0.978
7.715	0.754
7.720	1.552
7.725	0.210
7.730	0.720
7.735	1.041
7.740	0.383
7.745	1.026
7.750	0.267
7.755	0.809
7.760	1.077
7.765	0.135
7.770	0.765
7.775	0.574
7.780	0.437
7.785	0.480
7.790	1.213
7.795	0.481
7.800	0.793
7.805	0.252
7.810	0.910
7.815	1.297
7.820	0.529
7.825	0.278
7.830	0.258
7.835	0.509
7.840	0.199
7.845	0.232
7.850	1.135
7.855	0.680
7.860	0.402
7.865	0.292
7.870	0.411
7.875	0.840
7.880	0.961
7.885	0.406
7.890	0.424
7.895	1.301
7.900	0.439
7.905	0.430
7.910	0.651
7.915	0.442
7.920	0.452
7.925	0.507
7.930	0.478
7.935	0.702
7.940	0.187
7.945	0.649
7.950	0.981
7.955	0.989
7.960	0.339
7.965	0.488
7.970	0.387
7.975	0.447
7.980	0.904
7.985	0.903
7.990	0.419
7.995	0.882
8.000	0.810
8.005	1.495
8.010	0.180
8.015	0.615
8.020	0.448
8.025	0.466
8.030	0.733
8.035	0.752
8.040	1.002
8.045	0.422
8.050	1.218
8.055	1.140
8.060	0.447
8.065	0.132
8.070	0.818
8.075	0.219
8.080	1.112
8.085	1.003
8.090	0.530
8.095	0.828
8.100	0.502
8.105	0.620
8.110	0.239
8.115	0.217
8.120	0.380
8.125	1.233
8.130	0.659
8.135	0.758
8.140	0.402
8.145	1.130
8.150	0.451
8.155	0.195
8.160	0.966
8.165	0.716
8.170	0.861
8.175	0.794
8.180	0.381
8.185	0.643
8.190	0.598
8.194	0.520
8.199	0.666
8.204	1.441
8.209	1.038
8.214	0.470
8.219	0.568
8.224	0.065
8.229	0.764
8.234	0.929
8.239	0.087
8.244	0.795
8.249	0.691
8.254	0.912
8.259	0.542
8.264	0.355
8.269	1.193
8.274	0.609
8.279	0.566
8.284	0.897
8.289	0.579
8.294	0.476
8.299	1.139
8.304	0.612
8.309	0.064
8.314	0.849
8.319	0.717
8.324	0.191
8.329	0.696
8.334	0.678
8.339	0.763
8.344	0.134
8.349	0.910
8.354	0.607
8.359	0.365
8.364	0.097
8.369	0.376
8.374	0.921
8.379	0.065
8.384	0.810
8.389	1.296
8.394	0.472
8.399	1.096
8.404	0.500
8.409	0.285
8.414	0.381
8.419	0.496
8.424	0.114
8.429	0.316
8.434	0.369
8.439	0.424
8.444	0.926
8.449	0.529
8.454	0.272
8.459	1.524
8.464	1.390
8.469	0.597
8.474	0.064
8.479	1.196
8.484	0.879
8.489	0.273
8.494	1.689
8.499	0.277
8.504	1.621
8.509	1.042
8.514	0.349
8.519	0.315
8.524	0.641
8.529	0.692
8.534	0.720
8.539	0.815
8.544	0.191
8.549	0.539
8.554	0.252
8.559	0.339
8.564	0.270
8.569	0.830
8.574	0.617
8.579	0.804
8.584	0.301
8.589	1.409
8.594	0.855
8.599	0.661
8.604	0.676
8.609	1.000
8.614	1.037
8.619	0.534
8.624	0.976
8.629	0.268
8.634	0.696
8.639	0.596
8.644	0.474
8.649	0.767
8.654	0.899
8.659	0.389
8.664	0.882
8.669	1.529
8.674	0.481
8.679	0.396
8.684	0.614
8.689	0.907
8.694	1.127
8.699	0.912
8.704	1.006
8.709	0.315
8.714	0.789
8.719	0.541
8.724	1.092
8.729	0.970
8.734	0.753
8.739	0.346
8.744	1.217
8.749	1.013
8.754	0.660
8.759	1.132
8.764	0.759
8.769	0.741
8.774	0.253
8.779	0.776
8.784	0.722
8.789	1.086
8.794	0.782
8.799	0.407
8.804	0.715
8.809	0.196
8.814	0.486
8.819	0.801
8.824	1.427
8.829	0.631
8.834	1.226
8.839	1.036
8.844	0.281
8.849	0.626
8.854	0.583
8.859	1.047
8.864	0.716
8.869	0.786
8.874	0.641
8.879	0.746
8.884	0.715
8.889	1.149
8.894	0.662
8.899	0.649
8.904	0.445
8.909	0.294
8.914	0.980
8.919	0.789
8.924	0.839
8.929	0.568
8.934	0.928
8.939	0.492
8.944	0.515
8.949	0.895
8.954	1.054
8.959	0.320
8.964	0.822
8.969	0.347
8.974	0.961
8.979	0.288
8.984	0.715
8.989	1.645
8.994	0.890
8.999	0.593
9.004	0.430
9.009	1.260
9.014	0.815
9.019	0.444
9.024	0.208
9.029	0.599
9.034	0.736
9.039	0.327
9.044	0.459
9.049	0.674
9.054	0.295
9.059	0.353
9.064	0.269
9.069	0.782
9.074	0.366
9.079	0.596
9.084	0.944
9.089	1.239
9.094	0.458
9.099	0.665
9.104	0.766
9.109	0.368
9.114	0.170
9.119	0.949
9.124	1.209
9.129	0.430
9.134	0.144
9.139	1.509
9.144	0.298
9.149	0.130
9.154	1.206
9.159	0.323
9.164	0.165
9.169	0.738
9.174	1.031
9.179	0.410
9.184	0.359
9.189	0.314
9.194	0.724
9.199	0.992
9.204	0.391
9.209	0.328
9.214	0.755
9.219	0.707
9.224	0.637
9.229	0.421
9.234	0.995
9.239	0.038
9.244	1.355
9.249	0.855
9.254	1.061
9.259	0.572
9.264	1.411
9.269	0.539
9.274	0.915
9.279	0.995
9.284	0.851
9.289	0.753
9.294	0.922
9.299	0.739
9.304	0.613
9.309	0.429
9.314	1.015
9.319	0.479
9.324	1.796
9.329	0.982
9.334	0.402
9.339	0.910
9.344	1.145
9.349	0.745
9.354	0.932
9.359	0.999
9.364	1.302
9.369	0.647
9.374	0.150
9.379	0.692
9.384	0.338
9.389	0.204
9.394	0.678
9.399	0.753
9.404	0.399
9.409	0.961
9.414	1.003
9.419	0.790
9.424	0.800
9.429	0.735
9.434	0.356
9.439	1.121
9.444	0.443
9.449	0.493
9.454	0.983
9.459	0.647
9.464	0.573
9.469	0.582
9.474	0.388
9.479	0.673
9.484	0.154
9.489	0.635
9.494	0.345
9.499	1.475
9.504	0.592
9.509	0.388
9.514	0.783
9.519	0.820
9.524	0.170
9.529	0.382
9.534	0.491
9.539	0.508
9.544	0.525
9.549	0.337
9.554	1.470
9.559	0.606
9.564	1.047
9.569	0.629
9.574	0.346
9.579	0.423
9.584	0.741
9.589	0.087
9.594	1.572
9.599	1.087
9.604	0.624
9.609	0.119
9.614	1.023
9.619	0.512
9.624	0.138
9.629	0.548
9.634	1.232
9.639	0.720
9.644	0.699
9.649	0.517
9.654	0.599
9.659	0.695
9.664	0.923
9.669	1.052
9.674	0.283
9.679	0.628
9.684	0.463
9.689	0.634
9.694	0.153
9.699	0.246
9.704	1.125
9.709	0.307
9.714	1.121
9.719	0.330
9.724	0.887
9.729	0.135
9.734	1.162
9.739	0.342
9.744	0.443
9.749	0.149
9.754	0.274
9.759	0.485
9.764	0.568
9.769	0.636
9.774	0.904
9.779	1.600
9.784	0.932
9.789	0.676
9.794	0.670
9.799	0.586
9.804	1.007
9.809	0.640
9.814	0.601
9.819	0.424
9.824	0.916
9.829	0.661
9.834	0.869
9.839	0.599
9.844	0.301
9.849	1.102
9.854	0.659
9.859	0.446
9.864	0.121
9.869	0.238
9.874	1.248
9.879	0.730
9.884	0.592
9.889	0.165
9.894	0.546
9.899	0.855
9.904	0.691
9.909	0.398
9.914	0.725
9.919	0.870
9.924	0.378
9.929	0.347
9.934	0.405
9.939	0.111
9.944	0.551
9.949	0.199
9.954	0.326
9.959	0.435
9.964	0.486
9.969	0.966
9.974	1.057
9.979	0.163
9.984	0.335
9.989	0.299
9.994	0.618
[truncated: 1 more rows]
