# Supplementary material for: Chemometric Analysis of a Ternary Mixture of Caffeine, Quinic Acid, and Nicotinic Acid by Terahertz Spectroscopy
Source: ACS Omega. 2022 Sep 27;7(40):35783–91. doi: 10.1021/acsomega.2c03808 (PMC9558605; doi:10.1021/acsomega.2c03808)
Supplement: Supplementary file 2 — ao2c03808_si_002.zip [file ao2c03808_si_002.zip › data_and_codes/extended_data/id0-48_run001/fda-3-0.csv]

0.000	1409.208
0.005	653.723
0.010	590.585
0.015	1093.068
0.020	1322.997
0.025	405.575
0.030	631.844
0.035	676.222
0.040	597.386
0.045	1171.175
0.050	869.105
0.055	1480.969
0.060	526.186
0.065	122.579
0.070	1058.069
0.075	967.933
0.080	1206.410
0.085	1165.342
0.090	174.339
0.095	442.707
0.100	720.495
0.105	1259.164
0.110	1731.133
0.115	1580.575
0.120	3689.456
0.125	3109.220
0.130	1977.637
0.135	3220.663
0.140	3650.020
0.145	3962.283
0.150	4293.572
0.155	4074.893
0.160	3652.158
0.165	2746.392
0.170	2277.150
0.175	3511.396
0.180	4035.795
0.185	3606.827
0.190	4760.043
0.195	6191.734
0.200	6757.199
0.205	6208.883
0.210	6582.799
0.215	6309.920
0.220	7209.126
0.225	6971.157
0.230	7932.975
0.235	9327.254
0.240	8460.435
0.245	8207.688
0.250	8091.176
0.255	8025.172
0.260	7690.217
0.265	8605.733
0.270	8500.690
0.275	10045.920
0.280	9745.120
0.285	8714.641
0.290	9095.245
0.295	9713.330
0.300	9411.894
0.305	9233.627
0.310	9978.265
0.315	9507.288
0.320	9778.010
0.325	9622.669
0.330	10253.214
0.335	9576.499
0.340	9609.386
0.345	9356.972
0.350	10254.796
0.355	10337.984
0.360	9393.483
0.365	10300.903
0.370	10942.556
0.375	10669.657
0.380	9656.056
0.385	9897.613
0.390	9652.886
0.395	9768.944
0.400	9260.616
0.405	9560.414
0.410	9552.783
0.415	9518.213
0.420	9131.706
0.425	9035.902
0.430	9295.118
0.435	8758.162
0.440	8749.660
0.445	9426.076
0.450	9732.805
0.455	9123.682
0.460	9717.714
0.465	9202.727
0.470	9222.772
0.475	9263.485
0.480	9306.713
0.485	9497.083
0.490	9411.002
0.495	9153.986
0.500	8935.153
0.505	9047.038
0.510	8945.036
0.515	8901.042
0.520	8780.591
0.525	8647.379
0.530	8346.739
0.535	8314.011
0.540	8695.970
0.545	8421.280
0.550	7437.295
0.555	5162.002
0.560	3510.623
0.565	6842.164
0.570	7835.678
0.575	8218.199
0.580	8628.747
0.585	8515.743
0.590	8403.360
0.595	8607.785
0.600	8755.065
0.605	8287.322
0.610	8435.073
0.615	8431.603
0.620	8051.994
0.625	7960.297
0.630	7859.255
0.635	7769.747
0.640	7525.443
0.645	7449.372
0.650	7232.746
0.655	7518.686
0.660	7240.335
0.665	7007.994
0.670	7151.751
0.675	7238.264
0.680	7129.913
0.685	7061.947
0.690	7011.921
0.695	7077.066
0.700	7029.232
0.705	6634.453
0.710	6823.756
0.715	6756.914
0.720	6546.237
0.725	6568.353
0.730	6355.888
0.735	6275.105
0.740	6282.573
0.745	5728.573
0.750	4557.950
0.755	3133.130
0.760	4912.439
0.765	5397.194
0.770	5429.803
0.775	5600.961
0.780	5616.180
0.785	5461.332
0.790	5350.261
0.795	5531.658
0.800	5378.858
0.805	5293.751
0.810	5308.417
0.815	5260.090
0.820	5305.069
0.825	5275.749
0.830	5049.338
0.835	5137.648
0.840	5185.502
0.845	4910.208
0.850	4861.743
0.855	4975.348
0.860	4799.958
0.865	4784.438
0.870	4675.207
0.875	4646.482
0.880	4632.953
0.885	4510.501
0.890	4443.831
0.895	4510.816
0.900	4349.189
0.905	4245.688
0.910	4365.395
0.915	4246.120
0.920	4136.662
0.925	4162.130
0.930	4181.371
0.935	4164.490
0.940	4115.245
0.945	3993.265
0.950	4033.577
0.955	4008.942
0.960	3830.553
0.965	3773.423
0.970	3714.960
0.975	3687.844
0.980	3418.249
0.985	3178.988
0.990	2154.793
0.995	2831.492
1.000	3081.462
1.005	3376.115
1.010	3358.907
1.015	3159.372
1.020	3209.406
1.025	3256.011
1.030	3203.008
1.035	3091.397
1.040	3056.121
1.045	3125.928
1.050	3106.477
1.055	2919.770
1.060	2997.089
1.065	2994.975
1.070	2870.750
1.075	2725.189
1.080	2668.180
1.085	2491.059
1.090	2085.765
1.095	1013.589
1.100	145.525
1.105	885.437
1.110	1441.969
1.115	790.626
1.120	1473.466
1.125	2025.757
1.130	2207.584
1.135	2224.434
1.140	2156.480
1.145	2108.541
1.150	1821.710
1.155	1037.039
1.160	721.582
1.165	105.983
1.170	603.444
1.175	1485.383
1.180	1865.314
1.185	2038.016
1.190	2114.455
1.195	2024.806
1.200	2015.995
1.205	1703.289
1.210	620.325
1.215	1344.262
1.220	1730.542
1.225	1684.697
1.230	912.728
1.235	1212.282
1.240	1697.983
1.245	1937.518
1.250	1941.872
1.255	1979.448
1.260	1969.614
1.265	1913.363
1.270	1985.899
1.275	1938.026
1.280	1814.416
1.285	1900.129
1.290	1957.859
1.295	1832.761
1.300	1892.619
1.305	1910.105
1.310	1860.660
1.315	1858.378
1.320	1815.260
1.325	1617.642
1.330	1754.191
1.335	1748.016
1.340	1758.488
1.345	1807.859
1.350	1680.209
1.355	1686.344
1.360	1728.977
1.365	1656.851
1.370	1607.480
1.375	1631.088
1.380	1619.164
1.385	1545.764
1.390	1526.345
1.395	1483.142
1.400	1418.612
1.405	1203.735
1.410	511.821
1.415	31.784
1.420	782.884
1.425	1238.726
1.430	1416.238
1.435	1518.782
1.440	1510.614
1.445	1464.326
1.450	1504.119
1.455	1523.448
1.460	1448.121
1.465	1445.949
1.470	1460.164
1.475	1408.054
1.480	1381.361
1.485	1384.113
1.490	1388.295
1.495	1367.319
1.500	1323.528
1.505	1346.801
1.510	1355.008
1.515	1317.073
1.520	1310.278
1.525	1340.735
1.530	1326.211
1.535	1303.859
1.540	1290.947
1.545	1227.507
1.550	1268.475
1.555	1227.585
1.560	1205.464
1.565	1232.158
1.570	1189.564
1.575	1131.423
1.580	1139.578
1.585	1118.245
1.590	1032.533
1.595	987.555
1.600	834.711
1.605	286.406
1.610	523.883
1.615	840.211
1.620	941.301
1.625	954.865
1.630	928.057
1.635	912.497
1.640	887.878
1.645	807.563
1.650	739.520
1.655	589.747
1.660	218.053
1.665	49.608
1.670	33.346
1.675	52.722
1.680	94.862
1.685	344.101
1.690	521.221
1.695	596.702
1.700	590.864
1.705	535.689
1.710	377.231
1.715	78.931
1.720	31.285
1.725	60.368
1.730	272.362
1.735	485.276
1.740	594.120
1.745	651.927
1.750	685.553
1.755	677.587
1.760	667.033
1.765	383.387
1.770	481.340
1.775	604.210
1.780	639.886
1.785	625.795
1.790	587.684
1.795	410.909
1.800	139.626
1.805	306.940
1.810	505.876
1.815	565.545
1.820	576.423
1.825	582.050
1.830	575.712
1.835	564.681
1.840	553.164
1.845	550.265
1.850	535.405
1.855	511.772
1.860	477.308
1.865	351.575
1.870	86.552
1.875	88.043
1.880	336.284
1.885	455.118
1.890	493.332
1.895	513.672
1.900	514.756
1.905	501.013
1.910	472.987
1.915	426.502
1.920	188.783
1.925	16.158
1.930	272.096
1.935	401.574
1.940	448.109
1.945	464.865
1.950	464.798
1.955	465.465
1.960	463.613
1.965	456.229
1.970	458.362
1.975	461.351
1.980	453.674
1.985	454.432
1.990	449.707
1.995	443.428
2.000	440.036
2.005	435.768
2.010	429.872
2.015	425.421
2.020	347.611
2.025	373.605
2.030	384.353
2.035	363.515
2.040	283.366
2.045	75.861
2.050	210.206
2.055	310.065
2.060	342.927
2.065	346.667
2.070	337.239
2.075	264.773
2.080	122.507
2.085	263.385
2.090	326.424
2.095	342.442
2.100	351.970
2.105	352.057
2.110	350.449
2.115	350.786
2.120	347.042
2.125	340.363
2.130	330.063
2.135	321.636
2.140	311.773
2.145	293.451
2.150	269.290
2.155	244.141
2.160	182.379
2.165	51.977
2.170	12.359
2.175	72.611
2.180	154.559
2.185	192.647
2.190	194.468
2.195	104.176
2.200	17.182
2.205	46.809
2.210	136.085
2.215	176.461
2.220	105.282
2.225	18.667
2.230	28.978
2.235	125.638
2.240	186.880
2.245	203.177
2.250	196.930
2.255	192.635
2.260	141.695
2.265	35.313
2.270	14.372
2.275	47.874
2.280	123.542
2.285	170.528
2.290	192.585
2.295	198.777
2.300	201.448
2.305	202.736
2.310	198.863
2.315	193.646
2.320	174.051
2.325	160.206
2.330	169.129
2.335	166.398
2.340	158.964
2.345	111.095
2.350	18.065
2.355	91.020
2.360	125.179
2.365	115.242
2.370	43.162
2.375	60.548
2.380	99.957
2.385	101.407
2.390	47.091
2.395	6.688
2.400	11.737
2.405	54.455
2.410	93.591
2.415	115.476
2.420	123.061
2.425	124.910
2.430	116.464
2.435	102.858
2.440	117.303
2.445	122.298
2.450	100.326
2.455	95.717
2.460	68.966
2.465	16.089
2.470	12.479
2.475	34.045
2.480	75.940
2.485	99.707
2.490	110.528
2.495	112.629
2.500	113.217
2.505	113.203
2.510	110.682
2.515	108.258
2.520	107.232
2.525	106.075
2.530	105.370
2.535	103.598
2.540	101.952
2.545	99.758
2.550	97.538
2.555	96.674
2.560	95.533
2.565	96.112
2.570	83.246
2.575	77.378
2.580	84.860
2.585	86.343
2.590	84.704
2.595	79.990
2.600	77.508
2.605	74.752
2.610	69.983
2.615	65.704
2.620	59.315
2.625	50.088
2.630	24.779
2.635	5.558
2.640	3.067
2.645	1.585
2.650	1.712
2.655	10.576
2.660	18.161
2.665	21.362
2.670	8.142
2.675	28.215
2.680	42.643
2.685	42.653
2.690	21.988
2.695	16.469
2.700	39.980
2.705	51.496
2.710	54.972
2.715	55.569
2.720	57.025
2.725	56.427
2.730	54.886
2.735	52.977
2.740	49.586
2.745	45.073
2.750	41.966
2.755	38.082
2.760	32.703
2.765	21.704
2.770	6.544
2.775	2.281
2.780	2.890
2.785	2.388
2.790	8.751
2.795	14.537
2.800	24.522
2.805	31.698
2.810	36.873
2.815	40.652
2.820	42.964
2.825	42.884
2.830	43.442
2.835	43.262
2.840	42.744
2.845	41.079
2.850	40.994
2.855	39.584
2.860	38.030
2.865	34.746
2.870	33.626
2.875	32.054
2.880	16.808
2.885	3.839
2.890	3.558
2.895	7.134
2.900	19.267
2.905	26.935
2.910	27.758
2.915	29.834
2.920	30.411
2.925	29.398
2.930	27.829
2.935	26.670
2.940	25.242
2.945	23.869
2.950	21.676
2.955	19.057
2.960	16.510
2.965	7.534
2.970	3.506
2.975	1.559
2.980	3.079
2.985	2.270
2.990	6.586
2.995	9.697
3.000	7.513
3.005	2.970
3.010	1.643
3.015	0.690
3.020	0.323
3.025	2.550
3.030	3.486
3.035	7.868
3.040	8.081
3.045	3.332
3.050	2.639
3.055	3.908
3.060	8.452
3.065	11.592
3.070	11.302
3.075	12.508
3.080	14.005
3.085	13.778
3.090	11.679
3.095	11.833
3.100	11.722
3.105	10.557
3.110	10.396
3.115	11.381
3.120	10.399
3.125	9.809
3.130	3.480
3.135	1.580
3.140	0.767
3.145	1.194
3.150	2.142
3.155	4.266
3.160	5.471
3.165	3.738
3.170	1.178
3.175	0.359
3.180	3.631
3.185	2.058
3.190	0.726
3.195	4.501
3.200	5.785
3.205	5.895
3.210	7.373
3.215	4.862
3.220	3.285
3.225	4.783
3.230	5.611
3.235	2.533
3.240	0.868
3.245	2.755
3.250	6.220
3.255	6.114
3.260	6.131
3.265	5.573
3.270	6.505
3.275	8.342
3.280	6.350
3.285	4.995
3.290	6.501
3.295	5.154
3.300	5.679
3.305	5.848
3.310	5.047
3.315	5.664
3.320	5.750
3.325	3.853
3.330	2.225
3.335	0.497
3.340	1.064
3.345	1.084
3.350	2.174
3.355	2.879
3.360	3.992
3.365	3.710
3.370	4.015
3.375	4.745
3.380	4.214
3.385	5.471
3.390	5.038
3.395	5.511
3.400	4.887
3.405	4.460
3.410	4.759
3.415	5.177
3.420	5.408
3.425	5.219
3.430	4.764
3.435	4.054
3.440	5.381
3.445	4.577
3.450	5.133
3.455	4.199
3.460	5.021
3.465	5.631
3.470	4.544
3.475	4.193
3.480	3.895
3.485	3.974
3.490	3.887
3.495	4.111
3.500	4.467
3.505	0.791
3.510	2.578
3.515	3.512
3.520	3.278
3.525	3.733
3.530	4.365
3.535	4.392
3.540	1.878
3.545	1.721
3.550	1.290
3.555	2.893
3.560	3.892
3.565	3.702
3.570	3.542
3.575	4.645
3.580	4.629
3.585	2.615
3.590	2.772
3.595	3.728
3.600	0.851
3.605	0.310
3.610	0.793
3.615	1.256
3.620	0.438
3.625	0.643
3.630	1.985
3.635	3.014
3.640	2.215
3.645	2.202
3.650	0.329
3.655	0.747
3.660	0.404
3.665	0.788
3.670	0.593
3.675	1.203
3.680	0.735
3.685	1.842
3.690	1.079
3.695	0.850
3.700	0.390
3.705	1.535
3.710	1.867
3.715	1.585
3.720	1.841
3.725	2.298
3.730	2.067
3.735	2.343
3.740	2.768
3.745	2.003
3.750	2.569
3.755	1.115
3.760	2.504
3.765	2.298
3.770	3.087
3.775	2.584
3.780	2.021
3.785	1.326
3.790	0.850
3.795	1.032
3.800	0.690
3.805	0.697
3.810	0.563
3.815	0.905
3.820	0.385
3.825	0.384
3.830	1.083
3.835	1.445
3.840	0.770
3.845	1.339
3.850	1.494
3.855	1.096
3.860	0.935
3.865	0.755
3.870	0.349
3.875	1.014
3.880	2.564
3.885	1.759
3.890	1.445
3.895	2.102
3.900	1.430
3.905	1.978
3.910	1.172
3.915	1.780
3.920	2.148
3.925	1.276
3.930	0.702
3.935	1.659
3.940	1.737
3.945	0.754
3.950	1.137
3.955	0.451
3.960	0.316
3.965	0.555
3.970	0.328
3.975	0.553
3.980	0.773
3.985	0.620
3.990	0.650
3.995	0.673
4.000	1.318
4.005	1.335
4.010	0.822
4.015	0.484
4.020	1.553
4.025	0.106
4.030	0.824
4.035	0.784
4.040	0.582
4.045	0.473
4.050	0.852
4.055	1.790
4.060	0.980
4.065	1.090
4.070	0.776
4.075	1.056
4.080	0.464
4.085	1.956
4.090	1.157
4.095	1.481
4.100	0.721
4.105	1.731
4.110	0.804
4.115	0.789
4.120	0.341
4.125	0.240
4.130	0.487
4.135	0.438
4.140	0.344
4.145	0.621
4.150	1.279
4.155	0.896
4.160	0.372
4.165	0.386
4.170	0.827
4.175	0.654
4.180	0.264
4.185	0.093
4.190	1.159
4.195	0.871
4.200	1.478
4.205	1.561
4.210	0.323
4.215	0.518
4.220	1.619
4.225	0.727
4.230	1.377
4.235	0.321
4.240	1.353
4.245	0.423
4.250	1.003
4.255	0.460
4.260	1.078
4.265	0.580
4.270	0.506
4.275	0.779
4.280	0.668
4.285	0.529
4.290	1.644
4.295	0.210
4.300	1.022
4.305	0.767
4.310	0.594
4.315	0.708
4.320	1.154
4.325	0.897
4.330	0.327
4.335	0.486
4.340	0.768
4.345	0.233
4.350	0.456
4.355	0.506
4.360	1.099
4.365	0.021
4.370	0.670
4.375	0.237
4.380	0.389
4.385	0.800
4.390	0.409
4.395	0.072
4.400	1.302
4.405	0.418
4.410	0.655
4.415	1.152
4.420	0.476
4.425	0.687
4.430	1.432
4.435	0.405
4.440	0.456
4.445	0.549
4.450	0.504
4.455	0.072
4.460	0.905
4.465	0.484
4.470	0.478
4.475	0.913
4.480	1.257
4.485	1.011
4.490	0.816
4.495	0.655
4.500	1.330
4.505	0.285
4.510	0.548
4.515	0.297
4.520	0.881
4.525	0.418
4.530	0.211
4.535	1.313
4.540	0.649
4.545	0.843
4.550	1.207
4.555	0.643
4.560	0.850
4.565	0.940
4.570	0.229
4.575	1.009
4.580	0.669
4.585	0.437
4.590	0.636
4.595	0.658
4.600	0.638
4.605	0.559
4.610	0.147
4.615	0.383
4.620	0.953
4.625	0.596
4.630	0.866
4.635	0.434
4.640	0.977
4.645	0.844
4.650	0.432
4.655	0.161
4.660	0.711
4.665	0.063
4.670	0.947
4.675	0.042
4.680	0.716
4.685	1.040
4.690	0.783
4.695	1.137
4.700	0.411
4.705	0.928
4.710	0.266
4.715	0.638
4.720	0.114
4.725	1.023
4.730	0.981
4.735	0.219
4.740	0.439
4.745	0.743
4.750	1.476
4.755	0.519
4.760	0.865
4.765	1.086
4.770	1.465
4.775	0.990
4.780	0.546
4.785	0.681
4.790	1.181
4.795	0.977
4.800	0.745
4.805	0.215
4.810	0.761
4.815	0.672
4.820	1.124
4.825	0.199
4.830	0.812
4.835	0.824
4.840	0.531
4.845	1.093
4.850	0.800
4.855	1.566
4.860	1.093
4.865	1.116
4.870	0.442
4.875	1.519
4.880	0.936
4.885	0.788
4.890	0.590
4.895	0.667
4.900	0.677
4.905	1.074
4.910	1.706
4.915	0.481
4.920	0.245
4.925	0.284
4.930	0.602
4.935	0.661
4.940	0.513
4.945	0.805
4.950	0.700
4.955	0.788
4.960	1.035
4.965	0.036
4.970	0.597
4.975	0.004
4.980	0.461
4.985	0.408
4.990	1.054
4.995	0.457
5.000	0.429
5.005	0.563
5.010	0.276
5.015	0.128
5.020	0.960
5.025	0.329
5.030	0.484
5.035	1.072
5.040	0.195
5.045	0.676
5.050	0.369
5.055	0.324
5.060	0.585
5.065	0.659
5.070	0.576
5.075	0.082
5.080	0.429
5.085	0.568
5.090	1.012
5.095	0.954
5.100	0.305
5.105	0.969
5.110	0.593
5.115	0.772
5.120	0.681
5.125	0.198
5.130	0.086
5.135	0.539
5.140	1.076
5.145	0.494
5.150	0.702
5.155	0.639
5.160	1.261
5.165	0.997
5.170	0.886
5.175	1.035
5.180	0.358
5.185	0.931
5.190	1.210
5.195	1.139
5.200	0.784
5.205	0.432
5.210	1.129
5.215	0.507
5.220	0.171
5.225	0.904
5.230	1.143
5.235	0.729
5.240	0.123
5.245	0.814
5.250	0.916
5.255	0.404
5.260	0.569
5.265	1.044
5.270	0.281
5.275	0.460
5.280	0.384
5.285	0.716
5.290	0.162
5.295	0.179
5.300	0.660
5.305	0.575
5.310	0.871
5.315	0.779
5.320	1.706
5.325	0.865
5.330	0.828
5.335	1.655
5.340	0.805
5.345	0.413
5.350	0.362
5.355	1.008
5.360	0.183
5.365	0.764
5.370	0.919
5.375	0.847
5.380	0.720
5.385	0.643
5.390	1.587
5.395	1.156
5.400	0.472
5.405	0.771
5.410	0.603
5.415	0.615
5.420	0.364
5.425	0.413
5.430	0.473
5.435	0.521
5.440	0.285
5.445	0.840
5.450	0.799
5.455	0.086
5.460	0.557
5.465	0.522
5.470	0.468
5.475	0.693
5.480	0.770
5.485	0.694
5.490	0.479
5.495	0.652
5.500	1.274
5.505	0.168
5.510	0.835
5.515	0.684
5.520	0.500
5.525	0.400
5.530	0.957
5.535	0.676
5.540	0.409
5.545	0.219
5.550	0.469
5.555	0.586
5.560	0.513
5.565	0.252
5.570	1.332
5.575	0.793
5.580	0.657
5.585	1.206
5.590	0.783
5.595	0.698
5.600	1.322
5.605	1.365
5.610	0.798
5.615	0.820
5.620	0.841
5.625	0.165
5.630	0.606
5.635	0.940
5.640	0.444
5.645	0.473
5.650	0.568
5.655	0.398
5.660	0.983
5.665	0.492
5.670	1.089
5.675	0.433
5.680	0.363
5.685	1.036
5.690	0.307
5.695	0.884
5.700	0.993
5.705	0.543
5.710	0.645
5.715	0.255
5.720	0.669
5.725	0.174
5.730	0.445
5.735	0.441
5.740	0.277
5.745	0.477
5.750	0.242
5.755	0.743
5.760	0.285
5.765	0.596
5.770	0.619
5.775	0.411
5.780	0.398
5.785	1.357
5.790	0.805
5.795	0.606
5.800	0.212
5.805	1.014
5.810	0.430
5.815	0.373
5.820	0.468
5.825	0.360
5.830	1.730
5.835	0.562
5.840	0.752
5.845	0.780
5.850	1.226
5.855	0.802
5.860	0.613
5.865	1.121
5.870	0.552
5.875	0.063
5.880	0.524
5.885	0.210
5.890	0.735
5.895	0.541
5.900	0.915
5.905	0.367
5.910	0.340
5.915	0.494
5.920	0.741
5.925	0.612
5.930	1.372
5.935	0.428
5.940	0.367
5.945	1.112
5.950	1.144
5.955	1.003
5.960	0.306
5.965	0.739
5.970	1.267
5.975	0.995
5.980	0.750
5.985	0.536
5.990	0.407
5.995	0.564
6.000	0.738
6.005	0.326
6.010	1.088
6.015	0.643
6.020	0.440
6.025	1.122
6.030	0.627
6.035	0.279
6.040	0.707
6.045	0.413
6.050	0.877
6.055	1.381
6.060	0.753
6.065	0.800
6.070	0.950
6.075	0.823
6.080	1.044
6.085	0.472
6.090	0.141
6.095	0.554
6.100	0.106
6.105	0.795
6.110	0.231
6.115	0.541
6.120	0.097
6.125	0.477
6.130	1.055
6.135	0.314
6.140	0.667
6.145	0.256
6.150	1.124
6.155	0.531
6.160	0.507
6.165	0.605
6.170	0.436
6.175	1.073
6.180	1.319
6.185	0.463
6.190	0.189
6.195	0.471
6.200	0.551
6.205	0.088
6.210	1.026
6.215	0.513
6.220	1.123
6.225	0.708
6.230	0.130
6.235	0.628
6.240	0.070
6.245	0.468
6.250	0.610
6.255	0.394
6.260	0.905
6.265	1.047
6.270	0.311
6.275	0.544
6.280	0.203
6.285	0.492
6.290	0.411
6.295	0.454
6.300	0.670
6.305	0.996
6.310	0.495
6.315	0.675
6.320	0.851
6.325	0.907
6.330	0.962
6.335	1.112
6.340	1.167
6.345	0.684
6.350	0.539
6.355	1.120
6.360	0.421
6.365	0.410
6.370	1.984
6.375	1.028
6.380	1.035
6.385	0.605
6.390	0.923
6.395	0.730
6.400	0.369
6.405	0.519
6.410	0.650
6.415	0.183
6.420	0.384
6.425	0.163
6.430	0.173
6.435	0.579
6.440	0.443
6.445	1.116
6.450	0.664
6.455	0.518
6.460	0.575
6.465	0.528
6.470	0.670
6.475	0.316
6.480	0.288
6.485	0.644
6.490	1.130
6.495	0.633
6.500	0.200
6.505	0.739
6.510	0.970
6.515	0.944
6.520	0.092
6.525	0.669
6.530	0.566
6.535	0.723
6.540	0.919
6.545	0.813
6.550	0.299
6.555	0.691
6.560	0.455
6.565	0.568
6.570	0.488
6.575	0.506
6.580	1.109
6.585	0.620
6.590	0.399
6.595	0.389
6.600	0.415
6.605	0.406
6.610	0.260
6.615	0.431
6.620	0.781
6.625	0.563
6.630	0.386
6.635	0.369
6.640	0.365
6.645	0.819
6.650	0.167
6.655	0.983
6.660	0.689
6.665	0.078
6.670	0.274
6.675	0.279
6.680	1.790
6.685	0.215
6.690	0.588
6.695	1.320
6.700	0.648
6.705	0.839
6.710	0.571
6.715	0.657
6.720	0.523
6.725	0.556
6.730	0.722
6.735	1.127
6.740	1.168
6.745	0.878
6.750	0.332
6.755	0.414
6.760	0.219
6.765	0.902
6.770	0.615
6.775	0.243
6.780	0.758
6.785	0.413
6.790	1.064
6.795	0.321
6.800	0.103
6.805	0.209
6.810	0.387
6.815	0.703
6.820	1.829
6.825	0.939
6.830	0.535
6.835	0.570
6.840	0.860
6.845	1.133
6.850	0.918
6.855	0.842
6.860	0.523
6.865	0.432
6.870	0.122
6.875	0.841
6.880	1.177
6.885	0.645
6.890	0.525
6.895	1.004
6.900	0.374
6.905	1.026
6.910	1.277
6.915	0.284
6.920	0.322
6.925	0.321
6.930	0.674
6.935	0.292
6.940	0.562
6.945	0.908
6.950	0.954
6.955	0.505
6.960	1.005
6.965	0.407
6.970	0.149
6.975	0.492
6.980	1.592
6.985	0.940
6.990	0.756
6.995	0.125
7.000	1.197
7.005	0.327
7.010	0.658
7.015	0.887
7.020	0.211
7.025	1.478
7.030	0.502
7.035	0.868
7.040	0.362
7.045	0.430
7.050	0.380
7.055	0.340
7.060	0.504
7.065	0.687
7.070	0.656
7.075	0.571
7.080	0.658
7.085	0.264
7.090	0.490
7.095	0.516
7.100	0.269
7.105	0.274
7.110	0.618
7.115	0.530
7.120	0.408
7.125	1.095
7.130	1.409
7.135	1.243
7.140	1.292
7.145	0.664
7.150	0.704
7.155	1.023
7.160	0.465
7.165	0.627
7.170	0.264
7.175	0.491
7.180	0.693
7.185	0.729
7.190	0.631
7.195	0.372
7.200	0.921
7.205	0.170
7.210	0.456
7.215	0.281
7.220	0.655
7.225	0.958
7.230	0.685
7.235	0.869
7.240	0.551
7.245	0.239
7.250	0.306
7.255	0.393
7.260	0.818
7.265	0.469
7.270	0.268
7.275	0.666
7.280	0.484
7.285	0.951
7.290	0.272
7.295	0.830
7.300	0.333
7.305	1.064
7.310	1.293
7.315	0.480
7.320	0.706
7.325	0.482
7.330	0.681
7.335	1.333
7.340	0.566
7.345	0.480
7.350	0.304
7.355	1.674
7.360	0.485
7.365	0.858
7.370	0.820
7.375	0.335
7.380	1.058
7.385	0.223
7.390	0.252
7.395	0.292
7.400	0.549
7.405	0.347
7.410	0.702
7.415	1.209
7.420	0.702
7.425	0.465
7.430	0.178
7.435	0.718
7.440	0.613
7.445	1.576
7.450	0.424
7.455	1.193
7.460	1.132
7.465	1.346
7.470	0.656
7.475	0.593
7.480	0.972
7.485	1.075
7.490	0.297
7.495	0.260
7.500	0.525
7.505	0.278
7.510	0.539
7.515	0.812
7.520	0.434
7.525	0.470
7.530	0.753
7.535	0.454
7.540	0.482
7.545	1.072
7.550	0.541
7.555	0.285
7.560	0.580
7.565	1.728
7.570	0.755
7.575	1.719
7.580	0.530
7.585	0.933
7.590	0.372
7.595	0.525
7.600	0.479
7.605	0.243
7.610	0.755
7.615	0.963
7.620	0.073
7.625	0.763
7.630	0.695
7.635	0.192
7.640	0.612
7.645	1.158
7.650	0.778
7.655	0.598
7.660	0.442
7.665	0.784
7.670	0.528
7.675	0.491
7.680	0.679
7.685	0.738
7.690	0.641
7.695	0.288
7.700	0.672
7.705	0.201
7.710	0.831
7.715	0.891
7.720	0.191
7.725	0.834
7.730	0.631
7.735	0.132
7.740	0.382
7.745	0.337
7.750	0.420
7.755	0.757
7.760	1.056
7.765	1.083
7.770	0.555
7.775	1.000
7.780	0.368
7.785	0.429
7.790	0.656
7.795	0.484
7.800	0.221
7.805	0.956
7.810	0.113
7.815	0.649
7.820	0.303
7.825	0.283
7.830	0.933
7.835	0.824
7.840	0.577
7.845	0.254
7.850	0.848
7.855	0.498
7.860	0.540
7.865	1.114
7.870	0.125
7.875	1.236
7.880	0.758
7.885	0.512
7.890	0.882
7.895	1.034
7.900	0.424
7.905	1.570
7.910	1.109
7.915	0.873
7.920	0.237
7.925	0.510
7.930	0.181
7.935	0.099
7.940	0.593
7.945	0.636
7.950	0.757
7.955	0.283
7.960	0.889
7.965	0.182
7.970	1.156
7.975	0.615
7.980	0.577
7.985	1.039
7.990	0.574
7.995	0.960
8.000	0.741
8.005	0.158
8.010	1.257
8.015	0.273
8.020	0.460
8.025	0.329
8.030	0.291
8.035	1.054
8.040	0.639
8.045	0.466
8.050	0.793
8.055	0.669
8.060	0.901
8.065	0.950
8.070	0.949
8.075	0.771
8.080	1.078
8.085	0.368
8.090	0.699
8.095	0.175
8.100	1.024
8.105	0.163
8.110	0.572
8.115	0.693
8.120	0.666
8.125	0.576
8.130	0.798
8.135	0.209
8.140	0.180
8.145	0.092
8.150	0.570
8.155	0.100
8.160	0.629
8.165	0.374
8.170	0.579
8.175	1.313
8.180	0.925
8.185	0.656
8.190	0.245
8.194	0.866
8.199	0.575
8.204	0.713
8.209	0.405
8.214	0.613
8.219	0.194
8.224	0.810
8.229	0.825
8.234	1.038
8.239	1.012
8.244	1.733
8.249	0.323
8.254	1.249
8.259	0.612
8.264	0.121
8.269	0.116
8.274	0.100
8.279	0.477
8.284	0.394
8.289	0.418
8.294	0.820
8.299	0.602
8.304	0.938
8.309	0.809
8.314	0.388
8.319	0.787
8.324	0.649
8.329	0.232
8.334	0.337
8.339	0.600
8.344	0.863
8.349	0.715
8.354	0.455
8.359	0.289
8.364	0.830
8.369	0.431
8.374	0.704
8.379	0.547
8.384	0.333
8.389	0.182
8.394	0.165
8.399	0.855
8.404	0.238
8.409	0.645
8.414	0.805
8.419	0.232
8.424	0.249
8.429	0.361
8.434	0.836
8.439	0.472
8.444	0.893
8.449	0.338
8.454	0.944
8.459	0.849
8.464	0.755
8.469	0.727
8.474	0.663
8.479	0.519
8.484	0.685
8.489	0.693
8.494	0.779
8.499	0.532
8.504	0.195
8.509	0.564
8.514	0.330
8.519	0.270
8.524	0.226
8.529	1.011
8.534	0.327
8.539	0.333
8.544	0.214
8.549	1.608
8.554	1.588
8.559	0.747
8.564	0.872
8.569	0.978
8.574	1.257
8.579	1.082
8.584	0.404
8.589	0.261
8.594	0.549
8.599	0.363
8.604	0.226
8.609	0.138
8.614	0.526
8.619	0.997
8.624	1.240
8.629	0.952
8.634	0.739
8.639	0.296
8.644	0.839
8.649	1.115
8.654	0.620
8.659	0.514
8.664	0.924
8.669	0.451
8.674	0.670
8.679	0.906
8.684	0.758
8.689	0.684
8.694	0.708
8.699	0.471
8.704	0.931
8.709	0.634
8.714	0.608
8.719	1.067
8.724	1.061
8.729	0.482
8.734	0.937
8.739	0.448
8.744	0.817
8.749	1.263
8.754	0.299
8.759	0.676
8.764	1.090
8.769	0.810
8.774	0.773
8.779	0.333
8.784	0.767
8.789	0.637
8.794	0.401
8.799	0.234
8.804	0.797
8.809	0.570
8.814	0.350
8.819	0.646
8.824	0.872
8.829	0.394
8.834	0.593
8.839	1.655
8.844	0.659
8.849	0.968
8.854	0.755
8.859	0.414
8.864	0.313
8.869	0.405
8.874	0.381
8.879	0.711
8.884	0.960
8.889	0.317
8.894	0.833
8.899	0.439
8.904	1.240
8.909	0.928
8.914	0.600
8.919	0.462
8.924	0.674
8.929	0.429
8.934	1.098
8.939	0.380
8.944	0.443
8.949	0.089
8.954	0.430
8.959	0.637
8.964	0.484
8.969	0.745
8.974	0.374
8.979	1.133
8.984	0.756
8.989	0.615
8.994	0.870
8.999	0.942
9.004	0.702
9.009	0.811
9.014	0.828
9.019	1.084
9.024	0.768
9.029	0.797
9.034	0.788
9.039	0.878
9.044	1.458
9.049	0.441
9.054	1.705
9.059	0.375
9.064	0.202
9.069	0.655
9.074	0.630
9.079	0.670
9.084	0.657
9.089	1.033
9.094	0.938
9.099	0.441
9.104	0.446
9.109	0.377
9.114	0.751
9.119	1.528
9.124	0.981
9.129	0.858
9.134	1.105
9.139	0.082
9.144	1.535
9.149	0.111
9.154	0.698
9.159	0.308
9.164	1.439
9.169	0.921
9.174	1.194
9.179	0.571
9.184	0.814
9.189	0.659
9.194	0.407
9.199	0.400
9.204	0.237
9.209	0.327
9.214	1.002
9.219	0.395
9.224	1.180
9.229	0.591
9.234	0.245
9.239	0.387
9.244	0.592
9.249	0.341
9.254	0.738
9.259	0.838
9.264	0.241
9.269	0.338
9.274	0.867
9.279	1.606
9.284	0.775
9.289	0.087
9.294	0.690
9.299	0.341
9.304	0.039
9.309	1.154
9.314	0.747
9.319	0.490
9.324	0.578
9.329	0.512
9.334	0.322
9.339	0.252
9.344	1.051
9.349	1.025
9.354	0.516
9.359	0.793
9.364	0.231
9.369	0.668
9.374	0.516
9.379	1.098
9.384	0.189
9.389	0.286
9.394	0.457
9.399	0.085
9.404	0.295
9.409	0.677
9.414	0.485
9.419	0.216
9.424	0.892
9.429	0.506
9.434	1.119
9.439	0.944
9.444	0.683
9.449	0.202
9.454	0.103
9.459	0.474
9.464	1.212
9.469	0.408
9.474	1.167
9.479	0.640
9.484	1.054
9.489	0.757
9.494	0.884
9.499	0.626
9.504	0.612
9.509	0.753
9.514	0.295
9.519	0.638
9.524	1.088
9.529	0.889
9.534	0.324
9.539	0.894
9.544	0.154
9.549	0.381
9.554	0.429
9.559	0.494
9.564	0.655
9.569	0.386
9.574	0.309
9.579	1.117
9.584	0.728
9.589	0.628
9.594	0.332
9.599	0.260
9.604	0.697
9.609	0.884
9.614	0.953
9.619	1.446
9.624	0.964
9.629	0.407
9.634	0.627
9.639	0.643
9.644	0.379
9.649	0.483
9.654	0.636
9.659	1.232
9.664	0.129
9.669	0.272
9.674	0.684
9.679	0.045
9.684	0.376
9.689	0.777
9.694	0.256
9.699	0.391
9.704	0.669
9.709	1.541
9.714	0.273
9.719	1.141
9.724	0.515
9.729	0.570
9.734	0.358
9.739	0.125
9.744	0.556
9.749	0.469
9.754	1.310
9.759	1.329
9.764	0.668
9.769	0.252
9.774	0.094
9.779	1.105
9.784	1.125
9.789	1.515
9.794	0.437
9.799	0.176
9.804	0.439
9.809	0.298
9.814	0.981
9.819	0.403
9.824	1.331
9.829	0.638
9.834	0.899
9.839	0.488
9.844	0.399
9.849	0.494
9.854	0.514
9.859	0.331
9.864	0.252
9.869	0.719
9.874	1.253
9.879	1.109
9.884	1.424
9.889	0.332
9.894	1.112
9.899	0.871
9.904	0.295
9.909	0.792
9.914	0.424
9.919	0.573
9.924	0.489
9.929	0.916
9.934	0.561
9.939	0.674
9.944	0.700
9.949	0.309
9.954	0.198
9.959	0.332
9.964	0.651
9.969	0.624
9.974	0.771
9.979	0.589
9.984	0.667
9.989	1.164
9.994	1.161
[truncated: 1 more rows]
