# Supplementary material for: Chemometric Analysis of a Ternary Mixture of Caffeine, Quinic Acid, and Nicotinic Acid by Terahertz Spectroscopy
Source: ACS Omega. 2022 Sep 27;7(40):35783–91. doi: 10.1021/acsomega.2c03808 (PMC9558605; doi:10.1021/acsomega.2c03808)
Supplement: Supplementary file 2 — ao2c03808_si_002.zip [file ao2c03808_si_002.zip › data_and_codes/extended_data/id0-48_run001/fda-3-1.csv]

0.000	2551.248
0.005	736.352
0.010	696.479
0.015	1142.718
0.020	1639.945
0.025	205.116
0.030	618.715
0.035	798.334
0.040	676.693
0.045	1345.662
0.050	998.875
0.055	1485.087
0.060	510.162
0.065	275.924
0.070	776.499
0.075	589.139
0.080	497.309
0.085	378.871
0.090	519.893
0.095	796.859
0.100	937.193
0.105	2064.980
0.110	2831.448
0.115	2482.986
0.120	4362.015
0.125	3361.130
0.130	1791.270
0.135	2820.133
0.140	2952.496
0.145	3041.778
0.150	2640.224
0.155	2721.430
0.160	2668.762
0.165	2658.506
0.170	2775.815
0.175	4282.517
0.180	5036.845
0.185	4617.572
0.190	5496.167
0.195	6808.058
0.200	7129.663
0.205	6209.847
0.210	6372.211
0.215	5810.666
0.220	6876.003
0.225	6590.990
0.230	7457.946
0.235	9045.259
0.240	8633.279
0.245	8486.153
0.250	8351.321
0.255	8419.039
0.260	8122.207
0.265	8881.965
0.270	8767.189
0.275	10163.121
0.280	9452.277
0.285	8452.548
0.290	8977.300
0.295	9760.616
0.300	9565.200
0.305	9384.839
0.310	10325.727
0.315	10029.572
0.320	10510.808
0.325	10253.655
0.330	10729.516
0.335	9866.008
0.340	9764.525
0.345	9457.603
0.350	10219.144
0.355	10164.126
0.360	9233.194
0.365	10192.931
0.370	10965.887
0.375	10842.753
0.380	9922.645
0.385	10318.611
0.390	10174.167
0.395	10426.059
0.400	9950.394
0.405	10323.631
0.410	10320.471
0.415	10290.273
0.420	9886.451
0.425	9695.729
0.430	9841.886
0.435	9212.410
0.440	9122.549
0.445	9780.197
0.450	9964.624
0.455	9261.155
0.460	9880.973
0.465	9325.051
0.470	9366.988
0.475	9427.717
0.480	9534.632
0.485	9802.292
0.490	9796.648
0.495	9598.010
0.500	9464.784
0.505	9696.059
0.510	9647.372
0.515	9672.864
0.520	9575.202
0.525	9468.359
0.530	9145.225
0.535	9096.154
0.540	9472.339
0.545	9106.244
0.550	7923.783
0.555	5259.370
0.560	3401.406
0.565	7083.604
0.570	8189.716
0.575	8535.996
0.580	8976.165
0.585	8863.028
0.590	8726.759
0.595	8984.450
0.600	9184.675
0.605	8738.860
0.610	9000.675
0.615	9085.162
0.620	8749.617
0.625	8736.326
0.630	8705.399
0.635	8632.305
0.640	8429.937
0.645	8373.352
0.650	8099.484
0.655	8422.748
0.660	8097.975
0.665	7792.034
0.670	7914.046
0.675	7967.940
0.680	7784.380
0.685	7684.520
0.690	7575.617
0.695	7617.492
0.700	7563.285
0.705	7149.720
0.710	7363.305
0.715	7325.645
0.720	7148.788
0.725	7206.924
0.730	7044.209
0.735	7004.427
0.740	7056.650
0.745	6458.284
0.750	5074.194
0.755	3352.591
0.760	5562.604
0.765	6195.400
0.770	6248.598
0.775	6444.639
0.780	6441.733
0.785	6244.224
0.790	6086.023
0.795	6257.957
0.800	6044.924
0.805	5932.440
0.810	5921.412
0.815	5863.147
0.820	5893.394
0.825	5870.596
0.830	5636.827
0.835	5760.009
0.840	5864.802
0.845	5599.443
0.850	5590.360
0.855	5772.426
0.860	5617.551
0.865	5629.110
0.870	5539.723
0.875	5517.723
0.880	5518.312
0.885	5373.147
0.890	5283.462
0.895	5342.527
0.900	5125.388
0.905	4981.915
0.910	5089.480
0.915	4923.534
0.920	4754.082
0.925	4774.068
0.930	4788.782
0.935	4768.516
0.940	4720.128
0.945	4593.938
0.950	4669.415
0.955	4673.561
0.960	4502.353
0.965	4468.294
0.970	4424.826
0.975	4421.850
0.980	4128.643
0.985	3834.747
0.990	2502.157
0.995	3415.146
1.000	3781.774
1.005	4165.656
1.010	4156.390
1.015	3902.590
1.020	3953.354
1.025	3982.823
1.030	3892.823
1.035	3731.936
1.040	3672.367
1.045	3735.406
1.050	3703.662
1.055	3487.593
1.060	3575.864
1.065	3593.603
1.070	3467.148
1.075	3318.808
1.080	3272.825
1.085	3070.734
1.090	2555.962
1.095	1167.753
1.100	167.105
1.105	1007.198
1.110	1740.491
1.115	919.578
1.120	1804.542
1.125	2576.127
1.130	2843.019
1.135	2861.818
1.140	2762.553
1.145	2684.213
1.150	2274.446
1.155	1236.304
1.160	821.669
1.165	91.922
1.170	672.019
1.175	1799.185
1.180	2324.116
1.185	2579.791
1.190	2702.909
1.195	2605.793
1.200	2604.792
1.205	2180.735
1.210	755.361
1.215	1707.516
1.220	2283.672
1.225	2225.079
1.230	1165.363
1.235	1531.895
1.240	2251.985
1.245	2600.116
1.250	2613.700
1.255	2665.688
1.260	2654.202
1.265	2577.012
1.270	2662.283
1.275	2585.429
1.280	2404.460
1.285	2509.131
1.290	2578.184
1.295	2415.642
1.300	2488.761
1.305	2511.712
1.310	2452.538
1.315	2458.200
1.320	2411.628
1.325	2138.587
1.330	2357.662
1.335	2365.853
1.340	2391.260
1.345	2455.841
1.350	2276.790
1.355	2281.325
1.360	2331.182
1.365	2227.361
1.370	2148.802
1.375	2163.238
1.380	2136.228
1.385	2026.546
1.390	1982.077
1.395	1910.812
1.400	1802.119
1.405	1492.201
1.410	582.726
1.415	59.692
1.420	930.620
1.425	1539.303
1.430	1784.898
1.435	1931.038
1.440	1930.180
1.445	1874.031
1.450	1938.702
1.455	1974.507
1.460	1881.965
1.465	1882.101
1.470	1904.303
1.475	1835.380
1.480	1793.916
1.485	1783.116
1.490	1779.268
1.495	1742.324
1.500	1681.402
1.505	1706.540
1.510	1716.385
1.515	1663.474
1.520	1648.568
1.525	1680.034
1.530	1654.158
1.535	1619.176
1.540	1597.882
1.545	1515.593
1.550	1575.027
1.555	1532.962
1.560	1509.543
1.565	1555.928
1.570	1508.352
1.575	1441.272
1.580	1457.207
1.585	1431.073
1.590	1321.047
1.595	1253.772
1.600	1034.918
1.605	344.384
1.610	617.546
1.615	1033.469
1.620	1168.997
1.625	1182.011
1.630	1144.215
1.635	1119.259
1.640	1087.129
1.645	980.734
1.650	888.963
1.655	690.467
1.660	230.658
1.665	48.405
1.670	31.074
1.675	51.129
1.680	98.848
1.685	399.940
1.690	632.732
1.695	743.895
1.700	738.146
1.705	663.987
1.710	448.816
1.715	88.880
1.720	29.441
1.725	78.177
1.730	308.793
1.735	584.292
1.740	730.206
1.745	804.545
1.750	848.324
1.755	833.638
1.760	811.608
1.765	450.558
1.770	575.984
1.775	740.581
1.780	794.093
1.785	775.955
1.790	730.783
1.795	496.888
1.800	166.773
1.805	349.567
1.810	623.923
1.815	715.047
1.820	736.830
1.825	752.374
1.830	749.764
1.835	737.885
1.840	722.917
1.845	715.095
1.850	691.501
1.855	654.089
1.860	602.202
1.865	421.496
1.870	90.127
1.875	91.877
1.880	395.539
1.885	551.287
1.890	604.959
1.895	634.831
1.900	640.054
1.905	624.319
1.910	588.940
1.915	523.468
1.920	214.033
1.925	4.866
1.930	329.445
1.935	506.159
1.940	568.453
1.945	591.872
1.950	595.112
1.955	597.882
1.960	597.599
1.965	590.838
1.970	593.088
1.975	593.666
1.980	583.289
1.985	581.797
1.990	577.720
1.995	566.160
2.000	559.746
2.005	552.663
2.010	543.032
2.015	539.127
2.020	433.887
2.025	473.971
2.030	492.874
2.035	467.534
2.040	352.755
2.045	89.950
2.050	265.390
2.055	405.674
2.060	453.298
2.065	457.368
2.070	442.293
2.075	338.512
2.080	145.670
2.085	336.353
2.090	418.571
2.095	441.233
2.100	449.394
2.105	447.931
2.110	443.474
2.115	443.616
2.120	437.573
2.125	429.339
2.130	417.473
2.135	406.695
2.140	395.044
2.145	374.127
2.150	345.257
2.155	312.637
2.160	222.978
2.165	60.469
2.170	7.551
2.175	87.975
2.180	197.716
2.185	250.362
2.190	249.216
2.195	119.907
2.200	11.621
2.205	47.534
2.210	163.675
2.215	218.751
2.220	122.420
2.225	15.716
2.230	36.935
2.235	147.096
2.240	229.438
2.245	252.902
2.250	243.405
2.255	238.071
2.260	165.021
2.265	32.346
2.270	20.487
2.275	51.367
2.280	149.435
2.285	219.232
2.290	250.530
2.295	261.740
2.300	266.486
2.305	267.509
2.310	264.747
2.315	259.477
2.320	232.345
2.325	213.070
2.330	227.416
2.335	224.336
2.340	210.596
2.345	138.003
2.350	21.140
2.355	109.187
2.360	159.170
2.365	143.503
2.370	53.151
2.375	76.183
2.380	132.963
2.385	133.323
2.390	52.415
2.395	5.640
2.400	17.748
2.405	61.367
2.410	120.042
2.415	151.303
2.420	168.050
2.425	171.261
2.430	159.662
2.435	139.776
2.440	162.676
2.445	168.113
2.450	136.797
2.455	132.990
2.460	89.870
2.465	19.878
2.470	15.476
2.475	41.881
2.480	100.357
2.485	136.338
2.490	153.548
2.495	159.432
2.500	163.055
2.505	164.725
2.510	163.047
2.515	161.352
2.520	160.453
2.525	160.075
2.530	158.793
2.535	155.915
2.540	152.504
2.545	150.693
2.550	147.145
2.555	143.898
2.560	141.013
2.565	140.972
2.570	121.017
2.575	113.837
2.580	125.503
2.585	128.262
2.590	126.378
2.595	121.680
2.600	117.680
2.605	113.177
2.610	105.730
2.615	97.786
2.620	85.183
2.625	71.120
2.630	32.303
2.635	7.294
2.640	3.043
2.645	1.079
2.650	5.660
2.655	11.146
2.660	25.152
2.665	29.035
2.670	7.817
2.675	39.987
2.680	63.787
2.685	63.062
2.690	29.906
2.695	22.223
2.700	62.333
2.705	81.592
2.710	87.791
2.715	90.857
2.720	92.617
2.725	90.579
2.730	91.846
2.735	88.403
2.740	83.952
2.745	77.022
2.750	71.135
2.755	63.724
2.760	54.371
2.765	33.577
2.770	8.088
2.775	2.125
2.780	1.567
2.785	3.821
2.790	14.661
2.795	26.151
2.800	39.276
2.805	51.565
2.810	59.610
2.815	67.651
2.820	69.502
2.825	70.492
2.830	70.972
2.835	72.643
2.840	71.741
2.845	71.133
2.850	70.340
2.855	68.490
2.860	68.032
2.865	65.924
2.870	61.492
2.875	58.970
2.880	30.537
2.885	7.576
2.890	6.340
2.895	13.866
2.900	36.033
2.905	48.860
2.910	55.984
2.915	58.410
2.920	57.608
2.925	59.764
2.930	59.107
2.935	57.225
2.940	52.153
2.945	49.713
2.950	45.968
2.955	41.305
2.960	30.765
2.965	11.622
2.970	2.905
2.975	1.148
2.980	3.695
2.985	6.161
2.990	16.313
2.995	20.722
3.000	14.247
3.005	4.763
3.010	2.195
3.015	2.228
3.020	3.072
3.025	4.924
3.030	6.811
3.035	13.372
3.040	17.661
3.045	7.453
3.050	5.455
3.055	9.503
3.060	20.181
3.065	26.531
3.070	29.889
3.075	32.792
3.080	32.942
3.085	32.454
3.090	34.021
3.095	30.729
3.100	32.044
3.105	32.784
3.110	31.672
3.115	32.372
3.120	30.969
3.125	26.607
3.130	10.785
3.135	3.554
3.140	1.824
3.145	1.983
3.150	7.606
3.155	13.357
3.160	17.305
3.165	8.355
3.170	1.181
3.175	2.723
3.180	6.961
3.185	5.828
3.190	2.565
3.195	13.877
3.200	19.420
3.205	19.640
3.210	23.118
3.215	13.912
3.220	11.582
3.225	18.750
3.230	18.375
3.235	6.811
3.240	2.490
3.245	14.527
3.250	18.027
3.255	21.339
3.260	24.280
3.265	22.764
3.270	23.082
3.275	23.309
3.280	23.152
3.285	21.283
3.290	20.322
3.295	21.309
3.300	21.583
3.305	19.433
3.310	20.457
3.315	19.065
3.320	18.249
3.325	15.358
3.330	7.002
3.335	2.234
3.340	0.922
3.345	2.887
3.350	8.257
3.355	11.534
3.360	14.908
3.365	16.261
3.370	17.123
3.375	17.086
3.380	18.737
3.385	18.807
3.390	17.868
3.395	17.523
3.400	15.027
3.405	15.748
3.410	16.867
3.415	16.593
3.420	16.531
3.425	17.225
3.430	16.694
3.435	16.193
3.440	17.206
3.445	15.509
3.450	16.730
3.455	18.235
3.460	17.788
3.465	16.617
3.470	16.456
3.475	15.842
3.480	15.215
3.485	14.904
3.490	14.294
3.495	15.205
3.500	11.371
3.505	5.227
3.510	9.847
3.515	9.886
3.520	9.807
3.525	11.351
3.530	11.009
3.535	11.771
3.540	6.075
3.545	4.096
3.550	4.660
3.555	8.796
3.560	11.856
3.565	11.096
3.570	12.685
3.575	11.621
3.580	11.417
3.585	9.767
3.590	8.675
3.595	7.670
3.600	2.298
3.605	0.717
3.610	1.292
3.615	0.979
3.620	0.805
3.625	2.825
3.630	5.341
3.635	6.241
3.640	5.785
3.645	4.722
3.650	1.074
3.655	1.025
3.660	0.466
3.665	0.387
3.670	2.067
3.675	2.224
3.680	3.920
3.685	4.009
3.690	4.754
3.695	3.373
3.700	0.320
3.705	3.669
3.710	6.745
3.715	6.567
3.720	6.477
3.725	6.998
3.730	5.627
3.735	7.199
3.740	6.896
3.745	6.745
3.750	7.530
3.755	7.342
3.760	7.778
3.765	8.002
3.770	7.340
3.775	7.159
3.780	6.228
3.785	7.033
3.790	4.202
3.795	2.901
3.800	0.305
3.805	0.687
3.810	1.558
3.815	0.499
3.820	1.056
3.825	1.836
3.830	2.082
3.835	1.444
3.840	3.694
3.845	3.486
3.850	4.550
3.855	4.650
3.860	4.604
3.865	2.071
3.870	4.616
3.875	5.180
3.880	6.338
3.885	5.356
3.890	5.236
3.895	5.135
3.900	5.307
3.905	5.595
3.910	6.334
3.915	5.403
3.920	4.611
3.925	5.744
3.930	2.452
3.935	3.328
3.940	3.973
3.945	4.531
3.950	3.989
3.955	1.354
3.960	1.440
3.965	1.482
3.970	1.376
3.975	1.519
3.980	1.093
3.985	0.286
3.990	0.706
3.995	1.334
4.000	0.901
4.005	1.023
4.010	0.920
4.015	1.434
4.020	2.705
4.025	3.170
4.030	3.636
4.035	2.988
4.040	3.224
4.045	4.062
4.050	2.684
4.055	3.916
4.060	3.045
4.065	2.964
4.070	2.794
4.075	4.024
4.080	0.852
4.085	1.772
4.090	2.902
4.095	2.989
4.100	2.339
4.105	2.670
4.110	3.007
4.115	4.343
4.120	3.562
4.125	2.898
4.130	2.108
4.135	1.967
4.140	2.365
4.145	3.259
4.150	3.859
4.155	2.355
4.160	1.951
4.165	1.079
4.170	0.888
4.175	0.727
4.180	0.670
4.185	1.115
4.190	0.178
4.195	0.599
4.200	0.667
4.205	0.769
4.210	0.476
4.215	1.517
4.220	0.813
4.225	1.006
4.230	0.083
4.235	1.498
4.240	1.824
4.245	1.399
4.250	0.731
4.255	1.032
4.260	3.470
4.265	3.596
4.270	3.047
4.275	3.493
4.280	3.612
4.285	3.806
4.290	3.045
4.295	3.777
4.300	3.395
4.305	3.338
4.310	2.297
4.315	2.554
4.320	3.490
4.325	3.029
4.330	2.963
4.335	1.640
4.340	2.861
4.345	2.093
4.350	2.994
4.355	1.594
4.360	1.577
4.365	3.095
4.370	1.839
4.375	2.411
4.380	2.487
4.385	2.330
4.390	1.548
4.395	3.228
4.400	2.166
4.405	3.098
4.410	2.334
4.415	1.913
4.420	2.445
4.425	2.534
4.430	2.054
4.435	2.249
4.440	2.222
4.445	1.280
4.450	1.862
4.455	1.888
4.460	1.089
4.465	0.619
4.470	0.948
4.475	0.445
4.480	1.103
4.485	0.875
4.490	0.433
4.495	0.825
4.500	0.268
4.505	0.825
4.510	0.779
4.515	0.859
4.520	0.440
4.525	0.370
4.530	0.382
4.535	0.126
4.540	0.655
4.545	0.466
4.550	0.573
4.555	0.994
4.560	0.280
4.565	1.280
4.570	0.605
4.575	0.597
4.580	0.363
4.585	0.994
4.590	1.385
4.595	1.016
4.600	1.031
4.605	1.163
4.610	0.473
4.615	0.742
4.620	0.501
4.625	0.710
4.630	1.331
4.635	0.994
4.640	1.231
4.645	1.302
4.650	1.303
4.655	1.074
4.660	0.704
4.665	0.689
4.670	1.967
4.675	0.545
4.680	0.547
4.685	1.271
4.690	1.151
4.695	1.151
4.700	0.840
4.705	1.077
4.710	0.173
4.715	0.526
4.720	1.290
4.725	0.659
4.730	0.757
4.735	0.361
4.740	0.378
4.745	0.548
4.750	0.444
4.755	0.276
4.760	0.353
4.765	1.026
4.770	1.087
4.775	0.431
4.780	0.336
4.785	1.431
4.790	1.383
4.795	0.375
4.800	1.047
4.805	0.506
4.810	0.874
4.815	1.442
4.820	0.662
4.825	0.772
4.830	0.936
4.835	0.528
4.840	0.929
4.845	1.082
4.850	0.507
4.855	0.915
4.860	1.610
4.865	1.429
4.870	0.884
4.875	0.456
4.880	1.187
4.885	0.530
4.890	1.347
4.895	1.268
4.900	0.273
4.905	1.085
4.910	0.620
4.915	1.523
4.920	1.243
4.925	0.747
4.930	0.598
4.935	0.526
4.940	1.433
4.945	0.578
4.950	1.273
4.955	0.710
4.960	0.911
4.965	1.240
4.970	0.082
4.975	1.501
4.980	1.436
4.985	1.145
4.990	1.125
4.995	1.547
5.000	0.527
5.005	0.104
5.010	0.473
5.015	0.888
5.020	1.122
5.025	1.289
5.030	0.069
5.035	0.108
5.040	1.414
5.045	0.714
5.050	0.987
5.055	0.567
5.060	0.444
5.065	0.632
5.070	0.801
5.075	0.121
5.080	0.664
5.085	0.543
5.090	0.563
5.095	1.139
5.100	0.341
5.105	0.915
5.110	0.306
5.115	0.087
5.120	0.568
5.125	0.277
5.130	1.017
5.135	0.708
5.140	0.524
5.145	1.381
5.150	1.061
5.155	1.043
5.160	1.365
5.165	0.392
5.170	0.191
5.175	1.000
5.180	1.502
5.185	0.322
5.190	0.260
5.195	1.408
5.200	0.703
5.205	0.634
5.210	0.524
5.215	0.919
5.220	0.672
5.225	0.270
5.230	0.123
5.235	2.446
5.240	0.802
5.245	1.656
5.250	0.666
5.255	1.507
5.260	1.365
5.265	0.340
5.270	1.929
5.275	0.425
5.280	0.569
5.285	0.168
5.290	1.124
5.295	0.387
5.300	0.862
5.305	0.862
5.310	0.901
5.315	1.721
5.320	0.294
5.325	0.523
5.330	0.982
5.335	0.719
5.340	0.563
5.345	0.812
5.350	0.866
5.355	0.740
5.360	1.498
5.365	0.513
5.370	1.397
5.375	1.048
5.380	0.789
5.385	0.428
5.390	1.105
5.395	0.820
5.400	1.935
5.405	0.735
5.410	1.085
5.415	0.398
5.420	1.831
5.425	0.725
5.430	1.471
5.435	0.518
5.440	1.581
5.445	0.461
5.450	0.759
5.455	0.230
5.460	0.311
5.465	0.616
5.470	1.595
5.475	1.794
5.480	0.305
5.485	0.858
5.490	1.231
5.495	1.239
5.500	1.383
5.505	1.366
5.510	0.717
5.515	1.009
5.520	0.263
5.525	0.976
5.530	1.049
5.535	1.017
5.540	0.544
5.545	0.382
5.550	1.359
5.555	1.186
5.560	1.409
5.565	0.571
5.570	0.638
5.575	1.263
5.580	0.789
5.585	1.346
5.590	0.621
5.595	0.941
5.600	0.483
5.605	0.662
5.610	0.914
5.615	0.696
5.620	1.203
5.625	1.292
5.630	0.588
5.635	0.723
5.640	0.798
5.645	0.805
5.650	0.124
5.655	0.466
5.660	0.779
5.665	1.393
5.670	0.384
5.675	1.055
5.680	0.149
5.685	0.139
5.690	0.643
5.695	0.820
5.700	0.887
5.705	0.547
5.710	0.410
5.715	1.470
5.720	0.867
5.725	0.607
5.730	0.465
5.735	0.769
5.740	1.002
5.745	0.593
5.750	0.600
5.755	1.329
5.760	0.427
5.765	0.638
5.770	0.240
5.775	1.270
5.780	0.906
5.785	0.734
5.790	0.860
5.795	0.747
5.800	0.801
5.805	0.948
5.810	0.283
5.815	0.956
5.820	0.684
5.825	0.826
5.830	0.539
5.835	0.500
5.840	0.566
5.845	0.591
5.850	0.379
5.855	0.740
5.860	1.256
5.865	0.745
5.870	0.762
5.875	0.573
5.880	0.507
5.885	0.560
5.890	0.636
5.895	0.567
5.900	0.622
5.905	0.756
5.910	1.492
5.915	1.445
5.920	0.528
5.925	0.061
5.930	0.247
5.935	1.055
5.940	0.483
5.945	0.488
5.950	1.186
5.955	0.635
5.960	0.876
5.965	0.465
5.970	0.389
5.975	0.339
5.980	0.276
5.985	0.904
5.990	0.253
5.995	0.254
6.000	1.069
6.005	0.197
6.010	0.516
6.015	0.848
6.020	0.332
6.025	1.253
6.030	0.673
6.035	0.678
6.040	0.614
6.045	0.499
6.050	1.081
6.055	1.568
6.060	1.499
6.065	1.019
6.070	0.374
6.075	0.319
6.080	0.233
6.085	0.145
6.090	0.409
6.095	0.225
6.100	0.387
6.105	0.977
6.110	0.144
6.115	1.413
6.120	1.095
6.125	0.642
6.130	0.337
6.135	0.123
6.140	0.717
6.145	1.107
6.150	0.676
6.155	0.397
6.160	0.392
6.165	0.587
6.170	0.163
6.175	0.226
6.180	0.554
6.185	0.343
6.190	1.007
6.195	0.637
6.200	0.057
6.205	0.096
6.210	0.393
6.215	0.705
6.220	0.762
6.225	0.868
6.230	0.291
6.235	0.583
6.240	0.576
6.245	0.252
6.250	1.291
6.255	0.390
6.260	0.375
6.265	1.532
6.270	0.487
6.275	0.253
6.280	0.671
6.285	1.093
6.290	0.746
6.295	0.173
6.300	0.607
6.305	0.797
6.310	0.153
6.315	0.802
6.320	0.559
6.325	0.499
6.330	0.304
6.335	1.253
6.340	0.334
6.345	0.352
6.350	1.261
6.355	0.879
6.360	0.110
6.365	0.357
6.370	0.221
6.375	0.607
6.380	1.052
6.385	0.279
6.390	0.613
6.395	0.792
6.400	0.566
6.405	0.494
6.410	0.950
6.415	0.279
6.420	0.058
6.425	0.727
6.430	0.418
6.435	1.111
6.440	0.710
6.445	0.802
6.450	0.296
6.455	0.739
6.460	0.066
6.465	1.184
6.470	0.347
6.475	0.244
6.480	0.346
6.485	1.218
6.490	0.337
6.495	0.597
6.500	0.514
6.505	0.446
6.510	0.644
6.515	1.018
6.520	0.711
6.525	0.275
6.530	0.030
6.535	0.269
6.540	0.744
6.545	0.420
6.550	0.905
6.555	0.926
6.560	0.556
6.565	0.150
6.570	0.254
6.575	0.909
6.580	0.591
6.585	0.556
6.590	0.308
6.595	0.988
6.600	0.495
6.605	0.479
6.610	0.400
6.615	0.696
6.620	1.247
6.625	1.344
6.630	0.047
6.635	1.024
6.640	0.535
6.645	0.876
6.650	0.439
6.655	0.844
6.660	1.419
6.665	0.679
6.670	0.139
6.675	0.645
6.680	0.325
6.685	0.559
6.690	0.542
6.695	0.303
6.700	0.374
6.705	0.241
6.710	1.119
6.715	0.246
6.720	0.599
6.725	0.889
6.730	1.023
6.735	0.962
6.740	1.440
6.745	0.954
6.750	0.096
6.755	0.545
6.760	0.528
6.765	1.135
6.770	0.419
6.775	0.880
6.780	0.642
6.785	0.085
6.790	1.413
6.795	0.592
6.800	0.394
6.805	0.198
6.810	0.496
6.815	0.670
6.820	0.291
6.825	0.588
6.830	0.827
6.835	0.580
6.840	1.070
6.845	0.450
6.850	0.944
6.855	0.637
6.860	0.224
6.865	1.314
6.870	0.301
6.875	0.465
6.880	0.863
6.885	0.945
6.890	0.599
6.895	1.110
6.900	0.461
6.905	0.285
6.910	0.667
6.915	0.645
6.920	0.539
6.925	0.780
6.930	0.870
6.935	0.520
6.940	0.453
6.945	0.653
6.950	0.410
6.955	0.346
6.960	1.386
6.965	0.532
6.970	0.242
6.975	1.510
6.980	0.535
6.985	0.163
6.990	0.347
6.995	0.783
7.000	0.506
7.005	1.476
7.010	0.439
7.015	0.898
7.020	0.542
7.025	1.251
7.030	0.452
7.035	0.460
7.040	0.484
7.045	0.486
7.050	0.806
7.055	1.132
7.060	0.391
7.065	0.027
7.070	0.348
7.075	0.824
7.080	1.003
7.085	0.551
7.090	0.522
7.095	0.592
7.100	1.360
7.105	0.398
7.110	0.879
7.115	0.780
7.120	0.575
7.125	0.576
7.130	0.246
7.135	0.345
7.140	0.726
7.145	0.640
7.150	0.186
7.155	0.688
7.160	0.112
7.165	1.193
7.170	1.059
7.175	0.725
7.180	0.967
7.185	0.475
7.190	0.731
7.195	0.452
7.200	0.490
7.205	0.349
7.210	0.650
7.215	0.852
7.220	0.636
7.225	0.623
7.230	0.464
7.235	0.186
7.240	0.680
7.245	0.494
7.250	0.870
7.255	0.528
7.260	0.634
7.265	0.293
7.270	0.604
7.275	0.711
7.280	0.774
7.285	0.121
7.290	0.013
7.295	1.377
7.300	0.061
7.305	0.511
7.310	0.443
7.315	0.474
7.320	0.430
7.325	0.721
7.330	1.040
7.335	0.359
7.340	0.823
7.345	0.290
7.350	0.119
7.355	0.276
7.360	0.961
7.365	1.161
7.370	0.509
7.375	1.218
7.380	1.434
7.385	0.574
7.390	0.460
7.395	0.654
7.400	0.365
7.405	0.952
7.410	0.353
7.415	0.945
7.420	0.665
7.425	0.795
7.430	0.950
7.435	0.203
7.440	0.289
7.445	0.175
7.450	0.670
7.455	0.547
7.460	0.680
7.465	0.684
7.470	0.989
7.475	0.315
7.480	0.910
7.485	1.105
7.490	0.642
7.495	0.925
7.500	0.186
7.505	1.091
7.510	0.766
7.515	0.496
7.520	0.993
7.525	0.802
7.530	0.776
7.535	0.377
7.540	0.255
7.545	0.101
7.550	0.548
7.555	1.102
7.560	0.795
7.565	0.292
7.570	0.544
7.575	0.914
7.580	0.447
7.585	0.606
7.590	0.804
7.595	0.416
7.600	0.217
7.605	0.373
7.610	0.823
7.615	0.557
7.620	0.189
7.625	0.289
7.630	0.840
7.635	0.599
7.640	0.621
7.645	0.622
7.650	0.164
7.655	1.579
7.660	0.485
7.665	0.814
7.670	0.596
7.675	0.920
7.680	0.224
7.685	0.376
7.690	0.803
7.695	0.466
7.700	0.415
7.705	0.394
7.710	0.489
7.715	0.197
7.720	0.585
7.725	0.611
7.730	0.275
7.735	0.370
7.740	0.251
7.745	0.637
7.750	0.813
7.755	0.384
7.760	0.575
7.765	0.310
7.770	0.452
7.775	0.262
7.780	0.792
7.785	0.532
7.790	0.255
7.795	0.569
7.800	0.584
7.805	1.207
7.810	0.388
7.815	0.886
7.820	0.400
7.825	0.816
7.830	0.215
7.835	0.657
7.840	0.035
7.845	0.637
7.850	0.405
7.855	0.605
7.860	1.578
7.865	0.839
7.870	0.302
7.875	1.018
7.880	0.674
7.885	0.274
7.890	0.689
7.895	0.286
7.900	0.646
7.905	0.250
7.910	0.600
7.915	0.869
7.920	0.936
7.925	0.581
7.930	0.396
7.935	0.932
7.940	0.864
7.945	1.174
7.950	0.242
7.955	0.252
7.960	0.570
7.965	1.198
7.970	0.360
7.975	0.318
7.980	0.443
7.985	0.356
7.990	0.724
7.995	0.647
8.000	0.996
8.005	0.756
8.010	0.815
8.015	0.547
8.020	0.366
8.025	1.103
8.030	0.350
8.035	0.223
8.040	0.317
8.045	0.477
8.050	0.021
8.055	0.617
8.060	0.969
8.065	0.639
8.070	0.235
8.075	0.347
8.080	1.240
8.085	0.691
8.090	0.510
8.095	0.208
8.100	0.797
8.105	0.485
8.110	1.215
8.115	0.410
8.120	0.690
8.125	0.448
8.130	0.872
8.135	1.080
8.140	0.427
8.145	0.359
8.150	0.633
8.155	0.762
8.160	1.231
8.165	0.959
8.170	0.250
8.175	0.533
8.180	0.407
8.185	0.424
8.190	1.727
8.194	1.035
8.199	0.341
8.204	0.662
8.209	0.243
8.214	0.215
8.219	0.544
8.224	0.217
8.229	0.656
8.234	0.463
8.239	0.482
8.244	0.217
8.249	0.747
8.254	0.268
8.259	0.337
8.264	0.466
8.269	0.885
8.274	0.237
8.279	0.806
8.284	1.269
8.289	0.481
8.294	0.816
8.299	0.803
8.304	0.973
8.309	0.162
8.314	0.786
8.319	0.463
8.324	0.502
8.329	0.327
8.334	0.775
8.339	0.514
8.344	0.839
8.349	0.577
8.354	0.526
8.359	0.983
8.364	0.124
8.369	0.518
8.374	0.926
8.379	0.621
8.384	0.338
8.389	0.146
8.394	0.836
8.399	0.286
8.404	0.793
8.409	0.402
8.414	1.252
8.419	1.021
8.424	0.297
8.429	0.540
8.434	0.855
8.439	0.814
8.444	0.894
8.449	0.783
8.454	0.205
8.459	1.902
8.464	0.137
8.469	0.942
8.474	0.932
8.479	0.649
8.484	0.547
8.489	0.305
8.494	0.965
8.499	0.681
8.504	0.173
8.509	0.496
8.514	0.928
8.519	0.722
8.524	1.015
8.529	0.137
8.534	0.886
8.539	0.424
8.544	0.241
8.549	0.352
8.554	0.155
8.559	0.576
8.564	1.053
8.569	0.778
8.574	0.426
8.579	0.592
8.584	1.170
8.589	0.236
8.594	0.621
8.599	0.464
8.604	0.846
8.609	0.611
8.614	0.661
8.619	0.324
8.624	0.685
8.629	0.539
8.634	0.397
8.639	0.369
8.644	0.485
8.649	0.192
8.654	1.319
8.659	0.643
8.664	0.959
8.669	0.706
8.674	0.400
8.679	0.646
8.684	0.106
8.689	0.231
8.694	0.410
8.699	0.474
8.704	0.506
8.709	1.503
8.714	0.502
8.719	0.666
8.724	0.318
8.729	0.886
8.734	0.677
8.739	0.455
8.744	0.521
8.749	0.169
8.754	1.452
8.759	0.751
8.764	0.682
8.769	0.536
8.774	0.816
8.779	0.908
8.784	0.100
8.789	1.045
8.794	1.179
8.799	1.155
8.804	0.315
8.809	0.157
8.814	0.650
8.819	0.602
8.824	0.400
8.829	0.624
8.834	0.577
8.839	0.669
8.844	1.486
8.849	0.909
8.854	0.418
8.859	0.483
8.864	0.298
8.869	0.561
8.874	0.462
8.879	1.105
8.884	0.968
8.889	0.393
8.894	0.594
8.899	1.181
8.904	0.346
8.909	0.937
8.914	0.223
8.919	0.333
8.924	0.569
8.929	1.086
8.934	0.266
8.939	0.276
8.944	0.236
8.949	1.249
8.954	0.252
8.959	0.688
8.964	1.356
8.969	0.211
8.974	1.173
8.979	0.633
8.984	0.344
8.989	0.374
8.994	1.027
8.999	0.627
9.004	0.164
9.009	0.262
9.014	1.226
9.019	0.765
9.024	0.360
9.029	0.617
9.034	1.273
9.039	0.481
9.044	0.521
9.049	1.043
9.054	1.010
9.059	0.200
9.064	0.417
9.069	0.636
9.074	0.354
9.079	0.391
9.084	0.493
9.089	0.402
9.094	0.604
9.099	0.458
9.104	1.051
9.109	0.465
9.114	0.902
9.119	1.809
9.124	1.068
9.129	0.720
9.134	0.980
9.139	0.358
9.144	0.203
9.149	0.461
9.154	0.434
9.159	0.778
9.164	0.702
9.169	0.519
9.174	0.429
9.179	0.621
9.184	0.226
9.189	0.349
9.194	0.876
9.199	0.618
9.204	0.254
9.209	0.263
9.214	1.216
9.219	0.879
9.224	0.628
9.229	0.372
9.234	0.493
9.239	0.627
9.244	1.304
9.249	0.402
9.254	1.065
9.259	0.297
9.264	0.508
9.269	0.185
9.274	0.291
9.279	0.285
9.284	0.284
9.289	0.688
9.294	0.429
9.299	0.594
9.304	0.391
9.309	0.901
9.314	0.242
9.319	0.472
9.324	0.741
9.329	0.019
9.334	0.545
9.339	1.271
9.344	0.938
9.349	1.060
9.354	0.744
9.359	0.774
9.364	0.717
9.369	0.895
9.374	0.209
9.379	0.469
9.384	0.737
9.389	0.248
9.394	0.725
9.399	0.382
9.404	0.399
9.409	0.812
9.414	1.209
9.419	0.249
9.424	0.324
9.429	0.583
9.434	0.769
9.439	0.652
9.444	1.313
9.449	0.594
9.454	0.208
9.459	0.677
9.464	1.543
9.469	0.266
9.474	0.556
9.479	0.545
9.484	0.581
9.489	0.096
9.494	0.883
9.499	1.496
9.504	0.504
9.509	0.373
9.514	0.273
9.519	0.638
9.524	1.062
9.529	0.978
9.534	0.537
9.539	0.798
9.544	0.593
9.549	0.263
9.554	0.716
9.559	0.095
9.564	0.499
9.569	0.759
9.574	0.151
9.579	0.327
9.584	0.862
9.589	1.100
9.594	0.027
9.599	0.132
9.604	0.323
9.609	0.358
9.614	0.746
9.619	0.254
9.624	0.942
9.629	0.747
9.634	0.512
9.639	0.563
9.644	0.529
9.649	0.876
9.654	0.508
9.659	0.106
9.664	0.364
9.669	0.521
9.674	0.300
9.679	0.343
9.684	0.332
9.689	0.483
9.694	0.837
9.699	0.682
9.704	0.378
9.709	0.688
9.714	0.767
9.719	0.203
9.724	0.984
9.729	0.543
9.734	0.225
9.739	1.104
9.744	0.349
9.749	1.176
9.754	0.623
9.759	0.478
9.764	1.195
9.769	0.914
9.774	0.611
9.779	0.635
9.784	0.728
9.789	1.008
9.794	0.890
9.799	0.122
9.804	0.354
9.809	0.577
9.814	0.825
9.819	0.827
9.824	0.315
9.829	0.681
9.834	1.030
9.839	0.215
9.844	0.789
9.849	0.754
9.854	1.064
9.859	0.357
9.864	0.780
9.869	0.874
9.874	0.459
9.879	1.186
9.884	0.268
9.889	0.756
9.894	0.576
9.899	0.491
9.904	0.914
9.909	0.491
9.914	0.727
9.919	0.865
9.924	1.543
9.929	0.542
9.934	0.253
9.939	0.460
9.944	0.304
9.949	0.398
9.954	0.818
9.959	0.720
9.964	0.608
9.969	0.655
9.974	1.170
9.979	0.810
9.984	0.617
9.989	0.480
9.994	0.597
[truncated: 1 more rows]
