# Supplementary material for: Chemometric Analysis of a Ternary Mixture of Caffeine, Quinic Acid, and Nicotinic Acid by Terahertz Spectroscopy
Source: ACS Omega. 2022 Sep 27;7(40):35783–91. doi: 10.1021/acsomega.2c03808 (PMC9558605; doi:10.1021/acsomega.2c03808)
Supplement: Supplementary file 2 — ao2c03808_si_002.zip [file ao2c03808_si_002.zip › data_and_codes/extended_data/id0-48_run001/fda-3-2.csv]

0.000	1456.632
0.005	727.323
0.010	662.478
0.015	1153.093
0.020	1452.341
0.025	326.088
0.030	594.581
0.035	641.492
0.040	491.496
0.045	1100.622
0.050	1036.769
0.055	1516.358
0.060	529.293
0.065	115.124
0.070	1065.326
0.075	1136.827
0.080	1279.305
0.085	1345.074
0.090	147.635
0.095	392.677
0.100	645.634
0.105	1218.550
0.110	1614.122
0.115	1448.310
0.120	3538.228
0.125	3009.681
0.130	1897.857
0.135	3122.580
0.140	3570.748
0.145	3894.480
0.150	4302.273
0.155	4117.647
0.160	3636.145
0.165	2764.016
0.170	2275.704
0.175	3440.841
0.180	3930.948
0.185	3398.029
0.190	4468.796
0.195	5918.869
0.200	6471.974
0.205	5928.100
0.210	6228.597
0.215	6019.118
0.220	6987.882
0.225	6774.357
0.230	7713.030
0.235	9141.093
0.240	8226.990
0.245	7985.246
0.250	7910.718
0.255	7839.051
0.260	7512.511
0.265	8282.923
0.270	8090.465
0.275	9772.735
0.280	9411.924
0.285	8410.435
0.290	8806.868
0.295	9376.532
0.300	9131.637
0.305	8966.276
0.310	9639.068
0.315	9199.050
0.320	9469.350
0.325	9313.212
0.330	10040.821
0.335	9275.225
0.340	9304.675
0.345	9059.131
0.350	9944.025
0.355	10103.581
0.360	9150.200
0.365	10017.290
0.370	10718.818
0.375	10510.358
0.380	9491.903
0.385	9740.781
0.390	9486.475
0.395	9604.070
0.400	9078.880
0.405	9381.906
0.410	9372.149
0.415	9338.250
0.420	8940.179
0.425	8833.940
0.430	9062.995
0.435	8581.495
0.440	8510.432
0.445	9180.046
0.450	9486.599
0.455	8837.380
0.460	9474.018
0.465	8966.246
0.470	9010.971
0.475	9048.907
0.480	9172.624
0.485	9347.751
0.490	9304.309
0.495	9018.888
0.500	8795.935
0.505	8974.594
0.510	8841.153
0.515	8798.149
0.520	8638.627
0.525	8539.148
0.530	8213.502
0.535	8159.264
0.540	8518.958
0.545	8236.526
0.550	7277.966
0.555	5066.160
0.560	3459.778
0.565	6707.002
0.570	7684.129
0.575	7970.620
0.580	8451.254
0.585	8404.411
0.590	8235.821
0.595	8523.047
0.600	8671.298
0.605	8176.562
0.610	8403.249
0.615	8400.974
0.620	8003.796
0.625	7928.643
0.630	7863.891
0.635	7678.051
0.640	7492.243
0.645	7383.869
0.650	7101.526
0.655	7389.118
0.660	7099.417
0.665	6843.938
0.670	6974.778
0.675	7040.520
0.680	6910.583
0.685	6917.461
0.690	6823.797
0.695	6900.038
0.700	6888.460
0.705	6526.950
0.710	6698.364
0.715	6682.001
0.720	6486.873
0.725	6488.880
0.730	6327.756
0.735	6224.214
0.740	6231.763
0.745	5675.627
0.750	4534.635
0.755	3108.605
0.760	4853.689
0.765	5291.682
0.770	5300.662
0.775	5454.199
0.780	5459.315
0.785	5296.033
0.790	5183.936
0.795	5362.123
0.800	5201.964
0.805	5144.994
0.810	5169.102
0.815	5166.936
0.820	5198.983
0.825	5217.656
0.830	4998.655
0.835	5105.188
0.840	5178.501
0.845	4902.418
0.850	4856.151
0.855	4987.698
0.860	4808.641
0.865	4770.346
0.870	4672.493
0.875	4592.734
0.880	4591.834
0.885	4445.385
0.890	4360.249
0.895	4413.413
0.900	4246.078
0.905	4129.047
0.910	4260.918
0.915	4148.233
0.920	4025.960
0.925	4078.267
0.930	4113.209
0.935	4117.042
0.940	4078.371
0.945	3982.690
0.950	4041.783
0.955	4036.692
0.960	3872.224
0.965	3826.906
0.970	3763.555
0.975	3746.018
0.980	3466.113
0.985	3212.997
0.990	2194.155
0.995	2840.341
1.000	3077.900
1.005	3359.452
1.010	3334.375
1.015	3113.192
1.020	3163.638
1.025	3191.711
1.030	3138.858
1.035	3032.797
1.040	3005.270
1.045	3074.538
1.050	3080.982
1.055	2918.301
1.060	2980.572
1.065	3012.138
1.070	2896.581
1.075	2766.432
1.080	2719.647
1.085	2539.574
1.090	2129.215
1.095	1049.958
1.100	157.613
1.105	896.558
1.110	1465.228
1.115	815.396
1.120	1490.318
1.125	2028.053
1.130	2209.491
1.135	2207.376
1.140	2135.211
1.145	2087.157
1.150	1801.274
1.155	1042.056
1.160	736.851
1.165	120.179
1.170	601.904
1.175	1484.533
1.180	1856.041
1.185	2028.272
1.190	2117.964
1.195	2025.245
1.200	2011.827
1.205	1710.398
1.210	626.092
1.215	1346.624
1.220	1732.321
1.225	1676.145
1.230	914.818
1.235	1204.583
1.240	1669.435
1.245	1897.828
1.250	1895.540
1.255	1919.667
1.260	1916.123
1.265	1864.840
1.270	1929.306
1.275	1889.087
1.280	1773.531
1.285	1861.671
1.290	1925.203
1.295	1813.081
1.300	1873.056
1.305	1899.193
1.310	1846.613
1.315	1848.273
1.320	1808.735
1.325	1609.973
1.330	1741.891
1.335	1729.051
1.340	1738.523
1.345	1773.091
1.350	1640.178
1.355	1640.806
1.360	1683.003
1.365	1608.092
1.370	1561.194
1.375	1579.942
1.380	1567.401
1.385	1502.025
1.390	1481.557
1.395	1446.092
1.400	1385.000
1.405	1178.430
1.410	508.906
1.415	24.984
1.420	777.664
1.425	1231.716
1.430	1407.544
1.435	1508.461
1.440	1503.512
1.445	1457.203
1.450	1496.096
1.455	1512.069
1.460	1435.763
1.465	1425.332
1.470	1439.026
1.475	1383.192
1.480	1353.582
1.485	1347.676
1.490	1348.109
1.495	1319.034
1.500	1275.159
1.505	1297.154
1.510	1309.605
1.515	1274.831
1.520	1269.120
1.525	1302.680
1.530	1293.071
1.535	1272.914
1.540	1267.154
1.545	1210.698
1.550	1256.329
1.555	1223.608
1.560	1200.090
1.565	1228.261
1.570	1187.235
1.575	1127.201
1.580	1130.068
1.585	1105.840
1.590	1015.985
1.595	964.907
1.600	815.594
1.605	282.469
1.610	511.585
1.615	810.446
1.620	909.228
1.625	919.896
1.630	894.494
1.635	881.257
1.640	861.900
1.645	785.056
1.650	720.170
1.655	580.670
1.660	213.560
1.665	45.603
1.670	26.816
1.675	48.149
1.680	99.173
1.685	346.167
1.690	520.368
1.695	595.094
1.700	587.582
1.705	532.091
1.710	380.092
1.715	82.614
1.720	29.759
1.725	56.875
1.730	267.195
1.735	469.998
1.740	575.534
1.745	626.463
1.750	657.963
1.755	649.712
1.760	637.755
1.765	367.790
1.770	469.238
1.775	588.030
1.780	626.236
1.785	614.539
1.790	577.936
1.795	411.171
1.800	139.444
1.805	303.906
1.810	497.388
1.815	554.128
1.820	561.667
1.825	564.497
1.830	557.955
1.835	547.620
1.840	534.279
1.845	528.620
1.850	511.528
1.855	486.876
1.860	452.160
1.865	336.682
1.870	84.737
1.875	85.399
1.880	321.233
1.885	436.950
1.890	476.104
1.895	495.543
1.900	501.004
1.905	490.783
1.910	462.615
1.915	414.445
1.920	185.662
1.925	19.708
1.930	269.245
1.935	391.906
1.940	432.569
1.945	445.734
1.950	444.259
1.955	444.351
1.960	439.584
1.965	433.177
1.970	432.708
1.975	433.467
1.980	429.219
1.985	428.448
1.990	428.238
1.995	423.253
2.000	419.608
2.005	416.073
2.010	410.708
2.015	406.384
2.020	334.566
2.025	357.803
2.030	370.617
2.035	348.382
2.040	270.583
2.045	71.846
2.050	200.418
2.055	292.444
2.060	320.808
2.065	319.869
2.070	308.533
2.075	240.322
2.080	115.833
2.085	236.585
2.090	286.777
2.095	298.758
2.100	302.276
2.105	304.602
2.110	302.219
2.115	304.198
2.120	300.951
2.125	296.376
2.130	289.681
2.135	283.342
2.140	275.881
2.145	262.939
2.150	244.705
2.155	222.676
2.160	167.454
2.165	48.954
2.170	7.538
2.175	69.696
2.180	144.261
2.185	174.588
2.190	175.409
2.195	93.899
2.200	16.229
2.205	41.802
2.210	119.278
2.215	152.621
2.220	90.576
2.225	16.029
2.230	25.070
2.235	106.886
2.240	158.477
2.245	171.939
2.250	163.976
2.255	160.020
2.260	119.826
2.265	29.237
2.270	13.236
2.275	41.086
2.280	107.778
2.285	150.960
2.290	170.465
2.295	176.903
2.300	178.103
2.305	178.872
2.310	175.945
2.315	170.858
2.320	155.478
2.325	143.988
2.330	151.591
2.335	151.157
2.340	144.033
2.345	99.895
2.350	16.681
2.355	84.579
2.360	117.359
2.365	108.701
2.370	41.337
2.375	57.217
2.380	96.287
2.385	99.907
2.390	45.829
2.395	7.997
2.400	9.922
2.405	51.709
2.410	90.652
2.415	108.294
2.420	116.757
2.425	116.927
2.430	109.346
2.435	95.301
2.440	109.022
2.445	112.268
2.450	93.074
2.455	90.880
2.460	65.652
2.465	14.974
2.470	10.562
2.475	33.216
2.480	72.063
2.485	95.166
2.490	104.802
2.495	107.571
2.500	107.827
2.505	107.831
2.510	106.008
2.515	104.203
2.520	101.244
2.525	100.618
2.530	99.832
2.535	97.964
2.540	95.842
2.545	94.497
2.550	92.043
2.555	89.996
2.560	88.132
2.565	87.178
2.570	77.251
2.575	71.028
2.580	78.054
2.585	80.821
2.590	79.636
2.595	75.920
2.600	73.598
2.605	70.730
2.610	66.412
2.615	60.694
2.620	54.886
2.625	47.592
2.630	25.495
2.635	6.077
2.640	2.825
2.645	2.868
2.650	1.609
2.655	10.215
2.660	14.913
2.665	18.891
2.670	8.861
2.675	25.473
2.680	38.111
2.685	39.694
2.690	19.623
2.695	14.783
2.700	36.738
2.705	47.898
2.710	49.799
2.715	49.674
2.720	50.438
2.725	49.780
2.730	48.022
2.735	45.657
2.740	42.352
2.745	39.840
2.750	35.501
2.755	32.495
2.760	27.766
2.765	19.914
2.770	6.939
2.775	3.037
2.780	2.331
2.785	2.459
2.790	8.402
2.795	12.873
2.800	21.203
2.805	27.452
2.810	32.952
2.815	36.076
2.820	37.546
2.825	38.327
2.830	38.153
2.835	38.925
2.840	36.469
2.845	37.941
2.850	36.313
2.855	34.193
2.860	33.069
2.865	30.624
2.870	26.710
2.875	27.449
2.880	15.858
2.885	3.293
2.890	2.401
2.895	7.596
2.900	17.119
2.905	23.096
2.910	24.759
2.915	25.469
2.920	25.308
2.925	24.707
2.930	25.116
2.935	24.095
2.940	22.005
2.945	20.114
2.950	18.754
2.955	16.546
2.960	13.801
2.965	6.335
2.970	0.683
2.975	0.696
2.980	2.111
2.985	3.376
2.990	6.285
2.995	8.010
3.000	6.978
3.005	3.329
3.010	2.337
3.015	1.246
3.020	0.210
3.025	3.059
3.030	3.689
3.035	6.031
3.040	5.933
3.045	3.047
3.050	1.048
3.055	3.494
3.060	6.767
3.065	8.445
3.070	10.444
3.075	10.903
3.080	10.615
3.085	10.546
3.090	9.189
3.095	10.729
3.100	9.790
3.105	10.171
3.110	9.487
3.115	9.952
3.120	7.573
3.125	7.746
3.130	3.105
3.135	1.843
3.140	0.890
3.145	0.553
3.150	2.401
3.155	3.676
3.160	4.833
3.165	2.999
3.170	1.155
3.175	0.871
3.180	1.941
3.185	2.955
3.190	1.110
3.195	2.988
3.200	4.362
3.205	5.376
3.210	6.521
3.215	4.779
3.220	3.388
3.225	5.246
3.230	6.089
3.235	2.138
3.240	1.961
3.245	4.248
3.250	5.654
3.255	5.688
3.260	6.998
3.265	7.281
3.270	6.761
3.275	6.379
3.280	5.448
3.285	4.973
3.290	5.428
3.295	5.877
3.300	5.418
3.305	4.857
3.310	6.238
3.315	5.980
3.320	4.994
3.325	3.960
3.330	2.354
3.335	0.952
3.340	0.829
3.345	0.452
3.350	1.836
3.355	4.248
3.360	2.725
3.365	5.050
3.370	5.072
3.375	4.942
3.380	4.699
3.385	4.769
3.390	4.400
3.395	5.892
3.400	5.276
3.405	5.081
3.410	4.499
3.415	4.850
3.420	5.258
3.425	3.943
3.430	5.791
3.435	4.368
3.440	3.991
3.445	4.572
3.450	4.673
3.455	4.120
3.460	5.706
3.465	5.729
3.470	4.708
3.475	3.744
3.480	5.961
3.485	4.373
3.490	4.147
3.495	5.283
3.500	3.367
3.505	1.746
3.510	3.374
3.515	2.822
3.520	3.172
3.525	4.853
3.530	4.085
3.535	4.954
3.540	2.102
3.545	1.176
3.550	1.602
3.555	2.919
3.560	3.327
3.565	3.563
3.570	3.563
3.575	3.422
3.580	3.656
3.585	3.525
3.590	3.407
3.595	3.237
3.600	1.647
3.605	0.802
3.610	1.526
3.615	0.380
3.620	0.968
3.625	0.343
3.630	2.187
3.635	2.422
3.640	2.264
3.645	1.836
3.650	0.396
3.655	0.947
3.660	1.055
3.665	1.007
3.670	0.435
3.675	0.601
3.680	1.779
3.685	2.235
3.690	1.771
3.695	1.015
3.700	0.431
3.705	1.944
3.710	2.169
3.715	2.108
3.720	3.482
3.725	2.620
3.730	1.477
3.735	1.871
3.740	2.874
3.745	3.373
3.750	3.040
3.755	2.845
3.760	2.958
3.765	3.394
3.770	3.319
3.775	2.095
3.780	2.494
3.785	1.713
3.790	2.461
3.795	1.483
3.800	0.980
3.805	0.584
3.810	0.723
3.815	0.921
3.820	1.364
3.825	1.284
3.830	0.932
3.835	1.327
3.840	2.059
3.845	1.896
3.850	2.406
3.855	0.854
3.860	2.139
3.865	0.978
3.870	1.518
3.875	2.979
3.880	2.997
3.885	2.183
3.890	2.467
3.895	2.671
3.900	1.230
3.905	2.300
3.910	2.245
3.915	2.570
3.920	1.603
3.925	1.302
3.930	0.856
3.935	1.268
3.940	1.087
3.945	2.131
3.950	1.084
3.955	1.066
3.960	1.237
3.965	0.632
3.970	1.121
3.975	1.289
3.980	0.392
3.985	0.357
3.990	0.551
3.995	0.264
4.000	0.072
4.005	0.656
4.010	0.707
4.015	0.885
4.020	1.320
4.025	0.090
4.030	0.793
4.035	0.505
4.040	1.120
4.045	0.804
4.050	0.844
4.055	0.400
4.060	0.725
4.065	0.040
4.070	0.106
4.075	0.785
4.080	1.095
4.085	0.616
4.090	0.223
4.095	1.047
4.100	1.262
4.105	0.592
4.110	1.461
4.115	1.589
4.120	1.657
4.125	0.558
4.130	0.304
4.135	0.235
4.140	0.587
4.145	0.836
4.150	0.880
4.155	0.839
4.160	0.289
4.165	1.029
4.170	0.721
4.175	0.225
4.180	0.521
4.185	0.272
4.190	0.810
4.195	0.417
4.200	0.291
4.205	0.873
4.210	0.470
4.215	0.191
4.220	0.260
4.225	1.024
4.230	0.429
4.235	0.938
4.240	1.095
4.245	0.573
4.250	0.487
4.255	0.375
4.260	0.678
4.265	0.634
4.270	0.725
4.275	0.227
4.280	0.715
4.285	1.283
4.290	0.175
4.295	0.928
4.300	1.640
4.305	0.807
4.310	0.472
4.315	0.532
4.320	1.147
4.325	0.643
4.330	0.448
4.335	0.257
4.340	0.717
4.345	0.328
4.350	1.672
4.355	0.473
4.360	1.046
4.365	0.828
4.370	0.471
4.375	0.997
4.380	0.753
4.385	0.709
4.390	0.938
4.395	0.730
4.400	0.349
4.405	0.697
4.410	1.022
4.415	0.910
4.420	0.519
4.425	0.796
4.430	1.038
4.435	0.562
4.440	0.751
4.445	0.574
4.450	0.961
4.455	0.751
4.460	0.483
4.465	0.341
4.470	0.375
4.475	1.297
4.480	0.064
4.485	0.594
4.490	0.876
4.495	0.771
4.500	1.821
4.505	0.708
4.510	0.702
4.515	0.349
4.520	0.963
4.525	0.855
4.530	0.516
4.535	1.121
4.540	1.077
4.545	0.767
4.550	0.572
4.555	0.443
4.560	0.861
4.565	0.256
4.570	0.351
4.575	0.359
4.580	0.469
4.585	0.623
4.590	1.016
4.595	0.686
4.600	0.062
4.605	0.997
4.610	0.641
4.615	0.563
4.620	0.632
4.625	0.375
4.630	0.959
4.635	0.410
4.640	0.816
4.645	0.501
4.650	0.273
4.655	0.528
4.660	0.919
4.665	0.215
4.670	0.166
4.675	1.064
4.680	0.432
4.685	0.380
4.690	0.620
4.695	0.850
4.700	0.495
4.705	0.576
4.710	0.712
4.715	0.901
4.720	0.663
4.725	1.176
4.730	0.577
4.735	0.903
4.740	0.336
4.745	0.972
4.750	0.574
4.755	0.391
4.760	1.166
4.765	0.362
4.770	0.860
4.775	0.169
4.780	1.219
4.785	0.492
4.790	0.810
4.795	0.845
4.800	0.830
4.805	1.082
4.810	0.572
4.815	0.727
4.820	0.942
4.825	0.675
4.830	0.605
4.835	0.156
4.840	0.428
4.845	0.679
4.850	1.182
4.855	0.742
4.860	0.842
4.865	0.872
4.870	0.975
4.875	0.557
4.880	0.206
4.885	0.804
4.890	0.254
4.895	0.520
4.900	0.612
4.905	0.578
4.910	0.616
4.915	1.190
4.920	0.747
4.925	0.719
4.930	0.663
4.935	0.678
4.940	1.048
4.945	0.113
4.950	0.572
4.955	0.274
4.960	0.043
4.965	0.620
4.970	0.984
4.975	0.599
4.980	0.107
4.985	1.137
4.990	0.318
4.995	0.505
5.000	0.687
5.005	0.447
5.010	0.918
5.015	0.679
5.020	1.821
5.025	0.773
5.030	0.928
5.035	0.929
5.040	0.674
5.045	1.106
5.050	0.574
5.055	0.741
5.060	0.308
5.065	0.687
5.070	0.306
5.075	0.250
5.080	0.302
5.085	0.373
5.090	0.875
5.095	0.972
5.100	0.347
5.105	0.583
5.110	0.481
5.115	0.473
5.120	0.506
5.125	1.059
5.130	0.770
5.135	0.777
5.140	0.537
5.145	0.591
5.150	0.393
5.155	0.780
5.160	0.382
5.165	0.503
5.170	0.377
5.175	1.362
5.180	0.973
5.185	1.036
5.190	0.484
5.195	0.228
5.200	1.086
5.205	1.125
5.210	0.582
5.215	0.485
5.220	0.421
5.225	0.774
5.230	0.737
5.235	0.594
5.240	0.147
5.245	0.434
5.250	0.249
5.255	0.576
5.260	0.759
5.265	0.869
5.270	0.679
5.275	1.046
5.280	0.107
5.285	0.630
5.290	0.231
5.295	1.147
5.300	0.691
5.305	0.564
5.310	0.569
5.315	0.219
5.320	0.707
5.325	0.440
5.330	1.631
5.335	1.055
5.340	1.228
5.345	0.388
5.350	0.758
5.355	0.813
5.360	0.464
5.365	0.738
5.370	0.571
5.375	0.193
5.380	1.416
5.385	0.410
5.390	0.032
5.395	0.465
5.400	0.956
5.405	0.164
5.410	0.863
5.415	0.764
5.420	0.961
5.425	0.359
5.430	0.346
5.435	0.703
5.440	0.626
5.445	0.669
5.450	0.715
5.455	0.748
5.460	0.422
5.465	0.381
5.470	0.301
5.475	0.904
5.480	0.614
5.485	0.612
5.490	1.407
5.495	0.438
5.500	1.170
5.505	0.801
5.510	0.791
5.515	0.262
5.520	0.686
5.525	1.250
5.530	0.477
5.535	0.895
5.540	0.305
5.545	0.614
5.550	0.140
5.555	0.513
5.560	0.477
5.565	0.695
5.570	0.891
5.575	0.768
5.580	0.757
5.585	0.993
5.590	1.157
5.595	0.478
5.600	0.103
5.605	0.237
5.610	0.084
5.615	0.278
5.620	1.011
5.625	0.688
5.630	0.384
5.635	0.268
5.640	0.886
5.645	0.499
5.650	0.268
5.655	0.566
5.660	1.060
5.665	0.179
5.670	0.173
5.675	0.503
5.680	0.490
5.685	0.173
5.690	0.949
5.695	0.106
5.700	1.515
5.705	0.787
5.710	0.928
5.715	0.577
5.720	0.282
5.725	0.639
5.730	0.948
5.735	0.570
5.740	0.467
5.745	0.451
5.750	0.494
5.755	0.720
5.760	0.814
5.765	0.722
5.770	0.233
5.775	0.392
5.780	0.851
5.785	0.398
5.790	0.960
5.795	0.381
5.800	0.515
5.805	1.348
5.810	0.510
5.815	0.640
5.820	0.448
5.825	1.030
5.830	0.467
5.835	0.961
5.840	0.648
5.845	0.544
5.850	1.211
5.855	0.147
5.860	0.569
5.865	0.457
5.870	0.732
5.875	0.511
5.880	0.572
5.885	0.973
5.890	1.313
5.895	0.892
5.900	0.735
5.905	0.226
5.910	0.693
5.915	0.200
5.920	0.178
5.925	1.033
5.930	1.160
5.935	0.322
5.940	0.462
5.945	0.396
5.950	0.887
5.955	0.261
5.960	0.502
5.965	0.992
5.970	0.625
5.975	1.181
5.980	0.273
5.985	1.190
5.990	0.254
5.995	0.536
6.000	0.817
6.005	0.961
6.010	0.309
6.015	1.418
6.020	0.987
6.025	0.889
6.030	0.168
6.035	0.900
6.040	0.867
6.045	0.432
6.050	0.443
6.055	0.250
6.060	0.256
6.065	1.225
6.070	0.473
6.075	1.136
6.080	0.648
6.085	0.341
6.090	0.615
6.095	0.449
6.100	0.788
6.105	0.085
6.110	0.504
6.115	1.316
6.120	0.268
6.125	0.407
6.130	0.820
6.135	0.570
6.140	0.947
6.145	0.622
6.150	0.196
6.155	0.066
6.160	0.680
6.165	0.499
6.170	0.585
6.175	0.603
6.180	0.403
6.185	0.478
6.190	0.727
6.195	0.277
6.200	0.102
6.205	0.472
6.210	0.308
6.215	0.603
6.220	0.232
6.225	0.443
6.230	0.420
6.235	1.161
6.240	0.728
6.245	0.622
6.250	0.633
6.255	1.008
6.260	0.740
6.265	0.672
6.270	0.620
6.275	0.353
6.280	0.770
6.285	0.820
6.290	0.119
6.295	0.212
6.300	0.602
6.305	0.606
6.310	1.373
6.315	0.939
6.320	0.706
6.325	1.300
6.330	0.440
6.335	0.553
6.340	0.903
6.345	0.142
6.350	0.333
6.355	0.574
6.360	0.804
6.365	0.284
6.370	0.644
6.375	1.024
6.380	0.556
6.385	0.820
6.390	1.219
6.395	1.010
6.400	1.255
6.405	0.815
6.410	1.009
6.415	0.469
6.420	0.424
6.425	0.669
6.430	0.881
6.435	0.345
6.440	0.588
6.445	1.221
6.450	0.547
6.455	0.555
6.460	0.288
6.465	0.177
6.470	0.798
6.475	0.570
6.480	0.712
6.485	0.797
6.490	0.581
6.495	1.033
6.500	0.269
6.505	1.015
6.510	0.898
6.515	0.489
6.520	1.035
6.525	0.224
6.530	0.807
6.535	0.126
6.540	0.457
6.545	0.593
6.550	0.747
6.555	0.903
6.560	0.518
6.565	0.231
6.570	1.180
6.575	1.054
6.580	0.519
6.585	0.877
6.590	0.224
6.595	0.729
6.600	0.322
6.605	0.581
6.610	0.288
6.615	0.179
6.620	0.980
6.625	0.789
6.630	0.382
6.635	0.153
6.640	0.921
6.645	0.376
6.650	0.035
6.655	0.861
6.660	0.610
6.665	0.600
6.670	0.974
6.675	0.289
6.680	0.825
6.685	0.302
6.690	1.109
6.695	0.232
6.700	0.394
6.705	0.668
6.710	0.472
6.715	0.114
6.720	0.274
6.725	0.610
6.730	1.049
6.735	0.243
6.740	0.291
6.745	0.436
6.750	0.547
6.755	0.985
6.760	0.476
6.765	0.421
6.770	0.751
6.775	0.814
6.780	0.285
6.785	0.229
6.790	0.071
6.795	0.767
6.800	0.222
6.805	0.740
6.810	1.107
6.815	0.932
6.820	0.276
6.825	0.688
6.830	0.622
6.835	0.712
6.840	0.455
6.845	0.341
6.850	0.142
6.855	0.660
6.860	0.927
6.865	0.242
6.870	1.079
6.875	0.284
6.880	1.172
6.885	0.639
6.890	1.347
6.895	0.364
6.900	0.181
6.905	1.014
6.910	0.286
6.915	0.621
6.920	0.473
6.925	0.992
6.930	0.576
6.935	1.060
6.940	1.331
6.945	0.826
6.950	1.245
6.955	0.299
6.960	0.207
6.965	0.105
6.970	0.489
6.975	0.372
6.980	0.845
6.985	0.765
6.990	0.631
6.995	0.538
7.000	0.669
7.005	0.637
7.010	0.428
7.015	0.351
7.020	0.986
7.025	0.551
7.030	0.874
7.035	1.026
7.040	0.666
7.045	0.551
7.050	0.830
7.055	0.833
7.060	0.668
7.065	0.509
7.070	0.303
7.075	0.296
7.080	0.669
7.085	0.855
7.090	0.998
7.095	0.096
7.100	0.521
7.105	0.883
7.110	0.964
7.115	0.622
7.120	0.952
7.125	0.392
7.130	0.534
7.135	1.071
7.140	0.237
7.145	0.468
7.150	0.326
7.155	0.312
7.160	0.135
7.165	0.646
7.170	0.810
7.175	0.668
7.180	0.508
7.185	0.276
7.190	0.272
7.195	0.495
7.200	0.643
7.205	1.165
7.210	0.301
7.215	0.293
7.220	0.581
7.225	0.978
7.230	0.327
7.235	0.430
7.240	0.312
7.245	0.760
7.250	0.622
7.255	1.316
7.260	1.022
7.265	1.177
7.270	0.840
7.275	0.945
7.280	0.864
7.285	0.666
7.290	0.408
7.295	0.309
7.300	0.596
7.305	1.282
7.310	0.327
7.315	0.914
7.320	0.338
7.325	0.946
7.330	0.615
7.335	0.516
7.340	0.396
7.345	0.676
7.350	0.573
7.355	0.513
7.360	1.048
7.365	0.555
7.370	0.494
7.375	0.331
7.380	0.517
7.385	0.352
7.390	0.125
7.395	0.423
7.400	0.546
7.405	0.399
7.410	1.667
7.415	1.138
7.420	0.876
7.425	0.801
7.430	0.533
7.435	0.326
7.440	0.476
7.445	0.582
7.450	0.206
7.455	0.396
7.460	0.374
7.465	0.616
7.470	0.757
7.475	1.025
7.480	1.083
7.485	0.962
7.490	1.006
7.495	0.260
7.500	1.318
7.505	0.370
7.510	0.804
7.515	0.657
7.520	0.574
7.525	0.351
7.530	0.298
7.535	1.504
7.540	0.915
7.545	1.303
7.550	1.333
7.555	0.681
7.560	1.141
7.565	0.298
7.570	0.962
7.575	0.316
7.580	0.536
7.585	0.159
7.590	0.548
7.595	0.418
7.600	1.003
7.605	0.904
7.610	0.588
7.615	0.627
7.620	0.582
7.625	0.997
7.630	0.449
7.635	0.565
7.640	1.530
7.645	0.986
7.650	0.757
7.655	0.512
7.660	0.245
7.665	0.446
7.670	0.905
7.675	0.243
7.680	1.052
7.685	0.747
7.690	1.240
7.695	0.156
7.700	0.270
7.705	1.092
7.710	0.646
7.715	0.709
7.720	0.306
7.725	0.364
7.730	0.626
7.735	0.426
7.740	0.222
7.745	0.209
7.750	0.726
7.755	0.705
7.760	0.302
7.765	0.718
7.770	0.629
7.775	0.487
7.780	0.371
7.785	1.006
7.790	0.753
7.795	0.449
7.800	0.149
7.805	0.576
7.810	0.776
7.815	0.526
7.820	0.531
7.825	0.364
7.830	1.344
7.835	1.495
7.840	0.233
7.845	0.369
7.850	0.698
7.855	0.331
7.860	0.544
7.865	0.211
7.870	0.926
7.875	0.995
7.880	0.596
7.885	0.353
7.890	0.237
7.895	0.688
7.900	0.535
7.905	0.498
7.910	0.545
7.915	0.417
7.920	0.851
7.925	0.880
7.930	1.668
7.935	0.588
7.940	0.195
7.945	1.092
7.950	0.328
7.955	0.565
7.960	0.679
7.965	0.145
7.970	0.739
7.975	0.438
7.980	0.843
7.985	0.192
7.990	0.621
7.995	0.447
8.000	0.235
8.005	0.399
8.010	0.636
8.015	0.135
8.020	0.405
8.025	0.438
8.030	0.733
8.035	0.443
8.040	0.752
8.045	0.843
8.050	0.537
8.055	0.929
8.060	0.456
8.065	0.649
8.070	1.087
8.075	0.344
8.080	1.012
8.085	0.689
8.090	0.800
8.095	0.731
8.100	0.271
8.105	1.909
8.110	0.895
8.115	0.421
8.120	0.906
8.125	0.092
8.130	1.236
8.135	0.583
8.140	0.713
8.145	0.741
8.150	1.694
8.155	0.357
8.160	1.204
8.165	0.535
8.170	0.467
8.175	0.866
8.180	0.940
8.185	0.259
8.190	0.898
8.194	0.469
8.199	0.184
8.204	1.387
8.209	0.348
8.214	0.154
8.219	0.583
8.224	0.624
8.229	0.462
8.234	1.081
8.239	0.257
8.244	1.172
8.249	0.212
8.254	0.494
8.259	1.489
8.264	0.215
8.269	0.730
8.274	0.797
8.279	1.000
8.284	0.620
8.289	0.928
8.294	0.475
8.299	0.614
8.304	0.367
8.309	0.118
8.314	0.864
8.319	0.495
8.324	0.583
8.329	0.658
8.334	0.108
8.339	0.819
8.344	0.746
8.349	1.024
8.354	0.441
8.359	0.923
8.364	0.675
8.369	0.733
8.374	0.239
8.379	0.603
8.384	0.470
8.389	0.271
8.394	0.198
8.399	0.498
8.404	0.550
8.409	0.371
8.414	0.219
8.419	0.592
8.424	0.552
8.429	0.545
8.434	1.505
8.439	0.339
8.444	0.346
8.449	0.347
8.454	0.462
8.459	0.168
8.464	0.507
8.469	0.184
8.474	0.387
8.479	0.571
8.484	0.751
8.489	1.181
8.494	0.374
8.499	0.510
8.504	0.992
8.509	0.194
8.514	0.308
8.519	0.774
8.524	0.052
8.529	0.619
8.534	0.581
8.539	0.406
8.544	0.641
8.549	0.240
8.554	0.237
8.559	0.369
8.564	0.837
8.569	0.028
8.574	0.571
8.579	0.421
8.584	1.147
8.589	0.737
8.594	0.562
8.599	0.907
8.604	0.556
8.609	0.946
8.614	0.476
8.619	0.343
8.624	0.550
8.629	0.069
8.634	0.822
8.639	0.859
8.644	0.613
8.649	0.199
8.654	0.218
8.659	0.572
8.664	0.613
8.669	0.722
8.674	0.401
8.679	1.030
8.684	0.835
8.689	0.744
8.694	0.120
8.699	0.527
8.704	0.597
8.709	1.033
8.714	0.720
8.719	1.157
8.724	0.721
8.729	0.728
8.734	0.234
8.739	0.849
8.744	0.819
8.749	0.522
8.754	1.304
8.759	1.359
8.764	0.434
8.769	0.470
8.774	0.772
8.779	0.605
8.784	0.204
8.789	0.520
8.794	0.714
8.799	1.036
8.804	0.181
8.809	0.792
8.814	0.356
8.819	0.940
8.824	1.601
8.829	1.137
8.834	0.714
8.839	1.112
8.844	0.731
8.849	0.957
8.854	0.852
8.859	0.679
8.864	1.033
8.869	0.563
8.874	0.275
8.879	0.475
8.884	0.784
8.889	0.143
8.894	1.043
8.899	1.049
8.904	0.868
8.909	0.721
8.914	0.251
8.919	0.398
8.924	0.686
8.929	1.017
8.934	0.418
8.939	0.864
8.944	0.473
8.949	0.324
8.954	0.520
8.959	0.862
8.964	0.680
8.969	0.516
8.974	0.605
8.979	0.567
8.984	0.792
8.989	0.415
8.994	0.378
8.999	0.565
9.004	0.825
9.009	0.566
9.014	0.127
9.019	0.982
9.024	0.506
9.029	0.132
9.034	1.090
9.039	0.650
9.044	0.533
9.049	0.915
9.054	0.490
9.059	0.773
9.064	0.514
9.069	0.541
9.074	0.806
9.079	0.234
9.084	0.314
9.089	0.436
9.094	0.049
9.099	0.538
9.104	0.633
9.109	0.974
9.114	0.570
9.119	0.544
9.124	1.055
9.129	0.478
9.134	0.747
9.139	0.294
9.144	0.421
9.149	0.571
9.154	0.259
9.159	1.024
9.164	0.897
9.169	0.828
9.174	0.579
9.179	0.197
9.184	0.816
9.189	0.448
9.194	0.693
9.199	0.305
9.204	0.477
9.209	0.193
9.214	0.486
9.219	0.883
9.224	1.035
9.229	1.120
9.234	0.668
9.239	0.085
9.244	0.381
9.249	0.265
9.254	0.490
9.259	0.467
9.264	0.677
9.269	0.656
9.274	0.427
9.279	0.402
9.284	0.454
9.289	0.571
9.294	0.423
9.299	0.348
9.304	0.811
9.309	0.060
9.314	0.454
9.319	0.447
9.324	0.896
9.329	0.461
9.334	0.258
9.339	0.556
9.344	0.861
9.349	1.203
9.354	0.502
9.359	0.666
9.364	0.742
9.369	0.556
9.374	0.910
9.379	1.182
9.384	0.511
9.389	0.957
9.394	0.848
9.399	0.558
9.404	0.548
9.409	0.655
9.414	0.788
9.419	0.509
9.424	0.758
9.429	0.566
9.434	1.384
9.439	0.847
9.444	0.846
9.449	0.993
9.454	0.650
9.459	0.909
9.464	0.396
9.469	0.407
9.474	0.661
9.479	0.318
9.484	1.696
9.489	0.437
9.494	0.693
9.499	0.374
9.504	1.094
9.509	0.247
9.514	0.807
9.519	1.013
9.524	1.674
9.529	0.382
9.534	0.397
9.539	1.096
9.544	0.901
9.549	0.173
9.554	0.529
9.559	0.497
9.564	0.261
9.569	0.798
9.574	1.387
9.579	0.654
9.584	0.210
9.589	0.633
9.594	0.084
9.599	0.945
9.604	0.375
9.609	0.612
9.614	0.350
9.619	0.690
9.624	0.224
9.629	0.464
9.634	0.076
9.639	0.810
9.644	0.763
9.649	0.340
9.654	0.874
9.659	0.973
9.664	1.252
9.669	0.970
9.674	1.068
9.679	0.401
9.684	0.673
9.689	0.858
9.694	0.691
9.699	0.892
9.704	0.543
9.709	0.526
9.714	0.161
9.719	0.346
9.724	0.662
9.729	0.243
9.734	0.061
9.739	0.755
9.744	1.090
9.749	0.536
9.754	0.580
9.759	0.982
9.764	0.169
9.769	0.220
9.774	0.772
9.779	0.531
9.784	1.375
9.789	0.885
9.794	0.683
9.799	0.463
9.804	0.982
9.809	0.625
9.814	0.551
9.819	1.024
9.824	0.559
9.829	0.961
9.834	0.378
9.839	0.719
9.844	0.471
9.849	1.029
9.854	0.671
9.859	0.770
9.864	0.250
9.869	0.115
9.874	1.197
9.879	0.197
9.884	0.962
9.889	0.712
9.894	0.103
9.899	0.453
9.904	0.634
9.909	0.807
9.914	0.532
9.919	0.501
9.924	0.989
9.929	0.102
9.934	0.525
9.939	0.894
9.944	0.213
9.949	0.008
9.954	0.357
9.959	0.782
9.964	1.620
9.969	0.379
9.974	0.408
9.979	0.985
9.984	0.372
9.989	0.972
9.994	0.074
[truncated: 1 more rows]
