# Supplementary material for: Chemometric Analysis of a Ternary Mixture of Caffeine, Quinic Acid, and Nicotinic Acid by Terahertz Spectroscopy
Source: ACS Omega. 2022 Sep 27;7(40):35783–91. doi: 10.1021/acsomega.2c03808 (PMC9558605; doi:10.1021/acsomega.2c03808)
Supplement: Supplementary file 2 — ao2c03808_si_002.zip [file ao2c03808_si_002.zip › data_and_codes/extended_data/id0-48_run001/fda-3-3.csv]

0.000	2255.676
0.005	742.927
0.010	720.856
0.015	1216.976
0.020	1570.297
0.025	316.194
0.030	699.978
0.035	783.397
0.040	693.029
0.045	1368.818
0.050	990.232
0.055	1350.870
0.060	524.607
0.065	207.552
0.070	849.405
0.075	716.015
0.080	750.128
0.085	297.965
0.090	502.432
0.095	782.560
0.100	912.794
0.105	2061.157
0.110	2861.187
0.115	2347.048
0.120	4276.166
0.125	3317.513
0.130	1767.872
0.135	2807.267
0.140	2947.840
0.145	3092.428
0.150	2671.195
0.155	2703.981
0.160	2649.112
0.165	2630.707
0.170	2724.011
0.175	4207.172
0.180	4952.739
0.185	4522.262
0.190	5400.358
0.195	6712.924
0.200	7027.669
0.205	6142.734
0.210	6297.574
0.215	5743.759
0.220	6802.082
0.225	6515.020
0.230	7372.397
0.235	8918.078
0.240	8541.431
0.245	8368.460
0.250	8219.137
0.255	8297.332
0.260	8002.174
0.265	8765.345
0.270	8649.431
0.275	10021.809
0.280	9309.472
0.285	8320.014
0.290	8819.522
0.295	9595.540
0.300	9423.362
0.305	9238.682
0.310	10177.930
0.315	9887.718
0.320	10365.959
0.325	10115.925
0.330	10581.543
0.335	9726.846
0.340	9642.285
0.345	9323.029
0.350	10080.706
0.355	10029.402
0.360	9103.192
0.365	10060.377
0.370	10801.777
0.375	10703.376
0.380	9816.480
0.385	10199.473
0.390	10048.699
0.395	10294.930
0.400	9829.550
0.405	10188.266
0.410	10192.339
0.415	10168.516
0.420	9778.405
0.425	9583.772
0.430	9739.974
0.435	9117.999
0.440	9034.413
0.445	9677.759
0.450	9880.237
0.455	9161.437
0.460	9767.118
0.465	9204.992
0.470	9239.452
0.475	9299.060
0.480	9398.169
0.485	9674.368
0.490	9666.852
0.495	9482.289
0.500	9349.937
0.505	9587.052
0.510	9541.554
0.515	9567.865
0.520	9466.040
0.525	9368.502
0.530	9066.440
0.535	9024.395
0.540	9421.111
0.545	9104.973
0.550	8021.046
0.555	5660.689
0.560	3908.983
0.565	7287.920
0.570	8225.457
0.575	8512.299
0.580	8916.885
0.585	8799.370
0.590	8663.563
0.595	8904.615
0.600	9106.830
0.605	8662.823
0.610	8913.715
0.615	8999.632
0.620	8681.509
0.625	8667.064
0.630	8631.137
0.635	8567.358
0.640	8353.564
0.645	8302.650
0.650	8025.388
0.655	8345.168
0.660	8017.005
0.665	7713.692
0.670	7829.502
0.675	7883.202
0.680	7701.249
0.685	7605.869
0.690	7501.062
0.695	7539.515
0.700	7492.827
0.705	7079.211
0.710	7290.476
0.715	7251.266
0.720	7078.506
0.725	7138.743
0.730	6982.603
0.735	6945.634
0.740	7011.901
0.745	6463.709
0.750	5242.985
0.755	3694.184
0.760	5667.344
0.765	6194.321
0.770	6208.387
0.775	6386.754
0.780	6377.025
0.785	6174.997
0.790	6017.871
0.795	6186.948
0.800	5972.902
0.805	5856.673
0.810	5847.352
0.815	5787.922
0.820	5815.714
0.825	5793.658
0.830	5570.135
0.835	5679.162
0.840	5783.738
0.845	5515.738
0.850	5502.525
0.855	5680.145
0.860	5529.351
0.865	5541.865
0.870	5452.119
0.875	5428.362
0.880	5430.011
0.885	5290.935
0.890	5202.690
0.895	5260.178
0.900	5046.135
0.905	4900.998
0.910	5005.446
0.915	4849.749
0.920	4687.683
0.925	4695.233
0.930	4706.888
0.935	4686.515
0.940	4637.645
0.945	4512.246
0.950	4588.085
0.955	4596.527
0.960	4434.299
0.965	4408.798
0.970	4382.399
0.975	4388.285
0.980	4097.338
0.985	3856.795
0.990	2686.521
0.995	3478.664
1.000	3767.733
1.005	4113.611
1.010	4085.542
1.015	3830.023
1.020	3875.736
1.025	3913.272
1.030	3823.941
1.035	3673.392
1.040	3614.901
1.045	3681.320
1.050	3653.896
1.055	3441.098
1.060	3532.822
1.065	3556.915
1.070	3440.114
1.075	3299.652
1.080	3262.910
1.085	3079.474
1.090	2628.841
1.095	1351.640
1.100	189.095
1.105	1193.002
1.110	1925.845
1.115	1096.001
1.120	1958.864
1.125	2648.244
1.130	2878.817
1.135	2881.231
1.140	2786.412
1.145	2716.323
1.150	2349.598
1.155	1374.037
1.160	990.087
1.165	156.551
1.170	818.985
1.175	1940.063
1.180	2403.032
1.185	2623.187
1.190	2732.322
1.195	2626.440
1.200	2639.914
1.205	2283.509
1.210	881.908
1.215	1832.359
1.220	2343.202
1.225	2295.562
1.230	1295.061
1.235	1677.913
1.240	2312.985
1.245	2628.092
1.250	2622.272
1.255	2661.923
1.260	2641.579
1.265	2561.937
1.270	2642.370
1.275	2569.369
1.280	2398.128
1.285	2500.302
1.290	2564.540
1.295	2404.956
1.300	2482.587
1.305	2501.452
1.310	2440.827
1.315	2450.959
1.320	2403.642
1.325	2161.673
1.330	2337.866
1.335	2335.971
1.340	2358.653
1.345	2424.948
1.350	2248.190
1.355	2257.655
1.360	2310.383
1.365	2209.368
1.370	2132.615
1.375	2148.001
1.380	2125.001
1.385	2017.758
1.390	1977.854
1.395	1915.043
1.400	1823.671
1.405	1547.041
1.410	691.466
1.415	21.910
1.420	1028.650
1.425	1595.351
1.430	1806.656
1.435	1934.302
1.440	1924.904
1.445	1866.798
1.450	1924.542
1.455	1957.149
1.460	1865.359
1.465	1863.753
1.470	1883.686
1.475	1817.672
1.480	1778.530
1.485	1770.592
1.490	1765.797
1.495	1730.244
1.500	1665.164
1.505	1685.745
1.510	1690.820
1.515	1636.078
1.520	1616.114
1.525	1648.838
1.530	1625.201
1.535	1588.158
1.540	1568.419
1.545	1495.778
1.550	1551.441
1.555	1506.487
1.560	1482.276
1.565	1523.990
1.570	1475.853
1.575	1412.003
1.580	1426.984
1.585	1405.448
1.590	1299.132
1.595	1243.607
1.600	1064.747
1.605	376.337
1.610	669.299
1.615	1047.195
1.620	1166.519
1.625	1173.344
1.630	1131.402
1.635	1109.804
1.640	1081.000
1.645	981.843
1.650	904.686
1.655	744.900
1.660	298.641
1.665	69.224
1.670	46.625
1.675	72.443
1.680	130.729
1.685	468.460
1.690	688.445
1.695	782.814
1.700	769.329
1.705	699.275
1.710	508.874
1.715	114.545
1.720	48.973
1.725	66.347
1.730	367.191
1.735	639.240
1.740	767.677
1.745	827.617
1.750	858.319
1.755	841.414
1.760	822.102
1.765	487.772
1.770	604.771
1.775	747.633
1.780	793.370
1.785	772.598
1.790	728.231
1.795	531.902
1.800	187.851
1.805	398.070
1.810	647.535
1.815	724.980
1.820	737.411
1.825	745.102
1.830	738.226
1.835	723.672
1.840	710.564
1.845	703.415
1.850	679.049
1.855	647.491
1.860	598.848
1.865	453.800
1.870	116.464
1.875	120.980
1.880	431.563
1.885	572.195
1.890	614.290
1.895	637.190
1.900	641.279
1.905	626.740
1.910	592.413
1.915	540.494
1.920	251.982
1.925	32.863
1.930	364.093
1.935	524.459
1.940	580.689
1.945	596.030
1.950	597.654
1.955	598.314
1.960	595.912
1.965	585.818
1.970	585.705
1.975	586.573
1.980	573.221
1.985	572.695
1.990	568.955
1.995	558.381
2.000	553.183
2.005	546.340
2.010	540.769
2.015	536.835
2.020	446.035
2.025	478.215
2.030	494.639
2.035	471.105
2.040	375.885
2.045	105.745
2.050	284.857
2.055	412.178
2.060	452.608
2.065	452.149
2.070	439.921
2.075	351.035
2.080	171.870
2.085	346.671
2.090	417.837
2.095	436.011
2.100	444.288
2.105	441.771
2.110	437.411
2.115	437.317
2.120	432.877
2.125	425.362
2.130	413.795
2.135	403.492
2.140	393.542
2.145	373.184
2.150	346.961
2.155	314.893
2.160	244.418
2.165	74.639
2.170	11.818
2.175	105.202
2.180	211.326
2.185	258.812
2.190	257.561
2.195	145.431
2.200	22.249
2.205	62.981
2.210	182.414
2.215	233.091
2.220	145.614
2.225	27.649
2.230	39.772
2.235	167.673
2.240	243.784
2.245	265.346
2.250	253.895
2.255	247.249
2.260	190.475
2.265	47.158
2.270	22.289
2.275	62.017
2.280	165.984
2.285	229.832
2.290	256.340
2.295	265.037
2.300	267.585
2.305	264.921
2.310	261.774
2.315	254.695
2.320	229.208
2.325	211.347
2.330	222.393
2.335	220.394
2.340	208.403
2.345	147.858
2.350	28.077
2.355	119.856
2.360	165.266
2.365	155.439
2.370	60.137
2.375	83.417
2.380	138.357
2.385	141.419
2.390	67.891
2.395	8.481
2.400	12.468
2.405	77.479
2.410	134.666
2.415	160.865
2.420	172.037
2.425	173.497
2.430	165.431
2.435	145.155
2.440	165.715
2.445	168.361
2.450	140.838
2.455	135.823
2.460	102.054
2.465	23.659
2.470	16.460
2.475	49.067
2.480	108.559
2.485	141.537
2.490	155.679
2.495	160.875
2.500	161.967
2.505	161.883
2.510	159.394
2.515	157.870
2.520	156.298
2.525	156.503
2.530	153.262
2.535	152.450
2.540	149.687
2.545	148.505
2.550	146.495
2.555	144.207
2.560	140.309
2.565	141.163
2.570	122.556
2.575	115.474
2.580	125.597
2.585	127.465
2.590	126.347
2.595	120.345
2.600	117.081
2.605	112.555
2.610	105.034
2.615	99.816
2.620	91.195
2.625	79.257
2.630	44.984
2.635	12.188
2.640	4.197
2.645	2.885
2.650	2.853
2.655	16.563
2.660	25.407
2.665	34.447
2.670	13.926
2.675	44.895
2.680	67.960
2.685	72.025
2.690	37.402
2.695	26.185
2.700	66.333
2.705	84.902
2.710	88.871
2.715	92.580
2.720	92.014
2.725	91.178
2.730	89.638
2.735	87.467
2.740	83.669
2.745	75.639
2.750	71.036
2.755	66.651
2.760	56.612
2.765	40.890
2.770	11.796
2.775	2.495
2.780	2.682
2.785	3.583
2.790	16.315
2.795	28.718
2.800	43.015
2.805	56.977
2.810	63.921
2.815	69.954
2.820	74.025
2.825	73.573
2.830	73.952
2.835	74.242
2.840	74.155
2.845	73.227
2.850	72.018
2.855	69.714
2.860	66.871
2.865	64.373
2.870	61.246
2.875	59.766
2.880	36.607
2.885	8.952
2.890	5.845
2.895	16.771
2.900	37.172
2.905	51.026
2.910	56.837
2.915	57.786
2.920	59.175
2.925	58.368
2.930	57.925
2.935	55.980
2.940	51.806
2.945	48.144
2.950	45.735
2.955	42.174
2.960	34.966
2.965	15.556
2.970	3.563
2.975	0.802
2.980	3.987
2.985	5.653
2.990	16.247
2.995	24.177
3.000	18.114
3.005	10.659
3.010	2.710
3.015	0.518
3.020	1.270
3.025	4.623
3.030	8.580
3.035	16.093
3.040	19.996
3.045	9.518
3.050	6.923
3.055	10.175
3.060	21.454
3.065	27.458
3.070	30.941
3.075	31.816
3.080	33.892
3.085	32.800
3.090	32.897
3.095	32.340
3.100	32.921
3.105	31.985
3.110	32.338
3.115	32.794
3.120	31.095
3.125	28.806
3.130	13.475
3.135	4.622
3.140	1.308
3.145	3.867
3.150	7.866
3.155	14.106
3.160	20.042
3.165	10.483
3.170	4.565
3.175	2.674
3.180	8.458
3.185	8.240
3.190	3.690
3.195	15.067
3.200	19.625
3.205	21.566
3.210	25.018
3.215	15.279
3.220	12.847
3.225	20.081
3.230	22.071
3.235	9.257
3.240	2.665
3.245	13.743
3.250	19.848
3.255	22.543
3.260	22.332
3.265	23.912
3.270	23.205
3.275	23.454
3.280	21.625
3.285	20.901
3.290	20.156
3.295	20.196
3.300	20.727
3.305	18.633
3.310	19.681
3.315	19.309
3.320	17.559
3.325	15.017
3.330	9.175
3.335	2.980
3.340	1.116
3.345	3.361
3.350	7.785
3.355	12.867
3.360	15.389
3.365	16.484
3.370	17.255
3.375	17.156
3.380	16.183
3.385	18.257
3.390	17.633
3.395	17.525
3.400	16.226
3.405	15.973
3.410	15.518
3.415	16.447
3.420	17.346
3.425	16.799
3.430	16.403
3.435	14.999
3.440	16.168
3.445	15.636
3.450	16.076
3.455	16.827
3.460	17.220
3.465	15.092
3.470	15.436
3.475	16.107
3.480	15.011
3.485	14.290
3.490	13.873
3.495	13.190
3.500	12.096
3.505	5.842
3.510	9.185
3.515	8.181
3.520	9.962
3.525	10.280
3.530	12.206
3.535	12.659
3.540	6.320
3.545	3.033
3.550	4.914
3.555	7.713
3.560	9.456
3.565	11.158
3.570	12.270
3.575	12.027
3.580	11.028
3.585	10.518
3.590	9.159
3.595	9.383
3.600	3.056
3.605	1.425
3.610	1.141
3.615	2.950
3.620	0.956
3.625	4.051
3.630	5.858
3.635	6.925
3.640	6.583
3.645	5.977
3.650	1.528
3.655	1.112
3.660	1.081
3.665	0.917
3.670	2.067
3.675	1.899
3.680	4.416
3.685	5.325
3.690	4.248
3.695	4.557
3.700	2.353
3.705	3.898
3.710	5.752
3.715	6.376
3.720	5.555
3.725	6.970
3.730	5.378
3.735	6.683
3.740	6.493
3.745	5.543
3.750	6.805
3.755	7.758
3.760	7.423
3.765	7.553
3.770	7.607
3.775	7.139
3.780	6.603
3.785	6.048
3.790	5.344
3.795	4.821
3.800	1.191
3.805	0.387
3.810	0.291
3.815	1.052
3.820	0.898
3.825	1.096
3.830	2.888
3.835	2.929
3.840	4.036
3.845	4.680
3.850	4.886
3.855	7.189
3.860	4.422
3.865	2.342
3.870	4.062
3.875	5.165
3.880	5.588
3.885	5.196
3.890	6.346
3.895	5.353
3.900	5.925
3.905	4.930
3.910	5.987
3.915	5.486
3.920	3.990
3.925	5.034
3.930	3.724
3.935	2.549
3.940	4.222
3.945	4.620
3.950	4.228
3.955	1.597
3.960	1.412
3.965	2.048
3.970	2.206
3.975	0.442
3.980	1.024
3.985	0.500
3.990	1.765
3.995	0.792
4.000	0.971
4.005	1.160
4.010	0.912
4.015	0.866
4.020	1.869
4.025	2.133
4.030	3.530
4.035	2.347
4.040	3.280
4.045	3.323
4.050	2.667
4.055	3.165
4.060	2.424
4.065	2.547
4.070	2.125
4.075	3.135
4.080	2.451
4.085	3.476
4.090	3.647
4.095	3.445
4.100	2.830
4.105	3.050
4.110	3.109
4.115	3.853
4.120	2.850
4.125	3.020
4.130	2.452
4.135	3.326
4.140	3.071
4.145	3.373
4.150	3.051
4.155	2.929
4.160	2.066
4.165	0.065
4.170	0.525
4.175	0.341
4.180	1.100
4.185	0.856
4.190	0.583
4.195	1.115
4.200	0.311
4.205	1.872
4.210	1.224
4.215	2.376
4.220	0.469
4.225	0.182
4.230	0.170
4.235	1.324
4.240	2.223
4.245	1.201
4.250	0.046
4.255	1.660
4.260	2.956
4.265	2.848
4.270	2.889
4.275	2.994
4.280	2.652
4.285	2.861
4.290	2.957
4.295	2.816
4.300	2.911
4.305	2.723
4.310	3.160
4.315	3.573
4.320	1.768
4.325	2.328
4.330	2.277
4.335	3.631
4.340	0.855
4.345	1.998
4.350	2.940
4.355	2.262
4.360	1.938
4.365	2.563
4.370	2.567
4.375	0.820
4.380	2.503
4.385	2.633
4.390	1.539
4.395	2.521
4.400	2.878
4.405	2.288
4.410	2.187
4.415	1.873
4.420	2.628
4.425	1.508
4.430	2.619
4.435	1.732
4.440	1.816
4.445	2.237
4.450	2.462
4.455	1.969
4.460	1.582
4.465	1.089
4.470	1.785
4.475	0.213
4.480	0.208
4.485	0.582
4.490	0.955
4.495	1.011
4.500	0.979
4.505	0.263
4.510	0.342
4.515	0.566
4.520	0.997
4.525	0.669
4.530	0.897
4.535	0.657
4.540	1.664
4.545	0.334
4.550	0.660
4.555	0.365
4.560	0.157
4.565	2.365
4.570	0.628
4.575	0.871
4.580	1.915
4.585	0.726
4.590	0.535
4.595	0.396
4.600	0.820
4.605	0.556
4.610	0.475
4.615	0.561
4.620	0.396
4.625	0.675
4.630	1.064
4.635	1.569
4.640	0.248
4.645	1.358
4.650	1.278
4.655	1.379
4.660	2.159
4.665	1.436
4.670	1.583
4.675	1.936
4.680	1.005
4.685	1.661
4.690	1.935
4.695	1.837
4.700	0.648
4.705	0.743
4.710	0.508
4.715	1.131
4.720	1.570
4.725	0.942
4.730	0.709
4.735	1.003
4.740	1.243
4.745	0.612
4.750	0.540
4.755	0.933
4.760	1.711
4.765	0.780
4.770	1.385
4.775	0.577
4.780	0.325
4.785	1.168
4.790	1.557
4.795	0.995
4.800	0.155
4.805	1.074
4.810	0.630
4.815	0.167
4.820	0.902
4.825	1.493
4.830	1.555
4.835	0.704
4.840	1.125
4.845	1.817
4.850	1.280
4.855	1.446
4.860	1.079
4.865	1.412
4.870	0.515
4.875	1.232
4.880	0.866
4.885	1.549
4.890	0.990
4.895	0.837
4.900	1.040
4.905	0.459
4.910	1.010
4.915	1.230
4.920	1.069
4.925	0.625
4.930	0.828
4.935	1.165
4.940	1.630
4.945	0.979
4.950	0.807
4.955	0.469
4.960	0.462
4.965	1.139
4.970	0.725
4.975	1.415
4.980	0.169
4.985	0.700
4.990	1.108
4.995	0.300
5.000	0.788
5.005	0.097
5.010	0.272
5.015	1.862
5.020	0.541
5.025	0.708
5.030	0.535
5.035	1.884
5.040	0.689
5.045	1.052
5.050	1.186
5.055	0.439
5.060	0.657
5.065	0.541
5.070	1.868
5.075	1.065
5.080	1.014
5.085	0.427
5.090	1.613
5.095	1.288
5.100	1.371
5.105	0.227
5.110	0.799
5.115	0.639
5.120	0.199
5.125	0.503
5.130	0.771
5.135	1.254
5.140	0.168
5.145	0.396
5.150	0.670
5.155	1.356
5.160	0.836
5.165	1.394
5.170	1.232
5.175	0.548
5.180	0.601
5.185	1.191
5.190	1.365
5.195	0.673
5.200	0.886
5.205	1.040
5.210	0.856
5.215	1.110
5.220	0.168
5.225	1.185
5.230	0.686
5.235	0.876
5.240	1.315
5.245	1.178
5.250	0.723
5.255	0.720
5.260	1.122
5.265	1.504
5.270	0.745
5.275	0.241
5.280	0.630
5.285	0.132
5.290	0.739
5.295	0.396
5.300	1.139
5.305	1.197
5.310	0.741
5.315	1.141
5.320	0.625
5.325	0.544
5.330	0.857
5.335	0.398
5.340	0.448
5.345	0.214
5.350	1.015
5.355	0.770
5.360	0.716
5.365	0.780
5.370	1.535
5.375	2.022
5.380	0.715
5.385	0.352
5.390	1.233
5.395	0.735
5.400	0.712
5.405	1.035
5.410	0.995
5.415	1.292
5.420	1.150
5.425	1.142
5.430	0.454
5.435	1.879
5.440	0.650
5.445	0.327
5.450	0.518
5.455	0.956
5.460	0.776
5.465	1.336
5.470	0.517
5.475	1.061
5.480	1.098
5.485	1.633
5.490	1.282
5.495	1.245
5.500	0.560
5.505	1.360
5.510	1.327
5.515	0.481
5.520	0.749
5.525	1.826
5.530	1.149
5.535	0.717
5.540	0.310
5.545	1.912
5.550	1.514
5.555	1.824
5.560	0.742
5.565	1.959
5.570	1.162
5.575	0.457
5.580	1.056
5.585	1.426
5.590	0.887
5.595	0.155
5.600	0.896
5.605	0.753
5.610	0.354
5.615	0.825
5.620	0.244
5.625	0.540
5.630	0.782
5.635	1.294
5.640	0.162
5.645	0.662
5.650	0.875
5.655	0.305
5.660	0.189
5.665	0.725
5.670	1.053
5.675	0.171
5.680	0.775
5.685	0.622
5.690	0.589
5.695	0.906
5.700	1.002
5.705	1.088
5.710	0.224
5.715	0.812
5.720	0.821
5.725	0.561
5.730	0.605
5.735	0.245
5.740	0.488
5.745	0.321
5.750	0.495
5.755	0.231
5.760	0.838
5.765	0.329
5.770	0.536
5.775	0.374
5.780	0.433
5.785	0.332
5.790	0.646
5.795	1.060
5.800	0.967
5.805	0.619
5.810	0.730
5.815	0.977
5.820	0.410
5.825	0.641
5.830	0.815
5.835	0.457
5.840	0.803
5.845	1.517
5.850	0.465
5.855	0.654
5.860	0.396
5.865	0.607
5.870	1.245
5.875	0.180
5.880	0.366
5.885	0.544
5.890	0.605
5.895	0.502
5.900	0.858
5.905	0.502
5.910	1.268
5.915	0.295
5.920	0.551
5.925	0.260
5.930	0.795
5.935	0.537
5.940	0.634
5.945	0.615
5.950	0.153
5.955	1.162
5.960	1.336
5.965	0.936
5.970	0.355
5.975	0.781
5.980	0.480
5.985	0.978
5.990	0.638
5.995	0.107
6.000	0.344
6.005	1.223
6.010	0.224
6.015	0.877
6.020	0.046
6.025	0.643
6.030	0.856
6.035	1.541
6.040	0.566
6.045	0.455
6.050	0.337
6.055	0.755
6.060	1.204
6.065	0.366
6.070	0.853
6.075	0.779
6.080	0.034
6.085	0.647
6.090	0.898
6.095	0.622
6.100	0.757
6.105	0.716
6.110	0.790
6.115	0.978
6.120	0.616
6.125	0.448
6.130	1.037
6.135	0.802
6.140	0.712
6.145	1.005
6.150	0.274
6.155	0.460
6.160	1.233
6.165	0.272
6.170	0.187
6.175	0.254
6.180	0.682
6.185	0.209
6.190	0.770
6.195	1.010
6.200	0.810
6.205	1.072
6.210	0.715
6.215	0.452
6.220	0.348
6.225	0.366
6.230	0.592
6.235	0.304
6.240	0.844
6.245	0.826
6.250	0.272
6.255	0.746
6.260	0.489
6.265	0.309
6.270	0.045
6.275	0.768
6.280	0.345
6.285	0.499
6.290	0.271
6.295	0.821
6.300	0.753
6.305	0.509
6.310	1.088
6.315	1.056
6.320	1.318
6.325	0.821
6.330	0.121
6.335	1.085
6.340	0.635
6.345	1.011
6.350	0.893
6.355	0.596
6.360	0.508
6.365	0.459
6.370	1.039
6.375	0.283
6.380	1.028
6.385	0.756
6.390	0.782
6.395	0.950
6.400	0.969
6.405	0.462
6.410	0.541
6.415	0.384
6.420	0.575
6.425	1.428
6.430	0.506
6.435	0.216
6.440	0.368
6.445	0.755
6.450	0.808
6.455	0.840
6.460	0.332
6.465	0.598
6.470	0.258
6.475	1.379
6.480	1.073
6.485	0.589
6.490	0.202
6.495	0.341
6.500	0.738
6.505	0.770
6.510	0.644
6.515	1.123
6.520	0.492
6.525	0.427
6.530	0.917
6.535	0.936
6.540	0.770
6.545	0.609
6.550	1.644
6.555	0.176
6.560	1.094
6.565	0.977
6.570	0.140
6.575	0.648
6.580	0.418
6.585	1.155
6.590	0.519
6.595	0.279
6.600	0.326
6.605	0.421
6.610	0.337
6.615	0.468
6.620	1.153
6.625	0.239
6.630	0.547
6.635	0.685
6.640	0.262
6.645	0.324
6.650	0.142
6.655	0.452
6.660	0.307
6.665	1.354
6.670	1.144
6.675	1.149
6.680	0.445
6.685	0.964
6.690	0.572
6.695	0.574
6.700	0.700
6.705	1.363
6.710	1.583
6.715	0.917
6.720	0.535
6.725	0.716
6.730	0.301
6.735	0.971
6.740	0.294
6.745	0.069
6.750	0.705
6.755	0.572
6.760	0.549
6.765	0.637
6.770	0.889
6.775	0.995
6.780	0.297
6.785	0.735
6.790	0.566
6.795	0.828
6.800	0.516
6.805	0.617
6.810	1.628
6.815	0.620
6.820	0.606
6.825	0.708
6.830	1.347
6.835	1.488
6.840	0.975
6.845	0.519
6.850	0.348
6.855	0.465
6.860	1.101
6.865	0.571
6.870	1.005
6.875	0.612
6.880	0.498
6.885	0.566
6.890	0.446
6.895	0.717
6.900	0.215
6.905	0.453
6.910	0.304
6.915	0.242
6.920	0.032
6.925	0.249
6.930	0.763
6.935	0.929
6.940	0.791
6.945	0.760
6.950	0.979
6.955	0.409
6.960	0.452
6.965	1.036
6.970	0.315
6.975	0.453
6.980	1.174
6.985	0.229
6.990	0.327
6.995	0.682
7.000	0.926
7.005	0.810
7.010	0.772
7.015	0.191
7.020	0.781
7.025	0.454
7.030	1.035
7.035	0.582
7.040	0.611
7.045	1.341
7.050	0.289
7.055	0.339
7.060	0.213
7.065	0.862
7.070	0.620
7.075	0.656
7.080	1.034
7.085	1.123
7.090	0.958
7.095	0.449
7.100	0.502
7.105	1.122
7.110	0.962
7.115	1.006
7.120	1.313
7.125	0.234
7.130	0.805
7.135	0.165
7.140	0.487
7.145	0.564
7.150	0.790
7.155	0.507
7.160	0.208
7.165	0.602
7.170	1.435
7.175	0.919
7.180	1.121
7.185	0.386
7.190	0.518
7.195	0.873
7.200	0.494
7.205	0.935
7.210	0.305
7.215	0.807
7.220	0.734
7.225	0.549
7.230	0.538
7.235	0.509
7.240	1.638
7.245	0.173
7.250	0.708
7.255	1.019
7.260	0.336
7.265	0.505
7.270	0.160
7.275	0.084
7.280	1.023
7.285	0.604
7.290	0.576
7.295	0.782
7.300	0.200
7.305	1.084
7.310	0.398
7.315	1.066
7.320	0.444
7.325	0.215
7.330	0.879
7.335	0.984
7.340	0.789
7.345	0.648
7.350	0.208
7.355	0.278
7.360	0.115
7.365	1.269
7.370	0.148
7.375	1.507
7.380	0.579
7.385	0.382
7.390	0.405
7.395	1.420
7.400	1.001
7.405	0.207
7.410	0.236
7.415	0.876
7.420	0.575
7.425	0.184
7.430	0.416
7.435	0.620
7.440	0.163
7.445	0.437
7.450	0.610
7.455	1.147
7.460	0.703
7.465	0.944
7.470	0.188
7.475	0.761
7.480	0.408
7.485	0.880
7.490	0.179
7.495	0.856
7.500	0.471
7.505	0.499
7.510	0.372
7.515	0.536
7.520	0.635
7.525	0.423
7.530	0.828
7.535	0.387
7.540	0.846
7.545	0.352
7.550	0.447
7.555	0.197
7.560	0.720
7.565	0.619
7.570	0.211
7.575	0.509
7.580	1.690
7.585	0.203
7.590	0.564
7.595	0.470
7.600	0.181
7.605	0.866
7.610	0.507
7.615	0.743
7.620	0.379
7.625	0.555
7.630	0.738
7.635	1.143
7.640	0.702
7.645	0.197
7.650	0.595
7.655	0.946
7.660	0.859
7.665	0.128
7.670	1.044
7.675	0.371
7.680	0.676
7.685	0.998
7.690	0.530
7.695	0.299
7.700	0.511
7.705	1.260
7.710	1.005
7.715	0.221
7.720	0.486
7.725	0.424
7.730	0.165
7.735	1.106
7.740	0.681
7.745	0.539
7.750	0.689
7.755	0.854
7.760	0.503
7.765	0.740
7.770	0.434
7.775	0.327
7.780	1.364
7.785	0.576
7.790	0.197
7.795	0.238
7.800	0.946
7.805	1.324
7.810	0.562
7.815	0.838
7.820	0.695
7.825	0.860
7.830	0.379
7.835	0.880
7.840	0.638
7.845	0.190
7.850	0.254
7.855	0.393
7.860	0.321
7.865	0.234
7.870	0.607
7.875	0.186
7.880	0.209
7.885	1.528
7.890	0.884
7.895	0.507
7.900	0.446
7.905	0.473
7.910	0.492
7.915	1.095
7.920	0.781
7.925	0.456
7.930	0.728
7.935	0.503
7.940	0.864
7.945	1.089
7.950	0.766
7.955	0.652
7.960	0.969
7.965	0.636
7.970	1.461
7.975	1.026
7.980	0.672
7.985	0.444
7.990	0.490
7.995	0.638
8.000	0.631
8.005	1.073
8.010	0.341
8.015	0.328
8.020	0.567
8.025	0.475
8.030	0.518
8.035	0.604
8.040	0.093
8.045	0.937
8.050	0.386
8.055	0.354
8.060	0.156
8.065	0.114
8.070	0.895
8.075	0.844
8.080	0.793
8.085	0.446
8.090	0.610
8.095	1.629
8.100	0.755
8.105	0.554
8.110	0.340
8.115	0.765
8.120	0.857
8.125	0.626
8.130	0.596
8.135	0.451
8.140	0.230
8.145	0.854
8.150	1.550
8.155	0.715
8.160	1.083
8.165	0.904
8.170	0.858
8.175	0.642
8.180	0.498
8.185	0.836
8.190	0.264
8.194	0.374
8.199	0.440
8.204	1.003
8.209	1.577
8.214	0.962
8.219	0.370
8.224	0.399
8.229	0.382
8.234	0.520
8.239	1.048
8.244	0.753
8.249	0.460
8.254	0.816
8.259	1.132
8.264	0.519
8.269	0.896
8.274	1.119
8.279	0.696
8.284	1.086
8.289	1.280
8.294	0.635
8.299	1.206
8.304	0.790
8.309	0.476
8.314	0.727
8.319	0.810
8.324	0.334
8.329	0.908
8.334	0.995
8.339	1.085
8.344	1.045
8.349	0.588
8.354	0.636
8.359	1.130
8.364	0.224
8.369	0.230
8.374	0.721
8.379	0.197
8.384	1.530
8.389	0.477
8.394	0.168
8.399	1.061
8.404	0.756
8.409	0.419
8.414	0.312
8.419	0.504
8.424	1.066
8.429	1.052
8.434	0.442
8.439	1.328
8.444	0.218
8.449	0.884
8.454	1.130
8.459	0.539
8.464	0.392
8.469	0.418
8.474	0.647
8.479	0.679
8.484	0.936
8.489	0.800
8.494	1.309
8.499	0.604
8.504	0.771
8.509	1.282
8.514	0.411
8.519	0.339
8.524	0.510
8.529	0.944
8.534	0.321
8.539	0.456
8.544	2.061
8.549	0.653
8.554	1.077
8.559	1.079
8.564	0.094
8.569	1.259
8.574	0.739
8.579	0.423
8.584	0.654
8.589	1.025
8.594	0.935
8.599	0.946
8.604	0.503
8.609	0.123
8.614	1.109
8.619	0.865
8.624	0.411
8.629	0.279
8.634	1.261
8.639	0.221
8.644	0.393
8.649	0.548
8.654	0.800
8.659	0.551
8.664	0.367
8.669	1.040
8.674	0.631
8.679	0.231
8.684	0.149
8.689	0.747
8.694	0.376
8.699	0.521
8.704	0.466
8.709	0.806
8.714	0.689
8.719	0.523
8.724	0.772
8.729	0.707
8.734	1.224
8.739	0.691
8.744	0.401
8.749	0.924
8.754	0.920
8.759	0.402
8.764	0.453
8.769	0.189
8.774	0.516
8.779	0.131
8.784	0.644
8.789	0.433
8.794	0.884
8.799	0.214
8.804	0.066
8.809	0.719
8.814	0.331
8.819	0.445
8.824	0.955
8.829	0.548
8.834	0.927
8.839	0.226
8.844	0.301
8.849	0.395
8.854	0.642
8.859	0.700
8.864	0.561
8.869	0.372
8.874	1.360
8.879	0.288
8.884	0.480
8.889	0.592
8.894	1.162
8.899	0.742
8.904	0.508
8.909	1.144
8.914	0.984
8.919	0.931
8.924	0.299
8.929	0.621
8.934	0.578
8.939	0.645
8.944	0.766
8.949	0.245
8.954	0.586
8.959	0.572
8.964	0.874
8.969	1.050
8.974	0.591
8.979	0.547
8.984	0.953
8.989	0.466
8.994	0.284
8.999	1.044
9.004	0.344
9.009	0.175
9.014	0.426
9.019	0.138
9.024	0.293
9.029	0.766
9.034	0.173
9.039	1.039
9.044	1.183
9.049	0.574
9.054	0.819
9.059	0.259
9.064	0.315
9.069	1.121
9.074	1.236
9.079	0.158
9.084	0.674
9.089	0.210
9.094	1.145
9.099	0.375
9.104	0.605
9.109	0.200
9.114	0.432
9.119	0.283
9.124	0.389
9.129	0.797
9.134	0.706
9.139	0.329
9.144	1.326
9.149	0.550
9.154	0.926
9.159	0.754
9.164	0.532
9.169	0.158
9.174	0.770
9.179	0.963
9.184	0.871
9.189	1.132
9.194	0.409
9.199	0.579
9.204	0.502
9.209	0.701
9.214	0.502
9.219	0.688
9.224	1.332
9.229	0.284
9.234	0.081
9.239	0.107
9.244	0.021
9.249	0.422
9.254	1.845
9.259	0.736
9.264	0.249
9.269	0.437
9.274	0.354
9.279	0.431
9.284	1.412
9.289	0.488
9.294	0.680
9.299	0.737
9.304	1.268
9.309	0.975
9.314	0.670
9.319	0.679
9.324	0.971
9.329	0.500
9.334	0.415
9.339	0.848
9.344	1.081
9.349	1.015
9.354	0.838
9.359	1.424
9.364	0.220
9.369	0.318
9.374	0.592
9.379	0.127
9.384	1.452
9.389	1.045
9.394	0.401
9.399	0.736
9.404	0.643
9.409	0.480
9.414	0.539
9.419	0.131
9.424	1.060
9.429	0.485
9.434	0.386
9.439	0.716
9.444	0.284
9.449	0.308
9.454	0.358
9.459	0.650
9.464	1.445
9.469	0.259
9.474	0.949
9.479	0.718
9.484	1.148
9.489	0.679
9.494	0.914
9.499	0.786
9.504	0.118
9.509	0.473
9.514	0.727
9.519	0.182
9.524	0.240
9.529	0.594
9.534	1.028
9.539	1.396
9.544	0.647
9.549	0.654
9.554	1.138
9.559	0.021
9.564	0.420
9.569	0.176
9.574	0.798
9.579	0.650
9.584	0.367
9.589	0.280
9.594	0.546
9.599	0.458
9.604	0.477
9.609	0.283
9.614	0.772
9.619	0.337
9.624	0.478
9.629	0.254
9.634	0.411
9.639	0.368
9.644	0.191
9.649	0.719
9.654	0.781
9.659	0.738
9.664	0.719
9.669	1.380
9.674	0.965
9.679	0.239
9.684	0.432
9.689	0.614
9.694	0.142
9.699	0.482
9.704	0.613
9.709	0.973
9.714	0.172
9.719	0.710
9.724	1.042
9.729	0.378
9.734	0.747
9.739	1.149
9.744	0.304
9.749	1.451
9.754	1.098
9.759	0.777
9.764	0.731
9.769	0.781
9.774	1.092
9.779	0.392
9.784	0.561
9.789	0.976
9.794	0.300
9.799	0.302
9.804	0.877
9.809	0.162
9.814	1.389
9.819	0.614
9.824	0.544
9.829	0.159
9.834	0.251
9.839	0.648
9.844	0.506
9.849	0.451
9.854	0.652
9.859	0.152
9.864	0.640
9.869	0.862
9.874	0.296
9.879	0.433
9.884	0.271
9.889	0.188
9.894	0.286
9.899	0.406
9.904	0.232
9.909	0.813
9.914	0.889
9.919	0.636
9.924	0.469
9.929	0.726
9.934	0.986
9.939	0.513
9.944	0.794
9.949	0.976
9.954	1.127
9.959	0.633
9.964	0.736
9.969	1.269
9.974	0.146
9.979	0.770
9.984	0.334
9.989	0.403
9.994	0.591
[truncated: 1 more rows]
