# Supplementary material for: Chemometric Analysis of a Ternary Mixture of Caffeine, Quinic Acid, and Nicotinic Acid by Terahertz Spectroscopy
Source: ACS Omega. 2022 Sep 27;7(40):35783–91. doi: 10.1021/acsomega.2c03808 (PMC9558605; doi:10.1021/acsomega.2c03808)
Supplement: Supplementary file 2 — ao2c03808_si_002.zip [file ao2c03808_si_002.zip › data_and_codes/extended_data/id0-48_run001/fda-3-4.csv]

0.000	982.821
0.005	703.783
0.010	682.122
0.015	1163.100
0.020	1506.337
0.025	313.978
0.030	692.453
0.035	689.431
0.040	524.007
0.045	1138.415
0.050	862.912
0.055	1446.775
0.060	466.618
0.065	58.462
0.070	1081.714
0.075	1087.825
0.080	1447.723
0.085	1002.772
0.090	105.696
0.095	338.041
0.100	783.410
0.105	1175.929
0.110	1631.486
0.115	1313.361
0.120	3382.409
0.125	2934.634
0.130	1837.842
0.135	3034.742
0.140	3500.092
0.145	3769.656
0.150	4268.285
0.155	4112.074
0.160	3645.313
0.165	2744.440
0.170	2238.337
0.175	3375.314
0.180	3866.219
0.185	3379.951
0.190	4468.715
0.195	5879.024
0.200	6322.408
0.205	5773.631
0.210	6173.267
0.215	6022.637
0.220	6895.070
0.225	6713.548
0.230	7640.799
0.235	8957.242
0.240	8207.666
0.245	7770.212
0.250	7629.419
0.255	7489.366
0.260	7114.812
0.265	8037.697
0.270	7945.658
0.275	9448.905
0.280	9152.533
0.285	8171.296
0.290	8653.039
0.295	9350.659
0.300	9083.349
0.305	8954.258
0.310	9698.163
0.315	9229.706
0.320	9622.728
0.325	9417.000
0.330	9949.049
0.335	9214.419
0.340	9210.674
0.345	9038.531
0.350	9874.805
0.355	9934.063
0.360	8920.168
0.365	9827.323
0.370	10428.603
0.375	10214.440
0.380	9236.318
0.385	9492.197
0.390	9305.747
0.395	9460.925
0.400	9003.630
0.405	9315.129
0.410	9358.929
0.415	9359.696
0.420	9037.441
0.425	8939.367
0.430	9230.195
0.435	8686.492
0.440	8670.712
0.445	9292.455
0.450	9593.396
0.455	8964.327
0.460	9483.324
0.465	8928.167
0.470	8919.966
0.475	8914.843
0.480	8884.536
0.485	9112.950
0.490	8989.065
0.495	8694.282
0.500	8540.689
0.505	8702.317
0.510	8614.429
0.515	8638.972
0.520	8533.740
0.525	8463.713
0.530	8266.547
0.535	8229.674
0.540	8644.740
0.545	8405.674
0.550	7405.414
0.555	5057.358
0.560	3383.475
0.565	6739.678
0.570	7718.669
0.575	8039.707
0.580	8412.977
0.585	8258.771
0.590	8114.072
0.595	8243.242
0.600	8386.403
0.605	7924.108
0.610	8066.816
0.615	8073.523
0.620	7740.396
0.625	7711.553
0.630	7654.867
0.635	7615.859
0.640	7403.270
0.645	7438.166
0.650	7214.977
0.655	7538.508
0.660	7288.931
0.665	7072.282
0.670	7191.178
0.675	7285.859
0.680	7150.783
0.685	7011.550
0.690	6924.505
0.695	6893.071
0.700	6840.867
0.705	6404.428
0.710	6557.650
0.715	6418.351
0.720	6248.944
0.725	6266.532
0.730	6062.462
0.735	6002.062
0.740	6043.259
0.745	5556.645
0.750	4400.749
0.755	3003.128
0.760	4830.704
0.765	5385.205
0.770	5427.928
0.775	5641.335
0.780	5657.960
0.785	5505.297
0.790	5367.342
0.795	5538.501
0.800	5371.747
0.805	5226.188
0.810	5200.831
0.815	5122.969
0.820	5126.852
0.825	5041.115
0.830	4834.745
0.835	4883.609
0.840	4949.948
0.845	4697.970
0.850	4656.651
0.855	4810.596
0.860	4689.560
0.865	4688.636
0.870	4625.444
0.875	4650.973
0.880	4655.611
0.885	4570.648
0.890	4515.005
0.895	4590.801
0.900	4416.930
0.905	4310.290
0.910	4399.447
0.915	4262.914
0.920	4104.108
0.925	4087.016
0.930	4081.180
0.935	4031.208
0.940	3957.533
0.945	3812.933
0.950	3851.262
0.955	3832.733
0.960	3665.275
0.965	3631.449
0.970	3594.508
0.975	3587.993
0.980	3357.585
0.985	3145.343
0.990	2113.562
0.995	2839.048
1.000	3126.688
1.005	3452.966
1.010	3460.989
1.015	3246.916
1.020	3290.556
1.025	3323.962
1.030	3238.049
1.035	3091.537
1.040	3032.562
1.045	3075.933
1.050	3025.840
1.055	2829.869
1.060	2875.802
1.065	2870.266
1.070	2758.619
1.075	2627.333
1.080	2582.282
1.085	2424.106
1.090	2041.263
1.095	979.381
1.100	143.385
1.105	859.699
1.110	1440.378
1.115	778.825
1.120	1494.537
1.125	2092.242
1.130	2294.489
1.135	2301.918
1.140	2222.379
1.145	2156.308
1.150	1836.156
1.155	1019.232
1.160	692.126
1.165	90.715
1.170	568.296
1.175	1419.796
1.180	1793.916
1.185	1960.418
1.190	2033.344
1.195	1953.797
1.200	1950.526
1.205	1648.661
1.210	594.252
1.215	1318.246
1.220	1728.167
1.225	1695.172
1.230	909.481
1.235	1207.562
1.240	1731.044
1.245	1990.910
1.250	1993.958
1.255	2028.926
1.260	2021.295
1.265	1953.471
1.270	2011.824
1.275	1947.446
1.280	1811.026
1.285	1879.850
1.290	1920.076
1.295	1785.525
1.300	1838.609
1.305	1849.424
1.310	1801.285
1.315	1806.796
1.320	1776.424
1.325	1588.776
1.330	1739.877
1.335	1754.459
1.340	1778.764
1.345	1840.971
1.350	1712.530
1.355	1726.604
1.360	1777.392
1.365	1703.666
1.370	1640.167
1.375	1660.756
1.380	1641.375
1.385	1552.582
1.390	1518.124
1.395	1456.392
1.400	1376.630
1.405	1145.843
1.410	469.273
1.415	41.692
1.420	723.973
1.425	1164.304
1.430	1337.380
1.435	1445.186
1.440	1448.263
1.445	1408.816
1.450	1462.578
1.455	1498.126
1.460	1431.691
1.465	1439.235
1.470	1461.343
1.475	1418.492
1.480	1388.441
1.485	1387.168
1.490	1379.330
1.495	1350.513
1.500	1295.820
1.505	1307.410
1.510	1303.840
1.515	1254.560
1.520	1233.514
1.525	1249.915
1.530	1228.626
1.535	1194.027
1.540	1179.411
1.545	1119.022
1.550	1163.786
1.555	1135.965
1.560	1123.638
1.565	1157.486
1.570	1131.537
1.575	1086.278
1.580	1101.799
1.585	1089.618
1.590	1008.339
1.595	962.822
1.600	805.014
1.605	271.455
1.610	486.839
1.615	792.441
1.620	884.370
1.625	888.072
1.630	853.928
1.635	832.867
1.640	806.529
1.645	725.375
1.650	662.963
1.655	526.883
1.660	188.303
1.665	45.786
1.670	29.776
1.675	47.523
1.680	82.725
1.685	318.125
1.690	493.718
1.695	568.684
1.700	564.491
1.705	511.255
1.710	352.549
1.715	71.026
1.720	29.642
1.725	56.922
1.730	248.024
1.735	448.448
1.740	550.931
1.745	596.873
1.750	620.105
1.755	605.171
1.760	587.565
1.765	333.169
1.770	422.238
1.775	534.077
1.780	571.450
1.785	559.310
1.790	528.048
1.795	368.848
1.800	126.399
1.805	271.137
1.810	464.655
1.815	527.682
1.820	542.053
1.825	550.368
1.830	545.866
1.835	534.335
1.840	523.648
1.845	515.282
1.850	494.397
1.855	467.520
1.860	427.884
1.865	307.420
1.870	71.095
1.875	71.884
1.880	285.386
1.885	391.575
1.890	426.850
1.895	446.485
1.900	451.071
1.905	442.015
1.910	419.099
1.915	377.739
1.920	162.931
1.925	9.577
1.930	244.773
1.935	366.009
1.940	409.190
1.945	421.711
1.950	420.310
1.955	419.589
1.960	417.024
1.965	408.739
1.970	407.267
1.975	404.266
1.980	393.410
1.985	391.585
1.990	386.961
1.995	379.257
2.000	375.424
2.005	370.501
2.010	364.160
2.015	365.288
2.020	295.710
2.025	320.286
2.030	333.524
2.035	315.775
2.040	243.031
2.045	61.671
2.050	181.875
2.055	271.483
2.060	300.743
2.065	300.521
2.070	291.412
2.075	221.484
2.080	100.414
2.085	217.440
2.090	265.224
2.095	278.797
2.100	281.133
2.105	279.933
2.110	274.849
2.115	272.340
2.120	270.164
2.125	262.948
2.130	255.180
2.135	248.129
2.140	240.215
2.145	226.690
2.150	209.226
2.155	188.837
2.160	138.690
2.165	41.485
2.170	5.609
2.175	56.488
2.180	116.433
2.185	143.752
2.190	142.228
2.195	71.364
2.200	8.590
2.205	33.315
2.210	93.967
2.215	121.084
2.220	68.108
2.225	8.390
2.230	20.792
2.235	83.530
2.240	123.300
2.245	133.098
2.250	127.533
2.255	121.698
2.260	84.812
2.265	18.771
2.270	11.232
2.275	26.756
2.280	76.152
2.285	108.541
2.290	120.543
2.295	123.907
2.300	124.698
2.305	123.181
2.310	120.293
2.315	116.031
2.320	103.399
2.325	93.558
2.330	98.371
2.335	96.031
2.340	89.200
2.345	58.867
2.350	8.092
2.355	47.641
2.360	67.252
2.365	59.993
2.370	22.119
2.375	33.130
2.380	57.251
2.385	55.170
2.390	21.251
2.395	2.795
2.400	5.425
2.405	26.819
2.410	50.975
2.415	61.748
2.420	67.263
2.425	68.393
2.430	63.429
2.435	56.718
2.440	64.267
2.445	65.647
2.450	53.878
2.455	51.097
2.460	36.830
2.465	7.553
2.470	6.085
2.475	17.332
2.480	40.266
2.485	55.157
2.490	62.322
2.495	63.588
2.500	65.646
2.505	66.944
2.510	68.288
2.515	65.688
2.520	67.863
2.525	66.354
2.530	65.710
2.535	66.017
2.540	65.331
2.545	64.463
2.550	63.466
2.555	61.454
2.560	61.425
2.565	61.650
2.570	52.061
2.575	49.392
2.580	54.283
2.585	57.037
2.590	55.823
2.595	53.806
2.600	54.302
2.605	51.381
2.610	47.754
2.615	45.380
2.620	40.349
2.625	33.450
2.630	16.553
2.635	4.942
2.640	2.797
2.645	1.467
2.650	2.009
2.655	5.246
2.660	11.803
2.665	13.576
2.670	4.425
2.675	18.779
2.680	30.086
2.685	29.988
2.690	14.393
2.695	12.056
2.700	30.339
2.705	37.921
2.710	40.965
2.715	42.180
2.720	42.974
2.725	42.412
2.730	41.906
2.735	39.487
2.740	39.123
2.745	34.965
2.750	31.757
2.755	27.862
2.760	25.594
2.765	15.687
2.770	3.523
2.775	1.004
2.780	1.381
2.785	1.334
2.790	7.191
2.795	12.559
2.800	18.161
2.805	21.596
2.810	25.258
2.815	30.919
2.820	32.143
2.825	31.113
2.830	31.731
2.835	31.635
2.840	32.154
2.845	30.234
2.850	29.680
2.855	29.740
2.860	27.930
2.865	27.150
2.870	25.243
2.875	24.892
2.880	12.489
2.885	3.143
2.890	2.990
2.895	6.577
2.900	13.539
2.905	18.817
2.910	21.327
2.915	22.384
2.920	21.701
2.925	22.121
2.930	21.784
2.935	19.501
2.940	18.028
2.945	17.073
2.950	16.068
2.955	13.256
2.960	11.072
2.965	4.795
2.970	1.571
2.975	1.244
2.980	2.011
2.985	1.041
2.990	5.124
2.995	7.086
3.000	5.953
3.005	2.578
3.010	0.801
3.015	1.040
3.020	0.241
3.025	1.960
3.030	1.390
3.035	3.898
3.040	4.630
3.045	2.276
3.050	1.409
3.055	3.731
3.060	5.412
3.065	6.369
3.070	8.136
3.075	8.258
3.080	7.238
3.085	6.360
3.090	8.649
3.095	9.349
3.100	8.362
3.105	7.930
3.110	6.340
3.115	7.088
3.120	7.175
3.125	6.138
3.130	2.654
3.135	0.767
3.140	1.027
3.145	1.493
3.150	0.885
3.155	2.539
3.160	4.099
3.165	2.311
3.170	0.947
3.175	0.822
3.180	1.782
3.185	1.206
3.190	0.481
3.195	2.290
3.200	3.997
3.205	3.495
3.210	3.336
3.215	2.285
3.220	0.774
3.225	2.458
3.230	3.151
3.235	1.323
3.240	0.893
3.245	2.501
3.250	3.080
3.255	2.556
3.260	4.133
3.265	3.807
3.270	3.116
3.275	4.659
3.280	3.510
3.285	2.748
3.290	2.992
3.295	2.505
3.300	4.012
3.305	1.920
3.310	1.895
3.315	4.094
3.320	3.085
3.325	2.545
3.330	1.266
3.335	0.922
3.340	0.349
3.345	2.344
3.350	1.287
3.355	1.517
3.360	0.772
3.365	2.626
3.370	2.355
3.375	1.703
3.380	1.840
3.385	3.165
3.390	1.849
3.395	3.051
3.400	2.629
3.405	1.506
3.410	1.720
3.415	2.842
3.420	2.662
3.425	1.138
3.430	1.395
3.435	2.978
3.440	2.984
3.445	2.714
3.450	2.778
3.455	2.658
3.460	1.937
3.465	3.229
3.470	2.306
3.475	1.656
3.480	0.851
3.485	1.646
3.490	1.819
3.495	1.650
3.500	1.283
3.505	0.522
3.510	1.997
3.515	1.047
3.520	2.108
3.525	1.848
3.530	1.843
3.535	3.062
3.540	1.270
3.545	0.465
3.550	0.460
3.555	1.081
3.560	1.524
3.565	1.817
3.570	2.697
3.575	3.740
3.580	3.075
3.585	2.673
3.590	2.202
3.595	1.532
3.600	1.128
3.605	0.659
3.610	1.323
3.615	1.515
3.620	1.579
3.625	0.936
3.630	1.279
3.635	1.419
3.640	1.232
3.645	1.242
3.650	0.414
3.655	0.304
3.660	0.404
3.665	0.805
3.670	0.960
3.675	0.768
3.680	1.351
3.685	0.548
3.690	1.233
3.695	1.598
3.700	0.924
3.705	1.166
3.710	1.806
3.715	2.361
3.720	2.054
3.725	1.923
3.730	1.942
3.735	1.747
3.740	0.860
3.745	3.272
3.750	2.651
3.755	1.977
3.760	3.843
3.765	2.514
3.770	3.073
3.775	2.648
3.780	1.287
3.785	1.602
3.790	0.913
3.795	1.029
3.800	1.328
3.805	0.550
3.810	0.463
3.815	1.001
3.820	0.457
3.825	0.471
3.830	0.742
3.835	2.107
3.840	0.931
3.845	0.794
3.850	2.059
3.855	2.001
3.860	0.908
3.865	0.679
3.870	1.898
3.875	1.292
3.880	1.401
3.885	1.789
3.890	1.120
3.895	1.124
3.900	2.107
3.905	0.768
3.910	1.526
3.915	1.054
3.920	0.852
3.925	1.847
3.930	0.870
3.935	0.121
3.940	1.070
3.945	1.634
3.950	0.449
3.955	0.708
3.960	1.034
3.965	0.939
3.970	0.503
3.975	0.402
3.980	0.335
3.985	0.405
3.990	1.409
3.995	0.280
4.000	0.313
4.005	0.394
4.010	0.647
4.015	0.619
4.020	0.521
4.025	0.308
4.030	0.854
4.035	0.755
4.040	0.525
4.045	0.866
4.050	0.881
4.055	0.346
4.060	0.203
4.065	0.794
4.070	1.369
4.075	1.471
4.080	0.663
4.085	1.643
4.090	0.546
4.095	0.737
4.100	0.722
4.105	0.116
4.110	0.360
4.115	0.667
4.120	0.426
4.125	0.617
4.130	0.228
4.135	0.264
4.140	0.557
4.145	0.484
4.150	0.352
4.155	0.710
4.160	0.850
4.165	0.809
4.170	0.155
4.175	0.382
4.180	0.212
4.185	0.237
4.190	0.485
4.195	0.868
4.200	0.510
4.205	0.062
4.210	1.098
4.215	0.547
4.220	1.226
4.225	0.658
4.230	0.992
4.235	0.810
4.240	0.986
4.245	1.205
4.250	0.952
4.255	0.922
4.260	0.264
4.265	1.072
4.270	0.709
4.275	1.198
4.280	1.174
4.285	0.254
4.290	0.312
4.295	0.516
4.300	0.278
4.305	1.016
4.310	1.525
4.315	0.661
4.320	1.561
4.325	0.502
4.330	0.466
4.335	1.145
4.340	0.498
4.345	2.049
4.350	0.835
4.355	0.417
4.360	0.799
4.365	0.171
4.370	0.322
4.375	0.553
4.380	0.866
4.385	0.703
4.390	0.936
4.395	0.546
4.400	0.828
4.405	1.137
4.410	0.468
4.415	1.127
4.420	0.576
4.425	0.682
4.430	0.706
4.435	0.987
4.440	0.570
4.445	0.807
4.450	0.172
4.455	0.537
4.460	0.353
4.465	1.145
4.470	0.955
4.475	0.492
4.480	0.243
4.485	0.831
4.490	0.484
4.495	0.920
4.500	0.776
4.505	0.434
4.510	0.370
4.515	0.639
4.520	0.526
4.525	0.773
4.530	0.816
4.535	0.642
4.540	1.263
4.545	0.340
4.550	1.296
4.555	1.014
4.560	1.105
4.565	0.228
4.570	0.091
4.575	0.309
4.580	0.117
4.585	0.371
4.590	0.977
4.595	0.525
4.600	1.430
4.605	1.212
4.610	0.537
4.615	0.677
4.620	0.470
4.625	1.228
4.630	1.061
4.635	0.231
4.640	0.133
4.645	0.920
4.650	0.399
4.655	0.283
4.660	0.583
4.665	0.756
4.670	1.174
4.675	0.550
4.680	0.515
4.685	0.222
4.690	0.225
4.695	0.148
4.700	0.661
4.705	1.404
4.710	0.654
4.715	0.583
4.720	0.304
4.725	0.276
4.730	0.263
4.735	0.891
4.740	0.278
4.745	0.401
4.750	0.259
4.755	0.072
4.760	0.422
4.765	0.425
4.770	0.572
4.775	0.505
4.780	0.402
4.785	1.004
4.790	0.778
4.795	1.160
4.800	0.356
4.805	0.312
4.810	0.582
4.815	1.420
4.820	0.606
4.825	0.410
4.830	0.466
4.835	0.558
4.840	0.185
4.845	0.323
4.850	1.232
4.855	0.962
4.860	1.128
4.865	0.478
4.870	0.611
4.875	1.197
4.880	1.229
4.885	0.571
4.890	0.951
4.895	0.439
4.900	0.474
4.905	0.923
4.910	0.106
4.915	0.990
4.920	0.932
4.925	0.434
4.930	0.745
4.935	0.410
4.940	0.767
4.945	0.409
4.950	0.735
4.955	0.498
4.960	1.016
4.965	0.349
4.970	0.110
4.975	0.184
4.980	0.524
4.985	0.720
4.990	0.442
4.995	0.965
5.000	0.838
5.005	0.699
5.010	0.512
5.015	1.237
5.020	0.566
5.025	0.208
5.030	0.425
5.035	0.357
5.040	0.338
5.045	1.268
5.050	0.796
5.055	0.821
5.060	0.599
5.065	0.799
5.070	0.462
5.075	0.951
5.080	0.930
5.085	0.882
5.090	0.922
5.095	1.228
5.100	1.177
5.105	1.615
5.110	1.073
5.115	0.881
5.120	0.627
5.125	0.526
5.130	0.292
5.135	1.227
5.140	0.749
5.145	0.420
5.150	0.505
5.155	1.135
5.160	0.833
5.165	0.831
5.170	1.056
5.175	0.323
5.180	0.891
5.185	1.882
5.190	1.109
5.195	0.835
5.200	0.174
5.205	0.082
5.210	0.830
5.215	0.859
5.220	0.636
5.225	0.155
5.230	1.057
5.235	0.382
5.240	0.676
5.245	0.410
5.250	0.463
5.255	1.520
5.260	1.603
5.265	0.585
5.270	1.175
5.275	0.836
5.280	0.449
5.285	0.179
5.290	1.093
5.295	0.980
5.300	1.126
5.305	0.813
5.310	0.430
5.315	0.735
5.320	0.791
5.325	0.729
5.330	1.178
5.335	0.699
5.340	0.392
5.345	0.521
5.350	0.877
5.355	1.163
5.360	0.693
5.365	0.825
5.370	0.557
5.375	1.018
5.380	0.329
5.385	0.548
5.390	0.845
5.395	1.631
5.400	1.089
5.405	0.506
5.410	0.555
5.415	0.128
5.420	0.573
5.425	0.446
5.430	0.785
5.435	0.287
5.440	0.354
5.445	0.431
5.450	0.120
5.455	1.480
5.460	1.082
5.465	0.345
5.470	0.839
5.475	0.957
5.480	0.810
5.485	0.659
5.490	0.496
5.495	0.376
5.500	0.722
5.505	0.417
5.510	0.587
5.515	0.332
5.520	0.529
5.525	0.153
5.530	0.621
5.535	0.258
5.540	1.270
5.545	0.325
5.550	0.518
5.555	0.142
5.560	0.906
5.565	0.492
5.570	0.440
5.575	0.866
5.580	1.281
5.585	0.249
5.590	1.565
5.595	0.844
5.600	0.911
5.605	0.547
5.610	0.579
5.615	0.889
5.620	0.619
5.625	1.398
5.630	0.698
5.635	1.207
5.640	0.497
5.645	0.401
5.650	0.849
5.655	0.740
5.660	1.252
5.665	0.497
5.670	0.279
5.675	0.862
5.680	0.744
5.685	0.473
5.690	0.408
5.695	0.762
5.700	0.876
5.705	0.936
5.710	0.851
5.715	1.006
5.720	0.435
5.725	0.416
5.730	0.381
5.735	0.640
5.740	0.792
5.745	1.411
5.750	0.277
5.755	0.975
5.760	0.213
5.765	0.785
5.770	0.765
5.775	0.225
5.780	1.008
5.785	0.275
5.790	0.532
5.795	0.301
5.800	0.611
5.805	0.468
5.810	0.228
5.815	0.537
5.820	0.292
5.825	0.374
5.830	0.835
5.835	0.963
5.840	0.830
5.845	0.814
5.850	0.269
5.855	0.586
5.860	0.502
5.865	0.201
5.870	1.055
5.875	0.449
5.880	0.951
5.885	0.572
5.890	0.249
5.895	0.660
5.900	1.621
5.905	0.955
5.910	0.505
5.915	0.630
5.920	0.946
5.925	0.770
5.930	0.176
5.935	0.762
5.940	0.670
5.945	0.876
5.950	0.841
5.955	0.568
5.960	1.086
5.965	0.172
5.970	1.363
5.975	1.319
5.980	0.910
5.985	0.984
5.990	0.251
5.995	0.461
6.000	0.392
6.005	0.654
6.010	0.508
6.015	0.887
6.020	0.552
6.025	0.457
6.030	0.169
6.035	0.960
6.040	0.953
6.045	0.601
6.050	1.074
6.055	0.718
6.060	0.402
6.065	0.200
6.070	0.474
6.075	1.573
6.080	0.548
6.085	1.448
6.090	0.364
6.095	0.196
6.100	0.560
6.105	0.564
6.110	1.329
6.115	0.654
6.120	0.397
6.125	0.855
6.130	0.920
6.135	0.600
6.140	0.799
6.145	0.703
6.150	0.441
6.155	1.224
6.160	0.658
6.165	0.864
6.170	0.957
6.175	0.573
6.180	0.319
6.185	0.322
6.190	0.492
6.195	0.505
6.200	0.533
6.205	0.888
6.210	0.451
6.215	0.547
6.220	0.905
6.225	0.268
6.230	0.633
6.235	0.671
6.240	0.379
6.245	0.684
6.250	0.042
6.255	0.959
6.260	1.449
6.265	0.783
6.270	0.496
6.275	0.561
6.280	0.657
6.285	0.417
6.290	0.421
6.295	1.095
6.300	0.217
6.305	0.398
6.310	0.265
6.315	0.574
6.320	0.607
6.325	0.994
6.330	0.859
6.335	0.675
6.340	0.488
6.345	0.492
6.350	1.198
6.355	0.389
6.360	0.441
6.365	0.236
6.370	0.656
6.375	0.220
6.380	0.756
6.385	0.730
6.390	1.368
6.395	0.429
6.400	0.447
6.405	1.235
6.410	0.287
6.415	1.140
6.420	0.896
6.425	0.586
6.430	0.505
6.435	0.550
6.440	1.052
6.445	1.258
6.450	0.555
6.455	1.053
6.460	1.011
6.465	1.497
6.470	0.735
6.475	1.227
6.480	0.122
6.485	1.129
6.490	0.440
6.495	0.162
6.500	0.298
6.505	0.652
6.510	0.757
6.515	0.856
6.520	0.194
6.525	0.481
6.530	0.346
6.535	0.416
6.540	0.180
6.545	0.653
6.550	0.366
6.555	1.367
6.560	1.143
6.565	0.308
6.570	1.062
6.575	0.877
6.580	0.284
6.585	0.572
6.590	0.996
6.595	0.449
6.600	0.285
6.605	0.659
6.610	0.941
6.615	0.316
6.620	1.302
6.625	0.564
6.630	0.405
6.635	0.241
6.640	0.698
6.645	0.824
6.650	0.337
6.655	0.255
6.660	0.855
6.665	0.933
6.670	0.456
6.675	0.837
6.680	0.985
6.685	1.366
6.690	0.936
6.695	0.309
6.700	0.197
6.705	0.730
6.710	0.436
6.715	0.389
6.720	0.439
6.725	0.342
6.730	0.604
6.735	0.172
6.740	0.816
6.745	0.753
6.750	1.739
6.755	0.321
6.760	0.438
6.765	0.171
6.770	0.455
6.775	1.273
6.780	1.171
6.785	0.806
6.790	0.540
6.795	1.025
6.800	0.924
6.805	1.437
6.810	0.745
6.815	0.365
6.820	0.816
6.825	0.348
6.830	0.270
6.835	0.257
6.840	1.485
6.845	0.298
6.850	0.330
6.855	0.209
6.860	0.816
6.865	0.729
6.870	0.963
6.875	0.104
6.880	0.240
6.885	1.009
6.890	0.736
6.895	0.206
6.900	0.611
6.905	0.689
6.910	1.518
6.915	0.347
6.920	1.015
6.925	0.213
6.930	0.978
6.935	0.593
6.940	1.097
6.945	1.062
6.950	0.144
6.955	1.010
6.960	0.235
6.965	0.592
6.970	0.505
6.975	1.014
6.980	0.771
6.985	0.592
6.990	0.393
6.995	0.698
7.000	0.418
7.005	0.238
7.010	0.339
7.015	0.619
7.020	0.311
7.025	0.556
7.030	0.862
7.035	0.256
7.040	1.534
7.045	0.494
7.050	0.166
7.055	0.376
7.060	1.008
7.065	0.175
7.070	1.195
7.075	0.741
7.080	0.596
7.085	0.370
7.090	0.978
7.095	0.878
7.100	0.598
7.105	0.622
7.110	0.504
7.115	0.354
7.120	0.657
7.125	0.877
7.130	1.353
7.135	0.285
7.140	0.849
7.145	0.507
7.150	0.623
7.155	0.613
7.160	0.706
7.165	0.563
7.170	0.403
7.175	0.050
7.180	0.324
7.185	0.394
7.190	0.328
7.195	0.345
7.200	0.713
7.205	0.058
7.210	0.081
7.215	0.942
7.220	0.529
7.225	0.323
7.230	1.074
7.235	0.703
7.240	0.520
7.245	0.312
7.250	0.628
7.255	0.510
7.260	0.283
7.265	0.280
7.270	0.709
7.275	0.116
7.280	1.309
7.285	0.297
7.290	0.428
7.295	0.452
7.300	0.942
7.305	1.256
7.310	1.301
7.315	0.642
7.320	0.190
7.325	0.487
7.330	0.286
7.335	0.239
7.340	0.612
7.345	0.936
7.350	0.283
7.355	0.792
7.360	0.992
7.365	0.651
7.370	0.053
7.375	0.902
7.380	0.801
7.385	0.659
7.390	0.825
7.395	0.643
7.400	1.345
7.405	0.814
7.410	1.153
7.415	0.560
7.420	0.558
7.425	0.312
7.430	1.065
7.435	1.227
7.440	0.644
7.445	0.295
7.450	0.083
7.455	1.378
7.460	0.298
7.465	0.430
7.470	0.669
7.475	0.834
7.480	0.423
7.485	0.232
7.490	0.176
7.495	0.561
7.500	0.534
7.505	0.035
7.510	0.591
7.515	0.520
7.520	1.114
7.525	0.617
7.530	0.769
7.535	0.993
7.540	0.739
7.545	0.803
7.550	0.558
7.555	0.629
7.560	0.378
7.565	0.419
7.570	0.193
7.575	0.577
7.580	1.041
7.585	0.179
7.590	0.904
7.595	0.454
7.600	0.473
7.605	0.324
7.610	0.391
7.615	0.493
7.620	0.165
7.625	1.032
7.630	0.330
7.635	0.582
7.640	0.724
7.645	0.794
7.650	0.913
7.655	1.363
7.660	0.449
7.665	0.701
7.670	0.386
7.675	0.996
7.680	0.176
7.685	0.266
7.690	0.175
7.695	0.668
7.700	0.328
7.705	1.188
7.710	1.310
7.715	0.970
7.720	0.295
7.725	0.575
7.730	1.020
7.735	1.153
7.740	0.340
7.745	0.500
7.750	0.393
7.755	1.251
7.760	0.967
7.765	0.963
7.770	0.950
7.775	0.307
7.780	0.387
7.785	1.276
7.790	0.231
7.795	0.256
7.800	0.631
7.805	0.175
7.810	1.003
7.815	0.714
7.820	1.109
7.825	0.495
7.830	0.242
7.835	1.438
7.840	0.480
7.845	0.196
7.850	0.491
7.855	0.871
7.860	0.431
7.865	0.390
7.870	0.282
7.875	0.845
7.880	0.897
7.885	0.798
7.890	0.462
7.895	0.221
7.900	1.114
7.905	0.895
7.910	0.279
7.915	0.809
7.920	0.294
7.925	0.332
7.930	0.657
7.935	1.048
7.940	1.312
7.945	0.498
7.950	1.283
7.955	0.419
7.960	0.669
7.965	0.773
7.970	0.644
7.975	0.821
7.980	0.622
7.985	0.734
7.990	0.282
7.995	0.217
8.000	0.397
8.005	0.934
8.010	0.643
8.015	0.619
8.020	0.233
8.025	0.162
8.030	0.548
8.035	0.623
8.040	0.748
8.045	0.900
8.050	0.435
8.055	0.366
8.060	0.308
8.065	0.965
8.070	0.090
8.075	1.053
8.080	0.261
8.085	0.089
8.090	0.843
8.095	0.230
8.100	0.446
8.105	0.452
8.110	1.195
8.115	0.848
8.120	0.609
8.125	1.089
8.130	0.612
8.135	0.229
8.140	0.795
8.145	0.314
8.150	0.848
8.155	0.526
8.160	0.717
8.165	0.648
8.170	0.507
8.175	0.427
8.180	0.879
8.185	0.776
8.190	0.699
8.194	0.642
8.199	1.173
8.204	1.114
8.209	1.258
8.214	1.335
8.219	0.840
8.224	0.814
8.229	0.950
8.234	0.210
8.239	0.580
8.244	0.301
8.249	0.240
8.254	0.693
8.259	0.642
8.264	0.324
8.269	0.799
8.274	0.383
8.279	0.726
8.284	1.243
8.289	0.260
8.294	0.823
8.299	0.484
8.304	0.381
8.309	0.245
8.314	0.448
8.319	0.378
8.324	0.752
8.329	0.825
8.334	0.212
8.339	0.647
8.344	1.130
8.349	0.491
8.354	0.056
8.359	0.203
8.364	0.037
8.369	0.300
8.374	0.222
8.379	0.464
8.384	0.564
8.389	0.432
8.394	0.348
8.399	0.420
8.404	1.245
8.409	0.524
8.414	0.950
8.419	0.669
8.424	1.365
8.429	0.570
8.434	0.692
8.439	1.023
8.444	0.544
8.449	1.063
8.454	0.664
8.459	0.618
8.464	0.381
8.469	1.076
8.474	0.891
8.479	0.502
8.484	0.733
8.489	0.337
8.494	0.834
8.499	0.851
8.504	1.005
8.509	0.455
8.514	0.560
8.519	0.206
8.524	0.559
8.529	0.758
8.534	1.266
8.539	0.780
8.544	0.842
8.549	0.613
8.554	0.253
8.559	0.692
8.564	0.401
8.569	0.398
8.574	0.672
8.579	1.197
8.584	0.078
8.589	0.776
8.594	0.266
8.599	0.875
8.604	0.663
8.609	0.899
8.614	0.825
8.619	1.061
8.624	0.927
8.629	0.575
8.634	0.303
8.639	0.255
8.644	0.759
8.649	0.725
8.654	0.222
8.659	0.639
8.664	0.552
8.669	0.586
8.674	0.791
8.679	0.550
8.684	0.189
8.689	1.064
8.694	0.393
8.699	0.537
8.704	0.398
8.709	0.161
8.714	0.177
8.719	0.293
8.724	0.356
8.729	1.228
8.734	0.572
8.739	0.363
8.744	0.481
8.749	0.915
8.754	0.145
8.759	0.681
8.764	0.728
8.769	1.092
8.774	0.657
8.779	0.493
8.784	1.035
8.789	0.745
8.794	0.705
8.799	0.644
8.804	0.443
8.809	0.510
8.814	0.972
8.819	0.696
8.824	0.861
8.829	0.392
8.834	0.375
8.839	0.371
8.844	0.328
8.849	0.491
8.854	0.551
8.859	0.972
8.864	0.672
8.869	0.934
8.874	0.632
8.879	0.282
8.884	0.474
8.889	0.580
8.894	1.375
8.899	0.968
8.904	0.803
8.909	1.481
8.914	0.359
8.919	0.198
8.924	0.678
8.929	0.564
8.934	0.650
8.939	0.377
8.944	0.846
8.949	0.936
8.954	0.408
8.959	0.803
8.964	0.607
8.969	0.077
8.974	0.539
8.979	0.637
8.984	0.495
8.989	0.244
8.994	1.719
8.999	0.473
9.004	0.620
9.009	1.036
9.014	0.172
9.019	0.372
9.024	0.428
9.029	0.453
9.034	0.730
9.039	1.178
9.044	0.717
9.049	0.352
9.054	0.841
9.059	0.528
9.064	0.269
9.069	0.475
9.074	0.577
9.079	0.252
9.084	1.148
9.089	0.697
9.094	0.318
9.099	0.357
9.104	0.236
9.109	0.519
9.114	0.081
9.119	0.448
9.124	1.074
9.129	0.944
9.134	1.016
9.139	0.792
9.144	0.501
9.149	1.225
9.154	0.402
9.159	0.890
9.164	0.447
9.169	1.197
9.174	0.348
9.179	0.319
9.184	0.439
9.189	0.625
9.194	0.558
9.199	0.489
9.204	0.491
9.209	1.130
9.214	0.364
9.219	0.363
9.224	0.341
9.229	0.225
9.234	0.707
9.239	1.074
9.244	0.320
9.249	0.506
9.254	1.538
9.259	0.600
9.264	0.695
9.269	0.224
9.274	0.930
9.279	0.260
9.284	0.821
9.289	0.224
9.294	1.107
9.299	1.080
9.304	0.366
9.309	1.131
9.314	0.721
9.319	0.604
9.324	0.259
9.329	0.324
9.334	0.583
9.339	0.293
9.344	0.338
9.349	0.519
9.354	0.901
9.359	0.790
9.364	0.263
9.369	1.202
9.374	0.671
9.379	0.477
9.384	0.268
9.389	0.903
9.394	1.177
9.399	0.943
9.404	0.938
9.409	0.635
9.414	0.091
9.419	0.773
9.424	0.818
9.429	1.179
9.434	0.774
9.439	0.630
9.444	0.659
9.449	0.545
9.454	0.054
9.459	0.467
9.464	0.766
9.469	0.383
9.474	0.492
9.479	1.029
9.484	1.061
9.489	0.628
9.494	0.395
9.499	0.899
9.504	0.701
9.509	0.300
9.514	0.751
9.519	0.758
9.524	0.575
9.529	1.214
9.534	0.337
9.539	0.220
9.544	1.062
9.549	1.187
9.554	1.290
9.559	0.495
9.564	0.205
9.569	0.936
9.574	1.315
9.579	0.509
9.584	0.812
9.589	0.638
9.594	0.749
9.599	1.598
9.604	1.356
9.609	1.546
9.614	0.179
9.619	1.285
9.624	0.104
9.629	0.694
9.634	0.268
9.639	0.488
9.644	0.454
9.649	0.652
9.654	0.798
9.659	0.720
9.664	0.356
9.669	0.729
9.674	0.174
9.679	0.385
9.684	1.547
9.689	0.603
9.694	0.593
9.699	1.064
9.704	0.891
9.709	1.116
9.714	0.262
9.719	1.058
9.724	0.547
9.729	0.670
9.734	0.605
9.739	0.269
9.744	0.194
9.749	0.269
9.754	0.932
9.759	0.358
9.764	0.367
9.769	0.420
9.774	0.547
9.779	0.241
9.784	0.568
9.789	1.047
9.794	1.404
9.799	1.022
9.804	0.700
9.809	1.177
9.814	0.929
9.819	0.249
9.824	0.716
9.829	1.538
9.834	0.294
9.839	0.543
9.844	0.401
9.849	0.725
9.854	0.101
9.859	0.817
9.864	0.656
9.869	1.234
9.874	0.169
9.879	0.773
9.884	0.797
9.889	0.496
9.894	0.397
9.899	0.320
9.904	0.618
9.909	0.551
9.914	0.846
9.919	0.693
9.924	0.528
9.929	0.526
9.934	0.981
9.939	0.551
9.944	0.424
9.949	0.488
9.954	0.564
9.959	0.693
9.964	0.225
9.969	0.270
9.974	1.063
9.979	0.419
9.984	0.398
9.989	0.841
9.994	0.762
[truncated: 1 more rows]
