# Supplementary material for: Chemometric Analysis of a Ternary Mixture of Caffeine, Quinic Acid, and Nicotinic Acid by Terahertz Spectroscopy
Source: ACS Omega. 2022 Sep 27;7(40):35783–91. doi: 10.1021/acsomega.2c03808 (PMC9558605; doi:10.1021/acsomega.2c03808)
Supplement: Supplementary file 2 — ao2c03808_si_002.zip [file ao2c03808_si_002.zip › data_and_codes/extended_data/id0-48_run001/fda-3-5.csv]

0.000	1982.823
0.005	736.526
0.010	712.015
0.015	1231.661
0.020	1612.166
0.025	246.875
0.030	746.801
0.035	757.857
0.040	639.470
0.045	1302.812
0.050	960.413
0.055	1171.379
0.060	468.818
0.065	250.637
0.070	733.867
0.075	535.826
0.080	391.428
0.085	449.095
0.090	341.224
0.095	773.730
0.100	793.501
0.105	1925.877
0.110	2752.227
0.115	2388.954
0.120	4279.850
0.125	3297.197
0.130	1755.824
0.135	2792.459
0.140	2956.023
0.145	3089.608
0.150	2653.262
0.155	2595.699
0.160	2566.982
0.165	2530.042
0.170	2636.364
0.175	4056.600
0.180	4813.747
0.185	4434.780
0.190	5356.829
0.195	6640.057
0.200	6943.990
0.205	6023.494
0.210	6163.221
0.215	5654.120
0.220	6689.465
0.225	6428.800
0.230	7240.131
0.235	8671.828
0.240	8274.914
0.245	8164.234
0.250	8053.537
0.255	8110.822
0.260	7847.482
0.265	8684.442
0.270	8606.757
0.275	9921.607
0.280	9220.284
0.285	8234.134
0.290	8699.735
0.295	9466.739
0.300	9261.993
0.305	9103.131
0.310	10026.245
0.315	9738.578
0.320	10213.905
0.325	9947.541
0.330	10418.431
0.335	9607.704
0.340	9552.349
0.345	9235.898
0.350	10003.437
0.355	9975.291
0.360	9026.660
0.365	9996.180
0.370	10729.721
0.375	10632.921
0.380	9749.096
0.385	10131.022
0.390	9971.836
0.395	10208.700
0.400	9760.961
0.405	10118.516
0.410	10113.294
0.415	10065.965
0.420	9691.796
0.425	9504.486
0.430	9651.942
0.435	9028.287
0.440	8951.799
0.445	9595.862
0.450	9788.752
0.455	9101.089
0.460	9713.864
0.465	9158.525
0.470	9207.619
0.475	9268.303
0.480	9355.804
0.485	9625.333
0.490	9607.605
0.495	9423.666
0.500	9301.529
0.505	9525.806
0.510	9483.646
0.515	9492.577
0.520	9400.052
0.525	9302.676
0.530	8992.491
0.535	8925.530
0.540	9317.510
0.545	9002.498
0.550	7898.272
0.555	5452.395
0.560	3649.259
0.565	7120.364
0.570	8112.515
0.575	8423.643
0.580	8831.860
0.585	8725.444
0.590	8598.582
0.595	8832.758
0.600	9040.965
0.605	8605.714
0.610	8854.003
0.615	8932.661
0.620	8621.921
0.625	8612.247
0.630	8577.972
0.635	8517.497
0.640	8315.278
0.645	8247.022
0.650	7968.009
0.655	8285.784
0.660	7950.158
0.665	7651.668
0.670	7758.752
0.675	7812.258
0.680	7634.404
0.685	7546.254
0.690	7439.931
0.695	7479.813
0.700	7442.249
0.705	7024.427
0.710	7229.374
0.715	7189.563
0.720	7022.006
0.725	7075.075
0.730	6920.293
0.735	6873.932
0.740	6932.811
0.745	6379.912
0.750	5114.815
0.755	3498.658
0.760	5539.268
0.765	6104.978
0.770	6127.994
0.775	6313.796
0.780	6301.364
0.785	6102.245
0.790	5946.319
0.795	6113.950
0.800	5905.889
0.805	5784.281
0.810	5773.832
0.815	5714.763
0.820	5743.888
0.825	5723.297
0.830	5499.970
0.835	5608.687
0.840	5707.834
0.845	5445.757
0.850	5425.329
0.855	5605.895
0.860	5457.207
0.865	5466.035
0.870	5377.736
0.875	5359.826
0.880	5359.032
0.885	5222.633
0.890	5132.734
0.895	5185.617
0.900	4976.118
0.905	4829.617
0.910	4931.067
0.915	4774.364
0.920	4613.178
0.925	4622.742
0.930	4638.415
0.935	4619.741
0.940	4572.927
0.945	4447.891
0.950	4520.647
0.955	4532.264
0.960	4370.766
0.965	4344.461
0.970	4315.624
0.975	4318.939
0.980	4041.585
0.985	3786.322
0.990	2572.532
0.995	3393.126
1.000	3708.440
1.005	4062.720
1.010	4037.001
1.015	3785.908
1.020	3825.157
1.025	3862.229
1.030	3778.336
1.035	3632.355
1.040	3577.761
1.045	3646.079
1.050	3625.324
1.055	3420.336
1.060	3512.736
1.065	3541.817
1.070	3422.497
1.075	3279.116
1.080	3234.875
1.085	3049.360
1.090	2581.177
1.095	1276.183
1.100	187.980
1.105	1103.097
1.110	1839.856
1.115	1019.652
1.120	1877.670
1.125	2592.936
1.130	2838.712
1.135	2851.441
1.140	2758.296
1.145	2690.753
1.150	2315.507
1.155	1314.404
1.160	923.061
1.165	135.643
1.170	741.920
1.175	1863.670
1.180	2349.039
1.185	2582.110
1.190	2695.268
1.195	2592.888
1.200	2602.432
1.205	2225.521
1.210	810.112
1.215	1759.425
1.220	2300.594
1.225	2258.838
1.230	1237.099
1.235	1614.701
1.240	2279.024
1.245	2611.784
1.250	2611.111
1.255	2650.421
1.260	2630.173
1.265	2546.557
1.270	2628.241
1.275	2555.906
1.280	2385.488
1.285	2492.921
1.290	2562.845
1.295	2404.384
1.300	2481.505
1.305	2507.849
1.310	2444.272
1.315	2452.326
1.320	2403.169
1.325	2138.047
1.330	2327.416
1.335	2324.971
1.340	2349.699
1.345	2417.671
1.350	2245.432
1.355	2255.217
1.360	2312.566
1.365	2208.878
1.370	2131.926
1.375	2146.208
1.380	2118.897
1.385	2011.074
1.390	1972.103
1.395	1903.516
1.400	1807.112
1.405	1520.948
1.410	649.218
1.415	49.879
1.420	969.347
1.425	1552.697
1.430	1777.568
1.435	1907.699
1.440	1899.747
1.445	1843.315
1.450	1905.420
1.455	1935.848
1.460	1844.644
1.465	1839.847
1.470	1861.393
1.475	1794.891
1.480	1759.121
1.485	1751.008
1.490	1747.819
1.495	1707.901
1.500	1642.891
1.505	1661.167
1.510	1660.674
1.515	1604.878
1.520	1583.839
1.525	1613.460
1.530	1591.772
1.535	1558.492
1.540	1544.084
1.545	1469.977
1.550	1528.893
1.555	1487.707
1.560	1464.857
1.565	1504.265
1.570	1457.235
1.575	1390.712
1.580	1403.160
1.585	1378.864
1.590	1274.364
1.595	1216.298
1.600	1030.146
1.605	354.765
1.610	627.511
1.615	1017.125
1.620	1140.666
1.625	1154.242
1.630	1116.554
1.635	1094.948
1.640	1062.120
1.645	963.991
1.650	882.850
1.655	711.458
1.660	266.928
1.665	61.387
1.670	41.276
1.675	63.951
1.680	111.694
1.685	420.345
1.690	641.584
1.695	739.770
1.700	736.485
1.705	669.010
1.710	477.756
1.715	106.583
1.720	41.610
1.725	68.956
1.730	335.976
1.735	602.090
1.740	733.832
1.745	801.839
1.750	839.064
1.755	820.675
1.760	800.518
1.765	458.990
1.770	576.055
1.775	728.633
1.780	775.803
1.785	759.131
1.790	714.255
1.795	507.895
1.800	172.560
1.805	377.148
1.810	634.798
1.815	715.900
1.820	728.509
1.825	735.732
1.830	729.005
1.835	715.479
1.840	702.759
1.845	695.996
1.850	672.696
1.855	637.119
1.860	588.808
1.865	433.115
1.870	102.548
1.875	105.840
1.880	412.092
1.885	558.601
1.890	605.422
1.895	629.035
1.900	634.860
1.905	619.792
1.910	585.815
1.915	529.997
1.920	235.177
1.925	18.933
1.930	347.496
1.935	514.342
1.940	575.768
1.945	594.815
1.950	595.626
1.955	595.305
1.960	591.205
1.965	580.267
1.970	579.898
1.975	580.139
1.980	567.918
1.985	567.268
1.990	564.246
1.995	553.006
2.000	548.893
2.005	543.362
2.010	536.654
2.015	535.162
2.020	434.230
2.025	470.149
2.030	487.424
2.035	463.733
2.040	361.115
2.045	97.556
2.050	273.002
2.055	404.212
2.060	447.447
2.065	449.045
2.070	436.398
2.075	343.704
2.080	157.599
2.085	334.129
2.090	411.443
2.095	431.150
2.100	439.475
2.105	440.305
2.110	435.856
2.115	435.070
2.120	431.110
2.125	422.825
2.130	409.424
2.135	397.449
2.140	387.524
2.145	366.524
2.150	340.553
2.155	309.064
2.160	231.892
2.165	66.351
2.170	9.206
2.175	92.254
2.180	201.360
2.185	248.576
2.190	248.275
2.195	135.912
2.200	18.713
2.205	58.097
2.210	171.641
2.215	221.870
2.220	133.293
2.225	22.721
2.230	34.874
2.235	152.515
2.240	230.827
2.245	254.821
2.250	243.526
2.255	239.133
2.260	178.495
2.265	43.463
2.270	19.115
2.275	55.865
2.280	156.591
2.285	219.811
2.290	248.374
2.295	258.755
2.300	260.836
2.305	259.340
2.310	255.765
2.315	248.525
2.320	223.238
2.325	203.734
2.330	214.608
2.335	213.258
2.340	201.834
2.345	140.231
2.350	23.481
2.355	115.809
2.360	160.645
2.365	150.475
2.370	59.360
2.375	75.897
2.380	130.812
2.385	134.918
2.390	62.537
2.395	10.418
2.400	13.809
2.405	70.823
2.410	126.625
2.415	152.654
2.420	165.837
2.425	169.356
2.430	159.945
2.435	139.159
2.440	160.407
2.445	164.905
2.450	135.259
2.455	130.814
2.460	95.343
2.465	23.778
2.470	14.719
2.475	43.410
2.480	100.492
2.485	135.493
2.490	150.823
2.495	156.122
2.500	158.121
2.505	158.947
2.510	157.262
2.515	155.659
2.520	153.903
2.525	152.627
2.530	151.583
2.535	148.591
2.540	147.751
2.545	145.784
2.550	144.068
2.555	141.715
2.560	139.648
2.565	139.991
2.570	120.264
2.575	112.638
2.580	121.621
2.585	126.176
2.590	124.785
2.595	119.104
2.600	114.370
2.605	110.384
2.610	103.030
2.615	97.616
2.620	88.380
2.625	76.751
2.630	39.048
2.635	9.696
2.640	4.696
2.645	3.022
2.650	5.013
2.655	15.746
2.660	27.478
2.665	30.470
2.670	10.897
2.675	41.916
2.680	65.378
2.685	66.701
2.690	33.726
2.695	22.211
2.700	62.626
2.705	79.079
2.710	84.667
2.715	87.286
2.720	89.128
2.725	87.481
2.730	85.874
2.735	84.375
2.740	79.371
2.745	73.048
2.750	68.711
2.755	63.667
2.760	55.521
2.765	36.904
2.770	11.797
2.775	4.069
2.780	2.878
2.785	4.238
2.790	13.880
2.795	26.870
2.800	41.156
2.805	54.241
2.810	63.061
2.815	67.657
2.820	72.122
2.825	72.855
2.830	74.227
2.835	73.866
2.840	73.167
2.845	72.179
2.850	71.395
2.855	67.926
2.860	65.332
2.865	62.673
2.870	59.426
2.875	57.796
2.880	34.442
2.885	7.522
2.890	7.310
2.895	15.041
2.900	34.741
2.905	50.021
2.910	53.702
2.915	56.270
2.920	56.550
2.925	57.743
2.930	55.815
2.935	52.398
2.940	50.562
2.945	46.885
2.950	42.770
2.955	39.328
2.960	32.979
2.965	13.855
2.970	4.324
2.975	1.960
2.980	5.146
2.985	7.688
2.990	13.973
2.995	20.920
3.000	16.313
3.005	8.063
3.010	2.315
3.015	1.185
3.020	0.628
3.025	4.843
3.030	7.919
3.035	15.312
3.040	18.256
3.045	8.326
3.050	5.600
3.055	10.163
3.060	20.069
3.065	27.324
3.070	29.683
3.075	31.305
3.080	32.525
3.085	32.086
3.090	32.677
3.095	31.381
3.100	31.017
3.105	32.253
3.110	31.026
3.115	31.016
3.120	28.450
3.125	27.054
3.130	10.513
3.135	3.299
3.140	1.002
3.145	4.050
3.150	7.022
3.155	13.630
3.160	17.608
3.165	9.013
3.170	1.687
3.175	1.566
3.180	5.744
3.185	7.722
3.190	2.881
3.195	13.064
3.200	18.539
3.205	20.680
3.210	23.141
3.215	16.359
3.220	11.611
3.225	18.284
3.230	20.192
3.235	10.287
3.240	2.331
3.245	12.807
3.250	17.953
3.255	20.519
3.260	23.114
3.265	22.002
3.270	22.243
3.275	21.937
3.280	21.294
3.285	20.339
3.290	19.255
3.295	20.015
3.300	19.430
3.305	17.833
3.310	17.730
3.315	20.020
3.320	17.001
3.325	15.256
3.330	7.888
3.335	2.398
3.340	1.194
3.345	3.393
3.350	8.321
3.355	12.089
3.360	14.446
3.365	15.142
3.370	17.000
3.375	17.730
3.380	17.024
3.385	17.638
3.390	15.832
3.395	17.432
3.400	16.490
3.405	15.736
3.410	16.311
3.415	15.560
3.420	16.892
3.425	16.002
3.430	16.195
3.435	15.430
3.440	16.466
3.445	15.554
3.450	16.054
3.455	15.806
3.460	16.423
3.465	16.226
3.470	15.199
3.475	14.191
3.480	14.363
3.485	13.540
3.490	13.607
3.495	14.546
3.500	10.831
3.505	4.866
3.510	8.840
3.515	9.153
3.520	8.925
3.525	10.314
3.530	10.647
3.535	11.892
3.540	5.730
3.545	3.174
3.550	4.858
3.555	7.828
3.560	10.920
3.565	11.050
3.570	10.947
3.575	11.115
3.580	10.005
3.585	9.609
3.590	8.740
3.595	8.083
3.600	2.387
3.605	1.259
3.610	1.469
3.615	2.636
3.620	1.089
3.625	2.686
3.630	4.958
3.635	6.636
3.640	7.223
3.645	5.737
3.650	1.421
3.655	0.752
3.660	0.555
3.665	0.344
3.670	1.313
3.675	2.049
3.680	4.109
3.685	4.200
3.690	4.010
3.695	3.874
3.700	1.314
3.705	3.994
3.710	6.202
3.715	6.453
3.720	6.189
3.725	6.854
3.730	5.956
3.735	5.002
3.740	5.825
3.745	6.579
3.750	7.088
3.755	6.213
3.760	7.871
3.765	7.154
3.770	6.883
3.775	6.818
3.780	5.932
3.785	5.864
3.790	5.067
3.795	3.421
3.800	1.183
3.805	1.132
3.810	0.606
3.815	0.727
3.820	0.779
3.825	1.251
3.830	1.291
3.835	2.753
3.840	3.053
3.845	3.263
3.850	4.337
3.855	4.755
3.860	4.571
3.865	1.840
3.870	3.886
3.875	4.809
3.880	5.779
3.885	5.747
3.890	5.729
3.895	4.179
3.900	5.691
3.905	5.821
3.910	4.947
3.915	5.238
3.920	4.380
3.925	6.061
3.930	2.832
3.935	3.525
3.940	4.189
3.945	4.603
3.950	3.912
3.955	0.542
3.960	1.295
3.965	0.968
3.970	2.010
3.975	0.760
3.980	0.537
3.985	0.145
3.990	1.410
3.995	0.283
4.000	1.671
4.005	2.074
4.010	1.795
4.015	1.935
4.020	3.123
4.025	2.923
4.030	2.312
4.035	2.873
4.040	1.754
4.045	2.629
4.050	2.030
4.055	3.534
4.060	3.074
4.065	2.492
4.070	2.064
4.075	3.460
4.080	1.211
4.085	2.611
4.090	2.990
4.095	2.955
4.100	2.707
4.105	3.317
4.110	2.162
4.115	3.779
4.120	2.899
4.125	2.288
4.130	2.790
4.135	2.894
4.140	2.417
4.145	2.664
4.150	4.148
4.155	2.592
4.160	1.759
4.165	0.495
4.170	0.534
4.175	0.540
4.180	1.540
4.185	0.350
4.190	0.992
4.195	0.935
4.200	0.202
4.205	0.892
4.210	0.881
4.215	1.897
4.220	0.371
4.225	0.496
4.230	0.762
4.235	1.360
4.240	1.134
4.245	1.013
4.250	0.454
4.255	1.336
4.260	1.414
4.265	2.966
4.270	2.575
4.275	2.124
4.280	3.175
4.285	3.405
4.290	2.439
4.295	3.123
4.300	2.818
4.305	2.907
4.310	2.564
4.315	3.219
4.320	2.017
4.325	1.544
4.330	2.892
4.335	2.761
4.340	2.105
4.345	2.826
4.350	1.593
4.355	2.091
4.360	3.184
4.365	2.163
4.370	2.366
4.375	2.859
4.380	2.709
4.385	2.098
4.390	2.671
4.395	2.734
4.400	2.880
4.405	2.010
4.410	1.796
4.415	1.486
4.420	2.989
4.425	2.516
4.430	2.179
4.435	1.718
4.440	2.414
4.445	1.583
4.450	1.168
4.455	1.929
4.460	1.212
4.465	0.187
4.470	0.729
4.475	0.499
4.480	0.995
4.485	1.439
4.490	0.620
4.495	0.721
4.500	1.393
4.505	0.349
4.510	0.520
4.515	0.687
4.520	1.186
4.525	1.413
4.530	0.548
4.535	0.878
4.540	0.342
4.545	0.312
4.550	0.993
4.555	0.815
4.560	0.396
4.565	0.805
4.570	1.253
4.575	1.403
4.580	0.801
4.585	0.182
4.590	0.656
4.595	0.538
4.600	0.504
4.605	0.902
4.610	1.097
4.615	0.833
4.620	0.782
4.625	1.554
4.630	0.471
4.635	1.104
4.640	0.312
4.645	0.762
4.650	0.823
4.655	0.308
4.660	1.044
4.665	0.993
4.670	1.797
4.675	1.463
4.680	0.761
4.685	1.612
4.690	1.182
4.695	1.319
4.700	0.563
4.705	0.621
4.710	0.730
4.715	0.658
4.720	0.898
4.725	0.372
4.730	1.531
4.735	1.535
4.740	0.633
4.745	0.477
4.750	0.648
4.755	0.553
4.760	1.066
4.765	1.755
4.770	0.513
4.775	1.384
4.780	0.619
4.785	2.329
4.790	0.406
4.795	0.667
4.800	1.461
4.805	1.252
4.810	0.593
4.815	1.505
4.820	0.690
4.825	1.258
4.830	1.231
4.835	1.276
4.840	1.511
4.845	1.437
4.850	0.999
4.855	0.550
4.860	1.347
4.865	0.522
4.870	0.629
4.875	0.562
4.880	1.707
4.885	1.916
4.890	0.391
4.895	0.800
4.900	2.190
4.905	1.016
4.910	0.778
4.915	1.436
4.920	1.347
4.925	1.024
4.930	0.472
4.935	0.131
4.940	0.203
4.945	0.929
4.950	0.756
4.955	0.994
4.960	0.194
4.965	0.649
4.970	1.162
4.975	0.856
4.980	1.588
4.985	1.170
4.990	1.193
4.995	0.188
5.000	0.425
5.005	1.141
5.010	0.497
5.015	0.301
5.020	1.586
5.025	0.218
5.030	1.593
5.035	1.549
5.040	0.826
5.045	0.604
5.050	0.856
5.055	1.014
5.060	1.508
5.065	0.238
5.070	0.522
5.075	1.222
5.080	1.122
5.085	0.478
5.090	0.370
5.095	0.710
5.100	0.506
5.105	0.431
5.110	0.231
5.115	0.122
5.120	0.560
5.125	0.674
5.130	0.528
5.135	1.361
5.140	0.872
5.145	0.564
5.150	0.728
5.155	0.385
5.160	0.813
5.165	1.638
5.170	0.812
5.175	0.930
5.180	1.085
5.185	0.840
5.190	0.464
5.195	1.382
5.200	0.730
5.205	0.725
5.210	1.047
5.215	0.631
5.220	0.641
5.225	0.530
5.230	1.397
5.235	0.814
5.240	1.755
5.245	0.828
5.250	0.789
5.255	1.334
5.260	1.542
5.265	0.286
5.270	1.051
5.275	0.796
5.280	0.181
5.285	0.550
5.290	0.205
5.295	0.800
5.300	0.771
5.305	0.875
5.310	0.987
5.315	1.251
5.320	0.942
5.325	0.256
5.330	0.668
5.335	0.541
5.340	0.844
5.345	0.908
5.350	0.669
5.355	0.766
5.360	1.377
5.365	1.240
5.370	1.729
5.375	0.790
5.380	0.280
5.385	0.994
5.390	0.810
5.395	1.135
5.400	0.466
5.405	1.003
5.410	1.648
5.415	1.151
5.420	2.394
5.425	0.098
5.430	1.262
5.435	1.044
5.440	0.866
5.445	0.502
5.450	0.706
5.455	0.282
5.460	0.920
5.465	1.081
5.470	0.550
5.475	0.761
5.480	1.162
5.485	1.244
5.490	0.952
5.495	1.468
5.500	1.327
5.505	0.046
5.510	0.217
5.515	0.959
5.520	1.150
5.525	1.051
5.530	0.951
5.535	1.058
5.540	0.564
5.545	0.722
5.550	0.337
5.555	0.299
5.560	0.236
5.565	1.248
5.570	0.361
5.575	0.858
5.580	1.776
5.585	0.415
5.590	0.225
5.595	0.723
5.600	0.717
5.605	0.987
5.610	1.543
5.615	0.985
5.620	0.867
5.625	1.149
5.630	0.256
5.635	0.569
5.640	0.436
5.645	0.579
5.650	0.874
5.655	0.187
5.660	0.988
5.665	0.556
5.670	0.208
5.675	0.597
5.680	0.444
5.685	0.599
5.690	0.397
5.695	0.888
5.700	0.729
5.705	0.747
5.710	0.505
5.715	0.730
5.720	1.056
5.725	0.044
5.730	0.801
5.735	1.111
5.740	0.767
5.745	0.834
5.750	0.053
5.755	1.173
5.760	0.523
5.765	0.933
5.770	0.752
5.775	0.679
5.780	0.728
5.785	0.896
5.790	0.804
5.795	0.344
5.800	0.378
5.805	0.971
5.810	0.848
5.815	0.267
5.820	0.305
5.825	1.077
5.830	1.507
5.835	0.188
5.840	0.941
5.845	0.335
5.850	0.517
5.855	0.929
5.860	0.365
5.865	0.615
5.870	0.905
5.875	0.630
5.880	1.535
5.885	0.876
5.890	0.160
5.895	0.885
5.900	0.249
5.905	1.401
5.910	0.329
5.915	0.821
5.920	0.850
5.925	0.581
5.930	0.424
5.935	0.673
5.940	0.634
5.945	1.038
5.950	0.113
5.955	0.374
5.960	1.203
5.965	0.819
5.970	1.012
5.975	0.817
5.980	1.083
5.985	0.737
5.990	0.781
5.995	0.631
6.000	0.418
6.005	1.034
6.010	1.113
6.015	0.521
6.020	0.256
6.025	0.432
6.030	0.866
6.035	0.797
6.040	0.816
6.045	0.088
6.050	0.971
6.055	0.750
6.060	0.846
6.065	0.228
6.070	0.897
6.075	1.049
6.080	0.551
6.085	0.234
6.090	0.548
6.095	0.363
6.100	0.674
6.105	0.080
6.110	0.435
6.115	0.155
6.120	0.528
6.125	0.815
6.130	0.230
6.135	1.043
6.140	0.589
6.145	0.164
6.150	0.919
6.155	0.162
6.160	0.364
6.165	0.391
6.170	0.956
6.175	0.820
6.180	0.763
6.185	0.505
6.190	1.252
6.195	0.546
6.200	0.150
6.205	0.775
6.210	0.919
6.215	0.961
6.220	0.055
6.225	1.013
6.230	1.207
6.235	0.657
6.240	0.976
6.245	0.979
6.250	0.674
6.255	0.652
6.260	1.194
6.265	0.061
6.270	0.431
6.275	0.639
6.280	0.364
6.285	1.369
6.290	0.592
6.295	0.345
6.300	1.333
6.305	0.664
6.310	0.227
6.315	0.238
6.320	1.099
6.325	0.563
6.330	0.604
6.335	0.525
6.340	0.648
6.345	0.751
6.350	0.271
6.355	0.756
6.360	0.600
6.365	0.531
6.370	0.733
6.375	1.162
6.380	0.908
6.385	0.529
6.390	0.152
6.395	0.185
6.400	1.496
6.405	0.460
6.410	0.888
6.415	0.894
6.420	0.231
6.425	0.746
6.430	0.485
6.435	0.384
6.440	0.468
6.445	0.673
6.450	0.786
6.455	0.126
6.460	0.292
6.465	0.958
6.470	0.594
6.475	0.124
6.480	0.734
6.485	0.949
6.490	0.498
6.495	0.567
6.500	0.667
6.505	0.689
6.510	1.571
6.515	0.297
6.520	0.433
6.525	0.218
6.530	0.799
6.535	0.840
6.540	1.074
6.545	0.176
6.550	0.305
6.555	0.650
6.560	1.275
6.565	0.939
6.570	1.718
6.575	0.659
6.580	0.917
6.585	0.365
6.590	0.247
6.595	0.626
6.600	0.953
6.605	1.094
6.610	0.956
6.615	0.695
6.620	0.749
6.625	0.515
6.630	1.362
6.635	0.065
6.640	0.561
6.645	1.205
6.650	0.985
6.655	0.476
6.660	1.061
6.665	0.733
6.670	0.799
6.675	1.159
6.680	0.765
6.685	1.250
6.690	0.572
6.695	0.565
6.700	0.967
6.705	0.362
6.710	0.242
6.715	0.637
6.720	0.704
6.725	0.951
6.730	0.233
6.735	0.418
6.740	1.159
6.745	0.550
6.750	0.851
6.755	0.565
6.760	0.282
6.765	0.452
6.770	0.448
6.775	1.046
6.780	0.462
6.785	0.719
6.790	0.809
6.795	0.644
6.800	0.138
6.805	0.642
6.810	0.935
6.815	0.774
6.820	0.761
6.825	1.088
6.830	0.710
6.835	0.496
6.840	0.086
6.845	0.529
6.850	0.687
6.855	0.709
6.860	0.984
6.865	0.756
6.870	0.977
6.875	0.507
6.880	0.860
6.885	0.164
6.890	0.604
6.895	1.331
6.900	0.549
6.905	1.153
6.910	0.685
6.915	0.389
6.920	0.651
6.925	0.109
6.930	0.818
6.935	0.651
6.940	0.425
6.945	0.323
6.950	0.509
6.955	0.782
6.960	0.088
6.965	0.383
6.970	0.485
6.975	0.634
6.980	1.353
6.985	1.067
6.990	0.508
6.995	0.381
7.000	0.414
7.005	0.716
7.010	0.276
7.015	0.156
7.020	0.821
7.025	0.717
7.030	0.920
7.035	1.185
7.040	0.465
7.045	1.204
7.050	0.986
7.055	0.690
7.060	0.444
7.065	0.276
7.070	0.522
7.075	0.241
7.080	1.091
7.085	1.023
7.090	0.499
7.095	0.363
7.100	0.496
7.105	0.906
7.110	1.224
7.115	0.800
7.120	0.402
7.125	0.567
7.130	0.209
7.135	0.920
7.140	0.445
7.145	0.349
7.150	0.398
7.155	0.850
7.160	0.595
7.165	0.216
7.170	0.634
7.175	0.573
7.180	0.741
7.185	1.010
7.190	0.797
7.195	1.146
7.200	0.211
7.205	0.687
7.210	0.939
7.215	0.357
7.220	0.649
7.225	0.568
7.230	0.709
7.235	1.068
7.240	0.309
7.245	0.734
7.250	1.226
7.255	0.484
7.260	1.027
7.265	1.431
7.270	0.924
7.275	0.742
7.280	0.738
7.285	0.760
7.290	0.415
7.295	0.486
7.300	0.806
7.305	0.270
7.310	0.751
7.315	0.589
7.320	0.924
7.325	0.993
7.330	1.233
7.335	0.495
7.340	0.551
7.345	0.396
7.350	0.281
7.355	1.249
7.360	1.110
7.365	0.459
7.370	0.929
7.375	0.471
7.380	0.703
7.385	0.492
7.390	1.301
7.395	0.705
7.400	0.795
7.405	0.357
7.410	0.469
7.415	0.435
7.420	0.821
7.425	0.248
7.430	0.282
7.435	0.362
7.440	0.582
7.445	0.525
7.450	0.465
7.455	0.411
7.460	0.715
7.465	0.795
7.470	0.466
7.475	0.560
7.480	0.725
7.485	0.628
7.490	0.560
7.495	1.590
7.500	1.205
7.505	0.430
7.510	0.326
7.515	0.029
7.520	0.290
7.525	0.172
7.530	0.716
7.535	1.073
7.540	0.280
7.545	1.114
7.550	1.685
7.555	0.475
7.560	0.367
7.565	0.353
7.570	0.319
7.575	0.961
7.580	0.498
7.585	0.547
7.590	0.729
7.595	0.363
7.600	0.793
7.605	0.406
7.610	0.384
7.615	0.774
7.620	1.009
7.625	0.412
7.630	0.445
7.635	0.579
7.640	0.464
7.645	0.511
7.650	0.538
7.655	1.727
7.660	0.319
7.665	0.956
7.670	0.575
7.675	0.226
7.680	0.472
7.685	0.407
7.690	0.867
7.695	0.399
7.700	0.756
7.705	1.327
7.710	0.708
7.715	0.515
7.720	0.681
7.725	0.501
7.730	0.944
7.735	0.811
7.740	0.308
7.745	0.966
7.750	0.430
7.755	0.887
7.760	0.225
7.765	0.730
7.770	0.321
7.775	0.325
7.780	0.432
7.785	0.411
7.790	0.629
7.795	0.236
7.800	0.902
7.805	0.552
7.810	0.810
7.815	0.169
7.820	0.520
7.825	0.545
7.830	0.824
7.835	0.514
7.840	1.280
7.845	0.574
7.850	0.749
7.855	0.988
7.860	0.070
7.865	0.751
7.870	0.962
7.875	0.586
7.880	0.143
7.885	0.895
7.890	0.201
7.895	1.018
7.900	0.441
7.905	0.167
7.910	0.667
7.915	0.832
7.920	0.252
7.925	0.433
7.930	0.678
7.935	0.096
7.940	0.568
7.945	0.627
7.950	0.425
7.955	0.999
7.960	0.513
7.965	0.550
7.970	1.226
7.975	0.492
7.980	0.972
7.985	0.683
7.990	0.428
7.995	1.037
8.000	0.751
8.005	1.066
8.010	0.884
8.015	0.209
8.020	0.484
8.025	0.050
8.030	1.600
8.035	0.675
8.040	0.453
8.045	0.599
8.050	0.698
8.055	0.237
8.060	0.509
8.065	0.091
8.070	0.960
8.075	0.542
8.080	0.387
8.085	0.376
8.090	0.295
8.095	0.228
8.100	1.307
8.105	0.477
8.110	0.643
8.115	0.424
8.120	0.532
8.125	0.312
8.130	0.878
8.135	0.602
8.140	0.603
8.145	0.937
8.150	0.234
8.155	0.521
8.160	0.323
8.165	0.238
8.170	2.010
8.175	1.166
8.180	0.477
8.185	0.938
8.190	0.900
8.194	0.468
8.199	1.489
8.204	1.418
8.209	0.968
8.214	0.383
8.219	0.203
8.224	0.676
8.229	0.845
8.234	0.291
8.239	0.816
8.244	0.453
8.249	0.643
8.254	0.335
8.259	0.173
8.264	0.500
8.269	0.206
8.274	0.796
8.279	0.790
8.284	1.252
8.289	0.302
8.294	0.334
8.299	0.673
8.304	1.003
8.309	0.589
8.314	1.099
8.319	0.824
8.324	0.332
8.329	0.743
8.334	0.571
8.339	1.114
8.344	0.449
8.349	0.426
8.354	0.384
8.359	0.786
8.364	0.428
8.369	0.967
8.374	0.600
8.379	0.469
8.384	0.701
8.389	0.972
8.394	1.011
8.399	0.171
8.404	0.549
8.409	0.235
8.414	1.051
8.419	0.700
8.424	0.674
8.429	0.138
8.434	0.785
8.439	0.609
8.444	1.175
8.449	0.310
8.454	1.970
8.459	0.738
8.464	0.470
8.469	0.714
8.474	0.756
8.479	0.518
8.484	0.503
8.489	0.968
8.494	0.648
8.499	0.499
8.504	0.586
8.509	0.848
8.514	1.024
8.519	1.151
8.524	0.478
8.529	0.762
8.534	0.540
8.539	0.954
8.544	0.482
8.549	0.718
8.554	0.543
8.559	0.271
8.564	0.764
8.569	0.916
8.574	0.466
8.579	0.870
8.584	0.734
8.589	0.076
8.594	0.658
8.599	0.445
8.604	0.342
8.609	0.683
8.614	0.677
8.619	0.507
8.624	0.096
8.629	0.586
8.634	0.301
8.639	0.370
8.644	0.392
8.649	0.312
8.654	0.753
8.659	0.508
8.664	0.537
8.669	0.259
8.674	0.803
8.679	0.481
8.684	1.336
8.689	1.349
8.694	0.495
8.699	0.547
8.704	0.931
8.709	0.530
8.714	1.157
8.719	0.839
8.724	0.802
8.729	0.169
8.734	0.746
8.739	0.728
8.744	0.850
8.749	0.273
8.754	1.003
8.759	0.587
8.764	0.358
8.769	0.452
8.774	0.504
8.779	0.266
8.784	0.345
8.789	0.960
8.794	0.302
8.799	0.303
8.804	0.156
8.809	0.826
8.814	0.662
8.819	1.070
8.824	0.764
8.829	0.493
8.834	0.217
8.839	0.495
8.844	1.112
8.849	1.237
8.854	0.567
8.859	0.625
8.864	0.290
8.869	0.473
8.874	0.385
8.879	0.262
8.884	0.339
8.889	0.383
8.894	1.066
8.899	0.754
8.904	0.673
8.909	1.120
8.914	0.329
8.919	0.597
8.924	0.347
8.929	0.684
8.934	0.694
8.939	0.636
8.944	0.602
8.949	1.234
8.954	0.559
8.959	0.406
8.964	0.344
8.969	0.643
8.974	1.268
8.979	0.552
8.984	0.659
8.989	0.701
8.994	0.158
8.999	0.247
9.004	0.468
9.009	0.501
9.014	0.608
9.019	0.907
9.024	0.853
9.029	0.728
9.034	0.414
9.039	1.224
9.044	0.385
9.049	0.637
9.054	0.100
9.059	0.950
9.064	0.910
9.069	0.536
9.074	0.168
9.079	0.234
9.084	0.788
9.089	0.352
9.094	0.064
9.099	0.674
9.104	0.227
9.109	0.283
9.114	0.755
9.119	0.607
9.124	1.027
9.129	0.626
9.134	0.697
9.139	0.225
9.144	0.115
9.149	0.391
9.154	1.023
9.159	0.870
9.164	0.383
9.169	1.110
9.174	1.352
9.179	0.960
9.184	0.336
9.189	0.647
9.194	0.632
9.199	0.662
9.204	0.768
9.209	0.776
9.214	0.677
9.219	1.093
9.224	0.635
9.229	0.569
9.234	0.248
9.239	0.550
9.244	0.734
9.249	0.356
9.254	0.552
9.259	0.469
9.264	0.497
9.269	0.527
9.274	0.399
9.279	0.731
9.284	0.887
9.289	0.840
9.294	0.548
9.299	0.431
9.304	0.533
9.309	0.032
9.314	0.532
9.319	0.458
9.324	0.657
9.329	0.829
9.334	0.320
9.339	0.349
9.344	0.997
9.349	0.863
9.354	0.417
9.359	0.688
9.364	0.614
9.369	0.392
9.374	0.588
9.379	0.431
9.384	0.356
9.389	0.196
9.394	0.919
9.399	0.258
9.404	1.262
9.409	0.832
9.414	0.793
9.419	0.973
9.424	0.831
9.429	1.100
9.434	1.040
9.439	0.901
9.444	1.089
9.449	0.229
9.454	0.438
9.459	0.478
9.464	0.212
9.469	0.350
9.474	1.351
9.479	0.802
9.484	1.019
9.489	0.477
9.494	1.376
9.499	1.331
9.504	0.615
9.509	0.964
9.514	0.811
9.519	0.920
9.524	0.535
9.529	0.658
9.534	0.744
9.539	0.917
9.544	0.366
9.549	0.444
9.554	0.514
9.559	0.572
9.564	1.059
9.569	0.768
9.574	1.340
9.579	0.682
9.584	0.476
9.589	0.631
9.594	1.002
9.599	0.331
9.604	0.252
9.609	0.704
9.614	0.477
9.619	0.561
9.624	0.627
9.629	0.633
9.634	0.250
9.639	0.963
9.644	0.319
9.649	0.691
9.654	0.728
9.659	0.859
9.664	0.619
9.669	1.203
9.674	0.185
9.679	0.259
9.684	0.562
9.689	1.289
9.694	1.487
9.699	0.408
9.704	0.557
9.709	0.182
9.714	0.374
9.719	1.177
9.724	0.799
9.729	0.407
9.734	1.064
9.739	0.291
9.744	0.622
9.749	0.476
9.754	0.109
9.759	0.307
9.764	0.783
9.769	0.300
9.774	0.590
9.779	0.500
9.784	1.093
9.789	0.564
9.794	0.204
9.799	0.982
9.804	0.446
9.809	0.740
9.814	0.265
9.819	0.884
9.824	0.673
9.829	0.520
9.834	0.363
9.839	0.594
9.844	0.802
9.849	0.520
9.854	0.296
9.859	1.029
9.864	0.524
9.869	0.137
9.874	0.671
9.879	1.023
9.884	0.795
9.889	0.875
9.894	0.365
9.899	0.613
9.904	0.793
9.909	0.772
9.914	0.643
9.919	0.664
9.924	0.982
9.929	0.614
9.934	0.276
9.939	0.660
9.944	0.895
9.949	0.741
9.954	1.027
9.959	0.461
9.964	0.767
9.969	1.059
9.974	0.337
9.979	0.792
9.984	0.364
9.989	0.420
9.994	0.686
[truncated: 1 more rows]
