# Supplementary material for: Chemometric Analysis of a Ternary Mixture of Caffeine, Quinic Acid, and Nicotinic Acid by Terahertz Spectroscopy
Source: ACS Omega. 2022 Sep 27;7(40):35783–91. doi: 10.1021/acsomega.2c03808 (PMC9558605; doi:10.1021/acsomega.2c03808)
Supplement: Supplementary file 2 — ao2c03808_si_002.zip [file ao2c03808_si_002.zip › data_and_codes/extended_data/id0-48_run001/fda-3-6.csv]

0.000	487.979
0.005	682.504
0.010	664.900
0.015	1136.471
0.020	1517.090
0.025	329.105
0.030	651.232
0.035	679.186
0.040	509.355
0.045	1128.771
0.050	736.677
0.055	1261.487
0.060	449.416
0.065	49.116
0.070	1071.386
0.075	1035.786
0.080	1358.387
0.085	987.431
0.090	209.992
0.095	361.879
0.100	772.024
0.105	1076.361
0.110	1690.660
0.115	1186.522
0.120	3250.514
0.125	2862.441
0.130	1805.301
0.135	2951.948
0.140	3459.503
0.145	3641.026
0.150	4123.834
0.155	3962.326
0.160	3535.378
0.165	2637.944
0.170	2136.221
0.175	3292.173
0.180	3753.038
0.185	3382.419
0.190	4435.638
0.195	5838.373
0.200	6282.411
0.205	5723.049
0.210	6125.228
0.215	5935.144
0.220	6756.643
0.225	6614.010
0.230	7477.433
0.235	8693.713
0.240	7900.262
0.245	7507.240
0.250	7429.085
0.255	7273.525
0.260	6937.521
0.265	7937.296
0.270	7895.851
0.275	9373.746
0.280	9117.772
0.285	8135.611
0.290	8573.242
0.295	9241.230
0.300	8932.075
0.305	8852.732
0.310	9523.996
0.315	9058.209
0.320	9394.772
0.325	9184.877
0.330	9783.780
0.335	9041.891
0.340	9042.126
0.345	8850.605
0.350	9754.348
0.355	9867.608
0.360	8848.663
0.365	9731.709
0.370	10338.513
0.375	10114.500
0.380	9163.569
0.385	9420.993
0.390	9191.499
0.395	9348.195
0.400	8908.313
0.405	9225.099
0.410	9233.086
0.415	9188.187
0.420	8880.409
0.425	8816.906
0.430	9068.113
0.435	8526.674
0.440	8505.455
0.445	9198.765
0.450	9500.224
0.455	8865.118
0.460	9435.202
0.465	8875.986
0.470	8891.700
0.475	8928.224
0.480	8899.534
0.485	9075.366
0.490	8975.000
0.495	8694.792
0.500	8515.146
0.505	8661.100
0.510	8578.676
0.515	8569.999
0.520	8478.569
0.525	8414.426
0.530	8187.026
0.535	8158.839
0.540	8591.851
0.545	8389.086
0.550	7450.703
0.555	5254.681
0.560	3622.528
0.565	6873.153
0.570	7785.908
0.575	8047.868
0.580	8412.458
0.585	8272.529
0.590	8099.173
0.595	8256.156
0.600	8377.543
0.605	7903.561
0.610	8058.504
0.615	8074.039
0.620	7742.120
0.625	7707.892
0.630	7660.615
0.635	7600.234
0.640	7422.434
0.645	7420.674
0.650	7202.774
0.655	7538.462
0.660	7297.806
0.665	7077.449
0.670	7219.482
0.675	7317.670
0.680	7183.199
0.685	7088.910
0.690	6985.171
0.695	6970.054
0.700	6911.864
0.705	6470.288
0.710	6607.291
0.715	6491.690
0.720	6289.632
0.725	6296.660
0.730	6107.061
0.735	6039.071
0.740	6069.649
0.745	5590.702
0.750	4518.194
0.755	3168.613
0.760	4916.172
0.765	5420.639
0.770	5462.275
0.775	5678.036
0.780	5696.975
0.785	5549.159
0.790	5432.840
0.795	5595.158
0.800	5426.016
0.805	5301.614
0.810	5268.397
0.815	5187.432
0.820	5193.491
0.825	5113.418
0.830	4879.297
0.835	4937.421
0.840	4989.592
0.845	4733.497
0.850	4688.047
0.855	4831.644
0.860	4698.017
0.865	4714.197
0.870	4649.648
0.875	4656.078
0.880	4680.590
0.885	4593.936
0.890	4542.811
0.895	4621.005
0.900	4449.750
0.905	4343.272
0.910	4443.810
0.915	4300.780
0.920	4147.959
0.925	4137.273
0.930	4122.354
0.935	4077.526
0.940	3999.080
0.945	3846.105
0.950	3878.738
0.955	3857.913
0.960	3691.311
0.965	3656.047
0.970	3625.646
0.975	3621.438
0.980	3392.083
0.985	3203.483
0.990	2224.774
0.995	2910.985
1.000	3181.291
1.005	3502.233
1.010	3509.024
1.015	3301.031
1.020	3349.492
1.025	3385.863
1.030	3305.295
1.035	3157.612
1.040	3092.316
1.045	3128.555
1.050	3079.380
1.055	2876.405
1.060	2919.008
1.065	2908.802
1.070	2791.308
1.075	2657.380
1.080	2614.323
1.085	2459.895
1.090	2095.545
1.095	1070.361
1.100	160.260
1.105	937.570
1.110	1531.916
1.115	863.231
1.120	1576.150
1.125	2156.388
1.130	2353.799
1.135	2365.921
1.140	2284.785
1.145	2229.006
1.150	1922.945
1.155	1113.420
1.160	791.931
1.165	130.773
1.170	631.924
1.175	1496.326
1.180	1847.035
1.185	2000.132
1.190	2067.716
1.195	1981.663
1.200	1985.237
1.205	1707.935
1.210	649.064
1.215	1375.222
1.220	1768.164
1.225	1741.939
1.230	971.895
1.235	1278.473
1.240	1776.032
1.245	2029.258
1.250	2030.806
1.255	2063.308
1.260	2048.483
1.265	1982.752
1.270	2040.757
1.275	1971.673
1.280	1829.539
1.285	1896.000
1.290	1928.165
1.295	1790.102
1.300	1834.016
1.305	1845.470
1.310	1791.343
1.315	1794.685
1.320	1761.497
1.325	1583.531
1.330	1718.723
1.335	1720.116
1.340	1739.470
1.345	1800.250
1.350	1676.942
1.355	1691.811
1.360	1745.945
1.365	1678.332
1.370	1630.800
1.375	1652.542
1.380	1643.139
1.385	1560.441
1.390	1531.360
1.395	1475.314
1.400	1397.567
1.405	1180.047
1.410	518.093
1.415	25.860
1.420	765.819
1.425	1192.527
1.430	1352.007
1.435	1451.509
1.440	1446.793
1.445	1409.440
1.450	1460.460
1.455	1494.521
1.460	1430.936
1.465	1435.983
1.470	1464.389
1.475	1416.446
1.480	1391.800
1.485	1389.734
1.490	1388.514
1.495	1358.406
1.500	1307.886
1.505	1315.152
1.510	1311.280
1.515	1258.877
1.520	1235.482
1.525	1253.189
1.530	1229.624
1.535	1198.449
1.540	1181.916
1.545	1123.552
1.550	1165.603
1.555	1134.795
1.560	1121.685
1.565	1158.488
1.570	1129.239
1.575	1083.529
1.580	1103.252
1.585	1092.823
1.590	1012.359
1.595	970.878
1.600	830.411
1.605	291.098
1.610	515.749
1.615	806.177
1.620	891.734
1.625	892.815
1.630	857.416
1.635	833.071
1.640	806.644
1.645	728.204
1.650	667.701
1.655	542.546
1.660	208.461
1.665	45.139
1.670	28.934
1.675	47.504
1.680	97.168
1.685	336.335
1.690	503.402
1.695	578.046
1.700	574.306
1.705	525.589
1.710	380.905
1.715	85.839
1.720	31.027
1.725	56.159
1.730	269.866
1.735	462.818
1.740	554.285
1.745	596.148
1.750	617.321
1.755	601.586
1.760	583.864
1.765	341.849
1.770	426.996
1.775	526.018
1.780	559.090
1.785	546.704
1.790	519.069
1.795	373.103
1.800	131.642
1.805	281.073
1.810	461.237
1.815	517.581
1.820	528.730
1.825	536.923
1.830	531.191
1.835	519.133
1.840	507.550
1.845	500.033
1.850	480.195
1.855	452.393
1.860	415.383
1.865	309.193
1.870	81.329
1.875	80.420
1.880	291.425
1.885	385.417
1.890	415.861
1.895	430.946
1.900	433.444
1.905	425.511
1.910	403.709
1.915	368.775
1.920	170.494
1.925	20.010
1.930	246.315
1.935	358.448
1.940	395.876
1.945	406.011
1.950	404.519
1.955	400.729
1.960	395.013
1.965	385.798
1.970	385.055
1.975	380.864
1.980	370.771
1.985	368.544
1.990	362.892
1.995	356.163
2.000	349.676
2.005	344.496
2.010	340.372
2.015	337.540
2.020	276.778
2.025	298.616
2.030	307.547
2.035	291.391
2.040	230.219
2.045	62.922
2.050	173.355
2.055	248.274
2.060	271.244
2.065	268.164
2.070	255.980
2.075	200.157
2.080	94.391
2.085	189.836
2.090	225.987
2.095	232.070
2.100	232.258
2.105	226.424
2.110	222.372
2.115	219.597
2.120	214.763
2.125	212.144
2.130	206.437
2.135	201.707
2.140	198.626
2.145	189.161
2.150	173.608
2.155	158.611
2.160	121.269
2.165	36.825
2.170	5.236
2.175	52.935
2.180	103.995
2.185	125.460
2.190	121.089
2.195	64.464
2.200	9.355
2.205	28.631
2.210	82.028
2.215	101.034
2.220	59.308
2.225	9.886
2.230	17.145
2.235	70.346
2.240	98.095
2.245	104.309
2.250	96.529
2.255	92.906
2.260	68.541
2.265	14.155
2.270	10.640
2.275	21.155
2.280	62.937
2.285	89.034
2.290	101.326
2.295	104.712
2.300	107.527
2.305	108.451
2.310	107.976
2.315	106.536
2.320	97.699
2.325	89.457
2.330	93.837
2.335	93.828
2.340	87.390
2.345	62.388
2.350	11.476
2.355	51.435
2.360	70.210
2.365	64.724
2.370	24.196
2.375	37.122
2.380	59.426
2.385	59.628
2.390	25.800
2.395	2.423
2.400	6.345
2.405	28.341
2.410	53.725
2.415	65.722
2.420	70.858
2.425	70.697
2.430	65.973
2.435	58.736
2.440	66.140
2.445	67.567
2.450	56.032
2.455	53.391
2.460	39.298
2.465	8.471
2.470	8.099
2.475	18.665
2.480	42.631
2.485	55.953
2.490	62.611
2.495	64.694
2.500	65.328
2.505	66.386
2.510	67.195
2.515	66.455
2.520	66.854
2.525	66.937
2.530	67.462
2.535	65.594
2.540	66.126
2.545	64.621
2.550	62.644
2.555	63.868
2.560	60.733
2.565	61.893
2.570	53.488
2.575	50.561
2.580	54.883
2.585	55.854
2.590	56.888
2.595	53.323
2.600	51.040
2.605	49.885
2.610	45.958
2.615	43.873
2.620	39.400
2.625	32.934
2.630	17.628
2.635	5.892
2.640	2.118
2.645	1.614
2.650	1.466
2.655	7.829
2.660	12.226
2.665	14.270
2.670	5.817
2.675	19.317
2.680	28.957
2.685	30.385
2.690	15.628
2.695	9.872
2.700	27.719
2.705	34.669
2.710	38.462
2.715	38.984
2.720	37.956
2.725	37.400
2.730	38.750
2.735	37.357
2.740	34.020
2.745	31.061
2.750	27.161
2.755	26.268
2.760	20.895
2.765	15.565
2.770	3.296
2.775	1.511
2.780	1.928
2.785	1.722
2.790	7.119
2.795	11.431
2.800	18.087
2.805	21.785
2.810	25.482
2.815	28.096
2.820	30.086
2.825	30.782
2.830	31.793
2.835	31.414
2.840	31.134
2.845	30.374
2.850	29.913
2.855	29.264
2.860	28.167
2.865	27.648
2.870	26.095
2.875	24.843
2.880	13.327
2.885	3.491
2.890	2.104
2.895	5.852
2.900	14.823
2.905	19.636
2.910	21.712
2.915	22.823
2.920	22.873
2.925	21.698
2.930	22.281
2.935	20.923
2.940	18.420
2.945	17.984
2.950	16.558
2.955	13.160
2.960	11.514
2.965	6.048
2.970	2.742
2.975	1.000
2.980	1.903
2.985	1.783
2.990	6.022
2.995	9.030
3.000	4.856
3.005	2.508
3.010	0.819
3.015	0.396
3.020	0.725
3.025	1.638
3.030	2.093
3.035	5.522
3.040	4.927
3.045	2.551
3.050	1.780
3.055	2.489
3.060	3.618
3.065	6.765
3.070	8.197
3.075	8.406
3.080	7.775
3.085	8.542
3.090	7.992
3.095	8.455
3.100	8.263
3.105	8.197
3.110	9.195
3.115	8.346
3.120	8.476
3.125	7.006
3.130	3.028
3.135	2.189
3.140	1.084
3.145	0.442
3.150	2.318
3.155	2.795
3.160	4.319
3.165	2.912
3.170	0.438
3.175	0.697
3.180	2.203
3.185	1.292
3.190	1.073
3.195	2.535
3.200	3.789
3.205	5.266
3.210	4.981
3.215	3.007
3.220	2.733
3.225	3.853
3.230	4.565
3.235	1.700
3.240	1.415
3.245	2.011
3.250	3.161
3.255	3.506
3.260	3.975
3.265	2.988
3.270	3.311
3.275	4.141
3.280	5.179
3.285	3.706
3.290	3.972
3.295	3.849
3.300	3.192
3.305	2.826
3.310	2.131
3.315	3.855
3.320	2.600
3.325	2.565
3.330	2.425
3.335	0.997
3.340	0.599
3.345	0.814
3.350	1.422
3.355	1.907
3.360	2.368
3.365	2.228
3.370	2.674
3.375	2.731
3.380	3.385
3.385	3.069
3.390	2.475
3.395	2.033
3.400	0.866
3.405	3.445
3.410	2.660
3.415	2.025
3.420	3.098
3.425	2.999
3.430	2.374
3.435	2.157
3.440	1.954
3.445	1.890
3.450	2.553
3.455	2.383
3.460	1.845
3.465	2.464
3.470	2.014
3.475	1.496
3.480	1.859
3.485	3.029
3.490	3.034
3.495	2.246
3.500	1.435
3.505	1.083
3.510	1.869
3.515	1.666
3.520	1.148
3.525	1.939
3.530	2.854
3.535	3.061
3.540	1.086
3.545	0.430
3.550	1.417
3.555	1.645
3.560	1.915
3.565	3.398
3.570	2.152
3.575	1.891
3.580	2.066
3.585	2.198
3.590	1.765
3.595	1.078
3.600	0.614
3.605	1.335
3.610	0.752
3.615	0.591
3.620	0.172
3.625	1.050
3.630	1.191
3.635	1.809
3.640	1.575
3.645	1.239
3.650	1.289
3.655	0.607
3.660	0.471
3.665	0.207
3.670	0.449
3.675	1.204
3.680	0.939
3.685	1.647
3.690	0.563
3.695	1.587
3.700	1.295
3.705	1.556
3.710	1.378
3.715	1.711
3.720	1.836
3.725	0.756
3.730	0.634
3.735	1.735
3.740	1.084
3.745	1.846
3.750	1.326
3.755	2.089
3.760	2.121
3.765	1.584
3.770	2.027
3.775	2.933
3.780	1.520
3.785	0.941
3.790	0.587
3.795	1.042
3.800	0.313
3.805	0.959
3.810	0.590
3.815	0.116
3.820	0.508
3.825	1.386
3.830	0.547
3.835	1.040
3.840	0.912
3.845	1.375
3.850	2.323
3.855	1.312
3.860	1.348
3.865	0.722
3.870	1.791
3.875	1.753
3.880	0.703
3.885	0.374
3.890	2.087
3.895	1.983
3.900	1.707
3.905	1.628
3.910	1.157
3.915	0.972
3.920	1.372
3.925	1.315
3.930	0.485
3.935	1.090
3.940	1.077
3.945	0.863
3.950	1.524
3.955	0.517
3.960	2.420
3.965	0.286
3.970	0.387
3.975	1.093
3.980	0.399
3.985	0.259
3.990	0.782
3.995	0.260
4.000	0.637
4.005	0.479
4.010	0.621
4.015	0.865
4.020	0.621
4.025	1.617
4.030	0.926
4.035	1.973
4.040	0.568
4.045	1.112
4.050	0.312
4.055	0.601
4.060	1.115
4.065	0.872
4.070	0.545
4.075	0.695
4.080	0.491
4.085	1.033
4.090	1.670
4.095	1.620
4.100	1.211
4.105	0.634
4.110	0.280
4.115	0.853
4.120	1.302
4.125	1.356
4.130	0.481
4.135	0.522
4.140	0.915
4.145	1.219
4.150	0.886
4.155	0.718
4.160	1.106
4.165	0.672
4.170	0.228
4.175	0.302
4.180	0.758
4.185	0.248
4.190	0.582
4.195	1.321
4.200	0.414
4.205	0.413
4.210	0.532
4.215	0.309
4.220	0.693
4.225	0.723
4.230	0.726
4.235	0.944
4.240	0.293
4.245	1.608
4.250	0.544
4.255	1.125
4.260	0.151
4.265	0.448
4.270	1.165
4.275	0.457
4.280	0.209
4.285	0.709
4.290	0.315
4.295	1.115
4.300	0.756
4.305	0.363
4.310	0.510
4.315	0.645
4.320	1.054
4.325	0.610
4.330	0.328
4.335	0.489
4.340	0.355
4.345	0.256
4.350	0.208
4.355	1.527
4.360	0.322
4.365	0.438
4.370	0.441
4.375	0.240
4.380	0.200
4.385	1.308
4.390	1.312
4.395	1.293
4.400	0.441
4.405	1.221
4.410	0.743
4.415	1.361
4.420	0.701
4.425	0.390
4.430	1.172
4.435	0.856
4.440	0.078
4.445	1.425
4.450	1.037
4.455	0.647
4.460	0.710
4.465	1.220
4.470	0.788
4.475	0.160
4.480	1.163
4.485	0.810
4.490	0.897
4.495	0.959
4.500	1.032
4.505	0.538
4.510	0.928
4.515	0.717
4.520	0.489
4.525	0.355
4.530	0.166
4.535	0.512
4.540	0.997
4.545	0.436
4.550	0.367
4.555	0.496
4.560	0.422
4.565	1.000
4.570	0.744
4.575	0.855
4.580	0.683
4.585	0.936
4.590	0.446
4.595	0.973
4.600	0.575
4.605	0.509
4.610	0.369
4.615	0.345
4.620	0.914
4.625	1.234
4.630	0.582
4.635	0.108
4.640	0.738
4.645	0.342
4.650	0.324
4.655	1.620
4.660	0.102
4.665	0.726
4.670	0.397
4.675	1.061
4.680	1.091
4.685	1.029
4.690	0.538
4.695	0.050
4.700	0.479
4.705	0.663
4.710	0.380
4.715	0.637
4.720	0.483
4.725	0.264
4.730	0.848
4.735	1.137
4.740	0.735
4.745	1.322
4.750	0.287
4.755	0.247
4.760	1.010
4.765	1.171
4.770	0.117
4.775	0.404
4.780	0.423
4.785	0.569
4.790	0.964
4.795	0.715
4.800	0.600
4.805	1.292
4.810	0.288
4.815	0.584
4.820	1.003
4.825	0.694
4.830	0.953
4.835	0.656
4.840	0.280
4.845	0.880
4.850	0.476
4.855	1.091
4.860	0.728
4.865	0.684
4.870	0.910
4.875	0.624
4.880	0.845
4.885	0.674
4.890	1.550
4.895	0.776
4.900	0.784
4.905	0.769
4.910	0.760
4.915	0.857
4.920	0.068
4.925	0.228
4.930	0.306
4.935	0.727
4.940	0.871
4.945	0.333
4.950	0.577
4.955	0.699
4.960	0.327
4.965	0.980
4.970	0.967
4.975	0.624
4.980	0.666
4.985	0.409
4.990	0.932
4.995	0.260
5.000	0.551
5.005	0.873
5.010	0.448
5.015	0.432
5.020	0.680
5.025	0.556
5.030	0.447
5.035	1.130
5.040	0.357
5.045	1.209
5.050	0.180
5.055	0.904
5.060	0.196
5.065	0.350
5.070	0.580
5.075	0.332
5.080	0.275
5.085	0.909
5.090	0.596
5.095	0.659
5.100	0.713
5.105	1.096
5.110	0.382
5.115	0.542
5.120	0.852
5.125	0.489
5.130	1.203
5.135	0.187
5.140	0.615
5.145	1.247
5.150	1.364
5.155	1.216
5.160	0.554
5.165	0.469
5.170	0.211
5.175	0.888
5.180	0.264
5.185	0.866
5.190	0.424
5.195	0.967
5.200	0.234
5.205	0.088
5.210	0.719
5.215	0.502
5.220	0.927
5.225	0.728
5.230	1.026
5.235	0.489
5.240	0.405
5.245	0.372
5.250	0.946
5.255	0.545
5.260	1.284
5.265	0.314
5.270	0.984
5.275	0.432
5.280	1.358
5.285	0.158
5.290	0.888
5.295	0.503
5.300	0.169
5.305	0.507
5.310	1.085
5.315	0.215
5.320	0.772
5.325	0.211
5.330	0.637
5.335	0.291
5.340	0.630
5.345	0.508
5.350	0.438
5.355	0.196
5.360	0.272
5.365	0.693
5.370	0.707
5.375	0.395
5.380	0.276
5.385	0.368
5.390	0.821
5.395	0.624
5.400	0.708
5.405	1.646
5.410	1.166
5.415	0.585
5.420	0.535
5.425	0.957
5.430	0.348
5.435	0.361
5.440	0.932
5.445	0.403
5.450	0.771
5.455	0.309
5.460	0.629
5.465	0.052
5.470	1.001
5.475	0.552
5.480	0.500
5.485	0.323
5.490	0.356
5.495	0.817
5.500	0.864
5.505	1.359
5.510	0.519
5.515	0.610
5.520	0.744
5.525	0.727
5.530	0.804
5.535	0.513
5.540	0.353
5.545	1.073
5.550	0.418
5.555	0.155
5.560	0.741
5.565	0.849
5.570	0.943
5.575	0.776
5.580	0.616
5.585	0.481
5.590	0.799
5.595	0.627
5.600	0.565
5.605	0.146
5.610	1.504
5.615	0.330
5.620	0.498
5.625	0.903
5.630	0.702
5.635	1.067
5.640	0.444
5.645	0.410
5.650	0.594
5.655	0.075
5.660	0.371
5.665	0.934
5.670	0.944
5.675	0.470
5.680	0.707
5.685	0.572
5.690	1.045
5.695	1.012
5.700	0.718
5.705	0.995
5.710	0.441
5.715	0.677
5.720	0.712
5.725	0.973
5.730	0.541
5.735	0.532
5.740	1.392
5.745	0.565
5.750	0.527
5.755	0.149
5.760	0.679
5.765	0.216
5.770	0.036
5.775	0.786
5.780	0.734
5.785	0.547
5.790	0.738
5.795	0.896
5.800	0.752
5.805	0.950
5.810	0.318
5.815	0.526
5.820	0.463
5.825	0.599
5.830	0.878
5.835	0.032
5.840	1.026
5.845	0.975
5.850	0.743
5.855	0.506
5.860	0.967
5.865	0.687
5.870	0.694
5.875	0.776
5.880	0.580
5.885	0.505
5.890	0.533
5.895	0.672
5.900	0.543
5.905	0.800
5.910	1.173
5.915	0.357
5.920	0.689
5.925	0.547
5.930	0.368
5.935	0.268
5.940	0.475
5.945	0.024
5.950	0.857
5.955	0.442
5.960	0.560
5.965	0.346
5.970	0.510
5.975	0.730
5.980	0.597
5.985	1.218
5.990	0.494
5.995	0.506
6.000	0.069
6.005	0.743
6.010	0.468
6.015	0.633
6.020	0.774
6.025	1.422
6.030	0.678
6.035	0.642
6.040	0.689
6.045	0.731
6.050	0.479
6.055	0.607
6.060	0.365
6.065	0.761
6.070	1.108
6.075	0.506
6.080	0.366
6.085	0.778
6.090	0.996
6.095	1.249
6.100	0.427
6.105	0.573
6.110	0.281
6.115	0.215
6.120	1.090
6.125	0.361
6.130	0.650
6.135	0.760
6.140	0.481
6.145	0.245
6.150	0.383
6.155	0.299
6.160	0.121
6.165	1.158
6.170	0.528
6.175	0.714
6.180	0.589
6.185	0.674
6.190	1.412
6.195	0.261
6.200	1.249
6.205	0.428
6.210	0.623
6.215	1.208
6.220	0.985
6.225	1.102
6.230	0.511
6.235	1.022
6.240	1.576
6.245	0.279
6.250	0.683
6.255	0.404
6.260	0.802
6.265	0.308
6.270	0.656
6.275	0.582
6.280	0.511
6.285	0.525
6.290	0.223
6.295	0.315
6.300	0.627
6.305	0.961
6.310	0.156
6.315	0.155
6.320	0.565
6.325	0.287
6.330	0.524
6.335	0.338
6.340	1.062
6.345	0.775
6.350	0.634
6.355	1.148
6.360	0.140
6.365	0.109
6.370	0.635
6.375	0.362
6.380	1.502
6.385	0.134
6.390	0.428
6.395	0.711
6.400	0.345
6.405	1.403
6.410	0.789
6.415	0.653
6.420	0.772
6.425	1.281
6.430	1.047
6.435	0.649
6.440	0.803
6.445	0.461
6.450	1.034
6.455	0.474
6.460	1.089
6.465	0.686
6.470	0.559
6.475	0.695
6.480	0.327
6.485	1.076
6.490	0.182
6.495	1.146
6.500	0.401
6.505	0.188
6.510	0.806
6.515	0.290
6.520	0.618
6.525	0.964
6.530	1.448
6.535	1.348
6.540	0.629
6.545	0.300
6.550	0.502
6.555	0.181
6.560	0.496
6.565	0.438
6.570	0.169
6.575	0.713
6.580	0.490
6.585	0.076
6.590	0.662
6.595	0.177
6.600	1.140
6.605	0.974
6.610	0.171
6.615	1.102
6.620	1.396
6.625	0.198
6.630	0.693
6.635	1.224
6.640	0.259
6.645	0.228
6.650	0.860
6.655	0.712
6.660	0.469
6.665	0.082
6.670	0.284
6.675	0.338
6.680	0.253
6.685	0.765
6.690	0.530
6.695	0.368
6.700	0.595
6.705	0.586
6.710	0.654
6.715	0.516
6.720	1.163
6.725	1.134
6.730	0.505
6.735	0.610
6.740	0.581
6.745	0.397
6.750	0.530
6.755	0.584
6.760	0.335
6.765	0.691
6.770	0.972
6.775	0.754
6.780	0.310
6.785	0.737
6.790	0.420
6.795	0.647
6.800	0.314
6.805	0.976
6.810	0.559
6.815	0.487
6.820	1.156
6.825	0.795
6.830	0.475
6.835	0.460
6.840	0.331
6.845	0.623
6.850	0.616
6.855	0.063
6.860	0.888
6.865	0.518
6.870	0.155
6.875	0.505
6.880	0.629
6.885	0.865
6.890	1.123
6.895	0.302
6.900	0.205
6.905	0.558
6.910	1.083
6.915	0.359
6.920	1.104
6.925	1.225
6.930	0.393
6.935	0.488
6.940	1.286
6.945	0.436
6.950	0.115
6.955	0.554
6.960	0.272
6.965	0.352
6.970	0.107
6.975	0.482
6.980	1.572
6.985	0.919
6.990	0.440
6.995	1.030
7.000	0.854
7.005	0.458
7.010	0.991
7.015	0.532
7.020	0.400
7.025	0.385
7.030	0.148
7.035	0.345
7.040	0.701
7.045	0.385
7.050	0.998
7.055	0.314
7.060	1.032
7.065	0.821
7.070	0.340
7.075	0.829
7.080	1.032
7.085	0.138
7.090	0.193
7.095	0.452
7.100	0.850
7.105	0.524
7.110	0.932
7.115	0.119
7.120	1.109
7.125	1.000
7.130	0.536
7.135	0.674
7.140	0.505
7.145	0.171
7.150	0.451
7.155	0.116
7.160	0.555
7.165	0.797
7.170	0.519
7.175	0.276
7.180	0.364
7.185	0.555
7.190	0.382
7.195	0.466
7.200	0.395
7.205	0.087
7.210	0.343
7.215	1.016
7.220	0.753
7.225	0.862
7.230	0.383
7.235	0.537
7.240	0.123
7.245	0.341
7.250	0.527
7.255	0.162
7.260	0.427
7.265	0.414
7.270	0.700
7.275	0.705
7.280	0.352
7.285	0.445
7.290	1.402
7.295	0.534
7.300	0.617
7.305	0.522
7.310	0.912
7.315	0.754
7.320	1.156
7.325	0.769
7.330	0.408
7.335	0.796
7.340	0.516
7.345	0.975
7.350	0.767
7.355	0.735
7.360	0.124
7.365	1.064
7.370	1.565
7.375	0.909
7.380	0.681
7.385	0.542
7.390	0.833
7.395	0.627
7.400	1.469
7.405	0.525
7.410	0.817
7.415	1.153
7.420	0.267
7.425	0.868
7.430	0.645
7.435	0.512
7.440	0.410
7.445	0.890
7.450	0.249
7.455	0.782
7.460	0.163
7.465	0.282
7.470	0.280
7.475	0.842
7.480	0.871
7.485	0.670
7.490	1.094
7.495	0.950
7.500	0.333
7.505	0.186
7.510	0.396
7.515	0.338
7.520	0.285
7.525	0.688
7.530	0.413
7.535	0.408
7.540	0.969
7.545	0.510
7.550	0.199
7.555	0.124
7.560	1.042
7.565	0.348
7.570	0.906
7.575	0.777
7.580	0.451
7.585	0.228
7.590	0.481
7.595	1.005
7.600	0.589
7.605	0.530
7.610	0.568
7.615	1.014
7.620	0.316
7.625	0.884
7.630	0.832
7.635	0.610
7.640	0.100
7.645	0.424
7.650	1.542
7.655	1.480
7.660	0.588
7.665	0.493
7.670	1.462
7.675	0.942
7.680	0.364
7.685	1.283
7.690	0.727
7.695	0.026
7.700	0.495
7.705	0.373
7.710	0.270
7.715	0.864
7.720	1.023
7.725	0.876
7.730	0.662
7.735	0.479
7.740	0.730
7.745	1.262
7.750	0.896
7.755	0.333
7.760	0.550
7.765	0.631
7.770	0.447
7.775	0.842
7.780	0.311
7.785	0.699
7.790	0.547
7.795	0.461
7.800	0.397
7.805	0.264
7.810	1.031
7.815	0.406
7.820	0.955
7.825	0.796
7.830	0.714
7.835	0.471
7.840	0.609
7.845	0.780
7.850	0.472
7.855	0.718
7.860	0.758
7.865	0.273
7.870	0.376
7.875	0.359
7.880	0.403
7.885	0.913
7.890	0.658
7.895	0.585
7.900	0.307
7.905	0.642
7.910	0.663
7.915	1.365
7.920	0.398
7.925	0.270
7.930	0.400
7.935	0.018
7.940	0.597
7.945	0.810
7.950	1.059
7.955	0.382
7.960	0.343
7.965	0.639
7.970	0.727
7.975	0.545
7.980	0.559
7.985	0.331
7.990	0.433
7.995	0.397
8.000	0.277
8.005	0.627
8.010	0.099
8.015	0.108
8.020	0.250
8.025	0.457
8.030	0.802
8.035	0.545
8.040	0.398
8.045	1.579
8.050	0.676
8.055	0.816
8.060	0.471
8.065	0.895
8.070	0.587
8.075	0.383
8.080	1.133
8.085	1.178
8.090	0.662
8.095	0.616
8.100	0.691
8.105	0.855
8.110	0.559
8.115	0.613
8.120	0.773
8.125	0.514
8.130	0.300
8.135	0.629
8.140	0.395
8.145	0.564
8.150	0.328
8.155	0.437
8.160	1.153
8.165	0.845
8.170	1.032
8.175	0.424
8.180	0.314
8.185	0.579
8.190	0.930
8.194	0.172
8.199	0.722
8.204	0.970
8.209	0.188
8.214	0.574
8.219	0.461
8.224	0.939
8.229	0.449
8.234	0.214
8.239	1.322
8.244	0.612
8.249	0.479
8.254	0.270
8.259	0.866
8.264	1.908
8.269	0.429
8.274	0.321
8.279	1.194
8.284	0.453
8.289	0.835
8.294	0.906
8.299	0.552
8.304	0.127
8.309	1.409
8.314	0.832
8.319	0.551
8.324	0.886
8.329	1.446
8.334	0.799
8.339	0.625
8.344	0.889
8.349	0.508
8.354	0.278
8.359	0.885
8.364	0.597
8.369	0.833
8.374	0.588
8.379	1.097
8.384	0.861
8.389	0.449
8.394	0.977
8.399	0.764
8.404	0.125
8.409	0.659
8.414	0.391
8.419	0.580
8.424	0.530
8.429	0.427
8.434	0.496
8.439	1.130
8.444	0.741
8.449	0.192
8.454	0.932
8.459	0.806
8.464	0.472
8.469	0.303
8.474	1.085
8.479	0.895
8.484	0.662
8.489	0.266
8.494	0.770
8.499	0.936
8.504	0.581
8.509	0.455
8.514	0.686
8.519	1.987
8.524	1.082
8.529	0.952
8.534	0.251
8.539	0.516
8.544	0.623
8.549	0.519
8.554	0.639
8.559	0.622
8.564	0.092
8.569	0.562
8.574	0.854
8.579	0.669
8.584	0.504
8.589	0.350
8.594	0.411
8.599	0.576
8.604	1.294
8.609	0.861
8.614	0.611
8.619	0.500
8.624	0.376
8.629	1.331
8.634	0.722
8.639	0.443
8.644	0.072
8.649	0.956
8.654	0.463
8.659	0.239
8.664	0.638
8.669	0.139
8.674	0.249
8.679	0.909
8.684	0.902
8.689	0.644
8.694	0.946
8.699	0.574
8.704	0.145
8.709	0.328
8.714	0.234
8.719	0.425
8.724	0.574
8.729	0.412
8.734	0.476
8.739	0.802
8.744	0.676
8.749	0.482
8.754	0.401
8.759	0.954
8.764	1.163
8.769	1.015
8.774	0.812
8.779	0.307
8.784	1.142
8.789	0.476
8.794	1.390
8.799	0.892
8.804	1.271
8.809	0.950
8.814	0.232
8.819	0.273
8.824	1.095
8.829	0.444
8.834	0.722
8.839	0.210
8.844	1.207
8.849	0.156
8.854	0.279
8.859	0.189
8.864	0.616
8.869	0.678
8.874	0.485
8.879	0.846
8.884	0.380
8.889	0.773
8.894	1.072
8.899	0.818
8.904	0.625
8.909	0.723
8.914	1.033
8.919	1.067
8.924	0.249
8.929	1.080
8.934	0.524
8.939	0.786
8.944	0.729
8.949	0.985
8.954	0.988
8.959	0.920
8.964	1.385
8.969	0.398
8.974	1.377
8.979	0.325
8.984	0.858
8.989	0.286
8.994	0.535
8.999	0.507
9.004	0.614
9.009	1.085
9.014	0.061
9.019	0.674
9.024	1.251
9.029	0.485
9.034	0.518
9.039	0.640
9.044	0.539
9.049	0.576
9.054	0.613
9.059	0.319
9.064	0.545
9.069	1.583
9.074	0.237
9.079	0.794
9.084	0.969
9.089	0.428
9.094	0.468
9.099	0.499
9.104	0.150
9.109	0.487
9.114	0.079
9.119	0.169
9.124	0.465
9.129	0.508
9.134	1.058
9.139	0.945
9.144	0.163
9.149	0.447
9.154	1.350
9.159	0.386
9.164	0.156
9.169	1.065
9.174	0.481
9.179	0.948
9.184	0.828
9.189	0.539
9.194	1.043
9.199	0.347
9.204	0.712
9.209	0.384
9.214	1.501
9.219	0.648
9.224	0.639
9.229	0.210
9.234	0.162
9.239	1.019
9.244	0.159
9.249	0.615
9.254	1.148
9.259	0.925
9.264	0.258
9.269	1.026
9.274	0.465
9.279	0.704
9.284	0.316
9.289	0.672
9.294	0.479
9.299	0.648
9.304	1.213
9.309	1.134
9.314	0.822
9.319	0.678
9.324	0.930
9.329	0.699
9.334	1.029
9.339	0.452
9.344	0.280
9.349	0.796
9.354	0.868
9.359	0.990
9.364	0.371
9.369	0.395
9.374	0.999
9.379	1.035
9.384	0.511
9.389	0.762
9.394	0.614
9.399	0.705
9.404	1.249
9.409	0.589
9.414	0.523
9.419	0.464
9.424	1.025
9.429	0.798
9.434	0.168
9.439	0.577
9.444	0.902
9.449	0.732
9.454	0.430
9.459	0.437
9.464	0.744
9.469	0.536
9.474	0.679
9.479	0.828
9.484	0.479
9.489	0.359
9.494	0.699
9.499	0.992
9.504	1.076
9.509	0.784
9.514	0.166
9.519	0.231
9.524	1.362
9.529	0.559
9.534	0.320
9.539	0.573
9.544	0.334
9.549	0.637
9.554	0.440
9.559	0.803
9.564	0.724
9.569	0.601
9.574	0.753
9.579	0.416
9.584	0.894
9.589	0.508
9.594	0.455
9.599	0.569
9.604	0.852
9.609	0.525
9.614	0.536
9.619	0.697
9.624	0.182
9.629	0.735
9.634	0.908
9.639	0.610
9.644	0.464
9.649	0.713
9.654	0.568
9.659	0.519
9.664	0.557
9.669	0.071
9.674	0.410
9.679	0.628
9.684	0.945
9.689	0.521
9.694	0.462
9.699	0.653
9.704	0.699
9.709	0.136
9.714	0.872
9.719	1.190
9.724	0.337
9.729	0.680
9.734	0.502
9.739	1.317
9.744	0.104
9.749	1.019
9.754	0.495
9.759	1.334
9.764	1.393
9.769	0.839
9.774	1.439
9.779	0.261
9.784	1.056
9.789	0.795
9.794	0.746
9.799	0.707
9.804	0.444
9.809	0.371
9.814	0.380
9.819	0.060
9.824	0.576
9.829	0.596
9.834	0.832
9.839	0.114
9.844	0.134
9.849	0.093
9.854	0.443
9.859	1.087
9.864	0.122
9.869	1.370
9.874	0.572
9.879	0.362
9.884	0.518
9.889	0.624
9.894	0.505
9.899	0.766
9.904	0.699
9.909	0.850
9.914	1.241
9.919	0.845
9.924	0.813
9.929	0.389
9.934	0.555
9.939	1.052
9.944	1.155
9.949	0.660
9.954	0.323
9.959	1.186
9.964	0.045
9.969	0.442
9.974	0.614
9.979	0.188
9.984	0.668
9.989	0.397
9.994	0.687
[truncated: 1 more rows]
