# Supplementary material for: Chemometric Analysis of a Ternary Mixture of Caffeine, Quinic Acid, and Nicotinic Acid by Terahertz Spectroscopy
Source: ACS Omega. 2022 Sep 27;7(40):35783–91. doi: 10.1021/acsomega.2c03808 (PMC9558605; doi:10.1021/acsomega.2c03808)
Supplement: Supplementary file 2 — ao2c03808_si_002.zip [file ao2c03808_si_002.zip › data_and_codes/extended_data/id0-48_run001/fda-3-7.csv]

0.000	2112.640
0.005	751.054
0.010	669.147
0.015	1187.034
0.020	1638.415
0.025	282.299
0.030	544.794
0.035	759.277
0.040	704.237
0.045	1375.992
0.050	974.890
0.055	1543.442
0.060	502.964
0.065	175.077
0.070	783.645
0.075	695.529
0.080	463.980
0.085	475.797
0.090	384.240
0.095	786.760
0.100	763.595
0.105	1787.673
0.110	2794.631
0.115	2275.204
0.120	4194.421
0.125	3341.370
0.130	1783.541
0.135	2782.497
0.140	2976.773
0.145	3046.869
0.150	2590.666
0.155	2449.621
0.160	2450.926
0.165	2449.621
0.170	2611.525
0.175	4044.020
0.180	4797.386
0.185	4492.743
0.190	5472.086
0.195	6765.304
0.200	7004.516
0.205	6075.551
0.210	6190.872
0.215	5606.921
0.220	6612.644
0.225	6338.100
0.230	7103.432
0.235	8472.651
0.240	8071.752
0.245	8036.659
0.250	7983.511
0.255	8057.800
0.260	7853.512
0.265	8813.699
0.270	8774.003
0.275	10036.504
0.280	9332.386
0.285	8338.307
0.290	8712.318
0.295	9428.031
0.300	9141.200
0.305	9001.307
0.310	9885.619
0.315	9603.764
0.320	10132.101
0.325	9833.973
0.330	10329.665
0.335	9571.591
0.340	9567.445
0.345	9260.710
0.350	10029.827
0.355	10044.676
0.360	9075.652
0.365	10014.879
0.370	10732.154
0.375	10587.398
0.380	9664.554
0.385	10036.041
0.390	9863.024
0.395	10071.287
0.400	9617.006
0.405	10009.261
0.410	10007.683
0.415	9929.467
0.420	9557.510
0.425	9407.909
0.430	9556.431
0.435	8943.806
0.440	8866.639
0.445	9537.711
0.450	9747.150
0.455	9067.831
0.460	9689.172
0.465	9122.872
0.470	9156.912
0.475	9228.246
0.480	9293.254
0.485	9558.462
0.490	9511.144
0.495	9293.467
0.500	9216.593
0.505	9428.908
0.510	9361.031
0.515	9352.158
0.520	9239.783
0.525	9170.825
0.530	8855.709
0.535	8769.076
0.540	9168.945
0.545	8855.833
0.550	7740.089
0.555	5251.444
0.560	3452.851
0.565	6956.447
0.570	7993.216
0.575	8329.640
0.580	8724.031
0.585	8621.671
0.590	8510.981
0.595	8735.837
0.600	8944.813
0.605	8519.242
0.610	8757.746
0.615	8834.901
0.620	8526.664
0.625	8508.079
0.630	8475.081
0.635	8409.337
0.640	8213.389
0.645	8144.605
0.650	7863.782
0.655	8181.080
0.660	7852.389
0.665	7567.283
0.670	7670.030
0.675	7729.879
0.680	7562.977
0.685	7473.058
0.690	7366.923
0.695	7407.124
0.700	7369.994
0.705	6953.757
0.710	7156.034
0.715	7109.885
0.720	6942.355
0.725	6994.223
0.730	6839.621
0.735	6789.749
0.740	6843.033
0.745	6285.250
0.750	4993.559
0.755	3357.244
0.760	5429.868
0.765	6020.912
0.770	6053.932
0.775	6247.491
0.780	6234.933
0.785	6042.743
0.790	5889.852
0.795	6051.245
0.800	5847.944
0.805	5727.451
0.810	5716.725
0.815	5652.917
0.820	5679.753
0.825	5660.612
0.830	5436.783
0.835	5545.349
0.840	5643.292
0.845	5386.861
0.850	5368.252
0.855	5545.357
0.860	5397.114
0.865	5409.171
0.870	5320.036
0.875	5306.320
0.880	5304.299
0.885	5167.302
0.890	5078.972
0.895	5130.248
0.900	4924.932
0.905	4780.308
0.910	4878.587
0.915	4719.936
0.920	4556.744
0.925	4574.102
0.930	4584.995
0.935	4568.040
0.940	4521.508
0.945	4392.488
0.950	4467.278
0.955	4477.797
0.960	4312.157
0.965	4282.679
0.970	4252.220
0.975	4254.043
0.980	3980.888
0.985	3715.570
0.990	2479.047
0.995	3313.788
1.000	3645.768
1.005	3999.614
1.010	3976.995
1.015	3730.168
1.020	3770.172
1.025	3800.663
1.030	3716.837
1.035	3568.506
1.040	3517.385
1.045	3581.264
1.050	3560.855
1.055	3354.796
1.060	3448.115
1.065	3468.045
1.070	3348.101
1.075	3201.089
1.080	3154.146
1.085	2964.904
1.090	2489.930
1.095	1182.207
1.100	177.413
1.105	1016.550
1.110	1732.138
1.115	940.190
1.120	1778.264
1.125	2497.780
1.130	2744.986
1.135	2760.534
1.140	2665.779
1.145	2597.890
1.150	2218.757
1.155	1233.907
1.160	845.919
1.165	115.716
1.170	674.837
1.175	1761.105
1.180	2249.689
1.185	2485.804
1.190	2595.321
1.195	2498.555
1.200	2504.224
1.205	2115.088
1.210	746.052
1.215	1664.996
1.220	2204.433
1.225	2159.953
1.230	1155.140
1.235	1518.312
1.240	2187.799
1.245	2513.504
1.250	2520.881
1.255	2563.694
1.260	2542.889
1.265	2460.303
1.270	2542.392
1.275	2472.396
1.280	2304.726
1.285	2407.730
1.290	2480.322
1.295	2328.278
1.300	2402.318
1.305	2426.747
1.310	2366.374
1.315	2372.804
1.320	2320.979
1.325	2056.495
1.330	2250.805
1.335	2253.266
1.340	2276.822
1.345	2338.195
1.350	2170.932
1.355	2177.998
1.360	2231.054
1.365	2132.531
1.370	2059.335
1.375	2070.458
1.380	2046.847
1.385	1943.109
1.390	1901.387
1.395	1833.229
1.400	1734.695
1.405	1449.708
1.410	595.677
1.415	56.574
1.420	908.996
1.425	1481.460
1.430	1709.321
1.435	1840.768
1.440	1836.829
1.445	1783.336
1.450	1844.362
1.455	1877.881
1.460	1787.087
1.465	1785.470
1.470	1806.936
1.475	1741.311
1.480	1708.467
1.485	1700.228
1.490	1696.886
1.495	1659.464
1.500	1595.074
1.505	1612.991
1.510	1616.342
1.515	1563.082
1.520	1543.710
1.525	1572.663
1.530	1552.457
1.535	1520.852
1.540	1507.853
1.545	1434.622
1.550	1491.601
1.555	1452.733
1.560	1429.453
1.565	1471.698
1.570	1425.583
1.575	1362.072
1.580	1373.398
1.585	1348.187
1.590	1243.691
1.595	1183.071
1.600	990.448
1.605	336.335
1.610	596.778
1.615	982.296
1.620	1109.892
1.625	1122.464
1.630	1085.623
1.635	1061.292
1.640	1030.622
1.645	931.219
1.650	847.314
1.655	666.202
1.660	233.530
1.665	49.794
1.670	30.751
1.675	54.509
1.680	100.204
1.685	384.020
1.690	602.367
1.695	701.386
1.700	697.749
1.705	634.393
1.710	445.057
1.715	96.990
1.720	37.976
1.725	69.057
1.730	307.124
1.735	562.304
1.740	694.569
1.745	761.699
1.750	803.296
1.755	784.332
1.760	762.861
1.765	428.574
1.770	544.707
1.775	696.254
1.780	745.102
1.785	726.769
1.790	683.825
1.795	474.092
1.800	158.741
1.805	348.709
1.810	602.742
1.815	683.156
1.820	694.630
1.825	703.292
1.830	698.485
1.835	686.362
1.840	674.159
1.845	665.941
1.850	643.818
1.855	608.269
1.860	559.531
1.865	402.240
1.870	89.871
1.875	90.291
1.880	379.896
1.885	526.126
1.890	573.057
1.895	599.004
1.900	603.350
1.905	590.683
1.910	553.413
1.915	495.806
1.920	211.037
1.925	11.890
1.930	322.255
1.935	484.373
1.940	542.563
1.945	563.574
1.950	565.063
1.955	564.869
1.960	562.311
1.965	554.452
1.970	554.393
1.975	553.209
1.980	539.807
1.985	538.794
1.990	535.354
1.995	525.778
2.000	523.136
2.005	515.479
2.010	510.175
2.015	507.711
2.020	410.784
2.025	445.723
2.030	464.068
2.035	438.678
2.040	335.081
2.045	87.289
2.050	255.051
2.055	383.877
2.060	426.926
2.065	429.835
2.070	414.785
2.075	322.111
2.080	145.154
2.085	316.807
2.090	392.449
2.095	413.207
2.100	419.340
2.105	420.559
2.110	415.300
2.115	414.746
2.120	410.918
2.125	402.794
2.130	390.415
2.135	380.117
2.140	368.778
2.145	349.126
2.150	322.385
2.155	291.934
2.160	212.383
2.165	56.556
2.170	9.283
2.175	83.609
2.180	185.625
2.185	234.904
2.190	236.675
2.195	121.823
2.200	16.502
2.205	50.096
2.210	157.899
2.215	206.708
2.220	121.002
2.225	17.743
2.230	33.596
2.235	138.653
2.240	215.496
2.245	237.313
2.250	227.501
2.255	224.527
2.260	161.912
2.265	37.285
2.270	17.222
2.275	50.802
2.280	143.474
2.285	206.381
2.290	234.864
2.295	245.286
2.300	249.595
2.305	245.721
2.310	243.670
2.315	237.681
2.320	212.386
2.325	195.105
2.330	208.213
2.335	203.451
2.340	194.674
2.345	129.788
2.350	20.063
2.355	106.640
2.360	151.982
2.365	140.710
2.370	55.313
2.375	70.888
2.380	122.653
2.385	127.248
2.390	55.838
2.395	9.670
2.400	13.045
2.405	63.517
2.410	116.242
2.415	143.739
2.420	158.200
2.425	160.243
2.430	151.523
2.435	130.617
2.440	151.349
2.445	156.021
2.450	129.041
2.455	123.872
2.460	86.146
2.465	21.822
2.470	14.397
2.475	39.382
2.480	94.530
2.485	128.346
2.490	143.006
2.495	148.499
2.500	149.497
2.505	151.622
2.510	149.762
2.515	147.135
2.520	145.432
2.525	146.462
2.530	144.789
2.535	144.238
2.540	140.377
2.545	139.600
2.550	137.041
2.555	134.705
2.560	131.852
2.565	133.176
2.570	114.061
2.575	105.813
2.580	114.409
2.585	118.327
2.590	116.414
2.595	111.861
2.600	107.868
2.605	103.225
2.610	96.055
2.615	90.413
2.620	80.844
2.625	67.073
2.630	32.961
2.635	8.145
2.640	3.591
2.645	2.911
2.650	4.545
2.655	11.228
2.660	25.952
2.665	26.736
2.670	7.623
2.675	38.722
2.680	59.733
2.685	59.765
2.690	31.248
2.695	19.788
2.700	57.687
2.705	74.129
2.710	80.004
2.715	83.296
2.720	84.129
2.725	81.959
2.730	82.064
2.735	78.619
2.740	75.552
2.745	68.785
2.750	64.364
2.755	59.111
2.760	50.552
2.765	32.964
2.770	9.114
2.775	3.563
2.780	2.259
2.785	4.806
2.790	12.239
2.795	24.828
2.800	37.114
2.805	49.804
2.810	57.095
2.815	62.481
2.820	66.701
2.825	68.359
2.830	68.168
2.835	68.660
2.840	67.024
2.845	65.965
2.850	65.679
2.855	63.426
2.860	61.818
2.865	58.531
2.870	54.550
2.875	53.747
2.880	29.735
2.885	7.362
2.890	6.016
2.895	13.218
2.900	32.956
2.905	43.275
2.910	50.458
2.915	52.716
2.920	52.720
2.925	53.011
2.930	51.291
2.935	50.427
2.940	46.342
2.945	42.392
2.950	41.350
2.955	35.675
2.960	29.200
2.965	12.389
2.970	4.242
2.975	1.814
2.980	4.254
2.985	6.186
2.990	11.816
2.995	18.172
3.000	14.946
3.005	7.955
3.010	1.136
3.015	1.269
3.020	1.910
3.025	5.096
3.030	6.481
3.035	14.217
3.040	17.861
3.045	7.883
3.050	4.529
3.055	9.238
3.060	19.980
3.065	25.489
3.070	28.241
3.075	29.507
3.080	30.538
3.085	30.705
3.090	29.454
3.095	29.980
3.100	28.321
3.105	29.850
3.110	28.685
3.115	29.379
3.120	27.321
3.125	25.469
3.130	10.044
3.135	3.083
3.140	0.357
3.145	3.975
3.150	7.556
3.155	11.519
3.160	14.954
3.165	9.697
3.170	2.362
3.175	2.533
3.180	5.458
3.185	7.160
3.190	1.542
3.195	12.480
3.200	18.399
3.205	19.572
3.210	22.152
3.215	14.243
3.220	9.103
3.225	16.165
3.230	19.145
3.235	9.174
3.240	2.691
3.245	12.179
3.250	16.989
3.255	19.214
3.260	21.423
3.265	21.115
3.270	20.141
3.275	20.689
3.280	20.258
3.285	18.887
3.290	18.269
3.295	18.551
3.300	17.931
3.305	17.978
3.310	17.752
3.315	17.410
3.320	16.409
3.325	14.006
3.330	8.262
3.335	1.842
3.340	0.233
3.345	3.300
3.350	7.621
3.355	12.395
3.360	14.577
3.365	15.271
3.370	14.889
3.375	16.375
3.380	17.252
3.385	16.175
3.390	17.217
3.395	15.863
3.400	14.662
3.405	15.002
3.410	14.566
3.415	15.178
3.420	15.786
3.425	14.147
3.430	15.457
3.435	14.166
3.440	15.189
3.445	15.251
3.450	13.694
3.455	15.380
3.460	16.511
3.465	14.180
3.470	13.963
3.475	14.371
3.480	12.949
3.485	12.917
3.490	13.599
3.495	12.586
3.500	11.046
3.505	5.198
3.510	9.062
3.515	8.623
3.520	8.203
3.525	9.979
3.530	10.599
3.535	11.779
3.540	5.430
3.545	2.768
3.550	3.842
3.555	8.953
3.560	9.705
3.565	10.447
3.570	10.410
3.575	11.576
3.580	10.692
3.585	9.650
3.590	8.779
3.595	7.134
3.600	3.606
3.605	0.085
3.610	1.598
3.615	0.619
3.620	0.568
3.625	2.790
3.630	4.798
3.635	6.134
3.640	6.103
3.645	4.636
3.650	1.392
3.655	0.616
3.660	1.490
3.665	0.980
3.670	2.483
3.675	1.317
3.680	4.140
3.685	3.792
3.690	4.250
3.695	3.484
3.700	1.262
3.705	5.164
3.710	5.518
3.715	6.354
3.720	6.726
3.725	6.391
3.730	5.513
3.735	5.286
3.740	5.864
3.745	5.661
3.750	6.949
3.755	6.392
3.760	6.516
3.765	6.656
3.770	6.807
3.775	5.905
3.780	5.714
3.785	5.218
3.790	4.179
3.795	2.275
3.800	2.312
3.805	0.670
3.810	0.321
3.815	0.339
3.820	0.767
3.825	1.653
3.830	0.810
3.835	2.222
3.840	2.316
3.845	3.991
3.850	4.803
3.855	5.401
3.860	3.053
3.865	1.790
3.870	3.793
3.875	4.456
3.880	5.204
3.885	4.774
3.890	4.455
3.895	4.558
3.900	5.446
3.905	4.844
3.910	4.520
3.915	4.403
3.920	4.193
3.925	4.690
3.930	2.934
3.935	3.154
3.940	4.251
3.945	4.416
3.950	2.355
3.955	1.844
3.960	0.403
3.965	0.885
3.970	1.272
3.975	0.958
3.980	0.681
3.985	1.180
3.990	1.480
3.995	0.430
4.000	0.958
4.005	1.554
4.010	0.765
4.015	2.330
4.020	2.717
4.025	2.362
4.030	1.002
4.035	1.240
4.040	1.925
4.045	2.360
4.050	2.242
4.055	2.568
4.060	1.032
4.065	2.566
4.070	2.810
4.075	3.242
4.080	1.648
4.085	1.588
4.090	2.586
4.095	1.886
4.100	2.534
4.105	2.359
4.110	3.016
4.115	2.619
4.120	2.069
4.125	3.285
4.130	2.471
4.135	1.622
4.140	2.431
4.145	3.070
4.150	2.194
4.155	2.297
4.160	0.772
4.165	0.336
4.170	1.171
4.175	0.602
4.180	1.181
4.185	1.071
4.190	1.280
4.195	0.615
4.200	1.177
4.205	1.025
4.210	0.627
4.215	0.551
4.220	0.742
4.225	0.503
4.230	1.466
4.235	1.154
4.240	1.152
4.245	1.987
4.250	0.096
4.255	1.054
4.260	1.542
4.265	1.477
4.270	2.058
4.275	2.787
4.280	3.300
4.285	2.219
4.290	2.594
4.295	2.743
4.300	2.179
4.305	2.351
4.310	3.190
4.315	2.397
4.320	2.197
4.325	2.724
4.330	2.664
4.335	1.871
4.340	1.420
4.345	1.544
4.350	2.785
4.355	2.544
4.360	2.234
4.365	2.206
4.370	1.840
4.375	2.335
4.380	2.191
4.385	2.191
4.390	1.150
4.395	1.592
4.400	2.521
4.405	3.095
4.410	2.553
4.415	2.952
4.420	2.219
4.425	2.130
4.430	1.775
4.435	1.916
4.440	1.545
4.445	2.024
4.450	0.950
4.455	2.339
4.460	1.895
4.465	0.468
4.470	0.877
4.475	0.567
4.480	0.640
4.485	0.933
4.490	0.962
4.495	1.550
4.500	1.309
4.505	0.980
4.510	1.194
4.515	0.800
4.520	0.686
4.525	0.212
4.530	0.537
4.535	0.089
4.540	0.649
4.545	0.923
4.550	1.056
4.555	0.175
4.560	0.687
4.565	1.921
4.570	0.834
4.575	1.969
4.580	1.762
4.585	0.515
4.590	0.691
4.595	0.400
4.600	0.484
4.605	1.212
4.610	0.665
4.615	0.512
4.620	0.521
4.625	0.530
4.630	0.329
4.635	0.626
4.640	0.779
4.645	1.433
4.650	0.908
4.655	1.188
4.660	0.734
4.665	1.208
4.670	0.858
4.675	1.006
4.680	1.774
4.685	0.869
4.690	1.913
4.695	1.243
4.700	0.744
4.705	0.884
4.710	1.366
4.715	0.651
4.720	0.329
4.725	1.189
4.730	1.548
4.735	0.673
4.740	1.109
4.745	0.747
4.750	0.456
4.755	1.042
4.760	0.610
4.765	0.612
4.770	0.485
4.775	0.956
4.780	0.916
4.785	0.829
4.790	1.062
4.795	0.929
4.800	1.023
4.805	1.799
4.810	0.588
4.815	0.786
4.820	1.332
4.825	1.345
4.830	1.322
4.835	0.561
4.840	1.025
4.845	1.102
4.850	0.798
4.855	1.106
4.860	0.930
4.865	1.624
4.870	1.067
4.875	0.108
4.880	1.042
4.885	1.042
4.890	1.518
4.895	0.900
4.900	0.241
4.905	1.523
4.910	0.638
4.915	1.449
4.920	0.835
4.925	0.089
4.930	0.645
4.935	0.818
4.940	0.837
4.945	0.549
4.950	1.047
4.955	0.218
4.960	0.363
4.965	0.932
4.970	1.159
4.975	1.394
4.980	1.390
4.985	1.129
4.990	0.585
4.995	0.423
5.000	0.291
5.005	0.953
5.010	0.360
5.015	0.796
5.020	0.320
5.025	0.729
5.030	0.296
5.035	1.089
5.040	1.186
5.045	0.687
5.050	1.197
5.055	1.221
5.060	1.225
5.065	1.036
5.070	1.626
5.075	0.433
5.080	1.098
5.085	1.010
5.090	0.468
5.095	1.550
5.100	0.192
5.105	0.772
5.110	0.868
5.115	0.473
5.120	0.273
5.125	1.639
5.130	0.285
5.135	0.674
5.140	0.379
5.145	1.040
5.150	0.659
5.155	0.315
5.160	0.967
5.165	1.759
5.170	1.091
5.175	1.723
5.180	1.754
5.185	1.122
5.190	0.299
5.195	1.137
5.200	0.351
5.205	1.011
5.210	0.580
5.215	0.320
5.220	1.012
5.225	0.674
5.230	0.860
5.235	1.367
5.240	1.136
5.245	0.767
5.250	1.468
5.255	0.415
5.260	1.077
5.265	1.276
5.270	1.672
5.275	1.364
5.280	1.472
5.285	0.873
5.290	0.329
5.295	0.687
5.300	1.921
5.305	0.831
5.310	0.911
5.315	0.260
5.320	0.943
5.325	1.058
5.330	0.433
5.335	0.856
5.340	1.035
5.345	0.753
5.350	0.216
5.355	1.672
5.360	0.161
5.365	1.485
5.370	1.323
5.375	1.393
5.380	1.086
5.385	1.251
5.390	2.078
5.395	1.877
5.400	0.452
5.405	1.443
5.410	0.908
5.415	1.287
5.420	1.235
5.425	0.861
5.430	0.549
5.435	1.364
5.440	1.248
5.445	0.953
5.450	0.408
5.455	0.345
5.460	1.229
5.465	0.903
5.470	0.673
5.475	0.888
5.480	0.366
5.485	1.526
5.490	1.795
5.495	0.353
5.500	1.839
5.505	1.148
5.510	1.362
5.515	0.867
5.520	1.826
5.525	0.504
5.530	0.696
5.535	1.236
5.540	0.679
5.545	0.467
5.550	0.595
5.555	0.505
5.560	1.163
5.565	1.228
5.570	1.228
5.575	1.086
5.580	0.661
5.585	0.501
5.590	0.893
5.595	1.005
5.600	0.535
5.605	0.691
5.610	0.447
5.615	0.321
5.620	0.713
5.625	0.501
5.630	0.292
5.635	0.831
5.640	0.516
5.645	1.061
5.650	1.315
5.655	0.453
5.660	0.114
5.665	0.749
5.670	0.674
5.675	1.043
5.680	0.276
5.685	1.105
5.690	0.163
5.695	0.512
5.700	1.292
5.705	0.139
5.710	0.361
5.715	0.704
5.720	0.578
5.725	0.577
5.730	1.001
5.735	0.271
5.740	0.470
5.745	0.456
5.750	1.288
5.755	0.493
5.760	0.636
5.765	0.347
5.770	1.989
5.775	0.397
5.780	0.906
5.785	0.580
5.790	0.921
5.795	1.273
5.800	0.799
5.805	0.688
5.810	0.457
5.815	0.567
5.820	0.701
5.825	0.673
5.830	0.186
5.835	1.098
5.840	1.326
5.845	0.640
5.850	0.948
5.855	0.657
5.860	0.352
5.865	1.022
5.870	0.786
5.875	0.209
5.880	1.070
5.885	0.183
5.890	0.878
5.895	0.736
5.900	0.698
5.905	0.449
5.910	1.114
5.915	0.468
5.920	0.932
5.925	0.573
5.930	1.041
5.935	0.623
5.940	0.303
5.945	0.601
5.950	1.137
5.955	0.928
5.960	0.865
5.965	1.607
5.970	0.417
5.975	0.366
5.980	0.282
5.985	0.611
5.990	0.259
5.995	0.313
6.000	1.375
6.005	0.588
6.010	0.282
6.015	1.068
6.020	0.325
6.025	1.166
6.030	0.780
6.035	0.330
6.040	0.784
6.045	0.657
6.050	1.037
6.055	1.327
6.060	0.545
6.065	0.957
6.070	1.016
6.075	0.760
6.080	1.028
6.085	0.789
6.090	0.878
6.095	0.007
6.100	0.995
6.105	1.053
6.110	0.560
6.115	0.524
6.120	0.212
6.125	1.494
6.130	0.721
6.135	0.556
6.140	0.523
6.145	0.380
6.150	0.879
6.155	0.328
6.160	0.188
6.165	0.814
6.170	0.693
6.175	0.865
6.180	1.057
6.185	0.377
6.190	1.304
6.195	0.387
6.200	0.403
6.205	0.283
6.210	0.789
6.215	0.535
6.220	0.334
6.225	1.623
6.230	0.709
6.235	0.604
6.240	0.383
6.245	0.554
6.250	0.284
6.255	0.769
6.260	0.258
6.265	0.445
6.270	0.603
6.275	0.224
6.280	0.849
6.285	0.554
6.290	1.135
6.295	0.763
6.300	0.495
6.305	0.163
6.310	1.651
6.315	0.995
6.320	0.443
6.325	1.165
6.330	0.626
6.335	1.123
6.340	0.568
6.345	0.539
6.350	1.066
6.355	0.913
6.360	0.648
6.365	0.693
6.370	0.716
6.375	0.448
6.380	0.899
6.385	1.053
6.390	0.892
6.395	0.572
6.400	0.862
6.405	1.035
6.410	0.619
6.415	0.677
6.420	0.432
6.425	0.228
6.430	0.448
6.435	0.226
6.440	0.417
6.445	0.453
6.450	0.705
6.455	0.527
6.460	1.059
6.465	0.570
6.470	0.369
6.475	1.663
6.480	0.979
6.485	0.383
6.490	1.406
6.495	0.496
6.500	1.585
6.505	1.278
6.510	0.970
6.515	0.149
6.520	0.444
6.525	0.736
6.530	0.771
6.535	0.378
6.540	0.958
6.545	0.707
6.550	0.673
6.555	0.859
6.560	1.139
6.565	1.074
6.570	0.602
6.575	1.468
6.580	0.145
6.585	0.662
6.590	0.526
6.595	0.560
6.600	0.957
6.605	0.723
6.610	0.471
6.615	1.439
6.620	0.854
6.625	0.269
6.630	0.201
6.635	0.703
6.640	0.107
6.645	0.297
6.650	0.995
6.655	0.368
6.660	1.195
6.665	0.260
6.670	0.610
6.675	0.935
6.680	0.567
6.685	0.567
6.690	1.376
6.695	0.690
6.700	0.421
6.705	0.462
6.710	0.730
6.715	0.401
6.720	0.132
6.725	0.373
6.730	0.120
6.735	0.475
6.740	0.213
6.745	0.202
6.750	1.139
6.755	0.975
6.760	1.058
6.765	1.160
6.770	1.024
6.775	0.499
6.780	0.148
6.785	0.251
6.790	1.183
6.795	0.160
6.800	0.255
6.805	0.304
6.810	0.601
6.815	0.638
6.820	0.421
6.825	0.320
6.830	0.545
6.835	0.240
6.840	0.166
6.845	0.914
6.850	0.225
6.855	0.304
6.860	0.681
6.865	1.024
6.870	0.276
6.875	0.924
6.880	0.360
6.885	0.768
6.890	0.801
6.895	0.197
6.900	0.829
6.905	0.985
6.910	0.734
6.915	1.169
6.920	0.296
6.925	0.123
6.930	1.032
6.935	0.457
6.940	0.784
6.945	0.374
6.950	0.301
6.955	0.297
6.960	0.171
6.965	0.618
6.970	0.220
6.975	0.612
6.980	0.404
6.985	0.728
6.990	0.559
6.995	0.268
7.000	1.386
7.005	0.805
7.010	0.598
7.015	0.521
7.020	1.116
7.025	0.455
7.030	0.769
7.035	0.364
7.040	0.460
7.045	0.218
7.050	0.817
7.055	1.048
7.060	0.413
7.065	0.716
7.070	0.299
7.075	0.041
7.080	0.400
7.085	0.325
7.090	0.856
7.095	0.964
7.100	1.005
7.105	0.509
7.110	0.238
7.115	0.830
7.120	0.492
7.125	0.707
7.130	0.678
7.135	0.314
7.140	0.473
7.145	0.641
7.150	0.816
7.155	0.678
7.160	0.271
7.165	0.816
7.170	0.720
7.175	0.221
7.180	0.270
7.185	0.854
7.190	1.272
7.195	0.629
7.200	0.998
7.205	0.402
7.210	0.939
7.215	1.396
7.220	0.701
7.225	0.336
7.230	0.507
7.235	0.935
7.240	1.101
7.245	1.019
7.250	0.721
7.255	0.428
7.260	0.182
7.265	0.389
7.270	0.955
7.275	0.685
7.280	0.096
7.285	0.553
7.290	0.675
7.295	0.290
7.300	0.192
7.305	0.332
7.310	0.405
7.315	0.814
7.320	0.908
7.325	1.021
7.330	0.255
7.335	0.379
7.340	0.336
7.345	0.750
7.350	0.236
7.355	1.211
7.360	0.081
7.365	0.561
7.370	0.754
7.375	0.063
7.380	0.323
7.385	0.470
7.390	0.802
7.395	0.459
7.400	0.852
7.405	0.437
7.410	0.639
7.415	0.311
7.420	1.112
7.425	0.355
7.430	1.008
7.435	0.359
7.440	0.833
7.445	0.717
7.450	1.097
7.455	0.494
7.460	0.387
7.465	0.626
7.470	1.862
7.475	0.232
7.480	0.736
7.485	0.227
7.490	0.545
7.495	0.841
7.500	0.476
7.505	0.780
7.510	1.029
7.515	0.406
7.520	0.552
7.525	0.550
7.530	0.535
7.535	0.522
7.540	0.217
7.545	0.609
7.550	1.272
7.555	0.770
7.560	0.344
7.565	0.279
7.570	0.263
7.575	0.542
7.580	0.870
7.585	0.838
7.590	0.393
7.595	0.526
7.600	0.857
7.605	1.605
7.610	0.639
7.615	0.464
7.620	0.360
7.625	0.351
7.630	0.681
7.635	0.887
7.640	0.790
7.645	0.481
7.650	0.635
7.655	0.511
7.660	0.461
7.665	0.587
7.670	0.583
7.675	1.235
7.680	0.643
7.685	0.437
7.690	1.242
7.695	0.553
7.700	0.228
7.705	0.469
7.710	0.999
7.715	0.714
7.720	0.356
7.725	0.342
7.730	0.447
7.735	0.779
7.740	0.732
7.745	0.766
7.750	0.750
7.755	0.612
7.760	0.934
7.765	0.367
7.770	0.501
7.775	0.152
7.780	0.896
7.785	0.336
7.790	1.306
7.795	0.736
7.800	0.589
7.805	0.429
7.810	0.402
7.815	1.006
7.820	0.131
7.825	0.820
7.830	0.576
7.835	0.795
7.840	0.484
7.845	0.082
7.850	0.667
7.855	0.859
7.860	1.082
7.865	0.331
7.870	0.454
7.875	1.348
7.880	0.834
7.885	0.683
7.890	0.583
7.895	0.430
7.900	0.353
7.905	0.376
7.910	0.870
7.915	1.100
7.920	0.645
7.925	0.932
7.930	1.048
7.935	0.442
7.940	0.678
7.945	1.117
7.950	0.713
7.955	1.016
7.960	1.006
7.965	0.674
7.970	0.503
7.975	0.855
7.980	0.430
7.985	0.942
7.990	0.122
7.995	0.404
8.000	0.538
8.005	0.832
8.010	1.017
8.015	0.357
8.020	0.598
8.025	0.636
8.030	1.175
8.035	0.612
8.040	0.838
8.045	0.854
8.050	1.192
8.055	1.105
8.060	0.535
8.065	0.442
8.070	0.599
8.075	0.618
8.080	0.355
8.085	1.041
8.090	0.883
8.095	0.967
8.100	0.746
8.105	0.647
8.110	0.817
8.115	0.952
8.120	0.371
8.125	0.498
8.130	0.513
8.135	0.260
8.140	1.526
8.145	0.801
8.150	0.309
8.155	0.355
8.160	0.274
8.165	0.461
8.170	1.101
8.175	0.291
8.180	0.460
8.185	0.488
8.190	0.395
8.194	1.231
8.199	0.910
8.204	0.560
8.209	0.954
8.214	0.954
8.219	0.171
8.224	0.250
8.229	0.762
8.234	0.304
8.239	0.508
8.244	0.714
8.249	0.195
8.254	0.432
8.259	0.689
8.264	0.676
8.269	0.607
8.274	0.619
8.279	0.941
8.284	0.176
8.289	0.999
8.294	0.603
8.299	0.731
8.304	0.455
8.309	0.408
8.314	0.289
8.319	0.722
8.324	0.708
8.329	0.484
8.334	0.677
8.339	0.640
8.344	0.948
8.349	0.183
8.354	0.774
8.359	0.999
8.364	0.565
8.369	0.913
8.374	0.437
8.379	0.744
8.384	0.936
8.389	1.244
8.394	1.390
8.399	0.153
8.404	0.710
8.409	0.128
8.414	0.599
8.419	0.360
8.424	0.590
8.429	0.433
8.434	0.493
8.439	0.854
8.444	0.549
8.449	0.138
8.454	0.286
8.459	1.091
8.464	0.226
8.469	0.608
8.474	0.199
8.479	0.621
8.484	0.860
8.489	0.491
8.494	0.579
8.499	0.913
8.504	0.633
8.509	0.751
8.514	0.722
8.519	0.933
8.524	0.376
8.529	0.957
8.534	0.147
8.539	0.646
8.544	0.616
8.549	0.558
8.554	0.773
8.559	0.828
8.564	0.420
8.569	0.909
8.574	0.496
8.579	0.976
8.584	0.389
8.589	0.711
8.594	0.773
8.599	0.556
8.604	0.316
8.609	0.888
8.614	0.319
8.619	0.512
8.624	0.806
8.629	0.596
8.634	0.791
8.639	1.035
8.644	0.503
8.649	1.069
8.654	0.674
8.659	1.049
8.664	0.652
8.669	1.400
8.674	1.288
8.679	0.854
8.684	0.279
8.689	1.207
8.694	1.423
8.699	1.017
8.704	1.599
8.709	0.295
8.714	0.446
8.719	0.672
8.724	0.652
8.729	1.160
8.734	0.539
8.739	0.151
8.744	0.416
8.749	0.369
8.754	0.366
8.759	0.592
8.764	0.923
8.769	0.475
8.774	0.893
8.779	0.752
8.784	0.471
8.789	0.346
8.794	1.107
8.799	0.553
8.804	0.392
8.809	0.539
8.814	0.485
8.819	1.174
8.824	0.826
8.829	0.731
8.834	0.087
8.839	0.672
8.844	0.623
8.849	0.763
8.854	0.818
8.859	0.346
8.864	0.855
8.869	0.860
8.874	0.276
8.879	0.854
8.884	0.443
8.889	0.853
8.894	1.023
8.899	0.692
8.904	0.268
8.909	0.677
8.914	0.791
8.919	0.789
8.924	0.136
8.929	0.241
8.934	0.746
8.939	0.724
8.944	0.092
8.949	0.648
8.954	0.303
8.959	1.020
8.964	0.819
8.969	0.941
8.974	1.148
8.979	1.392
8.984	0.717
8.989	0.373
8.994	0.566
8.999	0.763
9.004	0.517
9.009	0.902
9.014	1.297
9.019	0.544
9.024	0.745
9.029	0.214
9.034	0.217
9.039	0.738
9.044	1.022
9.049	0.818
9.054	1.033
9.059	0.177
9.064	0.440
9.069	0.378
9.074	0.519
9.079	0.885
9.084	0.378
9.089	0.347
9.094	0.947
9.099	0.679
9.104	0.931
9.109	0.372
9.114	0.498
9.119	1.391
9.124	0.898
9.129	1.195
9.134	0.103
9.139	0.653
9.144	0.938
9.149	0.812
9.154	0.429
9.159	0.526
9.164	1.191
9.169	0.357
9.174	0.463
9.179	0.315
9.184	0.362
9.189	0.681
9.194	1.099
9.199	0.426
9.204	0.464
9.209	0.397
9.214	0.370
9.219	0.649
9.224	0.533
9.229	0.876
9.234	0.330
9.239	0.476
9.244	0.484
9.249	0.596
9.254	0.724
9.259	0.768
9.264	0.717
9.269	0.727
9.274	0.989
9.279	0.669
9.284	0.736
9.289	0.137
9.294	0.349
9.299	0.283
9.304	0.193
9.309	0.238
9.314	0.750
9.319	1.580
9.324	0.585
9.329	0.369
9.334	0.643
9.339	0.436
9.344	0.535
9.349	0.079
9.354	0.325
9.359	0.515
9.364	0.286
9.369	1.145
9.374	0.998
9.379	0.545
9.384	0.765
9.389	0.488
9.394	0.615
9.399	0.893
9.404	0.272
9.409	1.447
9.414	0.765
9.419	0.166
9.424	1.093
9.429	0.197
9.434	0.391
9.439	0.596
9.444	0.176
9.449	0.663
9.454	0.424
9.459	0.190
9.464	0.083
9.469	0.902
9.474	0.732
9.479	0.578
9.484	1.107
9.489	0.973
9.494	0.541
9.499	0.622
9.504	0.713
9.509	0.646
9.514	1.191
9.519	0.455
9.524	0.930
9.529	0.596
9.534	0.647
9.539	0.796
9.544	0.539
9.549	1.140
9.554	0.962
9.559	0.343
9.564	0.575
9.569	0.104
9.574	0.657
9.579	1.014
9.584	0.811
9.589	0.324
9.594	1.013
9.599	0.215
9.604	1.286
9.609	0.063
9.614	0.143
9.619	0.113
9.624	0.290
9.629	0.274
9.634	1.265
9.639	0.322
9.644	0.314
9.649	0.763
9.654	0.419
9.659	1.015
9.664	0.573
9.669	1.332
9.674	0.634
9.679	1.040
9.684	1.208
9.689	0.183
9.694	0.330
9.699	1.392
9.704	0.772
9.709	1.004
9.714	0.905
9.719	0.924
9.724	1.340
9.729	0.657
9.734	0.488
9.739	1.120
9.744	0.542
9.749	0.562
9.754	0.942
9.759	0.753
9.764	0.693
9.769	0.316
9.774	0.572
9.779	1.020
9.784	0.841
9.789	0.520
9.794	0.171
9.799	0.593
9.804	0.539
9.809	1.292
9.814	0.443
9.819	0.445
9.824	0.422
9.829	0.248
9.834	0.424
9.839	0.337
9.844	1.222
9.849	0.074
9.854	0.267
9.859	1.758
9.864	0.459
9.869	0.815
9.874	1.330
9.879	1.099
9.884	1.027
9.889	0.359
9.894	0.530
9.899	0.410
9.904	0.614
9.909	0.836
9.914	0.744
9.919	0.518
9.924	0.698
9.929	2.042
9.934	0.481
9.939	0.724
9.944	1.051
9.949	0.840
9.954	0.735
9.959	0.586
9.964	0.698
9.969	0.256
9.974	0.164
9.979	0.845
9.984	0.046
9.989	0.577
9.994	1.067
[truncated: 1 more rows]
