# Supplementary material for: Chemometric Analysis of a Ternary Mixture of Caffeine, Quinic Acid, and Nicotinic Acid by Terahertz Spectroscopy
Source: ACS Omega. 2022 Sep 27;7(40):35783–91. doi: 10.1021/acsomega.2c03808 (PMC9558605; doi:10.1021/acsomega.2c03808)
Supplement: Supplementary file 2 — ao2c03808_si_002.zip [file ao2c03808_si_002.zip › data_and_codes/extended_data/id0-48_run001/fda-3-8.csv]

0.000	868.137
0.005	593.567
0.010	583.124
0.015	1023.735
0.020	1195.236
0.025	479.849
0.030	611.895
0.035	748.783
0.040	536.032
0.045	1156.245
0.050	808.899
0.055	1480.769
0.060	508.716
0.065	64.218
0.070	1132.312
0.075	1162.127
0.080	1586.301
0.085	1248.219
0.090	224.733
0.095	329.328
0.100	753.084
0.105	913.579
0.110	1278.849
0.115	971.528
0.120	2958.643
0.125	2664.946
0.130	1709.335
0.135	2768.825
0.140	3171.154
0.145	3394.528
0.150	3903.357
0.155	3756.445
0.160	3478.701
0.165	2677.717
0.170	2208.669
0.175	3405.471
0.180	3912.348
0.185	3531.223
0.190	4504.398
0.195	5751.267
0.200	6033.006
0.205	5437.509
0.210	5760.086
0.215	5569.338
0.220	6326.796
0.225	6185.174
0.230	6989.881
0.235	8102.455
0.240	7580.567
0.245	7333.244
0.250	7238.643
0.255	7228.465
0.260	6923.188
0.265	8162.012
0.270	8263.254
0.275	9417.442
0.280	9179.300
0.285	8156.072
0.290	8415.755
0.295	9045.725
0.300	8626.075
0.305	8468.753
0.310	9116.250
0.315	8613.301
0.320	8983.522
0.325	8750.557
0.330	9156.902
0.335	8658.819
0.340	8741.656
0.345	8613.147
0.350	9566.669
0.355	9689.578
0.360	8755.796
0.365	9730.983
0.370	10265.892
0.375	10082.571
0.380	9149.415
0.385	9418.768
0.390	9225.255
0.395	9304.290
0.400	8866.662
0.405	9123.753
0.410	9155.633
0.415	9053.787
0.420	8703.754
0.425	8596.096
0.430	8844.247
0.435	8265.118
0.440	8247.454
0.445	8807.194
0.450	9122.157
0.455	8578.631
0.460	9033.095
0.465	8579.862
0.470	8587.421
0.475	8652.403
0.480	8639.214
0.485	8999.431
0.490	8870.732
0.495	8630.870
0.500	8598.601
0.505	8737.129
0.510	8654.581
0.515	8623.016
0.520	8495.878
0.525	8324.900
0.530	8098.041
0.535	7959.038
0.540	8283.372
0.545	8045.548
0.550	7026.140
0.555	4879.405
0.560	3330.141
0.565	6373.145
0.570	7192.050
0.575	7632.551
0.580	7985.180
0.585	7831.236
0.590	7871.929
0.595	8009.538
0.600	8260.482
0.605	7948.218
0.610	8071.319
0.615	8099.453
0.620	7852.274
0.625	7799.104
0.630	7649.479
0.635	7674.285
0.640	7331.704
0.645	7296.078
0.650	7049.694
0.655	7268.393
0.660	6968.624
0.665	6719.260
0.670	6768.225
0.675	6855.134
0.680	6762.163
0.685	6583.886
0.690	6567.379
0.695	6618.528
0.700	6626.371
0.705	6244.157
0.710	6495.375
0.715	6405.233
0.720	6310.191
0.725	6391.038
0.730	6182.447
0.735	6160.566
0.740	6208.037
0.745	5705.078
0.750	4523.137
0.755	3155.124
0.760	4855.466
0.765	5341.516
0.770	5325.555
0.775	5485.496
0.780	5451.901
0.785	5276.964
0.790	5134.187
0.795	5289.583
0.800	5155.448
0.805	5017.573
0.810	5050.744
0.815	5009.589
0.820	5076.834
0.825	5023.738
0.830	4890.164
0.835	4972.153
0.840	5062.595
0.845	4850.226
0.850	4796.276
0.855	4951.543
0.860	4810.002
0.865	4777.331
0.870	4653.397
0.875	4678.867
0.880	4587.447
0.885	4467.417
0.890	4387.566
0.895	4409.444
0.900	4217.032
0.905	4113.314
0.910	4183.723
0.915	4062.276
0.920	3953.764
0.925	3943.015
0.930	3979.944
0.935	3968.842
0.940	3951.887
0.945	3846.822
0.950	3919.032
0.955	3936.142
0.960	3783.129
0.965	3761.911
0.970	3730.533
0.975	3709.209
0.980	3450.046
0.985	3221.166
0.990	2189.368
0.995	2855.152
1.000	3092.103
1.005	3365.519
1.010	3334.315
1.015	3115.943
1.020	3133.259
1.025	3171.873
1.030	3094.692
1.035	2964.199
1.040	2933.270
1.045	3003.486
1.050	2990.586
1.055	2817.587
1.060	2914.174
1.065	2926.128
1.070	2834.084
1.075	2714.731
1.080	2676.888
1.085	2524.502
1.090	2134.410
1.095	1054.413
1.100	162.533
1.105	909.717
1.110	1490.814
1.115	821.947
1.120	1502.712
1.125	2065.397
1.130	2236.330
1.135	2235.336
1.140	2163.339
1.145	2107.313
1.150	1811.610
1.155	1041.162
1.160	732.760
1.165	117.277
1.170	600.525
1.175	1460.414
1.180	1855.775
1.185	2042.006
1.190	2112.463
1.195	2040.141
1.200	2048.785
1.205	1740.543
1.210	645.013
1.215	1383.221
1.220	1768.264
1.225	1733.583
1.230	942.698
1.235	1233.321
1.240	1720.796
1.245	1962.228
1.250	1941.802
1.255	1980.267
1.260	1960.074
1.265	1885.522
1.270	1957.728
1.275	1898.077
1.280	1774.855
1.285	1847.732
1.290	1907.653
1.295	1771.985
1.300	1841.187
1.305	1849.892
1.310	1803.256
1.315	1806.964
1.320	1762.339
1.325	1569.126
1.330	1686.375
1.335	1678.230
1.340	1666.963
1.345	1707.325
1.350	1564.509
1.355	1571.233
1.360	1605.690
1.365	1546.176
1.370	1489.017
1.375	1517.438
1.380	1516.875
1.385	1442.278
1.390	1429.684
1.395	1388.434
1.400	1327.335
1.405	1125.846
1.410	486.232
1.415	29.842
1.420	746.786
1.425	1183.305
1.430	1348.730
1.435	1455.811
1.440	1449.651
1.445	1398.899
1.450	1444.060
1.455	1467.641
1.460	1385.986
1.465	1388.100
1.470	1393.978
1.475	1342.426
1.480	1310.835
1.485	1302.571
1.490	1295.701
1.495	1271.874
1.500	1220.881
1.505	1239.010
1.510	1241.150
1.515	1206.648
1.520	1194.176
1.525	1222.228
1.530	1209.728
1.535	1182.722
1.540	1175.742
1.545	1117.692
1.550	1164.439
1.555	1133.248
1.560	1115.921
1.565	1141.080
1.570	1106.037
1.575	1052.764
1.580	1057.264
1.585	1035.184
1.590	954.239
1.595	908.217
1.600	765.113
1.605	263.417
1.610	470.876
1.615	755.656
1.620	839.138
1.625	847.545
1.630	820.950
1.635	804.303
1.640	781.854
1.645	706.965
1.650	651.393
1.655	517.647
1.660	194.298
1.665	43.629
1.670	29.023
1.675	45.445
1.680	85.692
1.685	309.637
1.690	464.329
1.695	531.626
1.700	523.240
1.705	476.579
1.710	336.247
1.715	74.444
1.720	29.061
1.725	48.277
1.730	235.664
1.735	418.584
1.740	508.245
1.745	552.950
1.750	575.620
1.755	561.718
1.760	548.794
1.765	316.827
1.770	398.435
1.775	499.849
1.780	531.395
1.785	518.843
1.790	489.780
1.795	345.267
1.800	118.142
1.805	254.973
1.810	422.305
1.815	471.534
1.820	480.481
1.825	482.001
1.830	476.554
1.835	466.214
1.840	454.561
1.845	448.549
1.850	430.228
1.855	406.184
1.860	374.889
1.865	273.654
1.870	66.701
1.875	71.325
1.880	260.873
1.885	349.969
1.890	376.361
1.895	388.736
1.900	389.332
1.905	379.416
1.910	355.406
1.915	320.065
1.920	142.974
1.925	16.287
1.930	207.381
1.935	301.380
1.940	334.687
1.945	343.352
1.950	339.807
1.955	337.340
1.960	333.356
1.965	324.760
1.970	323.953
1.975	322.180
1.980	312.176
1.985	310.505
1.990	307.243
1.995	298.192
2.000	294.604
2.005	286.936
2.010	280.449
2.015	277.950
2.020	224.930
2.025	240.290
2.030	245.451
2.035	229.394
2.040	177.056
2.045	45.774
2.050	130.171
2.055	187.099
2.060	202.481
2.065	198.398
2.070	188.172
2.075	141.610
2.080	66.397
2.085	136.410
2.090	159.652
2.095	162.150
2.100	159.601
2.105	155.362
2.110	149.474
2.115	147.797
2.120	144.149
2.125	140.095
2.130	138.133
2.135	136.157
2.140	135.131
2.145	126.907
2.150	120.309
2.155	108.571
2.160	80.427
2.165	23.764
2.170	1.744
2.175	37.146
2.180	72.929
2.185	86.689
2.190	82.765
2.195	42.144
2.200	4.336
2.205	19.956
2.210	54.874
2.215	65.723
2.220	36.515
2.225	6.442
2.230	9.327
2.235	43.555
2.240	60.418
2.245	63.103
2.250	59.009
2.255	55.189
2.260	38.012
2.265	7.430
2.270	6.594
2.275	9.569
2.280	35.181
2.285	52.700
2.290	62.301
2.295	65.917
2.300	67.601
2.305	70.367
2.310	70.972
2.315	70.998
2.320	65.238
2.325	61.384
2.330	66.305
2.335	65.719
2.340	63.675
2.345	44.626
2.350	10.090
2.355	37.401
2.360	52.086
2.365	47.542
2.370	18.776
2.375	26.912
2.380	43.364
2.385	44.863
2.390	19.887
2.395	1.703
2.400	5.404
2.405	21.593
2.410	38.858
2.415	46.440
2.420	52.121
2.425	52.527
2.430	50.075
2.435	43.108
2.440	49.188
2.445	50.067
2.450	43.217
2.455	41.299
2.460	29.427
2.465	7.107
2.470	6.104
2.475	12.781
2.480	29.877
2.485	41.985
2.490	44.883
2.495	47.519
2.500	48.599
2.505	50.499
2.510	49.474
2.515	49.533
2.520	51.012
2.525	50.277
2.530	50.441
2.535	49.948
2.540	50.295
2.545	51.018
2.550	50.230
2.555	49.082
2.560	49.273
2.565	49.098
2.570	42.974
2.575	40.786
2.580	45.484
2.585	45.777
2.590	45.364
2.595	43.722
2.600	43.046
2.605	39.152
2.610	36.561
2.615	32.825
2.620	30.497
2.625	23.204
2.630	12.531
2.635	3.935
2.640	1.499
2.645	0.720
2.650	2.584
2.655	5.428
2.660	9.937
2.665	9.954
2.670	4.424
2.675	13.759
2.680	20.944
2.685	21.994
2.690	11.202
2.695	7.379
2.700	19.146
2.705	24.334
2.710	26.650
2.715	27.709
2.720	28.660
2.725	28.056
2.730	26.463
2.735	25.165
2.740	24.154
2.745	21.604
2.750	20.247
2.755	17.695
2.760	13.700
2.765	10.539
2.770	1.808
2.775	1.757
2.780	1.832
2.785	0.725
2.790	3.719
2.795	8.930
2.800	11.468
2.805	14.685
2.810	16.363
2.815	19.146
2.820	20.748
2.825	19.433
2.830	20.924
2.835	21.556
2.840	22.539
2.845	21.117
2.850	21.908
2.855	20.712
2.860	20.423
2.865	19.723
2.870	17.435
2.875	18.414
2.880	8.946
2.885	2.646
2.890	2.230
2.895	4.594
2.900	10.818
2.905	12.400
2.910	15.508
2.915	17.324
2.920	17.623
2.925	16.033
2.930	16.643
2.935	15.113
2.940	14.286
2.945	12.834
2.950	11.613
2.955	10.341
2.960	8.363
2.965	4.285
2.970	1.051
2.975	1.015
2.980	0.961
2.985	2.305
2.990	3.817
2.995	5.741
3.000	4.644
3.005	1.803
3.010	1.549
3.015	0.397
3.020	1.831
3.025	0.915
3.030	1.239
3.035	2.834
3.040	5.465
3.045	1.109
3.050	2.084
3.055	2.657
3.060	3.917
3.065	5.025
3.070	5.764
3.075	5.956
3.080	6.028
3.085	5.727
3.090	5.584
3.095	6.092
3.100	5.736
3.105	5.942
3.110	5.903
3.115	6.851
3.120	7.227
3.125	6.525
3.130	3.176
3.135	2.210
3.140	0.326
3.145	1.349
3.150	1.980
3.155	2.774
3.160	3.500
3.165	2.454
3.170	1.281
3.175	1.260
3.180	1.665
3.185	1.513
3.190	0.518
3.195	2.341
3.200	3.506
3.205	3.432
3.210	2.835
3.215	2.799
3.220	1.893
3.225	3.744
3.230	4.065
3.235	1.419
3.240	1.375
3.245	2.265
3.250	3.278
3.255	4.634
3.260	2.883
3.265	3.468
3.270	4.137
3.275	3.596
3.280	3.589
3.285	3.522
3.290	3.022
3.295	2.841
3.300	2.919
3.305	3.323
3.310	3.077
3.315	2.453
3.320	1.686
3.325	1.929
3.330	1.697
3.335	1.289
3.340	1.405
3.345	1.048
3.350	1.282
3.355	1.353
3.360	2.108
3.365	1.614
3.370	0.450
3.375	2.415
3.380	2.889
3.385	2.166
3.390	2.665
3.395	2.004
3.400	1.750
3.405	2.021
3.410	1.844
3.415	0.663
3.420	1.592
3.425	0.614
3.430	1.642
3.435	1.566
3.440	2.440
3.445	0.789
3.450	1.417
3.455	1.825
3.460	1.173
3.465	1.327
3.470	1.665
3.475	1.364
3.480	1.678
3.485	0.480
3.490	1.817
3.495	1.014
3.500	1.331
3.505	0.557
3.510	0.501
3.515	1.086
3.520	0.417
3.525	1.471
3.530	1.549
3.535	0.361
3.540	0.175
3.545	1.511
3.550	0.674
3.555	1.022
3.560	1.489
3.565	1.836
3.570	2.112
3.575	1.661
3.580	2.518
3.585	2.473
3.590	0.516
3.595	2.095
3.600	1.341
3.605	0.579
3.610	0.631
3.615	0.525
3.620	0.433
3.625	0.409
3.630	1.113
3.635	0.523
3.640	1.319
3.645	0.520
3.650	0.228
3.655	0.465
3.660	0.420
3.665	0.269
3.670	0.410
3.675	0.371
3.680	0.684
3.685	0.942
3.690	2.270
3.695	0.733
3.700	0.304
3.705	0.444
3.710	0.593
3.715	1.014
3.720	0.697
3.725	2.484
3.730	1.065
3.735	1.135
3.740	0.717
3.745	0.710
3.750	0.617
3.755	1.485
3.760	1.366
3.765	2.155
3.770	1.325
3.775	0.867
3.780	1.119
3.785	1.104
3.790	1.137
3.795	1.212
3.800	0.641
3.805	0.532
3.810	1.047
3.815	0.134
3.820	0.900
3.825	1.415
3.830	0.497
3.835	0.613
3.840	0.911
3.845	0.802
3.850	0.312
3.855	1.120
3.860	1.044
3.865	0.732
3.870	1.226
3.875	0.438
3.880	1.386
3.885	1.537
3.890	0.679
3.895	0.833
3.900	1.440
3.905	1.166
3.910	0.055
3.915	0.890
3.920	1.022
3.925	1.358
3.930	0.165
3.935	1.764
3.940	1.776
3.945	0.303
3.950	0.571
3.955	0.531
3.960	0.942
3.965	0.955
3.970	0.563
3.975	0.596
3.980	0.238
3.985	1.275
3.990	0.407
3.995	1.172
4.000	0.931
4.005	1.160
4.010	0.415
4.015	0.619
4.020	1.073
4.025	0.675
4.030	1.043
4.035	0.362
4.040	0.262
4.045	1.180
4.050	1.042
4.055	1.005
4.060	1.467
4.065	0.277
4.070	0.583
4.075	1.118
4.080	0.895
4.085	1.342
4.090	0.608
4.095	0.416
4.100	0.972
4.105	0.681
4.110	0.234
4.115	0.819
4.120	0.197
4.125	1.057
4.130	0.512
4.135	1.754
4.140	0.643
4.145	0.352
4.150	0.669
4.155	0.328
4.160	0.895
4.165	1.427
4.170	0.541
4.175	0.853
4.180	0.594
4.185	0.500
4.190	1.390
4.195	0.351
4.200	0.433
4.205	0.499
4.210	1.260
4.215	0.403
4.220	0.606
4.225	0.379
4.230	1.032
4.235	0.117
4.240	0.968
4.245	0.448
4.250	0.260
4.255	1.167
4.260	0.835
4.265	0.409
4.270	0.393
4.275	1.269
4.280	1.001
4.285	0.472
4.290	0.603
4.295	0.552
4.300	1.510
4.305	1.319
4.310	0.500
4.315	1.430
4.320	0.793
4.325	0.286
4.330	0.761
4.335	0.429
4.340	0.973
4.345	1.024
4.350	1.053
4.355	0.483
4.360	0.666
4.365	0.994
4.370	0.609
4.375	0.251
4.380	0.994
4.385	0.191
4.390	1.675
4.395	0.389
4.400	0.410
4.405	0.540
4.410	0.053
4.415	1.023
4.420	0.811
4.425	0.413
4.430	1.029
4.435	1.463
4.440	0.212
4.445	0.741
4.450	0.862
4.455	0.813
4.460	1.024
4.465	0.590
4.470	0.980
4.475	0.443
4.480	0.552
4.485	0.647
4.490	1.106
4.495	0.650
4.500	0.945
4.505	0.621
4.510	0.958
4.515	0.447
4.520	0.778
4.525	0.613
4.530	0.867
4.535	1.153
4.540	1.409
4.545	0.628
4.550	0.503
4.555	1.073
4.560	0.691
4.565	0.916
4.570	0.816
4.575	0.942
4.580	0.377
4.585	0.612
4.590	0.374
4.595	0.892
4.600	1.147
4.605	0.923
4.610	0.941
4.615	0.604
4.620	0.710
4.625	0.174
4.630	0.383
4.635	0.779
4.640	1.153
4.645	0.632
4.650	0.666
4.655	0.336
4.660	0.479
4.665	0.780
4.670	0.552
4.675	0.526
4.680	1.368
4.685	0.451
4.690	1.108
4.695	0.673
4.700	0.711
4.705	0.233
4.710	0.572
4.715	0.187
4.720	0.433
4.725	1.125
4.730	0.221
4.735	1.000
4.740	0.211
4.745	0.737
4.750	1.592
4.755	0.530
4.760	0.557
4.765	0.171
4.770	0.955
4.775	0.615
4.780	0.502
4.785	0.725
4.790	0.918
4.795	1.037
4.800	1.241
4.805	0.091
4.810	0.693
4.815	0.870
4.820	0.099
4.825	0.908
4.830	0.549
4.835	0.309
4.840	0.437
4.845	0.748
4.850	0.794
4.855	0.859
4.860	0.835
4.865	0.199
4.870	1.293
4.875	0.840
4.880	0.620
4.885	0.536
4.890	0.048
4.895	0.799
4.900	0.453
4.905	0.672
4.910	0.907
4.915	0.239
4.920	0.517
4.925	0.441
4.930	0.817
4.935	0.369
4.940	0.378
4.945	0.649
4.950	1.023
4.955	0.465
4.960	0.232
4.965	0.442
4.970	1.222
4.975	0.733
4.980	0.800
4.985	1.492
4.990	0.793
4.995	0.651
5.000	0.237
5.005	0.947
5.010	0.359
5.015	1.059
5.020	0.824
5.025	0.241
5.030	1.025
5.035	0.332
5.040	0.246
5.045	0.576
5.050	0.344
5.055	0.460
5.060	0.629
5.065	0.610
5.070	0.472
5.075	1.223
5.080	0.367
5.085	0.691
5.090	0.491
5.095	1.140
5.100	1.049
5.105	1.340
5.110	0.542
5.115	0.245
5.120	0.587
5.125	0.300
5.130	1.441
5.135	0.177
5.140	0.469
5.145	0.812
5.150	0.579
5.155	0.273
5.160	0.410
5.165	0.785
5.170	0.631
5.175	0.258
5.180	0.780
5.185	0.105
5.190	0.546
5.195	0.450
5.200	0.461
5.205	0.218
5.210	0.768
5.215	0.208
5.220	0.507
5.225	0.419
5.230	0.296
5.235	0.832
5.240	0.122
5.245	0.413
5.250	0.617
5.255	0.980
5.260	0.491
5.265	0.875
5.270	0.528
5.275	0.236
5.280	0.593
5.285	0.584
5.290	0.104
5.295	0.742
5.300	0.913
5.305	0.579
5.310	0.162
5.315	0.650
5.320	0.758
5.325	0.446
5.330	0.710
5.335	0.159
5.340	1.491
5.345	0.969
5.350	0.334
5.355	0.378
5.360	0.421
5.365	0.417
5.370	0.424
5.375	0.348
5.380	0.605
5.385	0.228
5.390	1.008
5.395	0.771
5.400	0.581
5.405	1.175
5.410	0.550
5.415	0.108
5.420	0.482
5.425	0.386
5.430	0.658
5.435	0.248
5.440	0.431
5.445	0.728
5.450	0.901
5.455	0.640
5.460	0.305
5.465	0.623
5.470	0.285
5.475	0.320
5.480	0.577
5.485	0.279
5.490	0.296
5.495	1.247
5.500	0.076
5.505	0.233
5.510	0.946
5.515	0.548
5.520	0.547
5.525	1.025
5.530	0.360
5.535	0.833
5.540	0.738
5.545	1.589
5.550	0.574
5.555	0.562
5.560	1.342
5.565	0.936
5.570	0.781
5.575	0.463
5.580	0.771
5.585	0.295
5.590	0.703
5.595	0.393
5.600	0.743
5.605	0.840
5.610	0.937
5.615	0.379
5.620	0.973
5.625	0.396
5.630	1.339
5.635	0.146
5.640	0.900
5.645	0.500
5.650	0.131
5.655	0.677
5.660	1.185
5.665	0.780
5.670	0.223
5.675	1.039
5.680	0.876
5.685	0.729
5.690	0.796
5.695	0.598
5.700	1.685
5.705	0.389
5.710	0.756
5.715	0.509
5.720	0.444
5.725	0.517
5.730	1.251
5.735	0.550
5.740	0.540
5.745	0.393
5.750	0.782
5.755	0.310
5.760	0.400
5.765	0.832
5.770	0.182
5.775	0.704
5.780	0.711
5.785	0.293
5.790	0.653
5.795	0.780
5.800	0.863
5.805	0.949
5.810	0.414
5.815	0.538
5.820	0.626
5.825	0.045
5.830	0.601
5.835	0.646
5.840	0.605
5.845	0.512
5.850	0.459
5.855	0.783
5.860	0.425
5.865	1.029
5.870	0.390
5.875	0.211
5.880	0.877
5.885	0.196
5.890	0.602
5.895	0.833
5.900	0.469
5.905	0.442
5.910	0.706
5.915	0.992
5.920	0.123
5.925	1.123
5.930	0.890
5.935	0.585
5.940	0.348
5.945	0.607
5.950	0.810
5.955	0.172
5.960	0.472
5.965	0.946
5.970	0.436
5.975	0.558
5.980	0.324
5.985	0.587
5.990	0.848
5.995	0.503
6.000	1.205
6.005	0.375
6.010	1.132
6.015	0.698
6.020	0.828
6.025	0.693
6.030	0.498
6.035	0.692
6.040	0.369
6.045	1.083
6.050	0.266
6.055	1.083
6.060	0.461
6.065	1.072
6.070	0.499
6.075	0.760
6.080	0.760
6.085	0.721
6.090	0.281
6.095	0.286
6.100	0.938
6.105	0.428
6.110	0.781
6.115	0.827
6.120	0.888
6.125	0.855
6.130	0.670
6.135	1.450
6.140	0.640
6.145	0.311
6.150	0.315
6.155	0.608
6.160	1.167
6.165	0.538
6.170	0.455
6.175	0.805
6.180	0.205
6.185	0.556
6.190	1.123
6.195	0.630
6.200	0.774
6.205	0.281
6.210	0.513
6.215	0.723
6.220	0.208
6.225	0.652
6.230	0.531
6.235	0.547
6.240	1.136
6.245	1.108
6.250	1.303
6.255	0.388
6.260	1.356
6.265	0.941
6.270	0.643
6.275	0.301
6.280	0.491
6.285	0.699
6.290	0.830
6.295	1.104
6.300	0.151
6.305	0.859
6.310	0.298
6.315	0.243
6.320	0.866
6.325	0.116
6.330	0.692
6.335	0.520
6.340	0.480
6.345	0.274
6.350	0.589
6.355	1.094
6.360	0.843
6.365	0.205
6.370	0.782
6.375	1.094
6.380	0.124
6.385	0.548
6.390	0.356
6.395	0.320
6.400	1.016
6.405	1.408
6.410	0.504
6.415	0.424
6.420	1.338
6.425	0.396
6.430	0.361
6.435	0.453
6.440	0.540
6.445	0.367
6.450	0.680
6.455	0.777
6.460	0.670
6.465	1.250
6.470	1.607
6.475	0.309
6.480	0.684
6.485	0.315
6.490	1.120
6.495	0.151
6.500	1.078
6.505	0.316
6.510	0.052
6.515	0.687
6.520	1.104
6.525	0.106
6.530	0.779
6.535	0.574
6.540	0.925
6.545	0.293
6.550	1.216
6.555	0.374
6.560	0.924
6.565	0.089
6.570	0.573
6.575	0.563
6.580	0.431
6.585	1.386
6.590	0.878
6.595	0.840
6.600	0.717
6.605	1.160
6.610	0.831
6.615	1.096
6.620	0.428
6.625	0.317
6.630	1.113
6.635	0.361
6.640	0.924
6.645	1.132
6.650	0.738
6.655	0.423
6.660	0.208
6.665	0.752
6.670	0.798
6.675	0.617
6.680	0.537
6.685	1.384
6.690	0.669
6.695	1.051
6.700	0.726
6.705	0.958
6.710	1.326
6.715	0.966
6.720	0.345
6.725	0.204
6.730	0.358
6.735	0.318
6.740	0.205
6.745	0.717
6.750	1.061
6.755	0.836
6.760	0.090
6.765	0.048
6.770	0.328
6.775	1.310
6.780	0.547
6.785	1.248
6.790	0.434
6.795	0.528
6.800	0.500
6.805	0.801
6.810	0.409
6.815	0.628
6.820	0.121
6.825	0.844
6.830	1.107
6.835	0.329
6.840	0.813
6.845	0.629
6.850	0.607
6.855	0.919
6.860	0.331
6.865	0.491
6.870	1.015
6.875	0.846
6.880	0.491
6.885	0.678
6.890	1.179
6.895	1.365
6.900	0.520
6.905	0.223
6.910	1.142
6.915	0.328
6.920	0.541
6.925	0.554
6.930	0.443
6.935	0.997
6.940	0.562
6.945	0.728
6.950	0.104
6.955	0.896
6.960	0.520
6.965	0.589
6.970	1.200
6.975	1.011
6.980	1.633
6.985	0.476
6.990	1.203
6.995	0.120
7.000	1.036
7.005	0.586
7.010	0.841
7.015	0.382
7.020	0.788
7.025	1.488
7.030	0.470
7.035	1.485
7.040	1.126
7.045	0.683
7.050	0.529
7.055	0.444
7.060	1.155
7.065	0.622
7.070	0.384
7.075	0.615
7.080	0.660
7.085	0.400
7.090	0.882
7.095	0.768
7.100	0.402
7.105	0.353
7.110	0.773
7.115	0.160
7.120	1.017
7.125	1.009
7.130	0.567
7.135	0.609
7.140	1.315
7.145	0.394
7.150	0.488
7.155	0.296
7.160	0.255
7.165	0.706
7.170	0.047
7.175	0.357
7.180	0.833
7.185	0.291
7.190	0.627
7.195	0.361
7.200	0.472
7.205	0.282
7.210	0.596
7.215	1.046
7.220	0.177
7.225	0.406
7.230	0.328
7.235	0.800
7.240	0.937
7.245	0.856
7.250	0.569
7.255	0.533
7.260	0.724
7.265	0.348
7.270	0.929
7.275	0.660
7.280	0.859
7.285	0.824
7.290	0.147
7.295	0.927
7.300	0.720
7.305	0.637
7.310	0.788
7.315	0.888
7.320	1.055
7.325	0.171
7.330	0.463
7.335	0.239
7.340	0.503
7.345	0.603
7.350	0.188
7.355	0.416
7.360	1.052
7.365	1.691
7.370	0.344
7.375	0.119
7.380	1.486
7.385	1.025
7.390	0.631
7.395	0.938
7.400	1.352
7.405	0.496
7.410	1.090
7.415	0.237
7.420	0.910
7.425	0.286
7.430	0.480
7.435	0.513
7.440	0.167
7.445	0.585
7.450	0.932
7.455	0.668
7.460	0.059
7.465	0.402
7.470	0.773
7.475	0.651
7.480	0.670
7.485	0.447
7.490	0.362
7.495	0.089
7.500	0.750
7.505	0.727
7.510	0.305
7.515	0.527
7.520	0.547
7.525	0.205
7.530	0.788
7.535	0.493
7.540	0.492
7.545	0.643
7.550	0.477
7.555	0.205
7.560	1.354
7.565	0.362
7.570	0.549
7.575	0.325
7.580	0.743
7.585	1.197
7.590	0.750
7.595	0.878
7.600	0.643
7.605	0.501
7.610	0.377
7.615	0.677
7.620	0.805
7.625	0.341
7.630	0.682
7.635	1.674
7.640	0.654
7.645	0.324
7.650	0.374
7.655	0.075
7.660	0.566
7.665	0.208
7.670	0.770
7.675	0.980
7.680	0.498
7.685	0.745
7.690	0.473
7.695	1.340
7.700	0.255
7.705	0.324
7.710	0.424
7.715	0.532
7.720	0.361
7.725	0.623
7.730	0.924
7.735	0.118
7.740	1.092
7.745	0.258
7.750	0.408
7.755	0.101
7.760	0.828
7.765	1.127
7.770	0.861
7.775	1.331
7.780	0.989
7.785	0.566
7.790	0.262
7.795	0.580
7.800	0.716
7.805	0.248
7.810	0.408
7.815	1.457
7.820	0.669
7.825	1.304
7.830	0.591
7.835	0.275
7.840	0.180
7.845	1.070
7.850	0.274
7.855	0.251
7.860	0.504
7.865	0.797
7.870	0.656
7.875	0.602
7.880	0.867
7.885	0.248
7.890	1.013
7.895	0.459
7.900	1.280
7.905	0.387
7.910	0.523
7.915	0.809
7.920	0.643
7.925	0.486
7.930	0.532
7.935	0.295
7.940	0.781
7.945	0.560
7.950	0.691
7.955	0.956
7.960	0.557
7.965	0.402
7.970	0.336
7.975	0.897
7.980	0.740
7.985	0.419
7.990	0.354
7.995	1.526
8.000	1.249
8.005	0.733
8.010	0.988
8.015	0.718
8.020	0.588
8.025	0.606
8.030	0.214
8.035	0.264
8.040	0.378
8.045	0.337
8.050	1.079
8.055	0.718
8.060	0.728
8.065	1.230
8.070	0.584
8.075	1.014
8.080	1.484
8.085	0.213
8.090	0.716
8.095	0.715
8.100	0.400
8.105	1.046
8.110	0.786
8.115	0.612
8.120	0.441
8.125	0.162
8.130	0.461
8.135	0.497
8.140	0.536
8.145	0.255
8.150	0.378
8.155	0.332
8.160	0.606
8.165	0.435
8.170	0.124
8.175	0.988
8.180	0.902
8.185	0.736
8.190	0.207
8.194	0.983
8.199	0.380
8.204	0.465
8.209	0.441
8.214	0.456
8.219	0.881
8.224	0.447
8.229	1.484
8.234	1.256
8.239	0.400
8.244	0.419
8.249	1.025
8.254	0.755
8.259	0.393
8.264	0.521
8.269	1.182
8.274	0.646
8.279	0.997
8.284	0.710
8.289	0.496
8.294	0.819
8.299	0.588
8.304	0.690
8.309	0.194
8.314	0.535
8.319	0.838
8.324	0.431
8.329	0.366
8.334	0.276
8.339	0.706
8.344	0.935
8.349	0.295
8.354	0.337
8.359	0.619
8.364	0.428
8.369	0.812
8.374	1.742
8.379	1.126
8.384	0.773
8.389	0.395
8.394	0.302
8.399	0.726
8.404	0.363
8.409	0.759
8.414	0.409
8.419	0.283
8.424	0.095
8.429	0.154
8.434	0.934
8.439	0.481
8.444	0.478
8.449	0.781
8.454	0.512
8.459	0.448
8.464	1.014
8.469	0.280
8.474	0.680
8.479	0.569
8.484	1.005
8.489	0.347
8.494	0.849
8.499	1.582
8.504	0.982
8.509	0.745
8.514	1.036
8.519	0.986
8.524	0.172
8.529	0.244
8.534	0.609
8.539	0.297
8.544	1.161
8.549	0.618
8.554	0.159
8.559	0.580
8.564	0.178
8.569	0.691
8.574	0.727
8.579	0.803
8.584	0.945
8.589	0.551
8.594	0.761
8.599	0.718
8.604	0.706
8.609	0.676
8.614	0.721
8.619	1.165
8.624	0.481
8.629	1.133
8.634	1.164
8.639	1.036
8.644	0.809
8.649	1.265
8.654	0.952
8.659	0.552
8.664	0.514
8.669	1.469
8.674	0.287
8.679	0.516
8.684	1.450
8.689	0.515
8.694	0.568
8.699	1.181
8.704	0.574
8.709	1.352
8.714	0.662
8.719	0.516
8.724	0.429
8.729	0.957
8.734	0.287
8.739	0.515
8.744	0.896
8.749	0.504
8.754	0.812
8.759	0.271
8.764	0.235
8.769	0.400
8.774	0.623
8.779	0.464
8.784	0.387
8.789	0.286
8.794	0.522
8.799	0.149
8.804	0.705
8.809	1.278
8.814	0.349
8.819	0.344
8.824	0.675
8.829	0.683
8.834	0.557
8.839	0.374
8.844	0.186
8.849	0.486
8.854	0.262
8.859	0.640
8.864	0.621
8.869	1.194
8.874	0.084
8.879	0.511
8.884	0.313
8.889	0.746
8.894	0.927
8.899	0.722
8.904	0.829
8.909	0.946
8.914	0.371
8.919	0.469
8.924	0.473
8.929	0.734
8.934	0.881
8.939	0.459
8.944	0.453
8.949	0.444
8.954	0.732
8.959	0.270
8.964	0.736
8.969	1.040
8.974	1.058
8.979	0.710
8.984	0.563
8.989	0.381
8.994	0.657
8.999	0.387
9.004	0.575
9.009	0.545
9.014	0.224
9.019	0.558
9.024	1.045
9.029	0.862
9.034	0.785
9.039	0.446
9.044	0.234
9.049	0.323
9.054	1.471
9.059	0.128
9.064	1.271
9.069	0.352
9.074	0.800
9.079	0.568
9.084	0.802
9.089	0.416
9.094	0.709
9.099	0.421
9.104	0.743
9.109	0.385
9.114	0.513
9.119	0.957
9.124	0.905
9.129	0.743
9.134	0.974
9.139	0.348
9.144	0.557
9.149	0.174
9.154	0.236
9.159	0.117
9.164	0.808
9.169	0.374
9.174	0.889
9.179	0.182
9.184	0.439
9.189	0.527
9.194	1.468
9.199	1.202
9.204	0.253
9.209	0.229
9.214	0.261
9.219	1.030
9.224	0.269
9.229	1.016
9.234	0.502
9.239	0.532
9.244	1.478
9.249	0.453
9.254	0.416
9.259	0.867
9.264	0.552
9.269	1.431
9.274	0.016
9.279	0.897
9.284	0.498
9.289	0.639
9.294	0.096
9.299	0.288
9.304	0.188
9.309	0.857
9.314	1.002
9.319	0.165
9.324	0.397
9.329	0.509
9.334	0.811
9.339	0.465
9.344	0.541
9.349	1.021
9.354	0.513
9.359	0.769
9.364	0.524
9.369	1.043
9.374	0.909
9.379	0.738
9.384	0.165
9.389	0.373
9.394	1.053
9.399	0.709
9.404	1.599
9.409	0.818
9.414	0.070
9.419	0.392
9.424	1.588
9.429	0.787
9.434	0.134
9.439	0.115
9.444	1.041
9.449	0.784
9.454	0.636
9.459	0.314
9.464	0.718
9.469	0.471
9.474	0.669
9.479	0.137
9.484	0.444
9.489	0.444
9.494	0.110
9.499	0.295
9.504	0.480
9.509	0.734
9.514	0.926
9.519	0.785
9.524	0.744
9.529	0.168
9.534	0.439
9.539	0.494
9.544	0.607
9.549	0.576
9.554	0.474
9.559	0.564
9.564	0.975
9.569	0.427
9.574	0.613
9.579	0.687
9.584	0.596
9.589	1.406
9.594	0.457
9.599	0.204
9.604	1.772
9.609	1.205
9.614	1.085
9.619	0.388
9.624	0.725
9.629	0.416
9.634	0.557
9.639	1.048
9.644	0.935
9.649	0.388
9.654	1.108
9.659	0.683
9.664	0.046
9.669	0.296
9.674	0.789
9.679	0.636
9.684	0.421
9.689	0.308
9.694	0.610
9.699	0.622
9.704	0.761
9.709	0.432
9.714	0.289
9.719	0.782
9.724	0.543
9.729	1.415
9.734	0.670
9.739	0.744
9.744	0.300
9.749	0.592
9.754	0.161
9.759	0.142
9.764	1.394
9.769	0.181
9.774	0.835
9.779	0.628
9.784	0.618
9.789	0.456
9.794	0.600
9.799	0.886
9.804	0.826
9.809	0.312
9.814	0.386
9.819	0.534
9.824	0.901
9.829	0.274
9.834	0.726
9.839	0.644
9.844	0.582
9.849	0.444
9.854	0.870
9.859	0.894
9.864	0.309
9.869	0.534
9.874	0.433
9.879	0.368
9.884	0.491
9.889	0.698
9.894	0.372
9.899	0.515
9.904	1.212
9.909	1.234
9.914	1.135
9.919	0.335
9.924	0.762
9.929	0.685
9.934	0.935
9.939	0.985
9.944	0.257
9.949	0.333
9.954	0.370
9.959	0.590
9.964	0.317
9.969	0.295
9.974	0.761
9.979	0.673
9.984	0.392
9.989	0.342
9.994	0.416
[truncated: 1 more rows]
