# Supplementary material for: Chemometric Analysis of a Ternary Mixture of Caffeine, Quinic Acid, and Nicotinic Acid by Terahertz Spectroscopy
Source: ACS Omega. 2022 Sep 27;7(40):35783–91. doi: 10.1021/acsomega.2c03808 (PMC9558605; doi:10.1021/acsomega.2c03808)
Supplement: Supplementary file 2 — ao2c03808_si_002.zip [file ao2c03808_si_002.zip › data_and_codes/extended_data/id0-48_run001/fda-4-0.csv]

0.000	2424.565
0.005	807.825
0.010	664.149
0.015	1127.216
0.020	1446.021
0.025	590.153
0.030	716.689
0.035	749.482
0.040	751.905
0.045	1328.145
0.050	974.515
0.055	1474.501
0.060	535.667
0.065	288.983
0.070	755.115
0.075	535.093
0.080	505.741
0.085	401.992
0.090	510.607
0.095	816.632
0.100	983.331
0.105	2089.192
0.110	2919.063
0.115	2584.008
0.120	4499.510
0.125	3449.626
0.130	1818.792
0.135	2841.823
0.140	2986.959
0.145	3073.782
0.150	2607.144
0.155	2737.738
0.160	2705.550
0.165	2706.910
0.170	2835.289
0.175	4397.277
0.180	5203.590
0.185	4768.393
0.190	5647.225
0.195	6971.976
0.200	7292.675
0.205	6362.641
0.210	6542.471
0.215	5934.824
0.220	7027.516
0.225	6739.487
0.230	7626.423
0.235	9258.142
0.240	8839.156
0.245	8690.966
0.250	8565.386
0.255	8634.468
0.260	8336.885
0.265	9117.908
0.270	8990.344
0.275	10434.512
0.280	9712.206
0.285	8682.493
0.290	9228.248
0.295	10039.112
0.300	9820.077
0.305	9665.789
0.310	10614.590
0.315	10315.561
0.320	10818.138
0.325	10547.200
0.330	11040.011
0.335	10144.841
0.340	10039.078
0.345	9726.014
0.350	10523.007
0.355	10459.788
0.360	9509.848
0.365	10505.551
0.370	11316.878
0.375	11192.611
0.380	10252.160
0.385	10656.964
0.390	10488.012
0.395	10737.788
0.400	10258.316
0.405	10641.580
0.410	10627.113
0.415	10593.174
0.420	10169.254
0.425	9991.639
0.430	10137.810
0.435	9485.595
0.440	9403.693
0.445	10092.686
0.450	10301.318
0.455	9562.922
0.460	10207.407
0.465	9630.520
0.470	9673.569
0.475	9737.911
0.480	9839.346
0.485	10105.481
0.490	10116.896
0.495	9915.186
0.500	9776.101
0.505	10021.435
0.510	9960.022
0.515	9988.705
0.520	9893.167
0.525	9784.779
0.530	9447.167
0.535	9413.149
0.540	9818.573
0.545	9471.552
0.550	8321.287
0.555	5766.655
0.560	3907.417
0.565	7524.799
0.570	8545.406
0.575	8862.851
0.580	9297.957
0.585	9168.454
0.590	9020.691
0.595	9286.861
0.600	9488.971
0.605	9026.993
0.610	9295.738
0.615	9376.996
0.620	9044.038
0.625	9030.803
0.630	9001.494
0.635	8928.840
0.640	8714.734
0.645	8647.574
0.650	8365.826
0.655	8694.405
0.660	8346.786
0.665	8028.392
0.670	8145.929
0.675	8200.536
0.680	8011.795
0.685	7915.042
0.690	7808.015
0.695	7857.183
0.700	7800.682
0.705	7370.535
0.710	7595.673
0.715	7557.141
0.720	7374.455
0.725	7437.013
0.730	7267.672
0.735	7228.546
0.740	7295.794
0.745	6708.200
0.750	5395.991
0.755	3734.822
0.760	5856.130
0.765	6431.211
0.770	6457.080
0.775	6645.069
0.780	6639.443
0.785	6430.288
0.790	6264.030
0.795	6444.746
0.800	6222.156
0.805	6109.055
0.810	6096.565
0.815	6034.059
0.820	6068.079
0.825	6051.226
0.830	5814.159
0.835	5934.124
0.840	6035.260
0.845	5757.516
0.850	5746.943
0.855	5930.882
0.860	5773.917
0.865	5788.354
0.870	5695.068
0.875	5675.749
0.880	5679.463
0.885	5533.883
0.890	5442.945
0.895	5503.870
0.900	5280.680
0.905	5128.939
0.910	5236.896
0.915	5070.876
0.920	4903.683
0.925	4914.659
0.930	4930.180
0.935	4908.237
0.940	4857.780
0.945	4726.989
0.950	4808.056
0.955	4813.470
0.960	4643.841
0.965	4614.897
0.970	4586.115
0.975	4592.196
0.980	4291.581
0.985	4025.017
0.990	2757.155
0.995	3622.246
1.000	3945.785
1.005	4315.843
1.010	4287.664
1.015	4021.263
1.020	4065.300
1.025	4098.486
1.030	4008.511
1.035	3853.386
1.040	3793.142
1.045	3861.956
1.050	3836.051
1.055	3616.969
1.060	3718.294
1.065	3742.010
1.070	3615.356
1.075	3461.600
1.080	3419.118
1.085	3222.588
1.090	2731.933
1.095	1357.338
1.100	190.258
1.105	1200.949
1.110	1966.097
1.115	1093.922
1.120	2008.143
1.125	2753.762
1.130	3001.463
1.135	3008.811
1.140	2905.724
1.145	2834.701
1.150	2437.592
1.155	1395.392
1.160	979.654
1.165	141.905
1.170	807.063
1.175	1981.302
1.180	2481.841
1.185	2721.756
1.190	2840.691
1.195	2731.926
1.200	2742.031
1.205	2342.030
1.210	866.970
1.215	1877.532
1.220	2433.421
1.225	2381.545
1.230	1309.401
1.235	1726.914
1.240	2410.543
1.245	2741.263
1.250	2739.768
1.255	2783.264
1.260	2761.209
1.265	2671.938
1.270	2755.140
1.275	2678.284
1.280	2502.166
1.285	2618.690
1.290	2687.553
1.295	2519.456
1.300	2601.318
1.305	2627.225
1.310	2564.044
1.315	2571.586
1.320	2519.563
1.325	2252.450
1.330	2449.676
1.335	2440.968
1.340	2465.698
1.345	2538.622
1.350	2358.488
1.355	2367.398
1.360	2424.728
1.365	2318.682
1.370	2240.324
1.375	2257.170
1.380	2229.392
1.385	2115.048
1.390	2071.538
1.395	2002.107
1.400	1904.599
1.405	1607.747
1.410	690.637
1.415	38.689
1.420	1045.672
1.425	1651.699
1.430	1884.399
1.435	2023.730
1.440	2016.902
1.445	1958.884
1.450	2019.770
1.455	2054.740
1.460	1959.264
1.465	1960.866
1.470	1983.389
1.475	1912.386
1.480	1876.447
1.485	1868.637
1.490	1868.749
1.495	1826.411
1.500	1758.382
1.505	1778.372
1.510	1780.769
1.515	1721.711
1.520	1701.169
1.525	1733.905
1.530	1711.978
1.535	1680.854
1.540	1664.680
1.545	1587.890
1.550	1650.015
1.555	1605.096
1.560	1580.600
1.565	1626.571
1.570	1575.101
1.575	1503.121
1.580	1516.798
1.585	1494.562
1.590	1382.241
1.595	1320.233
1.600	1119.560
1.605	385.159
1.610	697.792
1.615	1111.404
1.620	1241.588
1.625	1253.828
1.630	1212.674
1.635	1189.361
1.640	1156.251
1.645	1048.334
1.650	960.630
1.655	778.483
1.660	296.350
1.665	70.612
1.670	48.929
1.675	73.311
1.680	128.142
1.685	470.116
1.690	709.906
1.695	814.019
1.700	807.208
1.705	732.654
1.710	524.380
1.715	114.950
1.720	46.126
1.725	75.800
1.730	373.859
1.735	661.325
1.740	800.445
1.745	870.714
1.750	909.848
1.755	892.746
1.760	871.079
1.765	503.581
1.770	631.153
1.775	790.041
1.780	841.855
1.785	823.118
1.790	775.100
1.795	551.698
1.800	189.386
1.805	416.467
1.810	687.566
1.815	772.364
1.820	787.425
1.825	795.165
1.830	787.998
1.835	772.356
1.840	756.768
1.845	748.276
1.850	723.374
1.855	686.865
1.860	633.437
1.865	468.742
1.870	113.720
1.875	120.497
1.880	448.113
1.885	603.203
1.890	651.114
1.895	675.683
1.900	678.437
1.905	664.113
1.910	626.409
1.915	566.176
1.920	255.343
1.925	28.337
1.930	378.028
1.935	553.482
1.940	618.070
1.945	637.700
1.950	636.902
1.955	634.736
1.960	629.610
1.965	618.198
1.970	618.156
1.975	617.202
1.980	607.232
1.985	605.622
1.990	601.538
1.995	590.816
2.000	586.866
2.005	581.527
2.010	574.176
2.015	571.037
2.020	468.380
2.025	503.460
2.030	522.479
2.035	495.761
2.040	389.524
2.045	105.915
2.050	296.928
2.055	435.428
2.060	482.011
2.065	484.437
2.070	469.676
2.075	371.223
2.080	173.778
2.085	364.817
2.090	446.203
2.095	467.612
2.100	476.847
2.105	476.271
2.110	472.670
2.115	471.596
2.120	468.085
2.125	459.091
2.130	445.967
2.135	434.968
2.140	425.692
2.145	401.588
2.150	370.381
2.155	338.966
2.160	255.428
2.165	73.112
2.170	12.379
2.175	104.396
2.180	222.582
2.185	276.895
2.190	275.422
2.195	150.298
2.200	23.807
2.205	65.745
2.210	192.557
2.215	247.577
2.220	149.225
2.225	25.763
2.230	39.706
2.235	173.492
2.240	258.561
2.245	284.098
2.250	272.013
2.255	265.951
2.260	199.496
2.265	49.074
2.270	21.354
2.275	66.056
2.280	176.335
2.285	245.245
2.290	276.590
2.295	286.540
2.300	289.656
2.305	288.242
2.310	284.269
2.315	274.973
2.320	246.244
2.325	225.956
2.330	240.275
2.335	235.290
2.340	223.387
2.345	155.783
2.350	28.069
2.355	131.315
2.360	177.604
2.365	166.037
2.370	64.615
2.375	87.393
2.380	146.111
2.385	150.067
2.390	69.462
2.395	10.083
2.400	16.671
2.405	79.941
2.410	141.799
2.415	171.793
2.420	185.406
2.425	186.400
2.430	176.498
2.435	154.525
2.440	176.639
2.445	180.761
2.450	150.629
2.455	144.185
2.460	104.008
2.465	24.294
2.470	16.914
2.475	50.479
2.480	113.648
2.485	149.460
2.490	166.677
2.495	171.801
2.500	173.650
2.505	174.842
2.510	172.863
2.515	168.612
2.520	167.965
2.525	166.960
2.530	165.910
2.535	164.331
2.540	163.017
2.545	161.315
2.550	157.886
2.555	155.419
2.560	153.199
2.565	152.940
2.570	132.984
2.575	124.319
2.580	133.460
2.585	138.957
2.590	136.239
2.595	131.233
2.600	126.612
2.605	121.849
2.610	115.079
2.615	106.952
2.620	97.008
2.625	84.184
2.630	45.704
2.635	11.646
2.640	4.486
2.645	4.193
2.650	5.674
2.655	15.878
2.660	30.058
2.665	35.208
2.670	11.632
2.675	47.762
2.680	71.979
2.685	75.238
2.690	36.498
2.695	25.269
2.700	68.695
2.705	87.926
2.710	93.362
2.715	97.701
2.720	98.706
2.725	96.497
2.730	96.148
2.735	93.737
2.740	88.981
2.745	82.289
2.750	76.003
2.755	69.263
2.760	61.755
2.765	43.967
2.770	12.153
2.775	3.771
2.780	2.478
2.785	4.212
2.790	15.955
2.795	30.423
2.800	46.963
2.805	62.214
2.810	69.234
2.815	77.377
2.820	79.969
2.825	80.962
2.830	81.994
2.835	83.217
2.840	81.548
2.845	80.329
2.850	78.986
2.855	76.619
2.860	73.818
2.865	70.666
2.870	66.141
2.875	65.367
2.880	38.611
2.885	9.549
2.890	6.987
2.895	16.235
2.900	40.349
2.905	52.908
2.910	60.289
2.915	64.067
2.920	63.615
2.925	63.444
2.930	62.685
2.935	59.501
2.940	56.127
2.945	53.832
2.950	49.438
2.955	43.843
2.960	36.508
2.965	15.782
2.970	5.607
2.975	1.900
2.980	6.351
2.985	8.163
2.990	15.812
2.995	23.805
3.000	18.786
3.005	9.518
3.010	2.330
3.015	1.325
3.020	0.586
3.025	5.716
3.030	8.795
3.035	17.635
3.040	22.287
3.045	10.299
3.050	6.385
3.055	11.513
3.060	22.808
3.065	31.299
3.070	34.733
3.075	36.925
3.080	36.996
3.085	37.007
3.090	37.066
3.095	35.632
3.100	34.924
3.105	36.089
3.110	36.269
3.115	36.157
3.120	32.414
3.125	30.976
3.130	14.833
3.135	4.028
3.140	0.499
3.145	4.390
3.150	8.454
3.155	14.022
3.160	20.302
3.165	10.991
3.170	3.164
3.175	2.277
3.180	7.483
3.185	10.474
3.190	3.527
3.195	15.393
3.200	22.763
3.205	25.001
3.210	26.481
3.215	17.461
3.220	13.025
3.225	22.330
3.230	22.664
3.235	10.960
3.240	2.528
3.245	13.303
3.250	20.988
3.255	24.077
3.260	26.930
3.265	26.386
3.270	24.985
3.275	24.501
3.280	23.928
3.285	22.749
3.290	22.417
3.295	23.205
3.300	21.507
3.305	21.010
3.310	20.585
3.315	21.161
3.320	18.633
3.325	15.636
3.330	9.530
3.335	3.506
3.340	0.935
3.345	4.023
3.350	8.592
3.355	15.385
3.360	16.848
3.365	16.687
3.370	18.769
3.375	20.031
3.380	19.893
3.385	19.071
3.390	20.156
3.395	19.978
3.400	17.765
3.405	18.923
3.410	18.174
3.415	18.298
3.420	18.598
3.425	18.433
3.430	17.980
3.435	17.862
3.440	17.387
3.445	19.589
3.450	18.057
3.455	18.496
3.460	19.142
3.465	18.345
3.470	16.830
3.475	15.902
3.480	15.982
3.485	16.077
3.490	16.387
3.495	16.866
3.500	11.674
3.505	5.883
3.510	11.206
3.515	10.134
3.520	10.408
3.525	12.337
3.530	13.083
3.535	13.983
3.540	6.348
3.545	2.964
3.550	5.585
3.555	9.288
3.560	12.012
3.565	13.613
3.570	12.743
3.575	12.681
3.580	14.357
3.585	10.372
3.590	10.292
3.595	9.547
3.600	2.764
3.605	1.704
3.610	2.034
3.615	2.515
3.620	0.721
3.625	2.946
3.630	6.757
3.635	7.852
3.640	7.514
3.645	4.876
3.650	1.952
3.655	0.957
3.660	1.503
3.665	0.769
3.670	2.336
3.675	3.289
3.680	5.054
3.685	4.758
3.690	4.159
3.695	5.646
3.700	1.641
3.705	5.337
3.710	7.106
3.715	8.193
3.720	7.864
3.725	8.461
3.730	7.092
3.735	7.074
3.740	7.358
3.745	6.873
3.750	8.025
3.755	9.434
3.760	9.369
3.765	8.313
3.770	8.566
3.775	7.628
3.780	6.738
3.785	7.387
3.790	6.307
3.795	5.023
3.800	1.454
3.805	1.105
3.810	1.618
3.815	1.365
3.820	0.120
3.825	2.816
3.830	3.197
3.835	2.531
3.840	3.324
3.845	4.081
3.850	6.260
3.855	6.740
3.860	5.707
3.865	1.169
3.870	4.403
3.875	5.308
3.880	6.138
3.885	6.640
3.890	6.112
3.895	6.573
3.900	5.873
3.905	6.040
3.910	5.718
3.915	5.728
3.920	5.890
3.925	5.096
3.930	3.752
3.935	2.797
3.940	5.450
3.945	4.689
3.950	3.927
3.955	2.430
3.960	0.883
3.965	0.845
3.970	1.287
3.975	1.363
3.980	0.591
3.985	0.452
3.990	0.767
3.995	1.030
4.000	0.945
4.005	0.199
4.010	0.445
4.015	2.229
4.020	3.480
4.025	3.671
4.030	2.011
4.035	2.847
4.040	3.093
4.045	2.753
4.050	3.350
4.055	4.093
4.060	2.042
4.065	3.503
4.070	3.268
4.075	3.034
4.080	2.567
4.085	3.449
4.090	3.530
4.095	4.687
4.100	3.076
4.105	4.137
4.110	4.327
4.115	3.711
4.120	3.992
4.125	4.218
4.130	3.857
4.135	3.267
4.140	3.135
4.145	3.560
4.150	2.774
4.155	3.087
4.160	1.972
4.165	0.388
4.170	1.141
4.175	0.900
4.180	1.155
4.185	1.035
4.190	1.019
4.195	0.864
4.200	0.297
4.205	0.989
4.210	1.360
4.215	1.425
4.220	1.060
4.225	0.135
4.230	1.061
4.235	1.029
4.240	2.440
4.245	2.015
4.250	0.543
4.255	1.941
4.260	3.106
4.265	2.359
4.270	2.189
4.275	3.327
4.280	3.291
4.285	3.991
4.290	3.430
4.295	4.605
4.300	2.862
4.305	4.002
4.310	3.055
4.315	2.896
4.320	2.414
4.325	2.796
4.330	2.014
4.335	2.802
4.340	2.918
4.345	3.714
4.350	2.639
4.355	3.084
4.360	2.646
4.365	1.789
4.370	2.434
4.375	2.832
4.380	2.817
4.385	2.919
4.390	2.954
4.395	2.789
4.400	2.249
4.405	2.514
4.410	2.851
4.415	2.305
4.420	2.151
4.425	2.073
4.430	2.176
4.435	2.858
4.440	2.147
4.445	2.003
4.450	2.049
4.455	1.565
4.460	1.821
4.465	0.247
4.470	0.453
4.475	0.658
4.480	0.399
4.485	0.758
4.490	0.819
4.495	1.831
4.500	1.015
4.505	0.491
4.510	1.022
4.515	0.355
4.520	0.788
4.525	0.434
4.530	0.671
4.535	0.410
4.540	0.172
4.545	0.401
4.550	0.948
4.555	0.629
4.560	1.208
4.565	0.393
4.570	1.746
4.575	0.940
4.580	1.288
4.585	1.137
4.590	1.252
4.595	0.817
4.600	0.715
4.605	0.628
4.610	0.850
4.615	0.992
4.620	1.163
4.625	0.521
4.630	0.878
4.635	1.270
4.640	0.613
4.645	2.046
4.650	1.071
4.655	0.665
4.660	1.845
4.665	1.781
4.670	1.740
4.675	0.357
4.680	0.780
4.685	1.129
4.690	1.290
4.695	0.515
4.700	1.098
4.705	1.115
4.710	1.249
4.715	0.281
4.720	0.832
4.725	0.549
4.730	0.406
4.735	0.343
4.740	0.598
4.745	0.585
4.750	1.228
4.755	0.576
4.760	0.884
4.765	1.068
4.770	0.957
4.775	0.584
4.780	0.194
4.785	1.732
4.790	1.119
4.795	1.054
4.800	0.773
4.805	1.787
4.810	0.789
4.815	1.176
4.820	0.815
4.825	1.392
4.830	1.004
4.835	1.342
4.840	1.187
4.845	2.051
4.850	1.398
4.855	1.115
4.860	0.522
4.865	0.530
4.870	1.109
4.875	0.331
4.880	1.992
4.885	0.700
4.890	0.334
4.895	0.317
4.900	1.438
4.905	1.171
4.910	0.560
4.915	1.481
4.920	0.722
4.925	1.509
4.930	0.602
4.935	0.315
4.940	1.529
4.945	0.880
4.950	1.002
4.955	0.555
4.960	0.767
4.965	1.258
4.970	0.942
4.975	1.619
4.980	0.932
4.985	1.306
4.990	0.948
4.995	0.978
5.000	1.186
5.005	0.893
5.010	0.518
5.015	0.178
5.020	0.251
5.025	0.479
5.030	0.340
5.035	1.013
5.040	0.967
5.045	0.745
5.050	0.683
5.055	1.089
5.060	1.143
5.065	1.881
5.070	1.044
5.075	0.549
5.080	0.272
5.085	1.343
5.090	0.648
5.095	0.808
5.100	0.377
5.105	0.621
5.110	0.650
5.115	0.446
5.120	0.313
5.125	0.495
5.130	0.935
5.135	0.243
5.140	1.208
5.145	0.930
5.150	0.572
5.155	0.877
5.160	0.476
5.165	0.258
5.170	1.209
5.175	1.488
5.180	1.039
5.185	1.797
5.190	1.229
5.195	0.410
5.200	0.983
5.205	1.000
5.210	0.565
5.215	0.223
5.220	0.725
5.225	0.839
5.230	0.603
5.235	1.246
5.240	1.804
5.245	1.038
5.250	1.117
5.255	1.207
5.260	1.183
5.265	1.271
5.270	1.153
5.275	1.639
5.280	0.595
5.285	1.196
5.290	1.046
5.295	0.679
5.300	0.859
5.305	0.906
5.310	1.372
5.315	0.765
5.320	0.869
5.325	0.279
5.330	0.683
5.335	0.635
5.340	1.384
5.345	0.660
5.350	0.850
5.355	1.536
5.360	0.292
5.365	0.960
5.370	0.785
5.375	0.952
5.380	1.118
5.385	1.582
5.390	1.233
5.395	0.611
5.400	0.992
5.405	0.579
5.410	1.255
5.415	1.271
5.420	1.474
5.425	1.042
5.430	1.170
5.435	1.049
5.440	0.766
5.445	1.036
5.450	0.081
5.455	0.642
5.460	1.906
5.465	0.765
5.470	1.767
5.475	1.047
5.480	0.835
5.485	1.216
5.490	1.174
5.495	0.786
5.500	0.266
5.505	0.814
5.510	1.232
5.515	1.237
5.520	1.192
5.525	0.784
5.530	1.100
5.535	1.382
5.540	0.644
5.545	1.275
5.550	1.178
5.555	1.005
5.560	0.778
5.565	0.830
5.570	1.116
5.575	0.558
5.580	0.778
5.585	0.794
5.590	0.546
5.595	0.952
5.600	1.296
5.605	0.728
5.610	0.768
5.615	0.041
5.620	0.233
5.625	0.604
5.630	0.654
5.635	0.803
5.640	0.656
5.645	0.373
5.650	1.236
5.655	0.738
5.660	0.828
5.665	0.298
5.670	0.624
5.675	0.710
5.680	0.657
5.685	0.101
5.690	0.454
5.695	0.522
5.700	0.084
5.705	0.513
5.710	0.204
5.715	0.653
5.720	0.056
5.725	0.069
5.730	0.137
5.735	0.687
5.740	0.392
5.745	0.201
5.750	1.337
5.755	0.196
5.760	0.648
5.765	1.512
5.770	0.729
5.775	0.228
5.780	0.502
5.785	1.039
5.790	0.608
5.795	1.040
5.800	0.969
5.805	0.966
5.810	0.294
5.815	0.478
5.820	0.882
5.825	0.468
5.830	0.166
5.835	0.342
5.840	0.770
5.845	0.492
5.850	0.426
5.855	0.937
5.860	0.759
5.865	0.253
5.870	0.323
5.875	0.455
5.880	0.807
5.885	0.939
5.890	0.804
5.895	0.213
5.900	1.101
5.905	0.455
5.910	1.482
5.915	0.946
5.920	0.261
5.925	0.472
5.930	0.450
5.935	0.661
5.940	0.720
5.945	0.322
5.950	0.944
5.955	0.481
5.960	0.375
5.965	1.080
5.970	1.825
5.975	0.787
5.980	0.281
5.985	0.484
5.990	0.716
5.995	1.421
6.000	0.779
6.005	0.429
6.010	0.223
6.015	1.504
6.020	0.432
6.025	0.952
6.030	0.360
6.035	0.454
6.040	1.017
6.045	0.404
6.050	0.652
6.055	0.229
6.060	0.771
6.065	0.523
6.070	1.134
6.075	0.982
6.080	0.563
6.085	0.462
6.090	0.640
6.095	0.419
6.100	0.341
6.105	0.129
6.110	0.598
6.115	0.221
6.120	0.277
6.125	0.583
6.130	0.494
6.135	0.930
6.140	0.463
6.145	0.633
6.150	1.368
6.155	0.415
6.160	0.753
6.165	0.348
6.170	0.125
6.175	1.209
6.180	0.606
6.185	0.720
6.190	0.946
6.195	0.901
6.200	0.664
6.205	0.725
6.210	0.330
6.215	0.598
6.220	0.451
6.225	0.434
6.230	0.623
6.235	0.600
6.240	1.066
6.245	0.211
6.250	0.663
6.255	0.712
6.260	0.631
6.265	0.522
6.270	0.304
6.275	0.618
6.280	0.484
6.285	0.313
6.290	0.281
6.295	0.661
6.300	0.768
6.305	1.140
6.310	0.514
6.315	0.431
6.320	0.964
6.325	0.426
6.330	0.478
6.335	0.737
6.340	0.861
6.345	1.615
6.350	0.551
6.355	0.317
6.360	0.469
6.365	1.135
6.370	0.898
6.375	0.503
6.380	0.974
6.385	0.187
6.390	0.331
6.395	0.255
6.400	0.886
6.405	0.333
6.410	0.260
6.415	0.258
6.420	0.144
6.425	0.802
6.430	0.777
6.435	0.384
6.440	0.339
6.445	0.193
6.450	0.839
6.455	0.226
6.460	1.305
6.465	0.450
6.470	1.223
6.475	0.645
6.480	0.284
6.485	0.697
6.490	0.984
6.495	0.212
6.500	0.850
6.505	0.254
6.510	0.706
6.515	0.647
6.520	0.793
6.525	0.479
6.530	1.096
6.535	0.911
6.540	0.564
6.545	0.337
6.550	0.414
6.555	0.307
6.560	0.711
6.565	0.413
6.570	0.908
6.575	0.921
6.580	0.789
6.585	0.290
6.590	0.447
6.595	0.233
6.600	0.431
6.605	0.221
6.610	1.014
6.615	0.744
6.620	1.137
6.625	0.395
6.630	1.118
6.635	0.079
6.640	0.814
6.645	0.678
6.650	0.334
6.655	0.427
6.660	0.606
6.665	0.681
6.670	0.755
6.675	0.852
6.680	0.355
6.685	0.174
6.690	0.547
6.695	0.406
6.700	0.135
6.705	0.622
6.710	0.489
6.715	0.045
6.720	0.195
6.725	0.054
6.730	1.006
6.735	0.507
6.740	0.822
6.745	0.643
6.750	0.753
6.755	0.455
6.760	0.376
6.765	0.856
6.770	0.887
6.775	0.269
6.780	0.600
6.785	0.153
6.790	0.584
6.795	0.979
6.800	0.442
6.805	0.920
6.810	0.723
6.815	1.294
6.820	0.195
6.825	0.600
6.830	0.548
6.835	0.642
6.840	0.499
6.845	0.147
6.850	0.522
6.855	1.140
6.860	0.666
6.865	0.869
6.870	0.673
6.875	0.573
6.880	0.945
6.885	0.622
6.890	0.460
6.895	0.260
6.900	0.312
6.905	1.321
6.910	0.865
6.915	0.105
6.920	0.317
6.925	0.608
6.930	0.281
6.935	0.769
6.940	1.221
6.945	0.234
6.950	0.537
6.955	1.368
6.960	0.926
6.965	0.255
6.970	0.319
6.975	0.396
6.980	0.929
6.985	0.146
6.990	0.770
6.995	0.792
7.000	1.065
7.005	0.871
7.010	0.390
7.015	0.053
7.020	1.088
7.025	0.596
7.030	0.679
7.035	0.319
7.040	0.365
7.045	0.501
7.050	0.640
7.055	1.316
7.060	0.507
7.065	0.322
7.070	0.525
7.075	1.100
7.080	1.217
7.085	0.387
7.090	0.113
7.095	0.804
7.100	0.956
7.105	0.755
7.110	0.574
7.115	0.932
7.120	0.243
7.125	0.351
7.130	0.416
7.135	0.246
7.140	0.748
7.145	0.905
7.150	0.289
7.155	0.860
7.160	0.445
7.165	0.787
7.170	0.339
7.175	0.585
7.180	0.300
7.185	0.367
7.190	0.398
7.195	0.815
7.200	0.435
7.205	0.355
7.210	0.442
7.215	1.170
7.220	0.294
7.225	0.066
7.230	0.320
7.235	0.268
7.240	0.531
7.245	0.661
7.250	0.586
7.255	0.066
7.260	0.159
7.265	0.326
7.270	0.494
7.275	0.541
7.280	1.193
7.285	0.593
7.290	1.070
7.295	0.536
7.300	0.100
7.305	0.767
7.310	0.919
7.315	0.708
7.320	0.124
7.325	0.242
7.330	0.976
7.335	0.358
7.340	0.773
7.345	0.615
7.350	1.122
7.355	0.389
7.360	0.311
7.365	0.309
7.370	1.027
7.375	0.558
7.380	0.550
7.385	0.966
7.390	1.309
7.395	1.356
7.400	0.693
7.405	0.896
7.410	0.151
7.415	0.497
7.420	1.083
7.425	0.320
7.430	0.967
7.435	0.931
7.440	1.110
7.445	0.604
7.450	1.213
7.455	0.857
7.460	0.497
7.465	0.956
7.470	0.708
7.475	0.670
7.480	0.145
7.485	0.457
7.490	0.680
7.495	0.530
7.500	0.737
7.505	0.315
7.510	0.813
7.515	0.607
7.520	0.837
7.525	0.623
7.530	0.610
7.535	1.237
7.540	0.359
7.545	0.713
7.550	1.071
7.555	0.845
7.560	0.585
7.565	0.289
7.570	0.284
7.575	1.323
7.580	1.474
7.585	0.909
7.590	0.369
7.595	1.464
7.600	0.543
7.605	0.663
7.610	0.205
7.615	0.745
7.620	1.088
7.625	0.419
7.630	0.155
7.635	0.227
7.640	0.853
7.645	0.650
7.650	0.863
7.655	0.843
7.660	0.960
7.665	0.257
7.670	0.767
7.675	0.497
7.680	0.596
7.685	0.378
7.690	0.568
7.695	1.576
7.700	0.210
7.705	0.897
7.710	1.059
7.715	0.899
7.720	1.128
7.725	0.809
7.730	0.158
7.735	0.216
7.740	0.093
7.745	0.365
7.750	0.667
7.755	0.521
7.760	0.508
7.765	0.608
7.770	0.821
7.775	0.313
7.780	0.426
7.785	0.416
7.790	0.862
7.795	0.951
7.800	0.753
7.805	1.161
7.810	0.689
7.815	0.140
7.820	0.766
7.825	0.180
7.830	0.421
7.835	0.454
7.840	0.263
7.845	0.083
7.850	0.338
7.855	0.433
7.860	0.563
7.865	0.670
7.870	0.523
7.875	0.851
7.880	0.609
7.885	0.493
7.890	0.942
7.895	0.527
7.900	0.347
7.905	0.490
7.910	0.704
7.915	0.152
7.920	0.284
7.925	0.438
7.930	0.375
7.935	1.660
7.940	0.539
7.945	0.450
7.950	0.699
7.955	0.810
7.960	0.980
7.965	0.383
7.970	0.199
7.975	0.635
7.980	1.065
7.985	0.352
7.990	0.379
7.995	0.313
8.000	1.754
8.005	0.566
8.010	0.534
8.015	1.034
8.020	0.361
8.025	1.417
8.030	0.593
8.035	0.430
8.040	0.607
8.045	1.211
8.050	0.076
8.055	0.913
8.060	1.283
8.065	0.642
8.070	0.407
8.075	0.596
8.080	0.779
8.085	1.311
8.090	0.792
8.095	1.593
8.100	0.324
8.105	0.127
8.110	1.165
8.115	0.649
8.120	0.191
8.125	0.467
8.130	0.838
8.135	0.446
8.140	0.646
8.145	0.738
8.150	0.620
8.155	1.155
8.160	0.812
8.165	1.042
8.170	1.139
8.175	0.666
8.180	0.467
8.185	0.612
8.190	0.367
8.194	0.438
8.199	0.277
8.204	1.078
8.209	0.240
8.214	0.597
8.219	0.519
8.224	0.461
8.229	0.188
8.234	0.414
8.239	0.811
8.244	1.231
8.249	0.492
8.254	1.385
8.259	1.170
8.264	0.226
8.269	0.718
8.274	1.316
8.279	1.029
8.284	0.458
8.289	0.528
8.294	0.661
8.299	0.996
8.304	0.719
8.309	0.451
8.314	0.497
8.319	0.043
8.324	1.690
8.329	0.129
8.334	0.582
8.339	0.414
8.344	0.422
8.349	0.428
8.354	1.580
8.359	0.425
8.364	0.638
8.369	0.639
8.374	0.290
8.379	1.344
8.384	0.370
8.389	0.564
8.394	0.764
8.399	0.297
8.404	0.819
8.409	0.464
8.414	1.262
8.419	0.817
8.424	1.184
8.429	0.800
8.434	0.481
8.439	0.950
8.444	0.890
8.449	0.596
8.454	0.270
8.459	1.433
8.464	0.443
8.469	0.269
8.474	0.612
8.479	0.122
8.484	1.195
8.489	1.247
8.494	0.357
8.499	0.700
8.504	0.068
8.509	0.717
8.514	0.660
8.519	0.485
8.524	0.670
8.529	0.490
8.534	0.409
8.539	1.182
8.544	0.756
8.549	1.274
8.554	0.036
8.559	1.126
8.564	0.854
8.569	0.572
8.574	0.820
8.579	1.094
8.584	0.396
8.589	0.497
8.594	0.260
8.599	0.570
8.604	1.156
8.609	0.805
8.614	0.481
8.619	0.855
8.624	0.696
8.629	0.565
8.634	1.274
8.639	1.139
8.644	0.413
8.649	0.545
8.654	0.718
8.659	0.670
8.664	0.409
8.669	0.757
8.674	0.708
8.679	0.150
8.684	1.468
8.689	0.820
8.694	0.311
8.699	0.591
8.704	1.361
8.709	0.131
8.714	0.836
8.719	1.029
8.724	0.863
8.729	0.976
8.734	0.871
8.739	0.442
8.744	1.108
8.749	1.175
8.754	0.662
8.759	0.468
8.764	0.192
8.769	0.431
8.774	0.504
8.779	0.683
8.784	0.717
8.789	0.627
8.794	0.590
8.799	0.611
8.804	0.714
8.809	0.397
8.814	0.207
8.819	0.216
8.824	0.617
8.829	0.458
8.834	1.041
8.839	0.549
8.844	0.859
8.849	0.453
8.854	0.296
8.859	0.608
8.864	0.583
8.869	0.492
8.874	0.269
8.879	0.676
8.884	0.522
8.889	0.592
8.894	0.505
8.899	0.932
8.904	0.539
8.909	1.132
8.914	1.066
8.919	0.576
8.924	0.642
8.929	0.275
8.934	0.700
8.939	0.806
8.944	0.613
8.949	0.532
8.954	0.398
8.959	0.650
8.964	0.454
8.969	0.316
8.974	0.177
8.979	0.135
8.984	0.506
8.989	0.872
8.994	0.593
8.999	0.946
9.004	1.440
9.009	0.731
9.014	0.584
9.019	0.128
9.024	0.809
9.029	0.664
9.034	0.225
9.039	0.671
9.044	0.619
9.049	0.672
9.054	0.627
9.059	1.018
9.064	0.084
9.069	1.182
9.074	0.997
9.079	0.669
9.084	0.680
9.089	0.383
9.094	0.161
9.099	0.926
9.104	0.851
9.109	0.793
9.114	0.609
9.119	0.487
9.124	0.240
9.129	0.467
9.134	0.629
9.139	0.647
9.144	0.458
9.149	0.176
9.154	0.890
9.159	0.997
9.164	1.043
9.169	1.310
9.174	0.652
9.179	0.400
9.184	0.252
9.189	0.540
9.194	0.496
9.199	0.866
9.204	0.466
9.209	0.159
9.214	0.505
9.219	1.154
9.224	0.733
9.229	0.317
9.234	0.925
9.239	0.604
9.244	0.614
9.249	0.612
9.254	0.095
9.259	0.617
9.264	1.214
9.269	0.038
9.274	0.545
9.279	0.926
9.284	0.320
9.289	0.397
9.294	1.209
9.299	0.733
9.304	0.380
9.309	0.636
9.314	0.292
9.319	0.415
9.324	0.745
9.329	0.553
9.334	0.670
9.339	0.977
9.344	0.718
9.349	1.772
9.354	0.161
9.359	0.657
9.364	0.181
9.369	0.506
9.374	0.049
9.379	0.651
9.384	0.342
9.389	0.116
9.394	0.244
9.399	0.847
9.404	0.748
9.409	0.288
9.414	0.201
9.419	0.406
9.424	1.097
9.429	0.892
9.434	0.736
9.439	0.253
9.444	0.178
9.449	0.090
9.454	0.152
9.459	0.701
9.464	0.180
9.469	0.817
9.474	0.759
9.479	0.359
9.484	0.637
9.489	0.866
9.494	1.054
9.499	0.615
9.504	0.984
9.509	0.767
9.514	0.361
9.519	0.951
9.524	0.228
9.529	0.678
9.534	0.207
9.539	1.472
9.544	0.682
9.549	1.246
9.554	0.339
9.559	0.756
9.564	0.262
9.569	0.391
9.574	0.586
9.579	0.217
9.584	0.724
9.589	0.273
9.594	0.508
9.599	0.512
9.604	0.633
9.609	0.923
9.614	0.744
9.619	1.739
9.624	0.936
9.629	0.286
9.634	0.514
9.639	0.422
9.644	0.885
9.649	0.715
9.654	0.387
9.659	0.563
9.664	1.420
9.669	0.595
9.674	1.152
9.679	0.763
9.684	1.019
9.689	1.018
9.694	0.341
9.699	0.567
9.704	0.526
9.709	0.502
9.714	0.720
9.719	0.262
9.724	0.555
9.729	0.603
9.734	0.358
9.739	0.280
9.744	0.377
9.749	1.387
9.754	0.453
9.759	0.182
9.764	0.197
9.769	1.232
9.774	0.976
9.779	0.177
9.784	0.514
9.789	0.703
9.794	0.602
9.799	1.291
9.804	0.209
9.809	1.370
9.814	0.523
9.819	0.687
9.824	1.169
9.829	1.023
9.834	0.367
9.839	1.073
9.844	0.351
9.849	0.616
9.854	0.211
9.859	0.637
9.864	1.327
9.869	0.485
9.874	1.096
9.879	0.071
9.884	0.779
9.889	0.126
9.894	0.558
9.899	0.695
9.904	1.312
9.909	0.480
9.914	0.522
9.919	0.562
9.924	1.544
9.929	0.952
9.934	1.416
9.939	0.372
9.944	0.160
9.949	0.538
9.954	1.060
9.959	0.614
9.964	0.909
9.969	0.700
9.974	1.343
9.979	0.876
9.984	0.275
9.989	0.448
9.994	0.592
[truncated: 1 more rows]
