# Supplementary material for: Chemometric Analysis of a Ternary Mixture of Caffeine, Quinic Acid, and Nicotinic Acid by Terahertz Spectroscopy
Source: ACS Omega. 2022 Sep 27;7(40):35783–91. doi: 10.1021/acsomega.2c03808 (PMC9558605; doi:10.1021/acsomega.2c03808)
Supplement: Supplementary file 2 — ao2c03808_si_002.zip [file ao2c03808_si_002.zip › data_and_codes/extended_data/id0-48_run001/fda-4-1.csv]

0.000	1387.424
0.005	649.217
0.010	638.336
0.015	1099.410
0.020	1592.652
0.025	181.938
0.030	634.004
0.035	693.529
0.040	503.328
0.045	1125.088
0.050	886.199
0.055	1465.490
0.060	501.701
0.065	102.871
0.070	1050.709
0.075	950.823
0.080	1213.838
0.085	1143.847
0.090	115.688
0.095	446.007
0.100	724.726
0.105	1232.057
0.110	1688.679
0.115	1516.927
0.120	3586.668
0.125	3024.734
0.130	1894.148
0.135	3161.472
0.140	3549.299
0.145	3868.644
0.150	4200.215
0.155	4006.354
0.160	3559.711
0.165	2703.974
0.170	2253.816
0.175	3454.982
0.180	3931.708
0.185	3481.017
0.190	4629.069
0.195	6060.473
0.200	6539.896
0.205	5955.536
0.210	6302.653
0.215	6046.427
0.220	6945.104
0.225	6716.954
0.230	7626.956
0.235	8966.065
0.240	8156.257
0.245	7854.530
0.250	7781.106
0.255	7695.027
0.260	7367.224
0.265	8286.514
0.270	8150.892
0.275	9765.007
0.280	9412.209
0.285	8399.863
0.290	8810.404
0.295	9412.700
0.300	9115.013
0.305	9005.465
0.310	9663.044
0.315	9246.740
0.320	9565.805
0.325	9345.416
0.330	9996.338
0.335	9233.076
0.340	9274.512
0.345	9072.094
0.350	9927.794
0.355	10037.835
0.360	9072.296
0.365	9955.874
0.370	10607.322
0.375	10398.679
0.380	9417.513
0.385	9657.474
0.390	9432.830
0.395	9583.253
0.400	9074.978
0.405	9394.010
0.410	9413.667
0.415	9398.741
0.420	9027.733
0.425	8914.259
0.430	9158.878
0.435	8645.021
0.440	8584.201
0.445	9242.526
0.450	9558.733
0.455	8939.068
0.460	9493.769
0.465	8966.438
0.470	9033.986
0.475	9070.563
0.480	9095.462
0.485	9317.695
0.490	9244.398
0.495	8969.992
0.500	8769.912
0.505	8916.607
0.510	8819.543
0.515	8809.401
0.520	8656.193
0.525	8553.529
0.530	8296.482
0.535	8216.183
0.540	8600.790
0.545	8361.131
0.550	7380.474
0.555	5122.177
0.560	3506.987
0.565	6820.188
0.570	7799.535
0.575	8113.680
0.580	8561.914
0.585	8508.992
0.590	8357.907
0.595	8570.604
0.600	8750.232
0.605	8257.072
0.610	8448.938
0.615	8458.659
0.620	8081.388
0.625	8008.107
0.630	7924.598
0.635	7785.329
0.640	7557.875
0.645	7522.293
0.650	7251.374
0.655	7547.187
0.660	7291.831
0.665	7066.470
0.670	7178.734
0.675	7292.195
0.680	7193.045
0.685	7145.466
0.690	7089.570
0.695	7134.945
0.700	7142.570
0.705	6735.971
0.710	6921.067
0.715	6828.713
0.720	6660.098
0.725	6674.857
0.730	6447.678
0.735	6375.755
0.740	6386.202
0.745	5833.812
0.750	4633.242
0.755	3203.299
0.760	5005.005
0.765	5480.354
0.770	5495.286
0.775	5695.904
0.780	5692.485
0.785	5536.609
0.790	5433.274
0.795	5629.470
0.800	5496.820
0.805	5412.563
0.810	5436.016
0.815	5427.932
0.820	5483.387
0.825	5439.526
0.830	5235.017
0.835	5321.079
0.840	5391.521
0.845	5105.836
0.850	5051.437
0.855	5186.914
0.860	5008.144
0.865	4980.232
0.870	4865.794
0.875	4837.322
0.880	4819.951
0.885	4691.955
0.890	4615.677
0.895	4691.877
0.900	4505.028
0.905	4411.878
0.910	4553.531
0.915	4433.476
0.920	4304.219
0.925	4338.535
0.930	4373.503
0.935	4356.441
0.940	4311.953
0.945	4171.084
0.950	4249.812
0.955	4229.348
0.960	4037.282
0.965	3981.056
0.970	3917.738
0.975	3889.648
0.980	3602.349
0.985	3365.031
0.990	2285.718
0.995	3000.988
1.000	3266.324
1.005	3590.510
1.010	3585.591
1.015	3368.273
1.020	3421.109
1.025	3470.991
1.030	3411.930
1.035	3284.468
1.040	3253.307
1.045	3334.999
1.050	3319.220
1.055	3126.006
1.060	3197.395
1.065	3201.523
1.070	3074.993
1.075	2931.156
1.080	2872.803
1.085	2680.186
1.090	2254.184
1.095	1112.050
1.100	166.523
1.105	953.118
1.110	1556.712
1.115	859.487
1.120	1603.949
1.125	2198.856
1.130	2401.419
1.135	2418.022
1.140	2344.963
1.145	2306.181
1.150	1996.427
1.155	1156.797
1.160	819.097
1.165	133.237
1.170	668.429
1.175	1632.340
1.180	2042.440
1.185	2224.238
1.190	2308.227
1.195	2209.159
1.200	2192.629
1.205	1858.031
1.210	685.786
1.215	1477.631
1.220	1891.893
1.225	1837.850
1.230	1002.319
1.235	1312.528
1.240	1836.445
1.245	2091.524
1.250	2094.990
1.255	2137.697
1.260	2138.555
1.265	2085.488
1.270	2166.389
1.275	2111.100
1.280	1975.246
1.285	2062.310
1.290	2109.424
1.295	1964.841
1.300	2013.439
1.305	2011.751
1.310	1940.013
1.315	1921.784
1.320	1859.856
1.325	1646.937
1.330	1770.266
1.335	1748.288
1.340	1742.746
1.345	1770.978
1.350	1629.954
1.355	1632.553
1.360	1682.579
1.365	1627.377
1.370	1594.305
1.375	1637.451
1.380	1644.875
1.385	1589.390
1.390	1579.253
1.395	1546.805
1.400	1488.085
1.405	1262.103
1.410	542.520
1.415	35.404
1.420	826.818
1.425	1298.698
1.430	1477.571
1.435	1578.873
1.440	1570.099
1.445	1518.746
1.450	1558.942
1.455	1583.928
1.460	1504.480
1.465	1501.684
1.470	1524.153
1.475	1473.618
1.480	1449.709
1.485	1451.163
1.490	1450.511
1.495	1428.656
1.500	1382.828
1.505	1411.297
1.510	1422.235
1.515	1382.060
1.520	1369.857
1.525	1397.410
1.530	1376.265
1.535	1339.014
1.540	1320.929
1.545	1249.504
1.550	1290.420
1.555	1247.612
1.560	1222.138
1.565	1249.976
1.570	1209.959
1.575	1154.889
1.580	1164.044
1.585	1144.714
1.590	1059.937
1.595	1014.547
1.600	863.433
1.605	298.818
1.610	539.966
1.615	861.613
1.620	968.553
1.625	980.391
1.630	948.459
1.635	934.089
1.640	911.578
1.645	822.410
1.650	752.936
1.655	602.214
1.660	221.581
1.665	47.880
1.670	31.317
1.675	49.877
1.680	102.247
1.685	359.911
1.690	534.813
1.695	606.744
1.700	596.747
1.705	542.279
1.710	385.782
1.715	80.162
1.720	31.563
1.725	57.901
1.730	283.949
1.735	499.111
1.740	608.539
1.745	658.755
1.750	686.126
1.755	671.597
1.760	650.987
1.765	376.001
1.770	478.586
1.775	590.374
1.780	624.272
1.785	603.392
1.790	564.697
1.795	396.969
1.800	136.267
1.805	288.340
1.810	480.573
1.815	537.830
1.820	549.969
1.825	562.944
1.830	558.875
1.835	553.667
1.840	543.346
1.845	538.723
1.850	520.928
1.855	495.660
1.860	458.706
1.865	339.472
1.870	86.762
1.875	83.321
1.880	310.015
1.885	414.921
1.890	447.341
1.895	461.584
1.900	461.979
1.905	447.397
1.910	418.575
1.915	376.411
1.920	165.451
1.925	19.557
1.930	249.992
1.935	362.216
1.940	398.337
1.945	409.558
1.950	409.376
1.955	410.431
1.960	407.628
1.965	400.162
1.970	398.876
1.975	397.708
1.980	389.251
1.985	386.155
1.990	379.906
1.995	370.015
2.000	359.875
2.005	350.659
2.010	338.374
2.015	331.845
2.020	266.128
2.025	284.734
2.030	292.609
2.035	272.417
2.040	209.325
2.045	50.947
2.050	158.588
2.055	225.208
2.060	242.960
2.065	238.825
2.070	223.607
2.075	168.209
2.080	77.570
2.085	158.767
2.090	185.270
2.095	184.486
2.100	180.347
2.105	172.156
2.110	167.481
2.115	164.994
2.120	160.895
2.125	159.114
2.130	158.120
2.135	156.661
2.140	156.978
2.145	153.714
2.150	145.825
2.155	132.974
2.160	101.706
2.165	29.922
2.170	3.133
2.175	50.422
2.180	95.613
2.185	114.314
2.190	109.175
2.195	53.920
2.200	4.881
2.205	26.932
2.210	72.831
2.215	88.119
2.220	47.008
2.225	7.346
2.230	12.844
2.235	55.117
2.240	77.808
2.245	81.626
2.250	74.948
2.255	70.888
2.260	49.586
2.265	7.368
2.270	10.584
2.275	15.023
2.280	50.751
2.285	77.197
2.290	92.326
2.295	100.107
2.300	108.117
2.305	112.070
2.310	117.639
2.315	119.732
2.320	113.754
2.325	109.224
2.330	118.782
2.335	121.078
2.340	118.364
2.345	83.067
2.350	16.439
2.355	71.835
2.360	101.093
2.365	94.039
2.370	36.275
2.375	54.300
2.380	89.807
2.385	89.847
2.390	38.363
2.395	2.415
2.400	10.428
2.405	44.426
2.410	81.227
2.415	101.736
2.420	110.099
2.425	113.188
2.430	105.975
2.435	94.346
2.440	107.886
2.445	110.445
2.450	92.102
2.455	89.217
2.460	63.856
2.465	14.059
2.470	10.542
2.475	30.965
2.480	66.795
2.485	87.433
2.490	96.293
2.495	98.260
2.500	100.633
2.505	100.084
2.510	98.394
2.515	96.678
2.520	96.606
2.525	95.553
2.530	94.162
2.535	93.243
2.540	91.405
2.545	90.776
2.550	88.442
2.555	86.833
2.560	83.601
2.565	85.046
2.570	72.850
2.575	66.750
2.580	72.450
2.585	74.971
2.590	73.495
2.595	69.156
2.600	66.214
2.605	62.267
2.610	58.962
2.615	52.541
2.620	48.309
2.625	41.128
2.630	21.771
2.635	5.403
2.640	1.562
2.645	1.286
2.650	1.856
2.655	9.724
2.660	12.885
2.665	16.148
2.670	6.478
2.675	21.467
2.680	31.960
2.685	33.200
2.690	16.894
2.695	11.873
2.700	29.929
2.705	37.438
2.710	38.441
2.715	37.910
2.720	36.648
2.725	35.699
2.730	33.812
2.735	31.334
2.740	29.598
2.745	25.291
2.750	22.898
2.755	20.084
2.760	17.429
2.765	12.113
2.770	3.103
2.775	2.743
2.780	2.631
2.785	1.184
2.790	5.690
2.795	10.085
2.800	14.049
2.805	18.714
2.810	22.224
2.815	25.319
2.820	27.683
2.825	27.992
2.830	29.867
2.835	29.388
2.840	28.775
2.845	29.938
2.850	29.147
2.855	26.729
2.860	27.064
2.865	26.521
2.870	24.983
2.875	24.845
2.880	13.249
2.885	2.832
2.890	3.365
2.895	5.630
2.900	16.515
2.905	19.694
2.910	22.240
2.915	22.676
2.920	22.444
2.925	21.618
2.930	21.132
2.935	19.774
2.940	18.699
2.945	17.074
2.950	15.053
2.955	13.863
2.960	10.848
2.965	4.416
2.970	0.967
2.975	0.723
2.980	1.509
2.985	1.899
2.990	5.568
2.995	6.877
3.000	5.996
3.005	2.608
3.010	1.329
3.015	1.050
3.020	1.264
3.025	1.735
3.030	2.080
3.035	5.456
3.040	5.483
3.045	1.944
3.050	1.881
3.055	2.852
3.060	5.391
3.065	7.244
3.070	7.631
3.075	7.054
3.080	8.145
3.085	8.473
3.090	8.496
3.095	7.125
3.100	9.193
3.105	8.532
3.110	10.081
3.115	11.021
3.120	9.327
3.125	8.844
3.130	4.752
3.135	0.691
3.140	1.754
3.145	1.856
3.150	2.534
3.155	4.501
3.160	5.956
3.165	3.412
3.170	2.110
3.175	1.073
3.180	1.868
3.185	2.616
3.190	1.040
3.195	4.655
3.200	6.554
3.205	7.964
3.210	7.764
3.215	6.815
3.220	3.890
3.225	7.208
3.230	7.052
3.235	3.868
3.240	1.915
3.245	4.947
3.250	7.052
3.255	8.189
3.260	7.949
3.265	8.614
3.270	7.950
3.275	8.531
3.280	8.016
3.285	7.903
3.290	8.391
3.295	8.411
3.300	7.786
3.305	7.157
3.310	7.447
3.315	7.854
3.320	6.309
3.325	6.734
3.330	3.875
3.335	1.177
3.340	0.747
3.345	2.308
3.350	3.464
3.355	5.345
3.360	5.741
3.365	5.765
3.370	6.067
3.375	7.290
3.380	6.189
3.385	6.280
3.390	7.300
3.395	6.628
3.400	5.522
3.405	5.431
3.410	5.923
3.415	6.235
3.420	6.126
3.425	7.121
3.430	5.414
3.435	6.344
3.440	6.583
3.445	6.705
3.450	6.392
3.455	7.010
3.460	6.834
3.465	6.064
3.470	6.504
3.475	7.144
3.480	6.021
3.485	4.441
3.490	6.602
3.495	6.539
3.500	4.289
3.505	1.512
3.510	4.731
3.515	3.629
3.520	3.926
3.525	3.985
3.530	5.140
3.535	5.054
3.540	2.458
3.545	0.530
3.550	1.691
3.555	4.119
3.560	5.001
3.565	5.506
3.570	4.636
3.575	4.694
3.580	3.954
3.585	4.203
3.590	4.456
3.595	4.485
3.600	0.760
3.605	0.741
3.610	0.309
3.615	0.774
3.620	0.608
3.625	0.240
3.630	2.318
3.635	1.798
3.640	2.853
3.645	2.002
3.650	0.652
3.655	0.534
3.660	1.432
3.665	0.643
3.670	0.644
3.675	0.942
3.680	0.823
3.685	1.685
3.690	1.854
3.695	1.849
3.700	1.148
3.705	1.631
3.710	1.739
3.715	1.599
3.720	2.835
3.725	1.462
3.730	1.479
3.735	2.445
3.740	2.096
3.745	2.237
3.750	1.666
3.755	2.651
3.760	2.357
3.765	2.659
3.770	2.240
3.775	1.929
3.780	2.095
3.785	2.990
3.790	2.214
3.795	1.228
3.800	0.788
3.805	1.328
3.810	1.088
3.815	1.059
3.820	0.150
3.825	0.722
3.830	0.307
3.835	0.309
3.840	2.009
3.845	1.386
3.850	1.428
3.855	1.879
3.860	1.011
3.865	0.997
3.870	1.908
3.875	2.328
3.880	1.860
3.885	1.812
3.890	2.083
3.895	2.689
3.900	1.538
3.905	1.470
3.910	1.716
3.915	2.162
3.920	2.331
3.925	1.840
3.930	0.259
3.935	1.402
3.940	1.982
3.945	1.740
3.950	1.341
3.955	0.443
3.960	0.692
3.965	0.509
3.970	0.212
3.975	0.501
3.980	1.355
3.985	0.853
3.990	0.225
3.995	0.411
4.000	0.741
4.005	0.105
4.010	0.491
4.015	0.732
4.020	1.329
4.025	1.046
4.030	1.538
4.035	0.803
4.040	0.998
4.045	0.636
4.050	1.021
4.055	0.253
4.060	0.254
4.065	1.749
4.070	1.397
4.075	0.224
4.080	0.474
4.085	0.943
4.090	0.407
4.095	0.532
4.100	1.395
4.105	1.174
4.110	1.146
4.115	0.610
4.120	0.079
4.125	1.201
4.130	1.770
4.135	0.793
4.140	0.115
4.145	1.191
4.150	0.640
4.155	0.217
4.160	0.094
4.165	1.812
4.170	0.818
4.175	1.033
4.180	0.388
4.185	0.396
4.190	0.399
4.195	0.775
4.200	0.659
4.205	1.197
4.210	0.606
4.215	0.248
4.220	0.929
4.225	0.305
4.230	1.183
4.235	0.386
4.240	0.439
4.245	0.096
4.250	1.544
4.255	0.567
4.260	0.585
4.265	1.151
4.270	0.275
4.275	0.801
4.280	0.373
4.285	0.235
4.290	0.738
4.295	0.773
4.300	0.358
4.305	0.510
4.310	1.047
4.315	0.311
4.320	0.843
4.325	0.668
4.330	0.177
4.335	0.705
4.340	0.671
4.345	0.193
4.350	0.465
4.355	0.861
4.360	0.504
4.365	0.478
4.370	0.497
4.375	1.606
4.380	0.927
4.385	0.637
4.390	0.701
4.395	0.239
4.400	0.561
4.405	0.905
4.410	0.806
4.415	0.479
4.420	0.489
4.425	0.792
4.430	0.519
4.435	0.219
4.440	0.165
4.445	0.861
4.450	0.909
4.455	0.942
4.460	0.538
4.465	1.375
4.470	1.414
4.475	0.851
4.480	0.555
4.485	0.232
4.490	0.821
4.495	0.467
4.500	1.300
4.505	0.620
4.510	0.835
4.515	0.215
4.520	0.576
4.525	0.423
4.530	1.595
4.535	0.576
4.540	0.742
4.545	0.596
4.550	0.920
4.555	1.185
4.560	0.208
4.565	1.176
4.570	0.818
4.575	0.924
4.580	0.602
4.585	0.070
4.590	0.882
4.595	1.227
4.600	0.583
4.605	1.287
4.610	0.169
4.615	0.850
4.620	1.010
4.625	0.864
4.630	1.374
4.635	1.258
4.640	0.256
4.645	0.723
4.650	0.632
4.655	0.763
4.660	1.095
4.665	0.778
4.670	0.434
4.675	0.171
4.680	0.977
4.685	0.376
4.690	0.886
4.695	0.417
4.700	0.847
4.705	0.563
4.710	1.085
4.715	0.655
4.720	0.407
4.725	0.415
4.730	0.268
4.735	0.284
4.740	0.563
4.745	0.652
4.750	0.177
4.755	1.008
4.760	0.648
4.765	0.451
4.770	0.380
4.775	0.648
4.780	0.807
4.785	0.698
4.790	0.630
4.795	1.092
4.800	0.157
4.805	0.788
4.810	0.436
4.815	0.914
4.820	0.723
4.825	0.810
4.830	0.158
4.835	0.580
4.840	0.499
4.845	0.388
4.850	0.509
4.855	0.985
4.860	0.537
4.865	0.911
4.870	0.851
4.875	0.054
4.880	0.300
4.885	0.490
4.890	1.489
4.895	0.989
4.900	0.513
4.905	0.475
4.910	0.747
4.915	0.098
4.920	0.655
4.925	0.296
4.930	0.553
4.935	1.025
4.940	0.675
4.945	0.221
4.950	0.192
4.955	0.641
4.960	1.664
4.965	0.839
4.970	0.342
4.975	0.453
4.980	1.008
4.985	0.301
4.990	0.748
4.995	0.567
5.000	0.197
5.005	0.177
5.010	1.145
5.015	1.148
5.020	0.280
5.025	0.046
5.030	1.190
5.035	0.583
5.040	0.373
5.045	1.368
5.050	0.281
5.055	0.498
5.060	0.845
5.065	0.668
5.070	0.904
5.075	0.487
5.080	0.064
5.085	0.359
5.090	0.602
5.095	0.289
5.100	0.528
5.105	0.515
5.110	0.426
5.115	0.641
5.120	1.058
5.125	0.344
5.130	0.851
5.135	1.081
5.140	0.199
5.145	0.574
5.150	0.550
5.155	0.447
5.160	0.135
5.165	0.530
5.170	0.539
5.175	0.660
5.180	0.919
5.185	1.156
5.190	0.745
5.195	0.215
5.200	0.301
5.205	0.544
5.210	0.157
5.215	0.857
5.220	0.304
5.225	0.866
5.230	0.803
5.235	0.216
5.240	0.523
5.245	0.345
5.250	1.062
5.255	0.449
5.260	0.732
5.265	0.038
5.270	0.626
5.275	0.321
5.280	0.776
5.285	0.891
5.290	0.618
5.295	0.551
5.300	0.578
5.305	0.543
5.310	0.212
5.315	0.149
5.320	0.848
5.325	0.705
5.330	0.528
5.335	1.066
5.340	1.109
5.345	1.487
5.350	0.529
5.355	0.483
5.360	1.173
5.365	0.763
5.370	1.183
5.375	0.457
5.380	0.475
5.385	0.484
5.390	0.681
5.395	0.469
5.400	0.643
5.405	1.165
5.410	0.891
5.415	0.497
5.420	0.310
5.425	0.547
5.430	0.577
5.435	0.898
5.440	0.594
5.445	0.556
5.450	1.373
5.455	0.148
5.460	0.464
5.465	0.703
5.470	0.260
5.475	1.249
5.480	0.483
5.485	0.270
5.490	0.176
5.495	0.425
5.500	0.738
5.505	0.388
5.510	0.970
5.515	0.761
5.520	0.841
5.525	0.365
5.530	0.149
5.535	1.232
5.540	0.181
5.545	0.522
5.550	1.426
5.555	1.077
5.560	1.177
5.565	0.742
5.570	0.283
5.575	0.531
5.580	0.452
5.585	0.610
5.590	0.320
5.595	0.630
5.600	0.975
5.605	0.648
5.610	0.335
5.615	1.132
5.620	0.381
5.625	0.406
5.630	1.165
5.635	0.403
5.640	0.538
5.645	0.564
5.650	0.892
5.655	0.488
5.660	0.668
5.665	0.652
5.670	0.789
5.675	0.156
5.680	0.420
5.685	0.382
5.690	0.794
5.695	0.751
5.700	0.233
5.705	0.349
5.710	0.867
5.715	0.548
5.720	0.526
5.725	0.990
5.730	0.648
5.735	0.898
5.740	0.925
5.745	0.693
5.750	0.535
5.755	0.295
5.760	0.834
5.765	0.294
5.770	0.268
5.775	0.728
5.780	0.715
5.785	0.656
5.790	1.496
5.795	1.068
5.800	0.062
5.805	0.464
5.810	0.879
5.815	0.941
5.820	1.396
5.825	0.940
5.830	1.253
5.835	0.609
5.840	0.364
5.845	0.353
5.850	0.421
5.855	0.605
5.860	0.667
5.865	0.572
5.870	0.613
5.875	0.231
5.880	0.986
5.885	0.943
5.890	0.329
5.895	0.616
5.900	2.397
5.905	0.045
5.910	0.997
5.915	0.854
5.920	0.606
5.925	0.173
5.930	1.041
5.935	0.717
5.940	0.843
5.945	0.705
5.950	0.735
5.955	0.907
5.960	0.480
5.965	0.530
5.970	0.353
5.975	0.748
5.980	0.142
5.985	0.734
5.990	0.299
5.995	0.253
6.000	0.412
6.005	0.536
6.010	0.750
6.015	0.295
6.020	0.702
6.025	0.633
6.030	1.535
6.035	0.793
6.040	0.580
6.045	0.596
6.050	0.698
6.055	0.479
6.060	1.050
6.065	0.802
6.070	1.150
6.075	0.319
6.080	0.388
6.085	1.789
6.090	0.738
6.095	0.853
6.100	0.935
6.105	0.606
6.110	0.772
6.115	0.432
6.120	1.204
6.125	0.965
6.130	0.404
6.135	0.506
6.140	1.410
6.145	0.294
6.150	0.256
6.155	0.432
6.160	1.663
6.165	1.031
6.170	0.246
6.175	0.371
6.180	0.423
6.185	1.036
6.190	0.779
6.195	1.692
6.200	0.638
6.205	0.293
6.210	0.161
6.215	0.291
6.220	0.412
6.225	0.827
6.230	0.726
6.235	1.101
6.240	0.523
6.245	0.779
6.250	0.383
6.255	0.513
6.260	0.614
6.265	0.180
6.270	0.930
6.275	0.442
6.280	0.482
6.285	0.319
6.290	0.480
6.295	0.308
6.300	0.404
6.305	0.491
6.310	1.042
6.315	0.334
6.320	0.070
6.325	0.692
6.330	0.206
6.335	0.478
6.340	0.397
6.345	1.526
6.350	0.698
6.355	0.306
6.360	0.483
6.365	0.238
6.370	0.463
6.375	0.774
6.380	0.138
6.385	0.565
6.390	0.409
6.395	0.444
6.400	0.550
6.405	0.601
6.410	0.074
6.415	0.669
6.420	0.572
6.425	0.507
6.430	0.645
6.435	0.570
6.440	1.026
6.445	0.530
6.450	0.666
6.455	0.270
6.460	0.460
6.465	1.318
6.470	0.814
6.475	0.400
6.480	0.311
6.485	0.630
6.490	0.371
6.495	0.463
6.500	0.768
6.505	0.176
6.510	0.683
6.515	0.692
6.520	0.731
6.525	0.293
6.530	1.186
6.535	0.698
6.540	0.787
6.545	0.839
6.550	0.642
6.555	0.338
6.560	0.739
6.565	0.317
6.570	0.594
6.575	0.289
6.580	0.718
6.585	0.704
6.590	0.583
6.595	1.207
6.600	0.645
6.605	1.039
6.610	0.529
6.615	0.304
6.620	0.933
6.625	1.508
6.630	0.651
6.635	0.474
6.640	0.580
6.645	0.504
6.650	0.738
6.655	0.269
6.660	0.541
6.665	0.450
6.670	0.111
6.675	1.183
6.680	0.317
6.685	0.934
6.690	0.489
6.695	0.587
6.700	0.491
6.705	0.533
6.710	0.392
6.715	0.305
6.720	0.226
6.725	0.248
6.730	0.777
6.735	0.160
6.740	0.095
6.745	0.534
6.750	0.817
6.755	0.613
6.760	1.575
6.765	0.620
6.770	0.239
6.775	0.519
6.780	0.612
6.785	0.766
6.790	1.035
6.795	0.477
6.800	0.998
6.805	0.871
6.810	1.215
6.815	1.037
6.820	0.880
6.825	0.468
6.830	0.798
6.835	0.392
6.840	0.913
6.845	0.682
6.850	0.890
6.855	0.718
6.860	0.283
6.865	0.246
6.870	0.468
6.875	0.422
6.880	0.844
6.885	1.008
6.890	0.890
6.895	0.299
6.900	0.447
6.905	0.857
6.910	0.308
6.915	0.562
6.920	0.744
6.925	0.456
6.930	1.166
6.935	0.952
6.940	0.565
6.945	0.253
6.950	0.168
6.955	0.216
6.960	0.302
6.965	1.047
6.970	1.085
6.975	0.567
6.980	0.654
6.985	0.810
6.990	0.132
6.995	0.405
7.000	0.696
7.005	1.111
7.010	0.794
7.015	0.576
7.020	0.262
7.025	0.473
7.030	0.383
7.035	1.055
7.040	0.661
7.045	0.489
7.050	0.232
7.055	1.447
7.060	0.634
7.065	0.831
7.070	0.568
7.075	0.403
7.080	0.687
7.085	1.049
7.090	0.667
7.095	1.027
7.100	0.424
7.105	1.232
7.110	0.683
7.115	0.675
7.120	0.078
7.125	0.813
7.130	1.054
7.135	0.662
7.140	0.693
7.145	1.224
7.150	0.719
7.155	0.387
7.160	0.563
7.165	0.751
7.170	0.913
7.175	0.914
7.180	0.861
7.185	1.146
7.190	0.992
7.195	0.550
7.200	0.463
7.205	0.253
7.210	0.793
7.215	0.437
7.220	0.549
7.225	0.594
7.230	0.162
7.235	0.395
7.240	0.470
7.245	0.146
7.250	0.321
7.255	0.021
7.260	0.663
7.265	0.673
7.270	0.947
7.275	0.596
7.280	0.388
7.285	0.462
7.290	0.941
7.295	0.700
7.300	0.568
7.305	0.889
7.310	0.454
7.315	0.420
7.320	0.626
7.325	0.784
7.330	0.140
7.335	0.215
7.340	0.642
7.345	0.394
7.350	0.282
7.355	0.448
7.360	1.511
7.365	0.206
7.370	0.412
7.375	1.219
7.380	0.320
7.385	0.559
7.390	0.871
7.395	0.245
7.400	0.090
7.405	0.431
7.410	0.966
7.415	0.364
7.420	1.233
7.425	0.167
7.430	0.710
7.435	1.121
7.440	0.649
7.445	0.479
7.450	0.784
7.455	0.218
7.460	0.239
7.465	0.959
7.470	0.926
7.475	0.506
7.480	0.254
7.485	1.068
7.490	0.445
7.495	0.399
7.500	0.918
7.505	0.798
7.510	0.697
7.515	0.565
7.520	0.590
7.525	0.929
7.530	0.974
7.535	0.793
7.540	1.035
7.545	0.259
7.550	0.497
7.555	0.959
7.560	0.655
7.565	0.196
7.570	0.487
7.575	0.601
7.580	0.348
7.585	0.644
7.590	0.328
7.595	1.014
7.600	0.732
7.605	0.559
7.610	0.948
7.615	0.805
7.620	0.259
7.625	0.635
7.630	1.094
7.635	0.960
7.640	1.245
7.645	0.785
7.650	1.158
7.655	0.279
7.660	0.790
7.665	0.364
7.670	0.962
7.675	0.805
7.680	0.775
7.685	0.654
7.690	0.330
7.695	0.392
7.700	0.496
7.705	0.430
7.710	0.276
7.715	0.765
7.720	1.072
7.725	0.492
7.730	0.456
7.735	0.371
7.740	0.927
7.745	0.990
7.750	0.832
7.755	0.852
7.760	0.702
7.765	0.646
7.770	0.617
7.775	0.758
7.780	0.106
7.785	0.124
7.790	0.722
7.795	1.357
7.800	0.145
7.805	1.338
7.810	0.656
7.815	1.220
7.820	0.953
7.825	0.924
7.830	0.814
7.835	0.627
7.840	0.852
7.845	0.443
7.850	0.226
7.855	0.271
7.860	0.263
7.865	1.162
7.870	0.503
7.875	1.009
7.880	0.956
7.885	0.255
7.890	0.540
7.895	0.628
7.900	0.529
7.905	0.928
7.910	0.983
7.915	0.724
7.920	0.499
7.925	1.125
7.930	0.149
7.935	0.552
7.940	0.242
7.945	0.916
7.950	0.301
7.955	0.128
7.960	0.417
7.965	0.655
7.970	0.467
7.975	0.848
7.980	1.053
7.985	0.866
7.990	1.050
7.995	0.841
8.000	0.419
8.005	0.697
8.010	1.097
8.015	0.605
8.020	0.496
8.025	0.617
8.030	0.832
8.035	0.730
8.040	0.413
8.045	0.255
8.050	0.839
8.055	0.481
8.060	0.937
8.065	0.869
8.070	0.419
8.075	0.288
8.080	0.810
8.085	0.824
8.090	0.797
8.095	0.408
8.100	1.065
8.105	0.713
8.110	0.340
8.115	0.424
8.120	1.024
8.125	0.923
8.130	0.530
8.135	0.584
8.140	0.050
8.145	0.721
8.150	0.779
8.155	0.446
8.160	1.091
8.165	0.411
8.170	0.557
8.175	0.416
8.180	0.276
8.185	0.714
8.190	0.303
8.194	1.476
8.199	0.446
8.204	0.874
8.209	0.161
8.214	0.967
8.219	0.120
8.224	0.714
8.229	0.535
8.234	0.433
8.239	0.227
8.244	0.833
8.249	0.397
8.254	0.515
8.259	0.226
8.264	0.867
8.269	0.146
8.274	0.746
8.279	0.413
8.284	0.621
8.289	0.199
8.294	0.822
8.299	1.022
8.304	0.537
8.309	0.278
8.314	0.166
8.319	1.070
8.324	1.233
8.329	0.320
8.334	0.276
8.339	0.930
8.344	0.844
8.349	0.325
8.354	0.160
8.359	0.711
8.364	0.615
8.369	0.446
8.374	0.198
8.379	0.995
8.384	0.379
8.389	0.844
8.394	0.650
8.399	0.948
8.404	0.961
8.409	0.952
8.414	0.922
8.419	0.794
8.424	1.024
8.429	0.415
8.434	0.366
8.439	0.271
8.444	0.438
8.449	0.339
8.454	0.728
8.459	0.512
8.464	0.466
8.469	0.805
8.474	0.757
8.479	0.979
8.484	0.229
8.489	0.412
8.494	0.303
8.499	0.883
8.504	0.459
8.509	0.202
8.514	1.453
8.519	0.462
8.524	0.862
8.529	1.059
8.534	0.521
8.539	0.377
8.544	0.054
8.549	0.395
8.554	0.802
8.559	0.491
8.564	1.313
8.569	0.323
8.574	0.510
8.579	0.722
8.584	0.734
8.589	1.020
8.594	0.517
8.599	0.626
8.604	0.321
8.609	0.124
8.614	0.942
8.619	0.603
8.624	0.876
8.629	0.501
8.634	0.746
8.639	0.711
8.644	0.748
8.649	0.642
8.654	0.553
8.659	0.754
8.664	0.806
8.669	0.638
8.674	0.868
8.679	0.178
8.684	0.842
8.689	0.841
8.694	0.646
8.699	0.865
8.704	0.324
8.709	0.327
8.714	0.467
8.719	0.806
8.724	0.613
8.729	0.163
8.734	0.891
8.739	0.510
8.744	0.178
8.749	0.671
8.754	0.476
8.759	1.300
8.764	0.583
8.769	0.850
8.774	0.370
8.779	0.714
8.784	0.512
8.789	0.217
8.794	1.368
8.799	1.007
8.804	1.177
8.809	0.802
8.814	0.496
8.819	0.645
8.824	0.199
8.829	0.323
8.834	0.646
8.839	0.484
8.844	0.731
8.849	1.238
8.854	0.107
8.859	0.549
8.864	0.178
8.869	0.555
8.874	1.410
8.879	0.700
8.884	0.371
8.889	1.749
8.894	0.122
8.899	0.433
8.904	0.530
8.909	0.592
8.914	0.331
8.919	0.853
8.924	0.186
8.929	1.408
8.934	0.926
8.939	1.177
8.944	0.429
8.949	0.802
8.954	0.585
8.959	0.929
8.964	1.481
8.969	0.951
8.974	1.199
8.979	0.737
8.984	0.486
8.989	0.395
8.994	0.622
8.999	1.141
9.004	0.736
9.009	0.696
9.014	1.015
9.019	0.614
9.024	0.375
9.029	0.973
9.034	0.476
9.039	0.225
9.044	0.873
9.049	0.694
9.054	0.256
9.059	0.420
9.064	0.844
9.069	0.608
9.074	1.224
9.079	0.258
9.084	0.387
9.089	0.668
9.094	0.078
9.099	0.644
9.104	0.532
9.109	0.764
9.114	0.093
9.119	0.455
9.124	0.202
9.129	0.615
9.134	0.428
9.139	0.674
9.144	0.514
9.149	0.539
9.154	0.592
9.159	1.401
9.164	0.387
9.169	0.824
9.174	0.478
9.179	0.792
9.184	0.768
9.189	0.994
9.194	0.770
9.199	0.490
9.204	0.904
9.209	0.935
9.214	0.803
9.219	0.309
9.224	0.215
9.229	0.451
9.234	1.285
9.239	0.245
9.244	0.348
9.249	0.797
9.254	0.353
9.259	0.201
9.264	0.367
9.269	0.887
9.274	0.416
9.279	1.192
9.284	0.141
9.289	0.912
9.294	0.434
9.299	0.272
9.304	0.373
9.309	0.329
9.314	0.436
9.319	0.658
9.324	0.754
9.329	0.904
9.334	0.265
9.339	0.792
9.344	0.357
9.349	0.662
9.354	0.464
9.359	0.403
9.364	0.505
9.369	0.461
9.374	0.329
9.379	0.639
9.384	0.640
9.389	0.253
9.394	0.417
9.399	0.330
9.404	0.573
9.409	0.723
9.414	0.222
9.419	0.739
9.424	0.681
9.429	0.655
9.434	0.665
9.439	0.364
9.444	0.881
9.449	0.509
9.454	0.783
9.459	0.188
9.464	0.547
9.469	0.520
9.474	0.954
9.479	0.582
9.484	0.787
9.489	0.955
9.494	0.669
9.499	1.444
9.504	0.399
9.509	1.097
9.514	0.582
9.519	1.289
9.524	0.140
9.529	1.781
9.534	1.157
9.539	0.562
9.544	0.404
9.549	0.682
9.554	0.134
9.559	0.920
9.564	0.787
9.569	0.916
9.574	0.138
9.579	0.892
9.584	0.767
9.589	0.556
9.594	0.693
9.599	0.871
9.604	1.384
9.609	0.221
9.614	0.479
9.619	0.638
9.624	1.296
9.629	0.486
9.634	0.411
9.639	0.539
9.644	1.945
9.649	0.756
9.654	0.754
9.659	1.146
9.664	0.643
9.669	0.663
9.674	1.473
9.679	0.322
9.684	0.162
9.689	0.859
9.694	0.652
9.699	0.513
9.704	0.876
9.709	0.480
9.714	0.430
9.719	0.849
9.724	1.378
9.729	1.136
9.734	0.783
9.739	0.401
9.744	0.427
9.749	0.687
9.754	0.373
9.759	0.187
9.764	0.340
9.769	0.456
9.774	0.782
9.779	0.853
9.784	0.168
9.789	0.492
9.794	0.839
9.799	0.468
9.804	0.959
9.809	0.141
9.814	0.929
9.819	0.683
9.824	0.340
9.829	0.189
9.834	0.420
9.839	1.298
9.844	0.308
9.849	0.318
9.854	0.809
9.859	0.756
9.864	0.913
9.869	0.468
9.874	0.242
9.879	0.488
9.884	0.589
9.889	0.188
9.894	0.587
9.899	0.468
9.904	0.280
9.909	0.481
9.914	0.612
9.919	0.205
9.924	0.235
9.929	0.594
9.934	0.443
9.939	0.696
9.944	0.504
9.949	0.800
9.954	0.480
9.959	0.054
9.964	0.633
9.969	0.883
9.974	0.629
9.979	0.248
9.984	0.595
9.989	0.301
9.994	0.070
[truncated: 1 more rows]
