# Supplementary material for: Chemometric Analysis of a Ternary Mixture of Caffeine, Quinic Acid, and Nicotinic Acid by Terahertz Spectroscopy
Source: ACS Omega. 2022 Sep 27;7(40):35783–91. doi: 10.1021/acsomega.2c03808 (PMC9558605; doi:10.1021/acsomega.2c03808)
Supplement: Supplementary file 2 — ao2c03808_si_002.zip [file ao2c03808_si_002.zip › data_and_codes/extended_data/id0-48_run001/fda-4-2.csv]

0.000	2701.592
0.005	770.785
0.010	707.444
0.015	1213.718
0.020	1538.191
0.025	321.064
0.030	582.215
0.035	726.684
0.040	681.291
0.045	1313.700
0.050	1087.133
0.055	1505.176
0.060	494.946
0.065	248.977
0.070	800.174
0.075	762.152
0.080	369.002
0.085	577.018
0.090	502.940
0.095	800.298
0.100	875.726
0.105	2017.973
0.110	2815.598
0.115	2411.685
0.120	4326.615
0.125	3349.830
0.130	1776.325
0.135	2812.987
0.140	2953.509
0.145	3059.168
0.150	2671.705
0.155	2730.861
0.160	2689.267
0.165	2700.881
0.170	2766.437
0.175	4245.583
0.180	5029.345
0.185	4588.329
0.190	5453.765
0.195	6730.051
0.200	7053.349
0.205	6159.160
0.210	6305.818
0.215	5765.336
0.220	6848.652
0.225	6567.007
0.230	7443.943
0.235	9011.657
0.240	8652.231
0.245	8454.573
0.250	8304.411
0.255	8372.974
0.260	8050.316
0.265	8780.648
0.270	8664.025
0.275	10062.271
0.280	9336.949
0.285	8344.200
0.290	8861.949
0.295	9663.222
0.300	9486.512
0.305	9301.797
0.310	10244.118
0.315	9950.672
0.320	10430.589
0.325	10185.831
0.330	10650.135
0.335	9785.027
0.340	9681.141
0.345	9367.823
0.350	10125.236
0.355	10066.165
0.360	9142.577
0.365	10093.204
0.370	10843.566
0.375	10740.945
0.380	9833.741
0.385	10223.331
0.390	10076.829
0.395	10326.766
0.400	9857.833
0.405	10221.384
0.410	10228.415
0.415	10203.876
0.420	9804.324
0.425	9615.211
0.430	9773.123
0.435	9153.086
0.440	9070.556
0.445	9717.379
0.450	9904.539
0.455	9199.867
0.460	9806.344
0.465	9246.919
0.470	9274.695
0.475	9328.775
0.480	9430.575
0.485	9699.009
0.490	9702.814
0.495	9504.846
0.500	9376.281
0.505	9617.582
0.510	9570.066
0.515	9596.312
0.520	9497.809
0.525	9396.074
0.530	9084.297
0.535	9038.049
0.540	9418.076
0.545	9062.144
0.550	7904.496
0.555	5320.786
0.560	3484.464
0.565	7086.217
0.570	8144.483
0.575	8478.260
0.580	8906.077
0.585	8788.812
0.590	8658.105
0.595	8906.679
0.600	9107.650
0.605	8661.873
0.610	8920.629
0.615	9003.831
0.620	8675.698
0.625	8664.653
0.630	8639.081
0.635	8572.965
0.640	8363.489
0.645	8301.101
0.650	8028.062
0.655	8344.117
0.660	8016.091
0.665	7711.484
0.670	7825.278
0.675	7875.424
0.680	7693.774
0.685	7601.105
0.690	7496.136
0.695	7534.942
0.700	7485.494
0.705	7074.690
0.710	7283.249
0.715	7244.819
0.720	7066.347
0.725	7127.312
0.730	6964.975
0.735	6921.977
0.740	6977.642
0.745	6395.520
0.750	5058.806
0.755	3386.038
0.760	5521.837
0.765	6126.052
0.770	6167.429
0.775	6355.938
0.780	6352.611
0.785	6151.744
0.790	5998.016
0.795	6166.926
0.800	5953.141
0.805	5840.252
0.810	5829.747
0.815	5770.684
0.820	5799.921
0.825	5781.430
0.830	5555.458
0.835	5665.743
0.840	5764.146
0.845	5498.319
0.850	5486.636
0.855	5664.467
0.860	5511.709
0.865	5523.136
0.870	5432.560
0.875	5415.319
0.880	5414.667
0.885	5274.117
0.890	5186.435
0.895	5239.233
0.900	5026.830
0.905	4881.990
0.910	4985.110
0.915	4820.359
0.920	4656.693
0.925	4674.194
0.930	4689.882
0.935	4670.460
0.940	4621.137
0.945	4494.698
0.950	4568.677
0.955	4573.064
0.960	4407.105
0.965	4376.629
0.970	4336.895
0.975	4337.127
0.980	4055.303
0.985	3777.296
0.990	2507.574
0.995	3371.507
1.000	3716.574
1.005	4083.951
1.010	4065.998
1.015	3809.392
1.020	3852.321
1.025	3885.985
1.030	3796.743
1.035	3644.976
1.040	3587.194
1.045	3656.609
1.050	3632.305
1.055	3426.234
1.060	3516.091
1.065	3541.112
1.070	3418.399
1.075	3268.557
1.080	3223.532
1.085	3023.611
1.090	2533.522
1.095	1188.924
1.100	170.991
1.105	1027.613
1.110	1750.022
1.115	941.965
1.120	1807.490
1.125	2549.092
1.130	2804.756
1.135	2815.728
1.140	2718.229
1.145	2646.392
1.150	2254.124
1.155	1244.771
1.160	841.232
1.165	107.708
1.170	677.094
1.175	1787.653
1.180	2288.934
1.185	2531.986
1.190	2654.321
1.195	2549.731
1.200	2554.306
1.205	2150.334
1.210	750.685
1.215	1696.072
1.220	2251.717
1.225	2201.636
1.230	1169.124
1.235	1543.462
1.240	2230.057
1.245	2563.236
1.250	2567.011
1.255	2609.029
1.260	2591.291
1.265	2511.754
1.270	2593.607
1.275	2520.138
1.280	2351.828
1.285	2461.261
1.290	2528.973
1.295	2374.099
1.300	2447.790
1.305	2474.526
1.310	2413.039
1.315	2417.771
1.320	2365.490
1.325	2097.156
1.330	2297.412
1.335	2299.176
1.340	2323.971
1.345	2387.366
1.350	2217.278
1.355	2225.927
1.360	2282.641
1.365	2180.391
1.370	2105.307
1.375	2117.665
1.380	2091.052
1.385	1983.074
1.390	1941.798
1.395	1872.748
1.400	1771.044
1.405	1474.577
1.410	594.282
1.415	56.182
1.420	923.293
1.425	1511.370
1.430	1745.175
1.435	1883.317
1.440	1881.473
1.445	1827.502
1.450	1888.497
1.455	1922.423
1.460	1831.846
1.465	1830.279
1.470	1853.248
1.475	1787.498
1.480	1750.548
1.485	1743.458
1.490	1740.418
1.495	1702.215
1.500	1637.310
1.505	1657.825
1.510	1658.461
1.515	1604.680
1.520	1585.770
1.525	1615.306
1.530	1594.109
1.535	1561.114
1.540	1550.268
1.545	1473.184
1.550	1533.154
1.555	1493.614
1.560	1471.220
1.565	1511.902
1.570	1464.059
1.575	1396.287
1.580	1408.469
1.585	1384.278
1.590	1278.451
1.595	1214.562
1.600	1010.940
1.605	340.688
1.610	607.688
1.615	1006.564
1.620	1136.045
1.625	1150.630
1.630	1114.726
1.635	1091.702
1.640	1061.744
1.645	958.518
1.650	872.810
1.655	683.214
1.660	235.615
1.665	52.177
1.670	33.527
1.675	53.760
1.680	100.261
1.685	392.980
1.690	616.425
1.695	718.710
1.700	716.634
1.705	650.106
1.710	446.325
1.715	89.315
1.720	30.281
1.725	75.646
1.730	311.737
1.735	576.929
1.740	714.865
1.745	784.103
1.750	822.160
1.755	808.707
1.760	786.446
1.765	438.501
1.770	559.779
1.775	716.015
1.780	766.884
1.785	749.369
1.790	704.321
1.795	483.975
1.800	161.239
1.805	352.458
1.810	612.651
1.815	696.240
1.820	713.636
1.825	724.064
1.830	719.682
1.835	706.117
1.840	692.184
1.845	683.361
1.850	659.702
1.855	625.791
1.860	575.478
1.865	409.062
1.870	86.692
1.875	90.952
1.880	385.466
1.885	536.550
1.890	585.015
1.895	611.185
1.900	615.673
1.905	602.582
1.910	565.868
1.915	505.837
1.920	211.244
1.925	11.837
1.930	328.215
1.935	495.000
1.940	556.003
1.945	576.912
1.950	577.723
1.955	577.850
1.960	574.252
1.965	565.138
1.970	565.605
1.975	564.943
1.980	555.417
1.985	555.249
1.990	552.555
1.995	543.471
2.000	537.182
2.005	532.345
2.010	523.187
2.015	519.705
2.020	418.215
2.025	455.530
2.030	475.856
2.035	450.093
2.040	341.161
2.045	87.512
2.050	262.988
2.055	392.981
2.060	438.106
2.065	441.984
2.070	427.558
2.075	328.814
2.080	145.263
2.085	325.978
2.090	403.646
2.095	426.059
2.100	433.733
2.105	434.973
2.110	430.550
2.115	430.662
2.120	425.722
2.125	416.533
2.130	406.382
2.135	394.856
2.140	383.928
2.145	362.256
2.150	334.236
2.155	303.083
2.160	220.059
2.165	59.717
2.170	8.722
2.175	86.357
2.180	192.939
2.185	243.811
2.190	243.889
2.195	122.246
2.200	14.958
2.205	52.027
2.210	162.203
2.215	214.620
2.220	122.143
2.225	15.894
2.230	33.141
2.235	142.862
2.240	223.652
2.245	246.883
2.250	236.907
2.255	232.301
2.260	164.791
2.265	36.759
2.270	19.246
2.275	52.704
2.280	148.567
2.285	214.236
2.290	245.299
2.295	254.929
2.300	258.731
2.305	258.528
2.310	254.599
2.315	246.070
2.320	221.750
2.325	202.844
2.330	214.630
2.335	211.187
2.340	200.629
2.345	134.376
2.350	20.097
2.355	111.356
2.360	155.723
2.365	143.763
2.370	54.221
2.375	72.611
2.380	127.990
2.385	130.460
2.390	55.072
2.395	8.391
2.400	14.708
2.405	63.592
2.410	119.056
2.415	147.715
2.420	160.493
2.425	165.391
2.430	154.804
2.435	134.457
2.440	154.811
2.445	160.564
2.450	131.901
2.455	126.010
2.460	87.260
2.465	19.665
2.470	15.092
2.475	40.619
2.480	96.143
2.485	129.125
2.490	146.107
2.495	152.709
2.500	154.907
2.505	154.759
2.510	152.222
2.515	151.450
2.520	150.056
2.525	150.519
2.530	149.724
2.535	146.730
2.540	145.237
2.545	143.628
2.550	140.444
2.555	139.001
2.560	135.401
2.565	135.407
2.570	117.780
2.575	109.098
2.580	119.255
2.585	122.116
2.590	121.836
2.595	114.886
2.600	112.059
2.605	106.260
2.610	99.587
2.615	92.695
2.620	85.351
2.625	70.712
2.630	32.897
2.635	8.094
2.640	2.580
2.645	2.069
2.650	6.090
2.655	10.680
2.660	25.858
2.665	25.861
2.670	7.117
2.675	39.338
2.680	61.123
2.685	61.646
2.690	31.205
2.695	21.094
2.700	59.293
2.705	76.513
2.710	83.449
2.715	86.210
2.720	87.442
2.725	85.697
2.730	83.954
2.735	82.958
2.740	79.569
2.745	72.210
2.750	67.658
2.755	60.768
2.760	51.691
2.765	34.511
2.770	8.162
2.775	1.958
2.780	1.193
2.785	5.485
2.790	14.592
2.795	25.562
2.800	39.102
2.805	51.058
2.810	59.272
2.815	64.830
2.820	69.779
2.825	70.397
2.830	71.364
2.835	71.003
2.840	71.147
2.845	70.278
2.850	67.866
2.855	66.553
2.860	64.132
2.865	61.505
2.870	57.848
2.875	56.446
2.880	31.593
2.885	8.233
2.890	5.586
2.895	14.498
2.900	34.490
2.905	46.840
2.910	52.282
2.915	55.705
2.920	54.602
2.925	55.310
2.930	54.118
2.935	52.334
2.940	49.562
2.945	46.290
2.950	42.595
2.955	37.808
2.960	31.015
2.965	12.573
2.970	3.339
2.975	2.564
2.980	3.731
2.985	7.530
2.990	12.563
2.995	19.338
3.000	15.052
3.005	6.600
3.010	1.962
3.015	1.067
3.020	2.093
3.025	4.626
3.030	6.833
3.035	14.339
3.040	18.445
3.045	7.467
3.050	4.396
3.055	8.618
3.060	20.862
3.065	26.401
3.070	28.743
3.075	31.513
3.080	32.225
3.085	31.621
3.090	29.968
3.095	30.731
3.100	31.181
3.105	31.607
3.110	30.673
3.115	30.756
3.120	28.331
3.125	25.530
3.130	11.596
3.135	3.311
3.140	1.933
3.145	3.872
3.150	6.885
3.155	11.528
3.160	16.437
3.165	7.562
3.170	2.566
3.175	2.640
3.180	5.547
3.185	7.049
3.190	1.760
3.195	12.946
3.200	18.911
3.205	20.789
3.210	23.289
3.215	14.226
3.220	10.195
3.225	17.718
3.230	19.069
3.235	6.923
3.240	4.635
3.245	12.265
3.250	18.045
3.255	19.070
3.260	22.263
3.265	21.399
3.270	22.670
3.275	23.236
3.280	20.626
3.285	19.476
3.290	18.622
3.295	19.025
3.300	18.633
3.305	19.513
3.310	18.233
3.315	18.002
3.320	16.675
3.325	14.963
3.330	6.116
3.335	2.826
3.340	0.333
3.345	3.228
3.350	6.674
3.355	11.629
3.360	14.334
3.365	14.698
3.370	15.286
3.375	16.467
3.380	16.289
3.385	16.529
3.390	16.349
3.395	16.459
3.400	15.510
3.405	14.755
3.410	14.961
3.415	15.906
3.420	14.264
3.425	16.148
3.430	15.749
3.435	14.673
3.440	13.983
3.445	14.603
3.450	17.120
3.455	16.032
3.460	16.336
3.465	15.269
3.470	13.630
3.475	14.242
3.480	14.417
3.485	13.849
3.490	14.184
3.495	13.780
3.500	11.359
3.505	3.905
3.510	9.243
3.515	8.687
3.520	7.919
3.525	8.930
3.530	11.390
3.535	12.255
3.540	4.451
3.545	2.666
3.550	5.192
3.555	9.410
3.560	10.072
3.565	11.137
3.570	11.135
3.575	11.399
3.580	11.133
3.585	9.719
3.590	8.357
3.595	6.559
3.600	2.539
3.605	0.716
3.610	1.626
3.615	1.471
3.620	1.502
3.625	1.999
3.630	4.543
3.635	6.349
3.640	6.907
3.645	4.404
3.650	0.541
3.655	0.736
3.660	0.397
3.665	0.421
3.670	1.620
3.675	1.359
3.680	3.443
3.685	3.840
3.690	2.571
3.695	3.084
3.700	1.691
3.705	3.645
3.710	6.063
3.715	5.322
3.720	5.781
3.725	6.659
3.730	4.653
3.735	6.603
3.740	6.386
3.745	5.658
3.750	5.826
3.755	7.917
3.760	8.253
3.765	7.524
3.770	7.932
3.775	7.125
3.780	6.060
3.785	5.604
3.790	4.812
3.795	3.847
3.800	0.889
3.805	0.278
3.810	0.982
3.815	1.198
3.820	0.290
3.825	0.732
3.830	0.787
3.835	2.736
3.840	3.106
3.845	3.556
3.850	4.714
3.855	5.252
3.860	4.883
3.865	1.732
3.870	4.003
3.875	3.748
3.880	4.589
3.885	4.896
3.890	5.588
3.895	3.980
3.900	5.830
3.905	5.020
3.910	5.129
3.915	5.992
3.920	5.001
3.925	3.435
3.930	3.098
3.935	2.512
3.940	3.932
3.945	3.321
3.950	3.691
3.955	1.339
3.960	1.181
3.965	1.092
3.970	1.853
3.975	1.390
3.980	0.636
3.985	0.924
3.990	0.332
3.995	0.277
4.000	0.271
4.005	0.303
4.010	0.997
4.015	1.754
4.020	3.063
4.025	2.075
4.030	1.206
4.035	2.399
4.040	2.992
4.045	2.605
4.050	2.076
4.055	3.041
4.060	2.628
4.065	3.222
4.070	2.132
4.075	2.883
4.080	2.612
4.085	1.915
4.090	2.746
4.095	2.407
4.100	2.619
4.105	2.087
4.110	3.234
4.115	2.964
4.120	3.401
4.125	2.831
4.130	2.550
4.135	2.763
4.140	2.776
4.145	3.395
4.150	1.688
4.155	2.755
4.160	1.246
4.165	0.648
4.170	1.084
4.175	0.582
4.180	0.569
4.185	0.421
4.190	0.720
4.195	0.436
4.200	1.117
4.205	0.781
4.210	1.943
4.215	1.429
4.220	0.904
4.225	1.077
4.230	1.320
4.235	1.817
4.240	2.014
4.245	1.163
4.250	0.662
4.255	1.143
4.260	1.373
4.265	1.959
4.270	4.052
4.275	1.969
4.280	2.912
4.285	3.091
4.290	3.523
4.295	2.394
4.300	3.354
4.305	2.426
4.310	1.864
4.315	1.881
4.320	2.840
4.325	2.382
4.330	2.933
4.335	2.283
4.340	2.041
4.345	2.584
4.350	3.758
4.355	2.098
4.360	2.642
4.365	2.182
4.370	1.909
4.375	1.868
4.380	2.475
4.385	1.153
4.390	2.742
4.395	1.949
4.400	3.798
4.405	1.449
4.410	2.059
4.415	1.943
4.420	1.701
4.425	2.231
4.430	1.854
4.435	1.156
4.440	1.831
4.445	1.537
4.450	1.789
4.455	1.522
4.460	1.150
4.465	1.098
4.470	0.860
4.475	0.945
4.480	0.204
4.485	0.560
4.490	1.121
4.495	1.061
4.500	0.965
4.505	0.483
4.510	0.934
4.515	1.191
4.520	0.824
4.525	0.718
4.530	1.381
4.535	0.263
4.540	0.349
4.545	0.417
4.550	0.566
4.555	1.063
4.560	0.189
4.565	0.440
4.570	0.959
4.575	0.592
4.580	1.373
4.585	1.567
4.590	0.805
4.595	0.571
4.600	1.259
4.605	0.347
4.610	0.169
4.615	0.881
4.620	1.421
4.625	0.564
4.630	0.944
4.635	0.513
4.640	0.898
4.645	0.861
4.650	2.101
4.655	0.793
4.660	1.036
4.665	1.925
4.670	0.704
4.675	1.237
4.680	1.239
4.685	1.776
4.690	0.307
4.695	0.809
4.700	1.022
4.705	0.750
4.710	1.561
4.715	1.586
4.720	1.066
4.725	1.348
4.730	0.039
4.735	0.096
4.740	0.328
4.745	0.758
4.750	0.292
4.755	1.300
4.760	0.618
4.765	0.961
4.770	0.537
4.775	0.467
4.780	1.319
4.785	0.736
4.790	1.378
4.795	0.955
4.800	1.062
4.805	0.712
4.810	0.555
4.815	1.503
4.820	0.737
4.825	0.836
4.830	0.997
4.835	1.139
4.840	0.926
4.845	1.335
4.850	0.527
4.855	0.847
4.860	1.806
4.865	0.619
4.870	1.013
4.875	0.788
4.880	0.978
4.885	1.197
4.890	0.629
4.895	0.874
4.900	1.652
4.905	0.800
4.910	1.142
4.915	1.248
4.920	0.912
4.925	0.304
4.930	0.833
4.935	0.544
4.940	1.027
4.945	1.945
4.950	0.930
4.955	0.286
4.960	0.144
4.965	0.513
4.970	1.420
4.975	0.341
4.980	0.338
4.985	1.342
4.990	1.118
4.995	1.260
5.000	1.550
5.005	0.232
5.010	0.734
5.015	0.905
5.020	0.592
5.025	1.391
5.030	0.688
5.035	0.689
5.040	1.253
5.045	0.280
5.050	1.036
5.055	0.605
5.060	0.459
5.065	1.539
5.070	1.682
5.075	1.374
5.080	1.280
5.085	1.744
5.090	0.420
5.095	1.391
5.100	0.220
5.105	1.015
5.110	1.070
5.115	0.852
5.120	0.526
5.125	0.055
5.130	0.439
5.135	0.640
5.140	0.191
5.145	0.569
5.150	0.640
5.155	0.699
5.160	1.192
5.165	0.378
5.170	0.713
5.175	1.705
5.180	0.931
5.185	0.507
5.190	1.081
5.195	2.003
5.200	1.365
5.205	0.388
5.210	0.470
5.215	1.749
5.220	0.421
5.225	1.042
5.230	0.921
5.235	0.762
5.240	0.948
5.245	1.281
5.250	0.875
5.255	1.912
5.260	1.018
5.265	1.310
5.270	1.790
5.275	0.902
5.280	0.854
5.285	0.544
5.290	0.515
5.295	0.878
5.300	0.491
5.305	0.626
5.310	0.275
5.315	1.213
5.320	0.200
5.325	0.592
5.330	0.522
5.335	0.768
5.340	0.732
5.345	1.435
5.350	1.496
5.355	0.677
5.360	0.786
5.365	1.346
5.370	0.463
5.375	1.253
5.380	1.448
5.385	1.253
5.390	0.877
5.395	0.711
5.400	1.537
5.405	0.974
5.410	0.859
5.415	1.343
5.420	0.834
5.425	1.230
5.430	1.140
5.435	1.618
5.440	1.210
5.445	0.965
5.450	0.625
5.455	0.360
5.460	0.462
5.465	1.080
5.470	0.945
5.475	1.132
5.480	1.065
5.485	0.903
5.490	1.435
5.495	1.172
5.500	1.774
5.505	0.912
5.510	1.080
5.515	0.449
5.520	0.827
5.525	0.864
5.530	0.736
5.535	1.099
5.540	0.426
5.545	0.784
5.550	0.782
5.555	2.337
5.560	1.679
5.565	1.360
5.570	1.297
5.575	0.685
5.580	0.360
5.585	0.613
5.590	1.654
5.595	1.529
5.600	0.699
5.605	1.388
5.610	0.997
5.615	0.110
5.620	0.658
5.625	1.023
5.630	0.315
5.635	1.268
5.640	0.247
5.645	0.297
5.650	0.761
5.655	0.908
5.660	0.193
5.665	0.520
5.670	0.785
5.675	0.293
5.680	0.724
5.685	0.263
5.690	0.639
5.695	1.109
5.700	0.203
5.705	0.556
5.710	0.923
5.715	0.477
5.720	0.381
5.725	0.803
5.730	0.772
5.735	0.512
5.740	1.051
5.745	1.049
5.750	0.865
5.755	0.934
5.760	0.567
5.765	0.990
5.770	1.018
5.775	0.883
5.780	0.167
5.785	0.240
5.790	0.960
5.795	0.762
5.800	0.773
5.805	0.242
5.810	0.236
5.815	0.926
5.820	0.728
5.825	0.784
5.830	0.423
5.835	0.492
5.840	0.656
5.845	0.397
5.850	0.347
5.855	0.584
5.860	0.605
5.865	0.541
5.870	0.825
5.875	0.212
5.880	0.842
5.885	0.346
5.890	0.188
5.895	0.419
5.900	0.746
5.905	0.487
5.910	1.503
5.915	0.356
5.920	0.619
5.925	0.537
5.930	0.962
5.935	0.696
5.940	0.949
5.945	0.700
5.950	0.395
5.955	0.403
5.960	0.796
5.965	0.748
5.970	0.682
5.975	0.529
5.980	0.436
5.985	0.810
5.990	0.889
5.995	0.129
6.000	0.548
6.005	0.609
6.010	0.560
6.015	0.765
6.020	1.063
6.025	0.410
6.030	0.324
6.035	0.636
6.040	1.412
6.045	0.657
6.050	0.037
6.055	0.667
6.060	0.876
6.065	0.561
6.070	0.723
6.075	0.557
6.080	1.646
6.085	0.786
6.090	0.587
6.095	0.363
6.100	0.540
6.105	1.240
6.110	0.167
6.115	0.335
6.120	0.359
6.125	0.151
6.130	0.556
6.135	1.490
6.140	0.691
6.145	1.061
6.150	1.032
6.155	0.415
6.160	0.386
6.165	0.570
6.170	0.417
6.175	0.645
6.180	0.297
6.185	0.965
6.190	0.948
6.195	0.528
6.200	0.750
6.205	1.038
6.210	1.159
6.215	0.377
6.220	0.220
6.225	0.325
6.230	0.519
6.235	0.145
6.240	0.191
6.245	0.600
6.250	1.148
6.255	0.479
6.260	0.312
6.265	1.418
6.270	0.422
6.275	0.562
6.280	0.645
6.285	1.008
6.290	0.618
6.295	0.153
6.300	0.235
6.305	0.611
6.310	0.986
6.315	0.953
6.320	0.576
6.325	1.070
6.330	0.875
6.335	1.041
6.340	0.747
6.345	0.916
6.350	0.538
6.355	0.467
6.360	0.621
6.365	1.046
6.370	1.099
6.375	0.406
6.380	0.138
6.385	0.296
6.390	1.014
6.395	0.199
6.400	0.548
6.405	1.322
6.410	0.584
6.415	0.814
6.420	0.794
6.425	0.836
6.430	0.168
6.435	0.780
6.440	0.968
6.445	0.892
6.450	1.067
6.455	0.888
6.460	0.713
6.465	0.093
6.470	0.886
6.475	1.013
6.480	0.880
6.485	0.598
6.490	0.194
6.495	0.339
6.500	0.648
6.505	0.629
6.510	0.526
6.515	0.413
6.520	0.683
6.525	0.818
6.530	0.804
6.535	1.140
6.540	1.246
6.545	1.045
6.550	0.554
6.555	0.817
6.560	0.640
6.565	0.596
6.570	0.201
6.575	0.352
6.580	0.260
6.585	0.379
6.590	0.454
6.595	2.237
6.600	0.844
6.605	0.576
6.610	0.558
6.615	1.194
6.620	0.466
6.625	0.789
6.630	0.431
6.635	1.268
6.640	0.345
6.645	0.423
6.650	0.807
6.655	0.403
6.660	0.566
6.665	1.015
6.670	0.780
6.675	0.791
6.680	0.738
6.685	1.149
6.690	0.816
6.695	0.186
6.700	0.474
6.705	1.361
6.710	1.120
6.715	0.627
6.720	0.782
6.725	0.590
6.730	0.832
6.735	0.901
6.740	0.355
6.745	0.850
6.750	0.776
6.755	1.111
6.760	0.329
6.765	0.966
6.770	0.188
6.775	0.677
6.780	0.818
6.785	0.698
6.790	0.841
6.795	0.346
6.800	0.761
6.805	0.385
6.810	0.958
6.815	0.610
6.820	0.375
6.825	1.186
6.830	0.369
6.835	0.757
6.840	0.841
6.845	0.467
6.850	1.050
6.855	0.564
6.860	0.583
6.865	0.355
6.870	0.365
6.875	0.099
6.880	0.496
6.885	0.739
6.890	1.572
6.895	0.171
6.900	0.496
6.905	0.606
6.910	0.515
6.915	0.789
6.920	0.483
6.925	0.520
6.930	0.298
6.935	0.820
6.940	0.545
6.945	0.923
6.950	1.460
6.955	0.340
6.960	1.464
6.965	0.457
6.970	0.117
6.975	0.898
6.980	1.258
6.985	0.260
6.990	0.688
6.995	0.849
7.000	0.520
7.005	1.157
7.010	0.922
7.015	0.802
7.020	0.967
7.025	1.925
7.030	0.499
7.035	1.429
7.040	0.619
7.045	0.831
7.050	0.936
7.055	0.261
7.060	0.131
7.065	0.397
7.070	0.834
7.075	1.538
7.080	0.811
7.085	0.509
7.090	0.716
7.095	0.428
7.100	0.652
7.105	0.267
7.110	0.161
7.115	0.636
7.120	0.640
7.125	0.674
7.130	0.239
7.135	0.073
7.140	0.705
7.145	0.715
7.150	1.002
7.155	0.099
7.160	0.866
7.165	0.040
7.170	0.705
7.175	0.137
7.180	0.960
7.185	0.681
7.190	1.027
7.195	0.527
7.200	0.779
7.205	0.270
7.210	0.866
7.215	0.882
7.220	0.533
7.225	1.170
7.230	0.448
7.235	0.226
7.240	0.623
7.245	0.831
7.250	0.481
7.255	0.815
7.260	0.990
7.265	0.678
7.270	0.249
7.275	0.690
7.280	0.639
7.285	0.379
7.290	0.665
7.295	0.839
7.300	0.620
7.305	0.383
7.310	0.370
7.315	0.516
7.320	0.710
7.325	1.375
7.330	0.385
7.335	0.698
7.340	0.386
7.345	0.592
7.350	0.613
7.355	0.453
7.360	0.743
7.365	0.839
7.370	0.759
7.375	0.444
7.380	0.783
7.385	0.524
7.390	0.365
7.395	0.669
7.400	1.349
7.405	0.309
7.410	1.031
7.415	0.300
7.420	0.921
7.425	0.451
7.430	0.619
7.435	0.117
7.440	0.229
7.445	0.972
7.450	0.227
7.455	0.335
7.460	0.426
7.465	0.937
7.470	0.729
7.475	0.135
7.480	0.761
7.485	0.582
7.490	0.297
7.495	0.344
7.500	0.977
7.505	0.938
7.510	0.366
7.515	0.311
7.520	0.759
7.525	0.771
7.530	0.407
7.535	0.498
7.540	0.359
7.545	0.404
7.550	0.951
7.555	1.182
7.560	0.922
7.565	0.667
7.570	0.301
7.575	0.412
7.580	0.150
7.585	0.292
7.590	0.990
7.595	0.108
7.600	0.774
7.605	0.496
7.610	0.287
7.615	0.787
7.620	0.531
7.625	0.546
7.630	0.779
7.635	0.435
7.640	0.459
7.645	0.747
7.650	1.473
7.655	0.288
7.660	0.094
7.665	0.570
7.670	0.556
7.675	0.331
7.680	0.226
7.685	0.933
7.690	0.397
7.695	1.039
7.700	0.410
7.705	1.058
7.710	0.598
7.715	0.745
7.720	0.695
7.725	0.449
7.730	1.333
7.735	0.495
7.740	1.504
7.745	1.191
7.750	0.854
7.755	0.938
7.760	0.146
7.765	0.925
7.770	0.771
7.775	0.383
7.780	0.936
7.785	0.789
7.790	0.526
7.795	0.057
7.800	0.943
7.805	0.748
7.810	0.287
7.815	1.004
7.820	0.432
7.825	1.629
7.830	0.926
7.835	0.622
7.840	0.060
7.845	0.869
7.850	0.414
7.855	0.270
7.860	0.321
7.865	0.564
7.870	0.772
7.875	0.479
7.880	0.981
7.885	1.137
7.890	0.331
7.895	0.494
7.900	0.126
7.905	0.358
7.910	0.710
7.915	0.263
7.920	0.179
7.925	0.937
7.930	0.257
7.935	0.360
7.940	0.744
7.945	0.580
7.950	0.552
7.955	0.488
7.960	0.598
7.965	0.312
7.970	0.695
7.975	1.326
7.980	0.330
7.985	0.715
7.990	1.065
7.995	0.215
8.000	0.592
8.005	0.358
8.010	0.411
8.015	0.318
8.020	0.323
8.025	1.047
8.030	0.393
8.035	0.990
8.040	0.487
8.045	1.033
8.050	0.247
8.055	1.219
8.060	0.484
8.065	0.559
8.070	0.630
8.075	0.878
8.080	0.835
8.085	0.534
8.090	0.924
8.095	0.869
8.100	0.942
8.105	0.258
8.110	0.233
8.115	0.405
8.120	0.770
8.125	0.366
8.130	0.164
8.135	0.556
8.140	0.605
8.145	0.075
8.150	0.442
8.155	0.344
8.160	0.389
8.165	0.343
8.170	0.304
8.175	0.673
8.180	0.667
8.185	0.815
8.190	0.596
8.194	0.711
8.199	0.658
8.204	0.272
8.209	0.254
8.214	0.916
8.219	0.554
8.224	0.874
8.229	0.706
8.234	0.811
8.239	1.073
8.244	0.964
8.249	0.885
8.254	1.269
8.259	0.866
8.264	0.885
8.269	0.086
8.274	0.987
8.279	0.449
8.284	0.438
8.289	0.488
8.294	0.334
8.299	0.713
8.304	1.035
8.309	0.188
8.314	1.285
8.319	0.740
8.324	0.246
8.329	1.020
8.334	1.075
8.339	0.451
8.344	0.338
8.349	0.636
8.354	0.806
8.359	0.365
8.364	0.422
8.369	0.472
8.374	1.612
8.379	0.665
8.384	0.694
8.389	0.825
8.394	0.363
8.399	0.957
8.404	0.424
8.409	0.964
8.414	0.519
8.419	0.983
8.424	1.027
8.429	0.825
8.434	0.114
8.439	0.600
8.444	1.096
8.449	0.951
8.454	0.301
8.459	0.900
8.464	1.192
8.469	1.041
8.474	0.684
8.479	0.514
8.484	0.405
8.489	0.683
8.494	0.475
8.499	0.134
8.504	0.909
8.509	0.499
8.514	0.777
8.519	0.038
8.524	0.388
8.529	0.914
8.534	0.509
8.539	0.558
8.544	0.925
8.549	0.661
8.554	0.380
8.559	0.165
8.564	0.833
8.569	0.584
8.574	0.424
8.579	0.380
8.584	0.126
8.589	0.716
8.594	0.957
8.599	0.864
8.604	0.414
8.609	0.376
8.614	0.713
8.619	0.455
8.624	1.044
8.629	0.396
8.634	0.264
8.639	0.511
8.644	0.211
8.649	1.185
8.654	0.768
8.659	0.907
8.664	0.737
8.669	1.154
8.674	0.925
8.679	0.539
8.684	0.469
8.689	0.414
8.694	1.099
8.699	0.139
8.704	0.422
8.709	0.750
8.714	0.666
8.719	0.480
8.724	0.781
8.729	0.528
8.734	0.963
8.739	0.479
8.744	0.482
8.749	0.337
8.754	0.505
8.759	0.505
8.764	0.677
8.769	0.204
8.774	0.191
8.779	1.355
8.784	0.325
8.789	0.927
8.794	0.760
8.799	0.318
8.804	0.576
8.809	0.193
8.814	0.356
8.819	0.295
8.824	0.500
8.829	0.109
8.834	0.223
8.839	0.559
8.844	1.111
8.849	0.543
8.854	0.719
8.859	0.920
8.864	0.663
8.869	0.888
8.874	0.533
8.879	0.631
8.884	0.099
8.889	0.667
8.894	0.644
8.899	0.685
8.904	0.260
8.909	0.748
8.914	0.384
8.919	1.177
8.924	0.989
8.929	0.652
8.934	0.340
8.939	0.950
8.944	0.151
8.949	0.405
8.954	0.209
8.959	0.715
8.964	0.454
8.969	0.350
8.974	1.272
8.979	0.793
8.984	0.414
8.989	0.588
8.994	0.240
8.999	0.865
9.004	0.607
9.009	0.718
9.014	0.618
9.019	0.349
9.024	0.262
9.029	0.382
9.034	1.645
9.039	1.195
9.044	0.429
9.049	0.217
9.054	0.964
9.059	0.742
9.064	0.536
9.069	0.769
9.074	0.362
9.079	0.615
9.084	0.625
9.089	0.637
9.094	0.692
9.099	0.644
9.104	0.289
9.109	0.748
9.114	0.467
9.119	0.835
9.124	0.640
9.129	1.276
9.134	0.656
9.139	0.282
9.144	0.232
9.149	0.972
9.154	0.600
9.159	0.487
9.164	0.554
9.169	0.507
9.174	0.559
9.179	0.901
9.184	0.169
9.189	0.257
9.194	0.776
9.199	0.477
9.204	0.898
9.209	0.296
9.214	0.832
9.219	1.059
9.224	0.268
9.229	0.705
9.234	1.211
9.239	0.337
9.244	0.202
9.249	1.161
9.254	0.313
9.259	1.440
9.264	0.802
9.269	0.365
9.274	0.806
9.279	0.864
9.284	0.081
9.289	0.381
9.294	0.845
9.299	0.747
9.304	0.792
9.309	0.933
9.314	0.775
9.319	0.721
9.324	0.938
9.329	0.446
9.334	0.459
9.339	0.555
9.344	0.318
9.349	0.964
9.354	0.827
9.359	0.158
9.364	1.134
9.369	0.803
9.374	0.378
9.379	0.886
9.384	0.750
9.389	0.477
9.394	0.455
9.399	0.577
9.404	0.578
9.409	0.507
9.414	0.802
9.419	0.591
9.424	0.983
9.429	0.550
9.434	0.140
9.439	0.588
9.444	1.283
9.449	0.205
9.454	0.218
9.459	0.939
9.464	0.511
9.469	0.552
9.474	0.344
9.479	0.283
9.484	0.672
9.489	1.234
9.494	0.733
9.499	0.386
9.504	0.253
9.509	0.867
9.514	0.206
9.519	0.638
9.524	1.020
9.529	0.402
9.534	0.979
9.539	0.469
9.544	0.207
9.549	0.675
9.554	0.851
9.559	0.547
9.564	0.200
9.569	0.351
9.574	1.478
9.579	0.193
9.584	0.726
9.589	0.462
9.594	0.673
9.599	0.509
9.604	0.956
9.609	0.415
9.614	0.348
9.619	0.805
9.624	0.346
9.629	0.404
9.634	0.431
9.639	0.440
9.644	1.044
9.649	0.537
9.654	1.206
9.659	1.098
9.664	0.575
9.669	1.305
9.674	0.300
9.679	1.184
9.684	0.615
9.689	0.649
9.694	0.354
9.699	0.447
9.704	0.379
9.709	0.827
9.714	0.821
9.719	0.551
9.724	1.084
9.729	0.022
9.734	0.348
9.739	0.759
9.744	0.689
9.749	0.227
9.754	0.686
9.759	0.355
9.764	0.664
9.769	0.991
9.774	0.342
9.779	0.097
9.784	0.921
9.789	0.175
9.794	0.979
9.799	1.032
9.804	0.218
9.809	0.689
9.814	1.154
9.819	0.941
9.824	0.261
9.829	0.559
9.834	0.464
9.839	0.806
9.844	0.718
9.849	0.226
9.854	0.261
9.859	0.509
9.864	0.802
9.869	0.935
9.874	0.687
9.879	0.311
9.884	0.373
9.889	0.656
9.894	0.806
9.899	0.737
9.904	0.381
9.909	0.633
9.914	0.531
9.919	0.576
9.924	0.407
9.929	2.224
9.934	0.775
9.939	0.408
9.944	1.055
9.949	0.360
9.954	0.158
9.959	0.279
9.964	0.917
9.969	0.688
9.974	0.312
9.979	0.212
9.984	0.529
9.989	0.803
9.994	1.185
[truncated: 1 more rows]
