# Supplementary material for: Chemometric Analysis of a Ternary Mixture of Caffeine, Quinic Acid, and Nicotinic Acid by Terahertz Spectroscopy
Source: ACS Omega. 2022 Sep 27;7(40):35783–91. doi: 10.1021/acsomega.2c03808 (PMC9558605; doi:10.1021/acsomega.2c03808)
Supplement: Supplementary file 2 — ao2c03808_si_002.zip [file ao2c03808_si_002.zip › data_and_codes/extended_data/id0-48_run001/fda-4-3.csv]

0.000	1580.623
0.005	648.810
0.010	670.720
0.015	1174.088
0.020	1511.511
0.025	296.204
0.030	669.072
0.035	679.872
0.040	481.561
0.045	1123.086
0.050	886.765
0.055	1340.217
0.060	574.971
0.065	103.206
0.070	1104.710
0.075	1066.537
0.080	1319.222
0.085	1032.022
0.090	194.636
0.095	429.594
0.100	733.623
0.105	1299.376
0.110	1740.153
0.115	1391.632
0.120	3487.177
0.125	2965.035
0.130	1872.521
0.135	3066.106
0.140	3525.777
0.145	3819.493
0.150	4228.154
0.155	4064.256
0.160	3577.151
0.165	2730.924
0.170	2270.152
0.175	3475.005
0.180	3968.995
0.185	3462.945
0.190	4529.891
0.195	5972.418
0.200	6494.340
0.205	5907.121
0.210	6295.568
0.215	6109.615
0.220	6993.720
0.225	6796.711
0.230	7720.264
0.235	9032.092
0.240	8199.614
0.245	7902.790
0.250	7795.378
0.255	7720.253
0.260	7393.805
0.265	8171.022
0.270	8043.146
0.275	9622.714
0.280	9325.047
0.285	8375.476
0.290	8774.001
0.295	9390.008
0.300	9135.047
0.305	9004.465
0.310	9758.151
0.315	9317.951
0.320	9603.191
0.325	9460.827
0.330	10125.033
0.335	9397.406
0.340	9399.178
0.345	9108.686
0.350	9975.036
0.355	10055.876
0.360	9093.528
0.365	9954.998
0.370	10593.531
0.375	10355.902
0.380	9383.450
0.385	9642.440
0.390	9408.875
0.395	9569.511
0.400	9100.523
0.405	9421.915
0.410	9440.664
0.415	9449.498
0.420	9087.750
0.425	9008.177
0.430	9289.147
0.435	8787.110
0.440	8770.192
0.445	9420.815
0.450	9710.553
0.455	9051.829
0.460	9639.744
0.465	9098.440
0.470	9084.829
0.475	9073.017
0.480	9157.051
0.485	9302.722
0.490	9211.974
0.495	8945.080
0.500	8726.965
0.505	8902.555
0.510	8808.762
0.515	8797.653
0.520	8700.789
0.525	8618.434
0.530	8357.212
0.535	8362.313
0.540	8768.746
0.545	8521.306
0.550	7532.850
0.555	5215.072
0.560	3521.785
0.565	6941.904
0.570	7970.120
0.575	8298.951
0.580	8721.211
0.585	8586.997
0.590	8425.183
0.595	8628.624
0.600	8747.005
0.605	8241.446
0.610	8400.352
0.615	8403.020
0.620	8025.825
0.625	7955.556
0.630	7896.586
0.635	7810.448
0.640	7634.152
0.645	7578.501
0.650	7368.307
0.655	7705.274
0.660	7456.395
0.665	7221.937
0.670	7415.851
0.675	7517.952
0.680	7379.801
0.685	7359.526
0.690	7263.473
0.695	7303.444
0.700	7227.556
0.705	6804.420
0.710	6951.332
0.715	6888.897
0.720	6653.107
0.725	6639.234
0.730	6463.699
0.735	6364.482
0.740	6373.828
0.745	5828.344
0.750	4652.311
0.755	3173.945
0.760	5061.140
0.765	5599.559
0.770	5660.181
0.775	5861.249
0.780	5912.273
0.785	5770.001
0.790	5664.439
0.795	5867.259
0.800	5677.795
0.805	5600.570
0.810	5601.060
0.815	5527.318
0.820	5527.063
0.825	5500.457
0.830	5227.036
0.835	5286.564
0.840	5332.615
0.845	5033.389
0.850	4980.241
0.855	5106.147
0.860	4934.790
0.865	4933.367
0.870	4857.384
0.875	4826.264
0.880	4847.526
0.885	4738.866
0.890	4694.905
0.895	4777.143
0.900	4627.547
0.905	4514.860
0.910	4649.400
0.915	4519.286
0.920	4375.319
0.925	4399.855
0.930	4402.082
0.935	4367.164
0.940	4289.999
0.945	4147.290
0.950	4168.690
0.955	4132.138
0.960	3946.335
0.965	3893.182
0.970	3835.262
0.975	3815.268
0.980	3552.291
0.985	3314.180
0.990	2239.957
0.995	2981.517
1.000	3275.949
1.005	3616.388
1.010	3623.154
1.015	3415.180
1.020	3491.945
1.025	3536.354
1.030	3469.874
1.035	3351.311
1.040	3298.647
1.045	3342.708
1.050	3312.462
1.055	3098.522
1.060	3149.765
1.065	3149.547
1.070	3008.963
1.075	2860.515
1.080	2806.981
1.085	2622.137
1.090	2199.957
1.095	1070.333
1.100	153.368
1.105	944.552
1.110	1560.463
1.115	850.501
1.120	1621.748
1.125	2260.357
1.130	2489.346
1.135	2511.427
1.140	2445.265
1.145	2388.598
1.150	2049.360
1.155	1155.885
1.160	792.630
1.165	105.635
1.170	659.688
1.175	1634.844
1.180	2041.344
1.185	2221.097
1.190	2304.668
1.195	2198.433
1.200	2184.258
1.205	1852.337
1.210	672.906
1.215	1468.556
1.220	1919.676
1.225	1873.944
1.230	1021.277
1.235	1355.151
1.240	1919.566
1.245	2213.870
1.250	2227.404
1.255	2266.005
1.260	2265.595
1.265	2202.184
1.270	2262.701
1.275	2198.417
1.280	2040.647
1.285	2110.398
1.290	2144.848
1.295	1990.611
1.300	2025.357
1.305	2025.469
1.310	1948.536
1.315	1933.305
1.320	1878.623
1.325	1659.668
1.330	1790.510
1.335	1774.584
1.340	1785.053
1.345	1822.788
1.350	1691.312
1.355	1697.334
1.360	1753.771
1.365	1690.378
1.370	1656.939
1.375	1693.577
1.380	1694.021
1.385	1624.436
1.390	1607.075
1.395	1558.470
1.400	1480.666
1.405	1244.751
1.410	519.171
1.415	41.948
1.420	784.755
1.425	1248.703
1.430	1423.431
1.435	1523.437
1.440	1515.869
1.445	1472.138
1.450	1520.536
1.455	1549.055
1.460	1479.336
1.465	1483.927
1.470	1509.740
1.475	1458.884
1.480	1436.811
1.485	1436.842
1.490	1438.406
1.495	1407.478
1.500	1359.528
1.505	1373.743
1.510	1370.587
1.515	1320.058
1.520	1295.530
1.525	1311.388
1.530	1282.332
1.535	1246.212
1.540	1219.978
1.545	1155.348
1.550	1189.415
1.555	1152.978
1.560	1128.975
1.565	1161.453
1.570	1125.801
1.575	1078.344
1.580	1095.198
1.585	1081.650
1.590	1001.442
1.595	957.174
1.600	809.749
1.605	271.449
1.610	491.057
1.615	795.058
1.620	890.363
1.625	893.356
1.630	863.383
1.635	838.409
1.640	812.151
1.645	732.239
1.650	668.540
1.655	537.450
1.660	205.721
1.665	56.972
1.670	42.877
1.675	56.162
1.680	80.231
1.685	325.839
1.690	489.953
1.695	558.122
1.700	546.371
1.705	488.338
1.710	338.110
1.715	68.762
1.720	36.489
1.725	50.060
1.730	250.221
1.735	451.733
1.740	549.038
1.745	591.437
1.750	614.158
1.755	596.183
1.760	575.734
1.765	326.754
1.770	410.086
1.775	508.859
1.780	539.909
1.785	524.175
1.790	491.252
1.795	340.698
1.800	116.308
1.805	258.144
1.810	430.428
1.815	487.424
1.820	499.082
1.825	505.065
1.830	500.188
1.835	492.142
1.840	482.128
1.845	474.656
1.850	454.615
1.855	429.088
1.860	391.725
1.865	281.400
1.870	65.314
1.875	69.971
1.880	262.022
1.885	349.699
1.890	377.912
1.895	389.343
1.900	391.727
1.905	380.034
1.910	356.255
1.915	319.961
1.920	139.300
1.925	11.512
1.930	210.793
1.935	310.805
1.940	343.079
1.945	355.174
1.950	354.976
1.955	352.375
1.960	346.599
1.965	337.935
1.970	333.837
1.975	330.722
1.980	320.282
1.985	315.016
1.990	308.364
1.995	298.153
2.000	293.048
2.005	285.367
2.010	278.140
2.015	273.126
2.020	220.129
2.025	234.893
2.030	240.343
2.035	224.550
2.040	169.746
2.045	40.419
2.050	124.988
2.055	178.719
2.060	192.031
2.065	187.339
2.070	174.316
2.075	128.713
2.080	57.010
2.085	118.414
2.090	139.640
2.095	139.869
2.100	135.768
2.105	129.295
2.110	123.859
2.115	121.722
2.120	118.735
2.125	117.909
2.130	113.945
2.135	112.753
2.140	110.603
2.145	107.070
2.150	100.096
2.155	89.579
2.160	69.608
2.165	22.103
2.170	3.575
2.175	34.670
2.180	60.786
2.185	69.854
2.190	63.804
2.195	29.593
2.200	1.166
2.205	19.041
2.210	45.405
2.215	49.519
2.220	23.909
2.225	3.812
2.230	7.980
2.235	35.566
2.240	47.036
2.245	48.134
2.250	44.064
2.255	39.586
2.260	24.087
2.265	1.180
2.270	8.480
2.275	4.548
2.280	25.264
2.285	39.901
2.290	46.737
2.295	51.147
2.300	53.439
2.305	55.241
2.310	57.187
2.315	56.309
2.320	54.591
2.325	50.219
2.330	54.471
2.335	54.929
2.340	53.440
2.345	36.572
2.350	8.273
2.355	33.971
2.360	45.117
2.365	40.840
2.370	15.814
2.375	23.494
2.380	36.860
2.385	37.796
2.390	14.500
2.395	1.573
2.400	6.201
2.405	14.847
2.410	31.456
2.415	39.376
2.420	44.582
2.425	44.739
2.430	42.584
2.435	37.567
2.440	43.759
2.445	45.127
2.450	36.761
2.455	35.403
2.460	24.897
2.465	6.197
2.470	5.910
2.475	10.130
2.480	24.260
2.485	32.197
2.490	38.265
2.495	41.659
2.500	41.996
2.505	43.665
2.510	44.921
2.515	44.467
2.520	44.714
2.525	45.754
2.530	44.625
2.535	44.726
2.540	45.345
2.545	45.363
2.550	45.392
2.555	44.890
2.560	45.462
2.565	44.771
2.570	40.606
2.575	38.332
2.580	41.107
2.585	42.608
2.590	40.866
2.595	40.388
2.600	39.088
2.605	37.744
2.610	33.276
2.615	31.080
2.620	26.779
2.625	23.634
2.630	11.806
2.635	4.917
2.640	1.661
2.645	1.406
2.650	2.082
2.655	3.664
2.660	9.163
2.665	8.659
2.670	3.503
2.675	12.530
2.680	18.727
2.685	21.129
2.690	11.022
2.695	5.729
2.700	18.378
2.705	22.883
2.710	25.763
2.715	25.556
2.720	25.249
2.725	25.418
2.730	25.102
2.735	22.446
2.740	22.552
2.745	19.429
2.750	17.129
2.755	15.204
2.760	11.459
2.765	5.997
2.770	3.327
2.775	1.382
2.780	1.128
2.785	1.224
2.790	3.947
2.795	7.999
2.800	11.133
2.805	13.313
2.810	15.712
2.815	17.260
2.820	19.126
2.825	19.040
2.830	20.621
2.835	21.904
2.840	20.851
2.845	21.012
2.850	20.719
2.855	21.211
2.860	22.755
2.865	20.392
2.870	19.371
2.875	18.737
2.880	9.766
2.885	2.646
2.890	2.492
2.895	4.436
2.900	9.699
2.905	14.775
2.910	16.619
2.915	17.450
2.920	16.535
2.925	17.633
2.930	17.046
2.935	16.832
2.940	15.866
2.945	14.627
2.950	12.317
2.955	11.250
2.960	8.842
2.965	2.798
2.970	0.722
2.975	1.415
2.980	1.255
2.985	1.875
2.990	2.701
2.995	6.475
3.000	4.448
3.005	2.222
3.010	0.281
3.015	1.014
3.020	0.493
3.025	1.308
3.030	1.127
3.035	2.231
3.040	4.716
3.045	2.207
3.050	0.357
3.055	2.585
3.060	3.601
3.065	5.528
3.070	5.176
3.075	6.698
3.080	5.289
3.085	6.411
3.090	6.575
3.095	5.342
3.100	6.376
3.105	6.848
3.110	5.992
3.115	5.358
3.120	6.021
3.125	4.776
3.130	2.162
3.135	0.857
3.140	1.107
3.145	0.901
3.150	2.056
3.155	2.003
3.160	2.790
3.165	2.338
3.170	1.300
3.175	0.179
3.180	1.049
3.185	1.548
3.190	1.907
3.195	3.198
3.200	3.607
3.205	4.876
3.210	4.994
3.215	2.542
3.220	2.204
3.225	3.845
3.230	4.587
3.235	0.950
3.240	0.629
3.245	2.907
3.250	2.020
3.255	4.795
3.260	4.078
3.265	2.477
3.270	3.168
3.275	3.058
3.280	3.159
3.285	3.357
3.290	2.441
3.295	2.511
3.300	3.729
3.305	2.090
3.310	2.364
3.315	2.324
3.320	2.194
3.325	2.665
3.330	1.571
3.335	1.283
3.340	1.377
3.345	1.345
3.350	1.601
3.355	0.732
3.360	1.089
3.365	3.204
3.370	0.834
3.375	1.735
3.380	0.526
3.385	1.046
3.390	1.092
3.395	0.904
3.400	1.524
3.405	1.113
3.410	2.303
3.415	0.893
3.420	1.437
3.425	1.986
3.430	2.031
3.435	1.021
3.440	1.863
3.445	1.794
3.450	0.677
3.455	1.454
3.460	1.312
3.465	1.280
3.470	1.324
3.475	0.773
3.480	0.179
3.485	2.072
3.490	1.873
3.495	1.561
3.500	1.161
3.505	0.836
3.510	0.866
3.515	2.140
3.520	0.353
3.525	0.954
3.530	1.456
3.535	1.316
3.540	0.490
3.545	0.217
3.550	0.555
3.555	0.989
3.560	0.096
3.565	0.919
3.570	1.002
3.575	1.022
3.580	1.581
3.585	0.443
3.590	1.079
3.595	0.579
3.600	0.721
3.605	1.246
3.610	1.016
3.615	0.634
3.620	0.346
3.625	1.265
3.630	0.562
3.635	1.392
3.640	1.084
3.645	0.804
3.650	0.364
3.655	1.365
3.660	1.417
3.665	1.099
3.670	0.322
3.675	0.226
3.680	0.622
3.685	0.111
3.690	1.242
3.695	0.467
3.700	1.135
3.705	0.759
3.710	1.235
3.715	0.745
3.720	0.788
3.725	0.899
3.730	1.399
3.735	1.652
3.740	1.245
3.745	0.815
3.750	1.025
3.755	1.252
3.760	0.812
3.765	1.929
3.770	0.977
3.775	0.318
3.780	2.450
3.785	1.582
3.790	0.985
3.795	0.755
3.800	0.675
3.805	0.433
3.810	0.853
3.815	0.864
3.820	0.420
3.825	0.889
3.830	0.803
3.835	0.638
3.840	0.972
3.845	0.584
3.850	1.129
3.855	1.147
3.860	0.088
3.865	0.169
3.870	1.486
3.875	0.517
3.880	0.729
3.885	0.651
3.890	1.475
3.895	1.966
3.900	0.679
3.905	1.096
3.910	0.399
3.915	1.151
3.920	1.251
3.925	1.394
3.930	1.041
3.935	0.995
3.940	0.942
3.945	0.503
3.950	0.266
3.955	0.586
3.960	0.429
3.965	0.829
3.970	0.542
3.975	0.716
3.980	0.693
3.985	0.378
3.990	0.445
3.995	0.364
4.000	0.929
4.005	0.781
4.010	0.497
4.015	0.858
4.020	1.072
4.025	0.793
4.030	0.512
4.035	1.320
4.040	0.912
4.045	0.188
4.050	0.558
4.055	0.382
4.060	0.669
4.065	1.286
4.070	1.430
4.075	1.048
4.080	0.174
4.085	1.008
4.090	0.833
4.095	0.822
4.100	0.404
4.105	0.374
4.110	0.503
4.115	0.465
4.120	0.241
4.125	0.804
4.130	0.605
4.135	0.578
4.140	0.352
4.145	1.187
4.150	0.599
4.155	0.487
4.160	0.092
4.165	1.220
4.170	0.290
4.175	0.148
4.180	0.556
4.185	1.204
4.190	0.793
4.195	0.790
4.200	0.410
4.205	0.271
4.210	1.309
4.215	0.818
4.220	0.705
4.225	0.564
4.230	0.873
4.235	0.393
4.240	0.861
4.245	0.942
4.250	0.563
4.255	0.188
4.260	0.581
4.265	1.378
4.270	0.678
4.275	0.834
4.280	0.592
4.285	0.450
4.290	0.338
4.295	0.711
4.300	0.688
4.305	0.530
4.310	0.732
4.315	0.666
4.320	0.540
4.325	0.343
4.330	0.688
4.335	0.510
4.340	0.587
4.345	1.199
4.350	0.354
4.355	0.818
4.360	0.460
4.365	1.423
4.370	0.388
4.375	0.329
4.380	0.847
4.385	0.393
4.390	1.072
4.395	0.526
4.400	0.872
4.405	0.299
4.410	0.925
4.415	1.157
4.420	0.696
4.425	0.832
4.430	1.188
4.435	0.941
4.440	1.509
4.445	0.609
4.450	1.379
4.455	0.705
4.460	0.203
4.465	0.772
4.470	0.382
4.475	0.559
4.480	1.059
4.485	0.585
4.490	0.359
4.495	0.410
4.500	0.877
4.505	0.997
4.510	0.663
4.515	0.076
4.520	0.636
4.525	1.323
4.530	0.403
4.535	0.227
4.540	0.526
4.545	0.509
4.550	0.344
4.555	0.629
4.560	0.885
4.565	0.871
4.570	1.623
4.575	0.604
4.580	0.645
4.585	0.615
4.590	0.097
4.595	0.280
4.600	0.795
4.605	0.962
4.610	0.264
4.615	0.516
4.620	0.585
4.625	0.981
4.630	0.747
4.635	0.641
4.640	0.411
4.645	1.223
4.650	0.870
4.655	1.099
4.660	0.277
4.665	0.887
4.670	0.208
4.675	0.676
4.680	1.074
4.685	0.339
4.690	1.222
4.695	0.186
4.700	0.273
4.705	0.658
4.710	0.131
4.715	1.137
4.720	0.853
4.725	1.113
4.730	0.935
4.735	0.173
4.740	1.567
4.745	0.743
4.750	0.380
4.755	0.094
4.760	0.200
4.765	1.274
4.770	0.432
4.775	0.658
4.780	0.692
4.785	0.581
4.790	0.584
4.795	0.633
4.800	0.860
4.805	0.383
4.810	1.105
4.815	0.355
4.820	0.722
4.825	0.419
4.830	0.961
4.835	1.047
4.840	0.658
4.845	0.483
4.850	1.244
4.855	1.399
4.860	0.674
4.865	0.823
4.870	1.020
4.875	0.720
4.880	1.236
4.885	0.964
4.890	1.458
4.895	0.610
4.900	0.539
4.905	0.903
4.910	0.678
4.915	0.839
4.920	0.586
4.925	0.567
4.930	0.734
4.935	0.537
4.940	0.603
4.945	0.564
4.950	0.921
4.955	0.444
4.960	0.812
4.965	0.728
4.970	0.768
4.975	0.875
4.980	0.338
4.985	0.719
4.990	0.526
4.995	0.253
5.000	0.525
5.005	0.581
5.010	0.815
5.015	0.349
5.020	1.455
5.025	0.518
5.030	0.417
5.035	0.263
5.040	1.371
5.045	0.605
5.050	1.181
5.055	1.392
5.060	0.883
5.065	0.715
5.070	1.209
5.075	0.501
5.080	0.588
5.085	0.614
5.090	0.223
5.095	0.418
5.100	0.775
5.105	0.673
5.110	0.248
5.115	0.286
5.120	0.911
5.125	0.705
5.130	1.357
5.135	0.661
5.140	0.766
5.145	0.456
5.150	0.245
5.155	0.602
5.160	0.165
5.165	1.496
5.170	0.708
5.175	0.530
5.180	0.535
5.185	0.401
5.190	0.973
5.195	0.107
5.200	0.470
5.205	0.285
5.210	0.684
5.215	0.802
5.220	1.755
5.225	0.970
5.230	0.202
5.235	1.090
5.240	0.427
5.245	0.471
5.250	0.738
5.255	1.130
5.260	0.661
5.265	0.604
5.270	0.916
5.275	0.294
5.280	1.075
5.285	0.799
5.290	0.317
5.295	0.128
5.300	1.162
5.305	0.210
5.310	0.853
5.315	1.184
5.320	0.148
5.325	0.978
5.330	1.030
5.335	0.422
5.340	0.258
5.345	0.662
5.350	0.298
5.355	0.327
5.360	0.817
5.365	0.507
5.370	0.519
5.375	0.343
5.380	1.196
5.385	0.663
5.390	0.702
5.395	0.660
5.400	0.947
5.405	1.213
5.410	0.738
5.415	0.669
5.420	1.075
5.425	0.981
5.430	1.007
5.435	1.089
5.440	0.573
5.445	0.221
5.450	0.803
5.455	0.854
5.460	0.888
5.465	0.184
5.470	0.214
5.475	0.904
5.480	0.339
5.485	0.665
5.490	0.544
5.495	0.834
5.500	0.270
5.505	0.331
5.510	0.651
5.515	0.437
5.520	1.507
5.525	0.709
5.530	0.636
5.535	0.566
5.540	0.985
5.545	1.094
5.550	0.776
5.555	0.794
5.560	0.657
5.565	0.587
5.570	0.620
5.575	0.250
5.580	0.665
5.585	0.809
5.590	0.784
5.595	0.672
5.600	0.519
5.605	0.687
5.610	0.478
5.615	1.049
5.620	0.457
5.625	0.908
5.630	0.360
5.635	0.489
5.640	0.587
5.645	0.401
5.650	0.441
5.655	0.550
5.660	0.154
5.665	0.467
5.670	0.764
5.675	1.009
5.680	1.011
5.685	0.248
5.690	0.794
5.695	0.938
5.700	0.953
5.705	0.757
5.710	0.660
5.715	1.142
5.720	0.728
5.725	0.748
5.730	0.594
5.735	0.489
5.740	0.491
5.745	0.235
5.750	0.895
5.755	0.597
5.760	1.028
5.765	0.521
5.770	0.911
5.775	1.608
5.780	0.772
5.785	0.917
5.790	0.937
5.795	0.768
5.800	0.324
5.805	1.151
5.810	1.270
5.815	0.434
5.820	0.533
5.825	0.097
5.830	0.649
5.835	0.669
5.840	0.690
5.845	0.068
5.850	0.874
5.855	0.706
5.860	0.937
5.865	0.760
5.870	0.881
5.875	0.353
5.880	0.209
5.885	0.406
5.890	1.188
5.895	0.234
5.900	0.310
5.905	1.095
5.910	0.205
5.915	0.134
5.920	0.386
5.925	0.455
5.930	0.816
5.935	0.364
5.940	0.602
5.945	1.035
5.950	0.392
5.955	1.418
5.960	0.456
5.965	0.642
5.970	0.272
5.975	0.874
5.980	0.335
5.985	0.867
5.990	0.720
5.995	0.289
6.000	0.449
6.005	0.655
6.010	0.665
6.015	0.174
6.020	0.968
6.025	0.256
6.030	1.045
6.035	1.279
6.040	0.681
6.045	0.927
6.050	0.673
6.055	1.725
6.060	1.341
6.065	0.453
6.070	0.319
6.075	0.504
6.080	0.270
6.085	0.124
6.090	0.585
6.095	0.727
6.100	0.315
6.105	0.793
6.110	1.187
6.115	1.201
6.120	0.117
6.125	0.238
6.130	0.913
6.135	0.309
6.140	1.074
6.145	0.293
6.150	0.666
6.155	0.560
6.160	0.701
6.165	0.240
6.170	0.583
6.175	0.939
6.180	0.680
6.185	0.636
6.190	0.644
6.195	0.656
6.200	0.125
6.205	0.453
6.210	0.754
6.215	0.488
6.220	1.234
6.225	0.597
6.230	0.427
6.235	0.076
6.240	0.426
6.245	0.576
6.250	0.781
6.255	1.090
6.260	0.883
6.265	0.496
6.270	0.632
6.275	0.758
6.280	1.307
6.285	0.768
6.290	0.978
6.295	0.660
6.300	0.393
6.305	0.344
6.310	0.593
6.315	0.277
6.320	0.324
6.325	0.366
6.330	0.300
6.335	0.352
6.340	0.822
6.345	1.570
6.350	0.322
6.355	0.517
6.360	0.521
6.365	0.478
6.370	0.353
6.375	0.151
6.380	0.625
6.385	0.677
6.390	1.410
6.395	0.523
6.400	0.573
6.405	0.126
6.410	0.619
6.415	0.278
6.420	0.534
6.425	0.649
6.430	0.637
6.435	0.697
6.440	0.575
6.445	1.032
6.450	0.843
6.455	0.786
6.460	0.484
6.465	0.724
6.470	1.036
6.475	0.149
6.480	0.623
6.485	0.472
6.490	0.609
6.495	1.044
6.500	0.221
6.505	0.448
6.510	0.378
6.515	0.567
6.520	0.249
6.525	0.389
6.530	0.316
6.535	0.808
6.540	0.771
6.545	0.435
6.550	0.294
6.555	0.587
6.560	0.496
6.565	0.427
6.570	0.299
6.575	0.536
6.580	0.279
6.585	1.263
6.590	0.710
6.595	0.395
6.600	0.633
6.605	0.371
6.610	0.310
6.615	0.891
6.620	0.820
6.625	0.430
6.630	0.304
6.635	0.595
6.640	0.945
6.645	0.506
6.650	0.616
6.655	1.359
6.660	1.253
6.665	1.108
6.670	0.787
6.675	0.498
6.680	0.222
6.685	0.755
6.690	1.513
6.695	0.357
6.700	0.326
6.705	0.530
6.710	0.946
6.715	1.724
6.720	1.439
6.725	0.891
6.730	0.930
6.735	0.667
6.740	0.212
6.745	1.385
6.750	0.963
6.755	1.087
6.760	0.237
6.765	0.944
6.770	0.253
6.775	0.951
6.780	0.760
6.785	0.548
6.790	0.506
6.795	1.046
6.800	0.805
6.805	0.798
6.810	1.486
6.815	0.718
6.820	0.783
6.825	0.401
6.830	0.747
6.835	0.325
6.840	0.387
6.845	0.867
6.850	0.526
6.855	0.139
6.860	0.831
6.865	1.351
6.870	0.775
6.875	0.496
6.880	0.774
6.885	0.203
6.890	0.712
6.895	0.552
6.900	0.869
6.905	0.400
6.910	0.870
6.915	0.531
6.920	0.425
6.925	0.578
6.930	0.287
6.935	0.494
6.940	0.809
6.945	0.401
6.950	0.479
6.955	0.773
6.960	1.305
6.965	0.363
6.970	0.235
6.975	0.743
6.980	0.742
6.985	0.810
6.990	0.386
6.995	0.824
7.000	0.254
7.005	0.202
7.010	0.999
7.015	0.653
7.020	0.827
7.025	0.284
7.030	0.617
7.035	0.406
7.040	0.404
7.045	0.762
7.050	0.461
7.055	0.745
7.060	0.726
7.065	1.129
7.070	0.039
7.075	1.458
7.080	0.893
7.085	0.211
7.090	0.649
7.095	0.344
7.100	0.458
7.105	0.732
7.110	1.337
7.115	0.155
7.120	0.470
7.125	0.797
7.130	1.619
7.135	0.419
7.140	0.066
7.145	0.881
7.150	0.764
7.155	0.304
7.160	0.237
7.165	0.553
7.170	0.214
7.175	0.808
7.180	1.519
7.185	0.367
7.190	0.119
7.195	1.500
7.200	0.657
7.205	0.794
7.210	0.543
7.215	0.735
7.220	1.352
7.225	0.721
7.230	0.252
7.235	0.059
7.240	1.005
7.245	1.265
7.250	0.442
7.255	0.557
7.260	0.102
7.265	0.622
7.270	0.327
7.275	0.430
7.280	0.128
7.285	0.322
7.290	1.180
7.295	0.564
7.300	0.557
7.305	0.231
7.310	2.189
7.315	0.398
7.320	1.200
7.325	0.352
7.330	1.076
7.335	0.247
7.340	0.553
7.345	0.692
7.350	0.458
7.355	0.519
7.360	0.867
7.365	0.704
7.370	0.792
7.375	0.362
7.380	0.800
7.385	0.878
7.390	0.469
7.395	0.904
7.400	0.751
7.405	0.508
7.410	1.457
7.415	0.529
7.420	0.394
7.425	0.607
7.430	0.493
7.435	0.134
7.440	0.374
7.445	0.622
7.450	1.067
7.455	0.624
7.460	0.985
7.465	0.509
7.470	1.213
7.475	0.868
7.480	0.456
7.485	0.256
7.490	0.152
7.495	1.276
7.500	0.610
7.505	0.498
7.510	1.220
7.515	0.841
7.520	0.863
7.525	0.630
7.530	1.407
7.535	0.686
7.540	0.150
7.545	0.434
7.550	0.594
7.555	0.736
7.560	0.660
7.565	0.780
7.570	1.206
7.575	0.092
7.580	0.435
7.585	0.636
7.590	0.951
7.595	0.406
7.600	0.609
7.605	0.689
7.610	0.378
7.615	0.186
7.620	0.805
7.625	0.918
7.630	0.453
7.635	0.435
7.640	0.961
7.645	0.523
7.650	0.837
7.655	1.073
7.660	0.874
7.665	0.742
7.670	0.886
7.675	0.553
7.680	0.494
7.685	0.557
7.690	1.128
7.695	0.534
7.700	0.520
7.705	0.554
7.710	1.005
7.715	0.559
7.720	0.630
7.725	0.473
7.730	1.076
7.735	0.448
7.740	0.375
7.745	0.173
7.750	0.898
7.755	0.563
7.760	0.785
7.765	0.525
7.770	0.570
7.775	1.469
7.780	0.465
7.785	0.465
7.790	0.570
7.795	0.724
7.800	0.546
7.805	0.729
7.810	0.488
7.815	0.908
7.820	0.257
7.825	0.318
7.830	0.552
7.835	0.737
7.840	1.388
7.845	0.962
7.850	0.479
7.855	0.351
7.860	0.500
7.865	0.822
7.870	0.478
7.875	0.756
7.880	0.347
7.885	1.146
7.890	0.565
7.895	0.577
7.900	0.611
7.905	0.526
7.910	0.731
7.915	1.093
7.920	0.185
7.925	0.495
7.930	0.493
7.935	0.765
7.940	1.129
7.945	0.443
7.950	1.024
7.955	0.939
7.960	0.495
7.965	1.055
7.970	1.245
7.975	0.325
7.980	0.700
7.985	0.750
7.990	0.546
7.995	0.562
8.000	0.813
8.005	0.593
8.010	0.606
8.015	0.339
8.020	0.749
8.025	0.744
8.030	0.731
8.035	0.722
8.040	0.468
8.045	0.477
8.050	0.521
8.055	0.808
8.060	0.972
8.065	0.843
8.070	1.311
8.075	0.545
8.080	0.753
8.085	0.237
8.090	0.962
8.095	0.483
8.100	0.325
8.105	0.852
8.110	0.653
8.115	1.043
8.120	1.208
8.125	0.234
8.130	1.032
8.135	0.541
8.140	0.504
8.145	0.654
8.150	1.618
8.155	0.117
8.160	1.046
8.165	0.340
8.170	0.873
8.175	0.460
8.180	0.612
8.185	0.492
8.190	0.936
8.194	0.291
8.199	0.637
8.204	0.159
8.209	0.757
8.214	0.607
8.219	0.386
8.224	0.654
8.229	0.263
8.234	0.473
8.239	0.685
8.244	0.423
8.249	0.516
8.254	1.746
8.259	1.683
8.264	0.660
8.269	0.662
8.274	0.761
8.279	0.055
8.284	0.271
8.289	1.190
8.294	0.254
8.299	1.135
8.304	0.404
8.309	0.475
8.314	0.050
8.319	0.186
8.324	0.659
8.329	0.682
8.334	0.421
8.339	0.808
8.344	0.470
8.349	0.535
8.354	0.623
8.359	0.589
8.364	1.122
8.369	1.340
8.374	0.592
8.379	0.702
8.384	0.154
8.389	0.399
8.394	0.239
8.399	0.128
8.404	0.482
8.409	1.062
8.414	0.256
8.419	0.437
8.424	1.173
8.429	0.490
8.434	0.490
8.439	0.412
8.444	1.449
8.449	0.747
8.454	0.281
8.459	1.161
8.464	0.395
8.469	1.211
8.474	0.068
8.479	0.744
8.484	0.489
8.489	0.742
8.494	0.347
8.499	0.526
8.504	0.802
8.509	0.398
8.514	1.015
8.519	0.903
8.524	0.311
8.529	1.306
8.534	1.032
8.539	0.410
8.544	0.266
8.549	0.507
8.554	1.004
8.559	1.719
8.564	1.365
8.569	0.826
8.574	0.925
8.579	0.242
8.584	0.108
8.589	0.484
8.594	0.360
8.599	0.124
8.604	0.570
8.609	0.463
8.614	0.155
8.619	0.532
8.624	0.457
8.629	0.370
8.634	0.473
8.639	0.731
8.644	0.656
8.649	0.814
8.654	0.490
8.659	0.559
8.664	0.776
8.669	0.716
8.674	0.127
8.679	0.631
8.684	1.009
8.689	0.781
8.694	0.844
8.699	0.227
8.704	0.369
8.709	0.621
8.714	0.235
8.719	0.828
8.724	0.498
8.729	0.785
8.734	0.389
8.739	1.180
8.744	0.138
8.749	0.443
8.754	0.550
8.759	0.187
8.764	0.088
8.769	0.714
8.774	0.324
8.779	0.627
8.784	0.273
8.789	1.125
8.794	0.966
8.799	0.804
8.804	1.172
8.809	0.868
8.814	1.121
8.819	0.676
8.824	0.878
8.829	0.586
8.834	0.771
8.839	0.899
8.844	0.885
8.849	0.326
8.854	1.350
8.859	0.631
8.864	0.896
8.869	0.423
8.874	0.356
8.879	0.927
8.884	0.477
8.889	0.510
8.894	0.468
8.899	0.630
8.904	1.070
8.909	0.596
8.914	1.037
8.919	0.209
8.924	0.425
8.929	0.448
8.934	0.443
8.939	0.698
8.944	0.200
8.949	0.563
8.954	0.345
8.959	0.448
8.964	0.558
8.969	0.061
8.974	0.816
8.979	1.108
8.984	1.025
8.989	0.582
8.994	0.418
8.999	0.833
9.004	0.060
9.009	0.858
9.014	0.459
9.019	0.486
9.024	0.285
9.029	0.488
9.034	1.573
9.039	0.305
9.044	0.517
9.049	0.631
9.054	1.197
9.059	0.441
9.064	0.534
9.069	0.749
9.074	0.368
9.079	0.218
9.084	0.507
9.089	0.434
9.094	1.128
9.099	0.480
9.104	0.620
9.109	0.459
9.114	0.140
9.119	0.575
9.124	0.537
9.129	1.253
9.134	0.383
9.139	0.055
9.144	0.867
9.149	0.569
9.154	0.740
9.159	0.856
9.164	0.529
9.169	0.121
9.174	1.056
9.179	0.479
9.184	0.959
9.189	0.648
9.194	0.744
9.199	1.201
9.204	0.897
9.209	0.435
9.214	0.041
9.219	0.436
9.224	0.514
9.229	0.787
9.234	0.625
9.239	0.370
9.244	0.915
9.249	0.227
9.254	0.702
9.259	0.703
9.264	1.229
9.269	0.535
9.274	0.553
9.279	0.640
9.284	1.129
9.289	0.999
9.294	0.768
9.299	1.065
9.304	0.508
9.309	0.961
9.314	0.218
9.319	0.068
9.324	0.528
9.329	0.656
9.334	0.625
9.339	0.728
9.344	0.912
9.349	0.469
9.354	1.197
9.359	1.058
9.364	0.632
9.369	0.260
9.374	0.380
9.379	0.876
9.384	0.581
9.389	0.725
9.394	0.402
9.399	0.461
9.404	0.918
9.409	0.599
9.414	0.351
9.419	0.992
9.424	0.283
9.429	0.641
9.434	0.387
9.439	0.934
9.444	0.733
9.449	0.298
9.454	0.497
9.459	0.612
9.464	0.986
9.469	0.439
9.474	0.205
9.479	0.639
9.484	0.719
9.489	0.974
9.494	0.357
9.499	0.971
9.504	0.582
9.509	0.761
9.514	0.450
9.519	1.204
9.524	0.862
9.529	0.644
9.534	0.313
9.539	0.903
9.544	0.411
9.549	1.201
9.554	0.738
9.559	1.026
9.564	0.628
9.569	0.797
9.574	1.294
9.579	0.653
9.584	0.414
9.589	0.714
9.594	0.366
9.599	0.716
9.604	1.137
9.609	0.574
9.614	0.403
9.619	0.436
9.624	0.080
9.629	0.867
9.634	0.343
9.639	0.802
9.644	0.424
9.649	0.095
9.654	0.500
9.659	0.490
9.664	0.576
9.669	0.154
9.674	0.066
9.679	1.175
9.684	0.971
9.689	1.131
9.694	1.101
9.699	1.247
9.704	1.191
9.709	0.360
9.714	0.912
9.719	0.209
9.724	0.828
9.729	0.136
9.734	0.798
9.739	1.293
9.744	0.244
9.749	0.248
9.754	0.231
9.759	0.394
9.764	0.748
9.769	0.487
9.774	0.413
9.779	0.252
9.784	0.527
9.789	0.720
9.794	0.235
9.799	0.251
9.804	0.293
9.809	0.877
9.814	0.635
9.819	0.522
9.824	0.605
9.829	0.169
9.834	1.066
9.839	0.743
9.844	0.363
9.849	1.342
9.854	0.540
9.859	0.896
9.864	0.357
9.869	0.333
9.874	0.336
9.879	0.324
9.884	0.592
9.889	0.736
9.894	0.875
9.899	0.270
9.904	0.251
9.909	0.843
9.914	0.426
9.919	0.235
9.924	0.517
9.929	0.206
9.934	0.291
9.939	0.682
9.944	0.843
9.949	0.509
9.954	0.399
9.959	0.555
9.964	1.110
9.969	0.460
9.974	1.195
9.979	0.673
9.984	0.411
9.989	0.971
9.994	0.421
[truncated: 1 more rows]
