# Supplementary material for: Chemometric Analysis of a Ternary Mixture of Caffeine, Quinic Acid, and Nicotinic Acid by Terahertz Spectroscopy
Source: ACS Omega. 2022 Sep 27;7(40):35783–91. doi: 10.1021/acsomega.2c03808 (PMC9558605; doi:10.1021/acsomega.2c03808)
Supplement: Supplementary file 2 — ao2c03808_si_002.zip [file ao2c03808_si_002.zip › data_and_codes/extended_data/id0-48_run001/fda-4-4.csv]

0.000	2050.640
0.005	739.056
0.010	714.713
0.015	1231.559
0.020	1599.758
0.025	274.115
0.030	711.281
0.035	811.433
0.040	717.442
0.045	1376.061
0.050	1073.828
0.055	1472.469
0.060	482.355
0.065	233.247
0.070	764.690
0.075	678.877
0.080	410.761
0.085	344.679
0.090	563.434
0.095	774.926
0.100	882.267
0.105	1944.787
0.110	2885.082
0.115	2358.289
0.120	4239.011
0.125	3300.961
0.130	1727.207
0.135	2814.646
0.140	2954.396
0.145	3087.220
0.150	2664.180
0.155	2662.122
0.160	2629.561
0.165	2618.111
0.170	2683.878
0.175	4130.273
0.180	4907.305
0.185	4510.725
0.190	5385.678
0.195	6713.232
0.200	6995.711
0.205	6058.156
0.210	6209.227
0.215	5705.144
0.220	6758.383
0.225	6498.626
0.230	7324.503
0.235	8813.875
0.240	8463.158
0.245	8300.484
0.250	8159.183
0.255	8227.150
0.260	7933.332
0.265	8718.153
0.270	8607.425
0.275	9969.282
0.280	9251.940
0.285	8264.474
0.290	8750.274
0.295	9536.601
0.300	9364.723
0.305	9192.989
0.310	10129.089
0.315	9833.829
0.320	10319.357
0.325	10070.129
0.330	10535.363
0.335	9684.531
0.340	9609.008
0.345	9284.489
0.350	10048.621
0.355	10004.839
0.360	9076.852
0.365	10036.622
0.370	10769.113
0.375	10680.735
0.380	9791.772
0.385	10177.343
0.390	10022.251
0.395	10270.856
0.400	9814.228
0.405	10173.344
0.410	10168.645
0.415	10139.664
0.420	9751.078
0.425	9560.579
0.430	9715.174
0.435	9091.657
0.440	9009.716
0.445	9650.330
0.450	9852.770
0.455	9140.042
0.460	9751.220
0.465	9186.010
0.470	9223.761
0.475	9287.196
0.480	9388.697
0.485	9665.581
0.490	9648.710
0.495	9461.282
0.500	9333.750
0.505	9562.430
0.510	9514.950
0.515	9538.577
0.520	9438.725
0.525	9344.015
0.530	9038.202
0.535	8984.748
0.540	9382.636
0.545	9065.200
0.550	7965.612
0.555	5578.716
0.560	3805.614
0.565	7218.308
0.570	8170.771
0.575	8475.137
0.580	8879.026
0.585	8757.855
0.590	8628.396
0.595	8864.333
0.600	9071.306
0.605	8628.638
0.610	8877.866
0.615	8958.604
0.620	8647.145
0.625	8628.358
0.630	8588.663
0.635	8523.409
0.640	8317.506
0.645	8261.823
0.650	7988.109
0.655	8304.169
0.660	7974.715
0.665	7677.802
0.670	7790.776
0.675	7844.852
0.680	7662.311
0.685	7564.352
0.690	7454.712
0.695	7491.735
0.700	7445.901
0.705	7027.794
0.710	7240.664
0.715	7195.242
0.720	7026.413
0.725	7084.024
0.730	6927.288
0.735	6889.181
0.740	6951.359
0.745	6401.393
0.750	5165.324
0.755	3596.788
0.760	5587.615
0.765	6128.903
0.770	6141.484
0.775	6322.049
0.780	6312.006
0.785	6109.763
0.790	5952.569
0.795	6116.198
0.800	5909.747
0.805	5789.982
0.810	5777.947
0.815	5715.345
0.820	5746.780
0.825	5719.258
0.830	5496.599
0.835	5606.671
0.840	5709.105
0.845	5448.797
0.850	5430.936
0.855	5608.609
0.860	5457.396
0.865	5473.270
0.870	5381.930
0.875	5358.041
0.880	5358.655
0.885	5220.873
0.890	5128.343
0.895	5185.925
0.900	4975.353
0.905	4828.427
0.910	4932.060
0.915	4778.344
0.920	4619.442
0.925	4625.323
0.930	4636.953
0.935	4619.087
0.940	4570.718
0.945	4446.554
0.950	4522.379
0.955	4531.922
0.960	4370.505
0.965	4345.359
0.970	4316.597
0.975	4320.732
0.980	4034.031
0.985	3791.994
0.990	2612.511
0.995	3408.337
1.000	3705.674
1.005	4051.780
1.010	4028.144
1.015	3777.665
1.020	3825.703
1.025	3860.582
1.030	3773.115
1.035	3626.220
1.040	3569.848
1.045	3635.224
1.050	3607.519
1.055	3397.766
1.060	3485.475
1.065	3509.550
1.070	3393.347
1.075	3255.246
1.080	3219.200
1.085	3039.499
1.090	2585.353
1.095	1308.755
1.100	192.097
1.105	1137.415
1.110	1868.767
1.115	1050.534
1.120	1901.011
1.125	2596.973
1.130	2834.196
1.135	2839.441
1.140	2749.054
1.145	2680.052
1.150	2317.610
1.155	1343.473
1.160	962.544
1.165	150.964
1.170	778.736
1.175	1885.173
1.180	2352.327
1.185	2575.752
1.190	2687.384
1.195	2582.096
1.200	2598.524
1.205	2240.269
1.210	849.456
1.215	1782.456
1.220	2296.652
1.225	2251.627
1.230	1253.404
1.235	1625.706
1.240	2266.351
1.245	2581.440
1.250	2579.939
1.255	2625.828
1.260	2606.268
1.265	2526.595
1.270	2607.725
1.275	2535.110
1.280	2362.383
1.285	2463.587
1.290	2527.226
1.295	2366.632
1.300	2443.317
1.305	2462.100
1.310	2403.395
1.315	2412.750
1.320	2369.636
1.325	2125.648
1.330	2305.967
1.335	2303.266
1.340	2328.794
1.345	2393.209
1.350	2219.698
1.355	2225.701
1.360	2276.223
1.365	2176.476
1.370	2101.100
1.375	2116.938
1.380	2091.792
1.385	1986.200
1.390	1947.160
1.395	1884.188
1.400	1790.055
1.405	1513.901
1.410	663.063
1.415	32.282
1.420	988.841
1.425	1551.543
1.430	1765.463
1.435	1890.711
1.440	1884.081
1.445	1827.412
1.450	1886.746
1.455	1915.510
1.460	1826.402
1.465	1827.069
1.470	1844.511
1.475	1776.101
1.480	1739.150
1.485	1727.503
1.490	1722.880
1.495	1686.510
1.500	1625.520
1.505	1648.408
1.510	1651.582
1.515	1600.154
1.520	1580.782
1.525	1612.299
1.530	1589.221
1.535	1554.832
1.540	1534.052
1.545	1460.872
1.550	1514.717
1.555	1472.625
1.560	1448.130
1.565	1490.653
1.570	1445.032
1.575	1380.756
1.580	1396.529
1.585	1374.516
1.590	1268.462
1.595	1212.094
1.600	1032.729
1.605	363.567
1.610	645.055
1.615	1020.741
1.620	1135.030
1.625	1143.190
1.630	1104.245
1.635	1080.633
1.640	1051.125
1.645	954.256
1.650	875.256
1.655	711.540
1.660	273.716
1.665	58.788
1.670	38.875
1.675	62.349
1.680	124.183
1.685	441.512
1.690	657.600
1.695	748.842
1.700	741.226
1.705	675.876
1.710	488.408
1.715	111.321
1.720	44.022
1.725	64.768
1.730	348.368
1.735	609.748
1.740	736.010
1.745	797.146
1.750	831.775
1.755	812.605
1.760	792.430
1.765	465.478
1.770	581.192
1.775	724.661
1.780	769.626
1.785	750.326
1.790	708.934
1.795	510.885
1.800	179.572
1.805	378.367
1.810	624.272
1.815	700.365
1.820	715.086
1.825	725.417
1.830	717.119
1.835	704.908
1.840	690.674
1.845	686.606
1.850	665.598
1.855	631.865
1.860	585.677
1.865	437.400
1.870	111.845
1.875	111.864
1.880	412.052
1.885	551.102
1.890	596.139
1.895	618.327
1.900	623.448
1.905	607.996
1.910	575.829
1.915	523.847
1.920	242.265
1.925	25.731
1.930	344.496
1.935	505.663
1.940	561.173
1.945	578.290
1.950	578.923
1.955	581.749
1.960	578.695
1.965	569.717
1.970	571.003
1.975	571.219
1.980	559.291
1.985	557.890
1.990	554.167
1.995	542.251
2.000	535.889
2.005	530.952
2.010	525.258
2.015	523.673
2.020	431.065
2.025	462.795
2.030	480.150
2.035	454.673
2.040	363.663
2.045	99.778
2.050	273.993
2.055	399.344
2.060	440.420
2.065	441.541
2.070	429.985
2.075	340.571
2.080	164.609
2.085	335.752
2.090	409.275
2.095	428.443
2.100	435.214
2.105	434.736
2.110	427.218
2.115	427.744
2.120	422.274
2.125	415.575
2.130	404.893
2.135	395.266
2.140	383.792
2.145	364.859
2.150	337.175
2.155	307.484
2.160	235.829
2.165	69.315
2.170	11.478
2.175	97.847
2.180	204.348
2.185	250.839
2.190	251.062
2.195	137.239
2.200	22.856
2.205	56.600
2.210	173.392
2.215	224.589
2.220	139.016
2.225	26.553
2.230	38.555
2.235	158.124
2.240	234.507
2.245	254.500
2.250	243.503
2.255	237.788
2.260	178.952
2.265	43.019
2.270	20.106
2.275	58.225
2.280	158.164
2.285	220.552
2.290	246.261
2.295	255.677
2.300	257.220
2.305	256.338
2.310	252.804
2.315	247.451
2.320	223.706
2.325	205.083
2.330	214.747
2.335	212.303
2.340	200.709
2.345	140.894
2.350	25.231
2.355	113.772
2.360	157.346
2.365	146.818
2.370	56.139
2.375	78.769
2.380	132.224
2.385	133.894
2.390	62.733
2.395	6.833
2.400	14.700
2.405	70.309
2.410	124.765
2.415	151.517
2.420	164.343
2.425	165.586
2.430	156.727
2.435	138.783
2.440	157.582
2.445	160.698
2.450	134.112
2.455	130.345
2.460	96.149
2.465	23.373
2.470	16.869
2.475	44.315
2.480	102.184
2.485	134.182
2.490	148.292
2.495	153.706
2.500	156.147
2.505	156.478
2.510	153.767
2.515	151.249
2.520	151.606
2.525	149.508
2.530	147.291
2.535	146.782
2.540	145.187
2.545	142.629
2.550	139.873
2.555	137.798
2.560	135.406
2.565	135.274
2.570	117.965
2.575	111.864
2.580	119.728
2.585	123.815
2.590	123.060
2.595	117.301
2.600	113.135
2.605	108.495
2.610	102.561
2.615	95.191
2.620	85.721
2.625	73.648
2.630	40.111
2.635	10.125
2.640	3.176
2.645	2.662
2.650	3.955
2.655	14.024
2.660	25.349
2.665	32.964
2.670	11.245
2.675	42.579
2.680	65.061
2.685	67.111
2.690	33.955
2.695	24.358
2.700	63.173
2.705	80.621
2.710	86.228
2.715	88.006
2.720	88.981
2.725	89.635
2.730	87.832
2.735	84.575
2.740	81.385
2.745	74.164
2.750	68.930
2.755	61.663
2.760	54.387
2.765	38.358
2.770	10.982
2.775	3.379
2.780	2.982
2.785	3.863
2.790	14.812
2.795	26.356
2.800	41.170
2.805	53.097
2.810	61.854
2.815	66.852
2.820	70.732
2.825	69.602
2.830	70.842
2.835	71.641
2.840	71.856
2.845	69.113
2.850	68.780
2.855	67.062
2.860	65.431
2.865	62.687
2.870	58.875
2.875	57.070
2.880	34.571
2.885	8.616
2.890	5.811
2.895	15.141
2.900	35.797
2.905	48.074
2.910	54.752
2.915	56.157
2.920	55.628
2.925	56.162
2.930	56.790
2.935	54.137
2.940	50.421
2.945	47.496
2.950	44.226
2.955	39.533
2.960	33.465
2.965	15.198
2.970	3.406
2.975	1.502
2.980	3.997
2.985	7.150
2.990	15.238
2.995	23.192
3.000	17.131
3.005	7.329
3.010	1.292
3.015	0.747
3.020	1.232
3.025	4.393
3.030	7.346
3.035	14.191
3.040	19.304
3.045	9.920
3.050	6.629
3.055	8.902
3.060	19.503
3.065	26.191
3.070	29.014
3.075	30.046
3.080	31.851
3.085	32.051
3.090	30.793
3.095	30.506
3.100	30.322
3.105	30.694
3.110	30.197
3.115	31.054
3.120	28.766
3.125	26.882
3.130	11.222
3.135	4.334
3.140	2.626
3.145	3.127
3.150	6.644
3.155	12.744
3.160	18.350
3.165	8.285
3.170	2.921
3.175	2.518
3.180	5.976
3.185	7.714
3.190	3.030
3.195	12.430
3.200	19.368
3.205	21.045
3.210	22.856
3.215	15.255
3.220	11.956
3.225	19.411
3.230	19.794
3.235	9.898
3.240	1.957
3.245	13.428
3.250	17.978
3.255	20.721
3.260	22.837
3.265	21.857
3.270	21.662
3.275	21.986
3.280	22.030
3.285	19.193
3.290	18.232
3.295	19.675
3.300	19.096
3.305	18.131
3.310	18.943
3.315	19.180
3.320	16.126
3.325	15.366
3.330	8.568
3.335	2.725
3.340	1.908
3.345	4.159
3.350	8.225
3.355	12.150
3.360	14.406
3.365	15.193
3.370	14.745
3.375	17.744
3.380	16.897
3.385	16.694
3.390	17.316
3.395	16.472
3.400	15.770
3.405	15.345
3.410	15.765
3.415	17.189
3.420	15.092
3.425	15.123
3.430	16.954
3.435	14.582
3.440	14.667
3.445	16.182
3.450	15.805
3.455	15.379
3.460	16.350
3.465	15.768
3.470	14.425
3.475	14.650
3.480	14.393
3.485	12.975
3.490	13.957
3.495	13.600
3.500	11.073
3.505	4.696
3.510	9.611
3.515	8.163
3.520	9.800
3.525	8.857
3.530	10.716
3.535	13.680
3.540	6.589
3.545	1.663
3.550	4.806
3.555	8.579
3.560	10.396
3.565	10.688
3.570	10.936
3.575	11.511
3.580	10.387
3.585	10.805
3.590	8.351
3.595	7.380
3.600	3.427
3.605	1.088
3.610	2.538
3.615	1.436
3.620	0.806
3.625	3.354
3.630	6.242
3.635	6.222
3.640	6.481
3.645	4.895
3.650	0.822
3.655	1.155
3.660	1.090
3.665	0.520
3.670	1.533
3.675	1.999
3.680	3.024
3.685	3.953
3.690	4.573
3.695	4.306
3.700	2.233
3.705	3.629
3.710	6.097
3.715	6.118
3.720	7.518
3.725	6.530
3.730	5.539
3.735	5.857
3.740	5.293
3.745	5.611
3.750	6.980
3.755	7.138
3.760	6.808
3.765	7.561
3.770	7.843
3.775	7.161
3.780	6.506
3.785	5.258
3.790	4.062
3.795	4.590
3.800	1.081
3.805	0.374
3.810	0.818
3.815	0.403
3.820	0.907
3.825	0.714
3.830	2.043
3.835	2.756
3.840	3.452
3.845	4.854
3.850	4.664
3.855	5.356
3.860	5.184
3.865	1.932
3.870	4.563
3.875	5.409
3.880	5.131
3.885	4.439
3.890	5.699
3.895	6.118
3.900	5.170
3.905	5.211
3.910	5.365
3.915	5.342
3.920	2.860
3.925	4.678
3.930	2.950
3.935	2.897
3.940	3.466
3.945	3.829
3.950	4.195
3.955	2.542
3.960	1.439
3.965	0.710
3.970	1.411
3.975	0.582
3.980	0.759
3.985	0.500
3.990	1.137
3.995	0.833
4.000	1.366
4.005	1.632
4.010	0.581
4.015	1.469
4.020	2.105
4.025	2.375
4.030	1.445
4.035	2.530
4.040	1.784
4.045	2.612
4.050	2.483
4.055	3.073
4.060	2.963
4.065	2.137
4.070	1.748
4.075	2.115
4.080	1.864
4.085	2.909
4.090	2.952
4.095	3.980
4.100	2.825
4.105	2.912
4.110	3.632
4.115	3.770
4.120	3.888
4.125	3.152
4.130	2.861
4.135	2.746
4.140	3.776
4.145	3.256
4.150	2.434
4.155	2.994
4.160	2.115
4.165	0.633
4.170	0.150
4.175	0.399
4.180	0.364
4.185	1.287
4.190	1.396
4.195	1.228
4.200	0.867
4.205	1.085
4.210	1.056
4.215	0.596
4.220	1.251
4.225	1.170
4.230	0.643
4.235	1.609
4.240	0.643
4.245	2.052
4.250	0.434
4.255	1.619
4.260	2.375
4.265	1.821
4.270	2.252
4.275	1.770
4.280	2.123
4.285	2.097
4.290	2.874
4.295	1.721
4.300	2.643
4.305	2.775
4.310	3.659
4.315	3.150
4.320	1.521
4.325	3.333
4.330	2.353
4.335	1.924
4.340	2.165
4.345	1.651
4.350	2.191
4.355	3.132
4.360	1.311
4.365	2.272
4.370	2.330
4.375	1.659
4.380	1.665
4.385	2.509
4.390	1.857
4.395	1.991
4.400	2.559
4.405	1.283
4.410	1.786
4.415	2.061
4.420	1.395
4.425	2.684
4.430	0.872
4.435	1.615
4.440	1.696
4.445	1.180
4.450	2.368
4.455	2.391
4.460	1.997
4.465	0.685
4.470	0.867
4.475	0.724
4.480	0.777
4.485	0.368
4.490	0.400
4.495	0.405
4.500	0.828
4.505	0.464
4.510	0.300
4.515	0.371
4.520	0.710
4.525	0.883
4.530	0.462
4.535	0.175
4.540	0.834
4.545	0.346
4.550	1.722
4.555	1.121
4.560	1.630
4.565	0.207
4.570	0.812
4.575	1.578
4.580	0.967
4.585	0.888
4.590	2.087
4.595	0.093
4.600	0.776
4.605	0.784
4.610	0.805
4.615	0.600
4.620	0.465
4.625	1.528
4.630	0.303
4.635	1.685
4.640	0.917
4.645	1.383
4.650	0.787
4.655	1.165
4.660	0.412
4.665	0.691
4.670	2.404
4.675	1.968
4.680	1.303
4.685	1.128
4.690	0.951
4.695	0.591
4.700	0.504
4.705	0.984
4.710	0.893
4.715	1.103
4.720	1.027
4.725	0.747
4.730	0.579
4.735	0.158
4.740	0.404
4.745	1.083
4.750	0.094
4.755	0.816
4.760	0.908
4.765	1.210
4.770	0.875
4.775	1.019
4.780	0.974
4.785	0.804
4.790	1.478
4.795	1.067
4.800	0.716
4.805	1.604
4.810	1.446
4.815	0.355
4.820	0.249
4.825	1.296
4.830	0.979
4.835	0.644
4.840	1.268
4.845	1.475
4.850	0.864
4.855	0.703
4.860	0.394
4.865	0.643
4.870	0.846
4.875	1.041
4.880	1.488
4.885	1.074
4.890	1.382
4.895	1.480
4.900	1.696
4.905	0.686
4.910	1.534
4.915	0.811
4.920	0.722
4.925	1.238
4.930	1.484
4.935	0.341
4.940	1.810
4.945	0.370
4.950	0.479
4.955	1.735
4.960	0.168
4.965	1.080
4.970	0.806
4.975	1.139
4.980	1.726
4.985	0.590
4.990	1.252
4.995	0.185
5.000	0.475
5.005	0.821
5.010	0.277
5.015	0.407
5.020	0.541
5.025	1.120
5.030	0.774
5.035	2.172
5.040	1.547
5.045	1.326
5.050	0.798
5.055	0.444
5.060	1.064
5.065	0.643
5.070	0.723
5.075	1.292
5.080	1.015
5.085	0.261
5.090	0.131
5.095	0.650
5.100	0.555
5.105	1.053
5.110	0.427
5.115	1.375
5.120	0.904
5.125	0.417
5.130	0.432
5.135	0.825
5.140	0.214
5.145	0.392
5.150	0.595
5.155	0.168
5.160	0.777
5.165	1.373
5.170	0.508
5.175	1.928
5.180	1.282
5.185	1.143
5.190	1.594
5.195	1.179
5.200	1.136
5.205	0.994
5.210	0.331
5.215	0.317
5.220	0.459
5.225	1.120
5.230	0.785
5.235	0.729
5.240	2.129
5.245	1.043
5.250	0.771
5.255	1.435
5.260	0.986
5.265	0.531
5.270	1.536
5.275	1.336
5.280	0.379
5.285	0.287
5.290	1.028
5.295	0.640
5.300	1.469
5.305	0.556
5.310	1.183
5.315	1.322
5.320	0.328
5.325	1.620
5.330	0.153
5.335	0.277
5.340	0.139
5.345	1.187
5.350	0.953
5.355	0.867
5.360	0.839
5.365	0.876
5.370	0.542
5.375	1.803
5.380	1.378
5.385	1.124
5.390	1.176
5.395	0.876
5.400	0.944
5.405	1.474
5.410	1.310
5.415	2.077
5.420	0.858
5.425	1.192
5.430	1.611
5.435	1.163
5.440	0.423
5.445	1.046
5.450	0.529
5.455	0.905
5.460	0.435
5.465	1.426
5.470	0.595
5.475	1.442
5.480	1.595
5.485	1.523
5.490	1.650
5.495	1.013
5.500	1.438
5.505	1.189
5.510	1.537
5.515	0.916
5.520	0.760
5.525	0.604
5.530	1.155
5.535	1.096
5.540	0.610
5.545	0.936
5.550	0.771
5.555	0.458
5.560	1.727
5.565	0.941
5.570	0.447
5.575	1.343
5.580	0.565
5.585	0.293
5.590	0.326
5.595	1.469
5.600	1.436
5.605	0.507
5.610	0.244
5.615	1.633
5.620	0.785
5.625	0.646
5.630	0.468
5.635	0.528
5.640	0.497
5.645	1.528
5.650	0.584
5.655	0.811
5.660	0.880
5.665	0.574
5.670	1.346
5.675	0.561
5.680	0.684
5.685	1.357
5.690	0.858
5.695	0.767
5.700	0.422
5.705	0.175
5.710	0.435
5.715	0.658
5.720	0.775
5.725	0.472
5.730	0.399
5.735	0.967
5.740	0.861
5.745	0.739
5.750	0.457
5.755	0.971
5.760	1.128
5.765	0.893
5.770	0.694
5.775	0.683
5.780	0.431
5.785	0.864
5.790	0.464
5.795	1.025
5.800	0.303
5.805	0.911
5.810	0.630
5.815	1.716
5.820	1.099
5.825	0.427
5.830	0.064
5.835	0.714
5.840	0.428
5.845	0.772
5.850	1.008
5.855	1.208
5.860	0.999
5.865	0.462
5.870	0.428
5.875	0.235
5.880	1.109
5.885	0.380
5.890	0.663
5.895	1.229
5.900	0.969
5.905	0.507
5.910	0.984
5.915	0.389
5.920	0.516
5.925	0.187
5.930	0.560
5.935	0.625
5.940	0.570
5.945	0.545
5.950	1.210
5.955	0.121
5.960	1.533
5.965	1.073
5.970	0.403
5.975	0.685
5.980	0.226
5.985	0.437
5.990	1.369
5.995	0.462
6.000	0.613
6.005	1.279
6.010	0.074
6.015	0.522
6.020	0.681
6.025	1.059
6.030	0.329
6.035	0.183
6.040	0.435
6.045	0.365
6.050	0.285
6.055	0.148
6.060	0.977
6.065	0.966
6.070	0.524
6.075	0.796
6.080	0.171
6.085	0.891
6.090	0.446
6.095	0.646
6.100	0.428
6.105	0.846
6.110	0.504
6.115	0.824
6.120	0.597
6.125	0.222
6.130	1.157
6.135	0.763
6.140	0.642
6.145	0.971
6.150	0.844
6.155	0.476
6.160	0.745
6.165	0.141
6.170	0.339
6.175	0.263
6.180	0.749
6.185	1.008
6.190	0.258
6.195	1.142
6.200	0.907
6.205	0.719
6.210	1.268
6.215	0.752
6.220	0.306
6.225	0.676
6.230	0.394
6.235	1.063
6.240	0.458
6.245	0.508
6.250	0.183
6.255	0.320
6.260	0.829
6.265	0.786
6.270	0.549
6.275	0.086
6.280	0.515
6.285	0.591
6.290	1.512
6.295	0.400
6.300	0.650
6.305	0.342
6.310	1.146
6.315	1.630
6.320	0.309
6.325	0.754
6.330	0.608
6.335	0.405
6.340	0.638
6.345	0.338
6.350	0.481
6.355	1.246
6.360	0.195
6.365	1.031
6.370	0.947
6.375	0.674
6.380	0.711
6.385	0.598
6.390	0.532
6.395	0.451
6.400	0.882
6.405	0.681
6.410	0.360
6.415	0.387
6.420	0.669
6.425	0.684
6.430	0.332
6.435	0.370
6.440	1.127
6.445	0.170
6.450	0.706
6.455	1.179
6.460	0.143
6.465	0.772
6.470	0.791
6.475	0.590
6.480	0.617
6.485	0.662
6.490	1.084
6.495	0.738
6.500	0.935
6.505	0.525
6.510	0.986
6.515	0.479
6.520	0.349
6.525	0.454
6.530	0.292
6.535	0.927
6.540	1.386
6.545	0.760
6.550	0.616
6.555	0.773
6.560	1.192
6.565	0.297
6.570	0.794
6.575	0.627
6.580	1.164
6.585	0.744
6.590	0.488
6.595	0.676
6.600	1.345
6.605	0.634
6.610	0.613
6.615	0.712
6.620	0.341
6.625	0.373
6.630	0.706
6.635	0.241
6.640	0.602
6.645	0.899
6.650	1.184
6.655	0.514
6.660	1.307
6.665	0.137
6.670	0.581
6.675	0.607
6.680	0.704
6.685	0.217
6.690	0.547
6.695	1.511
6.700	0.593
6.705	0.648
6.710	0.845
6.715	1.275
6.720	0.379
6.725	0.380
6.730	0.271
6.735	0.382
6.740	0.969
6.745	0.889
6.750	0.649
6.755	0.465
6.760	0.154
6.765	0.560
6.770	0.362
6.775	0.574
6.780	0.880
6.785	0.253
6.790	0.348
6.795	0.603
6.800	0.105
6.805	0.751
6.810	0.549
6.815	0.579
6.820	0.711
6.825	0.998
6.830	0.465
6.835	0.376
6.840	0.565
6.845	0.748
6.850	0.638
6.855	0.457
6.860	0.462
6.865	0.370
6.870	0.668
6.875	0.170
6.880	0.910
6.885	1.059
6.890	0.598
6.895	0.250
6.900	1.149
6.905	0.108
6.910	0.370
6.915	0.485
6.920	0.105
6.925	0.188
6.930	0.675
6.935	0.745
6.940	0.496
6.945	0.922
6.950	0.677
6.955	0.262
6.960	0.230
6.965	1.185
6.970	0.875
6.975	0.801
6.980	0.250
6.985	0.400
6.990	0.650
6.995	1.258
7.000	0.509
7.005	1.533
7.010	0.631
7.015	0.371
7.020	1.027
7.025	0.099
7.030	1.060
7.035	0.130
7.040	0.634
7.045	0.826
7.050	0.419
7.055	0.460
7.060	0.366
7.065	0.405
7.070	0.808
7.075	0.574
7.080	0.596
7.085	0.897
7.090	0.495
7.095	0.295
7.100	0.221
7.105	0.872
7.110	0.743
7.115	0.611
7.120	0.768
7.125	1.096
7.130	1.385
7.135	0.416
7.140	1.017
7.145	0.465
7.150	0.604
7.155	0.949
7.160	0.695
7.165	0.083
7.170	0.517
7.175	0.490
7.180	0.665
7.185	1.551
7.190	0.741
7.195	0.489
7.200	0.526
7.205	0.277
7.210	0.748
7.215	0.328
7.220	0.728
7.225	0.694
7.230	0.223
7.235	0.331
7.240	0.227
7.245	0.948
7.250	0.697
7.255	0.179
7.260	1.027
7.265	0.987
7.270	0.421
7.275	1.024
7.280	1.449
7.285	0.911
7.290	0.795
7.295	0.350
7.300	0.161
7.305	0.861
7.310	0.964
7.315	0.859
7.320	1.455
7.325	0.674
7.330	0.528
7.335	0.122
7.340	0.605
7.345	0.282
7.350	0.639
7.355	0.932
7.360	1.479
7.365	0.871
7.370	1.034
7.375	0.176
7.380	0.780
7.385	0.487
7.390	0.301
7.395	0.227
7.400	0.610
7.405	0.689
7.410	0.556
7.415	1.611
7.420	1.396
7.425	0.764
7.430	0.291
7.435	0.194
7.440	0.590
7.445	0.690
7.450	1.043
7.455	0.273
7.460	0.496
7.465	0.816
7.470	1.315
7.475	0.331
7.480	0.541
7.485	0.640
7.490	0.462
7.495	0.402
7.500	0.637
7.505	1.177
7.510	1.077
7.515	0.434
7.520	0.765
7.525	0.673
7.530	1.225
7.535	1.079
7.540	0.634
7.545	0.402
7.550	0.547
7.555	0.253
7.560	0.574
7.565	1.016
7.570	0.482
7.575	0.062
7.580	0.283
7.585	0.224
7.590	0.968
7.595	0.901
7.600	0.974
7.605	0.624
7.610	1.124
7.615	0.440
7.620	0.698
7.625	1.265
7.630	0.554
7.635	0.559
7.640	0.820
7.645	0.209
7.650	0.319
7.655	1.110
7.660	1.056
7.665	1.274
7.670	0.558
7.675	0.662
7.680	0.301
7.685	0.405
7.690	0.707
7.695	0.904
7.700	0.486
7.705	0.365
7.710	0.383
7.715	1.503
7.720	1.327
7.725	0.288
7.730	0.870
7.735	0.535
7.740	0.998
7.745	0.206
7.750	0.761
7.755	0.624
7.760	0.835
7.765	0.213
7.770	0.250
7.775	0.940
7.780	0.710
7.785	0.751
7.790	1.129
7.795	0.617
7.800	0.535
7.805	1.817
7.810	0.740
7.815	0.354
7.820	0.275
7.825	0.179
7.830	1.532
7.835	0.785
7.840	0.503
7.845	0.456
7.850	0.749
7.855	0.052
7.860	0.811
7.865	1.013
7.870	0.590
7.875	0.350
7.880	0.352
7.885	1.128
7.890	0.423
7.895	1.015
7.900	0.433
7.905	0.506
7.910	0.661
7.915	0.368
7.920	1.543
7.925	0.817
7.930	1.013
7.935	0.769
7.940	0.352
7.945	0.251
7.950	0.726
7.955	0.188
7.960	0.519
7.965	0.219
7.970	0.448
7.975	0.579
7.980	0.482
7.985	0.215
7.990	0.219
7.995	0.179
8.000	1.646
8.005	0.113
8.010	0.543
8.015	0.499
8.020	0.397
8.025	0.479
8.030	0.716
8.035	0.875
8.040	0.406
8.045	0.779
8.050	0.832
8.055	0.712
8.060	0.666
8.065	0.750
8.070	0.480
8.075	0.212
8.080	0.871
8.085	0.961
8.090	0.642
8.095	0.475
8.100	0.714
8.105	1.127
8.110	0.353
8.115	0.347
8.120	0.509
8.125	0.329
8.130	0.667
8.135	0.566
8.140	0.601
8.145	1.028
8.150	0.121
8.155	0.129
8.160	0.904
8.165	0.234
8.170	0.503
8.175	0.580
8.180	0.928
8.185	0.604
8.190	0.302
8.194	0.479
8.199	0.265
8.204	0.932
8.209	1.113
8.214	0.300
8.219	0.289
8.224	0.795
8.229	0.782
8.234	0.566
8.239	0.338
8.244	1.117
8.249	0.799
8.254	0.782
8.259	0.521
8.264	1.330
8.269	1.069
8.274	0.750
8.279	1.582
8.284	0.830
8.289	1.046
8.294	0.068
8.299	0.508
8.304	0.331
8.309	0.325
8.314	0.600
8.319	1.103
8.324	0.473
8.329	0.310
8.334	0.982
8.339	0.598
8.344	0.426
8.349	0.396
8.354	0.935
8.359	0.472
8.364	0.782
8.369	0.712
8.374	0.786
8.379	0.140
8.384	0.512
8.389	0.318
8.394	0.585
8.399	0.349
8.404	1.350
8.409	0.451
8.414	1.242
8.419	0.963
8.424	1.364
8.429	1.683
8.434	0.448
8.439	0.068
8.444	1.176
8.449	0.739
8.454	0.568
8.459	1.026
8.464	1.602
8.469	0.504
8.474	0.733
8.479	0.618
8.484	0.742
8.489	0.602
8.494	0.446
8.499	0.650
8.504	0.836
8.509	0.883
8.514	0.226
8.519	0.390
8.524	0.953
8.529	0.987
8.534	1.741
8.539	0.232
8.544	0.297
8.549	0.473
8.554	0.195
8.559	0.671
8.564	1.083
8.569	0.248
8.574	0.512
8.579	1.476
8.584	0.606
8.589	0.165
8.594	0.780
8.599	1.080
8.604	0.549
8.609	0.715
8.614	1.323
8.619	0.114
8.624	0.807
8.629	1.073
8.634	0.927
8.639	0.258
8.644	0.744
8.649	0.798
8.654	0.356
8.659	0.879
8.664	0.917
8.669	0.464
8.674	1.156
8.679	0.524
8.684	0.557
8.689	0.517
8.694	0.911
8.699	0.752
8.704	0.199
8.709	0.998
8.714	0.580
8.719	0.372
8.724	0.805
8.729	0.244
8.734	0.198
8.739	0.465
8.744	0.139
8.749	1.224
8.754	0.402
8.759	0.328
8.764	0.233
8.769	0.823
8.774	0.377
8.779	0.760
8.784	0.761
8.789	0.131
8.794	0.673
8.799	1.103
8.804	0.558
8.809	0.790
8.814	0.926
8.819	0.532
8.824	0.566
8.829	0.467
8.834	0.241
8.839	0.650
8.844	0.660
8.849	0.680
8.854	1.076
8.859	0.940
8.864	0.944
8.869	0.530
8.874	0.627
8.879	0.784
8.884	0.580
8.889	0.441
8.894	0.544
8.899	0.836
8.904	1.226
8.909	0.913
8.914	0.431
8.919	0.548
8.924	1.132
8.929	0.299
8.934	1.215
8.939	0.989
8.944	0.510
8.949	0.474
8.954	0.793
8.959	0.187
8.964	0.491
8.969	0.870
8.974	0.413
8.979	0.305
8.984	0.271
8.989	0.855
8.994	0.387
8.999	0.532
9.004	0.194
9.009	0.785
9.014	0.774
9.019	0.349
9.024	0.032
9.029	0.564
9.034	0.699
9.039	0.449
9.044	0.680
9.049	0.008
9.054	0.823
9.059	0.241
9.064	0.419
9.069	0.541
9.074	0.735
9.079	0.165
9.084	0.727
9.089	0.554
9.094	0.982
9.099	0.283
9.104	1.506
9.109	1.123
9.114	0.310
9.119	0.432
9.124	0.818
9.129	1.094
9.134	0.361
9.139	1.054
9.144	0.330
9.149	0.774
9.154	0.110
9.159	0.318
9.164	0.361
9.169	0.634
9.174	1.221
9.179	0.272
9.184	0.150
9.189	0.274
9.194	0.744
9.199	0.359
9.204	0.247
9.209	0.477
9.214	0.979
9.219	0.702
9.224	0.340
9.229	0.419
9.234	1.021
9.239	0.403
9.244	0.754
9.249	0.771
9.254	0.278
9.259	0.653
9.264	0.685
9.269	0.162
9.274	0.363
9.279	0.792
9.284	0.701
9.289	0.615
9.294	0.637
9.299	0.296
9.304	0.729
9.309	0.162
9.314	1.023
9.319	0.775
9.324	0.465
9.329	0.098
9.334	0.318
9.339	1.489
9.344	0.890
9.349	0.576
9.354	0.178
9.359	0.197
9.364	0.453
9.369	0.886
9.374	0.554
9.379	1.220
9.384	0.354
9.389	0.649
9.394	0.804
9.399	0.854
9.404	0.499
9.409	1.295
9.414	1.338
9.419	1.034
9.424	0.867
9.429	0.989
9.434	0.145
9.439	0.476
9.444	1.615
9.449	0.724
9.454	0.757
9.459	1.046
9.464	0.180
9.469	0.593
9.474	0.344
9.479	1.356
9.484	1.117
9.489	0.439
9.494	0.853
9.499	0.614
9.504	0.518
9.509	0.504
9.514	0.882
9.519	2.051
9.524	0.687
9.529	0.983
9.534	0.438
9.539	1.026
9.544	1.082
9.549	0.730
9.554	0.339
9.559	0.916
9.564	1.299
9.569	1.485
9.574	0.369
9.579	1.249
9.584	0.614
9.589	0.555
9.594	0.555
9.599	0.687
9.604	0.288
9.609	0.628
9.614	0.499
9.619	0.441
9.624	0.139
9.629	0.609
9.634	1.067
9.639	1.614
9.644	1.031
9.649	1.376
9.654	0.367
9.659	0.318
9.664	0.785
9.669	0.415
9.674	0.598
9.679	0.424
9.684	0.104
9.689	0.119
9.694	0.713
9.699	0.462
9.704	1.471
9.709	1.279
9.714	0.507
9.719	0.670
9.724	0.486
9.729	1.288
9.734	1.232
9.739	0.586
9.744	0.600
9.749	1.482
9.754	1.076
9.759	0.447
9.764	0.982
9.769	0.711
9.774	0.652
9.779	0.966
9.784	0.138
9.789	0.196
9.794	0.390
9.799	1.267
9.804	1.031
9.809	0.465
9.814	0.659
9.819	0.873
9.824	0.147
9.829	0.603
9.834	0.807
9.839	0.133
9.844	0.243
9.849	0.736
9.854	0.724
9.859	0.852
9.864	0.961
9.869	0.703
9.874	0.796
9.879	1.180
9.884	0.422
9.889	0.399
9.894	0.410
9.899	0.191
9.904	0.755
9.909	0.051
9.914	1.193
9.919	0.686
9.924	0.163
9.929	1.862
9.934	0.555
9.939	0.862
9.944	0.841
9.949	0.747
9.954	0.300
9.959	1.334
9.964	0.428
9.969	0.732
9.974	0.383
9.979	0.654
9.984	1.037
9.989	1.087
9.994	0.954
[truncated: 1 more rows]
