# Supplementary material for: Chemometric Analysis of a Ternary Mixture of Caffeine, Quinic Acid, and Nicotinic Acid by Terahertz Spectroscopy
Source: ACS Omega. 2022 Sep 27;7(40):35783–91. doi: 10.1021/acsomega.2c03808 (PMC9558605; doi:10.1021/acsomega.2c03808)
Supplement: Supplementary file 2 — ao2c03808_si_002.zip [file ao2c03808_si_002.zip › data_and_codes/extended_data/id0-48_run001/fda-4-5.csv]

0.000	671.935
0.005	661.462
0.010	645.440
0.015	1136.913
0.020	1507.352
0.025	235.359
0.030	698.465
0.035	631.566
0.040	482.626
0.045	1075.591
0.050	792.274
0.055	1231.138
0.060	423.710
0.065	48.155
0.070	1084.098
0.075	1059.915
0.080	1405.338
0.085	1235.340
0.090	278.839
0.095	330.297
0.100	686.936
0.105	1110.941
0.110	1550.788
0.115	1209.204
0.120	3263.904
0.125	2796.273
0.130	1797.633
0.135	2958.091
0.140	3451.046
0.145	3744.155
0.150	4182.756
0.155	4052.619
0.160	3574.745
0.165	2726.867
0.170	2253.162
0.175	3422.188
0.180	3916.755
0.185	3405.393
0.190	4384.381
0.195	5838.102
0.200	6417.066
0.205	5887.929
0.210	6145.743
0.215	5873.155
0.220	6889.010
0.225	6685.970
0.230	7478.506
0.235	8722.199
0.240	7766.145
0.245	7511.730
0.250	7544.449
0.255	7445.549
0.260	7183.914
0.265	7932.954
0.270	7740.454
0.275	9564.038
0.280	9225.459
0.285	8305.243
0.290	8705.439
0.295	9270.958
0.300	9093.077
0.305	8978.917
0.310	9519.104
0.315	9079.577
0.320	9300.449
0.325	9048.683
0.330	9893.194
0.335	8941.546
0.340	8934.023
0.345	8632.878
0.350	9470.685
0.355	9651.505
0.360	8692.427
0.365	9473.652
0.370	10208.744
0.375	10065.172
0.380	9115.823
0.385	9429.594
0.390	9173.636
0.395	9363.649
0.400	8886.958
0.405	9293.562
0.410	9323.257
0.415	9304.211
0.420	8900.077
0.425	8832.770
0.430	9021.937
0.435	8514.525
0.440	8398.768
0.445	9081.412
0.450	9341.105
0.455	8626.091
0.460	9254.846
0.465	8666.522
0.470	8715.362
0.475	8707.462
0.480	8830.433
0.485	8960.760
0.490	8955.921
0.495	8713.068
0.500	8499.292
0.505	8728.031
0.510	8655.384
0.515	8658.579
0.520	8537.450
0.525	8544.111
0.530	8237.479
0.535	8195.161
0.540	8605.145
0.545	8349.601
0.550	7370.527
0.555	5025.153
0.560	3329.150
0.565	6704.352
0.570	7720.991
0.575	7896.819
0.580	8347.071
0.585	8308.851
0.590	8024.906
0.595	8305.149
0.600	8434.997
0.605	7910.901
0.610	8175.251
0.615	8203.840
0.620	7845.943
0.625	7847.111
0.630	7863.999
0.635	7680.069
0.640	7635.007
0.645	7538.273
0.650	7245.995
0.655	7601.986
0.660	7338.129
0.665	7086.171
0.670	7221.506
0.675	7260.473
0.680	7065.619
0.685	7111.795
0.690	6909.662
0.695	6950.777
0.700	6909.597
0.705	6497.535
0.710	6618.157
0.715	6605.571
0.720	6380.912
0.725	6367.322
0.730	6249.239
0.735	6169.805
0.740	6220.080
0.745	5689.994
0.750	4546.390
0.755	3059.947
0.760	4984.767
0.765	5459.173
0.770	5515.408
0.775	5709.285
0.780	5706.518
0.785	5535.533
0.790	5420.145
0.795	5579.672
0.800	5368.660
0.805	5272.715
0.810	5222.787
0.815	5192.570
0.820	5163.061
0.825	5161.622
0.830	4894.385
0.835	4999.309
0.840	5070.838
0.845	4795.359
0.850	4773.801
0.855	4930.172
0.860	4776.163
0.865	4803.642
0.870	4758.326
0.875	4670.254
0.880	4752.808
0.885	4618.170
0.890	4546.564
0.895	4626.549
0.900	4447.613
0.905	4289.865
0.910	4438.259
0.915	4274.217
0.920	4098.878
0.925	4135.457
0.930	4117.370
0.935	4093.532
0.940	4003.789
0.945	3883.675
0.950	3933.361
0.955	3918.715
0.960	3765.209
0.965	3738.820
0.970	3687.251
0.975	3703.254
0.980	3456.294
0.985	3234.101
0.990	2181.432
0.995	2902.556
1.000	3195.384
1.005	3517.551
1.010	3513.085
1.015	3275.968
1.020	3337.448
1.025	3347.395
1.030	3280.634
1.035	3149.834
1.040	3090.424
1.045	3122.932
1.050	3101.770
1.055	2913.026
1.060	2946.154
1.065	2968.002
1.070	2837.016
1.075	2714.078
1.080	2676.400
1.085	2507.967
1.090	2107.485
1.095	1022.885
1.100	151.861
1.105	890.948
1.110	1492.357
1.115	808.525
1.120	1540.536
1.125	2139.984
1.130	2359.917
1.135	2370.846
1.140	2284.462
1.145	2228.391
1.150	1902.519
1.155	1060.351
1.160	724.928
1.165	97.112
1.170	592.529
1.175	1510.478
1.180	1890.289
1.185	2059.393
1.190	2161.220
1.195	2065.833
1.200	2064.287
1.205	1759.485
1.210	622.281
1.215	1386.504
1.220	1832.498
1.225	1795.762
1.230	963.800
1.235	1290.472
1.240	1834.146
1.245	2103.748
1.250	2115.205
1.255	2136.517
1.260	2121.888
1.265	2061.006
1.270	2106.555
1.275	2047.141
1.280	1897.840
1.285	1975.934
1.290	2019.047
1.295	1884.450
1.300	1925.676
1.305	1948.550
1.310	1889.067
1.315	1895.778
1.320	1861.343
1.325	1649.620
1.330	1805.915
1.335	1800.752
1.340	1836.754
1.345	1889.869
1.350	1759.124
1.355	1762.038
1.360	1818.154
1.365	1731.720
1.370	1680.359
1.375	1689.638
1.380	1657.127
1.385	1579.933
1.390	1534.497
1.395	1474.147
1.400	1394.395
1.405	1164.820
1.410	477.149
1.415	42.624
1.420	729.889
1.425	1167.265
1.430	1339.101
1.435	1438.154
1.440	1433.854
1.445	1394.077
1.450	1438.391
1.455	1464.516
1.460	1400.589
1.465	1390.977
1.470	1417.610
1.475	1363.100
1.480	1336.537
1.485	1327.983
1.490	1326.940
1.495	1289.374
1.500	1240.906
1.505	1242.337
1.510	1236.251
1.515	1185.824
1.520	1164.134
1.525	1181.963
1.530	1159.099
1.535	1129.383
1.540	1110.123
1.545	1056.770
1.550	1092.964
1.555	1065.138
1.560	1045.999
1.565	1079.452
1.570	1044.283
1.575	994.552
1.580	1008.165
1.585	992.473
1.590	913.230
1.595	870.464
1.600	728.562
1.605	242.766
1.610	438.011
1.615	706.772
1.620	793.382
1.625	797.631
1.630	768.093
1.635	745.538
1.640	721.910
1.645	652.089
1.650	596.893
1.655	481.606
1.660	179.828
1.665	49.072
1.670	35.728
1.675	50.119
1.680	70.695
1.685	282.258
1.690	430.577
1.695	490.674
1.700	483.897
1.705	434.940
1.710	302.194
1.715	67.023
1.720	32.629
1.725	41.896
1.730	215.858
1.735	390.931
1.740	476.205
1.745	512.560
1.750	535.097
1.755	521.238
1.760	505.225
1.765	281.432
1.770	361.265
1.775	452.988
1.780	483.746
1.785	471.704
1.790	440.229
1.795	304.403
1.800	99.144
1.805	235.275
1.810	391.566
1.815	440.577
1.820	447.552
1.825	451.463
1.830	440.787
1.835	430.109
1.840	419.151
1.845	411.237
1.850	392.996
1.855	370.030
1.860	337.650
1.865	242.541
1.870	49.641
1.875	65.558
1.880	238.285
1.885	318.925
1.890	343.888
1.895	354.799
1.900	355.691
1.905	345.694
1.910	323.606
1.915	286.291
1.920	120.514
1.925	12.284
1.930	190.977
1.935	279.319
1.940	307.793
1.945	316.022
1.950	314.100
1.955	312.368
1.960	305.048
1.965	298.199
1.970	294.765
1.975	293.509
1.980	285.906
1.985	281.555
1.990	278.518
1.995	272.128
2.000	266.778
2.005	262.658
2.010	257.054
2.015	252.564
2.020	203.938
2.025	220.915
2.030	224.554
2.035	210.408
2.040	159.001
2.045	37.956
2.050	120.177
2.055	176.120
2.060	190.386
2.065	189.304
2.070	179.956
2.075	135.414
2.080	61.647
2.085	135.977
2.090	160.706
2.095	167.368
2.100	166.873
2.105	164.461
2.110	159.047
2.115	155.431
2.120	151.164
2.125	145.994
2.130	137.877
2.135	132.138
2.140	126.564
2.145	115.647
2.150	103.568
2.155	93.120
2.160	68.451
2.165	22.352
2.170	4.896
2.175	32.246
2.180	56.846
2.185	64.203
2.190	59.716
2.195	29.536
2.200	3.038
2.205	19.226
2.210	44.445
2.215	49.555
2.220	22.776
2.225	3.462
2.230	9.240
2.235	36.336
2.240	49.290
2.245	50.432
2.250	45.619
2.255	39.684
2.260	23.675
2.265	3.753
2.270	6.274
2.275	8.678
2.280	27.639
2.285	37.138
2.290	38.483
2.295	39.439
2.300	37.414
2.305	36.490
2.310	35.621
2.315	32.169
2.320	27.105
2.325	25.643
2.330	26.100
2.335	23.713
2.340	21.807
2.345	12.763
2.350	5.265
2.355	14.640
2.360	17.865
2.365	13.123
2.370	5.280
2.375	10.371
2.380	13.766
2.385	12.305
2.390	3.490
2.395	3.110
2.400	4.356
2.405	6.159
2.410	13.485
2.415	15.096
2.420	17.369
2.425	17.434
2.430	15.298
2.435	13.689
2.440	15.361
2.445	14.976
2.450	12.406
2.455	12.689
2.460	8.696
2.465	3.608
2.470	5.580
2.475	0.685
2.480	7.450
2.485	11.697
2.490	15.749
2.495	15.022
2.500	16.259
2.505	18.210
2.510	17.512
2.515	18.761
2.520	19.749
2.525	19.308
2.530	20.252
2.535	20.576
2.540	20.683
2.545	22.161
2.550	21.937
2.555	23.348
2.560	23.911
2.565	22.782
2.570	20.449
2.575	20.157
2.580	21.990
2.585	22.467
2.590	23.038
2.595	22.296
2.600	22.030
2.605	21.036
2.610	17.928
2.615	17.628
2.620	15.038
2.625	13.126
2.630	8.359
2.635	3.713
2.640	1.795
2.645	1.842
2.650	4.290
2.655	2.849
2.660	7.740
2.665	6.820
2.670	1.301
2.675	8.835
2.680	14.051
2.685	15.195
2.690	8.160
2.695	4.414
2.700	15.517
2.705	20.685
2.710	21.498
2.715	23.453
2.720	23.566
2.725	23.797
2.730	23.891
2.735	24.386
2.740	22.525
2.745	20.644
2.750	20.054
2.755	17.551
2.760	14.499
2.765	9.167
2.770	1.767
2.775	1.944
2.780	2.666
2.785	3.216
2.790	4.898
2.795	8.606
2.800	12.055
2.805	14.295
2.810	16.135
2.815	18.432
2.820	19.183
2.825	20.645
2.830	19.456
2.835	21.200
2.840	20.640
2.845	20.259
2.850	19.648
2.855	20.122
2.860	19.106
2.865	19.190
2.870	17.333
2.875	16.619
2.880	9.420
2.885	2.067
2.890	2.774
2.895	2.931
2.900	8.953
2.905	13.970
2.910	15.545
2.915	16.915
2.920	16.429
2.925	16.460
2.930	15.440
2.935	12.634
2.940	13.377
2.945	10.858
2.950	10.276
2.955	9.988
2.960	7.217
2.965	2.502
2.970	1.626
2.975	2.269
2.980	3.191
2.985	0.904
2.990	3.040
2.995	5.562
3.000	3.123
3.005	0.428
3.010	1.353
3.015	0.484
3.020	1.081
3.025	2.360
3.030	2.661
3.035	2.563
3.040	3.212
3.045	1.141
3.050	0.809
3.055	2.769
3.060	2.002
3.065	4.389
3.070	2.644
3.075	3.481
3.080	3.450
3.085	5.290
3.090	3.959
3.095	3.102
3.100	3.640
3.105	4.680
3.110	3.851
3.115	3.902
3.120	3.464
3.125	3.512
3.130	0.764
3.135	0.225
3.140	0.444
3.145	0.962
3.150	1.093
3.155	0.910
3.160	1.431
3.165	1.425
3.170	1.546
3.175	1.486
3.180	0.646
3.185	0.497
3.190	2.063
3.195	0.556
3.200	1.224
3.205	1.404
3.210	0.483
3.215	0.953
3.220	1.375
3.225	1.272
3.230	1.685
3.235	1.884
3.240	0.162
3.245	1.052
3.250	0.949
3.255	0.573
3.260	0.299
3.265	0.452
3.270	2.380
3.275	1.803
3.280	0.487
3.285	1.455
3.290	0.621
3.295	1.395
3.300	1.241
3.305	0.773
3.310	0.435
3.315	2.172
3.320	1.855
3.325	1.029
3.330	0.982
3.335	0.427
3.340	1.397
3.345	0.159
3.350	1.061
3.355	1.559
3.360	0.848
3.365	0.963
3.370	0.451
3.375	1.284
3.380	0.661
3.385	1.066
3.390	1.860
3.395	1.581
3.400	0.798
3.405	0.823
3.410	0.337
3.415	0.754
3.420	1.626
3.425	1.015
3.430	0.165
3.435	0.294
3.440	0.763
3.445	1.231
3.450	1.397
3.455	0.130
3.460	0.380
3.465	0.570
3.470	1.308
3.475	1.018
3.480	0.530
3.485	0.557
3.490	1.378
3.495	0.362
3.500	0.327
3.505	1.010
3.510	1.418
3.515	0.509
3.520	0.530
3.525	0.515
3.530	0.379
3.535	0.453
3.540	0.266
3.545	0.612
3.550	0.847
3.555	0.204
3.560	0.416
3.565	0.787
3.570	1.570
3.575	0.481
3.580	0.723
3.585	1.591
3.590	0.355
3.595	0.740
3.600	0.251
3.605	1.122
3.610	1.423
3.615	1.304
3.620	0.892
3.625	0.470
3.630	0.421
3.635	1.171
3.640	0.750
3.645	0.819
3.650	0.743
3.655	0.675
3.660	1.356
3.665	1.315
3.670	0.411
3.675	0.735
3.680	0.555
3.685	1.144
3.690	0.890
3.695	0.241
3.700	0.228
3.705	0.771
3.710	0.892
3.715	1.172
3.720	0.434
3.725	0.359
3.730	0.207
3.735	0.523
3.740	0.684
3.745	1.111
3.750	1.299
3.755	1.562
3.760	0.685
3.765	1.506
3.770	1.158
3.775	1.007
3.780	2.118
3.785	1.219
3.790	0.201
3.795	0.764
3.800	0.049
3.805	1.529
3.810	0.188
3.815	1.194
3.820	0.708
3.825	0.712
3.830	0.665
3.835	1.142
3.840	0.334
3.845	1.400
3.850	0.368
3.855	1.099
3.860	0.976
3.865	0.422
3.870	1.207
3.875	0.953
3.880	0.732
3.885	0.495
3.890	1.546
3.895	1.222
3.900	0.937
3.905	1.537
3.910	1.063
3.915	0.732
3.920	0.058
3.925	1.471
3.930	0.972
3.935	0.673
3.940	0.393
3.945	0.664
3.950	0.393
3.955	1.333
3.960	0.312
3.965	0.508
3.970	0.289
3.975	0.812
3.980	0.514
3.985	0.453
3.990	0.174
3.995	1.134
4.000	0.328
4.005	0.484
4.010	0.661
4.015	0.592
4.020	0.691
4.025	0.658
4.030	1.086
4.035	0.916
4.040	1.487
4.045	0.491
4.050	0.406
4.055	0.732
4.060	0.214
4.065	1.026
4.070	1.375
4.075	1.076
4.080	0.918
4.085	0.605
4.090	0.668
4.095	0.644
4.100	0.100
4.105	1.141
4.110	0.396
4.115	0.734
4.120	0.706
4.125	0.199
4.130	0.030
4.135	0.747
4.140	0.092
4.145	1.164
4.150	0.954
4.155	0.452
4.160	0.959
4.165	0.354
4.170	0.196
4.175	0.355
4.180	1.001
4.185	1.156
4.190	0.463
4.195	0.686
4.200	0.835
4.205	0.125
4.210	1.567
4.215	0.564
4.220	0.824
4.225	1.246
4.230	0.906
4.235	0.642
4.240	0.516
4.245	1.137
4.250	0.508
4.255	0.272
4.260	0.850
4.265	1.516
4.270	0.108
4.275	0.918
4.280	1.081
4.285	1.116
4.290	0.608
4.295	0.706
4.300	0.272
4.305	0.719
4.310	0.445
4.315	0.680
4.320	1.060
4.325	0.251
4.330	0.725
4.335	0.379
4.340	0.758
4.345	0.393
4.350	0.805
4.355	1.293
4.360	0.692
4.365	0.685
4.370	0.823
4.375	0.434
4.380	1.378
4.385	0.534
4.390	1.111
4.395	1.733
4.400	0.847
4.405	0.670
4.410	0.211
4.415	0.971
4.420	0.064
4.425	0.592
4.430	0.870
4.435	1.496
4.440	1.045
4.445	0.854
4.450	0.986
4.455	1.161
4.460	1.085
4.465	0.529
4.470	0.310
4.475	0.312
4.480	0.788
4.485	0.639
4.490	1.291
4.495	0.724
4.500	1.255
4.505	0.864
4.510	0.808
4.515	0.628
4.520	0.334
4.525	0.325
4.530	0.982
4.535	0.561
4.540	0.790
4.545	0.443
4.550	0.437
4.555	0.670
4.560	0.503
4.565	0.199
4.570	0.743
4.575	0.738
4.580	1.723
4.585	0.936
4.590	0.506
4.595	0.417
4.600	0.226
4.605	0.716
4.610	1.171
4.615	0.772
4.620	1.119
4.625	0.539
4.630	0.502
4.635	0.394
4.640	0.317
4.645	0.503
4.650	0.731
4.655	0.187
4.660	0.947
4.665	1.028
4.670	0.848
4.675	0.539
4.680	1.033
4.685	1.149
4.690	0.737
4.695	0.489
4.700	1.170
4.705	0.315
4.710	0.424
4.715	0.372
4.720	0.302
4.725	1.312
4.730	0.683
4.735	0.286
4.740	0.646
4.745	1.032
4.750	0.279
4.755	0.683
4.760	0.718
4.765	1.029
4.770	1.338
4.775	0.830
4.780	0.228
4.785	0.757
4.790	0.703
4.795	0.485
4.800	0.868
4.805	0.712
4.810	1.015
4.815	0.663
4.820	1.068
4.825	1.071
4.830	0.519
4.835	1.442
4.840	0.695
4.845	1.147
4.850	1.282
4.855	0.684
4.860	0.627
4.865	0.528
4.870	0.142
4.875	0.039
4.880	0.744
4.885	0.461
4.890	0.669
4.895	0.329
4.900	0.702
4.905	0.108
4.910	0.499
4.915	0.141
4.920	1.030
4.925	0.584
4.930	0.212
4.935	0.721
4.940	1.027
4.945	0.636
4.950	1.123
4.955	0.761
4.960	0.568
4.965	0.971
4.970	1.176
4.975	0.312
4.980	0.678
4.985	0.651
4.990	0.773
4.995	0.918
5.000	0.557
5.005	0.825
5.010	0.989
5.015	0.678
5.020	1.358
5.025	0.982
5.030	0.783
5.035	0.741
5.040	0.960
5.045	0.885
5.050	1.230
5.055	0.831
5.060	0.547
5.065	1.147
5.070	0.314
5.075	1.108
5.080	0.406
5.085	1.051
5.090	0.483
5.095	0.798
5.100	0.576
5.105	0.374
5.110	0.209
5.115	0.468
5.120	0.596
5.125	0.187
5.130	0.860
5.135	0.594
5.140	0.605
5.145	0.207
5.150	0.412
5.155	0.662
5.160	0.755
5.165	0.644
5.170	0.232
5.175	0.307
5.180	0.492
5.185	0.827
5.190	1.455
5.195	0.826
5.200	0.840
5.205	1.480
5.210	0.276
5.215	0.360
5.220	0.371
5.225	0.722
5.230	0.849
5.235	0.206
5.240	0.432
5.245	0.358
5.250	0.830
5.255	0.170
5.260	1.367
5.265	0.758
5.270	0.319
5.275	0.725
5.280	0.298
5.285	0.301
5.290	0.325
5.295	0.591
5.300	0.872
5.305	0.187
5.310	0.636
5.315	0.213
5.320	0.803
5.325	0.664
5.330	0.771
5.335	0.325
5.340	0.707
5.345	0.171
5.350	0.141
5.355	1.010
5.360	0.666
5.365	0.564
5.370	0.913
5.375	0.217
5.380	0.395
5.385	0.651
5.390	0.482
5.395	0.358
5.400	0.030
5.405	0.343
5.410	1.106
5.415	0.968
5.420	0.358
5.425	0.327
5.430	1.300
5.435	0.776
5.440	0.032
5.445	1.055
5.450	0.312
5.455	0.319
5.460	0.669
5.465	0.559
5.470	0.680
5.475	0.762
5.480	0.571
5.485	0.910
5.490	0.794
5.495	0.601
5.500	0.591
5.505	0.430
5.510	0.843
5.515	1.295
5.520	1.436
5.525	1.477
5.530	0.080
5.535	0.881
5.540	0.976
5.545	0.162
5.550	0.137
5.555	1.205
5.560	0.400
5.565	0.680
5.570	0.646
5.575	0.410
5.580	0.487
5.585	1.354
5.590	1.606
5.595	0.787
5.600	0.058
5.605	0.851
5.610	0.685
5.615	0.657
5.620	0.338
5.625	0.733
5.630	1.056
5.635	0.363
5.640	0.816
5.645	0.073
5.650	1.232
5.655	0.612
5.660	0.890
5.665	0.378
5.670	0.517
5.675	0.872
5.680	0.579
5.685	1.482
5.690	0.125
5.695	1.523
5.700	0.484
5.705	0.046
5.710	0.927
5.715	0.575
5.720	0.517
5.725	0.500
5.730	0.321
5.735	0.343
5.740	0.575
5.745	0.355
5.750	0.860
5.755	0.478
5.760	0.845
5.765	0.977
5.770	0.408
5.775	0.500
5.780	0.652
5.785	0.249
5.790	0.564
5.795	1.042
5.800	0.261
5.805	0.768
5.810	0.747
5.815	0.946
5.820	1.472
5.825	0.719
5.830	0.563
5.835	0.614
5.840	0.119
5.845	0.802
5.850	0.763
5.855	0.985
5.860	0.894
5.865	0.411
5.870	0.436
5.875	0.311
5.880	0.467
5.885	0.420
5.890	0.678
5.895	0.474
5.900	0.464
5.905	1.106
5.910	0.521
5.915	0.702
5.920	0.116
5.925	0.177
5.930	0.341
5.935	1.171
5.940	0.874
5.945	0.873
5.950	0.253
5.955	0.405
5.960	0.495
5.965	1.142
5.970	0.937
5.975	0.892
5.980	0.233
5.985	1.035
5.990	0.537
5.995	0.862
6.000	0.827
6.005	0.233
6.010	1.551
6.015	0.968
6.020	1.247
6.025	0.924
6.030	0.684
6.035	0.499
6.040	0.596
6.045	1.020
6.050	0.113
6.055	0.309
6.060	0.595
6.065	0.768
6.070	1.177
6.075	0.603
6.080	0.192
6.085	0.663
6.090	0.932
6.095	0.746
6.100	0.500
6.105	1.062
6.110	0.356
6.115	0.565
6.120	0.723
6.125	0.515
6.130	0.577
6.135	1.046
6.140	0.041
6.145	0.436
6.150	0.458
6.155	2.065
6.160	0.754
6.165	0.826
6.170	0.419
6.175	0.478
6.180	1.104
6.185	1.017
6.190	0.996
6.195	0.376
6.200	0.666
6.205	0.770
6.210	0.139
6.215	1.139
6.220	0.433
6.225	0.554
6.230	0.601
6.235	0.572
6.240	0.204
6.245	0.530
6.250	0.147
6.255	0.774
6.260	1.531
6.265	1.181
6.270	0.553
6.275	0.763
6.280	0.625
6.285	0.441
6.290	0.413
6.295	0.954
6.300	0.406
6.305	0.615
6.310	0.642
6.315	0.822
6.320	0.481
6.325	0.626
6.330	0.632
6.335	0.598
6.340	1.531
6.345	0.511
6.350	0.740
6.355	0.804
6.360	1.462
6.365	0.527
6.370	0.297
6.375	0.641
6.380	0.673
6.385	0.409
6.390	0.656
6.395	0.934
6.400	0.783
6.405	0.917
6.410	0.379
6.415	0.371
6.420	0.409
6.425	1.149
6.430	0.371
6.435	0.338
6.440	0.510
6.445	1.339
6.450	1.194
6.455	0.961
6.460	0.633
6.465	0.329
6.470	0.953
6.475	0.473
6.480	0.178
6.485	0.172
6.490	0.773
6.495	0.944
6.500	0.656
6.505	0.269
6.510	0.543
6.515	1.226
6.520	0.952
6.525	0.777
6.530	0.747
6.535	0.418
6.540	1.008
6.545	0.258
6.550	0.735
6.555	1.324
6.560	0.766
6.565	0.209
6.570	0.686
6.575	0.624
6.580	0.971
6.585	0.683
6.590	0.544
6.595	0.369
6.600	0.209
6.605	0.566
6.610	0.597
6.615	1.128
6.620	0.268
6.625	1.314
6.630	0.404
6.635	0.773
6.640	0.897
6.645	0.666
6.650	0.582
6.655	0.913
6.660	0.687
6.665	0.691
6.670	1.081
6.675	0.145
6.680	0.633
6.685	0.397
6.690	0.807
6.695	0.813
6.700	0.856
6.705	0.356
6.710	0.119
6.715	1.093
6.720	0.193
6.725	0.274
6.730	0.848
6.735	0.279
6.740	0.675
6.745	0.189
6.750	0.596
6.755	0.579
6.760	0.775
6.765	0.412
6.770	0.613
6.775	0.467
6.780	0.579
6.785	0.703
6.790	0.914
6.795	1.140
6.800	0.185
6.805	1.182
6.810	0.369
6.815	0.877
6.820	0.247
6.825	1.127
6.830	0.519
6.835	0.592
6.840	0.703
6.845	0.353
6.850	0.501
6.855	0.216
6.860	0.557
6.865	1.341
6.870	1.169
6.875	0.513
6.880	0.282
6.885	0.886
6.890	0.865
6.895	0.739
6.900	0.290
6.905	0.164
6.910	0.745
6.915	0.128
6.920	1.015
6.925	1.292
6.930	0.419
6.935	0.631
6.940	0.593
6.945	0.254
6.950	0.560
6.955	0.482
6.960	0.335
6.965	1.487
6.970	0.841
6.975	0.878
6.980	1.120
6.985	0.110
6.990	1.033
6.995	1.148
7.000	0.600
7.005	0.295
7.010	1.585
7.015	0.555
7.020	0.885
7.025	0.765
7.030	0.610
7.035	0.265
7.040	0.850
7.045	0.459
7.050	0.904
7.055	0.665
7.060	0.848
7.065	0.483
7.070	0.990
7.075	0.814
7.080	0.897
7.085	0.152
7.090	0.510
7.095	1.168
7.100	0.470
7.105	0.779
7.110	0.730
7.115	0.273
7.120	0.306
7.125	0.891
7.130	0.661
7.135	0.345
7.140	0.316
7.145	0.677
7.150	0.641
7.155	0.217
7.160	0.835
7.165	0.501
7.170	0.405
7.175	0.123
7.180	0.797
7.185	0.185
7.190	1.168
7.195	0.389
7.200	1.068
7.205	0.595
7.210	0.760
7.215	0.613
7.220	1.123
7.225	0.831
7.230	0.799
7.235	0.097
7.240	0.522
7.245	0.763
7.250	1.020
7.255	0.461
7.260	0.631
7.265	0.501
7.270	0.363
7.275	0.259
7.280	0.189
7.285	0.688
7.290	0.267
7.295	0.512
7.300	0.420
7.305	0.066
7.310	0.624
7.315	0.411
7.320	0.555
7.325	0.177
7.330	0.810
7.335	0.318
7.340	0.477
7.345	0.283
7.350	1.332
7.355	0.460
7.360	0.473
7.365	0.421
7.370	0.586
7.375	0.790
7.380	0.842
7.385	0.282
7.390	0.953
7.395	0.408
7.400	0.661
7.405	0.708
7.410	1.163
7.415	0.171
7.420	0.585
7.425	0.878
7.430	0.051
7.435	1.266
7.440	0.899
7.445	0.653
7.450	0.598
7.455	0.904
7.460	0.597
7.465	0.659
7.470	0.645
7.475	0.264
7.480	0.636
7.485	0.785
7.490	1.434
7.495	0.567
7.500	0.213
7.505	0.945
7.510	0.519
7.515	0.286
7.520	1.104
7.525	0.500
7.530	0.233
7.535	0.282
7.540	0.583
7.545	0.674
7.550	0.221
7.555	0.475
7.560	0.297
7.565	0.564
7.570	0.273
7.575	0.384
7.580	1.209
7.585	0.939
7.590	0.426
7.595	0.887
7.600	1.018
7.605	1.460
7.610	1.506
7.615	0.701
7.620	0.518
7.625	1.167
7.630	0.540
7.635	0.771
7.640	0.770
7.645	0.393
7.650	0.983
7.655	0.436
7.660	0.432
7.665	0.537
7.670	0.613
7.675	0.595
7.680	1.331
7.685	0.550
7.690	0.500
7.695	1.018
7.700	0.344
7.705	0.908
7.710	0.298
7.715	0.230
7.720	0.614
7.725	0.538
7.730	0.629
7.735	0.857
7.740	0.194
7.745	0.481
7.750	0.965
7.755	0.640
7.760	0.444
7.765	0.571
7.770	0.706
7.775	0.625
7.780	0.666
7.785	0.270
7.790	0.377
7.795	1.449
7.800	0.586
7.805	0.790
7.810	0.831
7.815	0.334
7.820	0.371
7.825	0.200
7.830	0.535
7.835	1.254
7.840	0.690
7.845	1.007
7.850	1.013
7.855	0.276
7.860	0.268
7.865	0.637
7.870	0.576
7.875	0.306
7.880	0.532
7.885	0.870
7.890	0.943
7.895	0.187
7.900	0.615
7.905	1.061
7.910	1.004
7.915	0.464
7.920	0.069
7.925	1.224
7.930	0.229
7.935	1.006
7.940	0.266
7.945	0.736
7.950	0.256
7.955	0.654
7.960	0.406
7.965	0.541
7.970	1.172
7.975	1.046
7.980	0.688
7.985	0.442
7.990	0.609
7.995	0.464
8.000	0.595
8.005	0.956
8.010	0.661
8.015	0.678
8.020	1.386
8.025	0.433
8.030	0.510
8.035	0.170
8.040	0.144
8.045	0.214
8.050	0.608
8.055	0.185
8.060	0.590
8.065	0.959
8.070	0.626
8.075	0.475
8.080	0.665
8.085	0.780
8.090	0.136
8.095	0.512
8.100	0.859
8.105	0.574
8.110	0.746
8.115	0.805
8.120	0.459
8.125	1.022
8.130	0.235
8.135	0.947
8.140	0.575
8.145	0.685
8.150	0.731
8.155	0.453
8.160	1.075
8.165	0.323
8.170	0.923
8.175	1.261
8.180	0.844
8.185	0.143
8.190	0.157
8.194	0.517
8.199	0.608
8.204	0.566
8.209	0.132
8.214	1.381
8.219	0.357
8.224	0.989
8.229	1.311
8.234	0.521
8.239	0.927
8.244	0.470
8.249	0.564
8.254	1.414
8.259	0.477
8.264	0.550
8.269	0.424
8.274	0.751
8.279	0.642
8.284	0.459
8.289	0.569
8.294	0.646
8.299	0.603
8.304	0.908
8.309	0.858
8.314	0.404
8.319	0.414
8.324	0.294
8.329	0.584
8.334	0.130
8.339	0.561
8.344	0.549
8.349	0.389
8.354	0.935
8.359	0.439
8.364	0.568
8.369	0.428
8.374	0.404
8.379	1.136
8.384	0.581
8.389	0.358
8.394	0.703
8.399	0.610
8.404	0.197
8.409	0.442
8.414	0.705
8.419	0.678
8.424	0.134
8.429	0.102
8.434	0.834
8.439	0.742
8.444	0.963
8.449	0.232
8.454	1.373
8.459	1.113
8.464	1.089
8.469	0.196
8.474	0.372
8.479	0.345
8.484	1.017
8.489	0.419
8.494	0.434
8.499	0.202
8.504	0.647
8.509	0.274
8.514	0.665
8.519	0.354
8.524	1.206
8.529	1.124
8.534	0.828
8.539	0.308
8.544	0.287
8.549	0.467
8.554	1.091
8.559	0.468
8.564	0.691
8.569	1.147
8.574	1.215
8.579	0.521
8.584	0.312
8.589	0.082
8.594	0.950
8.599	0.267
8.604	0.277
8.609	0.797
8.614	0.758
8.619	0.735
8.624	0.842
8.629	1.107
8.634	0.785
8.639	0.707
8.644	0.696
8.649	0.127
8.654	0.110
8.659	0.823
8.664	0.226
8.669	0.673
8.674	0.831
8.679	0.674
8.684	0.536
8.689	0.486
8.694	0.414
8.699	0.996
8.704	1.222
8.709	0.373
8.714	0.731
8.719	0.751
8.724	0.129
8.729	0.195
8.734	0.267
8.739	0.579
8.744	0.406
8.749	1.050
8.754	0.107
8.759	0.370
8.764	0.577
8.769	0.766
8.774	0.729
8.779	0.401
8.784	0.893
8.789	1.302
8.794	1.113
8.799	0.036
8.804	1.528
8.809	0.768
8.814	0.196
8.819	0.496
8.824	0.479
8.829	0.612
8.834	0.442
8.839	0.196
8.844	0.852
8.849	0.733
8.854	1.240
8.859	0.711
8.864	0.228
8.869	0.612
8.874	0.576
8.879	0.377
8.884	0.753
8.889	0.051
8.894	0.538
8.899	1.000
8.904	0.917
8.909	0.191
8.914	0.242
8.919	1.091
8.924	1.117
8.929	0.174
8.934	0.672
8.939	0.697
8.944	0.694
8.949	0.966
8.954	0.601
8.959	0.448
8.964	0.615
8.969	0.611
8.974	0.927
8.979	0.582
8.984	0.409
8.989	0.302
8.994	0.831
8.999	0.447
9.004	0.731
9.009	0.689
9.014	1.146
9.019	0.710
9.024	0.505
9.029	0.284
9.034	0.856
9.039	0.639
9.044	0.707
9.049	1.031
9.054	0.679
9.059	1.199
9.064	0.207
9.069	0.220
9.074	0.481
9.079	0.903
9.084	0.239
9.089	0.891
9.094	0.302
9.099	0.628
9.104	0.199
9.109	0.996
9.114	0.717
9.119	0.318
9.124	1.220
9.129	0.171
9.134	0.204
9.139	1.609
9.144	0.289
9.149	0.963
9.154	0.413
9.159	0.335
9.164	0.719
9.169	0.484
9.174	0.808
9.179	0.525
9.184	0.352
9.189	0.488
9.194	0.708
9.199	0.396
9.204	0.930
9.209	0.247
9.214	0.563
9.219	1.692
9.224	0.898
9.229	0.389
9.234	0.457
9.239	1.466
9.244	0.443
9.249	0.243
9.254	0.178
9.259	0.372
9.264	0.671
9.269	0.855
9.274	0.438
9.279	1.221
9.284	0.411
9.289	0.279
9.294	0.296
9.299	1.226
9.304	0.391
9.309	0.402
9.314	0.613
9.319	0.664
9.324	0.445
9.329	0.532
9.334	0.583
9.339	0.719
9.344	0.198
9.349	0.880
9.354	0.298
9.359	0.269
9.364	1.430
9.369	1.607
9.374	0.562
9.379	1.112
9.384	0.451
9.389	0.669
9.394	0.284
9.399	1.038
9.404	1.220
9.409	0.481
9.414	0.267
9.419	0.874
9.424	0.891
9.429	0.692
9.434	1.002
9.439	0.750
9.444	0.655
9.449	0.238
9.454	0.116
9.459	0.967
9.464	0.598
9.469	0.586
9.474	0.781
9.479	1.397
9.484	0.547
9.489	1.187
9.494	0.824
9.499	0.568
9.504	1.079
9.509	0.238
9.514	1.130
9.519	1.215
9.524	0.277
9.529	0.829
9.534	0.029
9.539	0.660
9.544	1.043
9.549	0.925
9.554	0.567
9.559	0.379
9.564	0.922
9.569	0.060
9.574	0.627
9.579	0.587
9.584	0.449
9.589	0.379
9.594	1.247
9.599	0.744
9.604	0.449
9.609	0.957
9.614	0.580
9.619	0.871
9.624	0.313
9.629	0.770
9.634	1.068
9.639	0.980
9.644	0.120
9.649	0.890
9.654	0.382
9.659	0.885
9.664	0.920
9.669	0.772
9.674	1.295
9.679	0.511
9.684	0.853
9.689	0.597
9.694	0.844
9.699	0.883
9.704	0.279
9.709	0.313
9.714	0.799
9.719	0.840
9.724	0.695
9.729	0.450
9.734	0.890
9.739	0.637
9.744	0.748
9.749	0.484
9.754	1.355
9.759	0.731
9.764	1.265
9.769	0.711
9.774	0.777
9.779	1.001
9.784	0.589
9.789	1.173
9.794	0.541
9.799	0.523
9.804	0.170
9.809	0.436
9.814	0.480
9.819	1.124
9.824	0.862
9.829	0.333
9.834	0.655
9.839	0.469
9.844	0.404
9.849	0.239
9.854	0.196
9.859	0.550
9.864	1.102
9.869	0.602
9.874	0.703
9.879	0.125
9.884	0.816
9.889	0.518
9.894	0.330
9.899	0.887
9.904	1.133
9.909	0.270
9.914	0.761
9.919	0.833
9.924	0.164
9.929	0.846
9.934	0.576
9.939	0.338
9.944	0.643
9.949	0.375
9.954	0.387
9.959	0.246
9.964	0.450
9.969	0.108
9.974	0.930
9.979	0.216
9.984	0.624
9.989	1.346
9.994	1.539
[truncated: 1 more rows]
