# Supplementary material for: Chemometric Analysis of a Ternary Mixture of Caffeine, Quinic Acid, and Nicotinic Acid by Terahertz Spectroscopy
Source: ACS Omega. 2022 Sep 27;7(40):35783–91. doi: 10.1021/acsomega.2c03808 (PMC9558605; doi:10.1021/acsomega.2c03808)
Supplement: Supplementary file 2 — ao2c03808_si_002.zip [file ao2c03808_si_002.zip › data_and_codes/extended_data/id0-48_run001/fda-4-6.csv]

0.000	1709.953
0.005	811.197
0.010	722.515
0.015	1239.711
0.020	1595.941
0.025	271.290
0.030	665.002
0.035	779.153
0.040	712.016
0.045	1360.970
0.050	870.362
0.055	1285.637
0.060	496.600
0.065	239.492
0.070	686.345
0.075	569.688
0.080	373.287
0.085	304.019
0.090	403.680
0.095	819.920
0.100	821.876
0.105	1868.610
0.110	2885.495
0.115	2336.515
0.120	4230.093
0.125	3310.065
0.130	1761.586
0.135	2779.755
0.140	2987.390
0.145	3059.866
0.150	2638.868
0.155	2514.288
0.160	2481.914
0.165	2496.451
0.170	2599.274
0.175	4055.895
0.180	4815.866
0.185	4453.643
0.190	5396.199
0.195	6701.962
0.200	6972.263
0.205	6009.081
0.210	6149.888
0.215	5614.531
0.220	6639.881
0.225	6388.784
0.230	7166.416
0.235	8557.825
0.240	8172.035
0.245	8098.646
0.250	8017.445
0.255	8070.644
0.260	7819.689
0.265	8723.837
0.270	8668.950
0.275	9971.751
0.280	9263.138
0.285	8269.745
0.290	8703.712
0.295	9459.973
0.300	9225.758
0.305	9076.436
0.310	9974.962
0.315	9686.571
0.320	10174.403
0.325	9883.827
0.330	10375.483
0.335	9580.413
0.340	9547.737
0.345	9230.182
0.350	10013.325
0.355	10008.547
0.360	9049.053
0.365	10007.639
0.370	10737.476
0.375	10632.759
0.380	9729.607
0.385	10110.431
0.390	9946.236
0.395	10179.381
0.400	9723.767
0.405	10094.743
0.410	10073.433
0.415	10002.320
0.420	9631.562
0.425	9462.928
0.430	9603.367
0.435	8979.920
0.440	8901.470
0.445	9555.655
0.450	9760.693
0.455	9076.090
0.460	9695.614
0.465	9143.829
0.470	9196.715
0.475	9269.029
0.480	9343.328
0.485	9610.676
0.490	9572.898
0.495	9380.332
0.500	9272.500
0.505	9485.137
0.510	9428.758
0.515	9433.501
0.520	9329.849
0.525	9245.623
0.530	8926.367
0.535	8844.669
0.540	9235.969
0.545	8929.021
0.550	7817.391
0.555	5349.387
0.560	3538.965
0.565	7030.186
0.570	8050.719
0.575	8379.077
0.580	8776.111
0.585	8671.841
0.590	8555.509
0.595	8781.914
0.600	8995.733
0.605	8565.609
0.610	8805.422
0.615	8888.550
0.620	8579.100
0.625	8561.297
0.630	8522.392
0.635	8461.801
0.640	8256.901
0.645	8191.365
0.650	7915.422
0.655	8231.631
0.660	7900.138
0.665	7610.949
0.670	7720.821
0.675	7779.279
0.680	7607.737
0.685	7514.735
0.690	7407.854
0.695	7449.431
0.700	7411.581
0.705	6994.310
0.710	7200.930
0.715	7155.678
0.720	6989.041
0.725	7043.794
0.730	6889.008
0.735	6843.129
0.740	6896.057
0.745	6343.728
0.750	5066.775
0.755	3426.176
0.760	5485.485
0.765	6070.653
0.770	6098.455
0.775	6290.515
0.780	6277.759
0.785	6083.126
0.790	5930.104
0.795	6095.215
0.800	5891.116
0.805	5769.375
0.810	5759.919
0.815	5693.546
0.820	5727.736
0.825	5703.707
0.830	5478.716
0.835	5591.114
0.840	5686.878
0.845	5432.619
0.850	5414.156
0.855	5590.823
0.860	5442.718
0.865	5459.828
0.870	5368.620
0.875	5347.287
0.880	5346.424
0.885	5211.178
0.890	5119.756
0.895	5174.593
0.900	4965.855
0.905	4822.413
0.910	4921.358
0.915	4767.076
0.920	4602.542
0.925	4615.421
0.930	4628.632
0.935	4610.307
0.940	4563.913
0.945	4437.626
0.950	4512.922
0.955	4522.838
0.960	4361.185
0.965	4334.712
0.970	4301.874
0.975	4304.046
0.980	4022.153
0.985	3765.320
0.990	2527.009
0.995	3360.677
1.000	3687.046
1.005	4042.964
1.010	4022.687
1.015	3775.578
1.020	3820.719
1.025	3854.029
1.030	3773.278
1.035	3621.912
1.040	3566.638
1.045	3629.883
1.050	3608.689
1.055	3399.459
1.060	3488.251
1.065	3511.799
1.070	3396.796
1.075	3253.018
1.080	3211.273
1.085	3023.192
1.090	2552.182
1.095	1241.299
1.100	193.488
1.105	1051.393
1.110	1786.481
1.115	978.261
1.120	1814.576
1.125	2545.424
1.130	2794.413
1.135	2812.721
1.140	2722.294
1.145	2656.193
1.150	2279.461
1.155	1285.925
1.160	896.591
1.165	131.734
1.170	703.976
1.175	1807.392
1.180	2293.914
1.185	2533.178
1.190	2645.695
1.195	2547.978
1.200	2561.373
1.205	2178.402
1.210	784.191
1.215	1704.905
1.220	2246.127
1.225	2205.464
1.230	1194.510
1.235	1553.343
1.240	2222.531
1.245	2554.009
1.250	2563.243
1.255	2604.204
1.260	2587.212
1.265	2508.841
1.270	2590.594
1.275	2518.808
1.280	2346.724
1.285	2452.562
1.290	2519.688
1.295	2358.918
1.300	2432.377
1.305	2456.211
1.310	2397.936
1.315	2408.432
1.320	2364.247
1.325	2102.269
1.330	2293.162
1.335	2292.588
1.340	2320.976
1.345	2389.504
1.350	2217.658
1.355	2222.216
1.360	2276.079
1.365	2179.063
1.370	2101.206
1.375	2113.590
1.380	2089.582
1.385	1985.383
1.390	1942.669
1.395	1879.697
1.400	1779.989
1.405	1495.405
1.410	630.333
1.415	60.437
1.420	933.801
1.425	1516.021
1.430	1744.142
1.435	1878.203
1.440	1872.988
1.445	1816.931
1.450	1878.593
1.455	1912.230
1.460	1822.515
1.465	1821.477
1.470	1840.619
1.475	1774.888
1.480	1738.330
1.485	1727.058
1.490	1724.921
1.495	1687.012
1.500	1628.648
1.505	1646.735
1.510	1650.144
1.515	1597.943
1.520	1579.901
1.525	1610.177
1.530	1589.366
1.535	1555.055
1.540	1536.880
1.545	1462.544
1.550	1519.968
1.555	1479.637
1.560	1457.179
1.565	1499.548
1.570	1454.607
1.575	1386.952
1.580	1403.280
1.585	1381.333
1.590	1275.959
1.595	1217.761
1.600	1026.363
1.605	355.131
1.610	620.229
1.615	1011.800
1.620	1138.134
1.625	1149.399
1.630	1111.777
1.635	1089.033
1.640	1057.803
1.645	959.066
1.650	876.597
1.655	696.277
1.660	246.814
1.665	48.503
1.670	29.106
1.675	51.581
1.680	109.578
1.685	401.236
1.690	620.447
1.695	720.610
1.700	720.445
1.705	658.176
1.710	468.058
1.715	104.913
1.720	34.433
1.725	67.772
1.730	324.565
1.735	583.923
1.740	716.081
1.745	782.477
1.750	817.715
1.755	802.071
1.760	782.125
1.765	444.047
1.770	560.243
1.775	712.278
1.780	761.043
1.785	742.239
1.790	700.946
1.795	492.245
1.800	169.548
1.805	355.955
1.810	612.408
1.815	694.425
1.820	712.929
1.825	722.081
1.830	714.449
1.835	702.422
1.840	690.123
1.845	684.119
1.850	662.008
1.855	627.638
1.860	577.506
1.865	422.517
1.870	97.716
1.875	96.578
1.880	395.484
1.885	540.127
1.890	587.985
1.895	610.093
1.900	617.531
1.905	603.063
1.910	569.839
1.915	515.922
1.920	227.700
1.925	9.611
1.930	326.797
1.935	493.314
1.940	555.755
1.945	574.300
1.950	576.301
1.955	576.881
1.960	575.470
1.965	565.932
1.970	566.478
1.975	568.076
1.980	557.456
1.985	557.120
1.990	551.752
1.995	540.665
2.000	534.005
2.005	529.465
2.010	523.098
2.015	521.536
2.020	424.965
2.025	458.002
2.030	475.454
2.035	453.472
2.040	353.906
2.045	94.671
2.050	261.190
2.055	393.976
2.060	438.338
2.065	441.291
2.070	429.570
2.075	336.097
2.080	154.425
2.085	328.476
2.090	406.529
2.095	426.356
2.100	435.036
2.105	434.244
2.110	429.279
2.115	428.579
2.120	423.854
2.125	415.904
2.130	405.875
2.135	395.786
2.140	384.018
2.145	364.518
2.150	335.954
2.155	304.913
2.160	226.373
2.165	62.582
2.170	11.125
2.175	87.944
2.180	194.960
2.185	245.439
2.190	245.918
2.195	130.663
2.200	21.314
2.205	51.642
2.210	162.894
2.215	217.571
2.220	131.316
2.225	20.368
2.230	36.592
2.235	145.676
2.240	224.163
2.245	248.356
2.250	237.446
2.255	234.759
2.260	172.591
2.265	40.194
2.270	18.775
2.275	54.412
2.280	149.616
2.285	213.611
2.290	241.941
2.295	251.889
2.300	257.315
2.305	256.126
2.310	252.617
2.315	245.912
2.320	221.683
2.325	201.807
2.330	213.976
2.335	210.857
2.340	201.531
2.345	139.071
2.350	22.674
2.355	109.505
2.360	155.121
2.365	144.999
2.370	55.553
2.375	75.395
2.380	129.212
2.385	132.332
2.390	57.782
2.395	9.315
2.400	14.849
2.405	65.315
2.410	119.921
2.415	147.227
2.420	161.133
2.425	164.561
2.430	155.939
2.435	134.407
2.440	154.435
2.445	160.136
2.450	132.871
2.455	128.696
2.460	92.534
2.465	22.062
2.470	14.883
2.475	42.375
2.480	98.139
2.485	131.056
2.490	145.679
2.495	152.116
2.500	154.011
2.505	156.014
2.510	153.658
2.515	151.247
2.520	150.830
2.525	150.230
2.530	148.416
2.535	146.879
2.540	145.206
2.545	142.924
2.550	140.599
2.555	137.493
2.560	135.013
2.565	135.739
2.570	117.259
2.575	109.826
2.580	120.151
2.585	122.589
2.590	121.417
2.595	115.343
2.600	112.519
2.605	107.395
2.610	100.010
2.615	92.664
2.620	84.081
2.625	71.107
2.630	36.171
2.635	10.017
2.640	3.689
2.645	2.511
2.650	6.671
2.655	11.992
2.660	25.342
2.665	30.217
2.670	10.974
2.675	40.474
2.680	62.739
2.685	63.019
2.690	32.298
2.695	20.990
2.700	60.036
2.705	76.455
2.710	83.824
2.715	86.947
2.720	87.644
2.725	84.931
2.730	85.417
2.735	83.074
2.740	80.276
2.745	72.356
2.750	66.903
2.755	61.294
2.760	53.847
2.765	35.455
2.770	8.832
2.775	2.095
2.780	1.016
2.785	4.582
2.790	13.875
2.795	26.395
2.800	40.144
2.805	51.572
2.810	60.646
2.815	64.979
2.820	68.849
2.825	69.765
2.830	70.666
2.835	71.171
2.840	69.910
2.845	69.224
2.850	67.429
2.855	65.963
2.860	64.594
2.865	61.872
2.870	58.524
2.875	56.213
2.880	31.022
2.885	7.447
2.890	6.449
2.895	14.010
2.900	34.986
2.905	46.741
2.910	52.967
2.915	56.999
2.920	56.007
2.925	57.029
2.930	55.486
2.935	52.836
2.940	49.897
2.945	45.282
2.950	44.002
2.955	38.247
2.960	31.139
2.965	13.434
2.970	3.945
2.975	2.362
2.980	3.573
2.985	6.609
2.990	14.220
2.995	20.455
3.000	16.432
3.005	8.049
3.010	0.508
3.015	0.571
3.020	1.973
3.025	6.030
3.030	7.184
3.035	13.872
3.040	17.771
3.045	8.680
3.050	5.380
3.055	10.505
3.060	20.199
3.065	25.527
3.070	30.240
3.075	30.746
3.080	31.938
3.085	31.601
3.090	30.287
3.095	31.096
3.100	31.226
3.105	30.088
3.110	31.218
3.115	29.956
3.120	28.288
3.125	24.782
3.130	11.364
3.135	4.124
3.140	1.156
3.145	3.393
3.150	7.054
3.155	10.914
3.160	17.786
3.165	8.291
3.170	3.328
3.175	2.652
3.180	6.688
3.185	7.849
3.190	3.420
3.195	12.736
3.200	17.202
3.205	20.325
3.210	23.333
3.215	15.395
3.220	10.407
3.225	18.557
3.230	18.112
3.235	8.635
3.240	3.319
3.245	11.427
3.250	16.002
3.255	19.977
3.260	21.155
3.265	21.614
3.270	22.216
3.275	22.005
3.280	21.684
3.285	20.422
3.290	18.992
3.295	20.487
3.300	18.544
3.305	17.959
3.310	17.835
3.315	19.066
3.320	16.511
3.325	13.945
3.330	7.049
3.335	1.644
3.340	1.495
3.345	4.365
3.350	7.456
3.355	10.725
3.360	14.123
3.365	14.261
3.370	15.199
3.375	16.193
3.380	16.343
3.385	16.888
3.390	16.462
3.395	16.170
3.400	15.537
3.405	15.170
3.410	15.505
3.415	15.880
3.420	16.268
3.425	14.639
3.430	15.386
3.435	15.212
3.440	14.084
3.445	16.117
3.450	15.254
3.455	15.943
3.460	14.985
3.465	15.518
3.470	14.297
3.475	12.651
3.480	14.225
3.485	12.455
3.490	14.265
3.495	13.989
3.500	11.681
3.505	4.828
3.510	10.047
3.515	7.956
3.520	9.377
3.525	10.914
3.530	9.424
3.535	11.207
3.540	6.716
3.545	2.554
3.550	2.355
3.555	8.010
3.560	9.496
3.565	11.432
3.570	10.594
3.575	9.926
3.580	10.910
3.585	9.647
3.590	8.700
3.595	7.740
3.600	2.560
3.605	1.274
3.610	1.225
3.615	2.060
3.620	0.771
3.625	3.209
3.630	5.161
3.635	6.995
3.640	5.956
3.645	5.321
3.650	1.389
3.655	0.432
3.660	0.538
3.665	0.831
3.670	1.855
3.675	2.295
3.680	2.014
3.685	4.860
3.690	3.410
3.695	3.913
3.700	0.669
3.705	4.096
3.710	6.329
3.715	6.224
3.720	6.648
3.725	6.449
3.730	5.338
3.735	5.977
3.740	5.207
3.745	5.446
3.750	5.508
3.755	6.380
3.760	8.028
3.765	7.581
3.770	6.079
3.775	7.142
3.780	6.354
3.785	5.326
3.790	4.539
3.795	4.248
3.800	0.983
3.805	0.956
3.810	0.910
3.815	0.503
3.820	0.868
3.825	1.457
3.830	1.298
3.835	2.120
3.840	2.759
3.845	4.019
3.850	3.330
3.855	4.680
3.860	4.490
3.865	0.681
3.870	4.761
3.875	5.685
3.880	5.918
3.885	5.537
3.890	6.046
3.895	5.761
3.900	4.350
3.905	6.157
3.910	5.017
3.915	5.068
3.920	4.378
3.925	4.602
3.930	1.214
3.935	3.655
3.940	4.475
3.945	4.178
3.950	3.012
3.955	1.437
3.960	0.926
3.965	1.356
3.970	1.213
3.975	0.860
3.980	1.109
3.985	0.736
3.990	1.248
3.995	0.263
4.000	1.639
4.005	0.721
4.010	0.297
4.015	1.376
4.020	2.428
4.025	2.104
4.030	1.670
4.035	2.180
4.040	2.610
4.045	2.299
4.050	2.678
4.055	2.133
4.060	2.459
4.065	2.018
4.070	3.062
4.075	3.878
4.080	2.126
4.085	1.359
4.090	2.955
4.095	3.084
4.100	3.065
4.105	3.084
4.110	2.401
4.115	3.241
4.120	2.431
4.125	2.937
4.130	1.400
4.135	1.868
4.140	2.319
4.145	2.350
4.150	3.102
4.155	2.698
4.160	1.657
4.165	0.362
4.170	0.346
4.175	0.697
4.180	0.431
4.185	1.176
4.190	1.196
4.195	0.727
4.200	0.744
4.205	1.019
4.210	1.189
4.215	2.160
4.220	0.311
4.225	0.363
4.230	1.697
4.235	0.363
4.240	1.341
4.245	2.831
4.250	0.962
4.255	1.805
4.260	2.910
4.265	1.047
4.270	2.818
4.275	3.857
4.280	3.420
4.285	3.067
4.290	2.993
4.295	2.797
4.300	2.161
4.305	2.077
4.310	3.618
4.315	3.291
4.320	2.700
4.325	2.093
4.330	2.598
4.335	2.303
4.340	1.661
4.345	1.379
4.350	2.119
4.355	2.333
4.360	1.365
4.365	3.434
4.370	2.946
4.375	2.552
4.380	1.656
4.385	2.321
4.390	2.256
4.395	1.954
4.400	2.770
4.405	2.907
4.410	2.237
4.415	2.113
4.420	2.276
4.425	1.577
4.430	2.727
4.435	2.146
4.440	0.901
4.445	2.117
4.450	1.606
4.455	1.363
4.460	0.744
4.465	0.598
4.470	0.464
4.475	0.447
4.480	0.498
4.485	0.431
4.490	1.197
4.495	0.581
4.500	0.303
4.505	0.289
4.510	0.368
4.515	0.353
4.520	0.639
4.525	0.786
4.530	0.709
4.535	1.510
4.540	0.836
4.545	1.057
4.550	0.360
4.555	0.258
4.560	1.238
4.565	0.929
4.570	0.954
4.575	1.797
4.580	0.193
4.585	1.600
4.590	0.820
4.595	0.666
4.600	1.401
4.605	0.688
4.610	0.755
4.615	0.294
4.620	0.986
4.625	0.444
4.630	0.655
4.635	0.549
4.640	0.886
4.645	1.476
4.650	1.576
4.655	1.413
4.660	0.520
4.665	1.385
4.670	1.071
4.675	1.677
4.680	1.023
4.685	0.144
4.690	1.275
4.695	1.049
4.700	0.159
4.705	0.292
4.710	0.805
4.715	0.577
4.720	1.662
4.725	0.488
4.730	0.732
4.735	0.871
4.740	1.322
4.745	0.488
4.750	1.034
4.755	1.020
4.760	1.072
4.765	0.781
4.770	0.867
4.775	1.550
4.780	0.714
4.785	0.580
4.790	1.458
4.795	0.484
4.800	0.803
4.805	1.896
4.810	1.278
4.815	1.078
4.820	1.079
4.825	1.778
4.830	0.967
4.835	1.885
4.840	0.943
4.845	0.878
4.850	0.418
4.855	1.461
4.860	1.900
4.865	1.118
4.870	1.165
4.875	1.009
4.880	0.676
4.885	0.837
4.890	0.608
4.895	0.799
4.900	0.259
4.905	0.937
4.910	0.546
4.915	1.272
4.920	1.698
4.925	1.224
4.930	1.759
4.935	0.556
4.940	1.819
4.945	0.185
4.950	0.567
4.955	0.750
4.960	1.405
4.965	1.564
4.970	0.850
4.975	0.343
4.980	0.471
4.985	1.596
4.990	2.015
4.995	0.634
5.000	0.478
5.005	0.286
5.010	0.424
5.015	0.950
5.020	0.802
5.025	0.321
5.030	0.840
5.035	0.383
5.040	0.569
5.045	0.821
5.050	1.684
5.055	0.546
5.060	0.922
5.065	0.255
5.070	0.534
5.075	1.150
5.080	0.769
5.085	1.086
5.090	1.331
5.095	1.013
5.100	0.669
5.105	0.436
5.110	0.852
5.115	0.811
5.120	1.259
5.125	0.361
5.130	0.104
5.135	0.590
5.140	0.544
5.145	1.032
5.150	0.737
5.155	1.033
5.160	0.814
5.165	1.143
5.170	1.080
5.175	0.867
5.180	0.482
5.185	0.429
5.190	0.691
5.195	0.893
5.200	0.278
5.205	1.401
5.210	1.045
5.215	0.543
5.220	0.328
5.225	0.633
5.230	1.050
5.235	0.791
5.240	0.657
5.245	0.946
5.250	0.740
5.255	1.402
5.260	1.458
5.265	1.588
5.270	1.011
5.275	0.878
5.280	2.392
5.285	0.595
5.290	1.132
5.295	0.580
5.300	0.640
5.305	0.334
5.310	0.534
5.315	0.424
5.320	0.697
5.325	0.654
5.330	0.824
5.335	1.060
5.340	0.390
5.345	0.816
5.350	0.957
5.355	0.868
5.360	1.069
5.365	1.322
5.370	0.736
5.375	1.359
5.380	1.256
5.385	1.194
5.390	1.872
5.395	1.578
5.400	1.022
5.405	2.053
5.410	1.788
5.415	0.948
5.420	1.109
5.425	0.737
5.430	1.517
5.435	1.604
5.440	0.424
5.445	1.115
5.450	0.520
5.455	1.163
5.460	0.807
5.465	1.154
5.470	0.858
5.475	1.863
5.480	1.103
5.485	1.336
5.490	1.136
5.495	0.390
5.500	1.490
5.505	1.072
5.510	1.156
5.515	0.537
5.520	1.469
5.525	1.450
5.530	0.112
5.535	1.023
5.540	0.760
5.545	0.271
5.550	0.496
5.555	0.563
5.560	1.604
5.565	0.943
5.570	1.078
5.575	1.265
5.580	1.329
5.585	0.311
5.590	0.824
5.595	0.791
5.600	0.712
5.605	0.144
5.610	0.785
5.615	0.367
5.620	0.122
5.625	0.801
5.630	1.185
5.635	1.644
5.640	0.663
5.645	0.824
5.650	0.975
5.655	0.331
5.660	0.124
5.665	1.297
5.670	0.623
5.675	0.383
5.680	0.583
5.685	0.704
5.690	1.051
5.695	0.843
5.700	0.416
5.705	0.539
5.710	1.201
5.715	0.430
5.720	0.696
5.725	1.249
5.730	1.087
5.735	0.852
5.740	1.233
5.745	0.556
5.750	0.690
5.755	0.958
5.760	0.862
5.765	0.277
5.770	0.763
5.775	0.487
5.780	1.193
5.785	1.585
5.790	1.636
5.795	0.881
5.800	1.123
5.805	0.511
5.810	1.028
5.815	1.760
5.820	0.815
5.825	0.766
5.830	0.420
5.835	1.168
5.840	0.337
5.845	0.832
5.850	0.395
5.855	0.303
5.860	0.909
5.865	0.267
5.870	0.194
5.875	0.934
5.880	1.044
5.885	0.772
5.890	0.782
5.895	0.831
5.900	0.419
5.905	0.668
5.910	0.903
5.915	0.440
5.920	0.916
5.925	0.401
5.930	0.145
5.935	0.622
5.940	0.875
5.945	0.502
5.950	1.280
5.955	0.112
5.960	0.548
5.965	1.235
5.970	0.988
5.975	0.466
5.980	0.498
5.985	0.580
5.990	0.845
5.995	0.269
6.000	1.126
6.005	0.265
6.010	0.123
6.015	0.883
6.020	0.511
6.025	0.599
6.030	0.806
6.035	0.622
6.040	0.708
6.045	0.193
6.050	0.614
6.055	0.768
6.060	0.464
6.065	0.239
6.070	0.389
6.075	0.624
6.080	1.059
6.085	0.523
6.090	0.297
6.095	0.579
6.100	0.931
6.105	0.864
6.110	0.875
6.115	0.379
6.120	0.776
6.125	0.175
6.130	0.936
6.135	0.966
6.140	0.418
6.145	1.077
6.150	0.298
6.155	0.343
6.160	0.377
6.165	0.658
6.170	0.215
6.175	0.703
6.180	0.639
6.185	0.387
6.190	0.413
6.195	0.671
6.200	1.068
6.205	0.753
6.210	0.685
6.215	0.391
6.220	0.996
6.225	0.361
6.230	0.271
6.235	1.374
6.240	0.426
6.245	0.211
6.250	0.406
6.255	0.628
6.260	1.103
6.265	0.557
6.270	0.352
6.275	0.886
6.280	0.233
6.285	0.569
6.290	0.773
6.295	0.621
6.300	0.664
6.305	0.792
6.310	0.810
6.315	1.248
6.320	0.279
6.325	0.659
6.330	0.868
6.335	0.693
6.340	0.364
6.345	0.790
6.350	0.862
6.355	0.941
6.360	0.539
6.365	0.934
6.370	0.130
6.375	0.623
6.380	0.045
6.385	0.698
6.390	1.044
6.395	0.992
6.400	1.127
6.405	0.691
6.410	0.469
6.415	1.162
6.420	0.258
6.425	0.936
6.430	0.913
6.435	0.348
6.440	0.871
6.445	1.060
6.450	1.003
6.455	0.556
6.460	0.344
6.465	0.454
6.470	0.421
6.475	0.387
6.480	0.685
6.485	0.825
6.490	0.517
6.495	1.357
6.500	0.345
6.505	0.478
6.510	0.151
6.515	0.623
6.520	0.133
6.525	0.777
6.530	0.830
6.535	0.712
6.540	0.635
6.545	0.708
6.550	0.504
6.555	1.047
6.560	1.023
6.565	0.420
6.570	0.544
6.575	0.846
6.580	1.146
6.585	0.811
6.590	0.663
6.595	0.488
6.600	0.711
6.605	0.890
6.610	0.773
6.615	0.180
6.620	0.292
6.625	0.603
6.630	0.878
6.635	0.796
6.640	0.577
6.645	0.786
6.650	1.115
6.655	0.233
6.660	1.104
6.665	0.658
6.670	0.443
6.675	0.518
6.680	0.463
6.685	0.522
6.690	0.647
6.695	0.915
6.700	1.001
6.705	1.320
6.710	0.765
6.715	0.303
6.720	0.614
6.725	0.488
6.730	0.303
6.735	0.512
6.740	0.776
6.745	0.503
6.750	1.039
6.755	0.828
6.760	0.564
6.765	1.093
6.770	0.078
6.775	0.791
6.780	0.059
6.785	1.078
6.790	0.453
6.795	0.524
6.800	0.453
6.805	0.468
6.810	0.330
6.815	0.070
6.820	1.049
6.825	0.903
6.830	0.494
6.835	0.728
6.840	0.689
6.845	0.942
6.850	0.448
6.855	0.370
6.860	0.254
6.865	0.028
6.870	1.421
6.875	0.815
6.880	0.411
6.885	0.392
6.890	0.456
6.895	1.673
6.900	0.031
6.905	0.230
6.910	0.187
6.915	0.618
6.920	1.361
6.925	1.128
6.930	0.339
6.935	0.580
6.940	0.701
6.945	0.709
6.950	0.580
6.955	0.931
6.960	0.363
6.965	0.894
6.970	0.326
6.975	0.499
6.980	0.310
6.985	0.507
6.990	0.677
6.995	1.451
7.000	0.607
7.005	0.605
7.010	0.234
7.015	0.539
7.020	0.565
7.025	0.715
7.030	0.466
7.035	0.597
7.040	0.204
7.045	0.148
7.050	0.194
7.055	0.653
7.060	0.277
7.065	0.175
7.070	0.933
7.075	0.318
7.080	0.443
7.085	0.251
7.090	0.815
7.095	0.432
7.100	0.751
7.105	0.257
7.110	0.824
7.115	0.759
7.120	0.941
7.125	0.497
7.130	1.224
7.135	0.388
7.140	0.669
7.145	1.159
7.150	0.192
7.155	0.706
7.160	0.887
7.165	0.700
7.170	0.575
7.175	0.547
7.180	0.659
7.185	1.116
7.190	1.002
7.195	0.710
7.200	0.166
7.205	1.321
7.210	0.497
7.215	0.500
7.220	0.758
7.225	0.725
7.230	0.458
7.235	0.349
7.240	0.510
7.245	1.048
7.250	0.102
7.255	0.451
7.260	0.524
7.265	0.474
7.270	0.704
7.275	0.783
7.280	0.234
7.285	0.601
7.290	1.226
7.295	1.434
7.300	0.344
7.305	0.689
7.310	0.619
7.315	1.103
7.320	1.117
7.325	0.338
7.330	0.528
7.335	0.759
7.340	1.135
7.345	0.796
7.350	0.608
7.355	0.213
7.360	0.521
7.365	0.550
7.370	0.231
7.375	0.551
7.380	0.773
7.385	0.579
7.390	0.094
7.395	1.008
7.400	0.893
7.405	0.728
7.410	0.243
7.415	1.213
7.420	0.552
7.425	0.964
7.430	0.723
7.435	1.211
7.440	0.221
7.445	1.267
7.450	0.449
7.455	0.480
7.460	0.591
7.465	0.471
7.470	0.859
7.475	0.846
7.480	0.525
7.485	0.762
7.490	0.863
7.495	0.754
7.500	0.297
7.505	0.600
7.510	0.926
7.515	0.647
7.520	0.339
7.525	1.099
7.530	0.750
7.535	0.984
7.540	0.150
7.545	0.597
7.550	1.054
7.555	1.098
7.560	0.772
7.565	0.714
7.570	0.181
7.575	0.461
7.580	0.273
7.585	1.174
7.590	1.237
7.595	0.618
7.600	0.604
7.605	0.740
7.610	0.856
7.615	0.173
7.620	1.367
7.625	1.114
7.630	0.843
7.635	1.009
7.640	0.965
7.645	0.210
7.650	1.428
7.655	0.356
7.660	0.458
7.665	1.212
7.670	0.487
7.675	0.377
7.680	0.808
7.685	0.212
7.690	0.620
7.695	1.122
7.700	0.389
7.705	1.031
7.710	0.395
7.715	1.026
7.720	0.269
7.725	1.145
7.730	0.615
7.735	0.915
7.740	0.569
7.745	0.219
7.750	1.036
7.755	0.339
7.760	0.272
7.765	1.028
7.770	1.035
7.775	0.315
7.780	0.985
7.785	0.383
7.790	0.339
7.795	0.154
7.800	0.730
7.805	1.145
7.810	0.676
7.815	0.590
7.820	0.653
7.825	0.518
7.830	0.132
7.835	0.426
7.840	0.247
7.845	1.216
7.850	0.259
7.855	0.816
7.860	1.002
7.865	0.701
7.870	0.984
7.875	0.467
7.880	0.490
7.885	0.387
7.890	0.869
7.895	0.278
7.900	0.876
7.905	1.351
7.910	0.566
7.915	1.230
7.920	1.171
7.925	0.083
7.930	1.035
7.935	0.713
7.940	1.224
7.945	0.397
7.950	0.605
7.955	0.428
7.960	0.530
7.965	0.234
7.970	1.704
7.975	1.792
7.980	0.311
7.985	1.067
7.990	0.783
7.995	1.450
8.000	0.634
8.005	0.610
8.010	0.484
8.015	1.294
8.020	0.427
8.025	1.602
8.030	0.442
8.035	0.423
8.040	0.396
8.045	0.603
8.050	1.181
8.055	1.020
8.060	0.966
8.065	0.393
8.070	0.845
8.075	0.835
8.080	0.428
8.085	1.570
8.090	0.310
8.095	0.283
8.100	0.059
8.105	1.378
8.110	0.770
8.115	0.709
8.120	0.514
8.125	0.410
8.130	0.464
8.135	0.835
8.140	0.446
8.145	0.159
8.150	0.527
8.155	0.632
8.160	0.179
8.165	1.218
8.170	0.780
8.175	0.707
8.180	0.681
8.185	0.692
8.190	0.273
8.194	0.577
8.199	1.450
8.204	0.473
8.209	0.591
8.214	1.112
8.219	0.191
8.224	0.653
8.229	0.658
8.234	0.132
8.239	0.701
8.244	0.324
8.249	0.753
8.254	0.755
8.259	0.944
8.264	0.414
8.269	0.795
8.274	0.581
8.279	0.871
8.284	0.141
8.289	1.166
8.294	1.061
8.299	0.280
8.304	0.234
8.309	0.365
8.314	0.142
8.319	0.675
8.324	0.648
8.329	0.432
8.334	0.986
8.339	0.321
8.344	0.931
8.349	0.591
8.354	0.732
8.359	0.238
8.364	0.420
8.369	0.785
8.374	0.349
8.379	0.909
8.384	0.877
8.389	0.289
8.394	0.287
8.399	0.650
8.404	0.422
8.409	0.835
8.414	0.298
8.419	1.041
8.424	0.590
8.429	0.607
8.434	0.566
8.439	0.516
8.444	0.742
8.449	0.791
8.454	0.720
8.459	0.862
8.464	0.859
8.469	0.635
8.474	0.945
8.479	0.862
8.484	0.466
8.489	1.103
8.494	0.598
8.499	0.702
8.504	1.276
8.509	0.295
8.514	0.800
8.519	0.820
8.524	1.105
8.529	0.706
8.534	1.209
8.539	0.743
8.544	1.193
8.549	0.631
8.554	0.853
8.559	0.632
8.564	1.066
8.569	0.541
8.574	0.784
8.579	1.113
8.584	0.912
8.589	0.424
8.594	0.194
8.599	1.305
8.604	0.465
8.609	0.321
8.614	0.828
8.619	0.599
8.624	0.530
8.629	0.746
8.634	0.627
8.639	1.096
8.644	1.586
8.649	0.493
8.654	0.495
8.659	0.262
8.664	0.140
8.669	0.254
8.674	0.367
8.679	1.913
8.684	0.729
8.689	0.381
8.694	0.789
8.699	0.722
8.704	0.152
8.709	0.801
8.714	0.633
8.719	0.554
8.724	0.510
8.729	0.563
8.734	0.082
8.739	0.275
8.744	0.957
8.749	0.268
8.754	0.168
8.759	0.588
8.764	0.844
8.769	0.556
8.774	0.368
8.779	0.571
8.784	0.253
8.789	0.749
8.794	0.688
8.799	0.690
8.804	0.830
8.809	0.269
8.814	0.933
8.819	1.097
8.824	0.838
8.829	0.790
8.834	0.479
8.839	0.356
8.844	0.287
8.849	0.249
8.854	0.961
8.859	0.541
8.864	0.437
8.869	1.103
8.874	1.156
8.879	0.924
8.884	0.501
8.889	0.577
8.894	0.343
8.899	0.889
8.904	1.165
8.909	0.525
8.914	0.140
8.919	0.940
8.924	0.658
8.929	0.918
8.934	0.334
8.939	1.013
8.944	0.935
8.949	0.737
8.954	0.364
8.959	0.616
8.964	0.919
8.969	0.742
8.974	0.885
8.979	1.224
8.984	0.402
8.989	0.133
8.994	1.487
8.999	1.408
9.004	0.606
9.009	0.671
9.014	0.781
9.019	0.713
9.024	0.549
9.029	0.457
9.034	0.707
9.039	0.110
9.044	1.789
9.049	0.945
9.054	0.691
9.059	0.672
9.064	0.644
9.069	0.391
9.074	0.817
9.079	0.852
9.084	0.671
9.089	0.792
9.094	0.238
9.099	0.489
9.104	1.034
9.109	0.863
9.114	0.414
9.119	0.323
9.124	0.751
9.129	1.143
9.134	0.071
9.139	0.940
9.144	0.591
9.149	0.930
9.154	0.921
9.159	0.276
9.164	0.872
9.169	0.774
9.174	0.603
9.179	1.683
9.184	1.122
9.189	0.313
9.194	0.193
9.199	0.591
9.204	0.415
9.209	0.735
9.214	0.780
9.219	0.946
9.224	1.175
9.229	0.363
9.234	1.263
9.239	0.733
9.244	1.343
9.249	1.203
9.254	0.923
9.259	0.280
9.264	0.292
9.269	0.440
9.274	1.418
9.279	0.635
9.284	1.374
9.289	1.033
9.294	1.264
9.299	0.048
9.304	0.644
9.309	0.540
9.314	1.223
9.319	1.248
9.324	0.184
9.329	0.569
9.334	0.428
9.339	0.636
9.344	1.448
9.349	0.109
9.354	0.515
9.359	0.678
9.364	0.814
9.369	1.349
9.374	2.202
9.379	0.636
9.384	0.768
9.389	0.490
9.394	0.647
9.399	0.661
9.404	0.304
9.409	0.324
9.414	0.195
9.419	0.212
9.424	0.578
9.429	0.286
9.434	0.660
9.439	0.678
9.444	0.211
9.449	0.496
9.454	0.413
9.459	0.345
9.464	0.669
9.469	0.907
9.474	0.341
9.479	0.966
9.484	0.514
9.489	0.515
9.494	0.736
9.499	0.552
9.504	0.613
9.509	0.870
9.514	0.849
9.519	1.532
9.524	0.860
9.529	0.480
9.534	0.222
9.539	1.088
9.544	0.390
9.549	0.935
9.554	0.336
9.559	1.041
9.564	0.827
9.569	0.527
9.574	1.068
9.579	0.719
9.584	0.760
9.589	0.605
9.594	1.211
9.599	0.673
9.604	0.466
9.609	0.684
9.614	0.267
9.619	0.095
9.624	0.379
9.629	0.854
9.634	0.551
9.639	0.687
9.644	0.728
9.649	0.355
9.654	0.331
9.659	1.112
9.664	1.352
9.669	0.419
9.674	0.983
9.679	1.481
9.684	0.118
9.689	0.165
9.694	0.977
9.699	0.250
9.704	0.364
9.709	0.878
9.714	0.746
9.719	0.497
9.724	1.827
9.729	1.425
9.734	1.031
9.739	0.232
9.744	0.586
9.749	0.364
9.754	0.856
9.759	0.462
9.764	0.851
9.769	1.215
9.774	0.966
9.779	0.236
9.784	0.843
9.789	1.081
9.794	0.448
9.799	0.704
9.804	1.062
9.809	0.570
9.814	0.243
9.819	0.186
9.824	0.801
9.829	0.859
9.834	0.761
9.839	1.190
9.844	0.270
9.849	1.123
9.854	0.406
9.859	0.626
9.864	0.725
9.869	0.735
9.874	0.328
9.879	0.672
9.884	0.778
9.889	0.938
9.894	0.482
9.899	1.029
9.904	0.425
9.909	1.067
9.914	0.465
9.919	0.884
9.924	0.766
9.929	0.512
9.934	0.592
9.939	0.566
9.944	1.007
9.949	0.362
9.954	0.816
9.959	0.450
9.964	0.664
9.969	0.857
9.974	0.799
9.979	1.071
9.984	0.274
9.989	0.628
9.994	0.077
[truncated: 1 more rows]
