# Supplementary material for: Chemometric Analysis of a Ternary Mixture of Caffeine, Quinic Acid, and Nicotinic Acid by Terahertz Spectroscopy
Source: ACS Omega. 2022 Sep 27;7(40):35783–91. doi: 10.1021/acsomega.2c03808 (PMC9558605; doi:10.1021/acsomega.2c03808)
Supplement: Supplementary file 2 — ao2c03808_si_002.zip [file ao2c03808_si_002.zip › data_and_codes/extended_data/id0-48_run001/fda-4-7.csv]

0.000	927.063
0.005	718.366
0.010	648.048
0.015	1180.084
0.020	1566.051
0.025	245.671
0.030	539.681
0.035	684.915
0.040	519.746
0.045	1154.781
0.050	794.541
0.055	1511.461
0.060	517.777
0.065	89.937
0.070	1115.852
0.075	1153.006
0.080	1472.102
0.085	1146.404
0.090	236.891
0.095	351.594
0.100	705.060
0.105	997.097
0.110	1532.495
0.115	1170.533
0.120	3216.095
0.125	2832.774
0.130	1787.259
0.135	2893.590
0.140	3350.818
0.145	3595.296
0.150	4053.596
0.155	3888.026
0.160	3460.283
0.165	2645.291
0.170	2210.194
0.175	3435.261
0.180	3928.977
0.185	3528.513
0.190	4545.759
0.195	5933.779
0.200	6454.048
0.205	5863.569
0.210	6194.308
0.215	5971.365
0.220	6851.786
0.225	6631.614
0.230	7422.797
0.235	8653.286
0.240	7766.369
0.245	7618.793
0.250	7577.321
0.255	7524.603
0.260	7250.126
0.265	8238.386
0.270	8213.737
0.275	9666.141
0.280	9402.319
0.285	8413.726
0.290	8717.774
0.295	9321.582
0.300	9017.854
0.305	8877.003
0.310	9541.148
0.315	9091.163
0.320	9390.514
0.325	9218.859
0.330	9910.687
0.335	9276.764
0.340	9309.845
0.345	9041.779
0.350	9959.269
0.355	10113.474
0.360	9134.987
0.365	9981.963
0.370	10588.400
0.375	10276.762
0.380	9285.165
0.385	9594.150
0.390	9294.266
0.395	9382.331
0.400	8939.925
0.405	9300.431
0.410	9300.063
0.415	9227.150
0.420	8876.537
0.425	8867.390
0.430	9137.920
0.435	8628.527
0.440	8623.517
0.445	9347.959
0.450	9677.892
0.455	9038.211
0.460	9660.358
0.465	9070.606
0.470	9040.323
0.475	9040.999
0.480	9094.603
0.485	9163.955
0.490	9024.435
0.495	8764.061
0.500	8590.409
0.505	8754.228
0.510	8641.440
0.515	8627.076
0.520	8556.118
0.525	8533.236
0.530	8263.403
0.535	8293.594
0.540	8723.663
0.545	8502.357
0.550	7576.259
0.555	5342.403
0.560	3684.125
0.565	6999.532
0.570	7969.039
0.575	8263.377
0.580	8616.551
0.585	8439.541
0.590	8273.662
0.595	8465.486
0.600	8553.091
0.605	8061.597
0.610	8230.218
0.615	8231.838
0.620	7878.485
0.625	7841.105
0.630	7802.239
0.635	7731.990
0.640	7584.713
0.645	7513.725
0.650	7318.347
0.655	7680.516
0.660	7420.788
0.665	7200.919
0.670	7392.273
0.675	7454.371
0.680	7300.216
0.685	7286.007
0.690	7148.844
0.695	7145.739
0.700	7059.248
0.705	6636.722
0.710	6754.745
0.715	6688.820
0.720	6453.400
0.725	6440.945
0.730	6299.893
0.735	6202.037
0.740	6217.466
0.745	5719.932
0.750	4644.543
0.755	3236.267
0.760	5045.837
0.765	5570.986
0.770	5636.776
0.775	5819.551
0.780	5882.178
0.785	5735.019
0.790	5604.125
0.795	5792.264
0.800	5576.970
0.805	5472.000
0.810	5449.317
0.815	5343.034
0.820	5306.290
0.825	5285.444
0.830	5000.577
0.835	5054.654
0.840	5110.264
0.845	4830.460
0.850	4787.486
0.855	4924.644
0.860	4780.372
0.865	4791.186
0.870	4744.159
0.875	4722.572
0.880	4762.956
0.885	4661.944
0.890	4622.381
0.895	4702.515
0.900	4557.808
0.905	4424.428
0.910	4537.734
0.915	4407.069
0.920	4242.635
0.925	4241.858
0.930	4224.319
0.935	4172.777
0.940	4083.291
0.945	3956.149
0.950	3963.560
0.955	3933.980
0.960	3777.541
0.965	3733.968
0.970	3697.178
0.975	3703.864
0.980	3465.412
0.985	3255.930
0.990	2265.529
0.995	2956.633
1.000	3232.986
1.005	3557.329
1.010	3556.773
1.015	3340.865
1.020	3409.617
1.025	3435.186
1.030	3353.946
1.035	3232.194
1.040	3164.675
1.045	3188.123
1.050	3153.815
1.055	2941.864
1.060	2981.382
1.065	2986.857
1.070	2853.911
1.075	2715.569
1.080	2672.006
1.085	2519.041
1.090	2135.864
1.095	1083.750
1.100	165.299
1.105	956.124
1.110	1568.776
1.115	888.374
1.120	1618.522
1.125	2214.349
1.130	2419.737
1.135	2428.130
1.140	2361.685
1.145	2298.247
1.150	1975.125
1.155	1145.716
1.160	810.031
1.165	132.390
1.170	649.956
1.175	1558.714
1.180	1915.783
1.185	2087.557
1.190	2162.212
1.195	2069.456
1.200	2077.872
1.205	1786.258
1.210	668.937
1.215	1432.848
1.220	1852.542
1.225	1820.298
1.230	1012.419
1.235	1341.817
1.240	1858.018
1.245	2122.125
1.250	2125.722
1.255	2141.322
1.260	2125.127
1.265	2041.971
1.270	2082.612
1.275	2010.545
1.280	1858.271
1.285	1907.880
1.290	1937.790
1.295	1797.811
1.300	1829.934
1.305	1834.807
1.310	1766.530
1.315	1759.958
1.320	1709.517
1.325	1515.550
1.330	1626.054
1.335	1605.016
1.340	1601.452
1.345	1625.544
1.350	1500.847
1.355	1500.976
1.360	1551.083
1.365	1498.699
1.370	1475.969
1.375	1507.813
1.380	1518.281
1.385	1458.081
1.390	1442.854
1.395	1401.457
1.400	1333.107
1.405	1131.519
1.410	495.828
1.415	20.449
1.420	752.256
1.425	1173.870
1.430	1337.767
1.435	1436.323
1.440	1432.061
1.445	1399.389
1.450	1451.999
1.455	1481.190
1.460	1420.868
1.465	1424.382
1.470	1450.055
1.475	1396.150
1.480	1372.315
1.485	1363.746
1.490	1359.484
1.495	1322.275
1.500	1263.853
1.505	1269.650
1.510	1262.814
1.515	1217.299
1.520	1194.008
1.525	1213.235
1.530	1187.931
1.535	1159.706
1.540	1144.838
1.545	1090.892
1.550	1130.667
1.555	1101.134
1.560	1085.032
1.565	1121.655
1.570	1090.189
1.575	1041.746
1.580	1055.761
1.585	1036.520
1.590	958.274
1.595	914.382
1.600	778.111
1.605	268.611
1.610	481.510
1.615	752.463
1.620	834.583
1.625	831.915
1.630	797.817
1.635	775.861
1.640	747.900
1.645	675.535
1.650	616.242
1.655	502.611
1.660	193.075
1.665	43.664
1.670	30.661
1.675	46.783
1.680	86.274
1.685	308.083
1.690	459.875
1.695	526.367
1.700	519.736
1.705	472.476
1.710	340.683
1.715	77.355
1.720	33.252
1.725	41.005
1.730	238.612
1.735	412.539
1.740	496.228
1.745	532.672
1.750	552.437
1.755	536.159
1.760	519.700
1.765	301.063
1.770	376.368
1.775	470.161
1.780	497.463
1.785	487.415
1.790	457.510
1.795	328.345
1.800	111.192
1.805	252.303
1.810	409.405
1.815	454.955
1.820	460.704
1.825	460.558
1.830	454.404
1.835	442.815
1.840	431.140
1.845	421.515
1.850	402.322
1.855	379.680
1.860	347.992
1.865	255.650
1.870	63.097
1.875	71.748
1.880	247.137
1.885	327.852
1.890	352.096
1.895	362.179
1.900	364.528
1.905	355.842
1.910	334.284
1.915	301.864
1.920	135.333
1.925	19.802
1.930	201.833
1.935	289.712
1.940	318.749
1.945	325.817
1.950	321.593
1.955	316.348
1.960	310.740
1.965	300.839
1.970	297.334
1.975	294.411
1.980	284.685
1.985	280.619
1.990	273.942
1.995	264.375
2.000	258.445
2.005	252.118
2.010	245.820
2.015	241.176
2.020	193.987
2.025	206.259
2.030	209.345
2.035	192.489
2.040	147.285
2.045	35.191
2.050	107.796
2.055	151.373
2.060	159.311
2.065	153.228
2.070	140.515
2.075	102.330
2.080	50.066
2.085	96.040
2.090	108.732
2.095	106.192
2.100	102.309
2.105	97.852
2.110	94.121
2.115	91.931
2.120	89.012
2.125	87.156
2.130	88.514
2.135	89.301
2.140	88.909
2.145	89.011
2.150	83.991
2.155	77.837
2.160	57.809
2.165	14.927
2.170	1.410
2.175	28.798
2.180	58.921
2.185	66.086
2.190	62.311
2.195	30.370
2.200	3.543
2.205	14.741
2.210	40.760
2.215	46.881
2.220	24.160
2.225	5.709
2.230	4.789
2.235	28.262
2.240	39.733
2.245	42.071
2.250	39.532
2.255	36.237
2.260	25.014
2.265	5.605
2.270	7.767
2.275	4.009
2.280	22.329
2.285	36.376
2.290	44.330
2.295	50.297
2.300	56.127
2.305	61.166
2.310	65.155
2.315	68.914
2.320	67.207
2.325	65.540
2.330	74.584
2.335	76.547
2.340	78.455
2.345	56.979
2.350	13.615
2.355	48.498
2.360	70.185
2.365	67.552
2.370	28.358
2.375	37.103
2.380	61.025
2.385	65.218
2.390	30.801
2.395	3.044
2.400	8.750
2.405	29.311
2.410	56.336
2.415	69.636
2.420	77.008
2.425	78.415
2.430	74.438
2.435	66.644
2.440	75.630
2.445	77.339
2.450	64.529
2.455	63.119
2.460	47.215
2.465	12.584
2.470	8.188
2.475	17.316
2.480	43.325
2.485	58.051
2.490	63.219
2.495	66.793
2.500	68.340
2.505	66.451
2.510	65.796
2.515	65.942
2.520	63.949
2.525	66.417
2.530	63.796
2.535	63.608
2.540	63.334
2.545	62.397
2.550	62.241
2.555	61.026
2.560	60.870
2.565	59.257
2.570	51.753
2.575	49.686
2.580	53.079
2.585	53.418
2.590	52.868
2.595	50.432
2.600	46.062
2.605	44.092
2.610	40.498
2.615	38.238
2.620	33.142
2.625	27.399
2.630	14.666
2.635	5.886
2.640	2.303
2.645	2.035
2.650	3.263
2.655	6.105
2.660	9.656
2.665	10.032
2.670	3.362
2.675	13.882
2.680	20.536
2.685	21.295
2.690	11.336
2.695	7.007
2.700	16.752
2.705	21.671
2.710	23.008
2.715	22.560
2.720	22.040
2.725	22.364
2.730	20.855
2.735	18.682
2.740	17.674
2.745	15.197
2.750	13.271
2.755	10.878
2.760	9.290
2.765	4.940
2.770	1.759
2.775	1.814
2.780	1.619
2.785	2.609
2.790	2.694
2.795	7.090
2.800	9.967
2.805	10.762
2.810	11.926
2.815	13.812
2.820	15.110
2.825	16.931
2.830	16.814
2.835	18.535
2.840	18.362
2.845	19.201
2.850	18.332
2.855	18.668
2.860	17.692
2.865	16.116
2.870	16.472
2.875	16.662
2.880	10.947
2.885	3.218
2.890	1.182
2.895	0.977
2.900	9.348
2.905	10.668
2.910	13.504
2.915	13.284
2.920	13.592
2.925	13.798
2.930	13.968
2.935	13.093
2.940	11.917
2.945	11.467
2.950	9.912
2.955	9.587
2.960	6.944
2.965	3.211
2.970	0.402
2.975	1.943
2.980	1.909
2.985	2.121
2.990	2.761
2.995	4.102
3.000	3.840
3.005	1.549
3.010	0.700
3.015	1.840
3.020	1.369
3.025	1.250
3.030	0.220
3.035	2.819
3.040	4.230
3.045	1.441
3.050	0.637
3.055	2.156
3.060	3.766
3.065	4.677
3.070	3.946
3.075	4.284
3.080	4.799
3.085	5.018
3.090	4.446
3.095	4.065
3.100	3.940
3.105	4.065
3.110	5.440
3.115	4.277
3.120	5.633
3.125	6.205
3.130	2.816
3.135	1.089
3.140	1.392
3.145	0.289
3.150	1.222
3.155	2.792
3.160	2.972
3.165	2.057
3.170	1.043
3.175	0.961
3.180	1.690
3.185	2.620
3.190	1.831
3.195	2.953
3.200	4.014
3.205	5.508
3.210	4.207
3.215	2.594
3.220	2.367
3.225	4.200
3.230	4.210
3.235	2.783
3.240	1.439
3.245	3.908
3.250	5.265
3.255	4.909
3.260	4.705
3.265	3.850
3.270	5.351
3.275	4.889
3.280	4.707
3.285	3.258
3.290	3.944
3.295	4.028
3.300	3.802
3.305	3.902
3.310	3.751
3.315	4.456
3.320	2.634
3.325	2.352
3.330	2.201
3.335	1.644
3.340	0.974
3.345	0.868
3.350	2.568
3.355	2.348
3.360	3.653
3.365	2.925
3.370	2.645
3.375	3.583
3.380	2.499
3.385	2.889
3.390	3.157
3.395	2.689
3.400	2.339
3.405	2.448
3.410	3.423
3.415	2.296
3.420	2.443
3.425	3.035
3.430	2.377
3.435	1.663
3.440	2.112
3.445	2.873
3.450	3.075
3.455	2.691
3.460	2.410
3.465	3.093
3.470	2.878
3.475	2.486
3.480	2.374
3.485	2.074
3.490	2.087
3.495	1.819
3.500	1.464
3.505	1.935
3.510	2.644
3.515	0.752
3.520	2.192
3.525	1.620
3.530	2.937
3.535	1.534
3.540	1.065
3.545	1.570
3.550	0.493
3.555	1.157
3.560	1.535
3.565	1.312
3.570	2.240
3.575	2.289
3.580	2.623
3.585	0.911
3.590	1.312
3.595	2.398
3.600	1.332
3.605	0.306
3.610	0.833
3.615	0.788
3.620	1.123
3.625	1.782
3.630	1.476
3.635	1.435
3.640	2.190
3.645	1.235
3.650	0.818
3.655	0.483
3.660	0.730
3.665	1.392
3.670	0.278
3.675	1.475
3.680	0.187
3.685	0.936
3.690	1.114
3.695	0.873
3.700	0.153
3.705	1.193
3.710	1.203
3.715	1.080
3.720	1.180
3.725	1.543
3.730	1.906
3.735	1.040
3.740	0.434
3.745	0.323
3.750	1.637
3.755	2.724
3.760	1.317
3.765	0.794
3.770	1.692
3.775	1.237
3.780	1.535
3.785	1.772
3.790	2.269
3.795	0.500
3.800	0.353
3.805	0.471
3.810	1.145
3.815	0.279
3.820	0.355
3.825	0.352
3.830	0.578
3.835	1.699
3.840	1.188
3.845	1.254
3.850	0.946
3.855	2.420
3.860	1.397
3.865	0.644
3.870	1.605
3.875	2.012
3.880	1.113
3.885	1.180
3.890	2.328
3.895	1.174
3.900	2.167
3.905	1.202
3.910	1.495
3.915	2.010
3.920	1.192
3.925	0.785
3.930	0.667
3.935	0.600
3.940	0.246
3.945	1.373
3.950	1.338
3.955	1.097
3.960	0.183
3.965	0.293
3.970	1.473
3.975	0.501
3.980	0.467
3.985	0.457
3.990	0.618
3.995	1.212
4.000	0.758
4.005	0.459
4.010	0.552
4.015	0.819
4.020	1.654
4.025	0.459
4.030	0.218
4.035	0.556
4.040	1.741
4.045	1.143
4.050	0.833
4.055	0.776
4.060	1.401
4.065	1.010
4.070	0.264
4.075	1.104
4.080	1.137
4.085	0.055
4.090	0.932
4.095	0.609
4.100	0.982
4.105	0.475
4.110	1.185
4.115	0.137
4.120	0.750
4.125	0.597
4.130	1.490
4.135	0.409
4.140	1.021
4.145	0.978
4.150	1.396
4.155	1.552
4.160	1.520
4.165	0.554
4.170	0.392
4.175	0.656
4.180	0.883
4.185	0.704
4.190	0.384
4.195	1.370
4.200	0.371
4.205	0.984
4.210	1.147
4.215	0.943
4.220	0.245
4.225	0.642
4.230	0.362
4.235	0.815
4.240	1.105
4.245	0.687
4.250	0.416
4.255	0.380
4.260	0.473
4.265	0.544
4.270	0.768
4.275	1.372
4.280	0.297
4.285	1.188
4.290	0.406
4.295	1.027
4.300	0.379
4.305	1.036
4.310	1.869
4.315	0.470
4.320	0.968
4.325	0.498
4.330	0.294
4.335	1.050
4.340	0.380
4.345	0.781
4.350	0.753
4.355	0.993
4.360	0.413
4.365	0.911
4.370	0.634
4.375	0.314
4.380	0.658
4.385	0.765
4.390	1.073
4.395	0.754
4.400	0.800
4.405	1.314
4.410	0.842
4.415	0.520
4.420	0.305
4.425	0.908
4.430	0.887
4.435	0.796
4.440	0.847
4.445	0.273
4.450	0.678
4.455	0.452
4.460	0.188
4.465	0.350
4.470	0.833
4.475	0.579
4.480	0.354
4.485	0.499
4.490	0.489
4.495	0.277
4.500	0.066
4.505	0.409
4.510	0.311
4.515	0.540
4.520	0.767
4.525	0.694
4.530	0.842
4.535	0.562
4.540	0.487
4.545	0.317
4.550	0.409
4.555	0.483
4.560	0.733
4.565	0.486
4.570	0.886
4.575	0.292
4.580	0.335
4.585	0.447
4.590	1.309
4.595	0.756
4.600	0.771
4.605	0.577
4.610	0.637
4.615	0.521
4.620	1.417
4.625	0.249
4.630	0.270
4.635	1.460
4.640	0.653
4.645	0.021
4.650	0.239
4.655	0.942
4.660	0.160
4.665	0.400
4.670	0.461
4.675	0.326
4.680	0.955
4.685	0.581
4.690	1.229
4.695	0.370
4.700	1.573
4.705	0.258
4.710	0.455
4.715	0.604
4.720	0.320
4.725	0.662
4.730	0.761
4.735	0.505
4.740	0.605
4.745	0.399
4.750	0.167
4.755	0.256
4.760	0.749
4.765	0.803
4.770	0.884
4.775	0.209
4.780	0.382
4.785	0.532
4.790	0.777
4.795	1.126
4.800	0.771
4.805	0.429
4.810	0.673
4.815	0.650
4.820	1.157
4.825	0.067
4.830	0.673
4.835	0.589
4.840	0.665
4.845	0.685
4.850	0.697
4.855	0.362
4.860	1.133
4.865	0.560
4.870	1.153
4.875	0.717
4.880	0.617
4.885	0.388
4.890	1.508
4.895	0.330
4.900	0.511
4.905	1.053
4.910	1.643
4.915	0.822
4.920	0.069
4.925	0.443
4.930	0.978
4.935	1.076
4.940	0.722
4.945	0.358
4.950	0.266
4.955	0.518
4.960	1.251
4.965	0.643
4.970	1.096
4.975	1.031
4.980	0.991
4.985	0.746
4.990	0.857
4.995	0.622
5.000	0.684
5.005	0.603
5.010	0.734
5.015	0.271
5.020	0.044
5.025	0.309
5.030	0.426
5.035	0.616
5.040	0.819
5.045	0.889
5.050	0.553
5.055	0.749
5.060	0.295
5.065	0.508
5.070	0.860
5.075	0.395
5.080	0.588
5.085	0.341
5.090	0.685
5.095	0.834
5.100	1.236
5.105	0.590
5.110	0.787
5.115	0.427
5.120	0.479
5.125	0.840
5.130	0.841
5.135	0.107
5.140	0.456
5.145	0.265
5.150	0.444
5.155	0.900
5.160	1.659
5.165	0.611
5.170	0.313
5.175	0.970
5.180	0.514
5.185	0.186
5.190	0.910
5.195	0.653
5.200	0.801
5.205	0.285
5.210	0.485
5.215	0.398
5.220	1.072
5.225	0.256
5.230	0.629
5.235	0.950
5.240	0.238
5.245	0.715
5.250	1.066
5.255	0.371
5.260	0.552
5.265	1.352
5.270	0.234
5.275	1.167
5.280	1.551
5.285	0.222
5.290	0.671
5.295	0.423
5.300	0.579
5.305	0.943
5.310	1.093
5.315	0.740
5.320	0.120
5.325	1.652
5.330	0.796
5.335	0.977
5.340	0.800
5.345	0.240
5.350	0.938
5.355	0.987
5.360	0.349
5.365	0.561
5.370	1.401
5.375	0.888
5.380	0.795
5.385	0.761
5.390	0.598
5.395	0.931
5.400	0.326
5.405	0.785
5.410	0.244
5.415	0.850
5.420	0.901
5.425	0.623
5.430	0.452
5.435	0.177
5.440	0.609
5.445	0.376
5.450	0.379
5.455	0.698
5.460	0.416
5.465	0.858
5.470	0.835
5.475	0.209
5.480	1.037
5.485	0.267
5.490	0.598
5.495	0.517
5.500	0.408
5.505	0.224
5.510	0.388
5.515	0.249
5.520	0.785
5.525	0.486
5.530	0.506
5.535	0.320
5.540	0.339
5.545	0.660
5.550	0.414
5.555	0.090
5.560	0.605
5.565	1.892
5.570	0.917
5.575	0.463
5.580	0.985
5.585	0.690
5.590	1.162
5.595	0.310
5.600	0.389
5.605	0.296
5.610	1.064
5.615	0.501
5.620	1.608
5.625	0.312
5.630	0.458
5.635	0.754
5.640	0.944
5.645	0.765
5.650	0.434
5.655	0.739
5.660	0.476
5.665	0.440
5.670	0.559
5.675	0.068
5.680	0.409
5.685	0.271
5.690	0.970
5.695	1.405
5.700	1.016
5.705	0.396
5.710	1.123
5.715	1.030
5.720	0.688
5.725	1.109
5.730	0.402
5.735	0.837
5.740	0.164
5.745	1.200
5.750	0.298
5.755	0.977
5.760	0.931
5.765	0.085
5.770	0.115
5.775	0.120
5.780	0.718
5.785	0.612
5.790	0.698
5.795	0.314
5.800	1.012
5.805	0.753
5.810	0.172
5.815	1.412
5.820	0.448
5.825	0.361
5.830	1.726
5.835	0.777
5.840	0.214
5.845	0.657
5.850	0.879
5.855	0.322
5.860	0.112
5.865	0.630
5.870	0.635
5.875	0.968
5.880	1.005
5.885	0.328
5.890	0.989
5.895	0.408
5.900	0.623
5.905	0.584
5.910	1.139
5.915	0.699
5.920	0.237
5.925	0.791
5.930	0.669
5.935	0.497
5.940	1.107
5.945	0.376
5.950	0.758
5.955	0.446
5.960	0.517
5.965	0.118
5.970	0.698
5.975	0.673
5.980	1.157
5.985	0.168
5.990	0.564
5.995	0.488
6.000	0.354
6.005	0.298
6.010	0.688
6.015	0.793
6.020	0.744
6.025	1.179
6.030	1.311
6.035	1.378
6.040	0.498
6.045	0.451
6.050	0.522
6.055	0.684
6.060	1.014
6.065	0.035
6.070	0.279
6.075	0.482
6.080	0.304
6.085	0.584
6.090	0.193
6.095	1.594
6.100	0.634
6.105	0.497
6.110	0.618
6.115	0.637
6.120	0.407
6.125	1.309
6.130	0.594
6.135	1.142
6.140	0.512
6.145	0.339
6.150	1.071
6.155	0.558
6.160	0.532
6.165	0.553
6.170	0.672
6.175	0.429
6.180	0.829
6.185	0.179
6.190	0.385
6.195	0.394
6.200	1.060
6.205	0.459
6.210	0.966
6.215	0.118
6.220	0.404
6.225	1.125
6.230	0.172
6.235	0.685
6.240	1.009
6.245	0.363
6.250	0.513
6.255	1.264
6.260	0.400
6.265	0.941
6.270	0.503
6.275	0.364
6.280	0.382
6.285	1.119
6.290	0.398
6.295	0.352
6.300	0.186
6.305	0.213
6.310	0.865
6.315	0.951
6.320	0.601
6.325	1.140
6.330	0.338
6.335	1.119
6.340	0.739
6.345	0.533
6.350	1.033
6.355	0.666
6.360	0.641
6.365	0.591
6.370	0.585
6.375	0.883
6.380	0.301
6.385	0.817
6.390	1.060
6.395	0.639
6.400	0.234
6.405	0.601
6.410	0.443
6.415	0.505
6.420	0.696
6.425	0.251
6.430	0.222
6.435	0.232
6.440	0.435
6.445	0.181
6.450	0.644
6.455	0.795
6.460	0.750
6.465	1.162
6.470	0.249
6.475	0.218
6.480	0.442
6.485	0.913
6.490	0.473
6.495	0.972
6.500	0.414
6.505	0.969
6.510	1.277
6.515	0.869
6.520	1.545
6.525	0.456
6.530	0.795
6.535	1.195
6.540	1.295
6.545	0.967
6.550	1.058
6.555	0.679
6.560	0.305
6.565	1.011
6.570	0.431
6.575	0.922
6.580	0.886
6.585	0.707
6.590	0.777
6.595	0.402
6.600	0.238
6.605	0.544
6.610	0.798
6.615	0.792
6.620	0.304
6.625	0.849
6.630	0.345
6.635	0.550
6.640	0.556
6.645	1.067
6.650	0.534
6.655	0.510
6.660	0.489
6.665	1.225
6.670	0.670
6.675	0.126
6.680	0.500
6.685	0.684
6.690	1.008
6.695	0.633
6.700	0.455
6.705	0.758
6.710	0.190
6.715	0.087
6.720	0.441
6.725	0.324
6.730	0.176
6.735	0.326
6.740	0.467
6.745	0.861
6.750	0.640
6.755	0.182
6.760	1.113
6.765	0.795
6.770	0.536
6.775	0.411
6.780	0.594
6.785	0.923
6.790	0.739
6.795	0.826
6.800	1.130
6.805	1.054
6.810	0.135
6.815	0.745
6.820	0.629
6.825	0.765
6.830	0.750
6.835	1.003
6.840	0.539
6.845	1.150
6.850	0.373
6.855	0.548
6.860	0.848
6.865	0.715
6.870	0.053
6.875	0.799
6.880	0.807
6.885	1.645
6.890	0.515
6.895	0.318
6.900	0.755
6.905	0.768
6.910	0.726
6.915	1.074
6.920	0.895
6.925	0.935
6.930	0.987
6.935	0.826
6.940	0.698
6.945	0.266
6.950	1.314
6.955	0.523
6.960	0.336
6.965	0.832
6.970	1.199
6.975	0.453
6.980	0.320
6.985	1.127
6.990	0.390
6.995	0.761
7.000	0.370
7.005	0.936
7.010	0.817
7.015	0.796
7.020	0.837
7.025	1.412
7.030	0.860
7.035	0.192
7.040	0.942
7.045	1.100
7.050	0.124
7.055	1.042
7.060	0.456
7.065	1.409
7.070	0.279
7.075	1.014
7.080	0.792
7.085	0.647
7.090	0.794
7.095	0.673
7.100	0.938
7.105	0.505
7.110	0.368
7.115	0.458
7.120	0.571
7.125	0.248
7.130	0.278
7.135	0.909
7.140	1.490
7.145	1.206
7.150	0.931
7.155	0.944
7.160	0.738
7.165	0.310
7.170	0.280
7.175	0.831
7.180	0.812
7.185	0.388
7.190	1.108
7.195	0.158
7.200	0.827
7.205	0.499
7.210	0.432
7.215	1.089
7.220	0.635
7.225	0.403
7.230	0.945
7.235	0.901
7.240	0.103
7.245	1.059
7.250	0.954
7.255	1.573
7.260	0.229
7.265	0.438
7.270	0.241
7.275	0.660
7.280	0.655
7.285	0.069
7.290	0.444
7.295	0.306
7.300	1.163
7.305	0.099
7.310	0.622
7.315	0.595
7.320	0.218
7.325	1.430
7.330	0.844
7.335	1.258
7.340	0.946
7.345	1.066
7.350	0.699
7.355	0.455
7.360	0.924
7.365	0.755
7.370	0.809
7.375	1.203
7.380	0.251
7.385	0.954
7.390	1.402
7.395	1.319
7.400	0.612
7.405	0.943
7.410	0.889
7.415	0.336
7.420	0.921
7.425	0.649
7.430	0.956
7.435	0.926
7.440	0.251
7.445	0.257
7.450	0.604
7.455	0.819
7.460	0.844
7.465	0.402
7.470	0.741
7.475	0.739
7.480	1.311
7.485	0.318
7.490	0.299
7.495	0.794
7.500	0.526
7.505	0.213
7.510	1.078
7.515	0.974
7.520	0.304
7.525	0.215
7.530	0.698
7.535	1.061
7.540	0.803
7.545	0.408
7.550	1.053
7.555	0.565
7.560	0.824
7.565	1.036
7.570	0.579
7.575	0.940
7.580	1.469
7.585	0.585
7.590	0.183
7.595	1.141
7.600	0.912
7.605	1.080
7.610	0.457
7.615	0.412
7.620	0.282
7.625	0.785
7.630	0.942
7.635	0.596
7.640	0.702
7.645	0.600
7.650	0.263
7.655	0.455
7.660	0.025
7.665	0.148
7.670	1.041
7.675	0.314
7.680	0.505
7.685	0.577
7.690	0.281
7.695	0.611
7.700	0.652
7.705	0.092
7.710	0.471
7.715	0.343
7.720	0.359
7.725	0.776
7.730	0.965
7.735	1.098
7.740	0.084
7.745	0.141
7.750	0.458
7.755	0.567
7.760	1.074
7.765	0.983
7.770	0.420
7.775	0.273
7.780	0.928
7.785	0.888
7.790	0.134
7.795	0.275
7.800	0.513
7.805	0.520
7.810	0.478
7.815	0.786
7.820	0.450
7.825	0.562
7.830	1.231
7.835	1.017
7.840	1.248
7.845	0.443
7.850	0.461
7.855	0.210
7.860	0.843
7.865	0.754
7.870	0.559
7.875	0.874
7.880	0.317
7.885	0.979
7.890	0.795
7.895	0.699
7.900	0.465
7.905	0.895
7.910	1.478
7.915	0.618
7.920	1.087
7.925	0.626
7.930	0.690
7.935	0.207
7.940	0.027
7.945	0.528
7.950	0.850
7.955	0.826
7.960	0.503
7.965	0.201
7.970	0.537
7.975	0.601
7.980	1.345
7.985	0.543
7.990	0.258
7.995	0.786
8.000	1.231
8.005	0.590
8.010	0.982
8.015	0.113
8.020	0.803
8.025	0.247
8.030	0.172
8.035	0.420
8.040	1.051
8.045	0.646
8.050	0.723
8.055	0.358
8.060	0.731
8.065	0.413
8.070	0.665
8.075	0.652
8.080	1.065
8.085	0.455
8.090	1.019
8.095	0.335
8.100	0.538
8.105	0.752
8.110	0.236
8.115	0.332
8.120	0.744
8.125	0.776
8.130	0.604
8.135	0.854
8.140	0.628
8.145	1.437
8.150	0.485
8.155	0.596
8.160	0.672
8.165	0.407
8.170	0.332
8.175	0.077
8.180	0.161
8.185	0.543
8.190	0.645
8.194	0.297
8.199	0.632
8.204	0.976
8.209	0.399
8.214	0.168
8.219	0.401
8.224	0.892
8.229	0.531
8.234	0.569
8.239	1.406
8.244	0.263
8.249	1.247
8.254	0.848
8.259	1.143
8.264	0.883
8.269	0.978
8.274	0.610
8.279	0.728
8.284	0.376
8.289	1.040
8.294	0.335
8.299	0.632
8.304	1.074
8.309	0.236
8.314	1.001
8.319	0.690
8.324	0.666
8.329	0.474
8.334	0.555
8.339	0.397
8.344	0.802
8.349	0.291
8.354	0.544
8.359	0.413
8.364	0.639
8.369	0.124
8.374	1.432
8.379	0.229
8.384	1.115
8.389	0.431
8.394	0.315
8.399	0.522
8.404	0.395
8.409	0.896
8.414	0.749
8.419	0.233
8.424	0.567
8.429	0.349
8.434	0.815
8.439	0.441
8.444	1.055
8.449	0.321
8.454	0.126
8.459	0.122
8.464	0.521
8.469	0.345
8.474	0.374
8.479	0.374
8.484	0.470
8.489	0.482
8.494	1.121
8.499	1.234
8.504	0.023
8.509	0.556
8.514	1.169
8.519	0.606
8.524	0.275
8.529	0.102
8.534	1.444
8.539	0.552
8.544	0.709
8.549	0.952
8.554	1.035
8.559	0.897
8.564	0.831
8.569	1.851
8.574	0.358
8.579	0.067
8.584	0.119
8.589	0.214
8.594	0.710
8.599	0.786
8.604	0.140
8.609	0.962
8.614	0.651
8.619	0.460
8.624	0.397
8.629	0.869
8.634	0.423
8.639	1.249
8.644	0.771
8.649	0.766
8.654	0.368
8.659	0.655
8.664	1.137
8.669	0.405
8.674	0.879
8.679	0.392
8.684	0.231
8.689	0.415
8.694	0.183
8.699	0.405
8.704	0.794
8.709	0.862
8.714	0.590
8.719	0.467
8.724	0.941
8.729	0.548
8.734	0.286
8.739	0.654
8.744	0.285
8.749	0.269
8.754	0.618
8.759	0.489
8.764	0.365
8.769	0.473
8.774	0.780
8.779	0.550
8.784	0.458
8.789	0.583
8.794	0.342
8.799	0.653
8.804	0.144
8.809	0.379
8.814	0.391
8.819	0.286
8.824	1.110
8.829	0.551
8.834	0.444
8.839	0.681
8.844	0.536
8.849	0.727
8.854	0.851
8.859	1.003
8.864	0.475
8.869	0.309
8.874	1.455
8.879	0.533
8.884	0.095
8.889	0.355
8.894	0.223
8.899	0.239
8.904	1.463
8.909	0.362
8.914	0.230
8.919	0.271
8.924	0.300
8.929	0.572
8.934	0.761
8.939	0.627
8.944	0.146
8.949	0.884
8.954	0.312
8.959	1.249
8.964	0.528
8.969	0.913
8.974	0.722
8.979	0.668
8.984	0.317
8.989	0.293
8.994	0.760
8.999	0.800
9.004	0.759
9.009	0.146
9.014	0.647
9.019	0.472
9.024	0.586
9.029	0.725
9.034	0.815
9.039	0.973
9.044	0.705
9.049	0.215
9.054	0.552
9.059	0.555
9.064	0.864
9.069	0.789
9.074	1.401
9.079	0.597
9.084	0.639
9.089	0.434
9.094	0.440
9.099	0.792
9.104	1.093
9.109	0.684
9.114	0.396
9.119	1.082
9.124	0.498
9.129	0.662
9.134	0.164
9.139	1.031
9.144	0.819
9.149	1.025
9.154	0.676
9.159	0.446
9.164	0.774
9.169	0.289
9.174	0.988
9.179	1.058
9.184	0.909
9.189	1.073
9.194	0.013
9.199	0.117
9.204	0.232
9.209	0.073
9.214	0.427
9.219	0.879
9.224	0.996
9.229	0.613
9.234	0.521
9.239	0.463
9.244	0.429
9.249	0.366
9.254	0.376
9.259	0.377
9.264	0.754
9.269	0.616
9.274	0.179
9.279	0.321
9.284	0.385
9.289	0.650
9.294	0.251
9.299	1.235
9.304	0.389
9.309	0.509
9.314	0.702
9.319	1.091
9.324	0.659
9.329	0.701
9.334	0.591
9.339	0.757
9.344	0.226
9.349	0.864
9.354	0.766
9.359	0.705
9.364	0.895
9.369	0.969
9.374	0.525
9.379	0.421
9.384	0.668
9.389	0.354
9.394	0.158
9.399	1.548
9.404	0.623
9.409	0.594
9.414	0.107
9.419	0.672
9.424	0.732
9.429	0.966
9.434	0.390
9.439	0.562
9.444	0.686
9.449	0.162
9.454	1.051
9.459	0.455
9.464	0.447
9.469	0.228
9.474	0.903
9.479	1.211
9.484	0.973
9.489	1.109
9.494	0.324
9.499	0.210
9.504	0.569
9.509	0.094
9.514	1.046
9.519	0.236
9.524	0.287
9.529	0.344
9.534	0.699
9.539	0.451
9.544	0.599
9.549	0.517
9.554	0.859
9.559	0.856
9.564	0.442
9.569	0.899
9.574	0.383
9.579	1.096
9.584	0.995
9.589	0.625
9.594	0.670
9.599	0.301
9.604	0.494
9.609	0.520
9.614	0.564
9.619	0.932
9.624	0.680
9.629	0.429
9.634	0.967
9.639	1.063
9.644	0.732
9.649	0.129
9.654	1.001
9.659	0.977
9.664	0.925
9.669	0.526
9.674	0.689
9.679	0.587
9.684	0.255
9.689	0.738
9.694	1.467
9.699	1.021
9.704	0.775
9.709	0.467
9.714	0.792
9.719	0.298
9.724	1.679
9.729	0.634
9.734	0.472
9.739	0.562
9.744	0.625
9.749	0.344
9.754	0.675
9.759	0.722
9.764	0.573
9.769	1.199
9.774	0.987
9.779	0.764
9.784	1.012
9.789	0.240
9.794	0.526
9.799	0.856
9.804	0.515
9.809	0.217
9.814	0.727
9.819	0.729
9.824	0.037
9.829	0.153
9.834	1.218
9.839	0.762
9.844	0.545
9.849	0.215
9.854	0.327
9.859	1.591
9.864	0.414
9.869	0.484
9.874	0.394
9.879	0.955
9.884	1.008
9.889	0.881
9.894	0.312
9.899	0.442
9.904	0.524
9.909	0.528
9.914	0.690
9.919	0.444
9.924	0.637
9.929	0.547
9.934	0.407
9.939	0.447
9.944	1.421
9.949	0.961
9.954	0.689
9.959	0.766
9.964	0.400
9.969	0.088
9.974	0.168
9.979	0.639
9.984	0.684
9.989	0.681
9.994	0.894
[truncated: 1 more rows]
