# Supplementary material for: Chemometric Analysis of a Ternary Mixture of Caffeine, Quinic Acid, and Nicotinic Acid by Terahertz Spectroscopy
Source: ACS Omega. 2022 Sep 27;7(40):35783–91. doi: 10.1021/acsomega.2c03808 (PMC9558605; doi:10.1021/acsomega.2c03808)
Supplement: Supplementary file 2 — ao2c03808_si_002.zip [file ao2c03808_si_002.zip › data_and_codes/extended_data/id0-48_run001/fda-4-8.csv]

0.000	1934.173
0.005	719.428
0.010	639.443
0.015	1130.585
0.020	1316.200
0.025	467.247
0.030	657.589
0.035	827.383
0.040	673.823
0.045	1335.036
0.050	1025.334
0.055	1493.159
0.060	515.913
0.065	154.886
0.070	858.141
0.075	756.528
0.080	597.586
0.085	470.033
0.090	421.756
0.095	796.644
0.100	748.299
0.105	1651.986
0.110	2588.543
0.115	2210.740
0.120	4076.235
0.125	3276.581
0.130	1741.822
0.135	2710.927
0.140	2884.466
0.145	2951.120
0.150	2528.373
0.155	2450.180
0.160	2483.095
0.165	2464.608
0.170	2673.070
0.175	4139.081
0.180	4889.417
0.185	4581.373
0.190	5472.411
0.195	6758.861
0.200	6983.207
0.205	6062.419
0.210	6097.955
0.215	5469.320
0.220	6524.714
0.225	6259.488
0.230	6963.110
0.235	8323.989
0.240	8085.014
0.245	8075.369
0.250	8038.146
0.255	8172.098
0.260	7986.403
0.265	8961.592
0.270	8894.128
0.275	10117.040
0.280	9361.675
0.285	8364.653
0.290	8657.618
0.295	9343.744
0.300	9081.647
0.305	8920.350
0.310	9827.463
0.315	9561.369
0.320	10152.218
0.325	9900.728
0.330	10370.062
0.335	9646.718
0.340	9640.821
0.345	9315.496
0.350	10034.287
0.355	10009.575
0.360	9056.012
0.365	9956.684
0.370	10653.727
0.375	10531.972
0.380	9612.266
0.385	9984.538
0.390	9812.127
0.395	10029.483
0.400	9573.945
0.405	9956.933
0.410	9990.476
0.415	9956.814
0.420	9578.321
0.425	9426.610
0.430	9604.453
0.435	9013.210
0.440	8923.678
0.445	9569.860
0.450	9766.248
0.455	9061.233
0.460	9671.704
0.465	9087.924
0.470	9098.022
0.475	9145.529
0.480	9225.258
0.485	9502.989
0.490	9461.645
0.495	9244.377
0.500	9160.372
0.505	9389.406
0.510	9324.749
0.515	9335.970
0.520	9215.064
0.525	9148.564
0.530	8855.723
0.535	8778.368
0.540	9181.241
0.545	8852.988
0.550	7731.093
0.555	5254.633
0.560	3462.448
0.565	6939.413
0.570	7966.014
0.575	8297.010
0.580	8685.337
0.585	8579.561
0.590	8468.590
0.595	8689.689
0.600	8897.631
0.605	8475.282
0.610	8716.834
0.615	8789.788
0.620	8488.179
0.625	8474.529
0.630	8447.248
0.635	8387.239
0.640	8184.958
0.645	8123.228
0.650	7848.547
0.655	8162.422
0.660	7830.914
0.665	7548.568
0.670	7649.483
0.675	7703.581
0.680	7534.562
0.685	7441.698
0.690	7335.511
0.695	7373.583
0.700	7340.446
0.705	6921.908
0.710	7131.289
0.715	7086.744
0.720	6926.352
0.725	6981.517
0.730	6828.699
0.735	6783.027
0.740	6841.132
0.745	6285.324
0.750	4989.132
0.755	3364.318
0.760	5430.143
0.765	6019.089
0.770	6050.545
0.775	6238.475
0.780	6228.125
0.785	6033.620
0.790	5882.130
0.795	6048.442
0.800	5844.859
0.805	5724.378
0.810	5717.799
0.815	5656.917
0.820	5691.157
0.825	5669.749
0.830	5450.076
0.835	5559.950
0.840	5657.810
0.845	5400.781
0.850	5383.680
0.855	5561.280
0.860	5409.054
0.865	5421.006
0.870	5333.562
0.875	5319.485
0.880	5317.020
0.885	5180.534
0.890	5089.825
0.895	5141.853
0.900	4936.377
0.905	4795.575
0.910	4893.958
0.915	4737.224
0.920	4576.734
0.925	4593.194
0.930	4609.216
0.935	4589.599
0.940	4540.805
0.945	4418.502
0.950	4490.486
0.955	4496.459
0.960	4333.169
0.965	4303.990
0.970	4270.650
0.975	4271.492
0.980	3994.949
0.985	3726.712
0.990	2494.760
0.995	3327.339
1.000	3660.516
1.005	4018.208
1.010	3995.969
1.015	3744.381
1.020	3783.505
1.025	3815.922
1.030	3732.814
1.035	3584.099
1.040	3528.672
1.045	3592.961
1.050	3573.063
1.055	3365.357
1.060	3456.753
1.065	3478.588
1.070	3357.368
1.075	3208.533
1.080	3158.536
1.085	2967.958
1.090	2491.746
1.095	1184.627
1.100	172.931
1.105	1030.724
1.110	1740.255
1.115	948.417
1.120	1790.715
1.125	2507.384
1.130	2751.833
1.135	2765.957
1.140	2671.364
1.145	2600.311
1.150	2216.685
1.155	1233.528
1.160	843.329
1.165	109.767
1.170	683.072
1.175	1770.524
1.180	2254.551
1.185	2489.195
1.190	2598.099
1.195	2499.405
1.200	2505.257
1.205	2114.371
1.210	749.109
1.215	1667.545
1.220	2206.567
1.225	2160.149
1.230	1159.598
1.235	1523.906
1.240	2187.935
1.245	2510.846
1.250	2517.117
1.255	2556.560
1.260	2536.009
1.265	2454.169
1.270	2535.634
1.275	2462.013
1.280	2295.824
1.285	2399.223
1.290	2469.284
1.295	2318.942
1.300	2390.968
1.305	2415.660
1.310	2353.365
1.315	2358.170
1.320	2307.700
1.325	2048.750
1.330	2240.959
1.335	2242.726
1.340	2267.086
1.345	2327.833
1.350	2160.775
1.355	2170.769
1.360	2224.744
1.365	2126.369
1.370	2051.325
1.375	2063.383
1.380	2039.026
1.385	1933.255
1.390	1892.929
1.395	1825.831
1.400	1727.641
1.405	1443.843
1.410	591.140
1.415	49.785
1.420	914.833
1.425	1484.583
1.430	1710.417
1.435	1841.852
1.440	1836.457
1.445	1783.265
1.450	1844.559
1.455	1876.361
1.460	1787.087
1.465	1786.235
1.470	1808.252
1.475	1742.459
1.480	1708.956
1.485	1701.429
1.490	1699.407
1.495	1662.132
1.500	1598.468
1.505	1617.742
1.510	1619.471
1.515	1567.337
1.520	1548.459
1.525	1574.985
1.530	1556.740
1.535	1524.976
1.540	1513.828
1.545	1439.238
1.550	1498.517
1.555	1457.515
1.560	1434.399
1.565	1475.398
1.570	1429.140
1.575	1364.061
1.580	1378.569
1.585	1351.061
1.590	1247.137
1.595	1186.331
1.600	994.097
1.605	337.418
1.610	598.226
1.615	986.592
1.620	1114.209
1.625	1126.467
1.630	1090.968
1.635	1067.376
1.640	1036.056
1.645	937.655
1.650	856.569
1.655	676.648
1.660	242.318
1.665	54.259
1.670	37.598
1.675	57.969
1.680	98.021
1.685	391.024
1.690	611.737
1.695	710.589
1.700	708.542
1.705	641.438
1.710	445.688
1.715	95.238
1.720	37.804
1.725	70.546
1.730	308.078
1.735	569.386
1.740	701.445
1.745	771.028
1.750	809.377
1.755	793.839
1.760	770.687
1.765	436.067
1.770	551.278
1.775	702.437
1.780	749.415
1.785	730.305
1.790	689.234
1.795	476.867
1.800	159.513
1.805	353.884
1.810	607.070
1.815	685.421
1.820	698.768
1.825	705.062
1.830	701.953
1.835	688.794
1.840	676.454
1.845	665.834
1.850	644.055
1.855	609.390
1.860	560.401
1.865	401.639
1.870	89.452
1.875	93.356
1.880	383.020
1.885	528.684
1.890	574.240
1.895	599.263
1.900	603.149
1.905	587.873
1.910	552.959
1.915	495.432
1.920	209.825
1.925	15.055
1.930	323.082
1.935	484.797
1.940	542.408
1.945	561.699
1.950	562.018
1.955	564.370
1.960	560.873
1.965	549.694
1.970	551.235
1.975	551.698
1.980	538.696
1.985	538.732
1.990	534.246
1.995	525.939
2.000	520.313
2.005	514.754
2.010	508.113
2.015	505.813
2.020	410.991
2.025	442.648
2.030	460.328
2.035	436.316
2.040	335.184
2.045	85.482
2.050	254.587
2.055	382.498
2.060	426.115
2.065	427.278
2.070	415.532
2.075	321.438
2.080	146.710
2.085	316.466
2.090	391.621
2.095	412.059
2.100	418.801
2.105	419.826
2.110	416.575
2.115	414.574
2.120	410.469
2.125	403.141
2.130	390.682
2.135	378.933
2.140	369.019
2.145	348.959
2.150	322.845
2.155	292.212
2.160	214.302
2.165	58.362
2.170	7.635
2.175	84.296
2.180	187.498
2.185	235.223
2.190	234.534
2.195	121.346
2.200	14.980
2.205	54.083
2.210	159.133
2.215	208.835
2.220	120.757
2.225	16.720
2.230	32.646
2.235	142.596
2.240	218.202
2.245	239.303
2.250	230.195
2.255	224.758
2.260	162.976
2.265	38.052
2.270	18.485
2.275	51.342
2.280	144.737
2.285	208.406
2.290	237.734
2.295	248.561
2.300	250.377
2.305	249.184
2.310	243.708
2.315	238.250
2.320	213.900
2.325	195.870
2.330	207.061
2.335	203.992
2.340	192.955
2.345	131.134
2.350	19.993
2.355	108.147
2.360	152.293
2.365	140.406
2.370	54.709
2.375	71.174
2.380	123.442
2.385	126.883
2.390	55.723
2.395	9.296
2.400	12.718
2.405	62.433
2.410	117.708
2.415	145.246
2.420	158.845
2.425	160.818
2.430	152.192
2.435	130.894
2.440	151.053
2.445	155.783
2.450	128.701
2.455	125.432
2.460	87.161
2.465	19.079
2.470	15.410
2.475	39.948
2.480	95.831
2.485	128.225
2.490	144.782
2.495	150.012
2.500	151.107
2.505	151.412
2.510	150.684
2.515	147.602
2.520	145.937
2.525	148.234
2.530	144.701
2.535	144.076
2.540	141.840
2.545	140.380
2.550	136.946
2.555	134.628
2.560	133.612
2.565	134.182
2.570	115.080
2.575	106.564
2.580	115.476
2.585	120.208
2.590	118.511
2.595	113.145
2.600	110.370
2.605	104.208
2.610	98.149
2.615	90.893
2.620	82.360
2.625	69.337
2.630	33.330
2.635	9.058
2.640	3.369
2.645	3.420
2.650	5.296
2.655	11.635
2.660	24.042
2.665	27.703
2.670	8.882
2.675	37.767
2.680	59.385
2.685	61.371
2.690	31.815
2.695	20.211
2.700	58.193
2.705	74.089
2.710	79.904
2.715	83.051
2.720	84.279
2.725	81.695
2.730	80.245
2.735	79.302
2.740	75.935
2.745	69.732
2.750	64.126
2.755	58.353
2.760	49.991
2.765	33.039
2.770	9.999
2.775	2.828
2.780	1.575
2.785	3.513
2.790	12.578
2.795	24.332
2.800	38.109
2.805	49.319
2.810	57.944
2.815	63.350
2.820	66.489
2.825	67.465
2.830	67.559
2.835	68.054
2.840	68.221
2.845	66.585
2.850	64.561
2.855	63.712
2.860	61.488
2.865	58.490
2.870	54.907
2.875	53.476
2.880	30.358
2.885	7.390
2.890	5.393
2.895	14.174
2.900	33.542
2.905	44.221
2.910	49.929
2.915	53.288
2.920	52.826
2.925	53.729
2.930	52.893
2.935	50.703
2.940	45.701
2.945	41.705
2.950	40.273
2.955	37.031
2.960	29.877
2.965	10.630
2.970	3.990
2.975	2.342
2.980	3.393
2.985	6.109
2.990	11.705
2.995	18.754
3.000	15.014
3.005	7.508
3.010	2.574
3.015	0.605
3.020	1.448
3.025	4.845
3.030	5.292
3.035	13.537
3.040	16.569
3.045	8.151
3.050	3.947
3.055	8.886
3.060	19.512
3.065	24.475
3.070	28.020
3.075	28.993
3.080	31.018
3.085	30.532
3.090	29.067
3.095	29.654
3.100	29.684
3.105	30.007
3.110	29.627
3.115	29.473
3.120	28.023
3.125	24.426
3.130	10.597
3.135	3.884
3.140	1.161
3.145	2.898
3.150	7.006
3.155	10.568
3.160	16.548
3.165	7.657
3.170	1.824
3.175	2.771
3.180	6.200
3.185	7.194
3.190	1.895
3.195	12.105
3.200	18.164
3.205	20.731
3.210	24.134
3.215	14.792
3.220	10.538
3.225	17.901
3.230	17.570
3.235	9.563
3.240	2.319
3.245	12.120
3.250	17.013
3.255	18.098
3.260	20.197
3.265	21.457
3.270	20.768
3.275	21.128
3.280	19.926
3.285	18.819
3.290	18.574
3.295	18.426
3.300	17.898
3.305	17.361
3.310	18.070
3.315	17.162
3.320	15.117
3.325	13.510
3.330	7.887
3.335	1.462
3.340	1.406
3.345	3.402
3.350	7.218
3.355	10.294
3.360	13.606
3.365	14.559
3.370	14.629
3.375	15.595
3.380	15.678
3.385	16.343
3.390	16.299
3.395	15.828
3.400	14.803
3.405	13.239
3.410	15.631
3.415	15.378
3.420	15.288
3.425	15.562
3.430	14.674
3.435	15.330
3.440	14.024
3.445	15.382
3.450	14.686
3.455	15.470
3.460	14.608
3.465	14.510
3.470	13.604
3.475	14.255
3.480	13.128
3.485	13.390
3.490	12.397
3.495	13.214
3.500	9.457
3.505	4.438
3.510	8.781
3.515	7.431
3.520	8.622
3.525	9.701
3.530	10.302
3.535	11.069
3.540	4.424
3.545	2.390
3.550	3.533
3.555	8.137
3.560	9.532
3.565	10.381
3.570	10.749
3.575	10.844
3.580	10.232
3.585	8.029
3.590	7.484
3.595	6.621
3.600	2.766
3.605	0.808
3.610	1.343
3.615	0.438
3.620	0.290
3.625	2.518
3.630	4.892
3.635	6.007
3.640	5.607
3.645	4.862
3.650	1.160
3.655	1.332
3.660	1.125
3.665	0.419
3.670	2.258
3.675	1.224
3.680	2.998
3.685	4.156
3.690	4.256
3.695	4.045
3.700	2.202
3.705	4.586
3.710	5.331
3.715	5.161
3.720	5.895
3.725	5.729
3.730	5.118
3.735	5.406
3.740	5.992
3.745	4.771
3.750	5.661
3.755	7.375
3.760	6.342
3.765	6.679
3.770	6.084
3.775	6.272
3.780	6.004
3.785	4.229
3.790	4.973
3.795	2.459
3.800	0.850
3.805	0.401
3.810	0.432
3.815	0.494
3.820	0.326
3.825	0.781
3.830	1.835
3.835	2.673
3.840	2.467
3.845	4.483
3.850	4.906
3.855	4.920
3.860	4.459
3.865	0.949
3.870	4.074
3.875	5.967
3.880	4.862
3.885	5.094
3.890	5.436
3.895	5.142
3.900	4.674
3.905	5.109
3.910	4.769
3.915	4.666
3.920	4.312
3.925	4.141
3.930	2.040
3.935	2.611
3.940	4.580
3.945	3.150
3.950	2.634
3.955	1.568
3.960	1.404
3.965	0.935
3.970	0.973
3.975	0.374
3.980	1.069
3.985	0.424
3.990	0.757
3.995	0.742
4.000	0.265
4.005	1.630
4.010	0.738
4.015	1.648
4.020	2.010
4.025	2.618
4.030	2.423
4.035	1.513
4.040	2.486
4.045	3.686
4.050	2.827
4.055	1.935
4.060	2.327
4.065	1.513
4.070	1.314
4.075	2.927
4.080	2.367
4.085	2.505
4.090	2.640
4.095	2.858
4.100	3.216
4.105	4.020
4.110	2.075
4.115	3.437
4.120	3.710
4.125	2.907
4.130	3.919
4.135	3.557
4.140	2.725
4.145	3.465
4.150	2.935
4.155	3.176
4.160	1.840
4.165	1.061
4.170	0.653
4.175	0.612
4.180	0.486
4.185	0.540
4.190	0.328
4.195	0.928
4.200	1.054
4.205	0.839
4.210	1.823
4.215	1.462
4.220	0.693
4.225	0.916
4.230	0.296
4.235	0.835
4.240	1.556
4.245	1.305
4.250	0.657
4.255	0.869
4.260	1.724
4.265	2.280
4.270	2.634
4.275	2.238
4.280	3.080
4.285	2.500
4.290	2.880
4.295	2.935
4.300	3.165
4.305	1.875
4.310	3.808
4.315	2.630
4.320	1.092
4.325	1.636
4.330	1.969
4.335	2.131
4.340	2.419
4.345	1.995
4.350	2.479
4.355	1.427
4.360	2.340
4.365	2.428
4.370	3.480
4.375	2.414
4.380	2.532
4.385	1.709
4.390	2.529
4.395	2.232
4.400	2.420
4.405	1.722
4.410	2.274
4.415	2.036
4.420	2.119
4.425	1.285
4.430	1.623
4.435	2.248
4.440	1.328
4.445	2.135
4.450	1.304
4.455	0.596
4.460	0.826
4.465	0.545
4.470	0.327
4.475	0.215
4.480	1.587
4.485	0.610
4.490	1.768
4.495	0.835
4.500	0.663
4.505	0.442
4.510	0.863
4.515	0.651
4.520	0.279
4.525	1.637
4.530	0.779
4.535	0.630
4.540	0.589
4.545	0.584
4.550	0.626
4.555	0.491
4.560	0.794
4.565	0.605
4.570	0.606
4.575	1.666
4.580	1.419
4.585	0.822
4.590	0.925
4.595	0.728
4.600	0.564
4.605	1.247
4.610	0.506
4.615	1.483
4.620	1.081
4.625	0.439
4.630	1.229
4.635	0.239
4.640	0.414
4.645	0.780
4.650	0.588
4.655	1.637
4.660	1.815
4.665	1.041
4.670	0.500
4.675	1.184
4.680	1.174
4.685	2.545
4.690	0.542
4.695	1.293
4.700	0.950
4.705	0.411
4.710	1.168
4.715	0.583
4.720	1.572
4.725	1.243
4.730	0.548
4.735	0.841
4.740	0.267
4.745	1.273
4.750	0.356
4.755	0.833
4.760	0.788
4.765	1.031
4.770	1.171
4.775	0.800
4.780	1.222
4.785	0.971
4.790	0.919
4.795	0.489
4.800	1.179
4.805	2.014
4.810	1.434
4.815	1.244
4.820	0.308
4.825	1.833
4.830	1.600
4.835	0.686
4.840	1.087
4.845	1.445
4.850	1.259
4.855	0.277
4.860	1.168
4.865	0.458
4.870	0.249
4.875	0.630
4.880	0.646
4.885	0.892
4.890	1.709
4.895	0.631
4.900	0.659
4.905	0.149
4.910	0.792
4.915	0.541
4.920	0.883
4.925	0.720
4.930	0.196
4.935	1.566
4.940	1.058
4.945	0.559
4.950	0.274
4.955	1.026
4.960	0.050
4.965	0.482
4.970	0.691
4.975	0.530
4.980	0.857
4.985	0.437
4.990	1.533
4.995	1.177
5.000	0.146
5.005	0.948
5.010	0.453
5.015	0.428
5.020	0.440
5.025	0.338
5.030	1.058
5.035	1.032
5.040	0.959
5.045	1.358
5.050	0.877
5.055	0.802
5.060	0.850
5.065	0.470
5.070	0.969
5.075	2.448
5.080	1.518
5.085	0.213
5.090	1.177
5.095	0.674
5.100	0.937
5.105	0.895
5.110	0.885
5.115	1.527
5.120	1.715
5.125	0.583
5.130	0.659
5.135	0.649
5.140	0.517
5.145	0.700
5.150	0.416
5.155	1.245
5.160	1.300
5.165	1.046
5.170	0.826
5.175	1.193
5.180	0.893
5.185	0.255
5.190	1.712
5.195	0.622
5.200	0.881
5.205	1.166
5.210	1.037
5.215	0.630
5.220	1.236
5.225	0.794
5.230	0.504
5.235	0.505
5.240	1.376
5.245	0.594
5.250	0.628
5.255	2.182
5.260	1.371
5.265	1.175
5.270	1.297
5.275	0.504
5.280	0.428
5.285	0.438
5.290	0.921
5.295	1.013
5.300	0.070
5.305	0.546
5.310	0.303
5.315	1.052
5.320	0.294
5.325	0.214
5.330	0.305
5.335	0.814
5.340	0.816
5.345	0.449
5.350	1.358
5.355	1.393
5.360	0.641
5.365	1.326
5.370	0.908
5.375	1.305
5.380	1.072
5.385	1.011
5.390	2.031
5.395	1.544
5.400	1.396
5.405	2.128
5.410	2.476
5.415	1.630
5.420	1.734
5.425	1.273
5.430	1.463
5.435	1.198
5.440	0.707
5.445	0.811
5.450	0.552
5.455	0.655
5.460	0.907
5.465	0.969
5.470	0.999
5.475	1.942
5.480	0.981
5.485	0.548
5.490	1.616
5.495	1.467
5.500	0.242
5.505	0.463
5.510	1.059
5.515	0.926
5.520	1.639
5.525	1.386
5.530	1.059
5.535	1.026
5.540	0.611
5.545	1.353
5.550	1.953
5.555	1.629
5.560	1.427
5.565	0.553
5.570	0.173
5.575	0.285
5.580	1.301
5.585	0.552
5.590	0.681
5.595	1.267
5.600	0.975
5.605	1.709
5.610	1.199
5.615	0.714
5.620	0.615
5.625	0.638
5.630	1.481
5.635	0.773
5.640	0.783
5.645	0.699
5.650	0.304
5.655	0.555
5.660	0.204
5.665	0.207
5.670	1.233
5.675	0.536
5.680	0.945
5.685	0.972
5.690	1.692
5.695	0.572
5.700	0.454
5.705	0.939
5.710	0.691
5.715	0.698
5.720	0.648
5.725	0.497
5.730	0.400
5.735	1.144
5.740	0.571
5.745	1.536
5.750	0.296
5.755	0.448
5.760	1.053
5.765	0.697
5.770	1.064
5.775	1.321
5.780	0.509
5.785	0.347
5.790	0.448
5.795	0.532
5.800	0.721
5.805	0.308
5.810	0.790
5.815	1.172
5.820	1.330
5.825	0.958
5.830	1.156
5.835	1.115
5.840	0.961
5.845	0.689
5.850	0.325
5.855	0.457
5.860	0.931
5.865	0.962
5.870	0.516
5.875	0.936
5.880	0.706
5.885	0.500
5.890	0.229
5.895	0.245
5.900	0.262
5.905	1.337
5.910	0.860
5.915	0.837
5.920	0.591
5.925	0.933
5.930	0.148
5.935	0.800
5.940	1.626
5.945	0.249
5.950	0.658
5.955	0.168
5.960	0.864
5.965	1.234
5.970	0.934
5.975	0.643
5.980	0.392
5.985	0.766
5.990	0.765
5.995	0.310
6.000	0.281
6.005	0.669
6.010	0.820
6.015	0.437
6.020	0.274
6.025	0.615
6.030	0.894
6.035	0.733
6.040	1.062
6.045	0.786
6.050	0.946
6.055	0.987
6.060	0.945
6.065	1.170
6.070	0.858
6.075	0.457
6.080	0.712
6.085	0.650
6.090	0.635
6.095	1.040
6.100	1.280
6.105	0.620
6.110	0.208
6.115	0.860
6.120	0.377
6.125	0.496
6.130	0.396
6.135	0.834
6.140	0.159
6.145	0.387
6.150	1.018
6.155	0.338
6.160	0.102
6.165	0.824
6.170	0.146
6.175	0.799
6.180	0.563
6.185	0.378
6.190	0.657
6.195	0.039
6.200	0.383
6.205	0.760
6.210	1.449
6.215	0.290
6.220	1.156
6.225	0.509
6.230	0.855
6.235	0.119
6.240	0.184
6.245	0.372
6.250	0.383
6.255	0.607
6.260	0.516
6.265	0.352
6.270	0.907
6.275	1.446
6.280	0.988
6.285	0.621
6.290	0.779
6.295	0.468
6.300	0.689
6.305	0.788
6.310	0.104
6.315	0.373
6.320	0.635
6.325	0.646
6.330	1.204
6.335	1.222
6.340	0.143
6.345	0.661
6.350	0.473
6.355	0.638
6.360	0.453
6.365	0.538
6.370	0.424
6.375	0.163
6.380	1.178
6.385	0.313
6.390	0.923
6.395	1.160
6.400	0.544
6.405	1.332
6.410	0.473
6.415	0.371
6.420	1.049
6.425	0.615
6.430	0.156
6.435	0.787
6.440	0.756
6.445	0.390
6.450	0.376
6.455	0.812
6.460	1.046
6.465	0.600
6.470	0.943
6.475	1.119
6.480	0.726
6.485	0.449
6.490	0.450
6.495	0.531
6.500	0.748
6.505	0.769
6.510	1.427
6.515	0.855
6.520	0.267
6.525	0.544
6.530	0.791
6.535	0.501
6.540	0.280
6.545	0.467
6.550	0.726
6.555	0.392
6.560	0.338
6.565	1.316
6.570	0.792
6.575	0.324
6.580	0.707
6.585	0.185
6.590	0.125
6.595	0.232
6.600	0.484
6.605	1.065
6.610	0.530
6.615	0.318
6.620	0.356
6.625	1.175
6.630	0.858
6.635	0.813
6.640	0.898
6.645	0.536
6.650	0.680
6.655	0.294
6.660	0.839
6.665	0.465
6.670	0.719
6.675	0.720
6.680	0.561
6.685	1.289
6.690	1.030
6.695	1.099
6.700	0.655
6.705	0.948
6.710	0.735
6.715	0.615
6.720	0.451
6.725	0.392
6.730	0.928
6.735	0.305
6.740	0.096
6.745	0.993
6.750	0.547
6.755	0.325
6.760	0.691
6.765	1.011
6.770	0.761
6.775	0.551
6.780	0.541
6.785	0.689
6.790	0.969
6.795	0.609
6.800	0.677
6.805	0.543
6.810	0.493
6.815	0.845
6.820	0.890
6.825	0.093
6.830	0.928
6.835	0.380
6.840	0.594
6.845	0.846
6.850	1.037
6.855	1.459
6.860	0.723
6.865	0.519
6.870	0.827
6.875	0.724
6.880	0.933
6.885	0.383
6.890	1.095
6.895	0.468
6.900	0.508
6.905	0.601
6.910	1.244
6.915	0.434
6.920	0.847
6.925	0.710
6.930	0.875
6.935	0.792
6.940	0.753
6.945	0.983
6.950	1.060
6.955	0.382
6.960	0.592
6.965	1.225
6.970	0.381
6.975	0.920
6.980	0.442
6.985	0.225
6.990	1.149
6.995	0.980
7.000	0.388
7.005	0.243
7.010	0.719
7.015	0.078
7.020	0.603
7.025	0.389
7.030	0.665
7.035	0.128
7.040	1.066
7.045	0.566
7.050	0.624
7.055	0.820
7.060	0.644
7.065	0.475
7.070	0.405
7.075	1.096
7.080	1.401
7.085	0.970
7.090	0.346
7.095	0.252
7.100	0.593
7.105	0.354
7.110	0.200
7.115	0.610
7.120	0.742
7.125	2.254
7.130	1.517
7.135	0.844
7.140	0.409
7.145	0.672
7.150	0.334
7.155	0.315
7.160	0.307
7.165	0.106
7.170	0.805
7.175	0.925
7.180	1.085
7.185	0.785
7.190	0.487
7.195	0.282
7.200	0.652
7.205	0.693
7.210	0.852
7.215	1.087
7.220	1.167
7.225	0.612
7.230	0.460
7.235	0.911
7.240	0.129
7.245	1.311
7.250	0.369
7.255	0.657
7.260	0.783
7.265	0.685
7.270	0.892
7.275	0.619
7.280	0.395
7.285	0.287
7.290	1.627
7.295	0.993
7.300	0.548
7.305	0.926
7.310	0.441
7.315	0.229
7.320	0.849
7.325	0.797
7.330	0.834
7.335	0.529
7.340	0.425
7.345	0.561
7.350	0.907
7.355	0.652
7.360	0.400
7.365	0.798
7.370	0.595
7.375	1.361
7.380	0.220
7.385	0.215
7.390	0.490
7.395	1.381
7.400	0.690
7.405	0.119
7.410	0.778
7.415	0.356
7.420	0.894
7.425	1.244
7.430	0.366
7.435	0.487
7.440	1.241
7.445	0.404
7.450	0.196
7.455	0.335
7.460	0.871
7.465	0.526
7.470	0.355
7.475	0.391
7.480	0.874
7.485	0.455
7.490	0.592
7.495	0.351
7.500	1.195
7.505	1.009
7.510	0.322
7.515	0.365
7.520	1.017
7.525	0.737
7.530	1.216
7.535	0.750
7.540	0.600
7.545	0.446
7.550	0.855
7.555	0.539
7.560	0.085
7.565	0.480
7.570	0.597
7.575	1.296
7.580	0.434
7.585	0.370
7.590	0.524
7.595	0.444
7.600	0.402
7.605	1.530
7.610	0.448
7.615	0.269
7.620	0.437
7.625	0.681
7.630	0.970
7.635	0.993
7.640	0.413
7.645	0.508
7.650	0.693
7.655	0.471
7.660	1.185
7.665	0.470
7.670	0.682
7.675	0.838
7.680	0.288
7.685	0.819
7.690	0.774
7.695	0.257
7.700	0.805
7.705	0.564
7.710	0.508
7.715	0.987
7.720	0.427
7.725	0.437
7.730	0.788
7.735	1.254
7.740	1.198
7.745	1.009
7.750	0.337
7.755	0.419
7.760	0.540
7.765	0.770
7.770	0.449
7.775	0.707
7.780	0.526
7.785	0.874
7.790	0.706
7.795	0.079
7.800	0.765
7.805	1.298
7.810	0.996
7.815	0.044
7.820	0.417
7.825	1.085
7.830	0.678
7.835	0.679
7.840	0.871
7.845	0.705
7.850	0.354
7.855	0.924
7.860	0.915
7.865	0.439
7.870	0.447
7.875	0.629
7.880	0.362
7.885	0.402
7.890	0.748
7.895	1.115
7.900	0.055
7.905	0.845
7.910	0.054
7.915	0.442
7.920	1.362
7.925	0.925
7.930	0.569
7.935	0.862
7.940	0.022
7.945	0.986
7.950	0.943
7.955	0.806
7.960	0.149
7.965	1.850
7.970	0.419
7.975	0.821
7.980	0.990
7.985	0.606
7.990	0.016
7.995	1.090
8.000	0.398
8.005	0.634
8.010	1.010
8.015	0.663
8.020	0.057
8.025	0.215
8.030	1.438
8.035	0.132
8.040	0.615
8.045	0.250
8.050	0.335
8.055	0.734
8.060	0.616
8.065	0.481
8.070	0.429
8.075	0.976
8.080	0.571
8.085	0.343
8.090	0.658
8.095	0.541
8.100	1.081
8.105	0.245
8.110	0.558
8.115	0.467
8.120	0.270
8.125	1.160
8.130	0.236
8.135	1.055
8.140	0.499
8.145	0.659
8.150	0.889
8.155	0.635
8.160	0.532
8.165	0.394
8.170	0.197
8.175	0.628
8.180	0.908
8.185	0.801
8.190	0.276
8.194	1.193
8.199	0.325
8.204	0.757
8.209	0.637
8.214	0.241
8.219	0.447
8.224	0.533
8.229	0.613
8.234	0.971
8.239	1.537
8.244	0.808
8.249	1.211
8.254	0.549
8.259	0.454
8.264	0.974
8.269	0.214
8.274	1.001
8.279	0.253
8.284	1.520
8.289	0.187
8.294	0.274
8.299	1.104
8.304	0.702
8.309	1.127
8.314	0.454
8.319	0.303
8.324	0.563
8.329	0.501
8.334	0.634
8.339	0.622
8.344	0.722
8.349	0.287
8.354	0.976
8.359	0.446
8.364	0.228
8.369	0.850
8.374	0.504
8.379	0.729
8.384	0.121
8.389	0.625
8.394	0.235
8.399	0.548
8.404	0.565
8.409	0.420
8.414	0.336
8.419	0.245
8.424	0.430
8.429	0.470
8.434	0.464
8.439	0.637
8.444	0.273
8.449	0.226
8.454	0.617
8.459	0.445
8.464	0.848
8.469	0.746
8.474	0.632
8.479	0.707
8.484	0.667
8.489	0.227
8.494	0.540
8.499	0.688
8.504	0.869
8.509	0.400
8.514	0.257
8.519	0.745
8.524	0.368
8.529	0.882
8.534	0.741
8.539	1.307
8.544	0.910
8.549	0.345
8.554	0.457
8.559	0.425
8.564	0.268
8.569	0.391
8.574	0.555
8.579	0.563
8.584	0.534
8.589	0.639
8.594	0.886
8.599	1.787
8.604	0.838
8.609	0.187
8.614	1.209
8.619	0.797
8.624	0.348
8.629	0.652
8.634	0.150
8.639	0.500
8.644	0.695
8.649	0.713
8.654	0.324
8.659	1.012
8.664	0.541
8.669	0.338
8.674	0.873
8.679	0.915
8.684	0.358
8.689	1.033
8.694	0.524
8.699	0.176
8.704	1.198
8.709	1.263
8.714	0.336
8.719	0.842
8.724	0.276
8.729	0.328
8.734	1.416
8.739	1.666
8.744	0.790
8.749	1.419
8.754	0.185
8.759	0.647
8.764	0.252
8.769	0.905
8.774	1.313
8.779	0.656
8.784	0.152
8.789	0.624
8.794	0.282
8.799	0.752
8.804	0.573
8.809	0.108
8.814	0.544
8.819	0.807
8.824	1.414
8.829	1.298
8.834	0.294
8.839	0.285
8.844	0.532
8.849	0.848
8.854	1.102
8.859	0.650
8.864	0.356
8.869	0.468
8.874	0.304
8.879	0.759
8.884	0.279
8.889	0.199
8.894	0.201
8.899	0.816
8.904	1.650
8.909	1.043
8.914	0.721
8.919	1.199
8.924	0.690
8.929	0.605
8.934	0.205
8.939	0.153
8.944	1.289
8.949	0.646
8.954	0.601
8.959	0.483
8.964	0.234
8.969	0.451
8.974	0.533
8.979	1.043
8.984	0.214
8.989	0.190
8.994	0.319
8.999	1.283
9.004	0.784
9.009	0.351
9.014	0.394
9.019	0.400
9.024	0.792
9.029	0.641
9.034	0.043
9.039	0.810
9.044	0.404
9.049	0.355
9.054	0.206
9.059	0.809
9.064	1.221
9.069	0.479
9.074	0.169
9.079	0.736
9.084	1.267
9.089	0.753
9.094	0.457
9.099	0.449
9.104	0.861
9.109	0.388
9.114	0.514
9.119	0.942
9.124	0.334
9.129	0.761
9.134	0.320
9.139	0.803
9.144	0.772
9.149	0.365
9.154	0.808
9.159	0.545
9.164	0.677
9.169	0.225
9.174	1.161
9.179	0.833
9.184	0.771
9.189	1.185
9.194	1.171
9.199	0.586
9.204	0.808
9.209	0.341
9.214	0.332
9.219	0.678
9.224	0.692
9.229	1.121
9.234	0.248
9.239	0.137
9.244	0.977
9.249	0.443
9.254	0.989
9.259	0.661
9.264	0.607
9.269	0.924
9.274	1.162
9.279	0.932
9.284	0.681
9.289	0.680
9.294	0.232
9.299	0.254
9.304	0.762
9.309	0.425
9.314	0.668
9.319	0.505
9.324	0.208
9.329	0.257
9.334	0.460
9.339	0.464
9.344	0.267
9.349	0.500
9.354	0.279
9.359	0.716
9.364	0.472
9.369	0.450
9.374	0.436
9.379	0.201
9.384	0.656
9.389	0.518
9.394	1.855
9.399	0.847
9.404	0.756
9.409	0.332
9.414	0.740
9.419	0.202
9.424	1.069
9.429	0.800
9.434	0.248
9.439	0.826
9.444	0.091
9.449	1.020
9.454	0.151
9.459	1.334
9.464	0.782
9.469	0.923
9.474	0.244
9.479	0.656
9.484	0.356
9.489	0.468
9.494	0.731
9.499	0.621
9.504	1.018
9.509	0.729
9.514	0.723
9.519	1.207
9.524	0.633
9.529	0.895
9.534	1.298
9.539	1.023
9.544	0.315
9.549	0.722
9.554	0.449
9.559	0.314
9.564	0.189
9.569	0.035
9.574	1.120
9.579	0.863
9.584	0.212
9.589	0.162
9.594	0.420
9.599	0.921
9.604	0.585
9.609	0.596
9.614	0.717
9.619	0.468
9.624	0.381
9.629	0.521
9.634	0.195
9.639	0.478
9.644	0.337
9.649	0.545
9.654	0.367
9.659	0.329
9.664	0.187
9.669	0.319
9.674	0.614
9.679	1.462
9.684	0.058
9.689	1.016
9.694	0.938
9.699	1.194
9.704	0.542
9.709	1.204
9.714	0.568
9.719	0.646
9.724	1.371
9.729	1.426
9.734	0.853
9.739	0.333
9.744	0.233
9.749	0.980
9.754	0.822
9.759	0.956
9.764	1.170
9.769	0.965
9.774	1.349
9.779	0.395
9.784	0.365
9.789	0.404
9.794	0.336
9.799	1.036
9.804	0.275
9.809	0.702
9.814	0.759
9.819	0.820
9.824	1.271
9.829	0.517
9.834	0.265
9.839	0.502
9.844	0.543
9.849	0.478
9.854	1.268
9.859	1.012
9.864	0.796
9.869	0.606
9.874	1.857
9.879	0.747
9.884	0.722
9.889	1.027
9.894	0.692
9.899	0.213
9.904	0.779
9.909	0.907
9.914	0.502
9.919	0.920
9.924	1.317
9.929	0.321
9.934	0.220
9.939	0.698
9.944	0.887
9.949	1.337
9.954	0.224
9.959	0.818
9.964	0.318
9.969	0.640
9.974	1.396
9.979	0.723
9.984	0.534
9.989	0.426
9.994	0.333
[truncated: 1 more rows]
