# Supplementary material for: Chemometric Analysis of a Ternary Mixture of Caffeine, Quinic Acid, and Nicotinic Acid by Terahertz Spectroscopy
Source: ACS Omega. 2022 Sep 27;7(40):35783–91. doi: 10.1021/acsomega.2c03808 (PMC9558605; doi:10.1021/acsomega.2c03808)
Supplement: Supplementary file 2 — ao2c03808_si_002.zip [file ao2c03808_si_002.zip › data_and_codes/extended_data/id0-48_run001/fda-5-0.csv]

0.000	1695.451
0.005	711.581
0.010	580.770
0.015	1106.985
0.020	1342.065
0.025	353.863
0.030	553.216
0.035	649.611
0.040	570.229
0.045	1136.039
0.050	889.808
0.055	1485.261
0.060	544.773
0.065	136.178
0.070	1036.179
0.075	946.559
0.080	1166.439
0.085	1099.176
0.090	198.109
0.095	454.666
0.100	734.132
0.105	1311.243
0.110	1819.548
0.115	1601.407
0.120	3738.069
0.125	3088.936
0.130	1937.664
0.135	3202.423
0.140	3577.985
0.145	3870.378
0.150	4115.834
0.155	3929.487
0.160	3519.138
0.165	2697.507
0.170	2264.177
0.175	3491.201
0.180	4023.677
0.185	3681.173
0.190	4869.313
0.195	6254.379
0.200	6710.687
0.205	6070.361
0.210	6515.697
0.215	6259.710
0.220	6976.047
0.225	6760.706
0.230	7715.556
0.235	9034.427
0.240	8289.273
0.245	8001.879
0.250	7857.290
0.255	7807.539
0.260	7508.812
0.265	8529.365
0.270	8493.502
0.275	9947.514
0.280	9678.197
0.285	8612.719
0.290	9018.810
0.295	9674.865
0.300	9281.928
0.305	9148.526
0.310	9922.960
0.315	9441.660
0.320	9764.832
0.325	9571.690
0.330	10073.285
0.335	9463.705
0.340	9514.037
0.345	9303.794
0.350	10267.384
0.355	10328.242
0.360	9375.607
0.365	10387.610
0.370	10980.774
0.375	10734.794
0.380	9789.001
0.385	10038.857
0.390	9814.536
0.395	9955.101
0.400	9470.499
0.405	9741.923
0.410	9735.007
0.415	9690.200
0.420	9312.356
0.425	9197.147
0.430	9457.457
0.435	8887.185
0.440	8913.732
0.445	9550.106
0.450	9857.385
0.455	9268.969
0.460	9831.334
0.465	9323.445
0.470	9364.999
0.475	9422.580
0.480	9419.304
0.485	9693.927
0.490	9584.440
0.495	9313.682
0.500	9150.540
0.505	9292.169
0.510	9185.530
0.515	9185.395
0.520	9077.152
0.525	8906.799
0.530	8656.768
0.535	8609.092
0.540	8985.631
0.545	8740.294
0.550	7740.221
0.555	5505.165
0.560	3871.476
0.565	7160.904
0.570	8059.591
0.575	8475.819
0.580	8881.668
0.585	8705.506
0.590	8650.694
0.595	8829.682
0.600	9018.898
0.605	8590.775
0.610	8727.968
0.615	8735.828
0.620	8391.559
0.625	8319.841
0.630	8198.926
0.635	8176.060
0.640	7878.598
0.645	7840.886
0.650	7610.899
0.655	7894.437
0.660	7620.183
0.665	7352.568
0.670	7472.708
0.675	7588.108
0.680	7477.304
0.685	7350.032
0.690	7319.215
0.695	7374.779
0.700	7338.299
0.705	6918.867
0.710	7143.613
0.715	7043.750
0.720	6864.891
0.725	6906.755
0.730	6697.210
0.735	6623.303
0.740	6653.960
0.745	6115.871
0.750	4929.755
0.755	3498.081
0.760	5288.327
0.765	5794.810
0.770	5804.402
0.775	5995.821
0.780	5998.742
0.785	5841.070
0.790	5706.659
0.795	5908.501
0.800	5741.179
0.805	5630.270
0.810	5650.200
0.815	5601.366
0.820	5648.673
0.825	5591.134
0.830	5397.872
0.835	5469.291
0.840	5529.882
0.845	5254.939
0.850	5194.448
0.855	5323.614
0.860	5164.385
0.865	5131.877
0.870	5018.696
0.875	5025.253
0.880	4982.755
0.885	4873.902
0.890	4804.159
0.895	4860.148
0.900	4683.899
0.905	4582.232
0.910	4679.150
0.915	4563.300
0.920	4436.860
0.925	4432.474
0.930	4453.373
0.935	4430.767
0.940	4384.988
0.945	4250.214
0.950	4299.346
0.955	4288.559
0.960	4103.477
0.965	4058.880
0.970	4015.910
0.975	3983.931
0.980	3712.320
0.985	3483.627
0.990	2428.057
0.995	3120.648
1.000	3379.120
1.005	3692.986
1.010	3675.556
1.015	3456.016
1.020	3505.436
1.025	3560.414
1.030	3486.371
1.035	3363.471
1.040	3321.364
1.045	3391.523
1.050	3357.137
1.055	3166.035
1.060	3249.092
1.065	3244.749
1.070	3126.545
1.075	2976.002
1.080	2921.531
1.085	2749.826
1.090	2335.377
1.095	1203.225
1.100	175.569
1.105	1053.102
1.110	1679.965
1.115	953.522
1.120	1719.348
1.125	2320.467
1.130	2514.725
1.135	2526.893
1.140	2457.790
1.145	2410.873
1.150	2098.102
1.155	1240.653
1.160	895.138
1.165	150.442
1.170	747.533
1.175	1722.229
1.180	2127.404
1.185	2307.807
1.190	2383.111
1.195	2288.410
1.200	2284.291
1.205	1958.971
1.210	755.183
1.215	1575.908
1.220	1988.901
1.225	1945.605
1.230	1086.462
1.235	1436.598
1.240	1961.962
1.245	2225.550
1.250	2216.975
1.255	2257.239
1.260	2236.868
1.265	2163.013
1.270	2232.509
1.275	2157.776
1.280	2007.762
1.285	2083.459
1.290	2124.287
1.295	1964.339
1.300	2010.072
1.305	2004.194
1.310	1937.402
1.315	1912.387
1.320	1847.497
1.325	1638.629
1.330	1742.817
1.335	1714.136
1.340	1699.828
1.345	1727.238
1.350	1588.642
1.355	1596.146
1.360	1646.618
1.365	1600.710
1.370	1569.702
1.375	1621.384
1.380	1636.141
1.385	1578.529
1.390	1576.374
1.395	1547.676
1.400	1492.109
1.405	1280.967
1.410	580.161
1.415	18.664
1.420	865.815
1.425	1327.189
1.430	1496.293
1.435	1600.496
1.440	1591.125
1.445	1537.865
1.450	1580.791
1.455	1599.748
1.460	1521.762
1.465	1524.565
1.470	1537.953
1.475	1487.870
1.480	1458.483
1.485	1459.950
1.490	1465.542
1.495	1444.815
1.500	1390.655
1.505	1412.494
1.510	1410.704
1.515	1369.139
1.520	1352.024
1.525	1370.097
1.530	1347.738
1.535	1315.438
1.540	1296.352
1.545	1226.925
1.550	1262.611
1.555	1217.477
1.560	1193.307
1.565	1218.559
1.570	1180.143
1.575	1125.783
1.580	1134.846
1.585	1116.677
1.590	1037.876
1.595	995.821
1.600	857.528
1.605	301.388
1.610	541.869
1.615	846.196
1.620	940.825
1.625	950.363
1.630	916.459
1.635	899.933
1.640	870.843
1.645	790.350
1.650	727.194
1.655	595.598
1.660	240.006
1.665	56.240
1.670	39.052
1.675	56.382
1.680	106.779
1.685	356.988
1.690	523.836
1.695	591.744
1.700	582.108
1.705	529.838
1.710	387.540
1.715	86.153
1.720	38.710
1.725	48.920
1.730	279.392
1.735	480.472
1.740	571.252
1.745	618.361
1.750	641.159
1.755	624.807
1.760	610.568
1.765	359.286
1.770	442.362
1.775	542.102
1.780	569.270
1.785	552.875
1.790	520.540
1.795	375.886
1.800	130.807
1.805	286.783
1.810	455.925
1.815	504.257
1.820	512.824
1.825	515.274
1.830	509.165
1.835	497.169
1.840	486.065
1.845	478.896
1.850	461.383
1.855	438.944
1.860	405.213
1.865	305.330
1.870	80.483
1.875	84.697
1.880	284.971
1.885	372.431
1.890	396.042
1.895	407.580
1.900	405.051
1.905	392.573
1.910	370.105
1.915	333.299
1.920	154.255
1.925	23.186
1.930	224.061
1.935	315.386
1.940	348.327
1.945	357.496
1.950	354.857
1.955	354.378
1.960	349.287
1.965	339.158
1.970	338.287
1.975	333.999
1.980	322.237
1.985	318.411
1.990	309.167
1.995	300.368
2.000	293.545
2.005	283.352
2.010	275.668
2.015	269.460
2.020	217.001
2.025	227.370
2.030	229.486
2.035	211.928
2.040	162.916
2.045	41.818
2.050	122.804
2.055	168.276
2.060	178.553
2.065	170.632
2.070	157.443
2.075	119.026
2.080	56.465
2.085	109.879
2.090	124.619
2.095	122.621
2.100	119.329
2.105	113.219
2.110	107.588
2.115	105.463
2.120	106.410
2.125	106.377
2.130	104.804
2.135	107.592
2.140	109.782
2.145	107.741
2.150	102.380
2.155	93.640
2.160	72.490
2.165	18.538
2.170	2.314
2.175	36.880
2.180	70.940
2.185	82.320
2.190	77.534
2.195	39.553
2.200	4.706
2.205	20.266
2.210	51.927
2.215	59.145
2.220	33.755
2.225	7.655
2.230	6.562
2.235	38.027
2.240	52.759
2.245	56.102
2.250	49.813
2.255	47.878
2.260	35.443
2.265	6.926
2.270	8.821
2.275	6.934
2.280	31.308
2.285	49.497
2.290	59.482
2.295	66.969
2.300	75.947
2.305	82.258
2.310	87.460
2.315	91.824
2.320	90.538
2.325	89.254
2.330	99.235
2.335	103.884
2.340	104.210
2.345	80.281
2.350	18.603
2.355	66.166
2.360	93.199
2.365	91.941
2.370	38.544
2.375	50.637
2.380	85.086
2.385	88.216
2.390	44.237
2.395	3.879
2.400	12.997
2.405	41.969
2.410	76.935
2.415	95.553
2.420	104.234
2.425	106.462
2.430	100.430
2.435	89.062
2.440	100.779
2.445	105.017
2.450	88.795
2.455	83.660
2.460	64.948
2.465	14.871
2.470	12.064
2.475	26.428
2.480	60.731
2.485	79.677
2.490	87.060
2.495	88.750
2.500	90.233
2.505	89.671
2.510	89.623
2.515	86.574
2.520	85.516
2.525	84.819
2.530	85.402
2.535	84.170
2.540	83.275
2.545	83.189
2.550	83.048
2.555	81.574
2.560	80.287
2.565	79.974
2.570	70.751
2.575	64.357
2.580	69.822
2.585	72.331
2.590	68.666
2.595	65.980
2.600	62.780
2.605	60.675
2.610	55.341
2.615	50.424
2.620	44.397
2.625	37.414
2.630	20.343
2.635	5.594
2.640	2.909
2.645	1.332
2.650	2.087
2.655	6.575
2.660	11.814
2.665	15.052
2.670	5.411
2.675	17.931
2.680	27.397
2.685	27.346
2.690	14.176
2.695	9.362
2.700	22.442
2.705	28.106
2.710	29.130
2.715	29.351
2.720	29.304
2.725	26.802
2.730	25.551
2.735	25.720
2.740	22.483
2.745	19.088
2.750	17.421
2.755	15.273
2.760	14.715
2.765	8.425
2.770	1.767
2.775	2.449
2.780	1.789
2.785	1.949
2.790	3.788
2.795	8.908
2.800	13.328
2.805	16.012
2.810	18.070
2.815	20.230
2.820	21.497
2.825	22.589
2.830	24.141
2.835	24.629
2.840	24.097
2.845	25.091
2.850	24.987
2.855	24.465
2.860	23.185
2.865	23.127
2.870	22.137
2.875	21.580
2.880	13.677
2.885	4.072
2.890	3.648
2.895	5.216
2.900	12.422
2.905	16.792
2.910	18.180
2.915	19.706
2.920	20.395
2.925	17.923
2.930	19.046
2.935	17.751
2.940	15.894
2.945	16.053
2.950	13.954
2.955	13.062
2.960	10.710
2.965	3.114
2.970	0.081
2.975	0.831
2.980	1.872
2.985	1.983
2.990	4.024
2.995	6.454
3.000	5.062
3.005	2.784
3.010	0.146
3.015	0.792
3.020	1.227
3.025	2.559
3.030	1.845
3.035	4.823
3.040	5.956
3.045	2.528
3.050	0.672
3.055	3.284
3.060	4.782
3.065	6.641
3.070	7.983
3.075	8.162
3.080	7.183
3.085	7.499
3.090	6.926
3.095	7.110
3.100	7.004
3.105	8.040
3.110	6.875
3.115	8.565
3.120	7.849
3.125	8.010
3.130	3.728
3.135	2.675
3.140	2.375
3.145	0.356
3.150	3.728
3.155	4.278
3.160	5.825
3.165	3.709
3.170	1.117
3.175	0.785
3.180	3.997
3.185	5.055
3.190	3.231
3.195	6.095
3.200	8.061
3.205	9.434
3.210	9.444
3.215	6.800
3.220	4.116
3.225	8.145
3.230	8.828
3.235	4.190
3.240	1.322
3.245	5.777
3.250	7.906
3.255	8.522
3.260	8.367
3.265	8.043
3.270	7.663
3.275	8.570
3.280	8.693
3.285	8.355
3.290	7.808
3.295	8.114
3.300	7.610
3.305	8.502
3.310	8.316
3.315	7.630
3.320	7.272
3.325	7.148
3.330	3.674
3.335	2.105
3.340	0.727
3.345	0.781
3.350	5.279
3.355	4.619
3.360	6.717
3.365	6.292
3.370	5.806
3.375	5.260
3.380	6.196
3.385	4.985
3.390	5.747
3.395	5.986
3.400	5.228
3.405	4.970
3.410	5.365
3.415	5.508
3.420	5.422
3.425	5.243
3.430	5.956
3.435	4.906
3.440	5.810
3.445	5.715
3.450	5.304
3.455	5.169
3.460	4.620
3.465	5.125
3.470	4.626
3.475	6.059
3.480	4.249
3.485	4.384
3.490	4.790
3.495	4.976
3.500	4.151
3.505	2.484
3.510	3.169
3.515	3.099
3.520	3.280
3.525	4.114
3.530	3.777
3.535	4.731
3.540	2.794
3.545	1.018
3.550	1.624
3.555	4.321
3.560	3.624
3.565	3.358
3.570	3.643
3.575	4.511
3.580	3.676
3.585	3.661
3.590	3.066
3.595	2.557
3.600	2.004
3.605	0.720
3.610	1.215
3.615	1.005
3.620	0.537
3.625	1.333
3.630	2.343
3.635	1.631
3.640	2.681
3.645	1.361
3.650	1.262
3.655	1.085
3.660	0.247
3.665	0.856
3.670	0.447
3.675	1.335
3.680	1.890
3.685	0.961
3.690	1.363
3.695	1.177
3.700	0.680
3.705	1.164
3.710	2.088
3.715	1.767
3.720	1.835
3.725	2.178
3.730	0.453
3.735	0.869
3.740	0.613
3.745	0.913
3.750	1.411
3.755	2.067
3.760	1.425
3.765	1.794
3.770	1.631
3.775	1.421
3.780	2.089
3.785	1.931
3.790	1.385
3.795	1.562
3.800	0.754
3.805	0.445
3.810	0.447
3.815	1.109
3.820	0.272
3.825	0.533
3.830	1.032
3.835	0.368
3.840	0.607
3.845	0.802
3.850	2.210
3.855	1.695
3.860	0.333
3.865	0.701
3.870	1.324
3.875	2.307
3.880	1.790
3.885	1.641
3.890	1.972
3.895	1.624
3.900	1.330
3.905	1.460
3.910	1.525
3.915	0.792
3.920	1.550
3.925	2.098
3.930	1.292
3.935	1.061
3.940	0.741
3.945	0.644
3.950	0.665
3.955	0.765
3.960	0.896
3.965	1.030
3.970	0.454
3.975	0.164
3.980	0.486
3.985	1.366
3.990	0.359
3.995	1.018
4.000	0.720
4.005	0.397
4.010	0.652
4.015	0.438
4.020	1.037
4.025	1.172
4.030	0.451
4.035	0.524
4.040	0.753
4.045	0.542
4.050	0.798
4.055	0.629
4.060	1.043
4.065	1.883
4.070	0.253
4.075	0.635
4.080	0.639
4.085	0.294
4.090	0.967
4.095	1.383
4.100	0.405
4.105	1.154
4.110	0.691
4.115	0.555
4.120	0.224
4.125	0.462
4.130	0.646
4.135	0.970
4.140	0.749
4.145	0.362
4.150	0.905
4.155	0.986
4.160	0.381
4.165	0.112
4.170	1.455
4.175	0.600
4.180	0.196
4.185	0.537
4.190	0.274
4.195	1.169
4.200	0.458
4.205	0.804
4.210	0.962
4.215	1.011
4.220	1.134
4.225	0.532
4.230	0.758
4.235	1.284
4.240	0.738
4.245	1.577
4.250	0.816
4.255	0.901
4.260	0.431
4.265	0.394
4.270	0.337
4.275	1.205
4.280	1.181
4.285	0.383
4.290	1.027
4.295	0.831
4.300	0.641
4.305	0.392
4.310	0.415
4.315	0.097
4.320	0.942
4.325	0.825
4.330	0.873
4.335	0.995
4.340	0.202
4.345	0.993
4.350	1.218
4.355	0.206
4.360	1.144
4.365	1.215
4.370	0.405
4.375	0.637
4.380	1.076
4.385	1.209
4.390	0.665
4.395	0.488
4.400	0.431
4.405	0.595
4.410	0.993
4.415	0.145
4.420	0.724
4.425	0.581
4.430	0.816
4.435	0.831
4.440	0.270
4.445	0.462
4.450	0.983
4.455	1.409
4.460	1.121
4.465	0.480
4.470	0.186
4.475	0.618
4.480	0.958
4.485	0.535
4.490	1.571
4.495	0.831
4.500	1.084
4.505	0.432
4.510	0.598
4.515	0.646
4.520	1.014
4.525	0.684
4.530	0.671
4.535	0.461
4.540	0.743
4.545	0.688
4.550	1.015
4.555	1.404
4.560	0.335
4.565	0.647
4.570	0.203
4.575	1.250
4.580	0.674
4.585	0.613
4.590	0.805
4.595	0.167
4.600	0.570
4.605	1.248
4.610	0.688
4.615	0.301
4.620	0.631
4.625	0.287
4.630	1.304
4.635	0.139
4.640	0.742
4.645	0.239
4.650	0.350
4.655	0.924
4.660	0.852
4.665	0.300
4.670	0.843
4.675	0.805
4.680	0.346
4.685	0.834
4.690	0.269
4.695	0.441
4.700	0.351
4.705	0.639
4.710	0.341
4.715	0.902
4.720	0.761
4.725	0.535
4.730	0.838
4.735	1.102
4.740	0.321
4.745	1.086
4.750	0.189
4.755	0.739
4.760	0.717
4.765	1.022
4.770	0.561
4.775	0.782
4.780	0.864
4.785	1.127
4.790	1.217
4.795	1.142
4.800	0.426
4.805	1.103
4.810	0.296
4.815	0.398
4.820	1.134
4.825	0.336
4.830	0.210
4.835	0.603
4.840	0.755
4.845	0.724
4.850	0.185
4.855	0.659
4.860	0.625
4.865	0.453
4.870	0.615
4.875	0.515
4.880	0.208
4.885	0.530
4.890	0.910
4.895	0.323
4.900	1.424
4.905	0.327
4.910	0.279
4.915	0.171
4.920	0.472
4.925	1.048
4.930	0.910
4.935	1.209
4.940	0.575
4.945	0.944
4.950	0.998
4.955	0.707
4.960	1.008
4.965	0.890
4.970	0.464
4.975	1.276
4.980	0.305
4.985	0.162
4.990	0.512
4.995	0.875
5.000	1.004
5.005	0.845
5.010	1.078
5.015	0.452
5.020	0.365
5.025	0.451
5.030	1.171
5.035	0.270
5.040	0.538
5.045	0.442
5.050	0.463
5.055	1.212
5.060	0.755
5.065	0.488
5.070	0.705
5.075	0.306
5.080	0.799
5.085	0.789
5.090	0.665
5.095	0.747
5.100	0.325
5.105	0.956
5.110	0.305
5.115	0.835
5.120	1.000
5.125	0.445
5.130	0.315
5.135	0.589
5.140	0.662
5.145	0.548
5.150	0.702
5.155	0.415
5.160	0.714
5.165	0.779
5.170	0.481
5.175	0.812
5.180	1.248
5.185	1.063
5.190	0.579
5.195	0.664
5.200	0.254
5.205	1.109
5.210	0.565
5.215	0.976
5.220	0.692
5.225	0.225
5.230	0.233
5.235	0.224
5.240	0.857
5.245	0.963
5.250	1.203
5.255	0.534
5.260	0.495
5.265	0.266
5.270	0.379
5.275	0.251
5.280	0.868
5.285	0.899
5.290	0.812
5.295	1.278
5.300	0.243
5.305	0.724
5.310	0.506
5.315	0.808
5.320	0.614
5.325	1.053
5.330	0.967
5.335	0.442
5.340	0.948
5.345	0.794
5.350	0.822
5.355	1.308
5.360	0.452
5.365	0.798
5.370	0.694
5.375	0.927
5.380	0.933
5.385	0.360
5.390	1.146
5.395	0.697
5.400	0.194
5.405	0.693
5.410	0.543
5.415	0.801
5.420	0.402
5.425	0.096
5.430	0.511
5.435	0.445
5.440	0.660
5.445	0.915
5.450	0.248
5.455	0.348
5.460	0.509
5.465	0.437
5.470	0.217
5.475	0.643
5.480	0.672
5.485	0.809
5.490	0.409
5.495	0.538
5.500	1.030
5.505	0.150
5.510	0.324
5.515	0.273
5.520	0.483
5.525	0.673
5.530	0.617
5.535	0.161
5.540	0.405
5.545	0.662
5.550	0.083
5.555	0.248
5.560	0.973
5.565	0.500
5.570	0.160
5.575	0.482
5.580	0.197
5.585	0.153
5.590	0.186
5.595	0.118
5.600	0.270
5.605	0.861
5.610	1.296
5.615	1.034
5.620	0.359
5.625	0.786
5.630	1.160
5.635	0.439
5.640	0.193
5.645	0.645
5.650	0.661
5.655	0.216
5.660	0.232
5.665	0.644
5.670	0.711
5.675	0.589
5.680	0.835
5.685	0.708
5.690	0.463
5.695	0.995
5.700	0.720
5.705	1.104
5.710	0.478
5.715	0.497
5.720	0.527
5.725	0.483
5.730	0.778
5.735	0.635
5.740	0.493
5.745	0.755
5.750	0.561
5.755	0.506
5.760	0.437
5.765	0.452
5.770	1.669
5.775	0.789
5.780	0.887
5.785	0.564
5.790	0.437
5.795	0.918
5.800	0.957
5.805	0.844
5.810	0.670
5.815	0.544
5.820	0.507
5.825	0.591
5.830	0.399
5.835	0.380
5.840	0.432
5.845	0.566
5.850	0.578
5.855	0.708
5.860	0.570
5.865	0.364
5.870	1.118
5.875	0.730
5.880	0.574
5.885	0.216
5.890	0.887
5.895	0.503
5.900	0.505
5.905	0.709
5.910	0.941
5.915	0.482
5.920	0.582
5.925	0.947
5.930	0.782
5.935	0.904
5.940	0.865
5.945	0.489
5.950	1.432
5.955	0.747
5.960	0.203
5.965	0.231
5.970	0.730
5.975	0.577
5.980	1.493
5.985	1.106
5.990	0.446
5.995	0.543
6.000	0.283
6.005	1.191
6.010	0.204
6.015	0.654
6.020	0.845
6.025	1.029
6.030	0.916
6.035	1.149
6.040	1.456
6.045	0.806
6.050	0.172
6.055	0.732
6.060	0.036
6.065	0.235
6.070	0.788
6.075	0.350
6.080	0.516
6.085	0.789
6.090	0.456
6.095	1.129
6.100	0.722
6.105	0.446
6.110	1.196
6.115	0.977
6.120	0.869
6.125	0.672
6.130	0.216
6.135	0.643
6.140	0.364
6.145	1.101
6.150	0.795
6.155	0.301
6.160	0.216
6.165	0.556
6.170	0.445
6.175	0.623
6.180	0.648
6.185	0.438
6.190	0.840
6.195	0.608
6.200	0.782
6.205	0.190
6.210	1.366
6.215	1.244
6.220	0.258
6.225	0.544
6.230	1.022
6.235	0.550
6.240	1.165
6.245	0.686
6.250	0.939
6.255	0.690
6.260	1.050
6.265	0.243
6.270	0.633
6.275	0.745
6.280	0.671
6.285	1.316
6.290	0.701
6.295	0.783
6.300	0.513
6.305	0.668
6.310	0.730
6.315	0.409
6.320	0.380
6.325	0.951
6.330	0.762
6.335	0.495
6.340	0.322
6.345	1.201
6.350	0.303
6.355	0.761
6.360	0.670
6.365	0.203
6.370	0.562
6.375	1.125
6.380	0.384
6.385	0.707
6.390	1.096
6.395	0.781
6.400	0.316
6.405	0.584
6.410	1.238
6.415	0.682
6.420	0.845
6.425	0.403
6.430	0.232
6.435	0.556
6.440	0.279
6.445	0.645
6.450	0.544
6.455	0.660
6.460	0.168
6.465	0.338
6.470	0.393
6.475	0.393
6.480	0.373
6.485	0.762
6.490	1.175
6.495	0.490
6.500	0.413
6.505	0.491
6.510	0.683
6.515	0.551
6.520	0.510
6.525	0.459
6.530	0.693
6.535	0.524
6.540	0.719
6.545	0.565
6.550	0.505
6.555	0.820
6.560	0.686
6.565	0.680
6.570	0.605
6.575	1.249
6.580	0.435
6.585	0.777
6.590	0.070
6.595	0.565
6.600	0.758
6.605	0.261
6.610	0.408
6.615	0.240
6.620	0.804
6.625	0.138
6.630	0.332
6.635	0.450
6.640	1.002
6.645	0.254
6.650	0.720
6.655	0.316
6.660	0.206
6.665	0.334
6.670	0.524
6.675	0.345
6.680	0.774
6.685	0.719
6.690	0.668
6.695	1.036
6.700	0.408
6.705	0.387
6.710	0.608
6.715	0.769
6.720	0.249
6.725	1.136
6.730	1.276
6.735	1.064
6.740	0.345
6.745	0.926
6.750	0.148
6.755	0.555
6.760	0.467
6.765	1.530
6.770	0.614
6.775	0.888
6.780	0.233
6.785	0.484
6.790	0.923
6.795	0.757
6.800	0.383
6.805	0.511
6.810	0.434
6.815	0.530
6.820	0.532
6.825	0.594
6.830	0.541
6.835	0.438
6.840	0.252
6.845	0.369
6.850	0.210
6.855	0.457
6.860	0.915
6.865	0.577
6.870	0.240
6.875	0.805
6.880	0.063
6.885	0.330
6.890	0.108
6.895	1.135
6.900	0.122
6.905	0.644
6.910	2.152
6.915	0.485
6.920	0.280
6.925	1.053
6.930	1.009
6.935	0.225
6.940	0.763
6.945	0.570
6.950	0.237
6.955	0.522
6.960	0.401
6.965	0.557
6.970	0.131
6.975	1.161
6.980	0.790
6.985	0.279
6.990	0.192
6.995	0.140
7.000	1.607
7.005	0.855
7.010	0.420
7.015	0.786
7.020	0.568
7.025	0.354
7.030	0.208
7.035	0.331
7.040	0.605
7.045	0.682
7.050	0.626
7.055	0.494
7.060	0.466
7.065	0.131
7.070	0.145
7.075	0.807
7.080	0.559
7.085	1.116
7.090	0.916
7.095	0.516
7.100	0.840
7.105	0.393
7.110	0.766
7.115	0.537
7.120	0.421
7.125	1.019
7.130	0.437
7.135	1.073
7.140	0.226
7.145	0.404
7.150	0.518
7.155	1.025
7.160	0.512
7.165	0.712
7.170	0.557
7.175	0.623
7.180	1.042
7.185	0.364
7.190	1.353
7.195	1.042
7.200	0.990
7.205	0.260
7.210	0.308
7.215	1.849
7.220	0.422
7.225	0.689
7.230	0.715
7.235	0.825
7.240	0.652
7.245	0.409
7.250	0.508
7.255	0.107
7.260	0.477
7.265	0.839
7.270	0.811
7.275	1.440
7.280	0.292
7.285	0.902
7.290	0.330
7.295	0.886
7.300	0.533
7.305	0.945
7.310	0.604
7.315	0.677
7.320	0.754
7.325	0.224
7.330	0.484
7.335	0.267
7.340	0.445
7.345	0.413
7.350	0.231
7.355	0.310
7.360	0.223
7.365	0.603
7.370	0.589
7.375	0.338
7.380	0.919
7.385	0.440
7.390	0.153
7.395	0.784
7.400	1.305
7.405	0.303
7.410	0.300
7.415	0.784
7.420	0.456
7.425	0.462
7.430	0.695
7.435	0.337
7.440	0.555
7.445	0.745
7.450	0.288
7.455	1.899
7.460	0.090
7.465	0.328
7.470	0.609
7.475	0.987
7.480	1.059
7.485	0.728
7.490	0.281
7.495	0.348
7.500	0.498
7.505	0.615
7.510	0.189
7.515	0.828
7.520	0.446
7.525	0.361
7.530	0.829
7.535	0.781
7.540	0.954
7.545	1.036
7.550	0.581
7.555	0.201
7.560	0.605
7.565	0.836
7.570	0.526
7.575	0.881
7.580	1.180
7.585	1.246
7.590	0.874
7.595	0.567
7.600	0.496
7.605	0.249
7.610	0.188
7.615	0.765
7.620	0.634
7.625	0.398
7.630	0.788
7.635	0.255
7.640	0.942
7.645	0.997
7.650	0.496
7.655	0.402
7.660	0.680
7.665	1.204
7.670	0.189
7.675	0.527
7.680	0.791
7.685	0.298
7.690	0.604
7.695	0.541
7.700	0.536
7.705	0.639
7.710	0.674
7.715	0.975
7.720	0.395
7.725	1.113
7.730	0.340
7.735	0.777
7.740	1.195
7.745	0.323
7.750	0.093
7.755	0.954
7.760	0.768
7.765	0.786
7.770	1.308
7.775	1.242
7.780	0.084
7.785	0.378
7.790	0.157
7.795	1.052
7.800	0.673
7.805	1.263
7.810	0.756
7.815	0.524
7.820	0.544
7.825	0.122
7.830	0.262
7.835	0.482
7.840	0.645
7.845	0.304
7.850	0.368
7.855	0.137
7.860	0.386
7.865	0.655
7.870	0.443
7.875	0.866
7.880	0.895
7.885	0.217
7.890	0.726
7.895	0.681
7.900	0.449
7.905	0.195
7.910	0.588
7.915	0.800
7.920	0.488
7.925	0.301
7.930	0.391
7.935	0.274
7.940	0.657
7.945	0.236
7.950	0.613
7.955	0.540
7.960	0.896
7.965	0.061
7.970	0.539
7.975	0.303
7.980	0.601
7.985	0.861
7.990	0.202
7.995	0.817
8.000	0.451
8.005	1.073
8.010	0.334
8.015	0.150
8.020	0.979
8.025	0.176
8.030	0.639
8.035	0.982
8.040	0.369
8.045	0.717
8.050	0.327
8.055	0.862
8.060	0.753
8.065	0.635
8.070	1.351
8.075	0.570
8.080	0.664
8.085	0.537
8.090	0.729
8.095	0.530
8.100	0.434
8.105	0.393
8.110	0.391
8.115	0.438
8.120	0.426
8.125	0.592
8.130	0.191
8.135	1.457
8.140	1.030
8.145	0.640
8.150	0.749
8.155	0.815
8.160	0.371
8.165	0.648
8.170	1.037
8.175	0.535
8.180	0.479
8.185	0.243
8.190	0.149
8.194	1.641
8.199	0.388
8.204	0.927
8.209	0.210
8.214	0.463
8.219	0.766
8.224	0.275
8.229	0.239
8.234	0.532
8.239	0.310
8.244	0.731
8.249	0.588
8.254	0.975
8.259	0.233
8.264	0.164
8.269	0.453
8.274	0.454
8.279	0.549
8.284	0.208
8.289	0.698
8.294	0.877
8.299	0.683
8.304	0.591
8.309	0.598
8.314	1.477
8.319	1.396
8.324	0.880
8.329	0.267
8.334	0.516
8.339	1.173
8.344	1.902
8.349	0.723
8.354	0.405
8.359	0.791
8.364	0.257
8.369	0.051
8.374	0.420
8.379	0.614
8.384	0.747
8.389	1.096
8.394	0.885
8.399	0.802
8.404	0.670
8.409	0.901
8.414	1.472
8.419	0.786
8.424	0.613
8.429	0.529
8.434	0.986
8.439	1.271
8.444	0.339
8.449	0.876
8.454	0.210
8.459	0.570
8.464	0.170
8.469	0.699
8.474	0.532
8.479	0.610
8.484	1.020
8.489	0.293
8.494	0.609
8.499	0.755
8.504	0.912
8.509	0.510
8.514	0.299
8.519	0.162
8.524	0.476
8.529	0.165
8.534	0.798
8.539	1.196
8.544	0.845
8.549	0.647
8.554	0.137
8.559	0.885
8.564	0.615
8.569	0.578
8.574	0.343
8.579	0.562
8.584	0.836
8.589	0.490
8.594	0.912
8.599	0.915
8.604	0.078
8.609	1.002
8.614	0.341
8.619	0.825
8.624	0.343
8.629	0.603
8.634	0.876
8.639	0.615
8.644	0.666
8.649	0.712
8.654	0.664
8.659	0.452
8.664	0.569
8.669	1.173
8.674	0.263
8.679	0.438
8.684	0.739
8.689	0.372
8.694	0.738
8.699	0.828
8.704	0.973
8.709	0.585
8.714	0.206
8.719	0.567
8.724	0.051
8.729	0.264
8.734	1.172
8.739	0.497
8.744	0.578
8.749	0.437
8.754	0.700
8.759	0.523
8.764	0.633
8.769	0.236
8.774	0.454
8.779	1.557
8.784	0.944
8.789	0.780
8.794	0.966
8.799	1.194
8.804	0.425
8.809	0.645
8.814	1.192
8.819	1.106
8.824	0.273
8.829	0.924
8.834	0.417
8.839	0.699
8.844	0.650
8.849	0.782
8.854	0.921
8.859	0.663
8.864	0.595
8.869	0.879
8.874	1.076
8.879	0.887
8.884	0.145
8.889	1.086
8.894	0.148
8.899	0.736
8.904	0.457
8.909	1.529
8.914	0.584
8.919	0.634
8.924	0.570
8.929	0.287
8.934	0.190
8.939	0.565
8.944	0.741
8.949	1.109
8.954	0.592
8.959	0.793
8.964	0.939
8.969	0.827
8.974	0.323
8.979	0.474
8.984	0.815
8.989	0.936
8.994	0.967
8.999	0.394
9.004	0.810
9.009	0.302
9.014	1.111
9.019	0.507
9.024	0.630
9.029	0.206
9.034	0.248
9.039	1.091
9.044	0.407
9.049	0.248
9.054	0.548
9.059	0.539
9.064	0.607
9.069	0.227
9.074	0.430
9.079	0.332
9.084	1.068
9.089	0.759
9.094	0.382
9.099	1.634
9.104	1.145
9.109	0.889
9.114	0.718
9.119	0.902
9.124	1.443
9.129	0.184
9.134	0.426
9.139	0.435
9.144	0.437
9.149	0.918
9.154	1.068
9.159	0.168
9.164	0.322
9.169	0.353
9.174	0.061
9.179	0.116
9.184	1.377
9.189	0.974
9.194	0.447
9.199	0.646
9.204	0.588
9.209	0.684
9.214	0.895
9.219	0.336
9.224	0.296
9.229	0.631
9.234	1.183
9.239	0.059
9.244	0.192
9.249	0.749
9.254	0.935
9.259	0.345
9.264	1.557
9.269	0.933
9.274	0.304
9.279	0.359
9.284	0.690
9.289	0.639
9.294	0.896
9.299	0.440
9.304	0.502
9.309	0.337
9.314	0.786
9.319	1.075
9.324	0.615
9.329	0.485
9.334	0.511
9.339	1.261
9.344	0.462
9.349	0.956
9.354	0.496
9.359	0.720
9.364	1.224
9.369	0.710
9.374	0.656
9.379	0.291
9.384	0.407
9.389	0.505
9.394	0.881
9.399	0.985
9.404	0.627
9.409	0.964
9.414	0.641
9.419	0.581
9.424	0.755
9.429	0.542
9.434	1.024
9.439	0.245
9.444	0.282
9.449	0.293
9.454	0.652
9.459	0.640
9.464	0.656
9.469	0.287
9.474	0.177
9.479	0.534
9.484	0.611
9.489	0.803
9.494	0.502
9.499	0.184
9.504	0.437
9.509	0.715
9.514	2.028
9.519	0.720
9.524	1.025
9.529	0.629
9.534	0.705
9.539	0.984
9.544	1.043
9.549	0.209
9.554	0.925
9.559	0.936
9.564	0.806
9.569	0.968
9.574	0.684
9.579	0.488
9.584	0.021
9.589	0.649
9.594	0.858
9.599	0.397
9.604	1.416
9.609	0.826
9.614	0.590
9.619	0.869
9.624	0.771
9.629	1.216
9.634	0.501
9.639	0.550
9.644	1.004
9.649	0.338
9.654	0.905
9.659	0.593
9.664	1.245
9.669	0.909
9.674	0.128
9.679	0.789
9.684	0.959
9.689	0.641
9.694	0.092
9.699	0.375
9.704	0.279
9.709	0.707
9.714	0.189
9.719	0.402
9.724	1.077
9.729	0.816
9.734	0.817
9.739	0.895
9.744	0.804
9.749	0.867
9.754	0.729
9.759	0.280
9.764	0.317
9.769	1.052
9.774	0.547
9.779	0.534
9.784	0.779
9.789	0.657
9.794	0.941
9.799	1.108
9.804	0.719
9.809	0.612
9.814	0.582
9.819	0.354
9.824	0.648
9.829	1.038
9.834	0.397
9.839	0.444
9.844	0.295
9.849	0.320
9.854	1.050
9.859	1.016
9.864	0.327
9.869	0.496
9.874	0.977
9.879	0.723
9.884	0.965
9.889	0.300
9.894	0.554
9.899	0.817
9.904	0.568
9.909	0.365
9.914	1.805
9.919	0.265
9.924	1.031
9.929	0.836
9.934	1.301
9.939	0.340
9.944	0.817
9.949	0.387
9.954	0.428
9.959	0.391
9.964	0.541
9.969	1.103
9.974	0.770
9.979	0.621
9.984	0.527
9.989	0.299
9.994	0.884
[truncated: 1 more rows]
