# Supplementary material for: Chemometric Analysis of a Ternary Mixture of Caffeine, Quinic Acid, and Nicotinic Acid by Terahertz Spectroscopy
Source: ACS Omega. 2022 Sep 27;7(40):35783–91. doi: 10.1021/acsomega.2c03808 (PMC9558605; doi:10.1021/acsomega.2c03808)
Supplement: Supplementary file 2 — ao2c03808_si_002.zip [file ao2c03808_si_002.zip › data_and_codes/extended_data/id0-48_run001/fda-5-1.csv]

0.000	2352.468
0.005	758.327
0.010	693.060
0.015	1156.413
0.020	1709.550
0.025	200.310
0.030	657.968
0.035	792.568
0.040	681.684
0.045	1340.802
0.050	996.725
0.055	1447.980
0.060	504.519
0.065	277.124
0.070	751.553
0.075	560.833
0.080	476.970
0.085	350.475
0.090	544.639
0.095	832.843
0.100	957.744
0.105	2089.991
0.110	2828.460
0.115	2491.130
0.120	4343.701
0.125	3330.769
0.130	1778.464
0.135	2793.525
0.140	2910.946
0.145	3020.330
0.150	2612.430
0.155	2725.730
0.160	2692.096
0.165	2705.405
0.170	2805.048
0.175	4312.190
0.180	5081.606
0.185	4641.513
0.190	5484.120
0.195	6794.747
0.200	7102.643
0.205	6180.027
0.210	6339.967
0.215	5783.422
0.220	6877.776
0.225	6593.908
0.230	7472.032
0.235	9080.947
0.240	8705.509
0.245	8513.174
0.250	8376.125
0.255	8434.231
0.260	8097.836
0.265	8838.137
0.270	8725.589
0.275	10144.712
0.280	9423.200
0.285	8425.435
0.290	8977.777
0.295	9776.311
0.300	9596.306
0.305	9416.242
0.310	10360.185
0.315	10055.269
0.320	10535.799
0.325	10284.517
0.330	10746.332
0.335	9863.814
0.340	9749.256
0.345	9444.296
0.350	10221.685
0.355	10162.842
0.360	9238.907
0.365	10199.555
0.370	10976.831
0.375	10867.142
0.380	9951.151
0.385	10347.897
0.390	10199.367
0.395	10450.020
0.400	9974.897
0.405	10346.027
0.410	10338.533
0.415	10311.788
0.420	9897.013
0.425	9716.397
0.430	9863.471
0.435	9235.476
0.440	9150.977
0.445	9803.328
0.450	9998.600
0.455	9291.364
0.460	9913.541
0.465	9353.603
0.470	9391.007
0.475	9448.117
0.480	9564.715
0.485	9828.704
0.490	9823.722
0.495	9616.727
0.500	9487.568
0.505	9726.917
0.510	9669.647
0.515	9701.391
0.520	9601.195
0.525	9497.003
0.530	9177.701
0.535	9133.112
0.540	9514.450
0.545	9151.130
0.550	7969.442
0.555	5322.731
0.560	3460.495
0.565	7136.172
0.570	8234.159
0.575	8578.981
0.580	9019.746
0.585	8902.899
0.590	8763.701
0.595	9018.838
0.600	9217.457
0.605	8769.465
0.610	9028.740
0.615	9115.660
0.620	8778.849
0.625	8762.872
0.630	8732.544
0.635	8659.211
0.640	8452.995
0.645	8397.243
0.650	8130.577
0.655	8454.562
0.660	8124.645
0.665	7820.540
0.670	7945.984
0.675	8002.558
0.680	7818.972
0.685	7717.295
0.690	7605.091
0.695	7644.731
0.700	7587.164
0.705	7171.706
0.710	7385.518
0.715	7346.609
0.720	7170.895
0.725	7227.595
0.730	7065.808
0.735	7023.211
0.740	7077.988
0.745	6481.896
0.750	5111.622
0.755	3395.954
0.760	5596.104
0.765	6222.542
0.770	6274.381
0.775	6468.399
0.780	6464.827
0.785	6263.601
0.790	6105.915
0.795	6279.456
0.800	6063.102
0.805	5947.757
0.810	5937.911
0.815	5875.523
0.820	5907.532
0.825	5881.251
0.830	5649.208
0.835	5772.990
0.840	5877.470
0.845	5611.009
0.850	5600.913
0.855	5785.427
0.860	5630.800
0.865	5644.693
0.870	5553.082
0.875	5533.322
0.880	5531.498
0.885	5387.176
0.890	5295.269
0.895	5354.600
0.900	5135.837
0.905	4991.193
0.910	5096.674
0.915	4934.841
0.920	4762.349
0.925	4781.902
0.930	4794.692
0.935	4777.276
0.940	4727.554
0.945	4602.386
0.950	4679.287
0.955	4688.014
0.960	4517.185
0.965	4485.529
0.970	4442.221
0.975	4439.745
0.980	4143.232
0.985	3852.244
0.990	2527.329
0.995	3434.339
1.000	3797.140
1.005	4177.272
1.010	4164.794
1.015	3913.202
1.020	3962.286
1.025	3997.473
1.030	3904.857
1.035	3745.595
1.040	3686.067
1.045	3750.523
1.050	3718.846
1.055	3500.344
1.060	3590.305
1.065	3609.554
1.070	3483.994
1.075	3336.634
1.080	3292.695
1.085	3090.224
1.090	2581.207
1.095	1191.198
1.100	170.732
1.105	1027.928
1.110	1766.288
1.115	938.237
1.120	1824.165
1.125	2596.428
1.130	2862.988
1.135	2884.193
1.140	2786.140
1.145	2705.364
1.150	2295.829
1.155	1257.862
1.160	844.579
1.165	99.271
1.170	687.535
1.175	1826.856
1.180	2350.740
1.185	2606.007
1.190	2728.130
1.195	2631.122
1.200	2633.012
1.205	2211.064
1.210	775.516
1.215	1731.939
1.220	2307.717
1.225	2248.201
1.230	1183.817
1.235	1556.407
1.240	2276.713
1.245	2622.782
1.250	2637.091
1.255	2691.347
1.260	2677.972
1.265	2602.211
1.270	2687.789
1.275	2612.776
1.280	2430.684
1.285	2535.548
1.290	2599.443
1.295	2435.239
1.300	2508.996
1.305	2529.655
1.310	2468.888
1.315	2479.840
1.320	2433.879
1.325	2163.253
1.330	2377.954
1.335	2383.253
1.340	2411.385
1.345	2477.091
1.350	2297.175
1.355	2300.588
1.360	2350.440
1.365	2248.656
1.370	2169.204
1.375	2183.665
1.380	2157.591
1.385	2045.755
1.390	2001.273
1.395	1929.063
1.400	1819.939
1.405	1510.854
1.410	597.906
1.415	60.315
1.420	945.213
1.425	1555.983
1.430	1802.952
1.435	1948.802
1.440	1946.510
1.445	1889.548
1.450	1955.596
1.455	1991.152
1.460	1899.544
1.465	1899.927
1.470	1921.688
1.475	1852.337
1.480	1812.026
1.485	1797.702
1.490	1793.146
1.495	1756.792
1.500	1696.121
1.505	1722.248
1.510	1729.970
1.515	1676.464
1.520	1658.148
1.525	1694.842
1.530	1670.003
1.535	1632.684
1.540	1609.497
1.545	1526.645
1.550	1586.558
1.555	1545.712
1.560	1522.030
1.565	1569.519
1.570	1519.838
1.575	1453.767
1.580	1470.493
1.585	1443.035
1.590	1332.874
1.595	1266.487
1.600	1048.907
1.605	348.858
1.610	629.560
1.615	1047.194
1.620	1180.428
1.625	1192.708
1.630	1152.141
1.635	1129.206
1.640	1097.548
1.645	990.139
1.650	899.230
1.655	701.144
1.660	236.863
1.665	50.743
1.670	31.530
1.675	52.919
1.680	101.535
1.685	408.002
1.690	645.485
1.695	753.267
1.700	749.760
1.705	675.553
1.710	457.171
1.715	91.032
1.720	32.138
1.725	79.203
1.730	316.641
1.735	595.107
1.740	741.258
1.745	814.955
1.750	859.376
1.755	842.680
1.760	820.983
1.765	458.283
1.770	585.119
1.775	749.961
1.780	803.709
1.785	785.041
1.790	737.928
1.795	505.322
1.800	171.851
1.805	356.827
1.810	632.659
1.815	722.975
1.820	746.359
1.825	762.048
1.830	757.431
1.835	746.943
1.840	729.919
1.845	722.812
1.850	702.112
1.855	665.520
1.860	611.005
1.865	431.014
1.870	93.490
1.875	97.505
1.880	403.722
1.885	562.687
1.890	615.074
1.895	642.886
1.900	649.410
1.905	636.018
1.910	597.954
1.915	531.805
1.920	222.306
1.925	5.285
1.930	336.923
1.935	513.795
1.940	577.078
1.945	598.935
1.950	602.339
1.955	606.740
1.960	605.889
1.965	599.954
1.970	601.665
1.975	602.175
1.980	591.567
1.985	587.589
1.990	584.721
1.995	572.536
2.000	565.997
2.005	559.668
2.010	550.049
2.015	546.417
2.020	439.872
2.025	479.749
2.030	500.310
2.035	475.706
2.040	360.017
2.045	92.986
2.050	269.990
2.055	411.438
2.060	457.928
2.065	464.106
2.070	449.047
2.075	344.560
2.080	150.600
2.085	341.127
2.090	423.627
2.095	447.419
2.100	455.239
2.105	454.955
2.110	450.301
2.115	449.629
2.120	442.123
2.125	433.681
2.130	424.982
2.135	412.864
2.140	401.401
2.145	382.146
2.150	350.290
2.155	316.594
2.160	226.522
2.165	62.017
2.170	7.992
2.175	91.918
2.180	201.103
2.185	254.675
2.190	252.573
2.195	123.311
2.200	13.929
2.205	50.214
2.210	168.301
2.215	222.196
2.220	128.212
2.225	16.540
2.230	37.451
2.235	151.287
2.240	234.922
2.245	258.205
2.250	248.435
2.255	243.258
2.260	168.640
2.265	36.351
2.270	21.156
2.275	55.631
2.280	151.977
2.285	222.857
2.290	256.341
2.295	267.544
2.300	270.736
2.305	271.391
2.310	268.342
2.315	262.030
2.320	236.347
2.325	216.368
2.330	231.604
2.335	226.593
2.340	213.261
2.345	142.311
2.350	22.839
2.355	110.652
2.360	160.270
2.365	145.767
2.370	53.234
2.375	79.002
2.380	136.318
2.385	136.003
2.390	54.302
2.395	6.329
2.400	18.961
2.405	64.821
2.410	124.233
2.415	155.354
2.420	169.924
2.425	174.484
2.430	162.993
2.435	141.966
2.440	165.698
2.445	170.601
2.450	138.014
2.455	134.229
2.460	91.200
2.465	21.422
2.470	15.157
2.475	43.746
2.480	101.779
2.485	139.760
2.490	155.687
2.495	163.610
2.500	165.464
2.505	166.828
2.510	165.643
2.515	164.008
2.520	163.296
2.525	162.712
2.530	160.825
2.535	156.858
2.540	154.443
2.545	151.326
2.550	149.575
2.555	145.768
2.560	143.381
2.565	142.763
2.570	123.230
2.575	114.399
2.580	127.128
2.585	129.551
2.590	129.092
2.595	124.330
2.600	119.377
2.605	114.283
2.610	107.422
2.615	99.668
2.620	88.264
2.625	73.095
2.630	33.430
2.635	9.002
2.640	2.285
2.645	1.808
2.650	4.014
2.655	12.399
2.660	25.327
2.665	28.755
2.670	7.297
2.675	41.966
2.680	65.353
2.685	63.895
2.690	32.469
2.695	23.718
2.700	64.151
2.705	83.108
2.710	90.076
2.715	93.214
2.720	94.080
2.725	93.639
2.730	91.072
2.735	90.947
2.740	85.771
2.745	77.651
2.750	71.772
2.755	64.276
2.760	55.388
2.765	35.689
2.770	7.950
2.775	1.769
2.780	1.429
2.785	3.827
2.790	15.853
2.795	27.387
2.800	40.730
2.805	52.989
2.810	60.776
2.815	66.880
2.820	71.445
2.825	71.998
2.830	72.984
2.835	75.148
2.840	74.048
2.845	74.022
2.850	72.901
2.855	69.121
2.860	67.852
2.865	66.528
2.870	62.011
2.875	59.677
2.880	33.253
2.885	7.821
2.890	6.971
2.895	14.694
2.900	37.143
2.905	50.418
2.910	55.001
2.915	59.519
2.920	60.816
2.925	59.795
2.930	60.200
2.935	57.349
2.940	53.680
2.945	51.287
2.950	47.688
2.955	41.688
2.960	33.469
2.965	12.440
2.970	1.715
2.975	0.205
2.980	3.909
2.985	5.395
2.990	15.693
2.995	22.086
3.000	15.806
3.005	6.369
3.010	0.409
3.015	1.597
3.020	2.556
3.025	4.823
3.030	7.650
3.035	13.304
3.040	18.006
3.045	8.079
3.050	4.631
3.055	8.647
3.060	20.554
3.065	26.642
3.070	31.402
3.075	32.425
3.080	33.982
3.085	34.008
3.090	33.292
3.095	33.757
3.100	32.361
3.105	33.518
3.110	34.946
3.115	33.244
3.120	30.830
3.125	27.031
3.130	11.663
3.135	3.384
3.140	1.712
3.145	2.801
3.150	7.634
3.155	14.102
3.160	18.999
3.165	8.754
3.170	1.618
3.175	1.514
3.180	6.557
3.185	5.594
3.190	1.925
3.195	14.093
3.200	19.341
3.205	22.011
3.210	24.144
3.215	14.897
3.220	10.366
3.225	19.380
3.230	19.130
3.235	7.350
3.240	3.168
3.245	14.356
3.250	18.557
3.255	22.617
3.260	23.724
3.265	24.311
3.270	24.739
3.275	22.744
3.280	22.804
3.285	22.195
3.290	20.284
3.295	21.748
3.300	20.929
3.305	18.644
3.310	19.524
3.315	19.783
3.320	17.857
3.325	16.298
3.330	7.110
3.335	2.787
3.340	1.865
3.345	3.190
3.350	7.596
3.355	11.637
3.360	16.074
3.365	15.711
3.370	16.361
3.375	18.597
3.380	17.845
3.385	18.004
3.390	18.317
3.395	18.064
3.400	15.401
3.405	14.432
3.410	16.711
3.415	17.997
3.420	16.810
3.425	16.018
3.430	15.876
3.435	16.871
3.440	15.192
3.445	18.134
3.450	17.471
3.455	17.047
3.460	17.270
3.465	17.574
3.470	16.155
3.475	15.058
3.480	15.131
3.485	15.020
3.490	14.376
3.495	14.956
3.500	11.559
3.505	5.467
3.510	11.031
3.515	8.939
3.520	8.493
3.525	10.479
3.530	11.443
3.535	11.027
3.540	5.827
3.545	2.477
3.550	4.089
3.555	9.134
3.560	10.981
3.565	12.841
3.570	12.724
3.575	11.949
3.580	11.454
3.585	10.598
3.590	8.962
3.595	8.059
3.600	2.512
3.605	0.934
3.610	1.444
3.615	1.313
3.620	0.521
3.625	3.359
3.630	5.284
3.635	6.772
3.640	6.189
3.645	4.256
3.650	0.920
3.655	0.984
3.660	0.490
3.665	0.921
3.670	0.736
3.675	2.231
3.680	3.234
3.685	3.504
3.690	3.683
3.695	4.054
3.700	1.142
3.705	5.136
3.710	5.993
3.715	6.697
3.720	6.977
3.725	6.892
3.730	5.300
3.735	6.593
3.740	5.406
3.745	6.322
3.750	7.007
3.755	7.683
3.760	7.443
3.765	9.141
3.770	7.876
3.775	6.979
3.780	7.398
3.785	6.406
3.790	5.333
3.795	4.820
3.800	2.407
3.805	0.737
3.810	0.140
3.815	0.577
3.820	0.510
3.825	0.860
3.830	0.386
3.835	2.871
3.840	4.175
3.845	3.155
3.850	6.000
3.855	5.670
3.860	4.357
3.865	2.206
3.870	5.535
3.875	5.886
3.880	5.989
3.885	4.607
3.890	6.041
3.895	6.237
3.900	6.069
3.905	5.647
3.910	5.390
3.915	5.928
3.920	4.838
3.925	5.295
3.930	2.708
3.935	2.768
3.940	4.258
3.945	4.779
3.950	3.481
3.955	0.668
3.960	1.164
3.965	0.744
3.970	0.712
3.975	0.903
3.980	1.037
3.985	0.612
3.990	1.144
3.995	1.228
4.000	1.751
4.005	1.591
4.010	0.716
4.015	0.945
4.020	1.893
4.025	2.206
4.030	2.346
4.035	2.260
4.040	3.329
4.045	4.218
4.050	3.235
4.055	2.497
4.060	2.178
4.065	2.940
4.070	3.359
4.075	3.501
4.080	3.344
4.085	3.358
4.090	3.301
4.095	4.427
4.100	3.343
4.105	3.629
4.110	3.736
4.115	3.577
4.120	3.293
4.125	3.958
4.130	3.106
4.135	2.452
4.140	3.517
4.145	2.213
4.150	2.751
4.155	1.825
4.160	1.447
4.165	0.249
4.170	0.916
4.175	0.607
4.180	1.017
4.185	0.893
4.190	0.814
4.195	0.951
4.200	1.192
4.205	0.591
4.210	0.857
4.215	1.170
4.220	0.794
4.225	0.347
4.230	0.378
4.235	0.442
4.240	1.894
4.245	0.550
4.250	1.513
4.255	1.651
4.260	2.847
4.265	2.584
4.270	3.176
4.275	3.954
4.280	3.576
4.285	2.374
4.290	2.854
4.295	3.645
4.300	3.316
4.305	2.841
4.310	2.865
4.315	3.352
4.320	2.660
4.325	2.935
4.330	3.001
4.335	2.941
4.340	2.833
4.345	2.781
4.350	2.814
4.355	2.611
4.360	2.031
4.365	1.657
4.370	2.984
4.375	3.131
4.380	3.358
4.385	3.887
4.390	2.543
4.395	1.383
4.400	1.488
4.405	2.706
4.410	3.322
4.415	2.724
4.420	2.866
4.425	1.727
4.430	2.817
4.435	1.623
4.440	2.816
4.445	1.030
4.450	2.205
4.455	0.828
4.460	1.757
4.465	0.841
4.470	0.466
4.475	0.679
4.480	0.325
4.485	0.554
4.490	0.709
4.495	0.637
4.500	1.356
4.505	1.255
4.510	0.135
4.515	0.688
4.520	0.285
4.525	1.689
4.530	0.052
4.535	0.452
4.540	0.261
4.545	0.876
4.550	0.818
4.555	0.904
4.560	1.290
4.565	1.142
4.570	0.310
4.575	1.486
4.580	1.176
4.585	0.992
4.590	1.539
4.595	1.603
4.600	0.443
4.605	0.940
4.610	0.818
4.615	1.628
4.620	1.064
4.625	0.851
4.630	1.014
4.635	1.781
4.640	1.605
4.645	1.169
4.650	1.292
4.655	1.765
4.660	1.433
4.665	1.074
4.670	1.052
4.675	1.053
4.680	1.077
4.685	0.381
4.690	0.388
4.695	1.070
4.700	1.135
4.705	0.939
4.710	1.676
4.715	0.462
4.720	0.144
4.725	0.790
4.730	0.759
4.735	0.375
4.740	1.199
4.745	0.754
4.750	0.542
4.755	0.354
4.760	0.910
4.765	1.379
4.770	0.373
4.775	0.911
4.780	0.823
4.785	1.048
4.790	1.211
4.795	1.457
4.800	1.112
4.805	1.529
4.810	1.078
4.815	0.696
4.820	0.924
4.825	1.195
4.830	0.091
4.835	0.321
4.840	0.594
4.845	0.876
4.850	0.283
4.855	1.204
4.860	0.926
4.865	0.371
4.870	0.954
4.875	0.871
4.880	1.292
4.885	0.211
4.890	1.354
4.895	0.888
4.900	0.714
4.905	0.743
4.910	0.073
4.915	0.783
4.920	0.852
4.925	0.453
4.930	0.484
4.935	0.675
4.940	0.546
4.945	0.463
4.950	1.346
4.955	0.100
4.960	1.165
4.965	0.353
4.970	1.460
4.975	1.043
4.980	0.460
4.985	0.595
4.990	1.234
4.995	0.933
5.000	1.123
5.005	0.609
5.010	0.706
5.015	0.545
5.020	0.819
5.025	0.878
5.030	0.427
5.035	1.169
5.040	1.374
5.045	0.590
5.050	1.003
5.055	0.672
5.060	1.588
5.065	0.976
5.070	0.923
5.075	1.099
5.080	0.834
5.085	0.812
5.090	0.798
5.095	1.043
5.100	0.745
5.105	0.721
5.110	0.567
5.115	0.795
5.120	0.587
5.125	0.847
5.130	1.239
5.135	0.286
5.140	0.731
5.145	1.601
5.150	0.679
5.155	1.335
5.160	0.369
5.165	1.150
5.170	1.313
5.175	2.046
5.180	0.451
5.185	0.439
5.190	1.015
5.195	0.510
5.200	0.706
5.205	0.629
5.210	0.090
5.215	1.513
5.220	0.966
5.225	0.580
5.230	0.876
5.235	1.123
5.240	0.884
5.245	0.748
5.250	1.509
5.255	0.857
5.260	0.511
5.265	0.926
5.270	1.000
5.275	1.029
5.280	0.485
5.285	0.424
5.290	0.349
5.295	0.695
5.300	0.379
5.305	0.739
5.310	1.346
5.315	1.137
5.320	0.435
5.325	0.203
5.330	0.550
5.335	0.123
5.340	0.535
5.345	1.271
5.350	0.353
5.355	0.850
5.360	1.492
5.365	0.592
5.370	1.371
5.375	0.770
5.380	0.232
5.385	0.445
5.390	1.234
5.395	0.849
5.400	1.291
5.405	1.148
5.410	1.718
5.415	0.548
5.420	0.723
5.425	1.519
5.430	1.297
5.435	0.717
5.440	1.132
5.445	0.720
5.450	0.995
5.455	0.245
5.460	0.974
5.465	0.573
5.470	1.295
5.475	1.749
5.480	1.731
5.485	0.508
5.490	1.250
5.495	1.611
5.500	1.349
5.505	0.627
5.510	0.431
5.515	0.828
5.520	0.221
5.525	1.083
5.530	0.771
5.535	1.155
5.540	0.891
5.545	0.915
5.550	1.495
5.555	0.509
5.560	0.261
5.565	1.383
5.570	0.785
5.575	0.968
5.580	0.915
5.585	1.257
5.590	2.072
5.595	1.148
5.600	0.629
5.605	0.803
5.610	1.170
5.615	1.568
5.620	0.398
5.625	0.337
5.630	0.418
5.635	0.407
5.640	0.497
5.645	0.120
5.650	0.335
5.655	1.281
5.660	1.265
5.665	0.438
5.670	1.249
5.675	0.569
5.680	1.234
5.685	1.045
5.690	0.854
5.695	0.702
5.700	1.441
5.705	0.710
5.710	0.499
5.715	0.670
5.720	1.299
5.725	0.815
5.730	0.608
5.735	0.650
5.740	0.431
5.745	0.607
5.750	0.514
5.755	0.490
5.760	0.570
5.765	0.268
5.770	0.758
5.775	0.843
5.780	1.132
5.785	0.551
5.790	1.201
5.795	0.680
5.800	0.788
5.805	0.221
5.810	0.856
5.815	0.998
5.820	0.533
5.825	1.501
5.830	0.626
5.835	0.295
5.840	0.912
5.845	0.165
5.850	0.431
5.855	1.335
5.860	0.066
5.865	0.297
5.870	0.890
5.875	0.747
5.880	0.703
5.885	0.641
5.890	0.735
5.895	0.592
5.900	0.525
5.905	0.476
5.910	0.949
5.915	0.929
5.920	0.802
5.925	0.758
5.930	0.317
5.935	0.978
5.940	0.469
5.945	0.541
5.950	0.354
5.955	0.969
5.960	0.354
5.965	0.110
5.970	0.548
5.975	0.619
5.980	1.205
5.985	0.381
5.990	1.010
5.995	0.456
6.000	0.607
6.005	1.214
6.010	1.056
6.015	0.210
6.020	0.929
6.025	0.332
6.030	0.688
6.035	0.202
6.040	0.959
6.045	1.236
6.050	0.266
6.055	0.477
6.060	0.656
6.065	0.820
6.070	0.346
6.075	0.973
6.080	0.266
6.085	0.252
6.090	0.140
6.095	0.253
6.100	1.268
6.105	0.521
6.110	0.361
6.115	0.810
6.120	0.140
6.125	0.467
6.130	0.987
6.135	0.456
6.140	0.965
6.145	0.704
6.150	0.702
6.155	0.527
6.160	1.436
6.165	0.303
6.170	0.399
6.175	0.637
6.180	0.800
6.185	0.688
6.190	0.668
6.195	0.714
6.200	0.345
6.205	0.430
6.210	0.945
6.215	0.230
6.220	1.555
6.225	0.825
6.230	0.814
6.235	0.306
6.240	0.251
6.245	0.181
6.250	0.515
6.255	0.567
6.260	0.240
6.265	0.649
6.270	0.438
6.275	0.381
6.280	0.428
6.285	0.194
6.290	0.351
6.295	0.709
6.300	0.769
6.305	0.727
6.310	0.540
6.315	0.369
6.320	0.608
6.325	0.813
6.330	1.406
6.335	0.542
6.340	0.335
6.345	1.116
6.350	1.054
6.355	0.648
6.360	0.925
6.365	0.745
6.370	0.176
6.375	0.299
6.380	0.390
6.385	0.609
6.390	0.219
6.395	0.814
6.400	0.605
6.405	0.480
6.410	0.674
6.415	0.544
6.420	0.492
6.425	0.652
6.430	0.184
6.435	0.486
6.440	0.359
6.445	0.587
6.450	0.905
6.455	0.267
6.460	0.322
6.465	0.141
6.470	0.574
6.475	0.758
6.480	0.370
6.485	0.253
6.490	1.258
6.495	0.270
6.500	1.634
6.505	1.077
6.510	0.852
6.515	0.453
6.520	0.302
6.525	1.250
6.530	1.242
6.535	0.058
6.540	0.557
6.545	0.426
6.550	0.201
6.555	0.505
6.560	1.051
6.565	0.711
6.570	0.406
6.575	0.732
6.580	1.193
6.585	0.722
6.590	0.204
6.595	1.294
6.600	1.298
6.605	0.335
6.610	0.886
6.615	0.174
6.620	0.587
6.625	0.107
6.630	0.958
6.635	0.221
6.640	0.642
6.645	0.115
6.650	0.449
6.655	0.732
6.660	0.857
6.665	0.127
6.670	0.548
6.675	0.354
6.680	0.450
6.685	1.209
6.690	0.642
6.695	0.550
6.700	1.050
6.705	0.600
6.710	0.465
6.715	0.703
6.720	0.784
6.725	0.427
6.730	0.142
6.735	0.964
6.740	0.301
6.745	0.991
6.750	0.090
6.755	1.171
6.760	0.189
6.765	0.860
6.770	0.397
6.775	0.701
6.780	0.607
6.785	0.720
6.790	0.635
6.795	1.001
6.800	0.347
6.805	1.129
6.810	1.444
6.815	0.752
6.820	0.124
6.825	0.515
6.830	0.581
6.835	1.209
6.840	0.983
6.845	0.412
6.850	0.481
6.855	1.147
6.860	0.224
6.865	0.217
6.870	1.289
6.875	0.348
6.880	0.557
6.885	0.259
6.890	1.009
6.895	0.384
6.900	0.470
6.905	0.661
6.910	0.651
6.915	0.316
6.920	0.708
6.925	1.405
6.930	0.648
6.935	0.506
6.940	0.291
6.945	1.020
6.950	0.618
6.955	1.312
6.960	0.852
6.965	0.366
6.970	0.869
6.975	0.952
6.980	0.519
6.985	0.449
6.990	0.725
6.995	0.486
7.000	0.680
7.005	1.822
7.010	0.446
7.015	0.665
7.020	0.560
7.025	0.352
7.030	1.072
7.035	0.917
7.040	0.934
7.045	0.377
7.050	1.199
7.055	1.021
7.060	0.309
7.065	0.425
7.070	0.759
7.075	0.321
7.080	1.088
7.085	0.276
7.090	0.272
7.095	0.189
7.100	0.620
7.105	0.292
7.110	0.866
7.115	0.732
7.120	0.537
7.125	0.722
7.130	0.445
7.135	0.258
7.140	0.386
7.145	0.557
7.150	0.974
7.155	0.512
7.160	0.622
7.165	0.846
7.170	1.781
7.175	0.199
7.180	0.556
7.185	0.557
7.190	0.110
7.195	0.311
7.200	0.334
7.205	0.930
7.210	0.138
7.215	1.265
7.220	0.549
7.225	0.439
7.230	0.764
7.235	0.360
7.240	1.218
7.245	1.261
7.250	0.445
7.255	0.560
7.260	0.237
7.265	1.141
7.270	0.513
7.275	0.737
7.280	0.746
7.285	0.753
7.290	0.330
7.295	0.471
7.300	0.238
7.305	0.456
7.310	0.238
7.315	0.316
7.320	0.359
7.325	0.800
7.330	0.589
7.335	0.326
7.340	0.501
7.345	0.525
7.350	0.379
7.355	1.092
7.360	1.067
7.365	0.694
7.370	0.358
7.375	0.224
7.380	0.673
7.385	1.251
7.390	0.735
7.395	0.850
7.400	0.762
7.405	0.296
7.410	0.260
7.415	0.603
7.420	1.279
7.425	0.572
7.430	1.121
7.435	0.893
7.440	0.683
7.445	0.449
7.450	0.127
7.455	0.758
7.460	0.776
7.465	0.225
7.470	0.752
7.475	0.268
7.480	1.227
7.485	0.630
7.490	1.093
7.495	0.343
7.500	0.280
7.505	0.237
7.510	1.046
7.515	0.540
7.520	1.384
7.525	0.320
7.530	0.111
7.535	0.203
7.540	0.782
7.545	0.885
7.550	0.678
7.555	0.988
7.560	0.936
7.565	0.159
7.570	0.745
7.575	0.898
7.580	1.631
7.585	0.606
7.590	0.688
7.595	1.052
7.600	1.344
7.605	0.403
7.610	0.397
7.615	0.238
7.620	0.229
7.625	1.622
7.630	1.482
7.635	0.289
7.640	0.467
7.645	0.222
7.650	0.533
7.655	0.304
7.660	0.654
7.665	0.361
7.670	0.461
7.675	1.287
7.680	0.392
7.685	0.794
7.690	0.667
7.695	0.266
7.700	0.417
7.705	0.545
7.710	0.869
7.715	0.459
7.720	0.268
7.725	0.207
7.730	1.024
7.735	0.995
7.740	0.486
7.745	0.693
7.750	0.702
7.755	0.365
7.760	0.996
7.765	1.290
7.770	1.050
7.775	0.473
7.780	0.732
7.785	0.519
7.790	1.113
7.795	0.523
7.800	0.851
7.805	0.541
7.810	0.855
7.815	0.645
7.820	0.848
7.825	0.571
7.830	0.772
7.835	0.702
7.840	0.686
7.845	1.014
7.850	0.721
7.855	0.444
7.860	0.295
7.865	0.264
7.870	0.376
7.875	0.502
7.880	0.208
7.885	0.488
7.890	0.151
7.895	0.316
7.900	0.414
7.905	0.846
7.910	0.552
7.915	1.061
7.920	0.479
7.925	1.298
7.930	0.403
7.935	1.035
7.940	0.165
7.945	0.250
7.950	0.788
7.955	0.117
7.960	0.736
7.965	0.561
7.970	0.336
7.975	0.486
7.980	0.827
7.985	0.097
7.990	0.841
7.995	0.562
8.000	0.351
8.005	0.918
8.010	0.063
8.015	0.668
8.020	0.595
8.025	0.836
8.030	0.547
8.035	0.876
8.040	0.063
8.045	0.293
8.050	0.202
8.055	0.416
8.060	1.173
8.065	0.546
8.070	0.732
8.075	1.335
8.080	0.273
8.085	0.788
8.090	0.593
8.095	0.949
8.100	0.690
8.105	0.459
8.110	0.490
8.115	0.726
8.120	0.340
8.125	0.375
8.130	0.228
8.135	0.336
8.140	1.306
8.145	0.484
8.150	0.660
8.155	0.641
8.160	0.351
8.165	1.695
8.170	0.178
8.175	0.197
8.180	0.291
8.185	0.692
8.190	0.650
8.194	0.077
8.199	0.986
8.204	0.898
8.209	0.634
8.214	0.200
8.219	1.097
8.224	0.342
8.229	1.131
8.234	0.849
8.239	0.243
8.244	0.783
8.249	0.169
8.254	1.300
8.259	0.248
8.264	0.612
8.269	1.522
8.274	0.742
8.279	0.557
8.284	0.809
8.289	0.817
8.294	0.544
8.299	0.824
8.304	1.114
8.309	0.559
8.314	0.940
8.319	0.657
8.324	0.535
8.329	0.988
8.334	0.239
8.339	0.888
8.344	0.327
8.349	0.516
8.354	0.954
8.359	0.385
8.364	0.301
8.369	1.285
8.374	0.268
8.379	0.648
8.384	0.525
8.389	0.686
8.394	0.057
8.399	0.414
8.404	0.724
8.409	0.117
8.414	0.485
8.419	0.927
8.424	0.832
8.429	0.500
8.434	0.555
8.439	0.569
8.444	0.123
8.449	0.090
8.454	0.717
8.459	0.808
8.464	1.170
8.469	0.695
8.474	0.477
8.479	0.781
8.484	0.779
8.489	0.811
8.494	1.092
8.499	0.123
8.504	0.502
8.509	1.025
8.514	0.455
8.519	1.631
8.524	0.515
8.529	0.511
8.534	0.757
8.539	0.610
8.544	0.712
8.549	0.582
8.554	0.244
8.559	0.456
8.564	0.762
8.569	0.348
8.574	0.423
8.579	0.972
8.584	0.629
8.589	1.062
8.594	0.163
8.599	0.487
8.604	0.457
8.609	0.966
8.614	1.069
8.619	0.333
8.624	0.386
8.629	0.614
8.634	0.403
8.639	1.397
8.644	0.618
8.649	0.609
8.654	0.205
8.659	0.581
8.664	0.809
8.669	0.502
8.674	0.475
8.679	1.229
8.684	0.673
8.689	1.365
8.694	0.826
8.699	0.878
8.704	0.553
8.709	0.813
8.714	0.487
8.719	0.445
8.724	0.624
8.729	1.170
8.734	0.928
8.739	0.629
8.744	0.588
8.749	0.662
8.754	1.177
8.759	1.269
8.764	1.405
8.769	0.609
8.774	0.708
8.779	1.275
8.784	0.718
8.789	0.464
8.794	0.129
8.799	1.445
8.804	0.077
8.809	0.674
8.814	0.901
8.819	0.434
8.824	0.319
8.829	0.101
8.834	0.980
8.839	0.969
8.844	0.763
8.849	0.305
8.854	0.510
8.859	0.444
8.864	0.623
8.869	0.984
8.874	0.914
8.879	0.650
8.884	0.374
8.889	0.899
8.894	1.086
8.899	0.583
8.904	1.042
8.909	0.449
8.914	0.237
8.919	0.803
8.924	0.658
8.929	1.051
8.934	1.163
8.939	0.236
8.944	0.681
8.949	1.438
8.954	0.724
8.959	1.212
8.964	0.728
8.969	0.724
8.974	0.509
8.979	0.736
8.984	0.664
8.989	0.276
8.994	1.145
8.999	0.523
9.004	0.051
9.009	0.643
9.014	0.260
9.019	0.217
9.024	0.905
9.029	1.138
9.034	1.013
9.039	0.668
9.044	0.597
9.049	0.869
9.054	0.096
9.059	1.963
9.064	0.775
9.069	0.650
9.074	0.694
9.079	0.539
9.084	0.380
9.089	1.407
9.094	0.686
9.099	0.330
9.104	0.166
9.109	0.474
9.114	1.173
9.119	0.772
9.124	0.451
9.129	0.399
9.134	0.093
9.139	0.765
9.144	1.138
9.149	1.092
9.154	0.061
9.159	1.342
9.164	0.661
9.169	0.133
9.174	0.181
9.179	0.767
9.184	0.844
9.189	0.349
9.194	0.970
9.199	0.602
9.204	0.855
9.209	0.599
9.214	0.655
9.219	1.085
9.224	0.836
9.229	0.310
9.234	0.454
9.239	0.272
9.244	0.305
9.249	0.426
9.254	0.528
9.259	1.136
9.264	1.061
9.269	0.882
9.274	0.411
9.279	0.250
9.284	0.597
9.289	0.703
9.294	0.172
9.299	0.498
9.304	0.386
9.309	0.599
9.314	0.432
9.319	0.669
9.324	0.415
9.329	0.707
9.334	0.514
9.339	0.784
9.344	0.447
9.349	0.722
9.354	0.333
9.359	1.172
9.364	0.826
9.369	0.663
9.374	0.464
9.379	0.538
9.384	0.441
9.389	0.724
9.394	0.749
9.399	0.393
9.404	0.806
9.409	0.056
9.414	0.324
9.419	0.800
9.424	0.894
9.429	0.584
9.434	0.614
9.439	0.636
9.444	0.212
9.449	0.842
9.454	0.364
9.459	0.293
9.464	0.895
9.469	0.413
9.474	0.361
9.479	1.017
9.484	0.100
9.489	1.073
9.494	0.826
9.499	0.912
9.504	0.464
9.509	0.441
9.514	1.073
9.519	0.622
9.524	0.882
9.529	0.621
9.534	0.582
9.539	1.150
9.544	0.562
9.549	1.462
9.554	1.576
9.559	0.442
9.564	0.740
9.569	0.706
9.574	0.434
9.579	0.442
9.584	0.527
9.589	0.631
9.594	0.997
9.599	0.719
9.604	0.619
9.609	0.764
9.614	0.838
9.619	0.772
9.624	0.644
9.629	0.981
9.634	1.079
9.639	0.683
9.644	0.812
9.649	0.622
9.654	0.126
9.659	0.754
9.664	0.487
9.669	1.591
9.674	0.937
9.679	0.708
9.684	1.011
9.689	0.998
9.694	0.863
9.699	0.688
9.704	0.890
9.709	0.715
9.714	0.372
9.719	0.322
9.724	1.119
9.729	0.206
9.734	1.057
9.739	0.276
9.744	0.310
9.749	0.953
9.754	0.331
9.759	0.558
9.764	0.466
9.769	0.681
9.774	0.770
9.779	0.223
9.784	0.280
9.789	0.154
9.794	0.352
9.799	0.369
9.804	0.344
9.809	0.245
9.814	0.463
9.819	0.922
9.824	0.458
9.829	0.381
9.834	0.549
9.839	1.050
9.844	0.859
9.849	0.765
9.854	0.368
9.859	0.802
9.864	0.494
9.869	0.206
9.874	0.679
9.879	0.294
9.884	0.158
9.889	0.875
9.894	0.683
9.899	0.632
9.904	0.285
9.909	0.470
9.914	1.621
9.919	0.170
9.924	0.999
9.929	0.397
9.934	0.732
9.939	0.316
9.944	0.606
9.949	0.329
9.954	1.821
9.959	0.607
9.964	0.593
9.969	0.104
9.974	1.192
9.979	0.502
9.984	0.710
9.989	0.297
9.994	0.439
[truncated: 1 more rows]
