# Supplementary material for: Chemometric Analysis of a Ternary Mixture of Caffeine, Quinic Acid, and Nicotinic Acid by Terahertz Spectroscopy
Source: ACS Omega. 2022 Sep 27;7(40):35783–91. doi: 10.1021/acsomega.2c03808 (PMC9558605; doi:10.1021/acsomega.2c03808)
Supplement: Supplementary file 2 — ao2c03808_si_002.zip [file ao2c03808_si_002.zip › data_and_codes/extended_data/id0-48_run001/fda-5-2.csv]

0.000	1648.588
0.005	653.410
0.010	644.374
0.015	1135.753
0.020	1452.888
0.025	299.653
0.030	590.671
0.035	633.570
0.040	492.153
0.045	1091.450
0.050	1031.373
0.055	1537.308
0.060	539.777
0.065	136.702
0.070	1079.358
0.075	1133.782
0.080	1319.011
0.085	1270.964
0.090	117.134
0.095	403.990
0.100	644.611
0.105	1221.193
0.110	1610.113
0.115	1469.519
0.120	3538.105
0.125	2983.684
0.130	1873.358
0.135	3095.729
0.140	3515.552
0.145	3839.168
0.150	4218.320
0.155	4044.878
0.160	3565.319
0.165	2750.682
0.170	2290.860
0.175	3481.256
0.180	4011.628
0.185	3469.613
0.190	4539.574
0.195	6026.484
0.200	6619.079
0.205	6073.438
0.210	6316.019
0.215	6061.061
0.220	7056.902
0.225	6802.183
0.230	7659.612
0.235	9015.435
0.240	8036.064
0.245	7797.343
0.250	7745.666
0.255	7697.647
0.260	7382.787
0.265	8092.566
0.270	7936.287
0.275	9670.784
0.280	9381.679
0.285	8456.027
0.290	8867.339
0.295	9463.269
0.300	9282.124
0.305	9177.386
0.310	9897.322
0.315	9468.230
0.320	9689.583
0.325	9514.869
0.330	10302.911
0.335	9427.522
0.340	9362.228
0.345	9014.323
0.350	9826.724
0.355	9915.098
0.360	8945.875
0.365	9730.671
0.370	10406.499
0.375	10202.896
0.380	9242.378
0.385	9540.207
0.390	9346.148
0.395	9534.706
0.400	9099.777
0.405	9494.233
0.410	9578.430
0.415	9644.828
0.420	9267.968
0.425	9198.380
0.430	9454.161
0.435	8969.973
0.440	8888.022
0.445	9525.277
0.450	9763.739
0.455	9002.587
0.460	9590.935
0.465	8984.813
0.470	8931.015
0.475	8889.980
0.480	8979.414
0.485	9109.864
0.490	9080.140
0.495	8823.751
0.500	8643.271
0.505	8896.187
0.510	8846.860
0.515	8893.035
0.520	8835.619
0.525	8839.100
0.530	8556.180
0.535	8594.998
0.540	9012.663
0.545	8717.301
0.550	7686.088
0.555	5239.892
0.560	3483.693
0.565	6954.858
0.570	7980.964
0.575	8181.113
0.580	8596.364
0.585	8478.738
0.590	8214.087
0.595	8455.290
0.600	8556.764
0.605	8051.531
0.610	8284.162
0.615	8333.436
0.620	7978.178
0.625	7986.363
0.630	8006.880
0.635	7915.573
0.640	7850.006
0.645	7779.457
0.650	7562.860
0.655	7930.811
0.660	7659.159
0.665	7395.368
0.670	7550.456
0.675	7587.723
0.680	7374.137
0.685	7355.655
0.690	7154.761
0.695	7147.703
0.700	7041.587
0.705	6612.429
0.710	6728.342
0.715	6688.114
0.720	6453.913
0.725	6468.891
0.730	6349.488
0.735	6286.214
0.740	6347.414
0.745	5831.844
0.750	4676.827
0.755	3176.117
0.760	5173.708
0.765	5712.453
0.770	5799.727
0.775	5995.194
0.780	6010.780
0.785	5823.786
0.790	5682.296
0.795	5838.569
0.800	5580.350
0.805	5472.817
0.810	5416.707
0.815	5332.380
0.820	5301.044
0.825	5274.250
0.830	5002.305
0.835	5096.469
0.840	5170.958
0.845	4914.134
0.850	4910.421
0.855	5083.597
0.860	4946.332
0.865	4992.972
0.870	4957.178
0.875	4914.896
0.880	4991.302
0.885	4866.345
0.890	4803.339
0.895	4871.862
0.900	4675.779
0.905	4503.808
0.910	4611.496
0.915	4433.621
0.920	4228.009
0.925	4240.208
0.930	4205.201
0.935	4153.007
0.940	4068.095
0.945	3944.717
0.950	3977.430
0.955	3978.686
0.960	3834.483
0.965	3826.701
0.970	3805.102
0.975	3832.767
0.980	3603.151
0.985	3379.299
0.990	2288.629
0.995	3062.682
1.000	3373.366
1.005	3715.781
1.010	3701.565
1.015	3451.678
1.020	3500.413
1.025	3497.176
1.030	3399.309
1.035	3251.903
1.040	3171.156
1.045	3195.221
1.050	3156.469
1.055	2958.948
1.060	3000.729
1.065	3020.881
1.070	2903.032
1.075	2781.906
1.080	2755.720
1.085	2595.384
1.090	2192.352
1.095	1056.326
1.100	151.680
1.105	949.005
1.110	1581.816
1.115	858.856
1.120	1644.283
1.125	2283.897
1.130	2502.034
1.135	2501.976
1.140	2402.746
1.145	2319.200
1.150	1965.771
1.155	1090.971
1.160	736.458
1.165	93.260
1.170	611.670
1.175	1555.638
1.180	1958.566
1.185	2150.476
1.190	2261.009
1.195	2176.848
1.200	2185.682
1.205	1865.046
1.210	661.583
1.215	1501.207
1.220	1983.328
1.225	1932.393
1.230	1038.909
1.235	1386.507
1.240	1960.845
1.245	2236.627
1.250	2227.386
1.255	2234.742
1.260	2205.845
1.265	2124.171
1.270	2166.709
1.275	2097.530
1.280	1944.858
1.285	2025.502
1.290	2075.052
1.295	1945.919
1.300	2003.331
1.305	2037.198
1.310	1991.012
1.315	2009.829
1.320	1985.390
1.325	1767.713
1.330	1936.925
1.335	1938.596
1.340	1965.523
1.345	2009.219
1.350	1862.191
1.355	1855.972
1.360	1899.585
1.365	1796.963
1.370	1729.093
1.375	1729.669
1.380	1694.130
1.385	1600.429
1.390	1556.048
1.395	1496.348
1.400	1411.617
1.405	1181.320
1.410	479.027
1.415	42.231
1.420	763.018
1.425	1230.403
1.430	1417.588
1.435	1532.003
1.440	1534.760
1.445	1497.245
1.450	1549.534
1.455	1572.047
1.460	1494.981
1.465	1478.855
1.470	1494.315
1.475	1427.689
1.480	1391.188
1.485	1372.895
1.490	1361.965
1.495	1318.005
1.500	1261.450
1.505	1264.115
1.510	1260.140
1.515	1215.827
1.520	1197.228
1.525	1221.365
1.530	1207.239
1.535	1188.017
1.540	1177.433
1.545	1126.107
1.550	1170.160
1.555	1141.992
1.560	1120.021
1.565	1150.684
1.570	1109.049
1.575	1054.597
1.580	1058.539
1.585	1031.910
1.590	946.533
1.595	891.460
1.600	740.314
1.605	243.826
1.610	443.013
1.615	719.294
1.620	807.248
1.625	809.862
1.630	782.390
1.635	763.873
1.640	743.186
1.645	676.065
1.650	621.879
1.655	501.456
1.660	187.178
1.665	50.450
1.670	35.614
1.675	50.009
1.680	73.708
1.685	296.719
1.690	452.019
1.695	514.161
1.700	501.903
1.705	447.892
1.710	305.994
1.715	64.828
1.720	31.849
1.725	44.816
1.730	219.589
1.735	396.256
1.740	486.459
1.745	526.922
1.750	551.221
1.755	538.560
1.760	522.735
1.765	293.427
1.770	376.315
1.775	473.721
1.780	504.462
1.785	493.051
1.790	458.609
1.795	312.231
1.800	100.198
1.805	241.798
1.810	400.020
1.815	444.565
1.820	449.845
1.825	451.039
1.830	443.656
1.835	431.176
1.840	418.734
1.845	412.947
1.850	393.282
1.855	371.218
1.860	342.948
1.865	242.627
1.870	48.258
1.875	68.835
1.880	247.077
1.885	329.182
1.890	355.475
1.895	366.866
1.900	367.495
1.905	354.888
1.910	330.572
1.915	290.943
1.920	120.691
1.925	15.556
1.930	194.144
1.935	283.728
1.940	309.107
1.945	318.093
1.950	316.656
1.955	313.503
1.960	307.045
1.965	301.041
1.970	297.142
1.975	298.287
1.980	291.550
1.985	289.342
1.990	286.278
1.995	278.480
2.000	272.112
2.005	267.586
2.010	260.321
2.015	254.210
2.020	204.992
2.025	218.675
2.030	224.297
2.035	208.425
2.040	154.489
2.045	34.050
2.050	118.508
2.055	173.393
2.060	186.501
2.065	184.581
2.070	173.018
2.075	129.609
2.080	58.947
2.085	129.315
2.090	154.115
2.095	158.688
2.100	157.820
2.105	155.027
2.110	147.524
2.115	145.021
2.120	140.859
2.125	133.983
2.130	127.105
2.135	121.327
2.140	114.507
2.145	107.505
2.150	96.018
2.155	86.458
2.160	64.254
2.165	20.504
2.170	4.488
2.175	30.587
2.180	53.753
2.185	59.954
2.190	54.583
2.195	25.228
2.200	2.022
2.205	16.870
2.210	40.409
2.215	44.081
2.220	20.471
2.225	4.480
2.230	7.948
2.235	31.692
2.240	43.385
2.245	42.196
2.250	38.828
2.255	33.650
2.260	20.079
2.265	2.850
2.270	7.801
2.275	6.368
2.280	22.072
2.285	30.532
2.290	34.214
2.295	34.515
2.300	34.111
2.305	33.760
2.310	31.431
2.315	29.499
2.320	27.006
2.325	24.479
2.330	25.166
2.335	23.003
2.340	21.162
2.345	13.455
2.350	5.302
2.355	15.158
2.360	18.038
2.365	14.786
2.370	5.689
2.375	10.856
2.380	13.997
2.385	12.084
2.390	3.900
2.395	3.470
2.400	3.831
2.405	4.935
2.410	10.127
2.415	13.405
2.420	15.094
2.425	15.282
2.430	14.682
2.435	12.047
2.440	15.259
2.445	15.439
2.450	13.164
2.455	11.700
2.460	7.680
2.465	4.446
2.470	3.384
2.475	1.886
2.480	4.993
2.485	8.828
2.490	12.507
2.495	14.285
2.500	15.376
2.505	14.915
2.510	16.407
2.515	16.238
2.520	17.918
2.525	18.153
2.530	17.851
2.535	17.696
2.540	19.330
2.545	19.010
2.550	20.549
2.555	20.465
2.560	20.846
2.565	22.375
2.570	19.488
2.575	18.978
2.580	22.009
2.585	22.500
2.590	22.156
2.595	21.815
2.600	21.554
2.605	19.567
2.610	19.246
2.615	16.676
2.620	15.842
2.625	11.588
2.630	6.347
2.635	3.182
2.640	2.405
2.645	2.273
2.650	3.677
2.655	0.726
2.660	6.979
2.665	6.393
2.670	2.710
2.675	8.984
2.680	11.716
2.685	12.378
2.690	6.757
2.695	4.172
2.700	12.471
2.705	15.861
2.710	19.109
2.715	20.169
2.720	20.513
2.725	21.221
2.730	21.527
2.735	20.742
2.740	18.271
2.745	17.567
2.750	17.535
2.755	16.492
2.760	12.748
2.765	7.188
2.770	1.853
2.775	1.557
2.780	1.036
2.785	2.420
2.790	3.111
2.795	8.125
2.800	11.355
2.805	13.150
2.810	14.557
2.815	15.658
2.820	16.981
2.825	17.515
2.830	18.847
2.835	18.897
2.840	18.906
2.845	18.259
2.850	17.532
2.855	17.819
2.860	17.518
2.865	16.871
2.870	16.772
2.875	16.746
2.880	7.919
2.885	2.539
2.890	2.812
2.895	3.300
2.900	8.257
2.905	11.010
2.910	13.796
2.915	14.111
2.920	15.629
2.925	14.530
2.930	14.237
2.935	14.255
2.940	13.588
2.945	11.364
2.950	10.747
2.955	9.198
2.960	6.616
2.965	3.357
2.970	1.087
2.975	0.822
2.980	1.448
2.985	2.309
2.990	1.651
2.995	3.834
3.000	3.088
3.005	0.989
3.010	1.410
3.015	0.648
3.020	1.218
3.025	1.393
3.030	0.518
3.035	3.431
3.040	3.944
3.045	0.699
3.050	0.598
3.055	2.242
3.060	3.364
3.065	3.958
3.070	3.869
3.075	5.216
3.080	4.628
3.085	4.412
3.090	4.577
3.095	4.142
3.100	4.791
3.105	4.085
3.110	4.415
3.115	5.110
3.120	2.573
3.125	3.711
3.130	3.218
3.135	0.629
3.140	0.990
3.145	1.243
3.150	1.170
3.155	0.858
3.160	1.952
3.165	1.214
3.170	0.364
3.175	0.788
3.180	0.989
3.185	0.672
3.190	1.612
3.195	1.425
3.200	1.162
3.205	1.428
3.210	0.843
3.215	0.818
3.220	0.624
3.225	1.697
3.230	0.474
3.235	1.369
3.240	0.512
3.245	0.989
3.250	0.923
3.255	0.270
3.260	0.800
3.265	1.210
3.270	0.601
3.275	1.972
3.280	1.302
3.285	0.544
3.290	0.861
3.295	1.242
3.300	1.562
3.305	0.573
3.310	0.903
3.315	0.891
3.320	1.074
3.325	1.256
3.330	0.858
3.335	0.341
3.340	0.640
3.345	0.826
3.350	0.936
3.355	0.263
3.360	0.374
3.365	0.633
3.370	0.672
3.375	0.681
3.380	0.296
3.385	0.205
3.390	0.376
3.395	0.875
3.400	0.125
3.405	1.063
3.410	0.467
3.415	0.599
3.420	0.506
3.425	0.759
3.430	1.192
3.435	0.873
3.440	0.915
3.445	1.706
3.450	0.957
3.455	0.225
3.460	0.811
3.465	0.463
3.470	0.843
3.475	0.889
3.480	0.730
3.485	0.892
3.490	0.540
3.495	0.446
3.500	0.598
3.505	0.940
3.510	0.605
3.515	0.363
3.520	0.331
3.525	0.836
3.530	0.137
3.535	0.658
3.540	0.827
3.545	0.496
3.550	1.178
3.555	0.348
3.560	0.399
3.565	0.215
3.570	1.493
3.575	0.087
3.580	0.427
3.585	0.977
3.590	0.190
3.595	0.992
3.600	0.287
3.605	1.518
3.610	1.267
3.615	0.148
3.620	0.390
3.625	0.647
3.630	0.919
3.635	0.244
3.640	0.386
3.645	0.405
3.650	0.745
3.655	0.518
3.660	0.674
3.665	0.615
3.670	1.124
3.675	1.116
3.680	1.047
3.685	0.642
3.690	0.989
3.695	0.558
3.700	0.330
3.705	0.728
3.710	1.540
3.715	0.838
3.720	1.343
3.725	1.499
3.730	0.870
3.735	0.825
3.740	0.973
3.745	0.521
3.750	1.114
3.755	0.539
3.760	1.221
3.765	0.744
3.770	1.410
3.775	1.672
3.780	0.951
3.785	0.981
3.790	1.338
3.795	0.298
3.800	0.179
3.805	0.645
3.810	0.899
3.815	0.962
3.820	0.701
3.825	0.193
3.830	1.626
3.835	0.937
3.840	1.688
3.845	0.773
3.850	1.516
3.855	1.071
3.860	1.628
3.865	0.848
3.870	1.309
3.875	0.456
3.880	0.731
3.885	2.097
3.890	1.072
3.895	1.553
3.900	0.746
3.905	1.599
3.910	1.692
3.915	0.994
3.920	1.330
3.925	0.467
3.930	0.452
3.935	0.925
3.940	1.451
3.945	1.442
3.950	0.464
3.955	0.359
3.960	1.045
3.965	0.531
3.970	0.416
3.975	0.436
3.980	0.669
3.985	1.119
3.990	0.323
3.995	0.373
4.000	2.360
4.005	0.346
4.010	0.858
4.015	0.675
4.020	0.691
4.025	0.371
4.030	1.140
4.035	0.703
4.040	0.670
4.045	0.733
4.050	1.612
4.055	0.132
4.060	0.477
4.065	0.144
4.070	0.592
4.075	0.351
4.080	0.798
4.085	0.549
4.090	0.581
4.095	0.710
4.100	0.387
4.105	0.609
4.110	0.827
4.115	1.509
4.120	0.457
4.125	0.788
4.130	0.858
4.135	0.742
4.140	0.318
4.145	0.455
4.150	0.618
4.155	1.540
4.160	0.660
4.165	0.647
4.170	0.710
4.175	1.611
4.180	0.697
4.185	1.468
4.190	0.643
4.195	1.138
4.200	0.911
4.205	0.988
4.210	0.743
4.215	0.443
4.220	0.846
4.225	0.987
4.230	0.887
4.235	0.283
4.240	0.545
4.245	0.964
4.250	0.626
4.255	1.091
4.260	0.952
4.265	0.668
4.270	1.315
4.275	0.353
4.280	0.058
4.285	0.871
4.290	0.626
4.295	0.833
4.300	0.686
4.305	0.354
4.310	0.498
4.315	1.389
4.320	0.377
4.325	0.107
4.330	0.943
4.335	0.074
4.340	0.732
4.345	0.503
4.350	0.631
4.355	1.527
4.360	0.425
4.365	1.018
4.370	0.227
4.375	0.555
4.380	0.546
4.385	1.041
4.390	1.079
4.395	0.773
4.400	1.335
4.405	0.291
4.410	0.728
4.415	0.312
4.420	0.760
4.425	0.764
4.430	0.511
4.435	0.461
4.440	0.430
4.445	0.665
4.450	0.875
4.455	0.262
4.460	1.329
4.465	0.386
4.470	0.640
4.475	0.861
4.480	0.637
4.485	1.414
4.490	0.794
4.495	1.799
4.500	1.015
4.505	0.598
4.510	0.805
4.515	0.434
4.520	0.888
4.525	0.617
4.530	0.608
4.535	0.835
4.540	0.912
4.545	0.916
4.550	0.261
4.555	0.678
4.560	0.305
4.565	0.913
4.570	1.155
4.575	0.662
4.580	0.558
4.585	0.442
4.590	0.234
4.595	0.916
4.600	1.180
4.605	0.369
4.610	0.633
4.615	0.726
4.620	0.468
4.625	0.709
4.630	0.719
4.635	0.586
4.640	0.155
4.645	0.964
4.650	0.682
4.655	0.917
4.660	0.714
4.665	0.604
4.670	0.980
4.675	0.505
4.680	0.322
4.685	0.642
4.690	0.766
4.695	0.192
4.700	0.445
4.705	0.431
4.710	0.044
4.715	0.517
4.720	0.769
4.725	0.464
4.730	0.840
4.735	0.460
4.740	0.401
4.745	0.817
4.750	0.657
4.755	0.999
4.760	1.295
4.765	0.923
4.770	0.179
4.775	0.836
4.780	0.399
4.785	0.359
4.790	1.309
4.795	2.032
4.800	0.481
4.805	0.825
4.810	0.662
4.815	0.454
4.820	0.766
4.825	0.663
4.830	0.674
4.835	1.224
4.840	1.204
4.845	0.899
4.850	0.719
4.855	0.086
4.860	0.310
4.865	0.337
4.870	0.557
4.875	0.732
4.880	0.731
4.885	0.991
4.890	0.016
4.895	0.754
4.900	1.153
4.905	0.627
4.910	0.963
4.915	0.206
4.920	0.037
4.925	0.473
4.930	0.204
4.935	0.732
4.940	0.422
4.945	0.557
4.950	0.874
4.955	0.138
4.960	0.961
4.965	0.332
4.970	0.186
4.975	0.561
4.980	0.423
4.985	0.269
4.990	0.358
4.995	0.221
5.000	1.411
5.005	0.224
5.010	0.279
5.015	0.872
5.020	0.197
5.025	0.382
5.030	0.159
5.035	1.189
5.040	0.922
5.045	0.510
5.050	0.913
5.055	0.579
5.060	1.025
5.065	0.238
5.070	0.325
5.075	0.275
5.080	0.238
5.085	0.365
5.090	0.621
5.095	0.619
5.100	0.909
5.105	0.283
5.110	1.096
5.115	0.354
5.120	0.196
5.125	0.615
5.130	0.369
5.135	0.183
5.140	0.610
5.145	0.543
5.150	0.646
5.155	1.205
5.160	0.869
5.165	0.704
5.170	1.008
5.175	0.428
5.180	0.522
5.185	1.032
5.190	1.215
5.195	0.587
5.200	0.601
5.205	0.628
5.210	0.894
5.215	0.674
5.220	1.280
5.225	0.853
5.230	1.197
5.235	0.327
5.240	0.354
5.245	0.435
5.250	0.407
5.255	0.279
5.260	0.728
5.265	0.174
5.270	0.632
5.275	0.332
5.280	0.370
5.285	1.292
5.290	1.280
5.295	1.303
5.300	0.512
5.305	0.283
5.310	0.687
5.315	0.547
5.320	1.343
5.325	1.104
5.330	0.267
5.335	1.122
5.340	0.515
5.345	0.190
5.350	1.401
5.355	0.678
5.360	1.051
5.365	0.929
5.370	1.333
5.375	0.750
5.380	0.705
5.385	0.737
5.390	0.366
5.395	0.707
5.400	0.486
5.405	0.554
5.410	0.337
5.415	0.293
5.420	0.804
5.425	0.240
5.430	0.672
5.435	0.367
5.440	0.254
5.445	0.387
5.450	0.921
5.455	0.926
5.460	0.372
5.465	0.753
5.470	0.974
5.475	1.409
5.480	0.621
5.485	1.027
5.490	0.552
5.495	1.240
5.500	0.457
5.505	0.931
5.510	0.951
5.515	1.032
5.520	1.435
5.525	0.964
5.530	0.476
5.535	0.895
5.540	0.997
5.545	0.464
5.550	0.480
5.555	0.757
5.560	0.853
5.565	0.695
5.570	0.456
5.575	0.836
5.580	0.326
5.585	0.707
5.590	0.647
5.595	0.449
5.600	0.555
5.605	1.150
5.610	0.369
5.615	0.804
5.620	1.340
5.625	0.764
5.630	0.408
5.635	0.236
5.640	0.471
5.645	0.911
5.650	0.428
5.655	0.683
5.660	0.920
5.665	0.424
5.670	0.704
5.675	0.637
5.680	0.322
5.685	0.683
5.690	0.052
5.695	0.630
5.700	0.665
5.705	0.814
5.710	0.184
5.715	0.628
5.720	0.901
5.725	0.627
5.730	0.287
5.735	0.261
5.740	0.753
5.745	0.471
5.750	0.520
5.755	1.200
5.760	1.235
5.765	0.567
5.770	0.361
5.775	0.910
5.780	0.976
5.785	0.631
5.790	0.251
5.795	0.582
5.800	0.452
5.805	1.125
5.810	0.609
5.815	0.726
5.820	1.278
5.825	1.394
5.830	0.138
5.835	0.142
5.840	0.445
5.845	0.124
5.850	0.378
5.855	1.079
5.860	0.503
5.865	1.573
5.870	0.324
5.875	0.657
5.880	0.610
5.885	0.249
5.890	0.850
5.895	0.737
5.900	0.824
5.905	0.856
5.910	1.284
5.915	0.403
5.920	0.186
5.925	0.462
5.930	1.095
5.935	0.348
5.940	0.691
5.945	0.687
5.950	0.513
5.955	1.244
5.960	1.211
5.965	0.598
5.970	0.534
5.975	0.154
5.980	0.454
5.985	0.776
5.990	1.281
5.995	0.138
6.000	1.301
6.005	1.244
6.010	0.259
6.015	0.386
6.020	0.371
6.025	0.523
6.030	0.176
6.035	0.450
6.040	1.349
6.045	0.693
6.050	0.157
6.055	1.077
6.060	0.517
6.065	1.100
6.070	0.841
6.075	0.463
6.080	0.467
6.085	1.335
6.090	0.430
6.095	0.717
6.100	0.474
6.105	0.294
6.110	0.574
6.115	0.650
6.120	0.334
6.125	0.913
6.130	0.183
6.135	0.357
6.140	1.344
6.145	0.674
6.150	0.106
6.155	1.285
6.160	0.666
6.165	0.393
6.170	0.150
6.175	0.589
6.180	0.456
6.185	0.785
6.190	0.110
6.195	0.259
6.200	0.512
6.205	0.732
6.210	0.369
6.215	1.569
6.220	1.114
6.225	0.524
6.230	0.506
6.235	0.730
6.240	0.009
6.245	0.443
6.250	0.837
6.255	0.845
6.260	0.516
6.265	0.420
6.270	0.705
6.275	0.896
6.280	0.777
6.285	0.549
6.290	0.396
6.295	0.157
6.300	0.998
6.305	1.148
6.310	0.084
6.315	0.900
6.320	0.512
6.325	0.488
6.330	0.392
6.335	0.575
6.340	0.621
6.345	0.136
6.350	0.383
6.355	0.857
6.360	0.480
6.365	0.423
6.370	0.968
6.375	0.585
6.380	0.865
6.385	0.243
6.390	0.944
6.395	0.814
6.400	0.639
6.405	0.493
6.410	1.265
6.415	0.253
6.420	0.722
6.425	0.477
6.430	0.835
6.435	0.715
6.440	0.536
6.445	0.938
6.450	0.797
6.455	0.513
6.460	0.655
6.465	0.946
6.470	1.395
6.475	0.892
6.480	0.694
6.485	1.207
6.490	1.966
6.495	0.152
6.500	0.769
6.505	1.387
6.510	0.025
6.515	0.624
6.520	0.890
6.525	0.652
6.530	0.685
6.535	0.932
6.540	0.637
6.545	0.463
6.550	0.671
6.555	0.281
6.560	0.482
6.565	0.543
6.570	1.047
6.575	0.433
6.580	1.163
6.585	0.685
6.590	0.618
6.595	1.084
6.600	1.033
6.605	0.856
6.610	0.200
6.615	1.045
6.620	0.165
6.625	1.041
6.630	0.854
6.635	0.222
6.640	0.124
6.645	0.490
6.650	1.335
6.655	0.313
6.660	0.932
6.665	0.418
6.670	0.448
6.675	0.425
6.680	0.465
6.685	0.309
6.690	0.442
6.695	0.746
6.700	0.422
6.705	1.018
6.710	0.623
6.715	1.160
6.720	0.647
6.725	0.221
6.730	0.672
6.735	0.995
6.740	0.917
6.745	0.721
6.750	0.463
6.755	0.240
6.760	0.361
6.765	0.951
6.770	0.533
6.775	1.663
6.780	0.132
6.785	0.252
6.790	0.179
6.795	0.641
6.800	0.289
6.805	0.951
6.810	0.378
6.815	0.855
6.820	0.919
6.825	1.190
6.830	0.388
6.835	0.861
6.840	0.435
6.845	0.584
6.850	1.087
6.855	0.366
6.860	0.591
6.865	0.880
6.870	0.872
6.875	0.526
6.880	1.801
6.885	0.837
6.890	0.402
6.895	0.806
6.900	0.220
6.905	0.248
6.910	1.177
6.915	0.573
6.920	0.985
6.925	1.233
6.930	1.063
6.935	0.727
6.940	1.016
6.945	0.414
6.950	0.999
6.955	0.579
6.960	0.367
6.965	0.201
6.970	0.589
6.975	0.888
6.980	0.192
6.985	0.322
6.990	0.410
6.995	1.209
7.000	0.662
7.005	0.203
7.010	0.553
7.015	0.363
7.020	0.607
7.025	1.342
7.030	0.378
7.035	0.456
7.040	0.232
7.045	0.818
7.050	0.486
7.055	0.258
7.060	0.511
7.065	1.500
7.070	0.805
7.075	0.644
7.080	1.165
7.085	0.223
7.090	0.324
7.095	0.705
7.100	0.885
7.105	0.389
7.110	0.356
7.115	1.265
7.120	0.687
7.125	0.659
7.130	1.099
7.135	0.853
7.140	0.197
7.145	1.140
7.150	0.868
7.155	0.539
7.160	0.811
7.165	0.524
7.170	0.456
7.175	1.287
7.180	0.293
7.185	0.103
7.190	0.599
7.195	0.514
7.200	1.419
7.205	1.178
7.210	0.533
7.215	0.817
7.220	0.590
7.225	0.331
7.230	0.750
7.235	0.438
7.240	0.599
7.245	0.991
7.250	0.727
7.255	0.770
7.260	0.615
7.265	0.788
7.270	0.889
7.275	1.268
7.280	0.441
7.285	0.404
7.290	0.222
7.295	1.637
7.300	1.216
7.305	0.658
7.310	0.670
7.315	1.277
7.320	0.839
7.325	0.318
7.330	0.354
7.335	0.208
7.340	0.691
7.345	0.705
7.350	1.416
7.355	0.576
7.360	0.521
7.365	0.321
7.370	0.294
7.375	0.873
7.380	0.170
7.385	0.261
7.390	0.404
7.395	0.341
7.400	0.914
7.405	0.547
7.410	0.457
7.415	0.194
7.420	0.677
7.425	0.335
7.430	0.765
7.435	0.196
7.440	0.299
7.445	0.366
7.450	0.420
7.455	1.190
7.460	0.301
7.465	0.686
7.470	0.363
7.475	0.425
7.480	0.220
7.485	1.082
7.490	0.272
7.495	0.723
7.500	0.283
7.505	1.241
7.510	0.496
7.515	0.617
7.520	0.616
7.525	1.017
7.530	0.864
7.535	0.929
7.540	0.676
7.545	1.040
7.550	1.050
7.555	0.827
7.560	0.487
7.565	0.318
7.570	0.520
7.575	0.423
7.580	1.260
7.585	1.132
7.590	0.501
7.595	0.713
7.600	0.481
7.605	0.471
7.610	0.812
7.615	0.123
7.620	0.459
7.625	0.069
7.630	0.198
7.635	0.682
7.640	0.943
7.645	1.170
7.650	0.504
7.655	0.436
7.660	0.178
7.665	0.639
7.670	0.610
7.675	0.753
7.680	0.384
7.685	0.888
7.690	0.669
7.695	0.552
7.700	0.781
7.705	0.701
7.710	0.738
7.715	0.502
7.720	0.882
7.725	0.373
7.730	0.864
7.735	0.603
7.740	0.144
7.745	0.812
7.750	1.465
7.755	0.603
7.760	0.610
7.765	0.663
7.770	0.796
7.775	0.671
7.780	0.882
7.785	0.562
7.790	1.116
7.795	0.665
7.800	0.488
7.805	0.374
7.810	1.102
7.815	0.289
7.820	1.079
7.825	0.768
7.830	0.719
7.835	0.581
7.840	0.530
7.845	0.561
7.850	1.059
7.855	0.702
7.860	0.288
7.865	0.842
7.870	0.609
7.875	0.972
7.880	0.947
7.885	0.509
7.890	0.442
7.895	0.921
7.900	0.526
7.905	0.401
7.910	0.364
7.915	1.134
7.920	0.812
7.925	1.032
7.930	0.941
7.935	0.833
7.940	1.310
7.945	0.587
7.950	0.565
7.955	0.814
7.960	0.208
7.965	0.703
7.970	1.430
7.975	0.783
7.980	1.094
7.985	0.753
7.990	0.737
7.995	0.541
8.000	0.514
8.005	0.223
8.010	0.512
8.015	0.793
8.020	0.927
8.025	0.213
8.030	0.155
8.035	1.179
8.040	0.558
8.045	0.417
8.050	0.318
8.055	0.782
8.060	0.650
8.065	0.628
8.070	0.797
8.075	0.485
8.080	0.531
8.085	0.485
8.090	0.170
8.095	0.991
8.100	0.637
8.105	0.437
8.110	0.729
8.115	0.353
8.120	0.619
8.125	0.349
8.130	0.634
8.135	0.116
8.140	0.806
8.145	0.558
8.150	1.014
8.155	0.263
8.160	0.460
8.165	0.592
8.170	0.729
8.175	0.138
8.180	0.069
8.185	1.146
8.190	1.110
8.194	0.570
8.199	0.163
8.204	0.329
8.209	0.809
8.214	0.790
8.219	1.277
8.224	0.992
8.229	0.564
8.234	0.579
8.239	0.511
8.244	0.729
8.249	1.473
8.254	0.348
8.259	1.163
8.264	0.801
8.269	0.456
8.274	0.076
8.279	0.385
8.284	0.499
8.289	0.402
8.294	0.598
8.299	0.418
8.304	0.110
8.309	0.753
8.314	0.170
8.319	0.482
8.324	0.249
8.329	0.318
8.334	0.110
8.339	0.541
8.344	0.570
8.349	0.481
8.354	0.199
8.359	0.234
8.364	0.484
8.369	1.248
8.374	0.938
8.379	0.201
8.384	1.136
8.389	0.205
8.394	0.501
8.399	0.142
8.404	0.250
8.409	0.720
8.414	0.162
8.419	0.113
8.424	0.595
8.429	0.826
8.434	0.376
8.439	1.217
8.444	0.551
8.449	1.341
8.454	1.134
8.459	0.483
8.464	1.460
8.469	0.914
8.474	0.728
8.479	1.129
8.484	0.583
8.489	0.778
8.494	0.505
8.499	0.666
8.504	0.723
8.509	0.363
8.514	0.737
8.519	0.468
8.524	0.830
8.529	0.786
8.534	0.727
8.539	0.464
8.544	0.191
8.549	0.174
8.554	0.562
8.559	0.429
8.564	0.956
8.569	0.571
8.574	0.802
8.579	0.498
8.584	0.854
8.589	0.562
8.594	0.189
8.599	0.669
8.604	0.432
8.609	1.277
8.614	0.539
8.619	0.592
8.624	0.192
8.629	0.766
8.634	0.280
8.639	0.813
8.644	0.344
8.649	0.215
8.654	0.276
8.659	0.326
8.664	0.807
8.669	0.124
8.674	0.806
8.679	0.747
8.684	0.223
8.689	1.440
8.694	0.817
8.699	1.392
8.704	0.933
8.709	0.659
8.714	0.497
8.719	0.608
8.724	0.338
8.729	0.349
8.734	0.707
8.739	0.708
8.744	0.562
8.749	1.234
8.754	0.478
8.759	1.115
8.764	0.808
8.769	1.021
8.774	0.923
8.779	0.403
8.784	0.254
8.789	0.610
8.794	0.204
8.799	0.487
8.804	0.240
8.809	0.480
8.814	0.418
8.819	0.361
8.824	1.336
8.829	0.884
8.834	0.796
8.839	0.540
8.844	1.245
8.849	0.266
8.854	1.182
8.859	1.538
8.864	0.310
8.869	0.057
8.874	1.227
8.879	0.604
8.884	1.037
8.889	1.703
8.894	1.397
8.899	0.138
8.904	0.829
8.909	1.181
8.914	0.494
8.919	0.421
8.924	0.938
8.929	0.493
8.934	0.988
8.939	0.819
8.944	1.017
8.949	1.116
8.954	0.430
8.959	0.265
8.964	0.270
8.969	1.165
8.974	0.683
8.979	0.163
8.984	0.527
8.989	0.974
8.994	0.937
8.999	0.759
9.004	0.599
9.009	0.703
9.014	0.725
9.019	0.180
9.024	0.172
9.029	0.371
9.034	1.114
9.039	0.225
9.044	0.285
9.049	0.109
9.054	0.306
9.059	0.354
9.064	1.232
9.069	0.452
9.074	1.056
9.079	0.457
9.084	1.218
9.089	0.423
9.094	0.839
9.099	0.755
9.104	0.071
9.109	0.878
9.114	1.019
9.119	0.429
9.124	0.302
9.129	0.189
9.134	1.244
9.139	0.951
9.144	0.539
9.149	1.464
9.154	1.044
9.159	1.590
9.164	0.706
9.169	1.202
9.174	0.786
9.179	0.466
9.184	0.316
9.189	0.298
9.194	0.757
9.199	0.243
9.204	0.285
9.209	0.211
9.214	1.141
9.219	0.216
9.224	1.256
9.229	0.474
9.234	0.445
9.239	0.667
9.244	0.456
9.249	0.959
9.254	0.237
9.259	0.831
9.264	0.735
9.269	1.302
9.274	0.896
9.279	0.324
9.284	0.150
9.289	0.801
9.294	0.976
9.299	1.153
9.304	0.805
9.309	0.511
9.314	1.139
9.319	0.871
9.324	1.617
9.329	0.676
9.334	0.198
9.339	0.394
9.344	0.884
9.349	0.650
9.354	1.090
9.359	0.736
9.364	0.088
9.369	0.927
9.374	0.536
9.379	0.330
9.384	1.077
9.389	0.868
9.394	1.094
9.399	0.342
9.404	1.298
9.409	0.255
9.414	0.320
9.419	1.065
9.424	0.369
9.429	0.387
9.434	0.992
9.439	0.365
9.444	0.241
9.449	1.121
9.454	1.116
9.459	0.706
9.464	1.419
9.469	0.843
9.474	1.333
9.479	0.389
9.484	0.245
9.489	1.078
9.494	0.657
9.499	0.442
9.504	0.697
9.509	0.792
9.514	1.528
9.519	0.291
9.524	0.665
9.529	1.261
9.534	0.947
9.539	0.686
9.544	0.170
9.549	0.655
9.554	0.891
9.559	0.363
9.564	0.170
9.569	0.939
9.574	1.257
9.579	0.711
9.584	0.533
9.589	0.637
9.594	1.039
9.599	1.019
9.604	0.232
9.609	0.341
9.614	0.244
9.619	0.142
9.624	0.206
9.629	0.720
9.634	0.823
9.639	1.204
9.644	1.048
9.649	0.537
9.654	0.872
9.659	0.765
9.664	0.749
9.669	0.043
9.674	0.692
9.679	0.125
9.684	0.295
9.689	0.683
9.694	0.426
9.699	0.363
9.704	0.414
9.709	0.556
9.714	0.343
9.719	0.692
9.724	1.159
9.729	0.214
9.734	0.198
9.739	0.437
9.744	0.961
9.749	0.759
9.754	0.273
9.759	0.874
9.764	0.493
9.769	0.569
9.774	0.337
9.779	0.518
9.784	1.445
9.789	0.762
9.794	0.934
9.799	1.007
9.804	0.264
9.809	1.015
9.814	0.505
9.819	1.212
9.824	0.877
9.829	0.520
9.834	0.739
9.839	0.706
9.844	1.130
9.849	0.341
9.854	0.591
9.859	0.970
9.864	0.687
9.869	0.835
9.874	0.538
9.879	0.920
9.884	1.920
9.889	0.445
9.894	0.559
9.899	0.460
9.904	0.808
9.909	0.384
9.914	0.543
9.919	1.194
9.924	0.575
9.929	0.474
9.934	0.727
9.939	0.672
9.944	0.572
9.949	0.496
9.954	0.661
9.959	0.844
9.964	0.330
9.969	1.127
9.974	1.561
9.979	0.349
9.984	0.765
9.989	0.224
9.994	0.333
[truncated: 1 more rows]
