# Supplementary material for: Chemometric Analysis of a Ternary Mixture of Caffeine, Quinic Acid, and Nicotinic Acid by Terahertz Spectroscopy
Source: ACS Omega. 2022 Sep 27;7(40):35783–91. doi: 10.1021/acsomega.2c03808 (PMC9558605; doi:10.1021/acsomega.2c03808)
Supplement: Supplementary file 2 — ao2c03808_si_002.zip [file ao2c03808_si_002.zip › data_and_codes/extended_data/id0-48_run001/fda-5-3.csv]

0.000	2602.253
0.005	704.889
0.010	676.232
0.015	1171.394
0.020	1605.522
0.025	309.031
0.030	677.186
0.035	779.657
0.040	690.166
0.045	1363.134
0.050	1027.031
0.055	1409.857
0.060	533.130
0.065	167.787
0.070	805.838
0.075	682.878
0.080	718.121
0.085	145.695
0.090	509.935
0.095	817.619
0.100	955.961
0.105	2075.490
0.110	2874.040
0.115	2367.931
0.120	4250.270
0.125	3291.840
0.130	1752.345
0.135	2770.079
0.140	2905.505
0.145	3043.107
0.150	2648.821
0.155	2704.172
0.160	2668.119
0.165	2669.189
0.170	2746.309
0.175	4230.428
0.180	4989.886
0.185	4537.161
0.190	5389.359
0.195	6694.969
0.200	7003.169
0.205	6126.938
0.210	6263.782
0.215	5728.241
0.220	6805.387
0.225	6519.333
0.230	7384.916
0.235	8949.490
0.240	8611.338
0.245	8394.474
0.250	8238.186
0.255	8306.248
0.260	7976.628
0.265	8714.330
0.270	8589.428
0.275	9984.411
0.280	9269.687
0.285	8278.761
0.290	8790.290
0.295	9581.733
0.300	9430.589
0.305	9236.995
0.310	10185.490
0.315	9893.897
0.320	10381.100
0.325	10141.072
0.330	10590.489
0.335	9723.993
0.340	9625.744
0.345	9316.714
0.350	10073.142
0.355	10025.257
0.360	9099.590
0.365	10051.361
0.370	10789.342
0.375	10708.152
0.380	9821.940
0.385	10204.176
0.390	10052.721
0.395	10301.200
0.400	9839.736
0.405	10193.562
0.410	10199.795
0.415	10181.354
0.420	9783.573
0.425	9587.519
0.430	9752.636
0.435	9137.972
0.440	9053.607
0.445	9700.228
0.450	9907.655
0.455	9181.768
0.460	9788.391
0.465	9228.240
0.470	9258.874
0.475	9312.585
0.480	9417.668
0.485	9689.979
0.490	9690.095
0.495	9493.645
0.500	9364.851
0.505	9602.032
0.510	9556.314
0.515	9585.300
0.520	9479.022
0.525	9384.921
0.530	9087.443
0.535	9042.590
0.540	9437.323
0.545	9109.672
0.550	8007.449
0.555	5586.922
0.560	3827.330
0.565	7271.673
0.570	8238.373
0.575	8534.990
0.580	8940.436
0.585	8822.124
0.590	8689.672
0.595	8928.566
0.600	9126.373
0.605	8677.272
0.610	8929.074
0.615	9011.238
0.620	8687.049
0.625	8678.811
0.630	8646.534
0.635	8578.308
0.640	8368.389
0.645	8316.920
0.650	8037.934
0.655	8360.007
0.660	8035.014
0.665	7727.738
0.670	7841.699
0.675	7898.279
0.680	7716.691
0.685	7626.079
0.690	7516.434
0.695	7550.493
0.700	7503.862
0.705	7086.734
0.710	7290.963
0.715	7252.986
0.720	7083.102
0.725	7140.040
0.730	6984.059
0.735	6947.347
0.740	7010.779
0.745	6452.837
0.750	5202.099
0.755	3631.523
0.760	5655.478
0.765	6200.094
0.770	6217.405
0.775	6398.209
0.780	6389.691
0.785	6187.704
0.790	6029.185
0.795	6198.213
0.800	5985.806
0.805	5861.093
0.810	5852.187
0.815	5793.304
0.820	5821.005
0.825	5802.489
0.830	5574.822
0.835	5687.634
0.840	5794.570
0.845	5527.590
0.850	5510.101
0.855	5693.976
0.860	5541.093
0.865	5548.154
0.870	5460.104
0.875	5442.567
0.880	5444.671
0.885	5297.313
0.890	5204.268
0.895	5261.668
0.900	5047.328
0.905	4897.326
0.910	5002.608
0.915	4845.917
0.920	4683.617
0.925	4696.551
0.930	4709.043
0.935	4687.650
0.940	4641.008
0.945	4516.512
0.950	4593.671
0.955	4602.976
0.960	4437.016
0.965	4409.164
0.970	4378.845
0.975	4379.126
0.980	4094.472
0.985	3842.271
0.990	2647.320
0.995	3460.487
1.000	3758.897
1.005	4113.557
1.010	4088.625
1.015	3830.816
1.020	3877.607
1.025	3911.589
1.030	3819.098
1.035	3671.418
1.040	3617.158
1.045	3684.078
1.050	3658.020
1.055	3450.097
1.060	3543.796
1.065	3568.603
1.070	3442.921
1.075	3300.911
1.080	3259.276
1.085	3070.919
1.090	2601.962
1.095	1301.450
1.100	171.808
1.105	1170.918
1.110	1899.244
1.115	1066.189
1.120	1950.446
1.125	2651.365
1.130	2881.401
1.135	2888.854
1.140	2787.416
1.145	2715.017
1.150	2335.844
1.155	1338.641
1.160	943.095
1.165	131.312
1.170	804.139
1.175	1942.341
1.180	2417.033
1.185	2644.524
1.190	2752.568
1.195	2644.632
1.200	2649.753
1.205	2274.390
1.210	857.697
1.215	1829.677
1.220	2358.090
1.225	2304.061
1.230	1278.096
1.235	1675.306
1.240	2329.871
1.245	2649.248
1.250	2648.961
1.255	2687.765
1.260	2668.216
1.265	2586.092
1.270	2663.710
1.275	2590.660
1.280	2418.141
1.285	2519.774
1.290	2586.919
1.295	2426.228
1.300	2507.245
1.305	2528.143
1.310	2460.987
1.315	2466.289
1.320	2415.600
1.325	2165.103
1.330	2357.258
1.335	2356.274
1.340	2379.532
1.345	2441.606
1.350	2265.903
1.355	2275.092
1.360	2332.716
1.365	2225.133
1.370	2150.148
1.375	2164.983
1.380	2137.897
1.385	2028.286
1.390	1987.647
1.395	1920.406
1.400	1822.215
1.405	1535.955
1.410	662.132
1.415	29.991
1.420	1026.936
1.425	1603.025
1.430	1820.464
1.435	1950.339
1.440	1941.887
1.445	1885.909
1.450	1944.883
1.455	1975.814
1.460	1880.823
1.465	1878.702
1.470	1898.835
1.475	1829.429
1.480	1791.091
1.485	1783.163
1.490	1782.010
1.495	1741.234
1.500	1674.778
1.505	1695.801
1.510	1698.424
1.515	1642.565
1.520	1622.239
1.525	1652.170
1.530	1626.950
1.535	1592.483
1.540	1577.225
1.545	1503.646
1.550	1554.533
1.555	1509.170
1.560	1483.564
1.565	1524.757
1.570	1476.635
1.575	1414.344
1.580	1428.346
1.585	1399.491
1.590	1291.968
1.595	1234.648
1.600	1050.337
1.605	362.974
1.610	653.579
1.615	1037.701
1.620	1158.547
1.625	1167.375
1.630	1128.173
1.635	1106.516
1.640	1076.083
1.645	975.750
1.650	896.118
1.655	733.276
1.660	290.395
1.665	74.982
1.670	52.654
1.675	77.349
1.680	119.176
1.685	460.415
1.690	686.436
1.695	778.986
1.700	764.386
1.705	691.410
1.710	491.047
1.715	104.485
1.720	50.179
1.725	68.696
1.730	350.948
1.735	630.541
1.740	763.753
1.745	827.854
1.750	864.132
1.755	845.734
1.760	824.685
1.765	482.771
1.770	603.134
1.775	751.755
1.780	795.744
1.785	776.642
1.790	729.233
1.795	520.324
1.800	179.108
1.805	394.155
1.810	651.853
1.815	728.526
1.820	740.324
1.825	747.209
1.830	739.890
1.835	729.015
1.840	716.355
1.845	706.245
1.850	683.343
1.855	648.409
1.860	598.802
1.865	443.655
1.870	109.255
1.875	118.006
1.880	427.713
1.885	572.399
1.890	618.674
1.895	640.201
1.900	645.982
1.905	631.526
1.910	593.852
1.915	536.538
1.920	239.559
1.925	32.617
1.930	364.378
1.935	529.098
1.940	586.529
1.945	601.896
1.950	601.599
1.955	604.821
1.960	601.495
1.965	594.463
1.970	594.715
1.975	590.812
1.980	578.806
1.985	579.853
1.990	576.763
1.995	565.641
2.000	559.891
2.005	552.964
2.010	546.575
2.015	543.772
2.020	446.182
2.025	480.261
2.030	497.152
2.035	469.775
2.040	369.866
2.045	98.447
2.050	286.039
2.055	415.310
2.060	454.682
2.065	457.739
2.070	440.213
2.075	346.892
2.080	166.518
2.085	346.058
2.090	419.679
2.095	438.672
2.100	443.589
2.105	443.500
2.110	440.130
2.115	439.355
2.120	435.414
2.125	425.973
2.130	415.021
2.135	402.124
2.140	390.988
2.145	370.689
2.150	344.868
2.155	313.495
2.160	238.764
2.165	70.860
2.170	7.395
2.175	102.709
2.180	212.517
2.185	255.674
2.190	254.026
2.195	136.777
2.200	17.064
2.205	62.015
2.210	182.233
2.215	231.202
2.220	138.647
2.225	23.070
2.230	37.589
2.235	167.325
2.240	244.217
2.245	264.628
2.250	252.447
2.255	246.318
2.260	183.321
2.265	43.191
2.270	21.893
2.275	60.106
2.280	163.624
2.285	230.454
2.290	259.833
2.295	267.834
2.300	267.763
2.305	266.851
2.310	262.904
2.315	255.449
2.320	232.886
2.325	213.873
2.330	223.296
2.335	219.143
2.340	207.396
2.345	145.665
2.350	24.376
2.355	119.461
2.360	164.251
2.365	153.338
2.370	59.660
2.375	80.998
2.380	136.957
2.385	139.114
2.390	63.160
2.395	9.320
2.400	11.567
2.405	75.354
2.410	133.110
2.415	159.446
2.420	171.557
2.425	174.080
2.430	164.204
2.435	144.982
2.440	164.815
2.445	167.821
2.450	138.071
2.455	133.990
2.460	96.919
2.465	21.786
2.470	16.207
2.475	45.096
2.480	107.170
2.485	141.614
2.490	157.046
2.495	160.922
2.500	162.902
2.505	162.561
2.510	161.165
2.515	157.029
2.520	157.226
2.525	157.171
2.530	153.686
2.535	152.520
2.540	149.822
2.545	148.091
2.550	145.576
2.555	142.655
2.560	140.777
2.565	141.391
2.570	123.192
2.575	114.333
2.580	123.059
2.585	127.278
2.590	126.091
2.595	120.568
2.600	116.680
2.605	113.014
2.610	106.571
2.615	99.160
2.620	90.693
2.625	77.775
2.630	44.053
2.635	11.523
2.640	5.436
2.645	5.165
2.650	4.377
2.655	16.134
2.660	26.892
2.665	33.398
2.670	13.223
2.675	43.498
2.680	68.534
2.685	71.549
2.690	36.956
2.695	26.207
2.700	66.954
2.705	83.849
2.710	89.505
2.715	92.335
2.720	93.801
2.725	91.806
2.730	90.340
2.735	88.091
2.740	83.434
2.745	76.348
2.750	72.102
2.755	64.897
2.760	54.909
2.765	40.580
2.770	10.980
2.775	3.273
2.780	2.438
2.785	2.997
2.790	15.516
2.795	27.554
2.800	44.379
2.805	56.093
2.810	63.569
2.815	71.300
2.820	73.557
2.825	74.715
2.830	75.131
2.835	75.645
2.840	74.710
2.845	72.736
2.850	72.652
2.855	68.956
2.860	68.154
2.865	64.570
2.870	61.837
2.875	60.399
2.880	34.595
2.885	8.795
2.890	6.919
2.895	14.582
2.900	37.909
2.905	51.164
2.910	56.440
2.915	58.514
2.920	57.584
2.925	58.773
2.930	57.502
2.935	54.960
2.940	53.242
2.945	49.016
2.950	45.799
2.955	41.203
2.960	35.539
2.965	14.804
2.970	4.596
2.975	0.465
2.980	4.487
2.985	7.701
2.990	16.022
2.995	22.090
3.000	17.569
3.005	9.721
3.010	2.839
3.015	1.411
3.020	0.213
3.025	5.452
3.030	6.894
3.035	16.560
3.040	19.398
3.045	9.066
3.050	5.697
3.055	8.180
3.060	22.565
3.065	27.669
3.070	29.576
3.075	32.953
3.080	33.133
3.085	32.468
3.090	32.828
3.095	31.846
3.100	31.372
3.105	31.933
3.110	32.719
3.115	31.825
3.120	31.225
3.125	26.964
3.130	13.271
3.135	4.701
3.140	0.790
3.145	3.681
3.150	8.478
3.155	13.379
3.160	19.842
3.165	9.712
3.170	3.399
3.175	2.145
3.180	7.482
3.185	7.502
3.190	3.146
3.195	14.408
3.200	20.420
3.205	22.462
3.210	23.909
3.215	16.122
3.220	11.883
3.225	19.507
3.230	20.089
3.235	9.402
3.240	1.874
3.245	13.538
3.250	19.923
3.255	21.110
3.260	22.313
3.265	23.908
3.270	23.179
3.275	22.572
3.280	21.672
3.285	20.836
3.290	19.412
3.295	20.890
3.300	20.606
3.305	20.038
3.310	20.500
3.315	17.953
3.320	17.598
3.325	14.686
3.330	8.046
3.335	2.873
3.340	1.566
3.345	3.104
3.350	9.187
3.355	12.903
3.360	15.669
3.365	16.096
3.370	16.289
3.375	17.681
3.380	16.994
3.385	17.662
3.390	18.422
3.395	17.572
3.400	16.240
3.405	16.283
3.410	16.330
3.415	16.379
3.420	16.401
3.425	17.781
3.430	16.594
3.435	16.017
3.440	15.984
3.445	15.342
3.450	16.467
3.455	17.221
3.460	16.575
3.465	15.833
3.470	15.684
3.475	14.670
3.480	14.592
3.485	14.223
3.490	14.205
3.495	14.348
3.500	10.627
3.505	6.223
3.510	9.403
3.515	8.558
3.520	9.160
3.525	11.618
3.530	10.605
3.535	12.379
3.540	6.542
3.545	2.376
3.550	5.145
3.555	8.641
3.560	9.939
3.565	10.465
3.570	10.833
3.575	11.561
3.580	11.538
3.585	10.793
3.590	8.946
3.595	7.364
3.600	3.896
3.605	0.361
3.610	2.498
3.615	2.027
3.620	1.579
3.625	2.670
3.630	6.091
3.635	4.815
3.640	5.908
3.645	4.708
3.650	1.451
3.655	0.530
3.660	0.322
3.665	0.884
3.670	2.229
3.675	2.759
3.680	4.716
3.685	4.446
3.690	3.785
3.695	4.351
3.700	1.577
3.705	4.616
3.710	6.866
3.715	6.181
3.720	5.749
3.725	6.688
3.730	5.684
3.735	4.796
3.740	6.590
3.745	6.373
3.750	7.074
3.755	8.372
3.760	8.211
3.765	8.184
3.770	7.465
3.775	8.212
3.780	6.805
3.785	6.099
3.790	5.365
3.795	4.487
3.800	0.872
3.805	0.844
3.810	1.102
3.815	0.450
3.820	1.084
3.825	1.394
3.830	1.423
3.835	3.708
3.840	3.004
3.845	4.672
3.850	4.680
3.855	4.917
3.860	5.775
3.865	1.847
3.870	4.529
3.875	5.334
3.880	5.826
3.885	5.743
3.890	5.844
3.895	5.716
3.900	5.354
3.905	5.284
3.910	6.700
3.915	6.440
3.920	5.447
3.925	5.621
3.930	2.254
3.935	3.224
3.940	4.428
3.945	4.837
3.950	3.580
3.955	1.171
3.960	2.163
3.965	1.814
3.970	1.148
3.975	0.218
3.980	0.861
3.985	1.251
3.990	1.286
3.995	0.770
4.000	0.280
4.005	1.504
4.010	0.691
4.015	0.949
4.020	2.809
4.025	3.744
4.030	2.645
4.035	2.700
4.040	2.818
4.045	3.182
4.050	2.496
4.055	4.399
4.060	2.934
4.065	2.210
4.070	3.145
4.075	3.005
4.080	2.339
4.085	2.503
4.090	3.392
4.095	2.367
4.100	3.073
4.105	2.563
4.110	2.882
4.115	3.243
4.120	3.609
4.125	2.869
4.130	3.112
4.135	3.020
4.140	3.003
4.145	2.474
4.150	3.278
4.155	2.196
4.160	2.056
4.165	0.809
4.170	1.323
4.175	0.578
4.180	2.016
4.185	0.736
4.190	0.191
4.195	0.781
4.200	0.958
4.205	0.276
4.210	1.343
4.215	0.918
4.220	1.530
4.225	0.124
4.230	0.639
4.235	1.461
4.240	2.158
4.245	1.682
4.250	1.729
4.255	1.321
4.260	2.401
4.265	2.449
4.270	2.553
4.275	2.527
4.280	2.382
4.285	2.817
4.290	3.624
4.295	3.415
4.300	3.106
4.305	3.182
4.310	2.873
4.315	2.986
4.320	1.656
4.325	3.074
4.330	3.162
4.335	2.984
4.340	2.738
4.345	1.375
4.350	1.383
4.355	3.309
4.360	2.189
4.365	1.322
4.370	2.819
4.375	2.407
4.380	2.604
4.385	3.111
4.390	2.179
4.395	2.472
4.400	2.070
4.405	2.367
4.410	3.745
4.415	2.501
4.420	2.686
4.425	1.718
4.430	2.629
4.435	1.608
4.440	0.784
4.445	1.558
4.450	2.207
4.455	1.532
4.460	0.494
4.465	0.778
4.470	1.114
4.475	1.379
4.480	0.713
4.485	1.135
4.490	0.948
4.495	0.345
4.500	1.163
4.505	1.455
4.510	1.380
4.515	1.176
4.520	0.454
4.525	0.857
4.530	0.646
4.535	1.142
4.540	0.952
4.545	0.931
4.550	0.577
4.555	0.455
4.560	0.699
4.565	1.415
4.570	0.913
4.575	0.349
4.580	0.713
4.585	1.146
4.590	0.704
4.595	1.229
4.600	0.641
4.605	0.979
4.610	0.614
4.615	0.683
4.620	1.674
4.625	0.983
4.630	1.264
4.635	1.736
4.640	0.944
4.645	0.995
4.650	1.284
4.655	0.911
4.660	1.394
4.665	1.748
4.670	1.399
4.675	1.303
4.680	1.046
4.685	1.468
4.690	1.625
4.695	0.364
4.700	0.370
4.705	2.010
4.710	0.395
4.715	0.850
4.720	1.194
4.725	1.485
4.730	0.298
4.735	0.467
4.740	0.432
4.745	0.479
4.750	0.626
4.755	0.284
4.760	1.117
4.765	1.459
4.770	0.808
4.775	0.627
4.780	1.167
4.785	0.943
4.790	1.287
4.795	0.755
4.800	1.656
4.805	1.142
4.810	1.225
4.815	1.060
4.820	0.837
4.825	1.141
4.830	0.858
4.835	0.975
4.840	2.155
4.845	1.466
4.850	1.765
4.855	1.269
4.860	2.241
4.865	1.930
4.870	1.781
4.875	0.878
4.880	0.302
4.885	0.682
4.890	0.611
4.895	0.120
4.900	0.288
4.905	0.481
4.910	0.277
4.915	1.442
4.920	1.811
4.925	0.454
4.930	1.570
4.935	1.144
4.940	0.996
4.945	0.672
4.950	0.701
4.955	0.449
4.960	0.569
4.965	0.935
4.970	1.081
4.975	1.447
4.980	0.999
4.985	1.192
4.990	1.163
4.995	0.436
5.000	0.310
5.005	0.603
5.010	1.799
5.015	0.349
5.020	1.152
5.025	0.542
5.030	0.942
5.035	0.869
5.040	0.818
5.045	0.685
5.050	0.958
5.055	1.406
5.060	1.201
5.065	0.352
5.070	0.757
5.075	1.551
5.080	1.078
5.085	0.385
5.090	0.845
5.095	0.549
5.100	0.960
5.105	0.628
5.110	1.194
5.115	0.390
5.120	0.460
5.125	0.728
5.130	1.120
5.135	0.393
5.140	1.239
5.145	1.676
5.150	0.848
5.155	0.979
5.160	1.755
5.165	0.601
5.170	1.526
5.175	1.044
5.180	1.302
5.185	1.134
5.190	0.772
5.195	1.452
5.200	0.737
5.205	0.681
5.210	0.560
5.215	0.788
5.220	0.565
5.225	0.780
5.230	1.148
5.235	0.714
5.240	1.304
5.245	1.136
5.250	0.836
5.255	1.308
5.260	0.705
5.265	1.127
5.270	1.541
5.275	1.592
5.280	0.400
5.285	0.705
5.290	0.934
5.295	0.609
5.300	1.255
5.305	0.703
5.310	0.770
5.315	0.953
5.320	0.424
5.325	0.301
5.330	0.050
5.335	0.485
5.340	0.622
5.345	1.859
5.350	0.855
5.355	1.290
5.360	1.332
5.365	0.228
5.370	0.123
5.375	1.344
5.380	0.820
5.385	1.253
5.390	0.902
5.395	0.914
5.400	0.974
5.405	1.312
5.410	1.256
5.415	1.212
5.420	1.921
5.425	0.803
5.430	1.290
5.435	0.220
5.440	1.446
5.445	0.793
5.450	0.529
5.455	1.040
5.460	0.573
5.465	0.416
5.470	1.128
5.475	1.563
5.480	1.481
5.485	0.639
5.490	0.562
5.495	1.619
5.500	1.379
5.505	0.592
5.510	0.298
5.515	1.132
5.520	0.520
5.525	0.315
5.530	1.469
5.535	1.563
5.540	0.917
5.545	2.008
5.550	1.244
5.555	2.042
5.560	0.955
5.565	0.782
5.570	0.781
5.575	1.080
5.580	0.832
5.585	0.849
5.590	0.900
5.595	0.614
5.600	0.269
5.605	0.507
5.610	0.493
5.615	0.592
5.620	0.885
5.625	1.529
5.630	0.916
5.635	0.772
5.640	0.501
5.645	0.827
5.650	0.293
5.655	0.466
5.660	0.587
5.665	0.384
5.670	0.912
5.675	0.931
5.680	0.890
5.685	0.327
5.690	0.785
5.695	0.323
5.700	1.570
5.705	0.821
5.710	0.880
5.715	0.453
5.720	0.790
5.725	0.518
5.730	0.506
5.735	0.399
5.740	0.726
5.745	0.712
5.750	0.277
5.755	0.357
5.760	0.688
5.765	0.186
5.770	0.565
5.775	0.567
5.780	0.276
5.785	0.625
5.790	0.902
5.795	0.441
5.800	1.459
5.805	0.457
5.810	0.198
5.815	0.193
5.820	0.469
5.825	0.953
5.830	0.646
5.835	0.506
5.840	0.870
5.845	0.467
5.850	0.249
5.855	0.853
5.860	0.532
5.865	0.190
5.870	0.657
5.875	0.904
5.880	0.102
5.885	0.912
5.890	0.767
5.895	1.114
5.900	1.263
5.905	0.705
5.910	0.939
5.915	0.918
5.920	0.192
5.925	0.786
5.930	0.327
5.935	0.689
5.940	0.851
5.945	0.636
5.950	1.175
5.955	0.540
5.960	1.290
5.965	0.055
5.970	0.441
5.975	1.654
5.980	0.513
5.985	0.399
5.990	0.070
5.995	1.176
6.000	0.487
6.005	0.347
6.010	0.852
6.015	0.473
6.020	0.707
6.025	0.589
6.030	0.698
6.035	0.890
6.040	0.606
6.045	0.251
6.050	1.189
6.055	0.986
6.060	0.551
6.065	0.516
6.070	0.276
6.075	1.413
6.080	0.627
6.085	0.395
6.090	0.801
6.095	0.476
6.100	0.474
6.105	0.624
6.110	0.630
6.115	1.574
6.120	1.128
6.125	0.320
6.130	0.866
6.135	0.547
6.140	0.765
6.145	0.880
6.150	0.313
6.155	0.582
6.160	0.457
6.165	0.515
6.170	0.454
6.175	0.186
6.180	0.790
6.185	1.066
6.190	0.184
6.195	0.168
6.200	0.619
6.205	0.273
6.210	0.351
6.215	0.804
6.220	0.521
6.225	0.893
6.230	0.756
6.235	0.909
6.240	0.554
6.245	0.143
6.250	0.928
6.255	0.386
6.260	0.327
6.265	0.789
6.270	0.846
6.275	0.947
6.280	0.910
6.285	0.264
6.290	0.359
6.295	0.914
6.300	0.210
6.305	1.083
6.310	0.769
6.315	0.828
6.320	0.104
6.325	0.567
6.330	0.711
6.335	0.663
6.340	1.383
6.345	0.498
6.350	0.485
6.355	0.794
6.360	0.387
6.365	0.244
6.370	1.368
6.375	0.512
6.380	0.720
6.385	1.080
6.390	0.691
6.395	0.854
6.400	1.012
6.405	0.680
6.410	0.983
6.415	0.557
6.420	0.890
6.425	0.584
6.430	0.692
6.435	0.972
6.440	0.274
6.445	0.850
6.450	0.555
6.455	0.649
6.460	0.238
6.465	0.509
6.470	0.270
6.475	0.348
6.480	0.343
6.485	0.170
6.490	0.432
6.495	0.423
6.500	0.167
6.505	0.715
6.510	0.757
6.515	0.631
6.520	0.085
6.525	0.996
6.530	0.627
6.535	0.617
6.540	0.355
6.545	0.497
6.550	0.618
6.555	0.384
6.560	0.727
6.565	0.264
6.570	0.326
6.575	0.227
6.580	0.806
6.585	0.532
6.590	0.775
6.595	0.834
6.600	0.384
6.605	0.720
6.610	0.240
6.615	0.436
6.620	0.494
6.625	0.816
6.630	0.522
6.635	0.429
6.640	0.805
6.645	0.374
6.650	0.633
6.655	0.644
6.660	0.652
6.665	0.733
6.670	0.691
6.675	0.556
6.680	0.505
6.685	0.207
6.690	0.799
6.695	0.119
6.700	0.270
6.705	0.364
6.710	0.827
6.715	0.191
6.720	0.659
6.725	0.389
6.730	0.571
6.735	0.341
6.740	1.328
6.745	0.633
6.750	1.052
6.755	0.908
6.760	0.565
6.765	0.500
6.770	1.200
6.775	0.561
6.780	0.929
6.785	0.416
6.790	1.105
6.795	0.716
6.800	0.047
6.805	1.393
6.810	0.747
6.815	0.944
6.820	0.802
6.825	0.308
6.830	0.646
6.835	0.856
6.840	0.634
6.845	0.320
6.850	0.490
6.855	1.048
6.860	0.946
6.865	0.776
6.870	1.236
6.875	0.382
6.880	0.532
6.885	0.580
6.890	1.111
6.895	0.700
6.900	0.501
6.905	0.202
6.910	0.314
6.915	0.380
6.920	1.164
6.925	1.137
6.930	1.156
6.935	0.711
6.940	0.478
6.945	0.173
6.950	0.195
6.955	0.291
6.960	1.183
6.965	1.153
6.970	0.841
6.975	0.696
6.980	0.931
6.985	0.824
6.990	0.530
6.995	0.855
7.000	0.885
7.005	0.522
7.010	1.331
7.015	0.399
7.020	0.747
7.025	0.507
7.030	0.673
7.035	0.810
7.040	1.247
7.045	0.286
7.050	1.138
7.055	1.482
7.060	0.664
7.065	0.767
7.070	0.883
7.075	0.916
7.080	0.451
7.085	1.076
7.090	0.351
7.095	0.194
7.100	0.349
7.105	0.154
7.110	0.205
7.115	1.082
7.120	1.113
7.125	0.253
7.130	0.879
7.135	0.149
7.140	0.845
7.145	1.320
7.150	1.015
7.155	0.313
7.160	0.540
7.165	0.353
7.170	0.875
7.175	0.700
7.180	0.858
7.185	0.714
7.190	1.097
7.195	1.014
7.200	0.229
7.205	0.673
7.210	0.650
7.215	0.325
7.220	0.272
7.225	0.518
7.230	0.672
7.235	0.299
7.240	0.751
7.245	0.448
7.250	1.165
7.255	0.477
7.260	0.600
7.265	0.452
7.270	0.690
7.275	0.636
7.280	0.767
7.285	0.408
7.290	1.005
7.295	0.657
7.300	0.719
7.305	0.454
7.310	1.179
7.315	0.972
7.320	0.743
7.325	0.293
7.330	0.233
7.335	1.040
7.340	0.314
7.345	0.830
7.350	1.114
7.355	1.324
7.360	0.643
7.365	0.921
7.370	1.430
7.375	0.575
7.380	0.201
7.385	0.182
7.390	0.333
7.395	0.714
7.400	0.777
7.405	1.088
7.410	0.749
7.415	1.385
7.420	0.930
7.425	0.197
7.430	0.506
7.435	1.123
7.440	1.181
7.445	0.450
7.450	1.375
7.455	1.337
7.460	0.971
7.465	0.587
7.470	0.700
7.475	0.464
7.480	0.440
7.485	0.341
7.490	0.733
7.495	0.423
7.500	1.163
7.505	0.608
7.510	1.276
7.515	0.103
7.520	0.666
7.525	1.312
7.530	0.510
7.535	0.474
7.540	0.790
7.545	0.765
7.550	0.401
7.555	0.436
7.560	0.194
7.565	0.365
7.570	0.856
7.575	0.878
7.580	0.655
7.585	0.592
7.590	0.090
7.595	0.697
7.600	0.183
7.605	0.861
7.610	0.355
7.615	0.764
7.620	0.637
7.625	0.735
7.630	0.898
7.635	0.523
7.640	0.366
7.645	0.759
7.650	0.423
7.655	0.422
7.660	0.280
7.665	0.429
7.670	0.353
7.675	0.717
7.680	0.349
7.685	0.603
7.690	1.032
7.695	0.396
7.700	0.858
7.705	0.394
7.710	0.525
7.715	0.564
7.720	0.894
7.725	0.616
7.730	0.345
7.735	0.527
7.740	0.393
7.745	0.778
7.750	0.391
7.755	0.863
7.760	0.889
7.765	0.753
7.770	0.184
7.775	0.306
7.780	1.045
7.785	0.965
7.790	0.658
7.795	0.559
7.800	0.527
7.805	0.648
7.810	0.938
7.815	0.673
7.820	0.588
7.825	0.459
7.830	0.527
7.835	0.731
7.840	0.530
7.845	0.296
7.850	0.701
7.855	0.484
7.860	0.319
7.865	0.967
7.870	0.654
7.875	0.424
7.880	0.907
7.885	0.571
7.890	0.488
7.895	0.442
7.900	0.860
7.905	0.594
7.910	1.212
7.915	0.306
7.920	0.537
7.925	1.072
7.930	0.310
7.935	0.516
7.940	0.190
7.945	0.189
7.950	0.726
7.955	0.236
7.960	0.507
7.965	0.312
7.970	0.493
7.975	0.698
7.980	0.517
7.985	0.532
7.990	0.189
7.995	1.014
8.000	0.977
8.005	0.716
8.010	0.795
8.015	0.582
8.020	0.090
8.025	0.316
8.030	0.542
8.035	0.423
8.040	0.614
8.045	0.553
8.050	0.475
8.055	0.262
8.060	1.116
8.065	0.098
8.070	1.001
8.075	0.262
8.080	0.243
8.085	0.191
8.090	0.986
8.095	0.205
8.100	0.638
8.105	0.375
8.110	0.253
8.115	0.653
8.120	0.994
8.125	0.804
8.130	0.434
8.135	0.275
8.140	0.799
8.145	0.292
8.150	0.354
8.155	0.907
8.160	0.765
8.165	0.228
8.170	0.781
8.175	0.247
8.180	0.198
8.185	0.623
8.190	0.767
8.194	0.861
8.199	0.689
8.204	1.112
8.209	0.996
8.214	0.213
8.219	0.253
8.224	0.526
8.229	0.232
8.234	0.209
8.239	0.733
8.244	0.938
8.249	0.365
8.254	0.803
8.259	0.304
8.264	0.567
8.269	1.167
8.274	0.223
8.279	0.601
8.284	0.451
8.289	0.860
8.294	0.232
8.299	1.457
8.304	0.724
8.309	0.643
8.314	0.936
8.319	0.769
8.324	0.534
8.329	0.730
8.334	1.175
8.339	0.753
8.344	0.622
8.349	0.297
8.354	0.829
8.359	0.101
8.364	0.326
8.369	0.861
8.374	0.578
8.379	0.441
8.384	0.419
8.389	0.698
8.394	0.254
8.399	0.281
8.404	0.136
8.409	0.959
8.414	0.653
8.419	0.554
8.424	0.222
8.429	0.410
8.434	0.492
8.439	1.159
8.444	0.865
8.449	0.425
8.454	0.433
8.459	0.330
8.464	0.364
8.469	0.606
8.474	0.318
8.479	0.363
8.484	0.242
8.489	0.589
8.494	0.869
8.499	0.199
8.504	0.127
8.509	0.455
8.514	0.087
8.519	0.584
8.524	1.402
8.529	1.113
8.534	1.011
8.539	0.703
8.544	0.620
8.549	0.603
8.554	0.621
8.559	1.564
8.564	0.679
8.569	0.544
8.574	0.981
8.579	1.101
8.584	0.459
8.589	0.627
8.594	1.433
8.599	0.793
8.604	0.226
8.609	1.061
8.614	0.858
8.619	0.363
8.624	0.544
8.629	1.038
8.634	1.229
8.639	0.250
8.644	0.690
8.649	0.719
8.654	0.312
8.659	0.455
8.664	0.312
8.669	0.289
8.674	0.660
8.679	0.188
8.684	0.458
8.689	0.704
8.694	0.326
8.699	0.753
8.704	0.484
8.709	0.136
8.714	0.959
8.719	0.604
8.724	1.427
8.729	0.286
8.734	0.722
8.739	0.646
8.744	0.442
8.749	0.865
8.754	0.334
8.759	0.575
8.764	0.204
8.769	0.541
8.774	0.651
8.779	0.135
8.784	1.179
8.789	0.430
8.794	0.479
8.799	0.843
8.804	1.339
8.809	0.608
8.814	0.620
8.819	0.597
8.824	0.448
8.829	0.730
8.834	0.850
8.839	0.434
8.844	0.755
8.849	0.501
8.854	0.632
8.859	0.257
8.864	0.293
8.869	0.633
8.874	0.554
8.879	0.503
8.884	0.310
8.889	0.587
8.894	0.610
8.899	0.743
8.904	0.130
8.909	0.260
8.914	0.589
8.919	0.096
8.924	0.618
8.929	0.380
8.934	1.383
8.939	0.824
8.944	0.053
8.949	0.209
8.954	0.371
8.959	1.090
8.964	0.322
8.969	0.559
8.974	1.051
8.979	0.806
8.984	0.314
8.989	1.148
8.994	0.636
8.999	0.270
9.004	1.018
9.009	0.219
9.014	1.071
9.019	0.452
9.024	0.835
9.029	1.005
9.034	0.617
9.039	0.061
9.044	0.528
9.049	0.584
9.054	0.518
9.059	1.029
9.064	0.522
9.069	0.147
9.074	1.045
9.079	0.495
9.084	1.187
9.089	1.164
9.094	0.765
9.099	0.251
9.104	1.193
9.109	0.750
9.114	0.729
9.119	1.590
9.124	0.610
9.129	0.840
9.134	0.903
9.139	1.462
9.144	0.533
9.149	1.159
9.154	0.501
9.159	0.682
9.164	0.883
9.169	0.556
9.174	0.533
9.179	1.118
9.184	0.719
9.189	0.640
9.194	0.903
9.199	0.515
9.204	0.317
9.209	0.417
9.214	0.628
9.219	0.642
9.224	0.774
9.229	0.650
9.234	0.255
9.239	0.097
9.244	0.685
9.249	0.127
9.254	0.546
9.259	0.449
9.264	0.891
9.269	0.675
9.274	0.129
9.279	0.201
9.284	0.665
9.289	0.573
9.294	0.123
9.299	1.082
9.304	0.157
9.309	1.452
9.314	0.297
9.319	0.948
9.324	0.154
9.329	0.478
9.334	0.772
9.339	0.914
9.344	1.013
9.349	0.352
9.354	0.744
9.359	0.703
9.364	0.997
9.369	0.233
9.374	1.275
9.379	0.212
9.384	0.509
9.389	1.226
9.394	0.466
9.399	0.538
9.404	0.379
9.409	0.467
9.414	1.128
9.419	1.079
9.424	0.462
9.429	0.136
9.434	0.602
9.439	0.154
9.444	0.521
9.449	0.306
9.454	1.255
9.459	1.364
9.464	0.751
9.469	0.538
9.474	0.360
9.479	1.247
9.484	0.142
9.489	1.253
9.494	0.518
9.499	0.357
9.504	0.236
9.509	0.731
9.514	1.353
9.519	0.158
9.524	0.296
9.529	0.778
9.534	0.543
9.539	0.786
9.544	0.477
9.549	0.338
9.554	0.114
9.559	0.988
9.564	0.157
9.569	0.647
9.574	0.449
9.579	0.826
9.584	1.408
9.589	0.684
9.594	0.729
9.599	0.632
9.604	0.800
9.609	0.365
9.614	0.249
9.619	0.274
9.624	0.756
9.629	0.457
9.634	0.273
9.639	0.546
9.644	0.402
9.649	0.430
9.654	0.208
9.659	0.302
9.664	1.157
9.669	0.249
9.674	0.367
9.679	0.807
9.684	0.537
9.689	1.005
9.694	0.412
9.699	0.421
9.704	0.330
9.709	0.733
9.714	0.217
9.719	1.067
9.724	0.323
9.729	0.753
9.734	0.335
9.739	1.158
9.744	0.676
9.749	0.362
9.754	1.285
9.759	0.640
9.764	0.614
9.769	0.569
9.774	0.785
9.779	0.774
9.784	1.132
9.789	0.551
9.794	0.268
9.799	0.889
9.804	0.387
9.809	0.834
9.814	0.194
9.819	0.900
9.824	0.230
9.829	0.670
9.834	0.542
9.839	0.851
9.844	0.447
9.849	0.514
9.854	0.901
9.859	0.453
9.864	0.246
9.869	0.098
9.874	1.063
9.879	0.149
9.884	0.355
9.889	0.182
9.894	1.097
9.899	0.578
9.904	1.122
9.909	0.307
9.914	0.589
9.919	0.996
9.924	0.674
9.929	1.025
9.934	1.035
9.939	0.296
9.944	0.861
9.949	0.359
9.954	0.720
9.959	0.819
9.964	0.510
9.969	0.430
9.974	0.934
9.979	0.341
9.984	0.829
9.989	0.551
9.994	0.954
[truncated: 1 more rows]
