# Supplementary material for: Chemometric Analysis of a Ternary Mixture of Caffeine, Quinic Acid, and Nicotinic Acid by Terahertz Spectroscopy
Source: ACS Omega. 2022 Sep 27;7(40):35783–91. doi: 10.1021/acsomega.2c03808 (PMC9558605; doi:10.1021/acsomega.2c03808)
Supplement: Supplementary file 2 — ao2c03808_si_002.zip [file ao2c03808_si_002.zip › data_and_codes/extended_data/id0-48_run001/fda-5-4.csv]

0.000	1008.326
0.005	686.210
0.010	644.995
0.015	1144.183
0.020	1510.710
0.025	281.785
0.030	701.877
0.035	701.150
0.040	519.806
0.045	1139.267
0.050	954.167
0.055	1366.878
0.060	473.966
0.065	34.801
0.070	1051.270
0.075	1092.607
0.080	1521.463
0.085	940.893
0.090	105.155
0.095	380.039
0.100	796.827
0.105	1148.511
0.110	1661.834
0.115	1330.621
0.120	3434.315
0.125	2898.198
0.130	1806.938
0.135	3016.067
0.140	3491.362
0.145	3775.680
0.150	4219.779
0.155	4084.214
0.160	3594.879
0.165	2743.785
0.170	2260.497
0.175	3408.118
0.180	3917.758
0.185	3396.635
0.190	4467.086
0.195	5887.131
0.200	6347.398
0.205	5805.287
0.210	6170.263
0.215	6009.530
0.220	6933.647
0.225	6751.857
0.230	7657.804
0.235	8940.889
0.240	8183.468
0.245	7792.123
0.250	7655.683
0.255	7525.097
0.260	7170.400
0.265	8017.816
0.270	7899.239
0.275	9434.660
0.280	9095.946
0.285	8141.012
0.290	8568.091
0.295	9222.738
0.300	8997.336
0.305	8871.092
0.310	9573.096
0.315	9159.328
0.320	9527.759
0.325	9334.542
0.330	9929.547
0.335	9166.956
0.340	9207.166
0.345	8974.302
0.350	9821.745
0.355	9893.511
0.360	8922.110
0.365	9770.363
0.370	10391.337
0.375	10197.044
0.380	9209.914
0.385	9467.038
0.390	9226.531
0.395	9380.306
0.400	8906.609
0.405	9230.712
0.410	9268.889
0.415	9267.489
0.420	8912.896
0.425	8819.848
0.430	9091.123
0.435	8579.776
0.440	8549.582
0.445	9197.850
0.450	9505.532
0.455	8867.887
0.460	9430.972
0.465	8886.183
0.470	8914.038
0.475	8919.318
0.480	8943.276
0.485	9149.766
0.490	9034.626
0.495	8753.151
0.500	8555.972
0.505	8711.396
0.510	8614.229
0.515	8612.635
0.520	8478.140
0.525	8403.752
0.530	8159.185
0.535	8098.482
0.540	8508.775
0.545	8267.444
0.550	7278.271
0.555	4985.152
0.560	3338.022
0.565	6682.420
0.570	7689.478
0.575	8025.853
0.580	8437.377
0.585	8347.490
0.590	8199.183
0.595	8377.632
0.600	8528.747
0.605	8028.053
0.610	8183.412
0.615	8174.226
0.620	7814.127
0.625	7738.787
0.630	7673.516
0.635	7560.369
0.640	7370.603
0.645	7343.071
0.650	7094.183
0.655	7416.702
0.660	7166.287
0.665	6953.975
0.670	7084.489
0.675	7208.350
0.680	7084.990
0.685	7031.268
0.690	6951.131
0.695	6976.338
0.700	6958.478
0.705	6542.987
0.710	6696.145
0.715	6594.490
0.720	6409.454
0.725	6386.216
0.730	6181.185
0.735	6087.410
0.740	6102.849
0.745	5571.817
0.750	4403.206
0.755	2987.078
0.760	4792.426
0.765	5300.525
0.770	5337.089
0.775	5549.991
0.780	5553.765
0.785	5420.994
0.790	5312.339
0.795	5506.554
0.800	5366.214
0.805	5266.515
0.810	5270.448
0.815	5230.866
0.820	5244.024
0.825	5185.888
0.830	4963.285
0.835	5017.275
0.840	5070.971
0.845	4791.840
0.850	4735.843
0.855	4860.844
0.860	4698.643
0.865	4684.015
0.870	4598.568
0.875	4572.650
0.880	4582.108
0.885	4481.742
0.890	4423.047
0.895	4509.228
0.900	4343.252
0.905	4252.125
0.910	4378.743
0.915	4259.867
0.920	4122.499
0.925	4149.968
0.930	4164.098
0.935	4130.985
0.940	4061.760
0.945	3915.321
0.950	3956.159
0.955	3921.878
0.960	3740.345
0.965	3682.105
0.970	3619.735
0.975	3596.141
0.980	3339.214
0.985	3108.535
0.990	2079.158
0.995	2786.755
1.000	3062.335
1.005	3384.230
1.010	3393.816
1.015	3196.842
1.020	3255.051
1.025	3306.308
1.030	3243.310
1.035	3121.187
1.040	3080.456
1.045	3137.292
1.050	3102.535
1.055	2905.041
1.060	2950.371
1.065	2938.687
1.070	2809.670
1.075	2659.704
1.080	2597.967
1.085	2416.062
1.090	2017.424
1.095	962.535
1.100	139.698
1.105	838.704
1.110	1393.058
1.115	749.422
1.120	1443.691
1.125	2022.998
1.130	2226.674
1.135	2249.751
1.140	2184.099
1.145	2137.280
1.150	1833.456
1.155	1025.902
1.160	700.307
1.165	91.314
1.170	579.864
1.175	1457.617
1.180	1835.946
1.185	1998.887
1.190	2071.914
1.195	1975.322
1.200	1956.314
1.205	1649.864
1.210	588.706
1.215	1294.782
1.220	1691.676
1.225	1650.106
1.230	884.709
1.235	1175.632
1.240	1680.437
1.245	1937.497
1.250	1949.733
1.255	1990.313
1.260	1993.374
1.265	1943.101
1.270	2009.616
1.275	1962.451
1.280	1832.228
1.285	1908.492
1.290	1951.507
1.295	1816.282
1.300	1859.928
1.305	1868.707
1.310	1810.729
1.315	1802.037
1.320	1758.098
1.325	1564.075
1.330	1701.691
1.335	1700.629
1.340	1719.046
1.345	1772.428
1.350	1648.743
1.355	1661.093
1.360	1715.142
1.365	1647.601
1.370	1602.594
1.375	1627.122
1.380	1615.302
1.385	1543.789
1.390	1514.395
1.395	1464.564
1.400	1388.596
1.405	1158.425
1.410	475.161
1.415	39.654
1.420	725.203
1.425	1160.284
1.430	1325.791
1.435	1420.469
1.440	1410.508
1.445	1365.977
1.450	1408.940
1.455	1433.524
1.460	1367.520
1.465	1369.852
1.470	1392.730
1.475	1349.479
1.480	1331.043
1.485	1333.219
1.490	1339.570
1.495	1319.914
1.500	1276.273
1.505	1297.057
1.510	1299.410
1.515	1257.033
1.520	1239.487
1.525	1258.692
1.530	1232.301
1.535	1197.374
1.540	1174.253
1.545	1107.848
1.550	1139.969
1.555	1100.949
1.560	1077.991
1.565	1106.329
1.570	1070.997
1.575	1025.796
1.580	1038.628
1.585	1023.648
1.590	949.750
1.595	911.308
1.600	764.265
1.605	258.079
1.610	473.301
1.615	769.489
1.620	864.627
1.625	871.482
1.630	842.949
1.635	820.971
1.640	794.391
1.645	712.588
1.650	646.220
1.655	509.128
1.660	185.602
1.665	47.053
1.670	34.392
1.675	47.120
1.680	74.788
1.685	301.649
1.690	461.988
1.695	531.706
1.700	524.329
1.705	474.217
1.710	325.632
1.715	64.689
1.720	27.512
1.725	53.724
1.730	238.297
1.735	439.225
1.740	539.058
1.745	587.789
1.750	612.564
1.755	600.219
1.760	578.916
1.765	327.268
1.770	412.152
1.775	516.548
1.780	548.348
1.785	532.057
1.790	496.896
1.795	344.043
1.800	116.655
1.805	252.557
1.810	430.148
1.815	488.005
1.820	502.348
1.825	512.187
1.830	510.361
1.835	504.413
1.840	495.844
1.845	491.987
1.850	475.323
1.855	450.230
1.860	411.738
1.865	295.382
1.870	70.107
1.875	71.477
1.880	274.700
1.885	371.959
1.890	401.899
1.895	416.279
1.900	416.747
1.905	404.752
1.910	381.797
1.915	341.886
1.920	146.021
1.925	7.967
1.930	221.037
1.935	332.175
1.940	373.016
1.945	385.732
1.950	386.744
1.955	388.545
1.960	386.571
1.965	380.899
1.970	379.236
1.975	379.275
1.980	369.187
1.985	366.479
1.990	362.112
1.995	352.739
2.000	343.447
2.005	336.797
2.010	329.283
2.015	325.331
2.020	263.746
2.025	282.994
2.030	293.370
2.035	279.585
2.040	215.627
2.045	54.354
2.050	161.894
2.055	241.441
2.060	267.696
2.065	269.469
2.070	260.147
2.075	200.422
2.080	90.959
2.085	195.945
2.090	240.368
2.095	247.738
2.100	249.934
2.105	246.137
2.110	241.117
2.115	238.334
2.120	232.774
2.125	224.623
2.130	216.916
2.135	209.564
2.140	201.831
2.145	189.354
2.150	173.337
2.155	156.850
2.160	116.493
2.165	33.744
2.170	4.129
2.175	48.840
2.180	98.868
2.185	120.219
2.190	116.128
2.195	59.225
2.200	4.412
2.205	28.657
2.210	79.930
2.215	99.373
2.220	54.612
2.225	5.446
2.230	17.217
2.235	68.228
2.240	100.716
2.245	107.764
2.250	100.462
2.255	94.898
2.260	65.888
2.265	12.618
2.270	10.136
2.275	20.309
2.280	61.440
2.285	85.376
2.290	95.844
2.295	97.735
2.300	97.984
2.305	96.259
2.310	94.859
2.315	90.998
2.320	80.511
2.325	73.448
2.330	76.744
2.335	73.055
2.340	68.713
2.345	44.722
2.350	6.468
2.355	38.766
2.360	51.164
2.365	44.160
2.370	16.738
2.375	25.975
2.380	40.567
2.385	39.534
2.390	14.275
2.395	2.898
2.400	4.011
2.405	18.905
2.410	37.086
2.415	46.673
2.420	50.248
2.425	50.415
2.430	47.120
2.435	41.759
2.440	47.132
2.445	47.925
2.450	38.348
2.455	37.503
2.460	25.349
2.465	4.593
2.470	5.377
2.475	10.725
2.480	28.166
2.485	40.103
2.490	46.091
2.495	47.788
2.500	48.920
2.505	50.182
2.510	49.068
2.515	50.090
2.520	51.858
2.525	51.274
2.530	50.730
2.535	52.190
2.540	50.922
2.545	50.386
2.550	49.938
2.555	50.120
2.560	50.064
2.565	50.796
2.570	43.985
2.575	41.910
2.580	45.500
2.585	46.899
2.590	46.504
2.595	45.467
2.600	43.947
2.605	41.910
2.610	38.619
2.615	35.793
2.620	33.190
2.625	27.900
2.630	13.502
2.635	4.031
2.640	0.855
2.645	0.139
2.650	1.377
2.655	5.485
2.660	10.142
2.665	10.732
2.670	3.865
2.675	16.202
2.680	25.896
2.685	27.174
2.690	13.544
2.695	9.860
2.700	27.512
2.705	33.451
2.710	37.010
2.715	38.498
2.720	38.597
2.725	37.180
2.730	37.858
2.735	36.641
2.740	34.962
2.745	30.861
2.750	29.648
2.755	25.232
2.760	23.254
2.765	14.611
2.770	4.066
2.775	2.351
2.780	0.880
2.785	0.749
2.790	7.951
2.795	11.072
2.800	15.557
2.805	22.564
2.810	24.355
2.815	26.092
2.820	29.893
2.825	29.421
2.830	29.290
2.835	28.742
2.840	28.280
2.845	29.126
2.850	28.423
2.855	27.090
2.860	26.480
2.865	24.631
2.870	23.506
2.875	23.661
2.880	12.498
2.885	1.456
2.890	2.354
2.895	5.719
2.900	12.656
2.905	18.243
2.910	20.961
2.915	21.020
2.920	20.815
2.925	21.325
2.930	19.617
2.935	18.790
2.940	16.491
2.945	16.123
2.950	16.274
2.955	13.412
2.960	9.926
2.965	6.051
2.970	0.763
2.975	0.809
2.980	1.847
2.985	1.344
2.990	4.050
2.995	6.440
3.000	5.130
3.005	2.105
3.010	0.774
3.015	1.148
3.020	0.147
3.025	1.770
3.030	2.939
3.035	5.264
3.040	4.465
3.045	2.015
3.050	1.616
3.055	2.433
3.060	5.115
3.065	7.585
3.070	7.230
3.075	6.794
3.080	7.417
3.085	8.437
3.090	7.676
3.095	6.047
3.100	6.594
3.105	7.081
3.110	6.102
3.115	5.992
3.120	5.714
3.125	5.361
3.130	1.962
3.135	1.322
3.140	0.362
3.145	0.699
3.150	1.633
3.155	1.588
3.160	4.163
3.165	1.960
3.170	1.192
3.175	0.832
3.180	0.700
3.185	0.161
3.190	1.358
3.195	2.338
3.200	2.847
3.205	2.124
3.210	2.697
3.215	1.483
3.220	2.411
3.225	2.659
3.230	1.759
3.235	1.176
3.240	0.984
3.245	2.532
3.250	1.614
3.255	2.291
3.260	2.369
3.265	2.132
3.270	1.043
3.275	2.090
3.280	2.175
3.285	2.284
3.290	1.248
3.295	2.618
3.300	2.284
3.305	2.525
3.310	1.232
3.315	2.107
3.320	2.668
3.325	2.363
3.330	0.811
3.335	0.326
3.340	0.565
3.345	0.933
3.350	0.533
3.355	1.645
3.360	0.322
3.365	0.944
3.370	1.431
3.375	0.651
3.380	0.798
3.385	1.415
3.390	0.694
3.395	1.985
3.400	1.390
3.405	1.294
3.410	0.959
3.415	1.090
3.420	1.035
3.425	0.633
3.430	1.447
3.435	1.105
3.440	1.510
3.445	1.760
3.450	0.925
3.455	0.994
3.460	2.034
3.465	0.381
3.470	0.982
3.475	2.054
3.480	2.109
3.485	0.443
3.490	0.797
3.495	1.360
3.500	1.365
3.505	0.426
3.510	2.332
3.515	0.672
3.520	0.480
3.525	1.642
3.530	0.640
3.535	1.419
3.540	1.806
3.545	0.955
3.550	0.359
3.555	0.118
3.560	2.245
3.565	1.987
3.570	0.630
3.575	1.546
3.580	1.767
3.585	0.666
3.590	1.239
3.595	0.817
3.600	0.459
3.605	0.686
3.610	1.253
3.615	0.947
3.620	0.442
3.625	0.673
3.630	1.419
3.635	0.859
3.640	1.571
3.645	0.921
3.650	1.002
3.655	0.060
3.660	1.514
3.665	1.280
3.670	0.982
3.675	1.168
3.680	1.128
3.685	1.883
3.690	1.210
3.695	1.665
3.700	1.156
3.705	1.597
3.710	1.168
3.715	1.321
3.720	1.690
3.725	1.601
3.730	1.829
3.735	1.237
3.740	1.836
3.745	0.528
3.750	1.379
3.755	2.092
3.760	1.942
3.765	2.621
3.770	2.589
3.775	3.001
3.780	2.006
3.785	2.198
3.790	1.575
3.795	1.009
3.800	0.576
3.805	0.834
3.810	1.107
3.815	0.908
3.820	0.747
3.825	0.571
3.830	0.654
3.835	0.408
3.840	1.539
3.845	1.376
3.850	1.239
3.855	1.948
3.860	1.081
3.865	0.273
3.870	0.354
3.875	1.498
3.880	1.851
3.885	1.390
3.890	1.027
3.895	1.744
3.900	2.215
3.905	2.092
3.910	1.662
3.915	1.826
3.920	1.579
3.925	1.692
3.930	1.102
3.935	1.773
3.940	0.727
3.945	0.589
3.950	0.377
3.955	1.202
3.960	0.867
3.965	0.529
3.970	0.587
3.975	0.405
3.980	0.267
3.985	1.644
3.990	0.393
3.995	0.672
4.000	0.217
4.005	0.737
4.010	0.468
4.015	0.447
4.020	1.434
4.025	1.646
4.030	1.660
4.035	1.579
4.040	0.300
4.045	0.285
4.050	0.357
4.055	1.093
4.060	0.887
4.065	0.323
4.070	0.845
4.075	0.571
4.080	1.298
4.085	0.555
4.090	0.847
4.095	0.978
4.100	0.485
4.105	0.984
4.110	0.241
4.115	0.307
4.120	0.648
4.125	1.442
4.130	0.412
4.135	0.722
4.140	0.818
4.145	0.212
4.150	1.006
4.155	0.363
4.160	0.566
4.165	0.852
4.170	0.685
4.175	0.126
4.180	0.409
4.185	0.854
4.190	1.019
4.195	0.643
4.200	0.662
4.205	0.629
4.210	0.985
4.215	0.590
4.220	0.756
4.225	0.932
4.230	0.334
4.235	0.378
4.240	0.038
4.245	0.696
4.250	0.207
4.255	1.000
4.260	1.228
4.265	0.662
4.270	0.844
4.275	1.236
4.280	0.657
4.285	0.453
4.290	0.861
4.295	1.340
4.300	1.057
4.305	0.415
4.310	0.781
4.315	1.424
4.320	0.534
4.325	0.535
4.330	0.647
4.335	1.068
4.340	0.354
4.345	0.939
4.350	0.584
4.355	0.483
4.360	0.408
4.365	0.440
4.370	0.808
4.375	1.285
4.380	0.430
4.385	0.493
4.390	0.698
4.395	0.459
4.400	0.970
4.405	0.751
4.410	0.454
4.415	0.603
4.420	0.702
4.425	1.115
4.430	1.592
4.435	0.296
4.440	0.281
4.445	0.455
4.450	0.546
4.455	0.368
4.460	0.675
4.465	0.882
4.470	0.837
4.475	0.658
4.480	0.375
4.485	0.801
4.490	0.255
4.495	0.563
4.500	0.482
4.505	0.647
4.510	0.358
4.515	0.427
4.520	0.413
4.525	0.385
4.530	0.432
4.535	0.463
4.540	0.531
4.545	0.725
4.550	0.273
4.555	0.812
4.560	0.546
4.565	0.929
4.570	0.167
4.575	0.371
4.580	0.519
4.585	0.404
4.590	0.072
4.595	1.183
4.600	0.362
4.605	0.751
4.610	0.810
4.615	1.269
4.620	1.500
4.625	1.502
4.630	1.270
4.635	0.228
4.640	1.241
4.645	0.632
4.650	0.435
4.655	0.313
4.660	0.460
4.665	0.290
4.670	0.150
4.675	1.422
4.680	0.636
4.685	0.327
4.690	0.454
4.695	0.985
4.700	0.439
4.705	0.845
4.710	0.422
4.715	0.385
4.720	0.273
4.725	0.429
4.730	0.418
4.735	0.989
4.740	0.462
4.745	0.807
4.750	0.452
4.755	0.973
4.760	0.849
4.765	0.884
4.770	0.438
4.775	0.509
4.780	0.848
4.785	0.557
4.790	0.899
4.795	0.381
4.800	0.688
4.805	0.334
4.810	1.157
4.815	0.447
4.820	0.916
4.825	0.275
4.830	0.150
4.835	0.443
4.840	1.217
4.845	2.042
4.850	1.387
4.855	0.494
4.860	0.992
4.865	0.569
4.870	0.368
4.875	0.297
4.880	1.313
4.885	0.815
4.890	0.487
4.895	0.485
4.900	0.525
4.905	0.260
4.910	0.649
4.915	0.403
4.920	0.610
4.925	0.477
4.930	1.086
4.935	0.257
4.940	1.691
4.945	0.207
4.950	0.383
4.955	0.106
4.960	0.881
4.965	0.534
4.970	1.262
4.975	0.764
4.980	0.747
4.985	0.695
4.990	0.504
4.995	0.981
5.000	0.573
5.005	0.354
5.010	0.573
5.015	0.413
5.020	0.769
5.025	0.465
5.030	0.749
5.035	0.254
5.040	1.005
5.045	0.442
5.050	1.286
5.055	1.224
5.060	0.978
5.065	0.888
5.070	0.447
5.075	0.704
5.080	0.296
5.085	0.514
5.090	1.221
5.095	0.551
5.100	0.226
5.105	0.182
5.110	0.658
5.115	0.777
5.120	0.598
5.125	0.094
5.130	0.404
5.135	1.113
5.140	0.268
5.145	1.120
5.150	0.564
5.155	0.723
5.160	0.561
5.165	0.990
5.170	0.454
5.175	0.881
5.180	0.710
5.185	0.672
5.190	0.835
5.195	0.122
5.200	0.471
5.205	0.618
5.210	0.344
5.215	0.442
5.220	0.661
5.225	1.150
5.230	0.248
5.235	0.649
5.240	1.186
5.245	0.988
5.250	0.538
5.255	0.300
5.260	0.236
5.265	0.350
5.270	0.196
5.275	0.769
5.280	0.298
5.285	0.490
5.290	0.125
5.295	0.955
5.300	0.356
5.305	0.162
5.310	0.419
5.315	0.540
5.320	0.760
5.325	0.514
5.330	0.843
5.335	0.216
5.340	0.319
5.345	0.832
5.350	1.026
5.355	0.925
5.360	0.337
5.365	0.848
5.370	0.501
5.375	0.563
5.380	0.693
5.385	0.231
5.390	0.833
5.395	0.312
5.400	0.271
5.405	0.639
5.410	0.811
5.415	0.192
5.420	0.532
5.425	1.244
5.430	0.317
5.435	0.726
5.440	1.046
5.445	0.672
5.450	0.931
5.455	1.415
5.460	0.436
5.465	1.500
5.470	0.203
5.475	0.946
5.480	0.549
5.485	0.601
5.490	1.092
5.495	0.763
5.500	0.558
5.505	0.475
5.510	0.633
5.515	0.180
5.520	1.290
5.525	0.234
5.530	0.357
5.535	0.720
5.540	0.066
5.545	1.197
5.550	0.031
5.555	0.905
5.560	0.920
5.565	0.411
5.570	0.937
5.575	0.081
5.580	0.494
5.585	0.250
5.590	0.740
5.595	0.582
5.600	0.536
5.605	0.726
5.610	0.162
5.615	0.753
5.620	1.124
5.625	1.031
5.630	2.109
5.635	0.726
5.640	0.837
5.645	0.062
5.650	0.699
5.655	0.754
5.660	0.161
5.665	0.324
5.670	0.801
5.675	0.815
5.680	0.341
5.685	0.319
5.690	0.738
5.695	0.884
5.700	0.593
5.705	0.774
5.710	0.817
5.715	0.624
5.720	0.271
5.725	0.395
5.730	1.444
5.735	0.152
5.740	0.963
5.745	0.535
5.750	0.318
5.755	0.756
5.760	0.156
5.765	0.246
5.770	0.671
5.775	0.933
5.780	1.153
5.785	0.853
5.790	0.624
5.795	0.268
5.800	0.737
5.805	0.797
5.810	0.805
5.815	0.444
5.820	0.439
5.825	0.770
5.830	1.094
5.835	0.073
5.840	0.896
5.845	0.858
5.850	0.571
5.855	0.857
5.860	0.297
5.865	0.441
5.870	0.499
5.875	1.258
5.880	0.668
5.885	0.271
5.890	0.450
5.895	0.146
5.900	0.247
5.905	0.901
5.910	0.808
5.915	0.275
5.920	1.765
5.925	0.593
5.930	0.778
5.935	0.345
5.940	0.481
5.945	0.314
5.950	1.448
5.955	0.425
5.960	0.563
5.965	0.950
5.970	0.824
5.975	0.531
5.980	0.394
5.985	0.610
5.990	0.855
5.995	0.266
6.000	0.586
6.005	0.121
6.010	0.539
6.015	1.716
6.020	0.585
6.025	0.294
6.030	1.099
6.035	1.343
6.040	0.080
6.045	0.386
6.050	0.333
6.055	0.701
6.060	0.940
6.065	0.084
6.070	0.341
6.075	0.536
6.080	0.314
6.085	0.683
6.090	0.043
6.095	0.219
6.100	0.358
6.105	0.504
6.110	0.919
6.115	0.298
6.120	0.166
6.125	0.904
6.130	0.761
6.135	1.018
6.140	0.354
6.145	0.603
6.150	0.495
6.155	0.298
6.160	0.237
6.165	0.103
6.170	0.448
6.175	0.588
6.180	0.722
6.185	0.684
6.190	0.963
6.195	0.288
6.200	0.539
6.205	1.038
6.210	0.704
6.215	0.536
6.220	0.810
6.225	0.352
6.230	0.559
6.235	0.882
6.240	0.409
6.245	0.283
6.250	1.046
6.255	0.936
6.260	0.654
6.265	0.786
6.270	0.298
6.275	0.347
6.280	0.524
6.285	0.445
6.290	0.597
6.295	1.496
6.300	0.700
6.305	0.515
6.310	0.857
6.315	0.568
6.320	1.113
6.325	0.420
6.330	1.298
6.335	0.424
6.340	0.147
6.345	0.397
6.350	0.269
6.355	0.114
6.360	0.574
6.365	0.224
6.370	0.657
6.375	0.378
6.380	0.333
6.385	0.814
6.390	0.355
6.395	0.273
6.400	0.338
6.405	0.493
6.410	0.919
6.415	0.575
6.420	0.389
6.425	0.772
6.430	0.759
6.435	0.782
6.440	0.944
6.445	0.176
6.450	0.589
6.455	1.415
6.460	0.188
6.465	0.833
6.470	0.621
6.475	0.403
6.480	0.483
6.485	0.617
6.490	0.834
6.495	0.262
6.500	0.518
6.505	0.585
6.510	1.018
6.515	0.730
6.520	1.312
6.525	1.653
6.530	0.636
6.535	0.354
6.540	1.235
6.545	0.505
6.550	0.616
6.555	0.522
6.560	0.357
6.565	0.294
6.570	0.877
6.575	0.602
6.580	0.741
6.585	0.666
6.590	0.489
6.595	1.421
6.600	1.029
6.605	0.511
6.610	1.057
6.615	0.266
6.620	0.262
6.625	0.166
6.630	0.319
6.635	0.426
6.640	0.440
6.645	1.153
6.650	0.380
6.655	0.668
6.660	0.835
6.665	0.614
6.670	1.209
6.675	0.462
6.680	0.577
6.685	0.327
6.690	1.174
6.695	0.324
6.700	0.651
6.705	0.433
6.710	0.679
6.715	0.387
6.720	0.075
6.725	0.471
6.730	1.049
6.735	0.202
6.740	1.183
6.745	0.614
6.750	1.246
6.755	0.665
6.760	0.582
6.765	0.848
6.770	0.528
6.775	0.754
6.780	0.635
6.785	0.318
6.790	0.374
6.795	0.568
6.800	0.993
6.805	0.119
6.810	0.532
6.815	0.522
6.820	0.338
6.825	0.263
6.830	0.967
6.835	0.066
6.840	0.375
6.845	0.880
6.850	0.602
6.855	0.210
6.860	0.746
6.865	0.219
6.870	0.489
6.875	0.588
6.880	0.993
6.885	0.595
6.890	0.248
6.895	0.188
6.900	0.510
6.905	0.722
6.910	0.041
6.915	1.195
6.920	0.785
6.925	0.788
6.930	0.585
6.935	0.859
6.940	0.952
6.945	0.947
6.950	0.714
6.955	0.940
6.960	0.482
6.965	0.273
6.970	0.456
6.975	1.321
6.980	0.446
6.985	0.463
6.990	0.180
6.995	0.241
7.000	0.115
7.005	0.468
7.010	0.655
7.015	0.860
7.020	1.191
7.025	0.668
7.030	0.564
7.035	0.892
7.040	0.597
7.045	1.044
7.050	0.421
7.055	0.858
7.060	1.002
7.065	0.828
7.070	1.060
7.075	1.065
7.080	0.624
7.085	1.018
7.090	0.806
7.095	0.295
7.100	0.267
7.105	0.259
7.110	0.451
7.115	0.262
7.120	0.747
7.125	0.587
7.130	0.503
7.135	0.563
7.140	1.610
7.145	0.466
7.150	0.688
7.155	0.246
7.160	0.433
7.165	0.577
7.170	0.399
7.175	0.916
7.180	1.050
7.185	0.583
7.190	0.381
7.195	0.175
7.200	0.593
7.205	0.832
7.210	0.216
7.215	1.297
7.220	0.937
7.225	0.187
7.230	0.300
7.235	0.609
7.240	0.885
7.245	0.874
7.250	0.302
7.255	1.055
7.260	0.509
7.265	1.539
7.270	0.616
7.275	0.578
7.280	0.553
7.285	0.562
7.290	0.294
7.295	0.564
7.300	0.797
7.305	0.485
7.310	0.245
7.315	0.294
7.320	0.938
7.325	1.009
7.330	0.431
7.335	0.489
7.340	0.735
7.345	0.704
7.350	0.737
7.355	0.194
7.360	1.171
7.365	0.150
7.370	0.254
7.375	0.753
7.380	0.277
7.385	1.080
7.390	0.731
7.395	0.325
7.400	0.545
7.405	0.158
7.410	0.325
7.415	0.338
7.420	0.444
7.425	0.446
7.430	0.306
7.435	1.300
7.440	0.699
7.445	1.134
7.450	0.260
7.455	0.390
7.460	0.845
7.465	0.380
7.470	1.506
7.475	0.121
7.480	0.598
7.485	1.028
7.490	1.596
7.495	0.632
7.500	0.948
7.505	0.987
7.510	0.167
7.515	0.869
7.520	1.067
7.525	1.222
7.530	0.617
7.535	0.469
7.540	0.264
7.545	0.700
7.550	0.654
7.555	0.693
7.560	0.238
7.565	0.269
7.570	1.160
7.575	0.412
7.580	1.240
7.585	0.885
7.590	0.890
7.595	0.210
7.600	0.100
7.605	0.353
7.610	0.660
7.615	0.921
7.620	0.638
7.625	0.748
7.630	0.360
7.635	0.693
7.640	1.417
7.645	0.469
7.650	0.180
7.655	0.641
7.660	0.940
7.665	0.347
7.670	0.077
7.675	0.472
7.680	0.502
7.685	0.964
7.690	0.242
7.695	0.498
7.700	0.203
7.705	0.832
7.710	0.990
7.715	0.558
7.720	0.425
7.725	0.522
7.730	0.848
7.735	0.520
7.740	0.938
7.745	0.467
7.750	0.584
7.755	0.425
7.760	0.502
7.765	0.257
7.770	0.598
7.775	0.581
7.780	0.427
7.785	0.627
7.790	0.975
7.795	0.347
7.800	0.427
7.805	0.734
7.810	0.664
7.815	1.089
7.820	0.274
7.825	0.599
7.830	0.405
7.835	0.361
7.840	0.489
7.845	0.728
7.850	0.303
7.855	0.237
7.860	0.463
7.865	0.459
7.870	0.218
7.875	0.226
7.880	0.821
7.885	0.102
7.890	0.257
7.895	0.468
7.900	0.390
7.905	1.823
7.910	0.550
7.915	0.765
7.920	0.950
7.925	1.062
7.930	1.098
7.935	0.099
7.940	0.901
7.945	0.398
7.950	0.955
7.955	0.621
7.960	0.259
7.965	0.774
7.970	0.464
7.975	0.828
7.980	0.641
7.985	0.626
7.990	0.442
7.995	0.383
8.000	0.288
8.005	0.243
8.010	0.017
8.015	0.804
8.020	0.951
8.025	0.247
8.030	0.615
8.035	0.733
8.040	1.033
8.045	0.798
8.050	1.106
8.055	0.675
8.060	1.071
8.065	0.083
8.070	1.473
8.075	0.738
8.080	0.618
8.085	0.405
8.090	0.674
8.095	0.576
8.100	0.444
8.105	0.851
8.110	0.537
8.115	0.489
8.120	0.692
8.125	0.471
8.130	0.748
8.135	0.592
8.140	0.864
8.145	0.183
8.150	0.646
8.155	0.404
8.160	0.737
8.165	0.114
8.170	0.346
8.175	0.771
8.180	1.124
8.185	0.682
8.190	0.669
8.194	0.796
8.199	0.480
8.204	1.323
8.209	0.633
8.214	1.300
8.219	0.721
8.224	0.441
8.229	1.142
8.234	0.454
8.239	0.580
8.244	1.180
8.249	0.102
8.254	1.237
8.259	1.035
8.264	1.311
8.269	0.397
8.274	0.655
8.279	1.693
8.284	0.540
8.289	0.450
8.294	0.334
8.299	1.029
8.304	0.198
8.309	0.742
8.314	0.999
8.319	0.380
8.324	0.549
8.329	0.289
8.334	0.546
8.339	0.659
8.344	1.270
8.349	0.339
8.354	0.782
8.359	0.946
8.364	0.521
8.369	1.163
8.374	0.683
8.379	0.376
8.384	0.398
8.389	0.954
8.394	0.747
8.399	0.901
8.404	0.179
8.409	1.755
8.414	0.323
8.419	0.436
8.424	1.401
8.429	1.065
8.434	0.576
8.439	0.953
8.444	0.430
8.449	0.316
8.454	0.751
8.459	0.156
8.464	1.101
8.469	0.085
8.474	0.638
8.479	0.739
8.484	0.564
8.489	0.278
8.494	1.167
8.499	0.234
8.504	0.678
8.509	0.468
8.514	0.996
8.519	0.543
8.524	0.258
8.529	0.498
8.534	1.282
8.539	1.301
8.544	0.307
8.549	0.528
8.554	0.922
8.559	0.156
8.564	1.520
8.569	0.553
8.574	0.269
8.579	0.281
8.584	1.026
8.589	0.757
8.594	0.700
8.599	1.223
8.604	0.944
8.609	0.474
8.614	0.529
8.619	0.207
8.624	0.746
8.629	0.497
8.634	0.580
8.639	0.809
8.644	0.648
8.649	0.389
8.654	0.402
8.659	0.698
8.664	0.643
8.669	0.409
8.674	0.937
8.679	0.396
8.684	0.848
8.689	0.268
8.694	0.870
8.699	0.281
8.704	0.289
8.709	1.693
8.714	0.717
8.719	0.312
8.724	0.275
8.729	0.758
8.734	0.877
8.739	0.135
8.744	1.079
8.749	0.157
8.754	0.284
8.759	0.693
8.764	1.133
8.769	0.843
8.774	0.430
8.779	0.202
8.784	1.174
8.789	0.204
8.794	0.716
8.799	0.684
8.804	0.353
8.809	0.660
8.814	0.598
8.819	0.419
8.824	0.539
8.829	0.467
8.834	0.834
8.839	1.141
8.844	1.188
8.849	0.668
8.854	0.440
8.859	0.849
8.864	0.310
8.869	1.338
8.874	0.713
8.879	0.365
8.884	0.431
8.889	0.698
8.894	1.219
8.899	0.653
8.904	0.360
8.909	0.424
8.914	0.894
8.919	0.439
8.924	0.806
8.929	0.955
8.934	0.684
8.939	0.576
8.944	0.734
8.949	0.779
8.954	0.866
8.959	0.905
8.964	0.276
8.969	0.564
8.974	0.482
8.979	0.284
8.984	0.764
8.989	0.762
8.994	0.958
8.999	0.870
9.004	0.646
9.009	0.442
9.014	0.817
9.019	0.186
9.024	1.863
9.029	0.956
9.034	0.668
9.039	0.905
9.044	1.296
9.049	0.246
9.054	0.921
9.059	0.667
9.064	0.742
9.069	0.896
9.074	1.194
9.079	0.741
9.084	0.969
9.089	1.093
9.094	0.682
9.099	0.567
9.104	1.099
9.109	0.931
9.114	0.386
9.119	0.194
9.124	0.335
9.129	0.621
9.134	0.221
9.139	0.658
9.144	1.584
9.149	0.655
9.154	0.609
9.159	0.796
9.164	0.135
9.169	0.107
9.174	0.207
9.179	0.399
9.184	1.002
9.189	0.503
9.194	0.450
9.199	0.659
9.204	0.653
9.209	1.113
9.214	0.631
9.219	0.773
9.224	0.773
9.229	0.855
9.234	1.041
9.239	1.191
9.244	0.416
9.249	0.366
9.254	0.181
9.259	1.376
9.264	1.255
9.269	0.531
9.274	0.681
9.279	0.829
9.284	0.628
9.289	0.311
9.294	1.263
9.299	0.728
9.304	0.978
9.309	1.114
9.314	0.285
9.319	0.712
9.324	0.674
9.329	0.681
9.334	0.177
9.339	0.983
9.344	0.214
9.349	0.658
9.354	0.474
9.359	0.623
9.364	0.132
9.369	0.283
9.374	0.339
9.379	0.957
9.384	0.384
9.389	0.578
9.394	0.412
9.399	0.406
9.404	0.627
9.409	0.682
9.414	0.178
9.419	0.263
9.424	0.187
9.429	0.944
9.434	0.768
9.439	1.011
9.444	0.518
9.449	0.568
9.454	0.567
9.459	0.932
9.464	0.109
9.469	0.205
9.474	0.368
9.479	0.699
9.484	0.606
9.489	0.160
9.494	1.117
9.499	0.533
9.504	0.619
9.509	0.786
9.514	0.932
9.519	0.405
9.524	1.149
9.529	1.042
9.534	0.788
9.539	0.419
9.544	0.820
9.549	1.217
9.554	0.560
9.559	0.692
9.564	0.864
9.569	0.162
9.574	1.255
9.579	0.799
9.584	0.207
9.589	0.503
9.594	0.322
9.599	0.649
9.604	0.648
9.609	1.015
9.614	0.891
9.619	1.037
9.624	1.231
9.629	1.262
9.634	0.684
9.639	0.244
9.644	0.206
9.649	0.123
9.654	0.798
9.659	0.539
9.664	0.888
9.669	0.585
9.674	0.385
9.679	0.884
9.684	0.730
9.689	0.223
9.694	0.671
9.699	0.699
9.704	0.672
9.709	0.623
9.714	1.146
9.719	1.007
9.724	0.298
9.729	0.549
9.734	0.970
9.739	0.780
9.744	0.939
9.749	0.457
9.754	0.645
9.759	0.783
9.764	0.273
9.769	0.732
9.774	0.744
9.779	0.528
9.784	0.433
9.789	0.416
9.794	0.499
9.799	0.571
9.804	0.278
9.809	0.543
9.814	0.634
9.819	0.580
9.824	0.989
9.829	0.835
9.834	0.426
9.839	0.559
9.844	0.767
9.849	1.241
9.854	0.730
9.859	1.044
9.864	0.540
9.869	0.493
9.874	0.566
9.879	1.175
9.884	0.265
9.889	0.857
9.894	0.333
9.899	0.551
9.904	0.639
9.909	0.380
9.914	0.258
9.919	0.268
9.924	0.507
9.929	0.470
9.934	0.227
9.939	0.804
9.944	0.780
9.949	0.696
9.954	1.507
9.959	0.203
9.964	0.667
9.969	0.947
9.974	0.100
9.979	0.424
9.984	0.267
9.989	0.577
9.994	1.048
[truncated: 1 more rows]
