# Supplementary material for: Chemometric Analysis of a Ternary Mixture of Caffeine, Quinic Acid, and Nicotinic Acid by Terahertz Spectroscopy
Source: ACS Omega. 2022 Sep 27;7(40):35783–91. doi: 10.1021/acsomega.2c03808 (PMC9558605; doi:10.1021/acsomega.2c03808)
Supplement: Supplementary file 2 — ao2c03808_si_002.zip [file ao2c03808_si_002.zip › data_and_codes/extended_data/id0-48_run001/fda-5-5.csv]

0.000	2312.583
0.005	689.925
0.010	659.384
0.015	1155.714
0.020	1582.518
0.025	239.098
0.030	722.257
0.035	756.308
0.040	653.796
0.045	1308.751
0.050	1046.724
0.055	1292.319
0.060	435.784
0.065	254.214
0.070	698.503
0.075	466.416
0.080	482.771
0.085	479.215
0.090	335.140
0.095	784.484
0.100	827.034
0.105	1965.807
0.110	2825.237
0.115	2437.448
0.120	4313.085
0.125	3276.196
0.130	1729.162
0.135	2788.174
0.140	2945.545
0.145	3070.304
0.150	2629.427
0.155	2603.685
0.160	2587.847
0.165	2577.940
0.170	2662.859
0.175	4096.520
0.180	4876.793
0.185	4471.469
0.190	5396.154
0.195	6690.662
0.200	6983.907
0.205	6050.018
0.210	6187.772
0.215	5674.880
0.220	6740.241
0.225	6471.997
0.230	7288.752
0.235	8746.836
0.240	8369.530
0.245	8227.096
0.250	8118.154
0.255	8180.029
0.260	7878.614
0.265	8700.675
0.270	8600.375
0.275	9947.882
0.280	9239.941
0.285	8243.123
0.290	8716.766
0.295	9505.784
0.300	9323.459
0.305	9175.210
0.310	10085.938
0.315	9800.171
0.320	10274.375
0.325	10012.615
0.330	10491.010
0.335	9646.650
0.340	9578.643
0.345	9258.574
0.350	10032.958
0.355	9997.373
0.360	9059.404
0.365	10031.242
0.370	10757.902
0.375	10665.185
0.380	9770.390
0.385	10159.009
0.390	10004.061
0.395	10243.925
0.400	9783.191
0.405	10144.708
0.410	10138.060
0.415	10098.033
0.420	9709.112
0.425	9523.686
0.430	9669.329
0.435	9048.350
0.440	8969.340
0.445	9614.652
0.450	9801.522
0.455	9113.541
0.460	9727.812
0.465	9166.994
0.470	9212.551
0.475	9269.833
0.480	9364.944
0.485	9634.129
0.490	9619.204
0.495	9431.000
0.500	9310.596
0.505	9532.612
0.510	9481.989
0.515	9496.983
0.520	9399.819
0.525	9302.897
0.530	8989.664
0.535	8923.812
0.540	9310.588
0.545	8979.727
0.550	7839.325
0.555	5326.498
0.560	3508.224
0.565	7044.660
0.570	8080.534
0.575	8415.552
0.580	8825.713
0.585	8716.520
0.590	8592.943
0.595	8829.308
0.600	9038.664
0.605	8598.497
0.610	8841.185
0.615	8919.465
0.620	8607.363
0.625	8595.718
0.630	8565.666
0.635	8506.483
0.640	8300.885
0.645	8234.427
0.650	7957.049
0.655	8272.542
0.660	7936.032
0.665	7639.345
0.670	7748.547
0.675	7801.254
0.680	7622.414
0.685	7534.795
0.690	7426.710
0.695	7469.548
0.700	7429.406
0.705	7009.320
0.710	7216.418
0.715	7171.904
0.720	7002.708
0.725	7055.376
0.730	6899.105
0.735	6850.687
0.740	6903.213
0.745	6339.653
0.750	5035.669
0.755	3389.477
0.760	5479.498
0.765	6070.128
0.770	6101.820
0.775	6289.821
0.780	6279.700
0.785	6083.736
0.790	5927.684
0.795	6093.052
0.800	5884.816
0.805	5764.422
0.810	5752.912
0.815	5688.619
0.820	5718.783
0.825	5697.039
0.830	5474.613
0.835	5583.079
0.840	5678.885
0.845	5419.426
0.850	5397.576
0.855	5574.637
0.860	5424.522
0.865	5438.816
0.870	5345.780
0.875	5331.602
0.880	5331.297
0.885	5192.813
0.890	5105.306
0.895	5157.716
0.900	4945.563
0.905	4800.646
0.910	4896.733
0.915	4738.949
0.920	4577.014
0.925	4592.864
0.930	4605.192
0.935	4585.252
0.940	4537.647
0.945	4412.452
0.950	4485.599
0.955	4494.143
0.960	4330.769
0.965	4305.881
0.970	4270.561
0.975	4272.712
0.980	3996.406
0.985	3731.670
0.990	2491.479
0.995	3333.686
1.000	3663.295
1.005	4017.871
1.010	3994.230
1.015	3743.342
1.020	3784.495
1.025	3818.246
1.030	3731.552
1.035	3589.204
1.040	3534.393
1.045	3601.312
1.050	3580.871
1.055	3374.374
1.060	3467.988
1.065	3494.797
1.070	3371.531
1.075	3224.871
1.080	3177.213
1.085	2986.733
1.090	2508.616
1.095	1197.701
1.100	170.610
1.105	1046.113
1.110	1762.292
1.115	956.981
1.120	1809.559
1.125	2532.140
1.130	2778.823
1.135	2792.911
1.140	2698.175
1.145	2627.941
1.150	2243.615
1.155	1245.531
1.160	851.461
1.165	109.650
1.170	693.397
1.175	1802.174
1.180	2294.909
1.185	2527.609
1.190	2643.319
1.195	2542.838
1.200	2546.153
1.205	2154.043
1.210	758.721
1.215	1696.170
1.220	2242.167
1.225	2199.153
1.230	1179.330
1.235	1554.555
1.240	2231.883
1.245	2562.157
1.250	2564.378
1.255	2606.821
1.260	2585.188
1.265	2500.997
1.270	2583.527
1.275	2511.118
1.280	2340.693
1.285	2448.837
1.290	2517.395
1.295	2364.689
1.300	2438.929
1.305	2462.993
1.310	2401.069
1.315	2406.855
1.320	2352.612
1.325	2085.840
1.330	2280.745
1.335	2279.310
1.340	2306.552
1.345	2371.870
1.350	2201.061
1.355	2211.347
1.360	2266.683
1.365	2165.224
1.370	2089.152
1.375	2104.521
1.380	2076.941
1.385	1970.201
1.390	1928.529
1.395	1860.069
1.400	1759.284
1.405	1469.884
1.410	604.830
1.415	53.647
1.420	928.106
1.425	1505.093
1.430	1730.764
1.435	1864.007
1.440	1860.748
1.445	1803.961
1.450	1863.712
1.455	1896.069
1.460	1807.352
1.465	1804.885
1.470	1822.838
1.475	1759.557
1.480	1724.521
1.485	1717.009
1.490	1714.538
1.495	1674.563
1.500	1609.947
1.505	1627.016
1.510	1627.143
1.515	1572.313
1.520	1550.006
1.525	1578.337
1.530	1557.580
1.535	1525.282
1.540	1512.322
1.545	1438.606
1.550	1496.268
1.555	1455.107
1.560	1430.861
1.565	1472.519
1.570	1424.964
1.575	1359.525
1.580	1371.109
1.585	1345.097
1.590	1242.451
1.595	1182.222
1.600	990.680
1.605	334.051
1.610	596.349
1.615	981.334
1.620	1107.609
1.625	1120.075
1.630	1084.985
1.635	1060.457
1.640	1029.439
1.645	932.372
1.650	850.135
1.655	676.224
1.660	244.997
1.665	58.086
1.670	41.530
1.675	63.220
1.680	96.899
1.685	393.038
1.690	610.502
1.695	710.533
1.700	706.368
1.705	640.261
1.710	443.565
1.715	92.836
1.720	37.533
1.725	68.596
1.730	307.231
1.735	572.035
1.740	704.901
1.745	773.074
1.750	812.964
1.755	795.473
1.760	775.148
1.765	437.326
1.770	552.376
1.775	704.756
1.780	754.028
1.785	736.564
1.790	691.380
1.795	481.560
1.800	160.941
1.805	358.320
1.810	612.262
1.815	692.149
1.820	707.790
1.825	714.494
1.830	708.241
1.835	696.819
1.840	682.810
1.845	673.914
1.850	651.658
1.855	617.230
1.860	568.908
1.865	408.379
1.870	89.402
1.875	95.284
1.880	390.048
1.885	536.976
1.890	585.718
1.895	608.867
1.900	615.127
1.905	601.867
1.910	565.836
1.915	507.681
1.920	215.287
1.925	14.324
1.930	329.291
1.935	495.628
1.940	556.669
1.945	575.339
1.950	578.272
1.955	575.460
1.960	572.806
1.965	564.272
1.970	561.976
1.975	562.971
1.980	549.920
1.985	551.199
1.990	546.185
1.995	536.874
2.000	531.088
2.005	527.731
2.010	519.723
2.015	517.586
2.020	419.160
2.025	453.725
2.030	470.866
2.035	445.798
2.040	343.588
2.045	88.999
2.050	258.674
2.055	388.615
2.060	431.837
2.065	434.002
2.070	420.811
2.075	326.852
2.080	146.118
2.085	320.327
2.090	397.922
2.095	417.789
2.100	423.468
2.105	424.578
2.110	420.953
2.115	419.995
2.120	416.806
2.125	406.365
2.130	395.087
2.135	384.235
2.140	372.397
2.145	352.929
2.150	324.183
2.155	296.011
2.160	217.986
2.165	59.721
2.170	8.199
2.175	86.029
2.180	188.788
2.185	236.079
2.190	236.757
2.195	122.225
2.200	13.419
2.205	52.251
2.210	160.100
2.215	210.271
2.220	120.672
2.225	17.689
2.230	31.877
2.235	142.673
2.240	219.108
2.245	241.898
2.250	231.661
2.255	227.338
2.260	165.022
2.265	37.944
2.270	19.580
2.275	51.855
2.280	145.755
2.285	208.044
2.290	238.359
2.295	249.163
2.300	251.873
2.305	250.681
2.310	246.273
2.315	240.396
2.320	214.709
2.325	195.223
2.330	206.706
2.335	206.008
2.340	195.143
2.345	130.403
2.350	20.674
2.355	108.097
2.360	153.373
2.365	141.427
2.370	56.112
2.375	70.057
2.380	124.376
2.385	128.043
2.390	56.426
2.395	11.325
2.400	12.082
2.405	65.790
2.410	119.518
2.415	145.890
2.420	159.159
2.425	161.823
2.430	153.267
2.435	133.676
2.440	155.707
2.445	157.908
2.450	128.555
2.455	124.885
2.460	87.735
2.465	19.819
2.470	15.744
2.475	39.724
2.480	95.253
2.485	129.062
2.490	145.519
2.495	150.600
2.500	152.960
2.505	152.975
2.510	151.670
2.515	149.196
2.520	146.918
2.525	148.056
2.530	147.219
2.535	144.254
2.540	142.546
2.545	142.513
2.550	139.632
2.555	136.260
2.560	135.867
2.565	134.659
2.570	117.326
2.575	107.335
2.580	116.132
2.585	121.216
2.590	120.291
2.595	114.444
2.600	109.712
2.605	103.934
2.610	99.986
2.615	91.844
2.620	83.431
2.625	70.134
2.630	34.677
2.635	9.320
2.640	3.819
2.645	4.743
2.650	6.908
2.655	12.873
2.660	25.157
2.665	27.855
2.670	8.067
2.675	38.528
2.680	61.421
2.685	62.371
2.690	31.779
2.695	19.366
2.700	58.554
2.705	75.349
2.710	81.433
2.715	84.560
2.720	84.803
2.725	83.435
2.730	82.008
2.735	80.077
2.740	77.862
2.745	69.252
2.750	65.038
2.755	58.746
2.760	50.648
2.765	34.773
2.770	8.783
2.775	3.543
2.780	2.879
2.785	4.701
2.790	12.999
2.795	26.217
2.800	38.221
2.805	49.791
2.810	58.994
2.815	65.517
2.820	68.137
2.825	70.957
2.830	70.437
2.835	70.965
2.840	69.411
2.845	68.768
2.850	67.538
2.855	64.670
2.860	63.004
2.865	59.382
2.870	56.681
2.875	54.691
2.880	30.868
2.885	7.600
2.890	6.722
2.895	13.669
2.900	33.744
2.905	45.429
2.910	51.425
2.915	53.607
2.920	53.794
2.925	53.603
2.930	54.211
2.935	51.423
2.940	46.551
2.945	44.637
2.950	41.237
2.955	36.035
2.960	30.140
2.965	12.228
2.970	3.686
2.975	2.448
2.980	3.446
2.985	6.706
2.990	11.908
2.995	19.379
3.000	14.678
3.005	7.031
3.010	1.031
3.015	0.306
3.020	0.937
3.025	4.848
3.030	6.544
3.035	14.348
3.040	17.131
3.045	7.013
3.050	5.074
3.055	9.719
3.060	19.366
3.065	24.864
3.070	28.395
3.075	29.873
3.080	30.951
3.085	29.164
3.090	29.402
3.095	30.032
3.100	29.442
3.105	30.143
3.110	29.540
3.115	29.380
3.120	28.017
3.125	24.354
3.130	11.047
3.135	3.326
3.140	1.580
3.145	3.282
3.150	7.784
3.155	11.729
3.160	15.838
3.165	9.554
3.170	1.697
3.175	1.265
3.180	6.978
3.185	8.154
3.190	3.730
3.195	12.872
3.200	18.434
3.205	20.022
3.210	23.346
3.215	14.615
3.220	9.867
3.225	18.100
3.230	18.101
3.235	7.633
3.240	3.290
3.245	12.640
3.250	16.713
3.255	18.455
3.260	21.617
3.265	20.737
3.270	21.776
3.275	21.765
3.280	20.698
3.285	18.701
3.290	18.525
3.295	18.932
3.300	18.353
3.305	18.209
3.310	17.042
3.315	16.123
3.320	15.671
3.325	14.507
3.330	6.344
3.335	1.440
3.340	1.261
3.345	2.441
3.350	7.376
3.355	12.603
3.360	13.123
3.365	14.959
3.370	15.525
3.375	15.803
3.380	15.229
3.385	16.154
3.390	16.187
3.395	17.583
3.400	14.905
3.405	15.281
3.410	14.441
3.415	16.131
3.420	14.943
3.425	16.210
3.430	14.945
3.435	15.753
3.440	13.798
3.445	14.230
3.450	15.066
3.455	15.266
3.460	15.990
3.465	13.498
3.470	14.500
3.475	13.995
3.480	14.473
3.485	13.801
3.490	13.287
3.495	13.556
3.500	10.304
3.505	4.585
3.510	8.014
3.515	9.054
3.520	9.124
3.525	10.421
3.530	10.298
3.535	11.226
3.540	5.288
3.545	1.716
3.550	3.934
3.555	7.903
3.560	8.969
3.565	10.516
3.570	12.067
3.575	10.493
3.580	10.076
3.585	8.631
3.590	8.387
3.595	7.526
3.600	2.420
3.605	0.146
3.610	1.285
3.615	2.850
3.620	0.857
3.625	2.059
3.630	4.805
3.635	5.802
3.640	5.712
3.645	4.065
3.650	0.734
3.655	1.064
3.660	0.591
3.665	0.553
3.670	2.022
3.675	0.894
3.680	5.332
3.685	2.860
3.690	2.973
3.695	3.415
3.700	1.149
3.705	2.844
3.710	5.522
3.715	6.514
3.720	7.346
3.725	7.524
3.730	5.049
3.735	5.734
3.740	5.495
3.745	6.192
3.750	5.750
3.755	6.436
3.760	7.083
3.765	8.387
3.770	7.126
3.775	7.341
3.780	6.563
3.785	5.683
3.790	5.289
3.795	2.866
3.800	1.361
3.805	0.199
3.810	0.287
3.815	0.891
3.820	1.493
3.825	1.087
3.830	1.662
3.835	2.003
3.840	4.100
3.845	3.416
3.850	4.239
3.855	5.848
3.860	4.584
3.865	1.893
3.870	3.970
3.875	4.004
3.880	5.133
3.885	5.695
3.890	5.443
3.895	5.052
3.900	3.804
3.905	5.663
3.910	4.099
3.915	4.620
3.920	3.710
3.925	4.999
3.930	2.091
3.935	2.438
3.940	3.829
3.945	3.865
3.950	3.376
3.955	1.278
3.960	2.173
3.965	0.819
3.970	1.667
3.975	0.662
3.980	0.226
3.985	0.456
3.990	0.508
3.995	1.149
4.000	0.947
4.005	1.018
4.010	0.353
4.015	1.001
4.020	1.083
4.025	2.568
4.030	2.154
4.035	1.517
4.040	1.607
4.045	1.818
4.050	2.628
4.055	2.680
4.060	2.142
4.065	2.309
4.070	2.753
4.075	2.781
4.080	2.679
4.085	2.154
4.090	2.370
4.095	2.660
4.100	2.111
4.105	2.164
4.110	2.732
4.115	3.187
4.120	3.549
4.125	2.199
4.130	2.352
4.135	3.149
4.140	2.000
4.145	2.663
4.150	2.640
4.155	3.202
4.160	1.243
4.165	0.557
4.170	0.739
4.175	1.146
4.180	0.479
4.185	0.360
4.190	0.673
4.195	1.641
4.200	0.529
4.205	0.779
4.210	1.504
4.215	1.486
4.220	1.034
4.225	0.480
4.230	0.785
4.235	0.579
4.240	1.746
4.245	1.572
4.250	0.867
4.255	1.058
4.260	2.551
4.265	2.101
4.270	2.414
4.275	2.386
4.280	3.172
4.285	2.157
4.290	3.073
4.295	3.229
4.300	2.377
4.305	3.025
4.310	2.984
4.315	2.418
4.320	1.919
4.325	3.031
4.330	2.147
4.335	3.104
4.340	1.953
4.345	2.270
4.350	2.385
4.355	2.520
4.360	0.845
4.365	1.961
4.370	2.058
4.375	2.261
4.380	2.937
4.385	2.574
4.390	3.587
4.395	2.100
4.400	1.975
4.405	2.226
4.410	2.891
4.415	2.357
4.420	2.550
4.425	1.782
4.430	2.637
4.435	0.587
4.440	1.415
4.445	1.636
4.450	2.087
4.455	1.353
4.460	0.914
4.465	0.980
4.470	0.594
4.475	0.909
4.480	0.520
4.485	0.626
4.490	0.498
4.495	1.205
4.500	0.496
4.505	1.082
4.510	0.844
4.515	1.432
4.520	1.296
4.525	1.050
4.530	0.128
4.535	0.259
4.540	0.839
4.545	1.179
4.550	1.018
4.555	1.197
4.560	0.936
4.565	1.724
4.570	0.557
4.575	1.530
4.580	0.972
4.585	0.506
4.590	1.166
4.595	0.831
4.600	0.976
4.605	1.309
4.610	0.307
4.615	1.270
4.620	0.482
4.625	1.585
4.630	1.270
4.635	1.320
4.640	1.336
4.645	1.138
4.650	0.497
4.655	1.274
4.660	1.320
4.665	0.955
4.670	0.394
4.675	1.373
4.680	0.770
4.685	1.067
4.690	2.162
4.695	1.036
4.700	0.919
4.705	0.735
4.710	1.544
4.715	0.863
4.720	1.106
4.725	0.344
4.730	0.305
4.735	0.522
4.740	0.358
4.745	0.276
4.750	0.931
4.755	0.803
4.760	0.978
4.765	0.409
4.770	0.848
4.775	0.266
4.780	0.903
4.785	0.884
4.790	1.309
4.795	1.363
4.800	1.958
4.805	1.561
4.810	0.921
4.815	0.558
4.820	0.954
4.825	1.163
4.830	0.286
4.835	1.949
4.840	0.367
4.845	0.640
4.850	1.138
4.855	1.290
4.860	1.656
4.865	0.704
4.870	1.712
4.875	1.801
4.880	0.901
4.885	0.769
4.890	0.154
4.895	0.749
4.900	0.673
4.905	1.041
4.910	1.556
4.915	0.631
4.920	1.909
4.925	1.190
4.930	1.223
4.935	0.381
4.940	0.702
4.945	1.041
4.950	0.899
4.955	0.270
4.960	1.343
4.965	1.202
4.970	1.114
4.975	1.074
4.980	0.380
4.985	0.701
4.990	0.863
4.995	0.564
5.000	0.522
5.005	0.241
5.010	0.498
5.015	0.840
5.020	0.929
5.025	0.293
5.030	0.712
5.035	0.921
5.040	1.061
5.045	1.724
5.050	1.036
5.055	0.949
5.060	1.010
5.065	1.233
5.070	1.097
5.075	0.991
5.080	0.697
5.085	1.509
5.090	0.879
5.095	0.608
5.100	0.263
5.105	0.979
5.110	0.687
5.115	0.753
5.120	0.968
5.125	1.105
5.130	0.533
5.135	0.447
5.140	0.890
5.145	0.899
5.150	0.254
5.155	1.947
5.160	0.526
5.165	0.814
5.170	1.254
5.175	1.512
5.180	1.370
5.185	0.777
5.190	1.624
5.195	1.989
5.200	0.617
5.205	1.160
5.210	0.654
5.215	1.244
5.220	0.753
5.225	0.394
5.230	0.886
5.235	0.043
5.240	1.158
5.245	0.968
5.250	1.453
5.255	0.200
5.260	1.067
5.265	0.972
5.270	0.825
5.275	1.260
5.280	0.692
5.285	0.185
5.290	0.657
5.295	1.289
5.300	0.618
5.305	0.879
5.310	0.531
5.315	1.902
5.320	0.836
5.325	0.485
5.330	0.646
5.335	1.134
5.340	0.583
5.345	1.604
5.350	1.190
5.355	1.165
5.360	1.975
5.365	1.246
5.370	0.748
5.375	1.195
5.380	0.567
5.385	0.721
5.390	1.273
5.395	1.523
5.400	1.642
5.405	0.873
5.410	1.435
5.415	1.449
5.420	1.589
5.425	1.754
5.430	1.896
5.435	1.650
5.440	0.721
5.445	0.581
5.450	1.884
5.455	0.526
5.460	0.862
5.465	1.415
5.470	1.279
5.475	0.722
5.480	0.665
5.485	0.676
5.490	0.378
5.495	1.310
5.500	1.317
5.505	1.485
5.510	0.883
5.515	0.924
5.520	0.637
5.525	1.550
5.530	0.801
5.535	0.764
5.540	0.736
5.545	0.702
5.550	0.399
5.555	2.106
5.560	1.581
5.565	0.819
5.570	1.439
5.575	0.636
5.580	0.816
5.585	1.162
5.590	0.931
5.595	0.697
5.600	0.303
5.605	0.528
5.610	0.725
5.615	0.858
5.620	1.095
5.625	0.518
5.630	0.600
5.635	0.018
5.640	0.913
5.645	1.075
5.650	1.176
5.655	0.484
5.660	0.916
5.665	0.516
5.670	0.455
5.675	0.532
5.680	0.490
5.685	0.637
5.690	0.536
5.695	0.643
5.700	0.677
5.705	0.249
5.710	0.880
5.715	0.665
5.720	0.789
5.725	1.449
5.730	1.426
5.735	0.870
5.740	0.544
5.745	0.389
5.750	0.708
5.755	0.806
5.760	0.445
5.765	0.347
5.770	0.544
5.775	1.134
5.780	0.548
5.785	0.602
5.790	1.425
5.795	0.778
5.800	0.504
5.805	0.502
5.810	0.775
5.815	0.901
5.820	1.861
5.825	0.632
5.830	0.380
5.835	0.533
5.840	1.341
5.845	0.632
5.850	0.445
5.855	0.756
5.860	1.163
5.865	0.452
5.870	1.051
5.875	0.666
5.880	0.866
5.885	0.575
5.890	0.497
5.895	0.357
5.900	0.663
5.905	0.070
5.910	1.109
5.915	0.938
5.920	0.761
5.925	1.663
5.930	1.242
5.935	0.504
5.940	0.322
5.945	0.507
5.950	0.646
5.955	0.746
5.960	0.756
5.965	0.720
5.970	0.688
5.975	0.327
5.980	0.528
5.985	0.730
5.990	0.687
5.995	1.214
6.000	0.447
6.005	0.437
6.010	0.274
6.015	0.682
6.020	0.760
6.025	0.473
6.030	0.828
6.035	0.740
6.040	0.259
6.045	1.587
6.050	0.368
6.055	0.800
6.060	0.277
6.065	0.643
6.070	0.459
6.075	0.844
6.080	0.393
6.085	0.208
6.090	0.243
6.095	1.202
6.100	0.605
6.105	0.990
6.110	0.994
6.115	0.268
6.120	0.784
6.125	0.796
6.130	0.648
6.135	0.960
6.140	0.348
6.145	0.314
6.150	0.462
6.155	0.725
6.160	1.098
6.165	0.974
6.170	0.871
6.175	0.601
6.180	0.514
6.185	0.818
6.190	0.374
6.195	0.747
6.200	0.769
6.205	0.736
6.210	1.540
6.215	0.114
6.220	0.399
6.225	0.719
6.230	1.137
6.235	0.082
6.240	1.294
6.245	0.483
6.250	0.164
6.255	0.500
6.260	0.168
6.265	0.769
6.270	0.500
6.275	0.152
6.280	1.066
6.285	1.150
6.290	0.234
6.295	0.579
6.300	0.638
6.305	0.560
6.310	0.358
6.315	0.793
6.320	0.258
6.325	0.596
6.330	0.635
6.335	0.088
6.340	0.939
6.345	0.969
6.350	0.337
6.355	0.354
6.360	0.180
6.365	0.482
6.370	0.343
6.375	0.162
6.380	0.622
6.385	0.434
6.390	0.293
6.395	0.886
6.400	0.617
6.405	0.473
6.410	0.716
6.415	0.363
6.420	0.572
6.425	0.849
6.430	0.435
6.435	0.297
6.440	0.300
6.445	0.509
6.450	0.648
6.455	0.581
6.460	1.188
6.465	1.128
6.470	0.321
6.475	1.030
6.480	0.901
6.485	0.672
6.490	0.810
6.495	0.741
6.500	1.257
6.505	0.776
6.510	0.683
6.515	0.507
6.520	0.540
6.525	0.522
6.530	0.533
6.535	1.008
6.540	0.551
6.545	1.238
6.550	0.415
6.555	0.233
6.560	0.350
6.565	1.034
6.570	0.880
6.575	0.592
6.580	0.360
6.585	0.653
6.590	0.485
6.595	0.405
6.600	0.672
6.605	0.994
6.610	0.993
6.615	1.214
6.620	0.460
6.625	0.537
6.630	1.060
6.635	0.639
6.640	0.858
6.645	0.417
6.650	0.484
6.655	0.602
6.660	0.390
6.665	1.442
6.670	0.855
6.675	0.796
6.680	0.130
6.685	0.800
6.690	0.948
6.695	0.621
6.700	0.607
6.705	0.584
6.710	1.003
6.715	0.664
6.720	0.655
6.725	1.484
6.730	0.429
6.735	0.732
6.740	0.698
6.745	0.343
6.750	0.573
6.755	0.902
6.760	1.086
6.765	0.954
6.770	0.641
6.775	0.613
6.780	0.435
6.785	0.601
6.790	1.321
6.795	0.296
6.800	0.237
6.805	0.673
6.810	0.496
6.815	0.282
6.820	0.805
6.825	0.422
6.830	0.453
6.835	0.485
6.840	0.138
6.845	0.372
6.850	0.927
6.855	0.977
6.860	0.956
6.865	0.424
6.870	1.238
6.875	1.271
6.880	0.685
6.885	0.395
6.890	0.368
6.895	0.478
6.900	0.442
6.905	0.739
6.910	0.808
6.915	0.805
6.920	0.482
6.925	0.641
6.930	1.257
6.935	0.487
6.940	0.180
6.945	0.043
6.950	0.420
6.955	0.873
6.960	0.435
6.965	0.827
6.970	0.669
6.975	0.300
6.980	0.336
6.985	0.265
6.990	0.799
6.995	0.731
7.000	0.076
7.005	0.571
7.010	0.676
7.015	1.431
7.020	0.601
7.025	0.388
7.030	0.295
7.035	0.669
7.040	0.495
7.045	0.359
7.050	0.530
7.055	0.946
7.060	0.864
7.065	1.212
7.070	0.639
7.075	0.670
7.080	1.612
7.085	1.079
7.090	0.757
7.095	0.390
7.100	0.746
7.105	0.638
7.110	0.783
7.115	0.974
7.120	0.627
7.125	0.813
7.130	1.217
7.135	0.592
7.140	0.970
7.145	1.004
7.150	0.147
7.155	1.360
7.160	0.786
7.165	0.909
7.170	0.275
7.175	0.525
7.180	0.856
7.185	0.547
7.190	0.491
7.195	0.755
7.200	1.150
7.205	1.118
7.210	0.473
7.215	0.317
7.220	1.015
7.225	0.221
7.230	0.658
7.235	1.661
7.240	0.327
7.245	0.667
7.250	0.391
7.255	0.515
7.260	0.336
7.265	0.374
7.270	0.169
7.275	0.735
7.280	1.232
7.285	0.708
7.290	0.248
7.295	0.792
7.300	1.635
7.305	0.533
7.310	1.292
7.315	0.506
7.320	0.885
7.325	1.484
7.330	0.959
7.335	0.481
7.340	0.406
7.345	0.996
7.350	0.677
7.355	1.088
7.360	0.493
7.365	0.078
7.370	0.741
7.375	0.412
7.380	0.484
7.385	0.049
7.390	0.550
7.395	0.302
7.400	0.744
7.405	0.667
7.410	0.468
7.415	0.230
7.420	0.675
7.425	0.554
7.430	0.874
7.435	0.881
7.440	1.024
7.445	0.169
7.450	0.665
7.455	0.385
7.460	0.458
7.465	1.299
7.470	0.413
7.475	0.641
7.480	0.460
7.485	1.258
7.490	0.436
7.495	1.439
7.500	1.170
7.505	0.694
7.510	0.856
7.515	1.201
7.520	0.059
7.525	0.355
7.530	0.640
7.535	0.599
7.540	1.307
7.545	0.753
7.550	0.913
7.555	0.314
7.560	0.703
7.565	0.991
7.570	0.438
7.575	0.670
7.580	0.446
7.585	1.173
7.590	0.057
7.595	0.965
7.600	0.331
7.605	1.112
7.610	0.464
7.615	0.415
7.620	0.445
7.625	0.221
7.630	0.468
7.635	0.500
7.640	0.735
7.645	0.935
7.650	0.120
7.655	0.300
7.660	0.484
7.665	0.529
7.670	0.403
7.675	0.429
7.680	0.555
7.685	0.472
7.690	0.755
7.695	1.017
7.700	0.967
7.705	0.296
7.710	0.207
7.715	0.203
7.720	1.122
7.725	0.441
7.730	0.363
7.735	0.312
7.740	0.557
7.745	0.511
7.750	0.830
7.755	0.562
7.760	0.841
7.765	0.524
7.770	0.452
7.775	0.461
7.780	0.131
7.785	0.790
7.790	0.973
7.795	0.584
7.800	0.378
7.805	0.561
7.810	0.957
7.815	0.632
7.820	0.312
7.825	0.859
7.830	0.153
7.835	0.549
7.840	0.885
7.845	0.925
7.850	0.626
7.855	0.343
7.860	0.361
7.865	1.305
7.870	0.677
7.875	1.215
7.880	0.033
7.885	0.810
7.890	0.167
7.895	0.476
7.900	0.591
7.905	0.322
7.910	0.350
7.915	0.601
7.920	0.124
7.925	0.699
7.930	0.847
7.935	0.423
7.940	0.559
7.945	1.481
7.950	0.593
7.955	0.977
7.960	0.181
7.965	0.395
7.970	0.718
7.975	0.659
7.980	0.482
7.985	0.687
7.990	0.450
7.995	0.992
8.000	0.690
8.005	0.516
8.010	0.236
8.015	0.914
8.020	0.301
8.025	0.750
8.030	0.195
8.035	0.786
8.040	0.918
8.045	0.537
8.050	1.188
8.055	0.563
8.060	1.383
8.065	1.105
8.070	0.684
8.075	1.419
8.080	0.803
8.085	0.384
8.090	0.485
8.095	0.574
8.100	0.337
8.105	1.172
8.110	0.443
8.115	0.582
8.120	0.793
8.125	0.902
8.130	0.448
8.135	0.796
8.140	1.031
8.145	0.667
8.150	1.390
8.155	0.176
8.160	0.782
8.165	0.758
8.170	0.986
8.175	0.300
8.180	1.564
8.185	0.229
8.190	0.096
8.194	1.090
8.199	0.804
8.204	0.286
8.209	0.365
8.214	0.400
8.219	0.822
8.224	0.924
8.229	1.146
8.234	0.254
8.239	0.076
8.244	0.497
8.249	0.198
8.254	0.556
8.259	0.359
8.264	0.928
8.269	0.872
8.274	0.646
8.279	0.299
8.284	0.940
8.289	0.804
8.294	1.167
8.299	1.159
8.304	0.568
8.309	0.269
8.314	0.308
8.319	0.652
8.324	0.950
8.329	0.399
8.334	0.535
8.339	0.928
8.344	0.818
8.349	1.415
8.354	1.011
8.359	1.010
8.364	0.148
8.369	0.233
8.374	0.568
8.379	0.169
8.384	0.938
8.389	0.892
8.394	0.174
8.399	0.255
8.404	0.649
8.409	0.901
8.414	1.005
8.419	0.810
8.424	0.188
8.429	0.064
8.434	0.333
8.439	0.496
8.444	0.685
8.449	0.781
8.454	0.478
8.459	0.891
8.464	0.428
8.469	1.025
8.474	0.649
8.479	0.380
8.484	1.126
8.489	0.796
8.494	0.960
8.499	0.330
8.504	0.202
8.509	0.294
8.514	0.964
8.519	0.675
8.524	0.282
8.529	0.290
8.534	0.600
8.539	0.725
8.544	1.110
8.549	0.817
8.554	0.343
8.559	0.524
8.564	0.685
8.569	0.842
8.574	0.375
8.579	0.345
8.584	1.163
8.589	0.742
8.594	0.679
8.599	0.380
8.604	0.331
8.609	0.957
8.614	0.809
8.619	1.104
8.624	0.181
8.629	0.928
8.634	0.810
8.639	0.510
8.644	0.675
8.649	0.768
8.654	0.763
8.659	0.706
8.664	1.457
8.669	0.659
8.674	0.545
8.679	0.368
8.684	0.877
8.689	1.251
8.694	0.966
8.699	0.971
8.704	0.651
8.709	0.770
8.714	0.467
8.719	0.790
8.724	0.069
8.729	1.095
8.734	1.009
8.739	1.104
8.744	1.276
8.749	0.092
8.754	0.526
8.759	0.506
8.764	0.851
8.769	0.255
8.774	0.424
8.779	0.473
8.784	1.176
8.789	1.258
8.794	0.869
8.799	0.731
8.804	0.236
8.809	1.155
8.814	0.721
8.819	1.462
8.824	0.355
8.829	0.985
8.834	0.176
8.839	0.187
8.844	0.913
8.849	0.575
8.854	1.603
8.859	1.143
8.864	0.308
8.869	0.775
8.874	1.594
8.879	0.231
8.884	0.599
8.889	0.600
8.894	0.588
8.899	0.839
8.904	0.799
8.909	0.539
8.914	0.726
8.919	0.404
8.924	0.851
8.929	0.046
8.934	0.898
8.939	0.378
8.944	0.061
8.949	0.778
8.954	0.637
8.959	0.850
8.964	0.441
8.969	0.745
8.974	1.119
8.979	0.814
8.984	0.490
8.989	0.326
8.994	0.358
8.999	1.021
9.004	1.135
9.009	0.416
9.014	0.050
9.019	0.611
9.024	0.761
9.029	0.283
9.034	0.280
9.039	0.964
9.044	1.056
9.049	1.115
9.054	1.512
9.059	0.447
9.064	1.053
9.069	0.226
9.074	0.313
9.079	0.125
9.084	0.167
9.089	0.679
9.094	0.872
9.099	0.761
9.104	0.634
9.109	0.647
9.114	0.431
9.119	0.710
9.124	0.504
9.129	0.289
9.134	0.188
9.139	0.478
9.144	0.356
9.149	1.051
9.154	0.654
9.159	0.457
9.164	0.548
9.169	0.239
9.174	0.273
9.179	0.477
9.184	1.396
9.189	0.646
9.194	0.763
9.199	1.054
9.204	0.370
9.209	1.039
9.214	0.881
9.219	0.651
9.224	0.526
9.229	0.777
9.234	0.481
9.239	0.705
9.244	1.320
9.249	0.762
9.254	0.530
9.259	0.454
9.264	0.871
9.269	0.732
9.274	0.723
9.279	0.113
9.284	0.581
9.289	1.016
9.294	1.487
9.299	0.279
9.304	0.310
9.309	0.482
9.314	0.535
9.319	1.464
9.324	0.192
9.329	0.271
9.334	0.611
9.339	0.844
9.344	0.900
9.349	0.406
9.354	0.874
9.359	0.522
9.364	0.224
9.369	0.540
9.374	1.283
9.379	0.406
9.384	0.655
9.389	0.828
9.394	0.835
9.399	0.491
9.404	1.351
9.409	0.400
9.414	0.320
9.419	0.696
9.424	0.508
9.429	0.400
9.434	1.206
9.439	0.469
9.444	0.338
9.449	0.529
9.454	0.804
9.459	0.445
9.464	0.526
9.469	0.383
9.474	0.113
9.479	0.624
9.484	0.338
9.489	0.469
9.494	0.809
9.499	0.515
9.504	0.620
9.509	0.300
9.514	1.297
9.519	0.187
9.524	0.557
9.529	0.245
9.534	0.663
9.539	0.552
9.544	0.777
9.549	0.444
9.554	0.849
9.559	0.640
9.564	0.960
9.569	0.571
9.574	0.943
9.579	1.279
9.584	0.511
9.589	0.544
9.594	0.712
9.599	1.085
9.604	0.164
9.609	0.705
9.614	0.597
9.619	0.656
9.624	0.712
9.629	0.355
9.634	0.337
9.639	1.311
9.644	1.501
9.649	1.133
9.654	0.542
9.659	1.074
9.664	0.259
9.669	0.263
9.674	1.010
9.679	0.282
9.684	0.372
9.689	0.872
9.694	0.299
9.699	1.585
9.704	0.762
9.709	1.389
9.714	0.784
9.719	0.624
9.724	0.759
9.729	0.913
9.734	0.547
9.739	0.204
9.744	0.888
9.749	0.177
9.754	0.228
9.759	0.304
9.764	1.074
9.769	0.660
9.774	0.374
9.779	1.010
9.784	0.441
9.789	0.391
9.794	0.283
9.799	0.495
9.804	0.750
9.809	0.361
9.814	0.622
9.819	0.759
9.824	0.600
9.829	0.704
9.834	0.849
9.839	0.435
9.844	0.528
9.849	1.046
9.854	0.163
9.859	0.229
9.864	0.850
9.869	1.400
9.874	0.535
9.879	0.580
9.884	0.823
9.889	0.409
9.894	0.773
9.899	0.461
9.904	0.451
9.909	0.608
9.914	0.429
9.919	0.940
9.924	0.443
9.929	0.701
9.934	0.460
9.939	0.486
9.944	1.661
9.949	0.728
9.954	1.156
9.959	0.248
9.964	0.651
9.969	0.913
9.974	0.897
9.979	0.591
9.984	1.103
9.989	0.605
9.994	0.289
[truncated: 1 more rows]
