# Supplementary material for: Chemometric Analysis of a Ternary Mixture of Caffeine, Quinic Acid, and Nicotinic Acid by Terahertz Spectroscopy
Source: ACS Omega. 2022 Sep 27;7(40):35783–91. doi: 10.1021/acsomega.2c03808 (PMC9558605; doi:10.1021/acsomega.2c03808)
Supplement: Supplementary file 2 — ao2c03808_si_002.zip [file ao2c03808_si_002.zip › data_and_codes/extended_data/id0-48_run001/fda-5-6.csv]

0.000	916.446
0.005	648.381
0.010	619.908
0.015	1120.005
0.020	1522.899
0.025	292.275
0.030	644.367
0.035	658.434
0.040	501.761
0.045	1117.972
0.050	692.209
0.055	1276.234
0.060	454.345
0.065	68.563
0.070	1042.652
0.075	1015.020
0.080	1317.723
0.085	992.533
0.090	228.557
0.095	371.821
0.100	738.466
0.105	1085.434
0.110	1646.562
0.115	1258.160
0.120	3284.833
0.125	2829.561
0.130	1766.179
0.135	2912.867
0.140	3477.175
0.145	3688.421
0.150	4124.957
0.155	3956.270
0.160	3502.931
0.165	2646.741
0.170	2184.701
0.175	3353.206
0.180	3816.713
0.185	3401.872
0.190	4435.510
0.195	5868.783
0.200	6416.367
0.205	5868.090
0.210	6185.153
0.215	5948.205
0.220	6898.714
0.225	6718.227
0.230	7527.744
0.235	8755.059
0.240	7828.994
0.245	7570.566
0.250	7530.081
0.255	7403.961
0.260	7107.056
0.265	7996.265
0.270	7889.935
0.275	9513.718
0.280	9245.425
0.285	8283.410
0.290	8721.497
0.295	9354.965
0.300	9106.480
0.305	9019.731
0.310	9683.458
0.315	9237.410
0.320	9517.552
0.325	9303.625
0.330	10052.524
0.335	9212.838
0.340	9188.221
0.345	8904.046
0.350	9741.286
0.355	9869.104
0.360	8850.111
0.365	9663.016
0.370	10333.401
0.375	10116.246
0.380	9161.144
0.385	9469.384
0.390	9230.694
0.395	9415.435
0.400	8978.183
0.405	9360.231
0.410	9386.182
0.415	9378.234
0.420	9045.125
0.425	8996.034
0.430	9227.691
0.435	8693.540
0.440	8616.070
0.445	9305.186
0.450	9570.455
0.455	8866.471
0.460	9457.701
0.465	8867.066
0.470	8864.417
0.475	8855.455
0.480	8904.619
0.485	9025.044
0.490	8953.829
0.495	8709.520
0.500	8517.053
0.505	8714.092
0.510	8644.736
0.515	8657.926
0.520	8585.219
0.525	8588.511
0.530	8320.970
0.535	8323.913
0.540	8759.081
0.545	8521.987
0.550	7516.310
0.555	5114.609
0.560	3380.562
0.565	6811.005
0.570	7845.166
0.575	8057.966
0.580	8430.100
0.585	8316.938
0.590	8078.583
0.595	8272.459
0.600	8384.351
0.605	7895.241
0.610	8102.402
0.615	8140.827
0.620	7801.085
0.625	7816.181
0.630	7819.777
0.635	7723.584
0.640	7634.602
0.645	7599.268
0.650	7376.830
0.655	7741.403
0.660	7465.789
0.665	7221.164
0.670	7374.356
0.675	7407.632
0.680	7210.769
0.685	7160.909
0.690	6973.764
0.695	6949.990
0.700	6870.760
0.705	6432.598
0.710	6545.547
0.715	6481.223
0.720	6272.786
0.725	6274.627
0.730	6141.132
0.735	6070.665
0.740	6122.077
0.745	5640.106
0.750	4517.245
0.755	3051.084
0.760	4979.310
0.765	5529.795
0.770	5605.831
0.775	5810.514
0.780	5830.921
0.785	5652.942
0.790	5515.419
0.795	5668.512
0.800	5439.458
0.805	5315.962
0.810	5260.403
0.815	5174.624
0.820	5145.101
0.825	5103.844
0.830	4848.451
0.835	4924.646
0.840	4994.109
0.845	4741.899
0.850	4724.232
0.855	4887.116
0.860	4765.155
0.865	4803.451
0.870	4765.644
0.875	4738.811
0.880	4799.109
0.885	4689.027
0.890	4630.745
0.895	4701.489
0.900	4520.044
0.905	4369.388
0.910	4473.178
0.915	4307.123
0.920	4123.616
0.925	4123.741
0.930	4094.705
0.935	4052.871
0.940	3965.351
0.945	3836.396
0.950	3875.896
0.955	3870.206
0.960	3731.222
0.965	3720.160
0.970	3690.619
0.975	3714.723
0.980	3491.976
0.985	3275.574
0.990	2208.563
0.995	2960.193
1.000	3267.247
1.005	3598.294
1.010	3587.357
1.015	3343.895
1.020	3385.966
1.025	3385.301
1.030	3290.257
1.035	3141.939
1.040	3069.203
1.045	3088.788
1.050	3046.649
1.055	2854.854
1.060	2893.976
1.065	2905.928
1.070	2796.372
1.075	2678.397
1.080	2646.843
1.085	2498.028
1.090	2108.161
1.095	1014.140
1.100	155.872
1.105	883.432
1.110	1501.409
1.115	811.128
1.120	1548.413
1.125	2165.049
1.130	2379.108
1.135	2386.374
1.140	2287.801
1.145	2211.310
1.150	1876.649
1.155	1042.389
1.160	709.173
1.165	97.381
1.170	562.584
1.175	1445.349
1.180	1825.981
1.185	2008.919
1.190	2104.637
1.195	2026.878
1.200	2035.204
1.205	1737.103
1.210	611.655
1.215	1374.346
1.220	1823.202
1.225	1785.906
1.230	952.451
1.235	1268.708
1.240	1808.186
1.245	2074.771
1.250	2075.469
1.255	2088.607
1.260	2064.192
1.265	1991.829
1.270	2034.252
1.275	1967.888
1.280	1823.465
1.285	1889.675
1.290	1935.944
1.295	1808.506
1.300	1859.973
1.305	1882.459
1.310	1835.858
1.315	1849.485
1.320	1821.395
1.325	1621.686
1.330	1774.531
1.335	1775.309
1.340	1798.445
1.345	1846.327
1.350	1711.862
1.355	1714.312
1.360	1763.434
1.365	1681.688
1.370	1630.628
1.375	1642.228
1.380	1618.407
1.385	1537.442
1.390	1501.700
1.395	1445.601
1.400	1364.983
1.405	1143.350
1.410	463.144
1.415	40.583
1.420	729.304
1.425	1184.575
1.430	1371.423
1.435	1485.060
1.440	1490.232
1.445	1458.690
1.450	1514.242
1.455	1546.135
1.460	1479.042
1.465	1474.569
1.470	1496.485
1.475	1435.291
1.480	1400.523
1.485	1386.135
1.490	1376.121
1.495	1335.454
1.500	1283.665
1.505	1289.839
1.510	1284.353
1.515	1239.976
1.520	1222.895
1.525	1246.298
1.530	1231.607
1.535	1206.564
1.540	1194.070
1.545	1143.995
1.550	1191.469
1.555	1166.186
1.560	1152.403
1.565	1189.209
1.570	1154.765
1.575	1102.126
1.580	1113.630
1.585	1090.592
1.590	1001.703
1.595	948.395
1.600	788.326
1.605	263.251
1.610	475.799
1.615	768.011
1.620	858.748
1.625	864.257
1.630	833.385
1.635	814.176
1.640	789.528
1.645	714.525
1.650	654.508
1.655	519.935
1.660	182.370
1.665	40.726
1.670	26.317
1.675	42.502
1.680	82.742
1.685	309.693
1.690	478.944
1.695	553.678
1.700	551.395
1.705	496.395
1.710	343.534
1.715	73.401
1.720	27.201
1.725	51.797
1.730	237.698
1.735	426.876
1.740	525.543
1.745	572.082
1.750	596.848
1.755	585.851
1.760	570.888
1.765	320.779
1.770	410.431
1.775	523.676
1.780	561.892
1.785	549.949
1.790	519.132
1.795	357.625
1.800	120.149
1.805	264.252
1.810	450.337
1.815	508.101
1.820	518.565
1.825	523.286
1.830	514.613
1.835	503.102
1.840	489.839
1.845	483.789
1.850	465.409
1.855	440.369
1.860	405.919
1.865	290.548
1.870	62.960
1.875	72.575
1.880	283.198
1.885	386.663
1.890	421.905
1.895	440.346
1.900	445.872
1.905	433.828
1.910	407.904
1.915	363.796
1.920	154.678
1.925	8.170
1.930	233.134
1.935	346.766
1.940	384.500
1.945	395.215
1.950	394.160
1.955	392.853
1.960	388.693
1.965	381.460
1.970	379.760
1.975	379.463
1.980	370.781
1.985	369.743
1.990	366.563
1.995	358.210
2.000	353.190
2.005	346.832
2.010	340.369
2.015	337.362
2.020	270.364
2.025	290.878
2.030	297.349
2.035	279.784
2.040	211.245
2.045	50.851
2.050	156.571
2.055	230.333
2.060	251.553
2.065	249.153
2.070	236.757
2.075	179.159
2.080	79.702
2.085	174.008
2.090	210.545
2.095	215.931
2.100	215.997
2.105	211.459
2.110	205.380
2.115	202.553
2.120	199.635
2.125	195.251
2.130	189.417
2.135	184.350
2.140	180.020
2.145	170.275
2.150	157.886
2.155	141.516
2.160	104.425
2.165	29.085
2.170	3.176
2.175	43.582
2.180	90.296
2.185	106.869
2.190	104.756
2.195	50.693
2.200	5.622
2.205	23.967
2.210	68.566
2.215	85.152
2.220	46.085
2.225	4.667
2.230	12.530
2.235	55.342
2.240	81.546
2.245	86.731
2.250	81.647
2.255	75.945
2.260	52.265
2.265	11.259
2.270	8.689
2.275	14.708
2.280	50.027
2.285	73.550
2.290	82.068
2.295	88.312
2.300	89.278
2.305	91.253
2.310	89.715
2.315	89.678
2.320	80.062
2.325	74.701
2.330	80.247
2.335	78.999
2.340	74.536
2.345	50.355
2.350	7.025
2.355	43.374
2.360	59.321
2.365	55.317
2.370	20.268
2.375	30.644
2.380	48.648
2.385	49.183
2.390	20.053
2.395	2.260
2.400	5.619
2.405	23.921
2.410	43.461
2.415	55.963
2.420	60.224
2.425	60.056
2.430	57.581
2.435	49.387
2.440	56.609
2.445	60.156
2.450	46.950
2.455	44.698
2.460	31.888
2.465	6.473
2.470	6.219
2.475	12.989
2.480	35.294
2.485	47.831
2.490	54.442
2.495	56.867
2.500	58.688
2.505	60.163
2.510	58.498
2.515	58.073
2.520	59.303
2.525	58.964
2.530	58.258
2.535	58.774
2.540	58.732
2.545	58.985
2.550	58.717
2.555	57.588
2.560	57.514
2.565	57.425
2.570	49.225
2.575	46.018
2.580	52.263
2.585	53.705
2.590	53.388
2.595	50.476
2.600	48.953
2.605	46.638
2.610	43.567
2.615	39.217
2.620	36.589
2.625	30.294
2.630	16.057
2.635	4.559
2.640	3.085
2.645	1.107
2.650	2.254
2.655	6.392
2.660	12.147
2.665	11.032
2.670	3.595
2.675	16.029
2.680	26.825
2.685	26.871
2.690	13.095
2.695	8.868
2.700	25.943
2.705	32.238
2.710	35.119
2.715	36.866
2.720	36.096
2.725	36.008
2.730	34.363
2.735	34.247
2.740	32.887
2.745	28.093
2.750	24.996
2.755	23.341
2.760	18.991
2.765	13.260
2.770	3.743
2.775	1.884
2.780	2.014
2.785	2.583
2.790	4.797
2.795	10.139
2.800	15.426
2.805	19.267
2.810	23.262
2.815	25.857
2.820	27.999
2.825	28.894
2.830	29.124
2.835	29.326
2.840	29.852
2.845	29.321
2.850	29.167
2.855	28.886
2.860	27.250
2.865	25.105
2.870	23.833
2.875	22.724
2.880	12.245
2.885	3.435
2.890	3.170
2.895	5.225
2.900	13.691
2.905	17.465
2.910	20.498
2.915	20.843
2.920	20.153
2.925	20.418
2.930	20.205
2.935	18.947
2.940	18.945
2.945	16.508
2.950	14.962
2.955	11.939
2.960	10.215
2.965	3.336
2.970	2.660
2.975	1.018
2.980	1.676
2.985	2.041
2.990	4.724
2.995	6.980
3.000	5.082
3.005	1.204
3.010	0.468
3.015	0.393
3.020	0.997
3.025	3.042
3.030	1.662
3.035	4.281
3.040	4.453
3.045	1.747
3.050	1.285
3.055	2.308
3.060	4.730
3.065	5.801
3.070	7.252
3.075	6.635
3.080	6.469
3.085	7.720
3.090	5.885
3.095	6.435
3.100	6.500
3.105	7.456
3.110	6.110
3.115	7.670
3.120	6.693
3.125	4.880
3.130	2.365
3.135	0.741
3.140	0.766
3.145	1.011
3.150	2.168
3.155	1.710
3.160	4.070
3.165	1.786
3.170	1.139
3.175	0.132
3.180	2.394
3.185	2.570
3.190	0.174
3.195	3.745
3.200	2.538
3.205	3.740
3.210	4.263
3.215	1.330
3.220	2.207
3.225	3.400
3.230	2.543
3.235	2.562
3.240	0.516
3.245	1.683
3.250	2.896
3.255	3.302
3.260	4.023
3.265	4.382
3.270	4.977
3.275	2.864
3.280	3.919
3.285	1.969
3.290	2.263
3.295	2.132
3.300	3.066
3.305	3.687
3.310	2.162
3.315	2.901
3.320	2.570
3.325	1.850
3.330	1.403
3.335	0.741
3.340	0.715
3.345	0.812
3.350	0.821
3.355	0.982
3.360	2.298
3.365	2.472
3.370	1.971
3.375	3.251
3.380	2.804
3.385	3.925
3.390	1.109
3.395	1.859
3.400	2.598
3.405	2.286
3.410	2.240
3.415	2.105
3.420	1.307
3.425	1.339
3.430	1.816
3.435	0.793
3.440	1.644
3.445	2.694
3.450	3.060
3.455	2.343
3.460	2.709
3.465	1.291
3.470	2.348
3.475	2.149
3.480	2.414
3.485	1.056
3.490	2.098
3.495	2.538
3.500	1.546
3.505	0.389
3.510	1.374
3.515	1.145
3.520	1.475
3.525	1.989
3.530	1.783
3.535	3.287
3.540	0.395
3.545	0.844
3.550	0.128
3.555	1.370
3.560	2.473
3.565	1.740
3.570	2.860
3.575	2.124
3.580	2.558
3.585	2.775
3.590	2.129
3.595	1.189
3.600	1.590
3.605	0.595
3.610	0.562
3.615	1.041
3.620	0.431
3.625	0.925
3.630	1.033
3.635	2.233
3.640	1.394
3.645	1.251
3.650	0.335
3.655	0.707
3.660	1.039
3.665	0.921
3.670	2.026
3.675	0.592
3.680	0.788
3.685	1.012
3.690	0.991
3.695	1.623
3.700	0.404
3.705	2.704
3.710	1.231
3.715	1.349
3.720	0.874
3.725	2.177
3.730	0.639
3.735	0.703
3.740	1.055
3.745	1.232
3.750	1.445
3.755	2.197
3.760	1.935
3.765	1.853
3.770	2.569
3.775	1.161
3.780	0.757
3.785	2.591
3.790	2.037
3.795	1.133
3.800	0.682
3.805	0.346
3.810	0.597
3.815	0.772
3.820	1.001
3.825	1.507
3.830	0.871
3.835	0.660
3.840	1.224
3.845	0.868
3.850	1.424
3.855	0.542
3.860	1.407
3.865	0.520
3.870	1.253
3.875	1.346
3.880	2.365
3.885	0.546
3.890	1.855
3.895	2.406
3.900	0.938
3.905	1.363
3.910	0.945
3.915	2.227
3.920	1.107
3.925	1.145
3.930	1.025
3.935	2.584
3.940	0.878
3.945	0.556
3.950	0.471
3.955	0.919
3.960	0.350
3.965	0.631
3.970	0.698
3.975	0.383
3.980	0.812
3.985	0.935
3.990	0.847
3.995	0.873
4.000	0.726
4.005	0.839
4.010	0.113
4.015	1.219
4.020	0.385
4.025	1.092
4.030	1.228
4.035	0.857
4.040	0.536
4.045	0.199
4.050	0.332
4.055	0.898
4.060	0.796
4.065	1.307
4.070	0.595
4.075	0.876
4.080	1.373
4.085	0.653
4.090	0.023
4.095	0.609
4.100	0.456
4.105	0.411
4.110	0.943
4.115	0.398
4.120	0.705
4.125	0.760
4.130	1.290
4.135	1.901
4.140	0.499
4.145	0.634
4.150	0.937
4.155	0.513
4.160	0.766
4.165	0.851
4.170	0.747
4.175	0.480
4.180	0.099
4.185	0.921
4.190	0.697
4.195	0.447
4.200	0.650
4.205	0.602
4.210	0.267
4.215	1.180
4.220	1.181
4.225	0.641
4.230	0.842
4.235	0.567
4.240	0.977
4.245	1.048
4.250	0.487
4.255	0.762
4.260	1.245
4.265	0.253
4.270	0.956
4.275	0.833
4.280	1.051
4.285	0.645
4.290	0.731
4.295	0.619
4.300	0.855
4.305	0.733
4.310	2.185
4.315	0.589
4.320	1.356
4.325	0.796
4.330	0.379
4.335	0.783
4.340	0.753
4.345	0.736
4.350	1.103
4.355	0.570
4.360	0.304
4.365	1.317
4.370	0.393
4.375	0.458
4.380	0.922
4.385	0.290
4.390	0.724
4.395	0.818
4.400	0.349
4.405	0.121
4.410	0.832
4.415	1.020
4.420	0.685
4.425	0.708
4.430	0.436
4.435	0.442
4.440	0.702
4.445	0.917
4.450	0.190
4.455	0.319
4.460	0.296
4.465	0.993
4.470	0.249
4.475	1.559
4.480	0.691
4.485	0.602
4.490	0.668
4.495	0.450
4.500	0.630
4.505	0.300
4.510	0.949
4.515	0.731
4.520	0.854
4.525	0.561
4.530	0.641
4.535	0.648
4.540	1.074
4.545	0.915
4.550	0.620
4.555	0.626
4.560	0.428
4.565	1.347
4.570	0.325
4.575	0.563
4.580	0.804
4.585	0.461
4.590	0.347
4.595	0.203
4.600	0.483
4.605	1.135
4.610	1.058
4.615	0.570
4.620	0.899
4.625	0.881
4.630	1.489
4.635	1.176
4.640	1.260
4.645	0.686
4.650	0.612
4.655	0.276
4.660	0.549
4.665	0.479
4.670	0.289
4.675	0.933
4.680	0.481
4.685	0.494
4.690	0.732
4.695	0.453
4.700	0.129
4.705	0.412
4.710	0.840
4.715	0.370
4.720	0.353
4.725	0.879
4.730	0.780
4.735	0.819
4.740	0.521
4.745	0.751
4.750	0.192
4.755	0.847
4.760	0.387
4.765	0.429
4.770	1.190
4.775	0.384
4.780	0.902
4.785	0.575
4.790	0.895
4.795	0.104
4.800	0.533
4.805	0.960
4.810	0.581
4.815	0.860
4.820	1.548
4.825	1.263
4.830	0.526
4.835	0.144
4.840	0.889
4.845	0.325
4.850	0.694
4.855	0.986
4.860	0.543
4.865	0.509
4.870	0.949
4.875	0.551
4.880	0.695
4.885	1.018
4.890	0.064
4.895	0.497
4.900	0.837
4.905	0.408
4.910	0.415
4.915	0.947
4.920	0.269
4.925	0.947
4.930	0.557
4.935	0.740
4.940	1.316
4.945	0.869
4.950	0.406
4.955	0.692
4.960	0.736
4.965	0.320
4.970	0.313
4.975	0.698
4.980	0.368
4.985	1.301
4.990	0.866
4.995	0.358
5.000	0.545
5.005	1.333
5.010	0.249
5.015	0.378
5.020	1.314
5.025	0.679
5.030	0.620
5.035	0.551
5.040	0.794
5.045	0.423
5.050	0.556
5.055	1.020
5.060	0.400
5.065	0.369
5.070	0.356
5.075	0.505
5.080	0.707
5.085	0.601
5.090	0.367
5.095	0.144
5.100	1.231
5.105	1.059
5.110	0.976
5.115	0.415
5.120	0.647
5.125	0.413
5.130	0.956
5.135	1.083
5.140	0.833
5.145	0.730
5.150	0.394
5.155	0.540
5.160	0.610
5.165	0.192
5.170	0.899
5.175	0.691
5.180	0.332
5.185	0.194
5.190	0.462
5.195	0.475
5.200	1.129
5.205	0.900
5.210	1.038
5.215	0.256
5.220	0.714
5.225	0.549
5.230	0.662
5.235	1.004
5.240	0.489
5.245	0.187
5.250	0.094
5.255	0.800
5.260	0.787
5.265	0.506
5.270	0.256
5.275	0.160
5.280	0.415
5.285	1.279
5.290	0.361
5.295	0.766
5.300	0.179
5.305	0.932
5.310	0.253
5.315	0.561
5.320	0.554
5.325	0.492
5.330	0.785
5.335	0.507
5.340	0.910
5.345	0.638
5.350	1.432
5.355	0.990
5.360	0.636
5.365	1.038
5.370	0.418
5.375	0.475
5.380	0.795
5.385	0.398
5.390	0.837
5.395	0.465
5.400	0.833
5.405	0.530
5.410	0.539
5.415	0.252
5.420	1.390
5.425	0.130
5.430	0.153
5.435	0.317
5.440	0.623
5.445	0.942
5.450	1.191
5.455	0.601
5.460	0.903
5.465	0.240
5.470	0.519
5.475	0.168
5.480	1.002
5.485	0.373
5.490	0.789
5.495	1.519
5.500	0.837
5.505	0.824
5.510	0.953
5.515	0.848
5.520	0.580
5.525	0.430
5.530	0.783
5.535	0.754
5.540	0.552
5.545	0.994
5.550	0.978
5.555	0.799
5.560	0.748
5.565	0.146
5.570	0.439
5.575	0.141
5.580	0.591
5.585	0.841
5.590	0.821
5.595	0.778
5.600	0.493
5.605	0.415
5.610	0.794
5.615	0.715
5.620	0.789
5.625	0.945
5.630	0.569
5.635	1.093
5.640	0.445
5.645	0.618
5.650	0.695
5.655	0.883
5.660	0.500
5.665	0.550
5.670	1.210
5.675	0.969
5.680	0.444
5.685	0.499
5.690	0.579
5.695	0.770
5.700	0.662
5.705	0.699
5.710	0.719
5.715	0.682
5.720	1.092
5.725	1.416
5.730	0.996
5.735	0.492
5.740	0.479
5.745	0.478
5.750	0.785
5.755	0.854
5.760	0.555
5.765	0.820
5.770	1.719
5.775	0.447
5.780	1.352
5.785	0.926
5.790	0.455
5.795	0.432
5.800	0.397
5.805	0.933
5.810	1.564
5.815	1.109
5.820	0.853
5.825	0.229
5.830	0.447
5.835	0.344
5.840	0.862
5.845	0.399
5.850	1.417
5.855	0.723
5.860	1.059
5.865	0.662
5.870	0.306
5.875	0.713
5.880	0.621
5.885	1.118
5.890	0.536
5.895	0.535
5.900	0.240
5.905	0.495
5.910	0.731
5.915	1.038
5.920	1.288
5.925	1.083
5.930	1.192
5.935	0.811
5.940	0.769
5.945	0.573
5.950	0.648
5.955	1.153
5.960	0.583
5.965	0.445
5.970	0.967
5.975	0.594
5.980	0.203
5.985	0.489
5.990	0.413
5.995	0.371
6.000	1.649
6.005	0.522
6.010	0.867
6.015	0.564
6.020	1.079
6.025	0.941
6.030	0.918
6.035	0.928
6.040	0.858
6.045	0.713
6.050	0.530
6.055	1.183
6.060	0.224
6.065	0.060
6.070	0.895
6.075	0.065
6.080	1.036
6.085	0.405
6.090	1.424
6.095	0.674
6.100	0.194
6.105	0.314
6.110	1.029
6.115	0.974
6.120	0.767
6.125	0.194
6.130	1.003
6.135	1.112
6.140	0.358
6.145	0.849
6.150	0.669
6.155	0.296
6.160	0.954
6.165	0.759
6.170	0.211
6.175	1.062
6.180	0.610
6.185	1.475
6.190	0.880
6.195	0.069
6.200	0.754
6.205	1.299
6.210	0.823
6.215	0.442
6.220	0.524
6.225	1.221
6.230	1.085
6.235	0.937
6.240	1.348
6.245	0.206
6.250	0.761
6.255	0.604
6.260	1.343
6.265	0.527
6.270	0.662
6.275	1.143
6.280	1.313
6.285	0.208
6.290	0.532
6.295	0.233
6.300	0.474
6.305	0.971
6.310	0.454
6.315	0.768
6.320	0.203
6.325	0.888
6.330	0.317
6.335	0.091
6.340	0.345
6.345	0.413
6.350	0.246
6.355	0.947
6.360	0.724
6.365	1.039
6.370	0.751
6.375	0.388
6.380	0.400
6.385	0.775
6.390	1.206
6.395	0.736
6.400	0.391
6.405	0.089
6.410	0.472
6.415	0.874
6.420	0.206
6.425	0.548
6.430	0.611
6.435	0.377
6.440	0.497
6.445	0.159
6.450	1.122
6.455	1.173
6.460	0.708
6.465	0.445
6.470	0.424
6.475	0.408
6.480	1.279
6.485	0.841
6.490	0.679
6.495	0.569
6.500	0.990
6.505	1.045
6.510	0.565
6.515	0.571
6.520	0.492
6.525	0.422
6.530	0.667
6.535	0.409
6.540	0.182
6.545	0.457
6.550	0.690
6.555	0.949
6.560	0.664
6.565	0.328
6.570	0.628
6.575	0.588
6.580	0.627
6.585	0.804
6.590	0.494
6.595	0.286
6.600	0.252
6.605	0.631
6.610	0.498
6.615	0.724
6.620	0.718
6.625	0.141
6.630	0.185
6.635	0.970
6.640	0.327
6.645	0.186
6.650	0.059
6.655	0.843
6.660	0.761
6.665	0.427
6.670	0.281
6.675	0.184
6.680	0.724
6.685	0.880
6.690	0.967
6.695	0.519
6.700	0.854
6.705	0.909
6.710	0.558
6.715	0.782
6.720	0.247
6.725	0.898
6.730	0.647
6.735	0.750
6.740	0.271
6.745	0.399
6.750	1.112
6.755	1.122
6.760	0.783
6.765	0.050
6.770	0.488
6.775	0.414
6.780	0.462
6.785	0.377
6.790	0.273
6.795	0.413
6.800	0.407
6.805	0.449
6.810	0.331
6.815	0.393
6.820	0.566
6.825	0.523
6.830	1.045
6.835	0.961
6.840	0.706
6.845	0.729
6.850	0.983
6.855	0.242
6.860	0.823
6.865	1.399
6.870	0.862
6.875	1.556
6.880	0.835
6.885	0.134
6.890	0.402
6.895	0.978
6.900	0.388
6.905	0.387
6.910	0.719
6.915	1.312
6.920	0.848
6.925	0.689
6.930	0.536
6.935	0.496
6.940	1.327
6.945	1.555
6.950	0.377
6.955	0.505
6.960	0.357
6.965	0.516
6.970	1.229
6.975	0.175
6.980	0.908
6.985	0.756
6.990	0.641
6.995	0.589
7.000	0.611
7.005	0.413
7.010	1.418
7.015	0.995
7.020	1.232
7.025	0.734
7.030	0.483
7.035	1.261
7.040	0.451
7.045	0.623
7.050	1.149
7.055	1.053
7.060	0.590
7.065	0.570
7.070	0.792
7.075	1.241
7.080	0.688
7.085	0.147
7.090	0.307
7.095	0.026
7.100	0.391
7.105	0.251
7.110	0.732
7.115	0.762
7.120	0.763
7.125	0.097
7.130	0.695
7.135	0.771
7.140	0.626
7.145	1.315
7.150	0.126
7.155	0.301
7.160	1.765
7.165	0.167
7.170	0.475
7.175	0.607
7.180	0.200
7.185	0.975
7.190	0.986
7.195	0.755
7.200	0.790
7.205	0.559
7.210	1.294
7.215	0.520
7.220	0.936
7.225	0.735
7.230	0.075
7.235	0.919
7.240	0.395
7.245	0.526
7.250	0.290
7.255	1.098
7.260	0.731
7.265	0.880
7.270	0.848
7.275	0.935
7.280	0.402
7.285	0.498
7.290	0.756
7.295	0.550
7.300	0.717
7.305	0.384
7.310	0.729
7.315	0.558
7.320	0.655
7.325	0.803
7.330	1.281
7.335	0.423
7.340	0.392
7.345	0.826
7.350	0.497
7.355	0.410
7.360	0.076
7.365	0.332
7.370	0.812
7.375	0.411
7.380	0.525
7.385	0.479
7.390	0.111
7.395	0.479
7.400	0.504
7.405	1.126
7.410	0.300
7.415	0.442
7.420	0.859
7.425	0.815
7.430	0.415
7.435	1.111
7.440	1.386
7.445	0.699
7.450	0.492
7.455	0.391
7.460	0.628
7.465	0.720
7.470	0.830
7.475	0.630
7.480	0.714
7.485	0.705
7.490	0.394
7.495	0.117
7.500	0.501
7.505	0.930
7.510	1.445
7.515	0.337
7.520	0.372
7.525	0.814
7.530	0.917
7.535	0.409
7.540	0.446
7.545	1.264
7.550	0.820
7.555	0.942
7.560	0.110
7.565	0.718
7.570	0.201
7.575	1.350
7.580	0.255
7.585	0.625
7.590	0.849
7.595	0.387
7.600	0.344
7.605	0.760
7.610	0.314
7.615	0.808
7.620	0.516
7.625	0.161
7.630	0.113
7.635	0.310
7.640	1.147
7.645	0.343
7.650	0.619
7.655	0.583
7.660	1.134
7.665	1.065
7.670	1.028
7.675	1.231
7.680	0.941
7.685	0.440
7.690	0.335
7.695	0.821
7.700	0.832
7.705	0.689
7.710	0.745
7.715	0.296
7.720	0.433
7.725	0.389
7.730	0.661
7.735	0.385
7.740	0.747
7.745	0.995
7.750	0.522
7.755	0.565
7.760	0.456
7.765	0.593
7.770	0.379
7.775	0.060
7.780	0.739
7.785	0.910
7.790	0.493
7.795	0.163
7.800	0.645
7.805	0.494
7.810	0.227
7.815	1.202
7.820	0.374
7.825	0.216
7.830	1.325
7.835	0.546
7.840	1.086
7.845	0.369
7.850	1.092
7.855	0.323
7.860	0.672
7.865	0.620
7.870	1.595
7.875	0.060
7.880	0.615
7.885	0.321
7.890	0.397
7.895	0.428
7.900	0.420
7.905	0.724
7.910	0.313
7.915	1.055
7.920	0.384
7.925	0.809
7.930	0.337
7.935	0.305
7.940	0.250
7.945	0.467
7.950	0.739
7.955	0.977
7.960	0.872
7.965	0.685
7.970	1.146
7.975	0.398
7.980	0.488
7.985	0.603
7.990	0.418
7.995	0.576
8.000	0.312
8.005	0.306
8.010	0.904
8.015	0.585
8.020	0.567
8.025	0.821
8.030	1.049
8.035	0.388
8.040	1.963
8.045	0.587
8.050	1.214
8.055	0.972
8.060	0.469
8.065	0.382
8.070	1.019
8.075	0.693
8.080	0.761
8.085	0.890
8.090	1.241
8.095	0.546
8.100	0.745
8.105	0.130
8.110	0.695
8.115	0.251
8.120	0.992
8.125	0.751
8.130	0.400
8.135	0.474
8.140	0.520
8.145	0.709
8.150	0.682
8.155	0.573
8.160	0.733
8.165	0.619
8.170	0.333
8.175	0.187
8.180	0.741
8.185	0.646
8.190	0.316
8.194	0.850
8.199	0.818
8.204	1.053
8.209	0.653
8.214	0.856
8.219	0.663
8.224	0.420
8.229	0.500
8.234	1.013
8.239	0.379
8.244	0.343
8.249	0.433
8.254	0.162
8.259	0.745
8.264	0.372
8.269	0.832
8.274	1.159
8.279	0.316
8.284	0.355
8.289	0.240
8.294	0.986
8.299	0.239
8.304	0.377
8.309	0.659
8.314	1.346
8.319	0.594
8.324	0.651
8.329	0.665
8.334	0.585
8.339	1.370
8.344	0.847
8.349	0.558
8.354	0.409
8.359	0.204
8.364	0.623
8.369	0.275
8.374	0.491
8.379	0.100
8.384	0.798
8.389	0.742
8.394	0.332
8.399	0.822
8.404	1.105
8.409	0.145
8.414	0.546
8.419	0.453
8.424	0.642
8.429	0.377
8.434	0.279
8.439	1.035
8.444	0.661
8.449	0.489
8.454	0.768
8.459	0.606
8.464	0.373
8.469	0.616
8.474	0.340
8.479	0.236
8.484	0.602
8.489	0.436
8.494	0.423
8.499	0.649
8.504	0.409
8.509	0.575
8.514	0.665
8.519	1.140
8.524	1.103
8.529	0.591
8.534	0.436
8.539	0.600
8.544	0.964
8.549	0.078
8.554	0.703
8.559	0.517
8.564	0.527
8.569	0.764
8.574	0.738
8.579	1.205
8.584	0.410
8.589	0.495
8.594	0.637
8.599	0.135
8.604	1.433
8.609	1.087
8.614	0.519
8.619	0.470
8.624	0.279
8.629	1.517
8.634	0.053
8.639	1.228
8.644	0.914
8.649	0.626
8.654	1.194
8.659	0.705
8.664	0.654
8.669	0.775
8.674	0.414
8.679	0.887
8.684	0.672
8.689	0.717
8.694	0.607
8.699	0.926
8.704	0.143
8.709	0.175
8.714	0.601
8.719	1.080
8.724	0.661
8.729	0.771
8.734	0.983
8.739	0.189
8.744	0.695
8.749	0.768
8.754	0.304
8.759	0.177
8.764	0.271
8.769	0.519
8.774	0.219
8.779	0.809
8.784	0.757
8.789	1.184
8.794	0.807
8.799	0.631
8.804	0.325
8.809	0.173
8.814	0.495
8.819	0.705
8.824	0.863
8.829	1.422
8.834	0.813
8.839	0.773
8.844	0.591
8.849	0.155
8.854	0.998
8.859	0.757
8.864	0.571
8.869	0.393
8.874	0.266
8.879	0.582
8.884	0.620
8.889	0.491
8.894	0.512
8.899	0.502
8.904	1.065
8.909	0.529
8.914	0.448
8.919	1.024
8.924	0.240
8.929	0.507
8.934	0.463
8.939	1.014
8.944	0.748
8.949	0.696
8.954	0.948
8.959	0.386
8.964	0.555
8.969	0.337
8.974	0.906
8.979	1.040
8.984	0.470
8.989	0.125
8.994	0.821
8.999	0.826
9.004	0.131
9.009	0.653
9.014	0.149
9.019	0.991
9.024	0.866
9.029	0.943
9.034	0.418
9.039	0.309
9.044	0.314
9.049	0.603
9.054	0.330
9.059	0.427
9.064	0.426
9.069	0.276
9.074	1.180
9.079	0.563
9.084	0.157
9.089	0.418
9.094	0.566
9.099	0.446
9.104	1.057
9.109	0.041
9.114	0.160
9.119	0.588
9.124	0.539
9.129	1.175
9.134	0.728
9.139	0.863
9.144	0.526
9.149	0.552
9.154	0.742
9.159	0.363
9.164	0.573
9.169	1.044
9.174	0.080
9.179	0.975
9.184	0.188
9.189	0.599
9.194	0.234
9.199	0.933
9.204	0.694
9.209	1.455
9.214	0.360
9.219	0.676
9.224	0.363
9.229	0.480
9.234	0.405
9.239	0.644
9.244	0.260
9.249	0.228
9.254	0.601
9.259	0.245
9.264	0.739
9.269	0.673
9.274	1.224
9.279	0.515
9.284	0.668
9.289	0.451
9.294	1.080
9.299	0.241
9.304	0.893
9.309	0.680
9.314	0.626
9.319	0.464
9.324	0.429
9.329	0.820
9.334	1.057
9.339	0.229
9.344	0.845
9.349	1.246
9.354	1.184
9.359	0.531
9.364	0.451
9.369	0.146
9.374	0.532
9.379	0.351
9.384	0.999
9.389	0.357
9.394	0.562
9.399	0.217
9.404	1.098
9.409	1.457
9.414	0.659
9.419	0.656
9.424	0.296
9.429	0.504
9.434	0.795
9.439	1.103
9.444	0.384
9.449	0.650
9.454	0.778
9.459	0.706
9.464	0.286
9.469	0.669
9.474	0.433
9.479	1.136
9.484	0.391
9.489	0.291
9.494	0.750
9.499	1.028
9.504	0.550
9.509	0.839
9.514	0.717
9.519	0.376
9.524	0.581
9.529	1.331
9.534	0.809
9.539	0.545
9.544	0.928
9.549	0.857
9.554	0.207
9.559	0.386
9.564	0.173
9.569	0.776
9.574	0.484
9.579	1.557
9.584	0.546
9.589	0.617
9.594	0.783
9.599	0.634
9.604	0.831
9.609	0.825
9.614	1.177
9.619	0.749
9.624	0.473
9.629	0.320
9.634	0.707
9.639	0.265
9.644	0.188
9.649	0.764
9.654	0.283
9.659	0.913
9.664	0.235
9.669	1.016
9.674	0.805
9.679	0.357
9.684	0.591
9.689	0.307
9.694	0.916
9.699	1.353
9.704	0.603
9.709	0.834
9.714	1.001
9.719	0.787
9.724	0.683
9.729	1.205
9.734	0.807
9.739	0.676
9.744	0.627
9.749	0.708
9.754	0.295
9.759	1.577
9.764	1.055
9.769	0.663
9.774	0.424
9.779	0.962
9.784	0.621
9.789	0.439
9.794	1.534
9.799	0.682
9.804	0.796
9.809	0.964
9.814	0.484
9.819	1.156
9.824	0.979
9.829	1.073
9.834	0.895
9.839	0.765
9.844	0.983
9.849	0.078
9.854	0.498
9.859	0.480
9.864	0.618
9.869	1.527
9.874	0.889
9.879	0.671
9.884	0.640
9.889	1.964
9.894	0.860
9.899	1.170
9.904	1.051
9.909	0.545
9.914	0.551
9.919	0.694
9.924	0.688
9.929	1.101
9.934	0.203
9.939	1.095
9.944	1.020
9.949	0.680
9.954	0.944
9.959	1.367
9.964	0.330
9.969	1.504
9.974	0.581
9.979	0.535
9.984	0.394
9.989	0.326
9.994	0.393
[truncated: 1 more rows]
