# Supplementary material for: Chemometric Analysis of a Ternary Mixture of Caffeine, Quinic Acid, and Nicotinic Acid by Terahertz Spectroscopy
Source: ACS Omega. 2022 Sep 27;7(40):35783–91. doi: 10.1021/acsomega.2c03808 (PMC9558605; doi:10.1021/acsomega.2c03808)
Supplement: Supplementary file 2 — ao2c03808_si_002.zip [file ao2c03808_si_002.zip › data_and_codes/extended_data/id0-48_run001/fda-5-7.csv]

0.000	2020.502
0.005	776.294
0.010	684.586
0.015	1177.934
0.020	1545.535
0.025	285.636
0.030	610.198
0.035	801.055
0.040	720.741
0.045	1386.889
0.050	974.548
0.055	1557.961
0.060	495.707
0.065	191.699
0.070	757.312
0.075	696.556
0.080	478.557
0.085	428.625
0.090	402.689
0.095	803.230
0.100	755.088
0.105	1808.043
0.110	2821.957
0.115	2292.057
0.120	4196.578
0.125	3286.257
0.130	1761.652
0.135	2771.106
0.140	2962.157
0.145	3026.659
0.150	2543.335
0.155	2429.421
0.160	2433.475
0.165	2486.511
0.170	2620.942
0.175	4053.024
0.180	4821.817
0.185	4497.374
0.190	5463.440
0.195	6756.755
0.200	6993.921
0.205	6045.977
0.210	6150.883
0.215	5565.948
0.220	6600.288
0.225	6347.771
0.230	7102.843
0.235	8468.968
0.240	8073.317
0.245	8051.529
0.250	8006.181
0.255	8079.547
0.260	7837.707
0.265	8788.582
0.270	8769.912
0.275	10040.347
0.280	9330.061
0.285	8332.662
0.290	8705.927
0.295	9435.404
0.300	9162.978
0.305	9032.858
0.310	9903.699
0.315	9623.107
0.320	10145.806
0.325	9844.152
0.330	10339.379
0.335	9580.317
0.340	9573.157
0.345	9256.912
0.350	10036.092
0.355	10046.994
0.360	9086.782
0.365	10025.804
0.370	10736.271
0.375	10597.073
0.380	9681.253
0.385	10051.572
0.390	9880.672
0.395	10097.763
0.400	9641.484
0.405	10024.375
0.410	10028.944
0.415	9949.523
0.420	9577.592
0.425	9433.051
0.430	9574.384
0.435	8969.810
0.440	8887.575
0.445	9554.435
0.450	9772.192
0.455	9084.598
0.460	9708.640
0.465	9140.081
0.470	9174.853
0.475	9243.239
0.480	9309.959
0.485	9572.469
0.490	9528.575
0.495	9312.189
0.500	9234.235
0.505	9448.033
0.510	9375.899
0.515	9369.598
0.520	9260.311
0.525	9191.034
0.530	8879.684
0.535	8796.739
0.540	9196.449
0.545	8888.057
0.550	7786.201
0.555	5336.176
0.560	3540.684
0.565	7011.107
0.570	8026.446
0.575	8356.821
0.580	8747.283
0.585	8639.571
0.590	8529.168
0.595	8752.672
0.600	8960.386
0.605	8538.598
0.610	8771.994
0.615	8849.943
0.620	8542.753
0.625	8525.710
0.630	8487.891
0.635	8425.724
0.640	8224.780
0.645	8157.832
0.650	7878.625
0.655	8201.030
0.660	7865.217
0.665	7582.668
0.670	7690.674
0.675	7746.907
0.680	7580.141
0.685	7491.506
0.690	7383.654
0.695	7423.267
0.700	7387.377
0.705	6968.256
0.710	7172.445
0.715	7128.980
0.720	6959.014
0.725	7012.322
0.730	6860.120
0.735	6811.290
0.740	6867.505
0.745	6316.346
0.750	5046.615
0.755	3424.756
0.760	5468.144
0.765	6046.365
0.770	6075.213
0.775	6263.434
0.780	6251.462
0.785	6056.456
0.790	5903.053
0.795	6066.703
0.800	5863.294
0.805	5740.816
0.810	5731.226
0.815	5664.359
0.820	5692.791
0.825	5673.256
0.830	5449.766
0.835	5556.614
0.840	5656.617
0.845	5400.390
0.850	5381.733
0.855	5555.870
0.860	5407.649
0.865	5421.843
0.870	5331.752
0.875	5318.442
0.880	5317.724
0.885	5181.227
0.890	5090.922
0.895	5145.291
0.900	4936.214
0.905	4789.916
0.910	4887.767
0.915	4732.278
0.920	4570.982
0.925	4581.985
0.930	4596.616
0.935	4580.036
0.940	4529.098
0.945	4404.124
0.950	4479.176
0.955	4486.758
0.960	4326.264
0.965	4299.420
0.970	4268.401
0.975	4271.038
0.980	3998.347
0.985	3739.682
0.990	2519.860
0.995	3338.134
1.000	3661.617
1.005	4013.828
1.010	3989.560
1.015	3741.539
1.020	3780.151
1.025	3814.292
1.030	3733.169
1.035	3581.540
1.040	3529.372
1.045	3594.687
1.050	3575.596
1.055	3367.317
1.060	3458.521
1.065	3481.649
1.070	3364.521
1.075	3220.755
1.080	3174.650
1.085	2989.390
1.090	2520.093
1.095	1222.211
1.100	189.440
1.105	1043.438
1.110	1765.712
1.115	971.979
1.120	1806.462
1.125	2521.354
1.130	2764.680
1.135	2782.636
1.140	2691.435
1.145	2624.827
1.150	2250.852
1.155	1270.435
1.160	884.916
1.165	131.894
1.170	698.309
1.175	1788.409
1.180	2269.843
1.185	2503.249
1.190	2612.494
1.195	2515.729
1.200	2525.377
1.205	2144.837
1.210	771.605
1.215	1691.583
1.220	2224.778
1.225	2184.649
1.230	1182.219
1.235	1546.771
1.240	2206.487
1.245	2529.304
1.250	2535.494
1.255	2576.150
1.260	2556.103
1.265	2477.317
1.270	2559.433
1.275	2485.711
1.280	2319.207
1.285	2421.717
1.290	2494.769
1.295	2341.213
1.300	2414.987
1.305	2439.521
1.310	2379.800
1.315	2388.341
1.320	2337.554
1.325	2076.937
1.330	2268.936
1.335	2268.865
1.340	2293.448
1.345	2354.538
1.350	2187.049
1.355	2193.663
1.360	2246.543
1.365	2148.593
1.370	2075.727
1.375	2086.461
1.380	2064.290
1.385	1958.798
1.390	1918.096
1.395	1853.098
1.400	1753.242
1.405	1475.169
1.410	622.601
1.415	55.432
1.420	926.681
1.425	1497.674
1.430	1723.061
1.435	1852.822
1.440	1848.566
1.445	1795.243
1.450	1853.979
1.455	1888.891
1.460	1798.667
1.465	1798.913
1.470	1816.463
1.475	1753.025
1.480	1716.914
1.485	1707.910
1.490	1705.301
1.495	1666.591
1.500	1604.268
1.505	1621.807
1.510	1624.637
1.515	1573.472
1.520	1552.143
1.525	1582.639
1.530	1563.115
1.535	1530.608
1.540	1517.725
1.545	1444.530
1.550	1502.560
1.555	1463.146
1.560	1440.944
1.565	1481.944
1.570	1437.506
1.575	1372.972
1.580	1386.545
1.585	1360.807
1.590	1255.547
1.595	1195.502
1.600	1007.342
1.605	348.239
1.610	612.739
1.615	995.696
1.620	1122.214
1.625	1134.852
1.630	1096.542
1.635	1074.414
1.640	1041.912
1.645	944.051
1.650	860.206
1.655	680.720
1.660	241.647
1.665	47.300
1.670	30.385
1.675	53.305
1.680	108.593
1.685	395.592
1.690	611.103
1.695	711.505
1.700	709.471
1.705	647.990
1.710	461.270
1.715	104.737
1.720	39.379
1.725	65.261
1.730	319.157
1.735	572.773
1.740	704.786
1.745	771.265
1.750	806.218
1.755	786.970
1.760	769.245
1.765	438.238
1.770	554.836
1.775	702.774
1.780	750.726
1.785	732.834
1.790	690.830
1.795	485.294
1.800	163.348
1.805	357.036
1.810	606.934
1.815	686.648
1.820	700.137
1.825	707.617
1.830	704.524
1.835	690.191
1.840	679.531
1.845	671.400
1.850	649.995
1.855	615.634
1.860	567.860
1.865	413.709
1.870	97.048
1.875	94.041
1.880	387.277
1.885	532.955
1.890	579.856
1.895	602.367
1.900	609.315
1.905	594.607
1.910	560.395
1.915	504.472
1.920	220.888
1.925	14.491
1.930	327.422
1.935	490.131
1.940	547.498
1.945	567.886
1.950	568.923
1.955	571.180
1.960	566.217
1.965	557.164
1.970	557.952
1.975	558.122
1.980	545.063
1.985	545.709
1.990	541.473
1.995	530.551
2.000	526.865
2.005	521.038
2.010	515.768
2.015	512.601
2.020	417.986
2.025	450.507
2.030	468.677
2.035	444.879
2.040	344.859
2.045	89.469
2.050	260.759
2.055	388.947
2.060	432.515
2.065	434.348
2.070	420.550
2.075	329.163
2.080	150.154
2.085	322.776
2.090	399.111
2.095	418.605
2.100	423.488
2.105	425.060
2.110	420.206
2.115	419.217
2.120	416.046
2.125	408.423
2.130	394.801
2.135	384.780
2.140	374.591
2.145	354.008
2.150	328.355
2.155	298.299
2.160	220.110
2.165	61.095
2.170	11.000
2.175	85.299
2.180	190.319
2.185	238.906
2.190	241.125
2.195	128.529
2.200	18.200
2.205	50.646
2.210	160.226
2.215	212.204
2.220	127.891
2.225	22.044
2.230	34.853
2.235	142.408
2.240	218.974
2.245	241.534
2.250	230.582
2.255	228.362
2.260	168.231
2.265	40.588
2.270	19.228
2.275	53.970
2.280	147.382
2.285	210.834
2.290	238.569
2.295	250.112
2.300	251.351
2.305	250.435
2.310	246.287
2.315	242.370
2.320	216.593
2.325	197.895
2.330	211.089
2.335	206.157
2.340	195.812
2.345	135.166
2.350	21.856
2.355	108.954
2.360	154.182
2.365	142.369
2.370	55.922
2.375	72.679
2.380	126.033
2.385	130.543
2.390	57.133
2.395	8.537
2.400	14.519
2.405	63.523
2.410	118.873
2.415	145.524
2.420	159.017
2.425	161.898
2.430	151.727
2.435	131.878
2.440	153.082
2.445	156.868
2.450	130.524
2.455	126.807
2.460	90.328
2.465	22.302
2.470	13.588
2.475	41.874
2.480	96.356
2.485	128.941
2.490	144.703
2.495	150.473
2.500	152.225
2.505	151.674
2.510	149.484
2.515	148.656
2.520	148.170
2.525	147.784
2.530	145.717
2.535	143.963
2.540	142.897
2.545	140.388
2.550	139.219
2.555	134.619
2.560	133.201
2.565	134.036
2.570	115.716
2.575	107.346
2.580	116.610
2.585	120.371
2.590	119.347
2.595	113.581
2.600	109.569
2.605	105.613
2.610	97.076
2.615	90.321
2.620	82.261
2.625	69.172
2.630	34.762
2.635	9.007
2.640	4.818
2.645	1.540
2.650	5.004
2.655	11.970
2.660	25.862
2.665	28.963
2.670	8.507
2.675	40.637
2.680	60.461
2.685	61.596
2.690	30.302
2.695	21.536
2.700	58.552
2.705	76.014
2.710	80.836
2.715	83.886
2.720	85.565
2.725	84.090
2.730	82.986
2.735	81.375
2.740	77.616
2.745	70.638
2.750	64.633
2.755	58.892
2.760	50.993
2.765	35.577
2.770	10.295
2.775	3.304
2.780	1.597
2.785	3.946
2.790	13.187
2.795	25.385
2.800	38.745
2.805	50.443
2.810	58.778
2.815	63.779
2.820	67.573
2.825	68.539
2.830	69.564
2.835	70.931
2.840	69.363
2.845	68.122
2.850	66.530
2.855	65.309
2.860	62.185
2.865	59.558
2.870	57.076
2.875	55.565
2.880	31.050
2.885	8.342
2.890	5.687
2.895	13.467
2.900	34.162
2.905	46.151
2.910	50.336
2.915	54.072
2.920	54.962
2.925	53.826
2.930	53.426
2.935	51.766
2.940	46.787
2.945	44.655
2.950	41.234
2.955	36.020
2.960	29.912
2.965	11.343
2.970	3.171
2.975	2.296
2.980	4.838
2.985	5.732
2.990	13.744
2.995	20.567
3.000	16.276
3.005	7.556
3.010	2.397
3.015	0.644
3.020	1.359
3.025	5.673
3.030	6.463
3.035	13.601
3.040	17.487
3.045	7.816
3.050	5.557
3.055	8.647
3.060	19.086
3.065	25.056
3.070	27.994
3.075	29.921
3.080	30.983
3.085	30.202
3.090	28.777
3.095	30.742
3.100	29.826
3.105	29.390
3.110	29.898
3.115	29.601
3.120	27.610
3.125	25.472
3.130	11.537
3.135	4.067
3.140	0.723
3.145	3.254
3.150	7.468
3.155	11.987
3.160	17.409
3.165	8.844
3.170	2.612
3.175	0.967
3.180	7.298
3.185	7.270
3.190	3.149
3.195	13.124
3.200	17.588
3.205	19.675
3.210	23.443
3.215	15.898
3.220	10.723
3.225	17.959
3.230	18.929
3.235	8.982
3.240	3.157
3.245	12.615
3.250	16.550
3.255	19.078
3.260	20.617
3.265	20.717
3.270	22.060
3.275	21.832
3.280	19.615
3.285	20.317
3.290	19.383
3.295	18.953
3.300	18.356
3.305	17.584
3.310	17.699
3.315	16.670
3.320	15.577
3.325	14.776
3.330	7.343
3.335	1.273
3.340	1.403
3.345	3.577
3.350	6.226
3.355	11.188
3.360	13.446
3.365	15.114
3.370	15.132
3.375	16.329
3.380	15.847
3.385	17.022
3.390	16.144
3.395	16.440
3.400	15.546
3.405	14.131
3.410	14.733
3.415	15.400
3.420	14.637
3.425	15.181
3.430	14.740
3.435	14.304
3.440	14.000
3.445	15.365
3.450	14.891
3.455	15.861
3.460	16.458
3.465	14.674
3.470	14.506
3.475	13.864
3.480	13.508
3.485	12.536
3.490	12.703
3.495	12.301
3.500	10.565
3.505	5.109
3.510	9.521
3.515	7.792
3.520	8.230
3.525	10.707
3.530	9.803
3.535	11.669
3.540	6.001
3.545	2.781
3.550	2.384
3.555	8.231
3.560	10.565
3.565	9.563
3.570	11.040
3.575	10.222
3.580	9.502
3.585	9.429
3.590	8.055
3.595	6.406
3.600	2.425
3.605	0.745
3.610	1.621
3.615	1.136
3.620	1.419
3.625	2.883
3.630	3.961
3.635	6.583
3.640	6.536
3.645	3.812
3.650	1.228
3.655	1.208
3.660	0.959
3.665	0.522
3.670	2.179
3.675	1.908
3.680	3.389
3.685	4.376
3.690	3.031
3.695	4.477
3.700	1.462
3.705	4.747
3.710	5.399
3.715	5.839
3.720	5.923
3.725	5.748
3.730	6.388
3.735	6.451
3.740	5.665
3.745	4.886
3.750	6.930
3.755	5.749
3.760	7.857
3.765	6.805
3.770	7.785
3.775	6.324
3.780	5.771
3.785	5.285
3.790	5.526
3.795	3.530
3.800	1.225
3.805	0.646
3.810	0.616
3.815	0.556
3.820	1.259
3.825	0.831
3.830	2.113
3.835	2.764
3.840	2.229
3.845	4.299
3.850	3.050
3.855	5.288
3.860	3.739
3.865	1.623
3.870	4.170
3.875	5.327
3.880	4.663
3.885	5.231
3.890	5.302
3.895	6.008
3.900	4.804
3.905	5.043
3.910	5.792
3.915	4.427
3.920	3.531
3.925	4.941
3.930	2.400
3.935	1.713
3.940	3.435
3.945	3.943
3.950	3.310
3.955	1.860
3.960	0.822
3.965	0.082
3.970	0.208
3.975	1.862
3.980	0.398
3.985	1.149
3.990	0.325
3.995	0.733
4.000	1.293
4.005	1.085
4.010	0.322
4.015	0.745
4.020	2.562
4.025	2.301
4.030	1.928
4.035	2.176
4.040	1.257
4.045	1.583
4.050	2.597
4.055	2.845
4.060	2.102
4.065	2.942
4.070	2.978
4.075	2.554
4.080	2.311
4.085	1.414
4.090	1.843
4.095	2.445
4.100	2.389
4.105	1.801
4.110	2.679
4.115	3.533
4.120	3.086
4.125	3.371
4.130	2.567
4.135	2.414
4.140	1.998
4.145	2.800
4.150	2.374
4.155	1.772
4.160	1.148
4.165	1.805
4.170	0.231
4.175	0.667
4.180	1.184
4.185	1.355
4.190	0.349
4.195	0.747
4.200	0.742
4.205	0.965
4.210	0.954
4.215	1.335
4.220	1.128
4.225	0.607
4.230	1.091
4.235	0.926
4.240	1.908
4.245	0.476
4.250	0.619
4.255	2.413
4.260	1.898
4.265	3.110
4.270	2.426
4.275	2.583
4.280	2.630
4.285	3.441
4.290	2.702
4.295	2.907
4.300	2.172
4.305	3.083
4.310	2.731
4.315	2.526
4.320	1.057
4.325	2.152
4.330	2.032
4.335	1.477
4.340	2.990
4.345	1.962
4.350	2.674
4.355	2.614
4.360	3.400
4.365	1.857
4.370	1.945
4.375	2.603
4.380	2.401
4.385	2.624
4.390	1.216
4.395	2.394
4.400	2.114
4.405	1.900
4.410	0.851
4.415	2.356
4.420	2.277
4.425	2.058
4.430	1.731
4.435	2.316
4.440	1.700
4.445	0.585
4.450	0.094
4.455	2.503
4.460	2.168
4.465	1.512
4.470	0.386
4.475	1.002
4.480	0.360
4.485	0.525
4.490	0.839
4.495	0.642
4.500	0.623
4.505	0.648
4.510	0.268
4.515	1.201
4.520	0.454
4.525	0.788
4.530	0.422
4.535	0.250
4.540	0.317
4.545	0.584
4.550	0.965
4.555	1.102
4.560	0.734
4.565	0.768
4.570	0.603
4.575	1.000
4.580	0.681
4.585	0.252
4.590	1.316
4.595	0.639
4.600	0.531
4.605	0.558
4.610	0.178
4.615	0.480
4.620	0.781
4.625	0.294
4.630	0.680
4.635	0.357
4.640	1.229
4.645	0.800
4.650	0.474
4.655	0.854
4.660	0.937
4.665	1.374
4.670	0.956
4.675	0.387
4.680	1.933
4.685	2.092
4.690	0.703
4.695	0.892
4.700	0.409
4.705	1.612
4.710	0.446
4.715	1.676
4.720	0.456
4.725	0.655
4.730	1.178
4.735	0.314
4.740	0.617
4.745	0.806
4.750	0.092
4.755	1.183
4.760	0.568
4.765	0.705
4.770	0.825
4.775	0.422
4.780	0.315
4.785	0.339
4.790	0.983
4.795	1.004
4.800	2.512
4.805	1.565
4.810	1.989
4.815	1.109
4.820	1.183
4.825	0.973
4.830	0.474
4.835	1.127
4.840	1.611
4.845	0.790
4.850	0.679
4.855	1.047
4.860	0.735
4.865	1.364
4.870	1.103
4.875	0.362
4.880	1.705
4.885	0.602
4.890	0.507
4.895	0.383
4.900	0.485
4.905	0.416
4.910	0.993
4.915	0.679
4.920	1.545
4.925	0.648
4.930	1.427
4.935	1.234
4.940	0.557
4.945	0.514
4.950	1.235
4.955	0.824
4.960	1.037
4.965	0.669
4.970	0.501
4.975	0.880
4.980	0.242
4.985	0.602
4.990	1.771
4.995	0.294
5.000	1.487
5.005	0.667
5.010	0.700
5.015	1.448
5.020	1.385
5.025	0.505
5.030	0.540
5.035	0.776
5.040	1.079
5.045	0.475
5.050	1.438
5.055	1.134
5.060	1.475
5.065	1.043
5.070	1.308
5.075	1.250
5.080	1.781
5.085	1.771
5.090	0.889
5.095	0.722
5.100	0.608
5.105	0.976
5.110	0.646
5.115	1.083
5.120	0.856
5.125	0.968
5.130	0.431
5.135	0.653
5.140	0.743
5.145	0.706
5.150	0.965
5.155	0.801
5.160	1.405
5.165	1.197
5.170	1.179
5.175	0.219
5.180	0.845
5.185	1.459
5.190	0.782
5.195	0.749
5.200	1.478
5.205	0.370
5.210	0.537
5.215	0.603
5.220	0.236
5.225	1.319
5.230	1.339
5.235	1.055
5.240	0.410
5.245	0.754
5.250	0.621
5.255	0.366
5.260	0.773
5.265	1.038
5.270	1.691
5.275	1.232
5.280	0.841
5.285	0.698
5.290	0.296
5.295	1.005
5.300	1.234
5.305	0.407
5.310	1.107
5.315	1.660
5.320	0.202
5.325	0.573
5.330	0.028
5.335	0.337
5.340	0.166
5.345	0.847
5.350	0.887
5.355	0.428
5.360	0.575
5.365	0.874
5.370	0.633
5.375	1.407
5.380	0.406
5.385	0.722
5.390	0.747
5.395	1.958
5.400	0.736
5.405	1.207
5.410	1.543
5.415	1.072
5.420	1.287
5.425	1.254
5.430	1.795
5.435	2.201
5.440	0.473
5.445	1.039
5.450	0.659
5.455	0.732
5.460	0.920
5.465	0.862
5.470	0.790
5.475	0.861
5.480	2.162
5.485	1.025
5.490	1.725
5.495	2.048
5.500	0.862
5.505	1.551
5.510	1.359
5.515	0.866
5.520	0.858
5.525	1.491
5.530	1.392
5.535	0.535
5.540	0.435
5.545	0.545
5.550	1.065
5.555	1.057
5.560	0.310
5.565	0.934
5.570	0.735
5.575	0.396
5.580	0.842
5.585	1.544
5.590	0.545
5.595	0.935
5.600	0.495
5.605	0.668
5.610	0.593
5.615	0.188
5.620	1.508
5.625	0.317
5.630	0.671
5.635	0.495
5.640	0.217
5.645	0.210
5.650	0.834
5.655	0.243
5.660	0.784
5.665	0.138
5.670	0.372
5.675	0.809
5.680	1.775
5.685	0.879
5.690	0.184
5.695	0.898
5.700	1.322
5.705	0.864
5.710	0.979
5.715	1.215
5.720	0.683
5.725	0.106
5.730	0.360
5.735	0.299
5.740	1.083
5.745	0.972
5.750	0.203
5.755	0.948
5.760	0.271
5.765	0.529
5.770	0.209
5.775	1.080
5.780	0.730
5.785	0.338
5.790	0.560
5.795	0.433
5.800	1.320
5.805	0.823
5.810	0.705
5.815	1.283
5.820	0.502
5.825	0.830
5.830	0.836
5.835	0.283
5.840	0.250
5.845	0.854
5.850	0.641
5.855	0.155
5.860	0.218
5.865	0.485
5.870	0.754
5.875	1.355
5.880	0.330
5.885	0.679
5.890	0.823
5.895	0.896
5.900	0.848
5.905	0.102
5.910	1.203
5.915	1.202
5.920	0.738
5.925	0.449
5.930	0.752
5.935	0.340
5.940	0.773
5.945	0.960
5.950	0.906
5.955	1.467
5.960	0.765
5.965	1.073
5.970	1.285
5.975	0.128
5.980	0.821
5.985	0.459
5.990	0.359
5.995	1.015
6.000	1.106
6.005	1.455
6.010	0.541
6.015	0.113
6.020	0.506
6.025	1.064
6.030	0.527
6.035	0.402
6.040	0.379
6.045	0.594
6.050	0.969
6.055	0.608
6.060	0.187
6.065	0.400
6.070	0.414
6.075	1.019
6.080	0.179
6.085	1.022
6.090	1.137
6.095	0.089
6.100	0.987
6.105	1.018
6.110	0.258
6.115	0.711
6.120	0.342
6.125	0.743
6.130	0.189
6.135	0.451
6.140	0.160
6.145	0.387
6.150	0.406
6.155	0.642
6.160	0.602
6.165	1.010
6.170	0.659
6.175	0.215
6.180	1.248
6.185	0.822
6.190	0.500
6.195	0.752
6.200	1.274
6.205	0.660
6.210	1.604
6.215	0.764
6.220	0.758
6.225	0.556
6.230	0.654
6.235	0.576
6.240	0.532
6.245	1.041
6.250	0.720
6.255	0.360
6.260	0.278
6.265	0.180
6.270	1.498
6.275	1.291
6.280	0.706
6.285	0.656
6.290	1.128
6.295	0.540
6.300	1.600
6.305	1.328
6.310	0.812
6.315	0.462
6.320	0.644
6.325	1.012
6.330	0.112
6.335	1.048
6.340	0.827
6.345	0.569
6.350	0.607
6.355	1.073
6.360	1.203
6.365	0.139
6.370	1.062
6.375	0.862
6.380	0.786
6.385	0.746
6.390	0.956
6.395	1.584
6.400	0.129
6.405	0.388
6.410	0.416
6.415	0.134
6.420	0.603
6.425	1.808
6.430	0.739
6.435	0.539
6.440	0.859
6.445	0.629
6.450	0.369
6.455	0.329
6.460	1.004
6.465	0.260
6.470	0.895
6.475	0.767
6.480	0.142
6.485	0.431
6.490	0.804
6.495	0.701
6.500	0.773
6.505	0.283
6.510	0.282
6.515	1.136
6.520	0.290
6.525	1.499
6.530	0.704
6.535	0.707
6.540	0.286
6.545	0.271
6.550	0.496
6.555	0.540
6.560	0.230
6.565	0.076
6.570	0.669
6.575	0.790
6.580	1.078
6.585	0.466
6.590	0.248
6.595	0.950
6.600	0.554
6.605	0.772
6.610	0.482
6.615	0.306
6.620	0.074
6.625	0.749
6.630	0.594
6.635	0.941
6.640	0.353
6.645	0.583
6.650	1.668
6.655	1.017
6.660	0.839
6.665	1.241
6.670	0.273
6.675	0.219
6.680	0.370
6.685	0.817
6.690	1.148
6.695	0.464
6.700	1.084
6.705	1.022
6.710	0.598
6.715	0.550
6.720	0.585
6.725	0.427
6.730	1.214
6.735	0.808
6.740	0.598
6.745	0.837
6.750	0.860
6.755	0.071
6.760	1.289
6.765	0.358
6.770	1.188
6.775	0.347
6.780	0.277
6.785	0.492
6.790	1.464
6.795	0.608
6.800	0.390
6.805	0.321
6.810	0.408
6.815	1.639
6.820	0.652
6.825	0.727
6.830	0.810
6.835	0.700
6.840	0.488
6.845	0.401
6.850	0.479
6.855	0.401
6.860	0.491
6.865	0.248
6.870	0.123
6.875	0.365
6.880	1.125
6.885	0.895
6.890	0.987
6.895	0.560
6.900	0.445
6.905	0.186
6.910	1.308
6.915	0.794
6.920	0.273
6.925	0.184
6.930	0.189
6.935	0.576
6.940	0.646
6.945	0.112
6.950	0.672
6.955	0.421
6.960	0.732
6.965	0.540
6.970	0.261
6.975	0.790
6.980	1.326
6.985	0.324
6.990	0.113
6.995	0.503
7.000	0.860
7.005	0.885
7.010	0.746
7.015	1.008
7.020	0.713
7.025	1.677
7.030	0.295
7.035	0.512
7.040	0.614
7.045	0.801
7.050	0.918
7.055	1.178
7.060	0.785
7.065	1.124
7.070	0.920
7.075	0.119
7.080	0.350
7.085	0.126
7.090	0.457
7.095	1.100
7.100	0.527
7.105	0.984
7.110	0.394
7.115	0.853
7.120	1.629
7.125	0.362
7.130	0.205
7.135	0.162
7.140	0.692
7.145	0.890
7.150	0.969
7.155	0.670
7.160	0.275
7.165	0.867
7.170	0.300
7.175	0.764
7.180	0.040
7.185	0.683
7.190	0.826
7.195	0.922
7.200	1.064
7.205	0.553
7.210	0.682
7.215	0.483
7.220	0.416
7.225	0.599
7.230	0.822
7.235	0.542
7.240	0.714
7.245	0.541
7.250	1.154
7.255	1.695
7.260	1.041
7.265	0.528
7.270	0.263
7.275	0.435
7.280	1.026
7.285	0.165
7.290	0.153
7.295	0.674
7.300	0.960
7.305	0.406
7.310	0.151
7.315	0.908
7.320	0.588
7.325	0.728
7.330	0.192
7.335	0.653
7.340	1.081
7.345	0.804
7.350	0.225
7.355	0.722
7.360	0.079
7.365	0.431
7.370	0.083
7.375	0.454
7.380	0.617
7.385	1.079
7.390	0.960
7.395	0.878
7.400	0.283
7.405	0.640
7.410	0.244
7.415	0.724
7.420	1.018
7.425	1.181
7.430	0.149
7.435	0.542
7.440	1.018
7.445	0.984
7.450	1.300
7.455	1.052
7.460	0.170
7.465	0.819
7.470	0.691
7.475	0.780
7.480	0.699
7.485	0.338
7.490	1.684
7.495	0.956
7.500	1.041
7.505	0.234
7.510	0.454
7.515	0.698
7.520	0.461
7.525	0.692
7.530	0.960
7.535	0.422
7.540	1.008
7.545	0.431
7.550	0.700
7.555	0.708
7.560	0.407
7.565	0.190
7.570	1.024
7.575	0.536
7.580	0.718
7.585	0.645
7.590	0.658
7.595	1.178
7.600	1.207
7.605	0.440
7.610	0.448
7.615	0.602
7.620	0.416
7.625	0.264
7.630	1.576
7.635	0.793
7.640	0.749
7.645	0.406
7.650	1.011
7.655	0.913
7.660	0.377
7.665	0.859
7.670	0.498
7.675	0.449
7.680	0.692
7.685	0.936
7.690	0.543
7.695	0.301
7.700	0.197
7.705	1.504
7.710	0.437
7.715	0.263
7.720	0.492
7.725	0.280
7.730	0.496
7.735	0.336
7.740	0.593
7.745	0.445
7.750	0.818
7.755	0.698
7.760	0.184
7.765	0.612
7.770	1.354
7.775	0.520
7.780	0.771
7.785	0.935
7.790	1.193
7.795	0.051
7.800	0.248
7.805	0.605
7.810	0.942
7.815	1.057
7.820	0.556
7.825	0.650
7.830	0.531
7.835	0.432
7.840	1.221
7.845	0.702
7.850	0.802
7.855	0.058
7.860	0.171
7.865	0.830
7.870	0.790
7.875	0.249
7.880	0.774
7.885	0.557
7.890	0.143
7.895	0.380
7.900	1.200
7.905	0.479
7.910	1.157
7.915	1.295
7.920	0.192
7.925	1.087
7.930	0.249
7.935	0.903
7.940	0.605
7.945	0.247
7.950	1.157
7.955	0.935
7.960	0.734
7.965	0.800
7.970	0.650
7.975	0.335
7.980	0.963
7.985	0.036
7.990	0.451
7.995	0.770
8.000	0.437
8.005	0.547
8.010	1.323
8.015	0.681
8.020	0.859
8.025	0.736
8.030	0.279
8.035	0.510
8.040	1.331
8.045	0.723
8.050	0.872
8.055	0.728
8.060	0.261
8.065	0.446
8.070	0.752
8.075	0.594
8.080	0.563
8.085	0.303
8.090	0.203
8.095	0.869
8.100	0.307
8.105	0.676
8.110	1.021
8.115	0.114
8.120	0.468
8.125	0.399
8.130	0.351
8.135	0.277
8.140	0.289
8.145	0.750
8.150	0.901
8.155	0.602
8.160	1.084
8.165	0.381
8.170	0.572
8.175	0.931
8.180	1.322
8.185	0.338
8.190	0.404
8.194	0.500
8.199	0.727
8.204	1.060
8.209	0.342
8.214	1.296
8.219	0.586
8.224	1.133
8.229	0.491
8.234	0.951
8.239	1.067
8.244	0.342
8.249	0.110
8.254	0.668
8.259	1.070
8.264	0.718
8.269	0.330
8.274	0.891
8.279	0.359
8.284	0.358
8.289	1.179
8.294	0.420
8.299	0.350
8.304	0.665
8.309	0.369
8.314	0.319
8.319	1.059
8.324	0.496
8.329	0.782
8.334	0.869
8.339	0.947
8.344	0.631
8.349	0.290
8.354	0.399
8.359	0.302
8.364	0.619
8.369	0.519
8.374	0.456
8.379	0.574
8.384	0.834
8.389	0.932
8.394	0.650
8.399	0.894
8.404	1.074
8.409	0.306
8.414	0.398
8.419	0.569
8.424	0.469
8.429	0.588
8.434	0.537
8.439	0.474
8.444	0.613
8.449	0.357
8.454	0.663
8.459	0.268
8.464	0.264
8.469	0.540
8.474	0.977
8.479	0.250
8.484	0.508
8.489	0.434
8.494	0.927
8.499	0.591
8.504	0.797
8.509	0.489
8.514	0.297
8.519	1.076
8.524	0.598
8.529	1.127
8.534	0.252
8.539	0.627
8.544	0.685
8.549	0.129
8.554	0.702
8.559	0.535
8.564	0.326
8.569	1.004
8.574	1.694
8.579	0.250
8.584	0.526
8.589	0.447
8.594	0.315
8.599	1.128
8.604	0.439
8.609	1.074
8.614	0.169
8.619	0.677
8.624	0.110
8.629	0.741
8.634	0.219
8.639	0.430
8.644	1.291
8.649	1.089
8.654	0.954
8.659	0.709
8.664	0.776
8.669	0.331
8.674	0.110
8.679	0.317
8.684	0.703
8.689	0.815
8.694	0.354
8.699	1.906
8.704	0.769
8.709	0.598
8.714	0.172
8.719	0.972
8.724	0.262
8.729	0.748
8.734	0.464
8.739	0.866
8.744	0.627
8.749	1.078
8.754	0.800
8.759	0.475
8.764	0.840
8.769	0.697
8.774	0.429
8.779	0.682
8.784	0.432
8.789	0.451
8.794	0.433
8.799	0.522
8.804	0.792
8.809	0.892
8.814	0.539
8.819	0.610
8.824	0.795
8.829	0.607
8.834	0.345
8.839	0.382
8.844	0.483
8.849	1.102
8.854	0.672
8.859	0.480
8.864	0.665
8.869	0.390
8.874	0.416
8.879	0.747
8.884	0.355
8.889	0.212
8.894	0.347
8.899	0.239
8.904	0.521
8.909	0.821
8.914	0.587
8.919	1.100
8.924	0.406
8.929	0.707
8.934	0.800
8.939	0.690
8.944	0.476
8.949	0.658
8.954	0.426
8.959	0.156
8.964	0.605
8.969	0.848
8.974	1.237
8.979	0.316
8.984	0.140
8.989	1.009
8.994	0.233
8.999	0.584
9.004	0.787
9.009	0.867
9.014	1.114
9.019	0.300
9.024	0.455
9.029	1.085
9.034	0.748
9.039	0.908
9.044	0.702
9.049	0.714
9.054	0.459
9.059	0.775
9.064	0.850
9.069	0.341
9.074	0.678
9.079	0.396
9.084	0.131
9.089	1.001
9.094	0.189
9.099	0.427
9.104	0.828
9.109	0.897
9.114	1.387
9.119	1.188
9.124	0.789
9.129	0.726
9.134	0.468
9.139	0.878
9.144	0.376
9.149	1.009
9.154	0.515
9.159	1.367
9.164	1.111
9.169	0.489
9.174	0.861
9.179	1.238
9.184	1.177
9.189	0.278
9.194	1.426
9.199	0.435
9.204	0.892
9.209	0.296
9.214	0.194
9.219	0.061
9.224	0.496
9.229	0.431
9.234	1.061
9.239	1.183
9.244	0.915
9.249	0.371
9.254	0.614
9.259	0.777
9.264	0.446
9.269	0.440
9.274	0.088
9.279	0.929
9.284	1.011
9.289	1.179
9.294	0.798
9.299	0.566
9.304	0.420
9.309	1.167
9.314	0.755
9.319	0.660
9.324	0.044
9.329	0.175
9.334	0.436
9.339	1.039
9.344	1.242
9.349	0.938
9.354	0.371
9.359	0.878
9.364	0.690
9.369	0.291
9.374	0.801
9.379	1.046
9.384	0.858
9.389	0.881
9.394	0.111
9.399	0.964
9.404	0.561
9.409	0.369
9.414	0.859
9.419	0.736
9.424	1.223
9.429	0.284
9.434	0.920
9.439	0.240
9.444	1.128
9.449	0.534
9.454	1.195
9.459	0.837
9.464	0.291
9.469	0.287
9.474	0.393
9.479	0.647
9.484	0.550
9.489	0.897
9.494	0.725
9.499	0.295
9.504	1.048
9.509	0.404
9.514	0.164
9.519	0.561
9.524	0.458
9.529	0.332
9.534	0.699
9.539	1.096
9.544	0.148
9.549	0.441
9.554	0.316
9.559	0.385
9.564	0.887
9.569	0.707
9.574	0.880
9.579	0.455
9.584	0.441
9.589	0.690
9.594	0.233
9.599	0.842
9.604	0.217
9.609	0.360
9.614	0.987
9.619	0.571
9.624	0.616
9.629	0.641
9.634	0.870
9.639	1.064
9.644	1.003
9.649	0.312
9.654	0.733
9.659	0.818
9.664	0.249
9.669	1.327
9.674	1.343
9.679	0.437
9.684	0.784
9.689	0.427
9.694	0.627
9.699	0.791
9.704	0.962
9.709	0.892
9.714	0.053
9.719	0.332
9.724	0.720
9.729	0.230
9.734	0.843
9.739	1.227
9.744	0.631
9.749	1.260
9.754	0.544
9.759	0.645
9.764	0.572
9.769	0.554
9.774	1.109
9.779	0.447
9.784	0.054
9.789	0.526
9.794	0.888
9.799	0.334
9.804	0.845
9.809	0.965
9.814	0.827
9.819	0.302
9.824	0.936
9.829	0.688
9.834	0.375
9.839	0.867
9.844	0.785
9.849	0.866
9.854	1.196
9.859	0.433
9.864	1.309
9.869	0.310
9.874	0.432
9.879	0.591
9.884	0.318
9.889	0.222
9.894	0.359
9.899	0.735
9.904	0.370
9.909	0.892
9.914	0.288
9.919	0.980
9.924	0.874
9.929	0.195
9.934	0.644
9.939	0.735
9.944	1.096
9.949	0.183
9.954	0.285
9.959	0.158
9.964	1.673
9.969	0.297
9.974	0.556
9.979	1.324
9.984	0.150
9.989	0.672
9.994	0.909
[truncated: 1 more rows]
