# Supplementary material for: Chemometric Analysis of a Ternary Mixture of Caffeine, Quinic Acid, and Nicotinic Acid by Terahertz Spectroscopy
Source: ACS Omega. 2022 Sep 27;7(40):35783–91. doi: 10.1021/acsomega.2c03808 (PMC9558605; doi:10.1021/acsomega.2c03808)
Supplement: Supplementary file 2 — ao2c03808_si_002.zip [file ao2c03808_si_002.zip › data_and_codes/extended_data/id0-48_run001/fda-5-8.csv]

0.000	902.441
0.005	715.573
0.010	584.476
0.015	1063.880
0.020	1337.492
0.025	411.364
0.030	615.494
0.035	740.033
0.040	522.822
0.045	1138.330
0.050	760.277
0.055	1471.385
0.060	527.152
0.065	78.076
0.070	1120.768
0.075	1198.590
0.080	1585.497
0.085	1207.701
0.090	273.535
0.095	308.491
0.100	735.135
0.105	937.487
0.110	1300.624
0.115	1028.362
0.120	3022.271
0.125	2680.057
0.130	1691.940
0.135	2780.348
0.140	3228.132
0.145	3450.268
0.150	3956.230
0.155	3835.559
0.160	3507.925
0.165	2694.629
0.170	2268.756
0.175	3472.222
0.180	3995.777
0.185	3564.831
0.190	4516.041
0.195	5843.477
0.200	6228.967
0.205	5638.938
0.210	5938.081
0.215	5774.329
0.220	6603.343
0.225	6414.841
0.230	7222.360
0.235	8391.991
0.240	7743.877
0.245	7509.280
0.250	7418.649
0.255	7428.966
0.260	7132.584
0.265	8229.084
0.270	8231.320
0.275	9504.895
0.280	9253.251
0.285	8249.052
0.290	8519.301
0.295	9159.431
0.300	8808.606
0.305	8674.481
0.310	9364.635
0.315	8882.298
0.320	9280.384
0.325	9109.466
0.330	9603.690
0.335	9096.016
0.340	9140.350
0.345	8922.055
0.350	9866.380
0.355	9956.135
0.360	8996.852
0.365	9896.407
0.370	10421.085
0.375	10144.117
0.380	9166.862
0.385	9438.964
0.390	9189.387
0.395	9256.124
0.400	8835.760
0.405	9155.294
0.410	9207.510
0.415	9168.968
0.420	8837.074
0.425	8796.389
0.430	9107.523
0.435	8575.471
0.440	8596.536
0.445	9228.854
0.450	9544.331
0.455	8971.249
0.460	9495.661
0.465	8933.838
0.470	8901.852
0.475	8911.740
0.480	8889.509
0.485	9097.043
0.490	8940.212
0.495	8662.399
0.500	8552.334
0.505	8713.941
0.510	8615.791
0.515	8610.640
0.520	8528.668
0.525	8445.126
0.530	8234.484
0.535	8201.744
0.540	8617.150
0.545	8386.139
0.550	7388.909
0.555	5139.688
0.560	3507.477
0.565	6769.220
0.570	7685.431
0.575	8092.446
0.580	8434.192
0.585	8220.401
0.590	8164.226
0.595	8297.696
0.600	8423.659
0.605	8009.521
0.610	8129.877
0.615	8116.997
0.620	7800.931
0.625	7747.697
0.630	7667.794
0.635	7672.449
0.640	7417.141
0.645	7391.912
0.650	7197.734
0.655	7506.471
0.660	7243.662
0.665	7032.291
0.670	7159.856
0.675	7243.881
0.680	7131.775
0.685	7011.853
0.690	6946.748
0.695	6953.376
0.700	6898.726
0.705	6477.931
0.710	6641.169
0.715	6537.020
0.720	6347.464
0.725	6366.611
0.730	6177.128
0.735	6093.488
0.740	6108.737
0.745	5614.508
0.750	4481.571
0.755	3099.839
0.760	4870.089
0.765	5415.014
0.770	5452.854
0.775	5646.789
0.780	5675.592
0.785	5533.045
0.790	5402.139
0.795	5580.343
0.800	5420.203
0.805	5285.654
0.810	5281.382
0.815	5197.862
0.820	5206.614
0.825	5140.854
0.830	4922.224
0.835	4969.912
0.840	5009.893
0.845	4758.337
0.850	4702.619
0.855	4826.355
0.860	4689.109
0.865	4683.410
0.870	4600.116
0.875	4626.234
0.880	4614.254
0.885	4530.299
0.890	4484.325
0.895	4550.780
0.900	4401.921
0.905	4295.529
0.910	4382.119
0.915	4262.595
0.920	4133.213
0.925	4112.903
0.930	4114.331
0.935	4074.159
0.940	4009.090
0.945	3868.117
0.950	3893.816
0.955	3872.110
0.960	3701.850
0.965	3657.010
0.970	3622.029
0.975	3606.017
0.980	3368.397
0.985	3156.603
0.990	2152.575
0.995	2842.207
1.000	3115.064
1.005	3427.305
1.010	3421.230
1.015	3219.642
1.020	3264.388
1.025	3311.014
1.030	3236.795
1.035	3106.212
1.040	3054.700
1.045	3095.536
1.050	3056.893
1.055	2856.697
1.060	2915.331
1.065	2902.326
1.070	2781.137
1.075	2643.550
1.080	2590.724
1.085	2431.449
1.090	2049.787
1.095	1009.045
1.100	148.736
1.105	895.385
1.110	1473.291
1.115	818.713
1.120	1521.546
1.125	2103.861
1.130	2298.017
1.135	2310.993
1.140	2241.446
1.145	2187.469
1.150	1872.289
1.155	1063.255
1.160	735.908
1.165	107.069
1.170	611.594
1.175	1483.950
1.180	1853.114
1.185	2020.556
1.190	2084.697
1.195	1998.027
1.200	1995.461
1.205	1694.304
1.210	619.231
1.215	1353.893
1.220	1760.996
1.225	1732.341
1.230	947.191
1.235	1262.027
1.240	1776.338
1.245	2040.742
1.250	2042.971
1.255	2077.410
1.260	2064.067
1.265	1990.442
1.270	2049.168
1.275	1984.750
1.280	1843.742
1.285	1907.103
1.290	1950.239
1.295	1811.827
1.300	1858.153
1.305	1863.208
1.310	1810.607
1.315	1807.343
1.320	1763.300
1.325	1567.546
1.330	1700.291
1.335	1700.697
1.340	1711.049
1.345	1758.467
1.350	1630.825
1.355	1644.345
1.360	1691.954
1.365	1629.538
1.370	1578.445
1.375	1602.052
1.380	1599.666
1.385	1518.095
1.390	1494.994
1.395	1441.737
1.400	1364.259
1.405	1144.497
1.410	482.642
1.415	30.482
1.420	743.618
1.425	1175.723
1.430	1339.204
1.435	1438.791
1.440	1434.083
1.445	1393.394
1.450	1442.326
1.455	1470.702
1.460	1402.681
1.465	1410.700
1.470	1428.205
1.475	1380.553
1.480	1356.905
1.485	1352.872
1.490	1350.961
1.495	1322.385
1.500	1267.577
1.505	1278.702
1.510	1274.062
1.515	1234.124
1.520	1210.492
1.525	1225.387
1.530	1203.504
1.535	1172.961
1.540	1157.921
1.545	1098.163
1.550	1138.727
1.555	1104.944
1.560	1087.368
1.565	1118.522
1.570	1086.999
1.575	1039.199
1.580	1050.332
1.585	1033.250
1.590	957.432
1.595	916.590
1.600	774.324
1.605	263.508
1.610	475.025
1.615	763.297
1.620	851.480
1.625	857.697
1.630	823.751
1.635	801.215
1.640	773.612
1.645	696.944
1.650	637.115
1.655	509.860
1.660	192.569
1.665	48.862
1.670	33.614
1.675	50.647
1.680	78.599
1.685	304.021
1.690	463.629
1.695	534.431
1.700	529.240
1.705	480.462
1.710	337.866
1.715	72.923
1.720	31.253
1.725	47.654
1.730	239.375
1.735	428.995
1.740	520.832
1.745	566.546
1.750	588.582
1.755	571.360
1.760	554.310
1.765	315.826
1.770	395.590
1.775	496.046
1.780	526.386
1.785	511.571
1.790	481.609
1.795	338.485
1.800	113.955
1.805	258.467
1.810	427.862
1.815	477.488
1.820	485.512
1.825	489.353
1.830	484.881
1.835	475.115
1.840	467.792
1.845	458.844
1.850	438.602
1.855	414.009
1.860	381.203
1.865	275.899
1.870	65.182
1.875	71.406
1.880	263.968
1.885	356.508
1.890	382.607
1.895	396.479
1.900	398.110
1.905	389.644
1.910	366.229
1.915	329.067
1.920	145.078
1.925	15.688
1.930	220.044
1.935	321.247
1.940	356.445
1.945	367.369
1.950	365.806
1.955	364.598
1.960	360.425
1.965	351.689
1.970	349.403
1.975	346.148
1.980	336.343
1.985	331.789
1.990	327.010
1.995	318.062
2.000	311.121
2.005	305.367
2.010	299.964
2.015	296.122
2.020	240.752
2.025	257.310
2.030	264.725
2.035	248.454
2.040	191.596
2.045	47.029
2.050	142.495
2.055	207.196
2.060	225.914
2.065	221.763
2.070	209.022
2.075	158.743
2.080	73.720
2.085	150.972
2.090	179.853
2.095	183.813
2.100	180.977
2.105	177.072
2.110	171.490
2.115	167.225
2.120	164.527
2.125	159.487
2.130	156.039
2.135	151.562
2.140	148.273
2.145	140.054
2.150	130.860
2.155	118.233
2.160	88.029
2.165	24.856
2.170	0.332
2.175	38.904
2.180	77.912
2.185	92.247
2.190	89.094
2.195	44.907
2.200	5.405
2.205	20.921
2.210	58.555
2.215	71.254
2.220	39.109
2.225	5.273
2.230	10.209
2.235	45.743
2.240	66.654
2.245	69.274
2.250	64.613
2.255	60.219
2.260	42.336
2.265	7.557
2.270	7.910
2.275	11.035
2.280	38.509
2.285	56.483
2.290	63.511
2.295	68.168
2.300	69.785
2.305	70.556
2.310	69.454
2.315	70.371
2.320	63.213
2.325	60.727
2.330	63.456
2.335	63.149
2.340	61.064
2.345	41.681
2.350	7.955
2.355	35.984
2.360	48.661
2.365	44.681
2.370	17.369
2.375	25.093
2.380	41.091
2.385	40.988
2.390	16.544
2.395	0.543
2.400	4.847
2.405	18.481
2.410	33.592
2.415	42.548
2.420	47.474
2.425	47.978
2.430	45.450
2.435	39.711
2.440	43.888
2.445	47.252
2.450	39.936
2.455	39.063
2.460	26.448
2.465	5.969
2.470	6.501
2.475	10.304
2.480	28.097
2.485	35.994
2.490	42.088
2.495	44.276
2.500	46.479
2.505	47.245
2.510	46.974
2.515	46.865
2.520	47.735
2.525	48.576
2.530	48.375
2.535	47.915
2.540	49.182
2.545	49.141
2.550	49.460
2.555	47.937
2.560	48.399
2.565	49.962
2.570	43.721
2.575	41.008
2.580	45.580
2.585	45.940
2.590	46.013
2.595	44.863
2.600	43.764
2.605	41.316
2.610	38.264
2.615	35.986
2.620	32.626
2.625	26.023
2.630	12.932
2.635	5.242
2.640	0.865
2.645	0.093
2.650	2.849
2.655	4.855
2.660	10.232
2.665	11.253
2.670	2.292
2.675	16.313
2.680	23.299
2.685	24.929
2.690	13.548
2.695	7.346
2.700	22.296
2.705	29.631
2.710	31.563
2.715	31.904
2.720	31.725
2.725	31.078
2.730	30.543
2.735	29.787
2.740	28.328
2.745	25.272
2.750	22.794
2.755	21.046
2.760	18.090
2.765	11.805
2.770	3.535
2.775	2.707
2.780	1.205
2.785	2.107
2.790	6.026
2.795	8.917
2.800	13.968
2.805	17.988
2.810	21.066
2.815	23.290
2.820	24.522
2.825	23.891
2.830	24.206
2.835	23.671
2.840	24.076
2.845	25.078
2.850	23.394
2.855	25.044
2.860	24.548
2.865	23.097
2.870	22.567
2.875	22.311
2.880	11.651
2.885	2.988
2.890	2.367
2.895	5.451
2.900	11.798
2.905	15.422
2.910	18.676
2.915	18.465
2.920	19.528
2.925	18.178
2.930	19.038
2.935	17.576
2.940	15.786
2.945	14.817
2.950	14.595
2.955	12.207
2.960	9.594
2.965	3.118
2.970	1.501
2.975	0.850
2.980	1.846
2.985	1.323
2.990	3.564
2.995	6.125
3.000	4.096
3.005	2.545
3.010	1.005
3.015	0.656
3.020	0.551
3.025	1.960
3.030	1.733
3.035	4.741
3.040	5.897
3.045	1.277
3.050	1.030
3.055	3.086
3.060	6.134
3.065	4.788
3.070	6.613
3.075	6.861
3.080	5.935
3.085	7.075
3.090	5.948
3.095	5.689
3.100	6.789
3.105	6.418
3.110	7.212
3.115	6.278
3.120	8.224
3.125	6.062
3.130	2.166
3.135	1.332
3.140	1.121
3.145	0.307
3.150	3.032
3.155	2.890
3.160	3.403
3.165	2.692
3.170	1.004
3.175	0.881
3.180	1.834
3.185	1.169
3.190	1.003
3.195	2.453
3.200	4.365
3.205	3.893
3.210	3.121
3.215	2.426
3.220	1.205
3.225	1.834
3.230	3.352
3.235	1.786
3.240	1.368
3.245	1.518
3.250	3.208
3.255	2.735
3.260	3.455
3.265	2.570
3.270	3.147
3.275	2.946
3.280	2.837
3.285	2.625
3.290	2.063
3.295	1.819
3.300	3.178
3.305	1.676
3.310	3.267
3.315	2.120
3.320	2.446
3.325	1.787
3.330	2.790
3.335	0.609
3.340	0.277
3.345	1.502
3.350	0.660
3.355	2.406
3.360	1.757
3.365	0.992
3.370	1.512
3.375	1.168
3.380	1.097
3.385	0.968
3.390	1.840
3.395	1.256
3.400	1.711
3.405	0.410
3.410	1.123
3.415	1.252
3.420	0.509
3.425	0.698
3.430	0.921
3.435	0.861
3.440	1.530
3.445	1.367
3.450	0.685
3.455	0.720
3.460	0.542
3.465	1.195
3.470	1.048
3.475	0.162
3.480	0.946
3.485	1.337
3.490	1.310
3.495	1.516
3.500	1.018
3.505	0.772
3.510	2.066
3.515	1.177
3.520	0.713
3.525	0.879
3.530	1.845
3.535	0.492
3.540	1.821
3.545	1.087
3.550	0.800
3.555	1.237
3.560	0.390
3.565	1.586
3.570	1.817
3.575	1.923
3.580	1.945
3.585	0.990
3.590	0.607
3.595	1.314
3.600	0.168
3.605	0.423
3.610	0.934
3.615	0.584
3.620	0.429
3.625	1.188
3.630	1.495
3.635	0.841
3.640	1.195
3.645	0.360
3.650	0.948
3.655	0.779
3.660	0.278
3.665	0.898
3.670	0.804
3.675	0.683
3.680	0.478
3.685	1.023
3.690	2.079
3.695	0.035
3.700	0.748
3.705	2.158
3.710	1.409
3.715	1.379
3.720	1.796
3.725	1.863
3.730	1.504
3.735	1.886
3.740	1.296
3.745	1.826
3.750	1.339
3.755	0.537
3.760	1.767
3.765	0.852
3.770	1.277
3.775	2.188
3.780	1.496
3.785	1.605
3.790	0.531
3.795	1.423
3.800	0.634
3.805	0.805
3.810	0.887
3.815	0.117
3.820	0.662
3.825	1.196
3.830	0.474
3.835	0.175
3.840	0.392
3.845	2.439
3.850	1.329
3.855	1.300
3.860	1.558
3.865	0.301
3.870	1.084
3.875	1.148
3.880	1.223
3.885	1.955
3.890	0.605
3.895	0.896
3.900	2.739
3.905	1.537
3.910	1.088
3.915	1.767
3.920	0.733
3.925	1.860
3.930	0.834
3.935	1.264
3.940	1.155
3.945	1.468
3.950	1.213
3.955	0.245
3.960	0.860
3.965	0.460
3.970	0.686
3.975	0.517
3.980	0.429
3.985	1.195
3.990	0.587
3.995	1.408
4.000	0.735
4.005	0.275
4.010	0.541
4.015	1.399
4.020	0.612
4.025	0.712
4.030	0.798
4.035	0.822
4.040	1.660
4.045	0.722
4.050	0.637
4.055	0.568
4.060	1.031
4.065	0.511
4.070	0.858
4.075	0.704
4.080	0.691
4.085	0.810
4.090	1.207
4.095	0.428
4.100	0.743
4.105	1.827
4.110	0.303
4.115	0.876
4.120	1.296
4.125	1.505
4.130	1.107
4.135	0.679
4.140	0.881
4.145	0.442
4.150	0.955
4.155	1.091
4.160	1.309
4.165	0.269
4.170	0.499
4.175	0.404
4.180	0.928
4.185	0.227
4.190	0.449
4.195	0.675
4.200	0.560
4.205	1.013
4.210	2.112
4.215	0.490
4.220	0.401
4.225	0.226
4.230	0.537
4.235	0.409
4.240	1.046
4.245	0.871
4.250	1.247
4.255	0.318
4.260	0.329
4.265	0.687
4.270	1.352
4.275	1.053
4.280	0.540
4.285	0.696
4.290	0.988
4.295	0.832
4.300	0.381
4.305	1.038
4.310	0.694
4.315	0.724
4.320	0.629
4.325	0.763
4.330	0.904
4.335	0.704
4.340	0.484
4.345	0.574
4.350	0.783
4.355	0.576
4.360	0.612
4.365	0.750
4.370	0.655
4.375	0.452
4.380	1.720
4.385	0.638
4.390	1.012
4.395	1.067
4.400	0.265
4.405	0.439
4.410	0.749
4.415	0.283
4.420	0.760
4.425	0.758
4.430	0.453
4.435	0.972
4.440	0.519
4.445	0.883
4.450	0.094
4.455	0.251
4.460	0.303
4.465	1.231
4.470	0.944
4.475	0.515
4.480	0.105
4.485	0.236
4.490	1.079
4.495	0.256
4.500	0.749
4.505	0.357
4.510	0.805
4.515	0.955
4.520	0.450
4.525	0.931
4.530	1.489
4.535	0.719
4.540	0.912
4.545	0.296
4.550	0.578
4.555	0.647
4.560	0.328
4.565	0.518
4.570	0.737
4.575	1.588
4.580	0.656
4.585	0.284
4.590	0.540
4.595	0.828
4.600	0.547
4.605	0.347
4.610	0.434
4.615	0.497
4.620	0.557
4.625	0.261
4.630	0.787
4.635	0.516
4.640	0.435
4.645	0.779
4.650	0.156
4.655	0.812
4.660	0.899
4.665	1.103
4.670	0.487
4.675	0.380
4.680	0.889
4.685	0.765
4.690	1.078
4.695	0.085
4.700	0.290
4.705	0.791
4.710	1.126
4.715	0.751
4.720	0.187
4.725	0.848
4.730	0.135
4.735	0.288
4.740	1.240
4.745	0.485
4.750	0.737
4.755	1.015
4.760	1.052
4.765	0.516
4.770	0.246
4.775	0.598
4.780	0.571
4.785	1.075
4.790	0.772
4.795	0.593
4.800	1.317
4.805	0.681
4.810	1.246
4.815	0.999
4.820	0.578
4.825	0.736
4.830	1.016
4.835	1.026
4.840	0.538
4.845	0.913
4.850	1.115
4.855	0.498
4.860	1.183
4.865	1.071
4.870	0.968
4.875	0.389
4.880	0.914
4.885	0.500
4.890	0.512
4.895	0.356
4.900	0.962
4.905	0.538
4.910	0.713
4.915	0.745
4.920	0.488
4.925	0.775
4.930	0.657
4.935	1.165
4.940	0.397
4.945	0.312
4.950	0.707
4.955	0.328
4.960	0.666
4.965	0.280
4.970	0.946
4.975	0.328
4.980	0.654
4.985	0.747
4.990	0.617
4.995	0.971
5.000	0.230
5.005	0.726
5.010	0.866
5.015	1.192
5.020	0.924
5.025	1.523
5.030	0.844
5.035	0.270
5.040	0.998
5.045	0.548
5.050	0.587
5.055	0.993
5.060	1.307
5.065	0.705
5.070	0.569
5.075	0.805
5.080	0.528
5.085	0.744
5.090	0.260
5.095	0.048
5.100	0.562
5.105	0.393
5.110	0.571
5.115	0.402
5.120	0.022
5.125	0.337
5.130	0.276
5.135	0.632
5.140	0.573
5.145	0.785
5.150	0.380
5.155	0.151
5.160	0.483
5.165	0.366
5.170	0.506
5.175	0.667
5.180	1.096
5.185	0.050
5.190	0.728
5.195	0.167
5.200	1.079
5.205	0.880
5.210	0.237
5.215	0.794
5.220	1.309
5.225	0.723
5.230	0.270
5.235	0.502
5.240	0.519
5.245	0.311
5.250	0.363
5.255	0.715
5.260	0.873
5.265	0.733
5.270	0.937
5.275	1.047
5.280	0.519
5.285	0.801
5.290	0.936
5.295	1.318
5.300	0.480
5.305	0.698
5.310	0.413
5.315	0.644
5.320	0.596
5.325	0.458
5.330	1.239
5.335	0.500
5.340	0.579
5.345	0.479
5.350	0.450
5.355	0.541
5.360	0.594
5.365	0.621
5.370	0.724
5.375	0.840
5.380	0.693
5.385	0.235
5.390	0.471
5.395	0.630
5.400	0.554
5.405	0.721
5.410	1.770
5.415	0.657
5.420	0.164
5.425	0.271
5.430	0.185
5.435	0.396
5.440	0.438
5.445	0.455
5.450	0.731
5.455	1.332
5.460	0.193
5.465	0.234
5.470	0.401
5.475	0.474
5.480	0.615
5.485	1.097
5.490	0.531
5.495	1.348
5.500	0.319
5.505	0.398
5.510	0.519
5.515	0.824
5.520	0.406
5.525	0.584
5.530	0.321
5.535	0.423
5.540	0.170
5.545	0.799
5.550	0.893
5.555	0.666
5.560	0.474
5.565	0.144
5.570	0.221
5.575	0.766
5.580	1.059
5.585	0.634
5.590	1.078
5.595	1.281
5.600	0.976
5.605	0.917
5.610	0.013
5.615	0.676
5.620	0.657
5.625	0.385
5.630	1.419
5.635	0.396
5.640	0.074
5.645	0.821
5.650	1.253
5.655	0.169
5.660	1.129
5.665	0.430
5.670	0.593
5.675	0.571
5.680	0.492
5.685	0.596
5.690	0.686
5.695	0.683
5.700	0.961
5.705	0.065
5.710	0.550
5.715	0.398
5.720	0.818
5.725	1.070
5.730	0.781
5.735	0.662
5.740	0.593
5.745	0.447
5.750	0.589
5.755	0.215
5.760	0.102
5.765	0.492
5.770	0.638
5.775	0.620
5.780	0.586
5.785	0.461
5.790	0.514
5.795	0.490
5.800	0.408
5.805	0.092
5.810	0.622
5.815	0.872
5.820	0.257
5.825	0.435
5.830	0.590
5.835	0.836
5.840	0.238
5.845	0.466
5.850	0.689
5.855	0.815
5.860	0.638
5.865	1.154
5.870	0.197
5.875	0.348
5.880	1.000
5.885	1.364
5.890	0.840
5.895	0.924
5.900	1.012
5.905	0.678
5.910	0.459
5.915	0.939
5.920	0.548
5.925	0.818
5.930	0.510
5.935	1.123
5.940	1.072
5.945	0.598
5.950	0.124
5.955	0.512
5.960	0.578
5.965	0.955
5.970	0.512
5.975	0.206
5.980	0.870
5.985	0.643
5.990	0.477
5.995	0.582
6.000	0.378
6.005	1.024
6.010	0.285
6.015	0.884
6.020	0.356
6.025	0.581
6.030	0.748
6.035	1.132
6.040	0.225
6.045	0.518
6.050	0.377
6.055	0.867
6.060	0.065
6.065	0.448
6.070	0.757
6.075	0.213
6.080	0.779
6.085	0.206
6.090	0.912
6.095	0.189
6.100	0.998
6.105	0.637
6.110	0.347
6.115	0.424
6.120	0.532
6.125	0.448
6.130	0.749
6.135	0.885
6.140	0.968
6.145	0.801
6.150	0.627
6.155	0.346
6.160	0.362
6.165	0.390
6.170	1.163
6.175	0.519
6.180	0.458
6.185	0.360
6.190	0.512
6.195	0.528
6.200	1.086
6.205	0.973
6.210	0.560
6.215	0.405
6.220	0.205
6.225	1.599
6.230	0.071
6.235	0.568
6.240	0.319
6.245	0.452
6.250	0.284
6.255	0.385
6.260	1.071
6.265	1.310
6.270	0.325
6.275	0.339
6.280	0.197
6.285	0.973
6.290	0.374
6.295	0.538
6.300	0.372
6.305	1.585
6.310	0.649
6.315	0.892
6.320	0.711
6.325	0.414
6.330	0.205
6.335	0.604
6.340	0.076
6.345	0.718
6.350	0.886
6.355	0.774
6.360	0.747
6.365	0.398
6.370	0.504
6.375	0.563
6.380	0.350
6.385	1.529
6.390	0.820
6.395	0.717
6.400	0.760
6.405	0.697
6.410	0.899
6.415	0.322
6.420	0.502
6.425	0.677
6.430	0.336
6.435	0.674
6.440	0.043
6.445	0.122
6.450	0.506
6.455	0.601
6.460	0.391
6.465	0.421
6.470	0.776
6.475	0.434
6.480	1.027
6.485	0.595
6.490	0.736
6.495	0.090
6.500	0.129
6.505	0.872
6.510	1.422
6.515	0.937
6.520	1.075
6.525	0.305
6.530	0.911
6.535	0.332
6.540	0.679
6.545	0.415
6.550	0.235
6.555	0.978
6.560	0.432
6.565	1.050
6.570	0.452
6.575	0.818
6.580	0.970
6.585	0.323
6.590	0.566
6.595	0.413
6.600	0.984
6.605	0.910
6.610	0.475
6.615	0.435
6.620	1.083
6.625	0.676
6.630	0.398
6.635	1.064
6.640	0.716
6.645	0.165
6.650	0.993
6.655	0.744
6.660	1.292
6.665	0.950
6.670	0.644
6.675	0.642
6.680	0.253
6.685	0.489
6.690	0.702
6.695	0.818
6.700	1.295
6.705	0.861
6.710	0.695
6.715	0.869
6.720	0.794
6.725	0.393
6.730	0.651
6.735	1.135
6.740	0.476
6.745	0.417
6.750	1.168
6.755	0.422
6.760	0.837
6.765	0.151
6.770	0.855
6.775	0.243
6.780	0.173
6.785	0.851
6.790	0.467
6.795	0.689
6.800	0.326
6.805	0.537
6.810	0.871
6.815	0.751
6.820	1.279
6.825	0.629
6.830	0.481
6.835	0.779
6.840	1.045
6.845	0.737
6.850	0.118
6.855	0.788
6.860	1.099
6.865	0.489
6.870	0.649
6.875	0.547
6.880	0.366
6.885	0.330
6.890	0.366
6.895	0.483
6.900	0.710
6.905	0.759
6.910	0.516
6.915	1.167
6.920	0.549
6.925	0.371
6.930	1.626
6.935	0.402
6.940	0.196
6.945	0.884
6.950	0.816
6.955	0.454
6.960	1.008
6.965	0.446
6.970	0.871
6.975	0.895
6.980	0.245
6.985	0.626
6.990	0.399
6.995	0.651
7.000	0.256
7.005	0.780
7.010	0.125
7.015	0.587
7.020	0.595
7.025	0.416
7.030	1.142
7.035	1.184
7.040	1.033
7.045	0.559
7.050	0.508
7.055	0.415
7.060	0.723
7.065	0.599
7.070	0.968
7.075	0.699
7.080	0.666
7.085	0.451
7.090	0.079
7.095	0.429
7.100	1.103
7.105	0.351
7.110	0.804
7.115	0.008
7.120	0.192
7.125	0.502
7.130	0.571
7.135	0.847
7.140	0.878
7.145	0.184
7.150	0.755
7.155	1.111
7.160	1.187
7.165	0.932
7.170	0.872
7.175	0.398
7.180	0.370
7.185	0.604
7.190	1.623
7.195	0.330
7.200	0.783
7.205	0.293
7.210	0.319
7.215	0.437
7.220	0.705
7.225	0.464
7.230	0.741
7.235	0.656
7.240	0.521
7.245	0.405
7.250	0.767
7.255	0.693
7.260	0.137
7.265	0.662
7.270	0.748
7.275	0.845
7.280	0.424
7.285	0.538
7.290	0.794
7.295	0.558
7.300	1.114
7.305	0.470
7.310	0.492
7.315	0.437
7.320	0.613
7.325	0.607
7.330	0.445
7.335	0.379
7.340	0.589
7.345	0.446
7.350	0.490
7.355	0.775
7.360	0.939
7.365	0.740
7.370	0.566
7.375	0.572
7.380	0.752
7.385	0.538
7.390	0.437
7.395	0.507
7.400	0.347
7.405	1.000
7.410	0.332
7.415	0.452
7.420	0.350
7.425	0.667
7.430	0.513
7.435	0.827
7.440	0.846
7.445	0.115
7.450	0.695
7.455	0.697
7.460	0.379
7.465	0.975
7.470	0.689
7.475	0.841
7.480	0.249
7.485	0.571
7.490	0.740
7.495	0.589
7.500	0.502
7.505	0.833
7.510	0.357
7.515	0.250
7.520	0.562
7.525	0.369
7.530	0.495
7.535	0.797
7.540	0.781
7.545	0.507
7.550	1.128
7.555	0.568
7.560	1.091
7.565	0.718
7.570	0.776
7.575	0.304
7.580	0.552
7.585	0.907
7.590	0.941
7.595	0.842
7.600	1.468
7.605	0.263
7.610	0.655
7.615	0.843
7.620	0.402
7.625	0.703
7.630	0.416
7.635	0.814
7.640	0.336
7.645	0.718
7.650	0.846
7.655	1.269
7.660	1.121
7.665	0.388
7.670	0.390
7.675	0.180
7.680	0.276
7.685	0.303
7.690	0.675
7.695	1.008
7.700	0.795
7.705	0.930
7.710	1.165
7.715	0.246
7.720	0.534
7.725	0.970
7.730	0.821
7.735	0.806
7.740	0.481
7.745	0.820
7.750	0.350
7.755	0.338
7.760	0.339
7.765	0.672
7.770	0.396
7.775	0.151
7.780	0.703
7.785	0.552
7.790	0.495
7.795	0.808
7.800	0.260
7.805	1.220
7.810	1.125
7.815	0.065
7.820	0.855
7.825	0.126
7.830	0.288
7.835	0.504
7.840	0.422
7.845	1.009
7.850	0.996
7.855	0.544
7.860	0.757
7.865	0.163
7.870	0.460
7.875	0.934
7.880	0.556
7.885	0.912
7.890	0.863
7.895	0.781
7.900	0.837
7.905	0.899
7.910	0.501
7.915	0.941
7.920	1.000
7.925	1.016
7.930	0.564
7.935	0.781
7.940	1.218
7.945	0.565
7.950	0.750
7.955	0.430
7.960	0.404
7.965	0.684
7.970	0.461
7.975	0.744
7.980	0.110
7.985	0.276
7.990	0.230
7.995	0.495
8.000	0.305
8.005	0.329
8.010	0.682
8.015	0.071
8.020	0.242
8.025	0.957
8.030	0.755
8.035	0.504
8.040	0.465
8.045	0.341
8.050	1.033
8.055	0.465
8.060	0.700
8.065	0.451
8.070	0.395
8.075	1.021
8.080	0.599
8.085	0.443
8.090	0.587
8.095	0.747
8.100	0.639
8.105	0.466
8.110	0.593
8.115	0.923
8.120	0.427
8.125	0.186
8.130	0.846
8.135	0.549
8.140	0.378
8.145	0.723
8.150	0.161
8.155	0.596
8.160	0.351
8.165	0.705
8.170	0.400
8.175	0.212
8.180	0.890
8.185	1.710
8.190	0.497
8.194	0.635
8.199	1.034
8.204	0.953
8.209	0.323
8.214	0.496
8.219	0.230
8.224	1.247
8.229	0.651
8.234	0.780
8.239	0.870
8.244	0.578
8.249	0.585
8.254	0.232
8.259	0.263
8.264	0.809
8.269	0.654
8.274	0.221
8.279	0.204
8.284	0.374
8.289	0.332
8.294	0.245
8.299	0.690
8.304	0.384
8.309	1.109
8.314	0.556
8.319	0.519
8.324	0.630
8.329	0.479
8.334	0.675
8.339	0.525
8.344	0.904
8.349	0.509
8.354	1.340
8.359	1.164
8.364	0.376
8.369	1.158
8.374	0.445
8.379	0.913
8.384	0.239
8.389	0.772
8.394	1.359
8.399	0.586
8.404	0.365
8.409	0.258
8.414	0.786
8.419	0.374
8.424	0.376
8.429	0.591
8.434	0.447
8.439	0.557
8.444	0.688
8.449	1.381
8.454	0.698
8.459	0.712
8.464	0.912
8.469	0.918
8.474	1.288
8.479	0.307
8.484	0.546
8.489	0.853
8.494	0.793
8.499	0.602
8.504	0.688
8.509	0.348
8.514	1.104
8.519	0.392
8.524	0.467
8.529	1.374
8.534	0.669
8.539	0.521
8.544	0.756
8.549	0.461
8.554	1.102
8.559	0.781
8.564	0.719
8.569	0.195
8.574	1.200
8.579	0.621
8.584	0.643
8.589	0.993
8.594	0.707
8.599	0.223
8.604	1.589
8.609	0.863
8.614	0.446
8.619	0.604
8.624	0.407
8.629	0.865
8.634	0.817
8.639	0.644
8.644	0.564
8.649	0.397
8.654	0.464
8.659	0.880
8.664	0.856
8.669	0.435
8.674	0.590
8.679	0.803
8.684	0.365
8.689	0.464
8.694	0.469
8.699	0.554
8.704	0.432
8.709	0.590
8.714	1.412
8.719	0.480
8.724	1.229
8.729	0.161
8.734	0.224
8.739	0.950
8.744	1.083
8.749	0.688
8.754	1.389
8.759	0.373
8.764	1.183
8.769	0.793
8.774	1.012
8.779	0.962
8.784	0.867
8.789	0.234
8.794	0.204
8.799	0.423
8.804	0.362
8.809	0.914
8.814	0.875
8.819	0.297
8.824	1.014
8.829	0.400
8.834	0.549
8.839	0.406
8.844	0.136
8.849	0.656
8.854	0.903
8.859	1.152
8.864	0.574
8.869	0.843
8.874	0.213
8.879	1.303
8.884	0.433
8.889	0.718
8.894	1.068
8.899	0.419
8.904	0.413
8.909	0.803
8.914	0.278
8.919	1.077
8.924	0.526
8.929	0.939
8.934	0.296
8.939	0.458
8.944	0.721
8.949	0.263
8.954	1.045
8.959	0.720
8.964	0.339
8.969	0.575
8.974	0.493
8.979	0.097
8.984	0.230
8.989	0.823
8.994	0.769
8.999	0.415
9.004	0.320
9.009	0.538
9.014	0.545
9.019	1.074
9.024	0.831
9.029	0.713
9.034	0.786
9.039	0.917
9.044	0.668
9.049	0.722
9.054	0.512
9.059	1.230
9.064	0.503
9.069	0.753
9.074	0.236
9.079	0.178
9.084	0.660
9.089	0.469
9.094	0.360
9.099	0.499
9.104	1.035
9.109	1.193
9.114	0.259
9.119	0.295
9.124	0.383
9.129	0.710
9.134	0.071
9.139	0.322
9.144	0.507
9.149	0.236
9.154	0.710
9.159	0.738
9.164	0.325
9.169	1.212
9.174	1.225
9.179	0.341
9.184	1.127
9.189	0.472
9.194	0.315
9.199	1.443
9.204	0.512
9.209	0.283
9.214	0.858
9.219	0.347
9.224	0.455
9.229	0.309
9.234	0.698
9.239	0.118
9.244	0.750
9.249	0.844
9.254	0.915
9.259	0.448
9.264	1.117
9.269	1.057
9.274	0.121
9.279	0.404
9.284	1.404
9.289	1.278
9.294	1.127
9.299	0.516
9.304	0.305
9.309	1.118
9.314	0.537
9.319	0.508
9.324	0.316
9.329	0.399
9.334	0.793
9.339	0.484
9.344	0.881
9.349	0.470
9.354	1.611
9.359	0.996
9.364	0.232
9.369	0.791
9.374	0.647
9.379	0.462
9.384	0.810
9.389	0.287
9.394	0.884
9.399	0.932
9.404	0.351
9.409	0.425
9.414	0.655
9.419	1.092
9.424	0.358
9.429	0.909
9.434	0.175
9.439	0.088
9.444	0.520
9.449	0.622
9.454	1.111
9.459	1.037
9.464	1.013
9.469	0.921
9.474	0.922
9.479	1.006
9.484	0.846
9.489	0.649
9.494	1.191
9.499	0.579
9.504	0.940
9.509	0.507
9.514	0.215
9.519	0.453
9.524	0.773
9.529	1.261
9.534	0.646
9.539	0.381
9.544	0.433
9.549	0.585
9.554	0.853
9.559	0.272
9.564	0.940
9.569	0.725
9.574	0.286
9.579	0.391
9.584	0.534
9.589	0.260
9.594	0.409
9.599	1.528
9.604	0.284
9.609	0.411
9.614	0.616
9.619	0.338
9.624	1.014
9.629	0.430
9.634	0.932
9.639	0.852
9.644	1.087
9.649	0.072
9.654	0.704
9.659	0.388
9.664	0.880
9.669	1.274
9.674	0.276
9.679	0.305
9.684	0.250
9.689	0.658
9.694	0.764
9.699	0.476
9.704	0.130
9.709	0.603
9.714	0.511
9.719	0.651
9.724	0.843
9.729	0.366
9.734	0.494
9.739	0.593
9.744	0.651
9.749	0.841
9.754	0.390
9.759	1.208
9.764	1.164
9.769	0.285
9.774	0.878
9.779	0.106
9.784	0.686
9.789	0.590
9.794	0.761
9.799	0.664
9.804	1.163
9.809	1.029
9.814	0.903
9.819	1.247
9.824	0.807
9.829	0.268
9.834	0.155
9.839	1.245
9.844	0.421
9.849	0.729
9.854	0.248
9.859	1.055
9.864	0.483
9.869	0.187
9.874	0.393
9.879	0.561
9.884	0.170
9.889	1.032
9.894	0.173
9.899	0.337
9.904	0.248
9.909	0.560
9.914	1.033
9.919	0.988
9.924	0.625
9.929	0.246
9.934	0.527
9.939	0.968
9.944	0.522
9.949	0.303
9.954	0.119
9.959	0.196
9.964	0.968
9.969	0.635
9.974	0.451
9.979	0.377
9.984	1.029
9.989	0.314
9.994	1.373
[truncated: 1 more rows]
