# Supplementary material for: Chemometric Analysis of a Ternary Mixture of Caffeine, Quinic Acid, and Nicotinic Acid by Terahertz Spectroscopy
Source: ACS Omega. 2022 Sep 27;7(40):35783–91. doi: 10.1021/acsomega.2c03808 (PMC9558605; doi:10.1021/acsomega.2c03808)
Supplement: Supplementary file 2 — ao2c03808_si_002.zip [file ao2c03808_si_002.zip › data_and_codes/extended_data/id0-48_run001/fda-6-0.csv]

0.000	2574.851
0.005	776.652
0.010	652.798
0.015	1150.088
0.020	1498.010
0.025	471.559
0.030	672.262
0.035	755.057
0.040	754.824
0.045	1360.614
0.050	953.573
0.055	1471.371
0.060	524.216
0.065	299.290
0.070	730.184
0.075	517.737
0.080	390.307
0.085	381.178
0.090	553.382
0.095	899.999
0.100	1002.150
0.105	2185.263
0.110	2876.208
0.115	2567.007
0.120	4437.484
0.125	3344.332
0.130	1810.235
0.135	2825.325
0.140	2931.079
0.145	2984.146
0.150	2537.835
0.155	2709.134
0.160	2728.980
0.165	2755.981
0.170	2849.871
0.175	4431.729
0.180	5242.243
0.185	4815.836
0.190	5646.367
0.195	6964.881
0.200	7269.494
0.205	6336.046
0.210	6505.913
0.215	5901.338
0.220	7022.913
0.225	6719.562
0.230	7601.372
0.235	9239.235
0.240	8846.343
0.245	8668.132
0.250	8548.586
0.255	8624.273
0.260	8279.639
0.265	9082.614
0.270	8992.177
0.275	10450.294
0.280	9731.082
0.285	8704.718
0.290	9256.280
0.295	10064.572
0.300	9842.944
0.305	9696.410
0.310	10610.623
0.315	10299.974
0.320	10790.437
0.325	10518.188
0.330	11015.762
0.335	10108.075
0.340	9987.827
0.345	9699.479
0.350	10519.028
0.355	10464.383
0.360	9521.731
0.365	10506.859
0.370	11322.108
0.375	11189.859
0.380	10256.683
0.385	10646.344
0.390	10469.658
0.395	10719.034
0.400	10233.752
0.405	10629.651
0.410	10598.684
0.415	10540.766
0.420	10114.535
0.425	9949.285
0.430	10091.370
0.435	9439.203
0.440	9366.116
0.445	10061.121
0.450	10272.451
0.455	9539.809
0.460	10195.621
0.465	9614.532
0.470	9667.286
0.475	9729.359
0.480	9823.789
0.485	10082.731
0.490	10086.301
0.495	9889.891
0.500	9753.998
0.505	9987.302
0.510	9922.192
0.515	9944.260
0.520	9855.735
0.525	9748.282
0.530	9408.412
0.535	9373.625
0.540	9777.443
0.545	9439.021
0.550	8311.816
0.555	5795.519
0.560	3966.476
0.565	7540.234
0.570	8540.115
0.575	8850.221
0.580	9276.138
0.585	9144.363
0.590	8998.546
0.595	9261.632
0.600	9465.942
0.605	9004.488
0.610	9269.132
0.615	9352.537
0.620	9023.306
0.625	9004.844
0.630	8979.577
0.635	8906.929
0.640	8688.940
0.645	8621.702
0.650	8342.509
0.655	8669.485
0.660	8324.714
0.665	8008.305
0.670	8130.821
0.675	8181.366
0.680	7990.051
0.685	7894.208
0.690	7788.071
0.695	7836.641
0.700	7782.902
0.705	7355.840
0.710	7579.797
0.715	7540.652
0.720	7362.323
0.725	7425.558
0.730	7258.407
0.735	7221.110
0.740	7287.755
0.745	6703.991
0.750	5416.143
0.755	3781.542
0.760	5869.415
0.765	6431.280
0.770	6454.872
0.775	6642.397
0.780	6632.713
0.785	6426.090
0.790	6261.370
0.795	6439.115
0.800	6218.389
0.805	6104.292
0.810	6091.397
0.815	6031.302
0.820	6065.779
0.825	6046.054
0.830	5813.154
0.835	5931.952
0.840	6032.532
0.845	5755.619
0.850	5744.704
0.855	5927.503
0.860	5769.592
0.865	5787.007
0.870	5690.782
0.875	5672.253
0.880	5675.298
0.885	5528.181
0.890	5437.977
0.895	5497.876
0.900	5272.434
0.905	5125.508
0.910	5229.579
0.915	5063.979
0.920	4901.201
0.925	4910.969
0.930	4921.148
0.935	4903.751
0.940	4850.799
0.945	4719.140
0.950	4803.092
0.955	4809.714
0.960	4642.076
0.965	4613.072
0.970	4585.230
0.975	4589.840
0.980	4290.184
0.985	4029.553
0.990	2780.115
0.995	3630.088
1.000	3941.667
1.005	4307.512
1.010	4277.687
1.015	4009.521
1.020	4052.065
1.025	4087.590
1.030	3996.881
1.035	3840.979
1.040	3781.801
1.045	3850.989
1.050	3825.301
1.055	3605.568
1.060	3702.155
1.065	3728.818
1.070	3604.812
1.075	3452.848
1.080	3409.528
1.085	3215.709
1.090	2733.144
1.095	1376.157
1.100	188.294
1.105	1220.864
1.110	1982.004
1.115	1112.806
1.120	2025.735
1.125	2755.764
1.130	2997.408
1.135	2998.108
1.140	2898.143
1.145	2827.586
1.150	2439.752
1.155	1403.882
1.160	995.775
1.165	147.056
1.170	826.135
1.175	2000.559
1.180	2491.419
1.185	2723.144
1.190	2840.811
1.195	2735.774
1.200	2742.452
1.205	2353.032
1.210	886.660
1.215	1896.489
1.220	2436.648
1.225	2387.387
1.230	1328.184
1.235	1742.394
1.240	2416.705
1.245	2744.524
1.250	2737.936
1.255	2784.696
1.260	2758.218
1.265	2670.837
1.270	2759.076
1.275	2678.195
1.280	2503.540
1.285	2620.282
1.290	2686.556
1.295	2515.995
1.300	2595.647
1.305	2623.617
1.310	2562.505
1.315	2570.283
1.320	2517.673
1.325	2256.329
1.330	2447.965
1.335	2438.188
1.340	2462.052
1.345	2532.493
1.350	2353.158
1.355	2360.202
1.360	2415.328
1.365	2310.080
1.370	2230.891
1.375	2249.684
1.380	2222.892
1.385	2109.405
1.390	2064.446
1.395	1999.105
1.400	1902.784
1.405	1608.759
1.410	703.744
1.415	32.006
1.420	1061.737
1.425	1661.066
1.430	1888.549
1.435	2025.084
1.440	2018.910
1.445	1959.057
1.450	2019.739
1.455	2053.790
1.460	1959.595
1.465	1959.180
1.470	1983.089
1.475	1913.826
1.480	1877.012
1.485	1869.239
1.490	1866.940
1.495	1827.532
1.500	1758.755
1.505	1779.494
1.510	1778.956
1.515	1719.100
1.520	1700.804
1.525	1733.289
1.530	1708.355
1.535	1678.363
1.540	1660.905
1.545	1584.378
1.550	1643.913
1.555	1598.802
1.560	1573.459
1.565	1620.195
1.570	1569.388
1.575	1498.079
1.580	1513.202
1.585	1488.352
1.590	1379.416
1.595	1319.330
1.600	1121.580
1.605	389.040
1.610	702.132
1.615	1108.013
1.620	1238.080
1.625	1250.694
1.630	1209.761
1.635	1183.730
1.640	1152.224
1.645	1045.917
1.650	962.494
1.655	784.940
1.660	308.084
1.665	75.745
1.670	51.162
1.675	77.408
1.680	129.321
1.685	479.303
1.690	718.923
1.695	821.649
1.700	811.735
1.705	736.961
1.710	530.920
1.715	114.792
1.720	47.527
1.725	70.933
1.730	377.732
1.735	666.181
1.740	803.400
1.745	872.359
1.750	910.643
1.755	892.848
1.760	874.249
1.765	512.287
1.770	634.340
1.775	789.899
1.780	841.542
1.785	823.945
1.790	778.066
1.795	557.628
1.800	193.973
1.805	421.902
1.810	690.866
1.815	770.594
1.820	787.465
1.825	794.640
1.830	787.713
1.835	771.777
1.840	754.991
1.845	748.487
1.850	723.586
1.855	687.400
1.860	636.569
1.865	475.351
1.870	115.941
1.875	126.766
1.880	455.495
1.885	608.024
1.890	653.858
1.895	676.845
1.900	682.937
1.905	666.342
1.910	630.234
1.915	573.056
1.920	262.212
1.925	31.178
1.930	382.520
1.935	557.834
1.940	621.188
1.945	639.139
1.950	640.350
1.955	638.058
1.960	632.157
1.965	619.642
1.970	620.052
1.975	621.382
1.980	609.904
1.985	610.051
1.990	604.435
1.995	594.502
2.000	590.168
2.005	583.983
2.010	575.884
2.015	572.433
2.020	469.893
2.025	508.502
2.030	526.375
2.035	498.896
2.040	395.884
2.045	108.785
2.050	300.437
2.055	437.642
2.060	483.210
2.065	485.944
2.070	469.881
2.075	374.019
2.080	178.234
2.085	367.310
2.090	445.684
2.095	468.121
2.100	473.920
2.105	476.352
2.110	472.224
2.115	469.140
2.120	465.357
2.125	457.605
2.130	443.375
2.135	432.943
2.140	423.572
2.145	400.833
2.150	368.582
2.155	335.768
2.160	256.010
2.165	74.467
2.170	12.893
2.175	109.480
2.180	224.389
2.185	277.032
2.190	275.509
2.195	151.055
2.200	24.269
2.205	68.998
2.210	194.148
2.215	249.299
2.220	151.077
2.225	27.313
2.230	39.226
2.235	175.845
2.240	261.249
2.245	284.283
2.250	272.485
2.255	265.653
2.260	198.887
2.265	49.329
2.270	22.114
2.275	65.704
2.280	175.572
2.285	242.899
2.290	272.939
2.295	284.059
2.300	287.417
2.305	287.296
2.310	281.575
2.315	273.464
2.320	246.374
2.325	226.910
2.330	237.533
2.335	233.910
2.340	224.178
2.345	158.011
2.350	28.731
2.355	131.257
2.360	178.461
2.365	167.449
2.370	65.895
2.375	88.204
2.380	147.235
2.385	151.220
2.390	70.326
2.395	9.642
2.400	15.317
2.405	82.254
2.410	144.348
2.415	174.929
2.420	187.551
2.425	190.219
2.430	178.499
2.435	156.237
2.440	179.815
2.445	184.443
2.450	153.162
2.455	146.576
2.460	107.441
2.465	23.955
2.470	19.491
2.475	51.204
2.480	115.613
2.485	151.431
2.490	166.987
2.495	172.490
2.500	175.537
2.505	175.134
2.510	173.318
2.515	169.647
2.520	169.969
2.525	168.038
2.530	166.724
2.535	165.730
2.540	163.214
2.545	161.622
2.550	160.333
2.555	157.458
2.560	154.300
2.565	153.667
2.570	133.884
2.575	125.011
2.580	135.213
2.585	139.325
2.590	136.784
2.595	131.790
2.600	126.440
2.605	122.096
2.610	114.632
2.615	107.211
2.620	99.577
2.625	84.901
2.630	45.822
2.635	12.205
2.640	5.765
2.645	5.276
2.650	5.570
2.655	19.167
2.660	29.234
2.665	35.575
2.670	12.387
2.675	47.589
2.680	73.654
2.685	76.425
2.690	39.103
2.695	26.688
2.700	70.171
2.705	88.651
2.710	95.357
2.715	97.524
2.720	99.075
2.725	98.710
2.730	96.261
2.735	94.806
2.740	88.734
2.745	81.675
2.750	77.010
2.755	70.465
2.760	61.001
2.765	43.284
2.770	12.080
2.775	3.870
2.780	4.035
2.785	4.526
2.790	17.110
2.795	30.997
2.800	47.289
2.805	61.360
2.810	71.158
2.815	76.538
2.820	81.010
2.825	81.234
2.830	83.135
2.835	82.930
2.840	81.470
2.845	79.502
2.850	78.491
2.855	76.151
2.860	73.115
2.865	71.277
2.870	67.107
2.875	64.429
2.880	39.724
2.885	10.094
2.890	8.079
2.895	16.731
2.900	41.329
2.905	52.713
2.910	60.805
2.915	62.730
2.920	63.192
2.925	63.944
2.930	62.226
2.935	60.265
2.940	56.142
2.945	52.548
2.950	49.297
2.955	45.028
2.960	37.408
2.965	15.939
2.970	4.320
2.975	1.213
2.980	5.504
2.985	7.989
2.990	16.583
2.995	24.147
3.000	19.762
3.005	12.394
3.010	1.878
3.015	1.002
3.020	0.432
3.025	4.459
3.030	9.214
3.035	18.173
3.040	21.949
3.045	9.514
3.050	7.259
3.055	11.284
3.060	23.579
3.065	31.303
3.070	35.113
3.075	36.571
3.080	37.104
3.085	37.401
3.090	35.546
3.095	35.624
3.100	35.318
3.105	35.289
3.110	35.568
3.115	35.659
3.120	32.260
3.125	32.187
3.130	13.687
3.135	5.060
3.140	1.434
3.145	4.231
3.150	9.170
3.155	14.819
3.160	19.993
3.165	12.679
3.170	4.481
3.175	2.911
3.180	7.943
3.185	10.307
3.190	4.741
3.195	15.774
3.200	23.058
3.205	25.084
3.210	26.698
3.215	18.025
3.220	13.826
3.225	22.910
3.230	22.963
3.235	11.442
3.240	3.148
3.245	14.535
3.250	20.260
3.255	23.125
3.260	24.352
3.265	24.735
3.270	26.592
3.275	25.980
3.280	23.588
3.285	22.043
3.290	21.630
3.295	22.497
3.300	22.284
3.305	21.049
3.310	21.188
3.315	21.944
3.320	19.050
3.325	17.974
3.330	9.276
3.335	2.237
3.340	1.734
3.345	4.537
3.350	9.485
3.355	14.818
3.360	16.212
3.365	17.512
3.370	18.432
3.375	19.638
3.380	19.640
3.385	19.881
3.390	19.289
3.395	19.798
3.400	17.854
3.405	17.802
3.410	18.371
3.415	18.301
3.420	18.124
3.425	18.950
3.430	18.945
3.435	18.004
3.440	16.954
3.445	18.339
3.450	19.957
3.455	18.655
3.460	18.255
3.465	17.073
3.470	16.473
3.475	16.126
3.480	16.822
3.485	16.863
3.490	16.179
3.495	16.099
3.500	13.510
3.505	6.191
3.510	11.186
3.515	10.696
3.520	10.107
3.525	11.389
3.530	12.686
3.535	13.759
3.540	6.951
3.545	2.868
3.550	4.181
3.555	9.931
3.560	12.945
3.565	12.852
3.570	12.722
3.575	13.033
3.580	12.656
3.585	12.170
3.590	10.086
3.595	9.122
3.600	3.399
3.605	1.470
3.610	2.482
3.615	2.093
3.620	0.204
3.625	2.634
3.630	5.384
3.635	7.259
3.640	7.598
3.645	6.526
3.650	1.883
3.655	0.973
3.660	1.092
3.665	1.088
3.670	1.405
3.675	1.919
3.680	4.018
3.685	4.728
3.690	3.307
3.695	4.245
3.700	1.882
3.705	4.193
3.710	6.993
3.715	7.627
3.720	7.340
3.725	8.606
3.730	6.198
3.735	6.514
3.740	7.439
3.745	8.223
3.750	8.081
3.755	8.834
3.760	9.820
3.765	8.190
3.770	9.520
3.775	8.423
3.780	7.123
3.785	6.943
3.790	5.331
3.795	4.784
3.800	1.164
3.805	0.389
3.810	0.689
3.815	0.489
3.820	1.320
3.825	1.148
3.830	2.019
3.835	2.729
3.840	3.897
3.845	5.172
3.850	5.159
3.855	6.275
3.860	5.368
3.865	1.869
3.870	5.316
3.875	6.499
3.880	6.265
3.885	6.953
3.890	5.712
3.895	6.861
3.900	6.274
3.905	6.736
3.910	6.399
3.915	6.000
3.920	6.263
3.925	6.184
3.930	3.111
3.935	3.954
3.940	5.367
3.945	5.785
3.950	5.623
3.955	0.911
3.960	1.290
3.965	0.623
3.970	0.818
3.975	0.504
3.980	0.231
3.985	0.310
3.990	0.944
3.995	0.456
4.000	2.008
4.005	1.651
4.010	0.864
4.015	1.577
4.020	3.443
4.025	3.353
4.030	2.375
4.035	2.102
4.040	3.170
4.045	3.534
4.050	3.593
4.055	2.979
4.060	3.382
4.065	3.012
4.070	2.500
4.075	4.186
4.080	2.070
4.085	2.871
4.090	3.536
4.095	3.841
4.100	3.439
4.105	3.462
4.110	3.563
4.115	4.390
4.120	4.781
4.125	3.676
4.130	3.510
4.135	3.927
4.140	3.671
4.145	3.881
4.150	3.219
4.155	2.439
4.160	2.447
4.165	1.153
4.170	0.496
4.175	0.171
4.180	1.077
4.185	1.999
4.190	1.468
4.195	0.727
4.200	0.191
4.205	0.700
4.210	0.930
4.215	2.317
4.220	0.664
4.225	1.127
4.230	0.263
4.235	1.072
4.240	2.980
4.245	3.088
4.250	0.524
4.255	1.517
4.260	2.596
4.265	3.122
4.270	3.075
4.275	3.216
4.280	3.659
4.285	3.484
4.290	3.468
4.295	3.105
4.300	2.898
4.305	3.807
4.310	4.172
4.315	3.013
4.320	3.647
4.325	2.247
4.330	3.711
4.335	2.795
4.340	3.185
4.345	2.551
4.350	2.660
4.355	2.557
4.360	2.380
4.365	3.243
4.370	2.620
4.375	3.616
4.380	1.799
4.385	2.788
4.390	2.297
4.395	3.390
4.400	2.907
4.405	3.180
4.410	2.361
4.415	3.128
4.420	2.601
4.425	1.709
4.430	2.221
4.435	0.876
4.440	2.390
4.445	2.585
4.450	0.753
4.455	2.477
4.460	1.030
4.465	0.562
4.470	0.522
4.475	1.233
4.480	0.863
4.485	1.269
4.490	1.346
4.495	0.678
4.500	0.593
4.505	0.211
4.510	0.834
4.515	0.674
4.520	1.291
4.525	0.840
4.530	1.031
4.535	0.233
4.540	0.648
4.545	0.521
4.550	0.657
4.555	0.677
4.560	1.288
4.565	0.630
4.570	1.967
4.575	1.361
4.580	0.464
4.585	1.059
4.590	1.868
4.595	0.569
4.600	0.604
4.605	0.215
4.610	0.371
4.615	0.419
4.620	0.930
4.625	0.133
4.630	1.089
4.635	1.775
4.640	1.190
4.645	0.956
4.650	0.702
4.655	1.416
4.660	1.867
4.665	1.318
4.670	2.055
4.675	1.952
4.680	1.412
4.685	1.011
4.690	0.809
4.695	1.552
4.700	0.603
4.705	0.428
4.710	0.466
4.715	1.797
4.720	1.402
4.725	1.895
4.730	0.652
4.735	0.822
4.740	1.074
4.745	0.563
4.750	0.602
4.755	0.636
4.760	0.034
4.765	1.680
4.770	0.426
4.775	0.722
4.780	0.723
4.785	0.654
4.790	1.566
4.795	1.278
4.800	0.615
4.805	0.876
4.810	1.239
4.815	0.142
4.820	0.455
4.825	0.083
4.830	0.562
4.835	1.182
4.840	1.160
4.845	0.857
4.850	0.812
4.855	1.370
4.860	0.547
4.865	1.001
4.870	1.491
4.875	1.035
4.880	0.825
4.885	1.342
4.890	1.528
4.895	0.222
4.900	0.457
4.905	1.447
4.910	1.092
4.915	0.487
4.920	1.403
4.925	1.375
4.930	0.546
4.935	0.992
4.940	0.920
4.945	0.998
4.950	0.442
4.955	1.252
4.960	1.344
4.965	1.512
4.970	0.196
4.975	0.536
4.980	1.167
4.985	0.393
4.990	1.212
4.995	0.899
5.000	1.081
5.005	0.858
5.010	0.883
5.015	0.786
5.020	0.647
5.025	1.427
5.030	0.998
5.035	1.706
5.040	1.348
5.045	2.348
5.050	0.934
5.055	1.246
5.060	1.040
5.065	0.300
5.070	1.637
5.075	0.923
5.080	1.024
5.085	1.787
5.090	0.691
5.095	1.104
5.100	0.130
5.105	0.167
5.110	1.018
5.115	0.589
5.120	0.769
5.125	0.411
5.130	0.548
5.135	0.217
5.140	0.790
5.145	0.911
5.150	0.587
5.155	0.809
5.160	1.060
5.165	1.799
5.170	1.944
5.175	1.093
5.180	0.609
5.185	1.003
5.190	0.467
5.195	0.280
5.200	0.625
5.205	0.554
5.210	0.848
5.215	0.753
5.220	0.397
5.225	0.572
5.230	1.739
5.235	0.730
5.240	0.810
5.245	1.593
5.250	0.388
5.255	1.224
5.260	1.149
5.265	0.334
5.270	0.997
5.275	1.026
5.280	0.358
5.285	0.339
5.290	1.341
5.295	1.319
5.300	0.579
5.305	1.444
5.310	0.724
5.315	0.468
5.320	0.630
5.325	0.322
5.330	0.557
5.335	0.984
5.340	0.799
5.345	0.795
5.350	0.544
5.355	1.079
5.360	1.507
5.365	1.186
5.370	0.971
5.375	0.972
5.380	0.710
5.385	0.654
5.390	0.926
5.395	1.522
5.400	1.384
5.405	1.829
5.410	1.538
5.415	1.082
5.420	1.672
5.425	0.803
5.430	0.177
5.435	1.003
5.440	0.974
5.445	0.747
5.450	0.141
5.455	0.175
5.460	0.377
5.465	0.380
5.470	1.039
5.475	0.702
5.480	1.776
5.485	1.168
5.490	1.906
5.495	1.791
5.500	2.185
5.505	1.725
5.510	0.547
5.515	1.814
5.520	1.106
5.525	1.340
5.530	1.143
5.535	0.641
5.540	0.870
5.545	0.380
5.550	0.960
5.555	1.319
5.560	0.743
5.565	1.255
5.570	1.071
5.575	0.516
5.580	0.300
5.585	0.779
5.590	0.818
5.595	0.242
5.600	1.168
5.605	0.720
5.610	0.759
5.615	0.971
5.620	0.487
5.625	1.132
5.630	1.093
5.635	1.288
5.640	0.485
5.645	0.227
5.650	0.924
5.655	0.445
5.660	0.216
5.665	0.589
5.670	0.445
5.675	0.222
5.680	0.098
5.685	0.891
5.690	0.825
5.695	0.241
5.700	0.611
5.705	0.734
5.710	0.443
5.715	1.081
5.720	0.395
5.725	0.853
5.730	0.272
5.735	0.463
5.740	0.274
5.745	1.214
5.750	0.729
5.755	0.508
5.760	0.159
5.765	0.830
5.770	0.934
5.775	0.529
5.780	0.772
5.785	1.125
5.790	1.510
5.795	0.518
5.800	0.608
5.805	0.941
5.810	0.267
5.815	0.276
5.820	0.237
5.825	1.160
5.830	0.084
5.835	0.333
5.840	0.891
5.845	0.679
5.850	0.460
5.855	1.090
5.860	0.424
5.865	0.866
5.870	0.771
5.875	1.003
5.880	0.973
5.885	0.793
5.890	0.902
5.895	0.448
5.900	0.841
5.905	0.590
5.910	1.121
5.915	0.302
5.920	0.500
5.925	0.315
5.930	0.619
5.935	0.751
5.940	0.557
5.945	0.521
5.950	0.331
5.955	1.825
5.960	0.723
5.965	0.469
5.970	0.384
5.975	1.324
5.980	0.409
5.985	0.636
5.990	0.647
5.995	0.913
6.000	0.104
6.005	0.488
6.010	0.127
6.015	0.989
6.020	0.939
6.025	0.353
6.030	0.603
6.035	1.028
6.040	0.207
6.045	0.682
6.050	0.535
6.055	0.849
6.060	0.620
6.065	0.537
6.070	1.162
6.075	0.607
6.080	1.431
6.085	0.455
6.090	0.326
6.095	0.752
6.100	0.798
6.105	0.860
6.110	1.165
6.115	0.461
6.120	0.547
6.125	0.377
6.130	0.329
6.135	0.363
6.140	0.332
6.145	1.097
6.150	1.248
6.155	0.672
6.160	0.814
6.165	1.116
6.170	0.632
6.175	0.521
6.180	1.105
6.185	0.485
6.190	0.210
6.195	0.423
6.200	0.560
6.205	0.175
6.210	0.325
6.215	0.612
6.220	0.824
6.225	0.604
6.230	1.290
6.235	0.783
6.240	0.563
6.245	0.730
6.250	0.871
6.255	0.381
6.260	0.970
6.265	0.978
6.270	0.123
6.275	0.305
6.280	0.246
6.285	0.454
6.290	0.752
6.295	0.412
6.300	0.994
6.305	1.049
6.310	0.801
6.315	0.286
6.320	1.147
6.325	0.112
6.330	0.056
6.335	0.460
6.340	0.899
6.345	0.212
6.350	1.034
6.355	0.855
6.360	0.654
6.365	0.814
6.370	1.147
6.375	1.129
6.380	0.312
6.385	0.767
6.390	0.449
6.395	0.669
6.400	0.642
6.405	0.389
6.410	0.612
6.415	0.601
6.420	0.297
6.425	0.877
6.430	0.570
6.435	0.452
6.440	0.574
6.445	0.955
6.450	0.361
6.455	0.920
6.460	0.675
6.465	0.061
6.470	0.494
6.475	0.312
6.480	1.319
6.485	0.670
6.490	0.851
6.495	0.253
6.500	1.009
6.505	0.966
6.510	1.172
6.515	0.633
6.520	0.720
6.525	0.313
6.530	0.763
6.535	0.613
6.540	0.512
6.545	0.940
6.550	0.930
6.555	0.826
6.560	0.165
6.565	0.305
6.570	0.606
6.575	0.401
6.580	0.347
6.585	0.144
6.590	0.379
6.595	0.806
6.600	0.398
6.605	0.431
6.610	0.070
6.615	0.508
6.620	0.028
6.625	0.213
6.630	0.330
6.635	0.591
6.640	0.795
6.645	0.128
6.650	0.278
6.655	0.408
6.660	0.213
6.665	0.511
6.670	1.661
6.675	0.545
6.680	0.429
6.685	0.411
6.690	0.558
6.695	1.693
6.700	0.484
6.705	0.451
6.710	0.444
6.715	0.152
6.720	0.603
6.725	0.478
6.730	0.873
6.735	0.383
6.740	0.648
6.745	0.414
6.750	0.462
6.755	1.416
6.760	0.985
6.765	0.154
6.770	0.360
6.775	0.485
6.780	0.742
6.785	1.084
6.790	0.785
6.795	0.662
6.800	0.552
6.805	0.339
6.810	0.567
6.815	0.626
6.820	0.568
6.825	0.224
6.830	0.324
6.835	0.387
6.840	0.341
6.845	0.690
6.850	0.556
6.855	0.342
6.860	0.453
6.865	0.209
6.870	0.244
6.875	0.237
6.880	0.962
6.885	0.262
6.890	0.798
6.895	0.748
6.900	0.785
6.905	0.781
6.910	1.059
6.915	0.082
6.920	0.899
6.925	0.437
6.930	1.091
6.935	0.678
6.940	0.567
6.945	0.967
6.950	0.546
6.955	0.715
6.960	0.757
6.965	0.407
6.970	0.689
6.975	0.147
6.980	0.299
6.985	0.834
6.990	0.893
6.995	0.768
7.000	0.598
7.005	1.192
7.010	0.893
7.015	0.568
7.020	0.215
7.025	0.642
7.030	1.345
7.035	0.400
7.040	0.155
7.045	0.903
7.050	0.293
7.055	0.418
7.060	0.745
7.065	0.629
7.070	0.321
7.075	0.343
7.080	0.646
7.085	0.933
7.090	0.478
7.095	1.297
7.100	1.141
7.105	1.052
7.110	0.661
7.115	0.243
7.120	0.808
7.125	0.221
7.130	0.672
7.135	0.234
7.140	0.995
7.145	0.194
7.150	0.101
7.155	0.210
7.160	1.219
7.165	0.762
7.170	0.904
7.175	0.728
7.180	0.907
7.185	0.451
7.190	1.012
7.195	0.755
7.200	0.497
7.205	0.581
7.210	0.982
7.215	0.531
7.220	0.354
7.225	0.574
7.230	0.762
7.235	0.531
7.240	0.549
7.245	0.365
7.250	0.648
7.255	0.596
7.260	0.420
7.265	0.557
7.270	1.077
7.275	0.906
7.280	0.366
7.285	1.100
7.290	0.724
7.295	0.623
7.300	0.708
7.305	0.052
7.310	0.261
7.315	1.225
7.320	0.248
7.325	0.816
7.330	0.894
7.335	0.590
7.340	0.516
7.345	0.463
7.350	0.589
7.355	0.391
7.360	0.471
7.365	0.929
7.370	0.843
7.375	1.150
7.380	0.742
7.385	0.975
7.390	1.122
7.395	0.576
7.400	0.839
7.405	0.744
7.410	0.324
7.415	0.445
7.420	0.579
7.425	1.140
7.430	1.193
7.435	0.770
7.440	0.086
7.445	0.561
7.450	0.637
7.455	1.226
7.460	0.751
7.465	0.284
7.470	0.597
7.475	0.476
7.480	0.689
7.485	0.060
7.490	0.324
7.495	0.420
7.500	0.549
7.505	1.102
7.510	0.957
7.515	0.318
7.520	0.676
7.525	0.652
7.530	0.528
7.535	0.631
7.540	1.010
7.545	0.165
7.550	0.957
7.555	1.108
7.560	1.015
7.565	0.416
7.570	0.973
7.575	0.512
7.580	0.967
7.585	0.494
7.590	0.388
7.595	0.205
7.600	0.882
7.605	0.809
7.610	0.313
7.615	0.674
7.620	0.659
7.625	0.939
7.630	0.986
7.635	1.013
7.640	0.332
7.645	1.137
7.650	0.608
7.655	0.729
7.660	0.226
7.665	1.064
7.670	1.118
7.675	0.233
7.680	0.164
7.685	0.845
7.690	0.571
7.695	0.592
7.700	0.208
7.705	0.471
7.710	0.563
7.715	0.905
7.720	0.746
7.725	0.760
7.730	1.205
7.735	0.267
7.740	0.883
7.745	0.326
7.750	0.389
7.755	0.784
7.760	0.374
7.765	0.342
7.770	0.160
7.775	0.674
7.780	0.688
7.785	0.695
7.790	0.091
7.795	0.836
7.800	0.324
7.805	0.800
7.810	0.395
7.815	0.849
7.820	0.742
7.825	0.279
7.830	1.302
7.835	1.108
7.840	0.637
7.845	0.385
7.850	0.660
7.855	0.100
7.860	0.745
7.865	0.637
7.870	0.316
7.875	0.347
7.880	0.445
7.885	0.685
7.890	0.168
7.895	0.650
7.900	0.521
7.905	1.256
7.910	1.650
7.915	0.781
7.920	0.906
7.925	0.362
7.930	0.608
7.935	0.765
7.940	0.605
7.945	1.450
7.950	0.383
7.955	0.345
7.960	0.762
7.965	0.129
7.970	0.665
7.975	0.398
7.980	0.553
7.985	0.800
7.990	0.421
7.995	0.531
8.000	0.589
8.005	0.660
8.010	0.939
8.015	1.234
8.020	0.373
8.025	0.119
8.030	1.159
8.035	1.056
8.040	0.518
8.045	0.675
8.050	0.400
8.055	0.995
8.060	1.070
8.065	1.073
8.070	0.035
8.075	0.841
8.080	0.471
8.085	0.555
8.090	0.645
8.095	0.892
8.100	0.187
8.105	0.170
8.110	0.948
8.115	0.564
8.120	0.949
8.125	0.075
8.130	0.424
8.135	0.289
8.140	0.939
8.145	0.824
8.150	0.905
8.155	1.209
8.160	0.486
8.165	0.391
8.170	0.080
8.175	0.371
8.180	1.433
8.185	0.371
8.190	1.026
8.194	0.743
8.199	0.832
8.204	0.785
8.209	0.430
8.214	0.972
8.219	0.503
8.224	1.248
8.229	0.104
8.234	0.941
8.239	0.115
8.244	0.943
8.249	0.624
8.254	0.236
8.259	1.083
8.264	0.347
8.269	0.467
8.274	0.440
8.279	0.736
8.284	0.190
8.289	0.853
8.294	0.292
8.299	1.125
8.304	1.081
8.309	0.343
8.314	0.882
8.319	0.737
8.324	0.798
8.329	0.551
8.334	0.532
8.339	0.644
8.344	0.468
8.349	0.057
8.354	0.637
8.359	1.107
8.364	0.525
8.369	0.132
8.374	0.873
8.379	0.504
8.384	0.307
8.389	1.296
8.394	0.194
8.399	0.413
8.404	0.245
8.409	0.599
8.414	0.471
8.419	0.204
8.424	0.544
8.429	0.226
8.434	0.719
8.439	0.899
8.444	0.263
8.449	0.231
8.454	0.895
8.459	0.235
8.464	1.136
8.469	1.087
8.474	1.126
8.479	0.396
8.484	0.217
8.489	1.287
8.494	0.718
8.499	0.746
8.504	0.834
8.509	0.301
8.514	0.688
8.519	0.479
8.524	0.966
8.529	0.753
8.534	1.384
8.539	0.719
8.544	0.728
8.549	0.928
8.554	0.632
8.559	0.478
8.564	0.694
8.569	0.865
8.574	1.175
8.579	1.153
8.584	0.846
8.589	0.882
8.594	0.838
8.599	0.171
8.604	0.123
8.609	0.676
8.614	0.710
8.619	0.489
8.624	0.136
8.629	0.519
8.634	0.717
8.639	0.520
8.644	0.844
8.649	0.383
8.654	0.198
8.659	0.688
8.664	0.847
8.669	0.862
8.674	1.088
8.679	1.163
8.684	0.718
8.689	0.931
8.694	0.697
8.699	0.445
8.704	0.678
8.709	0.767
8.714	0.083
8.719	0.240
8.724	0.756
8.729	0.539
8.734	0.252
8.739	0.311
8.744	0.483
8.749	0.770
8.754	1.099
8.759	0.146
8.764	0.278
8.769	0.659
8.774	0.400
8.779	0.612
8.784	0.585
8.789	0.400
8.794	1.273
8.799	0.521
8.804	1.433
8.809	0.505
8.814	0.191
8.819	0.369
8.824	0.678
8.829	0.452
8.834	0.567
8.839	0.981
8.844	0.602
8.849	1.497
8.854	1.110
8.859	0.328
8.864	0.756
8.869	0.222
8.874	0.181
8.879	0.324
8.884	0.443
8.889	1.083
8.894	0.501
8.899	0.338
8.904	0.416
8.909	0.308
8.914	0.610
8.919	0.748
8.924	0.560
8.929	0.672
8.934	0.934
8.939	0.362
8.944	0.557
8.949	0.940
8.954	1.087
8.959	0.993
8.964	0.285
8.969	1.489
8.974	1.177
8.979	0.445
8.984	0.662
8.989	0.871
8.994	0.534
8.999	0.517
9.004	0.400
9.009	0.199
9.014	0.492
9.019	0.422
9.024	0.577
9.029	1.085
9.034	0.329
9.039	0.358
9.044	0.606
9.049	1.235
9.054	0.102
9.059	0.667
9.064	0.492
9.069	1.105
9.074	1.142
9.079	0.778
9.084	0.418
9.089	0.607
9.094	0.683
9.099	0.268
9.104	0.775
9.109	0.900
9.114	0.486
9.119	0.626
9.124	0.676
9.129	0.136
9.134	0.743
9.139	1.259
9.144	0.501
9.149	1.639
9.154	1.014
9.159	0.625
9.164	0.730
9.169	0.653
9.174	0.185
9.179	0.561
9.184	0.280
9.189	0.528
9.194	0.173
9.199	0.623
9.204	0.797
9.209	0.847
9.214	1.378
9.219	0.570
9.224	0.645
9.229	0.661
9.234	0.243
9.239	0.336
9.244	0.549
9.249	0.415
9.254	1.245
9.259	0.566
9.264	0.431
9.269	0.376
9.274	0.672
9.279	0.494
9.284	1.040
9.289	1.114
9.294	0.411
9.299	1.305
9.304	0.696
9.309	0.677
9.314	0.950
9.319	0.458
9.324	0.544
9.329	0.367
9.334	1.197
9.339	0.787
9.344	1.255
9.349	0.460
9.354	0.557
9.359	1.036
9.364	0.399
9.369	0.319
9.374	1.076
9.379	0.095
9.384	0.245
9.389	1.087
9.394	0.192
9.399	0.451
9.404	0.145
9.409	0.721
9.414	0.690
9.419	1.105
9.424	0.282
9.429	0.303
9.434	0.534
9.439	0.778
9.444	0.426
9.449	0.637
9.454	0.427
9.459	0.644
9.464	0.121
9.469	0.167
9.474	0.505
9.479	0.082
9.484	0.640
9.489	0.410
9.494	0.445
9.499	0.972
9.504	1.052
9.509	0.657
9.514	0.613
9.519	0.845
9.524	0.445
9.529	0.242
9.534	0.488
9.539	0.706
9.544	0.449
9.549	0.392
9.554	0.798
9.559	0.204
9.564	0.739
9.569	0.319
9.574	1.082
9.579	0.552
9.584	0.234
9.589	0.402
9.594	0.839
9.599	0.582
9.604	0.780
9.609	0.374
9.614	0.064
9.619	0.194
9.624	1.381
9.629	0.698
9.634	0.679
9.639	1.191
9.644	0.823
9.649	0.620
9.654	0.654
9.659	0.832
9.664	0.969
9.669	0.893
9.674	0.676
9.679	0.323
9.684	0.058
9.689	0.878
9.694	1.309
9.699	0.193
9.704	0.905
9.709	0.870
9.714	1.080
9.719	0.308
9.724	1.061
9.729	1.128
9.734	0.301
9.739	1.218
9.744	0.325
9.749	0.465
9.754	0.844
9.759	0.626
9.764	0.829
9.769	0.208
9.774	0.551
9.779	0.439
9.784	0.909
9.789	0.595
9.794	0.523
9.799	0.211
9.804	0.293
9.809	1.068
9.814	0.501
9.819	0.695
9.824	0.292
9.829	0.667
9.834	0.975
9.839	0.536
9.844	1.397
9.849	0.909
9.854	0.296
9.859	0.221
9.864	0.661
9.869	0.403
9.874	1.336
9.879	1.272
9.884	0.806
9.889	0.964
9.894	0.767
9.899	0.931
9.904	1.271
9.909	0.518
9.914	0.049
9.919	0.322
9.924	0.745
9.929	1.294
9.934	0.331
9.939	0.430
9.944	0.496
9.949	0.369
9.954	0.153
9.959	1.061
9.964	1.018
9.969	1.053
9.974	1.510
9.979	0.367
9.984	0.937
9.989	0.504
9.994	1.081
[truncated: 1 more rows]
