# Supplementary material for: Chemometric Analysis of a Ternary Mixture of Caffeine, Quinic Acid, and Nicotinic Acid by Terahertz Spectroscopy
Source: ACS Omega. 2022 Sep 27;7(40):35783–91. doi: 10.1021/acsomega.2c03808 (PMC9558605; doi:10.1021/acsomega.2c03808)
Supplement: Supplementary file 2 — ao2c03808_si_002.zip [file ao2c03808_si_002.zip › data_and_codes/extended_data/id0-48_run001/fda-6-1.csv]

0.000	1387.105
0.005	717.633
0.010	646.265
0.015	1124.462
0.020	1591.619
0.025	192.963
0.030	662.796
0.035	723.314
0.040	507.087
0.045	1123.112
0.050	946.137
0.055	1467.082
0.060	527.096
0.065	128.612
0.070	1022.587
0.075	936.860
0.080	1142.444
0.085	1084.268
0.090	122.730
0.095	475.949
0.100	735.942
0.105	1292.724
0.110	1724.990
0.115	1586.856
0.120	3641.653
0.125	3028.325
0.130	1886.906
0.135	3141.114
0.140	3523.030
0.145	3836.438
0.150	4136.084
0.155	3960.339
0.160	3510.144
0.165	2706.222
0.170	2290.355
0.175	3501.186
0.180	3987.792
0.185	3537.313
0.190	4698.674
0.195	6114.839
0.200	6607.242
0.205	5981.165
0.210	6366.131
0.215	6140.136
0.220	6982.424
0.225	6750.934
0.230	7674.655
0.235	9025.900
0.240	8224.952
0.245	7932.297
0.250	7787.564
0.255	7740.339
0.260	7405.323
0.265	8268.025
0.270	8197.502
0.275	9713.406
0.280	9430.401
0.285	8425.432
0.290	8855.079
0.295	9513.294
0.300	9213.708
0.305	9079.947
0.310	9885.065
0.315	9438.474
0.320	9767.264
0.325	9599.013
0.330	10157.807
0.335	9494.330
0.340	9486.223
0.345	9199.740
0.350	10057.569
0.355	10086.760
0.360	9118.238
0.365	10012.046
0.370	10597.365
0.375	10340.929
0.380	9387.963
0.385	9645.712
0.390	9460.366
0.395	9632.835
0.400	9190.907
0.405	9504.593
0.410	9562.770
0.415	9597.145
0.420	9261.605
0.425	9171.746
0.430	9469.516
0.435	8934.994
0.440	8923.065
0.445	9530.780
0.450	9801.243
0.455	9162.322
0.460	9678.605
0.465	9114.760
0.470	9078.382
0.475	9067.399
0.480	9074.447
0.485	9260.558
0.490	9154.921
0.495	8898.990
0.500	8731.794
0.505	8917.420
0.510	8863.703
0.515	8898.714
0.520	8835.740
0.525	8757.997
0.530	8544.101
0.535	8563.772
0.540	8966.897
0.545	8722.435
0.550	7708.894
0.555	5350.654
0.560	3646.301
0.565	7024.755
0.570	7972.873
0.575	8303.679
0.580	8653.857
0.585	8435.292
0.590	8291.854
0.595	8435.821
0.600	8550.853
0.605	8092.386
0.610	8237.936
0.615	8271.142
0.620	7947.291
0.625	7916.699
0.630	7871.764
0.635	7862.668
0.640	7649.405
0.645	7671.953
0.650	7487.987
0.655	7823.976
0.660	7576.957
0.665	7339.535
0.670	7477.371
0.675	7556.824
0.680	7408.068
0.685	7251.310
0.690	7152.574
0.695	7125.245
0.700	7028.883
0.705	6582.783
0.710	6737.809
0.715	6626.410
0.720	6431.843
0.725	6468.084
0.730	6283.299
0.735	6235.696
0.740	6286.690
0.745	5797.188
0.750	4653.553
0.755	3240.185
0.760	5102.335
0.765	5670.669
0.770	5725.241
0.775	5930.039
0.780	5954.379
0.785	5788.602
0.790	5632.932
0.795	5793.329
0.800	5593.320
0.805	5441.097
0.810	5407.552
0.815	5304.588
0.820	5295.983
0.825	5216.792
0.830	4988.528
0.835	5046.049
0.840	5107.902
0.845	4859.912
0.850	4831.559
0.855	4992.445
0.860	4873.935
0.865	4884.962
0.870	4826.395
0.875	4862.229
0.880	4858.237
0.885	4775.612
0.890	4728.792
0.895	4794.835
0.900	4618.736
0.905	4501.325
0.910	4574.496
0.915	4427.535
0.920	4267.876
0.925	4231.061
0.930	4215.239
0.935	4165.238
0.940	4092.733
0.945	3952.832
0.950	3986.483
0.955	3973.380
0.960	3811.208
0.965	3780.382
0.970	3751.997
0.975	3755.661
0.980	3515.759
0.985	3302.820
0.990	2260.246
0.995	2994.344
1.000	3276.205
1.005	3600.030
1.010	3591.211
1.015	3372.536
1.020	3406.651
1.025	3429.102
1.030	3328.673
1.035	3175.636
1.040	3105.979
1.045	3139.623
1.050	3089.062
1.055	2884.248
1.060	2949.550
1.065	2943.366
1.070	2835.497
1.075	2706.405
1.080	2675.685
1.085	2527.943
1.090	2145.325
1.095	1059.398
1.100	157.824
1.105	939.450
1.110	1545.840
1.115	853.648
1.120	1597.772
1.125	2202.995
1.130	2393.534
1.135	2395.523
1.140	2312.376
1.145	2240.101
1.150	1912.367
1.155	1088.943
1.160	760.472
1.165	116.601
1.170	615.921
1.175	1493.977
1.180	1871.577
1.185	2050.412
1.190	2126.317
1.195	2048.603
1.200	2054.862
1.205	1753.592
1.210	654.799
1.215	1426.542
1.220	1841.345
1.225	1802.853
1.230	984.079
1.235	1296.403
1.240	1813.537
1.245	2068.392
1.250	2060.417
1.255	2086.739
1.260	2068.479
1.265	1989.698
1.270	2046.944
1.275	1973.263
1.280	1831.734
1.285	1893.043
1.290	1931.089
1.295	1799.239
1.300	1853.036
1.305	1861.001
1.310	1813.421
1.315	1817.238
1.320	1782.829
1.325	1602.339
1.330	1739.791
1.335	1739.292
1.340	1743.859
1.345	1786.665
1.350	1652.017
1.355	1658.365
1.360	1702.304
1.365	1640.051
1.370	1592.624
1.375	1619.463
1.380	1614.716
1.385	1534.393
1.390	1512.965
1.395	1465.858
1.400	1389.826
1.405	1171.701
1.410	499.417
1.415	29.965
1.420	766.831
1.425	1218.884
1.430	1394.544
1.435	1507.352
1.440	1510.709
1.445	1474.104
1.450	1528.213
1.455	1559.815
1.460	1488.550
1.465	1496.283
1.470	1512.443
1.475	1457.101
1.480	1426.122
1.485	1412.068
1.490	1401.060
1.495	1369.514
1.500	1309.763
1.505	1324.825
1.510	1321.917
1.515	1278.638
1.520	1262.392
1.525	1285.601
1.530	1267.985
1.535	1241.185
1.540	1227.670
1.545	1175.396
1.550	1223.388
1.555	1193.011
1.560	1181.309
1.565	1215.855
1.570	1183.430
1.575	1135.877
1.580	1147.476
1.585	1126.112
1.590	1039.905
1.595	988.449
1.600	829.834
1.605	283.017
1.610	508.517
1.615	809.164
1.620	896.454
1.625	899.820
1.630	865.707
1.635	847.996
1.640	823.400
1.645	744.876
1.650	684.828
1.655	544.802
1.660	199.388
1.665	42.414
1.670	27.613
1.675	45.440
1.680	96.699
1.685	344.930
1.690	517.822
1.695	592.774
1.700	583.475
1.705	527.320
1.710	370.177
1.715	75.444
1.720	28.143
1.725	57.279
1.730	262.266
1.735	459.050
1.740	556.739
1.745	604.572
1.750	629.229
1.755	616.112
1.760	600.691
1.765	348.745
1.770	442.742
1.775	554.858
1.780	589.165
1.785	576.023
1.790	544.124
1.795	386.094
1.800	133.763
1.805	279.838
1.810	467.370
1.815	525.582
1.820	536.149
1.825	544.492
1.830	538.002
1.835	527.245
1.840	515.021
1.845	506.727
1.850	484.333
1.855	460.393
1.860	422.654
1.865	309.561
1.870	79.858
1.875	73.616
1.880	284.297
1.885	385.342
1.890	419.151
1.895	433.804
1.900	440.766
1.905	430.065
1.910	405.290
1.915	365.350
1.920	163.088
1.925	14.898
1.930	239.225
1.935	348.225
1.940	384.223
1.945	393.539
1.950	390.092
1.955	389.267
1.960	383.722
1.965	375.884
1.970	375.206
1.975	372.244
1.980	362.519
1.985	361.976
1.990	357.768
1.995	349.416
2.000	344.589
2.005	336.878
2.010	328.706
2.015	325.421
2.020	262.893
2.025	281.547
2.030	290.421
2.035	271.370
2.040	206.449
2.045	53.004
2.050	155.413
2.055	222.546
2.060	241.617
2.065	236.143
2.070	222.675
2.075	168.945
2.080	78.433
2.085	159.818
2.090	186.373
2.095	189.670
2.100	187.573
2.105	182.380
2.110	177.031
2.115	173.220
2.120	171.384
2.125	168.993
2.130	167.952
2.135	167.701
2.140	166.549
2.145	161.779
2.150	151.795
2.155	140.337
2.160	103.308
2.165	29.619
2.170	3.959
2.175	45.722
2.180	95.618
2.185	113.941
2.190	109.614
2.195	56.356
2.200	7.820
2.205	24.689
2.210	71.155
2.215	89.467
2.220	51.008
2.225	10.307
2.230	12.489
2.235	56.148
2.240	81.929
2.245	87.187
2.250	81.392
2.255	77.191
2.260	56.434
2.265	11.952
2.270	9.403
2.275	16.347
2.280	52.940
2.285	78.215
2.290	93.089
2.295	102.878
2.300	108.544
2.305	114.272
2.310	118.460
2.315	120.496
2.320	111.914
2.325	107.585
2.330	117.025
2.335	117.775
2.340	114.814
2.345	80.599
2.350	13.453
2.355	67.581
2.360	94.752
2.365	89.375
2.370	34.238
2.375	50.489
2.380	85.574
2.385	87.569
2.390	37.572
2.395	3.614
2.400	11.869
2.405	40.506
2.410	77.207
2.415	93.362
2.420	102.516
2.425	105.020
2.430	99.453
2.435	87.778
2.440	98.094
2.445	101.794
2.450	84.461
2.455	82.686
2.460	59.233
2.465	13.862
2.470	9.697
2.475	28.535
2.480	61.060
2.485	80.880
2.490	89.095
2.495	92.128
2.500	93.004
2.505	94.790
2.510	93.011
2.515	90.652
2.520	90.428
2.525	90.671
2.530	88.649
2.535	88.338
2.540	84.934
2.545	83.470
2.550	81.111
2.555	79.524
2.560	78.035
2.565	77.245
2.570	67.355
2.575	63.430
2.580	69.194
2.585	71.334
2.590	68.919
2.595	66.992
2.600	63.873
2.605	61.013
2.610	56.878
2.615	51.736
2.620	46.159
2.625	38.334
2.630	17.667
2.635	4.608
2.640	1.191
2.645	0.913
2.650	2.297
2.655	5.850
2.660	13.602
2.665	13.434
2.670	4.572
2.675	20.420
2.680	29.197
2.685	29.254
2.690	12.736
2.695	11.991
2.700	27.579
2.705	35.133
2.710	36.224
2.715	36.820
2.720	37.457
2.725	35.980
2.730	34.952
2.735	32.423
2.740	29.753
2.745	26.556
2.750	24.012
2.755	21.584
2.760	17.908
2.765	11.224
2.770	2.138
2.775	0.646
2.780	0.904
2.785	0.790
2.790	4.792
2.795	9.603
2.800	15.630
2.805	17.911
2.810	21.184
2.815	23.541
2.820	25.318
2.825	25.722
2.830	27.623
2.835	27.750
2.840	26.580
2.845	27.990
2.850	27.502
2.855	27.715
2.860	26.124
2.865	26.123
2.870	23.974
2.875	24.492
2.880	14.519
2.885	3.769
2.890	2.868
2.895	6.445
2.900	13.266
2.905	18.843
2.910	20.426
2.915	22.138
2.920	20.821
2.925	20.778
2.930	22.286
2.935	19.888
2.940	20.094
2.945	17.608
2.950	16.852
2.955	14.795
2.960	11.623
2.965	3.785
2.970	0.461
2.975	0.338
2.980	1.476
2.985	2.635
2.990	4.634
2.995	6.191
3.000	6.703
3.005	1.571
3.010	0.803
3.015	2.272
3.020	0.435
3.025	2.206
3.030	1.497
3.035	4.244
3.040	6.241
3.045	2.025
3.050	1.349
3.055	2.825
3.060	5.552
3.065	8.165
3.070	8.277
3.075	8.008
3.080	8.455
3.085	8.700
3.090	8.763
3.095	8.633
3.100	8.151
3.105	8.553
3.110	9.322
3.115	8.764
3.120	8.684
3.125	8.762
3.130	3.732
3.135	1.372
3.140	0.776
3.145	0.556
3.150	2.269
3.155	3.652
3.160	6.655
3.165	3.242
3.170	1.181
3.175	1.058
3.180	1.730
3.185	3.040
3.190	1.741
3.195	5.757
3.200	5.991
3.205	7.698
3.210	7.942
3.215	4.315
3.220	3.981
3.225	5.818
3.230	6.104
3.235	3.186
3.240	1.950
3.245	4.866
3.250	6.240
3.255	7.894
3.260	7.986
3.265	7.921
3.270	7.766
3.275	7.509
3.280	7.306
3.285	6.555
3.290	6.227
3.295	6.664
3.300	6.714
3.305	6.438
3.310	6.364
3.315	5.797
3.320	6.711
3.325	4.786
3.330	2.443
3.335	2.483
3.340	0.416
3.345	1.512
3.350	1.549
3.355	4.188
3.360	3.916
3.365	4.893
3.370	5.616
3.375	5.574
3.380	5.333
3.385	5.338
3.390	5.283
3.395	5.631
3.400	5.778
3.405	5.334
3.410	4.603
3.415	5.305
3.420	4.714
3.425	5.066
3.430	4.799
3.435	5.013
3.440	4.432
3.445	3.334
3.450	5.305
3.455	5.547
3.460	5.222
3.465	4.031
3.470	3.653
3.475	3.964
3.480	3.852
3.485	3.946
3.490	5.180
3.495	4.971
3.500	4.105
3.505	2.626
3.510	3.420
3.515	3.517
3.520	2.467
3.525	3.065
3.530	3.008
3.535	4.221
3.540	0.929
3.545	1.701
3.550	0.697
3.555	1.999
3.560	4.451
3.565	3.805
3.570	3.726
3.575	3.738
3.580	2.987
3.585	2.675
3.590	2.947
3.595	1.668
3.600	1.071
3.605	1.093
3.610	0.714
3.615	0.080
3.620	0.769
3.625	1.327
3.630	0.797
3.635	1.817
3.640	2.167
3.645	0.765
3.650	1.248
3.655	0.650
3.660	0.180
3.665	0.452
3.670	0.370
3.675	0.491
3.680	0.804
3.685	1.064
3.690	1.125
3.695	1.237
3.700	0.406
3.705	1.855
3.710	2.107
3.715	1.272
3.720	1.485
3.725	2.316
3.730	2.121
3.735	2.074
3.740	1.655
3.745	2.110
3.750	1.096
3.755	1.437
3.760	1.782
3.765	2.968
3.770	2.459
3.775	1.757
3.780	1.850
3.785	1.941
3.790	1.310
3.795	0.636
3.800	0.395
3.805	0.730
3.810	0.943
3.815	0.255
3.820	0.757
3.825	0.356
3.830	0.865
3.835	0.737
3.840	1.574
3.845	0.972
3.850	0.785
3.855	1.614
3.860	1.534
3.865	0.257
3.870	1.049
3.875	1.367
3.880	1.210
3.885	0.565
3.890	1.073
3.895	0.402
3.900	2.292
3.905	0.467
3.910	1.060
3.915	1.692
3.920	0.827
3.925	0.636
3.930	0.853
3.935	1.262
3.940	0.671
3.945	0.966
3.950	0.864
3.955	0.400
3.960	0.521
3.965	1.034
3.970	0.270
3.975	1.216
3.980	0.436
3.985	0.442
3.990	0.410
3.995	0.367
4.000	0.640
4.005	1.335
4.010	0.497
4.015	0.432
4.020	0.222
4.025	0.864
4.030	1.022
4.035	0.539
4.040	0.596
4.045	0.612
4.050	0.799
4.055	1.537
4.060	0.599
4.065	1.397
4.070	0.651
4.075	0.950
4.080	0.116
4.085	0.597
4.090	1.133
4.095	0.635
4.100	0.321
4.105	0.517
4.110	0.927
4.115	0.229
4.120	0.594
4.125	0.300
4.130	1.365
4.135	0.200
4.140	0.748
4.145	0.767
4.150	1.585
4.155	0.473
4.160	0.165
4.165	0.592
4.170	0.229
4.175	0.966
4.180	0.357
4.185	0.580
4.190	0.423
4.195	0.836
4.200	1.017
4.205	0.330
4.210	0.381
4.215	0.710
4.220	1.096
4.225	0.079
4.230	0.450
4.235	0.743
4.240	0.907
4.245	0.977
4.250	0.490
4.255	0.666
4.260	1.320
4.265	0.723
4.270	0.414
4.275	0.704
4.280	0.453
4.285	0.724
4.290	1.040
4.295	0.502
4.300	0.915
4.305	0.501
4.310	0.579
4.315	0.727
4.320	0.681
4.325	0.943
4.330	0.576
4.335	0.552
4.340	0.917
4.345	0.774
4.350	0.430
4.355	0.300
4.360	1.816
4.365	0.598
4.370	0.675
4.375	0.534
4.380	0.685
4.385	0.899
4.390	1.353
4.395	0.832
4.400	0.407
4.405	0.174
4.410	0.291
4.415	0.831
4.420	0.931
4.425	0.691
4.430	1.134
4.435	0.451
4.440	0.453
4.445	1.055
4.450	0.564
4.455	0.843
4.460	1.690
4.465	0.883
4.470	1.402
4.475	1.080
4.480	1.020
4.485	0.718
4.490	1.096
4.495	0.890
4.500	0.666
4.505	0.501
4.510	1.357
4.515	0.272
4.520	1.282
4.525	0.502
4.530	1.373
4.535	0.971
4.540	0.689
4.545	1.828
4.550	0.999
4.555	0.186
4.560	0.420
4.565	0.406
4.570	0.856
4.575	1.116
4.580	0.545
4.585	0.575
4.590	0.516
4.595	0.617
4.600	0.712
4.605	0.887
4.610	0.961
4.615	0.501
4.620	0.174
4.625	0.717
4.630	1.143
4.635	0.847
4.640	0.528
4.645	0.907
4.650	0.585
4.655	1.091
4.660	0.608
4.665	1.092
4.670	0.515
4.675	0.108
4.680	0.290
4.685	0.609
4.690	1.105
4.695	1.195
4.700	0.878
4.705	0.516
4.710	0.388
4.715	0.083
4.720	0.843
4.725	0.446
4.730	0.501
4.735	0.391
4.740	1.377
4.745	0.262
4.750	0.678
4.755	1.319
4.760	0.519
4.765	0.858
4.770	1.052
4.775	0.208
4.780	0.521
4.785	0.580
4.790	0.451
4.795	1.324
4.800	0.643
4.805	1.073
4.810	0.642
4.815	0.397
4.820	1.088
4.825	1.194
4.830	0.293
4.835	0.713
4.840	0.963
4.845	0.199
4.850	1.093
4.855	0.663
4.860	0.918
4.865	1.044
4.870	0.691
4.875	0.143
4.880	0.773
4.885	1.187
4.890	0.696
4.895	0.518
4.900	0.477
4.905	0.330
4.910	1.172
4.915	0.635
4.920	0.261
4.925	0.879
4.930	0.966
4.935	0.619
4.940	0.736
4.945	0.950
4.950	0.583
4.955	0.690
4.960	0.724
4.965	1.571
4.970	0.964
4.975	1.051
4.980	0.324
4.985	0.177
4.990	1.459
4.995	0.390
5.000	0.547
5.005	0.641
5.010	0.629
5.015	0.850
5.020	1.145
5.025	0.569
5.030	0.249
5.035	1.232
5.040	0.841
5.045	0.362
5.050	0.742
5.055	0.309
5.060	1.062
5.065	0.190
5.070	0.758
5.075	0.898
5.080	1.291
5.085	1.351
5.090	1.042
5.095	0.666
5.100	1.228
5.105	0.635
5.110	0.398
5.115	0.655
5.120	0.809
5.125	0.731
5.130	0.635
5.135	0.706
5.140	1.089
5.145	0.513
5.150	0.513
5.155	0.622
5.160	0.861
5.165	0.868
5.170	0.722
5.175	0.437
5.180	0.220
5.185	0.204
5.190	0.818
5.195	0.320
5.200	0.786
5.205	0.489
5.210	0.547
5.215	1.188
5.220	0.539
5.225	1.140
5.230	0.852
5.235	0.924
5.240	0.473
5.245	0.585
5.250	0.375
5.255	0.413
5.260	0.728
5.265	0.887
5.270	0.498
5.275	0.219
5.280	0.968
5.285	0.559
5.290	0.298
5.295	0.843
5.300	1.255
5.305	0.251
5.310	0.340
5.315	0.444
5.320	0.332
5.325	0.450
5.330	0.526
5.335	0.679
5.340	0.550
5.345	0.466
5.350	0.772
5.355	0.206
5.360	0.326
5.365	0.315
5.370	0.796
5.375	1.183
5.380	0.606
5.385	0.979
5.390	0.380
5.395	0.681
5.400	0.828
5.405	0.619
5.410	1.069
5.415	0.742
5.420	0.360
5.425	0.313
5.430	0.368
5.435	0.377
5.440	0.775
5.445	0.678
5.450	0.748
5.455	0.731
5.460	0.284
5.465	0.789
5.470	0.689
5.475	0.539
5.480	0.427
5.485	0.522
5.490	0.403
5.495	1.245
5.500	0.378
5.505	1.265
5.510	0.320
5.515	0.543
5.520	0.883
5.525	0.613
5.530	0.214
5.535	0.319
5.540	0.138
5.545	1.029
5.550	0.116
5.555	0.197
5.560	0.964
5.565	0.443
5.570	0.553
5.575	1.407
5.580	0.249
5.585	1.266
5.590	1.285
5.595	0.820
5.600	0.351
5.605	0.629
5.610	0.765
5.615	0.591
5.620	0.914
5.625	0.607
5.630	0.603
5.635	0.636
5.640	1.766
5.645	0.439
5.650	0.290
5.655	0.593
5.660	1.027
5.665	0.222
5.670	0.313
5.675	0.729
5.680	0.500
5.685	0.649
5.690	0.092
5.695	0.839
5.700	0.417
5.705	0.200
5.710	0.609
5.715	0.299
5.720	0.232
5.725	0.487
5.730	0.324
5.735	0.650
5.740	0.850
5.745	0.795
5.750	0.526
5.755	0.807
5.760	0.960
5.765	0.447
5.770	0.444
5.775	0.600
5.780	0.775
5.785	0.272
5.790	0.524
5.795	0.450
5.800	0.254
5.805	0.669
5.810	0.505
5.815	0.272
5.820	0.512
5.825	0.313
5.830	0.933
5.835	0.109
5.840	0.533
5.845	0.753
5.850	0.025
5.855	1.038
5.860	0.163
5.865	0.193
5.870	0.481
5.875	0.407
5.880	1.172
5.885	0.413
5.890	0.294
5.895	0.209
5.900	1.124
5.905	0.982
5.910	0.622
5.915	1.165
5.920	0.085
5.925	0.478
5.930	0.272
5.935	1.353
5.940	1.308
5.945	0.069
5.950	1.617
5.955	0.266
5.960	0.702
5.965	0.547
5.970	0.243
5.975	0.730
5.980	0.575
5.985	1.406
5.990	0.055
5.995	0.040
6.000	0.114
6.005	0.481
6.010	0.037
6.015	0.821
6.020	1.350
6.025	0.929
6.030	0.277
6.035	0.738
6.040	0.638
6.045	0.401
6.050	0.436
6.055	0.699
6.060	0.503
6.065	0.674
6.070	0.593
6.075	0.367
6.080	1.017
6.085	0.266
6.090	1.069
6.095	0.945
6.100	0.638
6.105	1.072
6.110	0.425
6.115	0.647
6.120	0.881
6.125	0.592
6.130	0.539
6.135	0.792
6.140	0.207
6.145	0.241
6.150	0.651
6.155	0.530
6.160	0.731
6.165	0.209
6.170	0.666
6.175	0.627
6.180	0.304
6.185	1.078
6.190	0.431
6.195	0.456
6.200	0.173
6.205	0.858
6.210	0.396
6.215	1.106
6.220	0.930
6.225	1.123
6.230	1.248
6.235	1.126
6.240	0.646
6.245	0.739
6.250	1.335
6.255	0.868
6.260	0.680
6.265	0.619
6.270	0.316
6.275	1.474
6.280	0.812
6.285	0.578
6.290	0.691
6.295	0.867
6.300	0.545
6.305	1.051
6.310	0.664
6.315	0.739
6.320	0.647
6.325	0.200
6.330	0.397
6.335	0.852
6.340	0.527
6.345	0.454
6.350	0.825
6.355	1.077
6.360	0.148
6.365	0.903
6.370	0.644
6.375	1.112
6.380	0.746
6.385	0.344
6.390	1.565
6.395	0.731
6.400	0.404
6.405	1.472
6.410	0.306
6.415	0.166
6.420	0.482
6.425	0.342
6.430	0.612
6.435	1.013
6.440	0.947
6.445	0.769
6.450	1.028
6.455	0.920
6.460	0.927
6.465	0.459
6.470	0.720
6.475	0.431
6.480	0.723
6.485	0.682
6.490	0.827
6.495	0.854
6.500	0.307
6.505	0.594
6.510	0.299
6.515	0.781
6.520	0.248
6.525	0.381
6.530	1.267
6.535	0.238
6.540	0.793
6.545	0.586
6.550	0.312
6.555	0.463
6.560	1.181
6.565	0.239
6.570	1.065
6.575	1.135
6.580	0.710
6.585	0.669
6.590	0.776
6.595	1.329
6.600	0.697
6.605	0.398
6.610	0.415
6.615	1.019
6.620	0.744
6.625	1.285
6.630	0.480
6.635	0.382
6.640	0.451
6.645	0.467
6.650	0.482
6.655	0.968
6.660	0.707
6.665	0.290
6.670	0.318
6.675	1.481
6.680	0.752
6.685	0.547
6.690	0.567
6.695	1.200
6.700	0.949
6.705	1.011
6.710	0.708
6.715	0.456
6.720	1.108
6.725	1.152
6.730	0.873
6.735	0.196
6.740	1.179
6.745	0.485
6.750	0.799
6.755	0.348
6.760	1.522
6.765	0.353
6.770	0.608
6.775	0.304
6.780	0.719
6.785	0.714
6.790	0.717
6.795	0.472
6.800	1.000
6.805	0.447
6.810	1.155
6.815	1.097
6.820	0.217
6.825	0.363
6.830	1.180
6.835	0.581
6.840	0.807
6.845	0.919
6.850	0.268
6.855	0.418
6.860	0.540
6.865	0.059
6.870	0.360
6.875	1.362
6.880	0.266
6.885	0.643
6.890	0.275
6.895	0.485
6.900	0.199
6.905	0.372
6.910	0.647
6.915	0.383
6.920	1.210
6.925	0.676
6.930	0.784
6.935	0.965
6.940	0.549
6.945	0.557
6.950	0.787
6.955	1.018
6.960	0.791
6.965	0.743
6.970	0.624
6.975	0.570
6.980	1.109
6.985	0.686
6.990	0.131
6.995	1.297
7.000	0.727
7.005	0.086
7.010	0.040
7.015	0.176
7.020	0.736
7.025	0.275
7.030	0.627
7.035	0.896
7.040	0.344
7.045	0.453
7.050	0.400
7.055	0.774
7.060	1.129
7.065	1.019
7.070	0.418
7.075	0.980
7.080	1.238
7.085	0.462
7.090	0.675
7.095	0.561
7.100	1.534
7.105	1.073
7.110	0.806
7.115	0.770
7.120	0.644
7.125	0.480
7.130	0.301
7.135	0.570
7.140	0.467
7.145	1.022
7.150	0.483
7.155	0.943
7.160	1.498
7.165	0.646
7.170	0.649
7.175	0.578
7.180	1.279
7.185	0.653
7.190	0.547
7.195	0.270
7.200	0.750
7.205	0.345
7.210	0.410
7.215	0.874
7.220	0.280
7.225	0.628
7.230	1.118
7.235	0.375
7.240	0.654
7.245	0.721
7.250	0.426
7.255	0.448
7.260	0.435
7.265	0.142
7.270	0.247
7.275	0.899
7.280	0.904
7.285	0.298
7.290	0.182
7.295	0.147
7.300	1.331
7.305	0.703
7.310	0.878
7.315	0.527
7.320	0.632
7.325	0.303
7.330	1.644
7.335	0.444
7.340	0.638
7.345	0.510
7.350	0.147
7.355	0.510
7.360	0.676
7.365	0.538
7.370	0.170
7.375	0.754
7.380	0.305
7.385	1.138
7.390	0.760
7.395	0.928
7.400	0.866
7.405	0.704
7.410	0.569
7.415	0.852
7.420	0.629
7.425	0.315
7.430	1.334
7.435	0.436
7.440	1.240
7.445	0.456
7.450	0.633
7.455	0.624
7.460	0.358
7.465	0.319
7.470	1.165
7.475	0.683
7.480	1.443
7.485	0.400
7.490	0.500
7.495	0.129
7.500	0.724
7.505	1.044
7.510	0.126
7.515	0.585
7.520	0.963
7.525	0.522
7.530	0.173
7.535	0.172
7.540	0.552
7.545	0.573
7.550	0.817
7.555	0.525
7.560	0.493
7.565	0.490
7.570	0.455
7.575	0.479
7.580	1.295
7.585	0.601
7.590	0.176
7.595	0.840
7.600	0.162
7.605	0.665
7.610	0.141
7.615	0.132
7.620	0.329
7.625	0.205
7.630	0.474
7.635	0.346
7.640	0.244
7.645	0.834
7.650	0.564
7.655	1.140
7.660	0.932
7.665	0.688
7.670	0.916
7.675	0.872
7.680	0.671
7.685	0.235
7.690	0.601
7.695	0.067
7.700	0.694
7.705	1.047
7.710	0.883
7.715	0.890
7.720	1.228
7.725	0.064
7.730	0.525
7.735	0.183
7.740	0.524
7.745	0.857
7.750	0.531
7.755	0.617
7.760	0.621
7.765	0.604
7.770	0.274
7.775	0.427
7.780	0.321
7.785	0.542
7.790	0.713
7.795	1.059
7.800	0.812
7.805	0.525
7.810	1.253
7.815	0.836
7.820	0.428
7.825	0.351
7.830	0.464
7.835	0.817
7.840	0.289
7.845	0.410
7.850	1.177
7.855	0.358
7.860	0.157
7.865	1.371
7.870	0.774
7.875	0.963
7.880	1.438
7.885	0.706
7.890	0.274
7.895	1.064
7.900	0.519
7.905	0.762
7.910	0.174
7.915	1.138
7.920	0.108
7.925	1.149
7.930	0.557
7.935	0.729
7.940	0.432
7.945	1.638
7.950	0.507
7.955	0.726
7.960	0.330
7.965	0.611
7.970	0.885
7.975	0.960
7.980	0.174
7.985	0.558
7.990	0.684
7.995	0.448
8.000	0.908
8.005	0.675
8.010	0.594
8.015	0.457
8.020	1.114
8.025	0.440
8.030	0.410
8.035	1.366
8.040	0.828
8.045	0.588
8.050	0.729
8.055	0.270
8.060	0.986
8.065	0.554
8.070	0.843
8.075	0.845
8.080	0.411
8.085	0.524
8.090	0.454
8.095	0.480
8.100	0.898
8.105	0.468
8.110	0.532
8.115	0.431
8.120	0.458
8.125	0.774
8.130	1.065
8.135	1.007
8.140	0.301
8.145	0.509
8.150	0.876
8.155	0.873
8.160	0.368
8.165	0.349
8.170	0.516
8.175	0.622
8.180	0.686
8.185	0.983
8.190	0.266
8.194	0.991
8.199	1.046
8.204	0.881
8.209	0.313
8.214	0.398
8.219	0.573
8.224	0.877
8.229	0.183
8.234	0.439
8.239	0.367
8.244	0.483
8.249	0.790
8.254	0.508
8.259	1.003
8.264	1.305
8.269	0.749
8.274	0.195
8.279	0.303
8.284	0.817
8.289	0.270
8.294	1.218
8.299	0.685
8.304	0.139
8.309	1.022
8.314	0.623
8.319	0.468
8.324	0.532
8.329	0.079
8.334	0.515
8.339	0.587
8.344	1.054
8.349	1.366
8.354	0.455
8.359	0.479
8.364	0.892
8.369	0.598
8.374	0.070
8.379	0.967
8.384	0.831
8.389	0.517
8.394	0.447
8.399	0.163
8.404	0.758
8.409	0.678
8.414	0.715
8.419	0.607
8.424	0.516
8.429	0.342
8.434	0.409
8.439	1.061
8.444	0.721
8.449	0.827
8.454	0.609
8.459	0.307
8.464	0.692
8.469	0.748
8.474	0.322
8.479	0.422
8.484	0.644
8.489	0.381
8.494	0.651
8.499	0.698
8.504	0.718
8.509	0.991
8.514	0.535
8.519	0.419
8.524	1.130
8.529	0.795
8.534	0.174
8.539	0.786
8.544	0.486
8.549	0.321
8.554	0.276
8.559	0.669
8.564	0.215
8.569	1.478
8.574	1.144
8.579	0.551
8.584	0.851
8.589	0.922
8.594	0.377
8.599	0.632
8.604	0.553
8.609	1.052
8.614	0.151
8.619	0.629
8.624	1.015
8.629	0.446
8.634	0.632
8.639	0.371
8.644	0.462
8.649	0.880
8.654	0.356
8.659	1.138
8.664	0.340
8.669	0.008
8.674	0.547
8.679	0.746
8.684	0.582
8.689	0.237
8.694	0.838
8.699	0.739
8.704	1.217
8.709	0.598
8.714	0.775
8.719	1.024
8.724	0.148
8.729	0.506
8.734	0.526
8.739	1.124
8.744	0.553
8.749	0.487
8.754	0.906
8.759	0.158
8.764	0.736
8.769	0.607
8.774	0.433
8.779	0.654
8.784	0.325
8.789	0.949
8.794	0.953
8.799	0.828
8.804	0.495
8.809	0.358
8.814	0.572
8.819	0.433
8.824	0.190
8.829	0.906
8.834	0.504
8.839	0.814
8.844	0.739
8.849	0.289
8.854	0.526
8.859	0.185
8.864	0.282
8.869	1.083
8.874	0.152
8.879	1.154
8.884	0.640
8.889	1.088
8.894	0.978
8.899	0.938
8.904	0.217
8.909	0.220
8.914	0.858
8.919	1.015
8.924	0.569
8.929	1.512
8.934	0.724
8.939	0.486
8.944	0.245
8.949	0.852
8.954	0.976
8.959	1.049
8.964	1.405
8.969	1.001
8.974	0.267
8.979	0.630
8.984	1.032
8.989	0.573
8.994	0.451
8.999	0.655
9.004	1.078
9.009	0.675
9.014	0.439
9.019	0.840
9.024	0.330
9.029	0.840
9.034	0.332
9.039	0.719
9.044	0.982
9.049	0.928
9.054	0.904
9.059	1.002
9.064	0.045
9.069	1.221
9.074	0.743
9.079	0.636
9.084	0.154
9.089	1.073
9.094	0.346
9.099	0.573
9.104	0.577
9.109	0.827
9.114	0.363
9.119	0.636
9.124	0.444
9.129	0.358
9.134	1.014
9.139	0.757
9.144	1.626
9.149	0.411
9.154	0.604
9.159	1.094
9.164	0.805
9.169	0.379
9.174	0.139
9.179	0.434
9.184	0.440
9.189	0.337
9.194	0.172
9.199	1.052
9.204	0.492
9.209	1.214
9.214	1.437
9.219	0.777
9.224	0.257
9.229	0.430
9.234	0.424
9.239	1.191
9.244	0.545
9.249	0.226
9.254	1.072
9.259	0.473
9.264	1.435
9.269	0.544
9.274	0.401
9.279	0.142
9.284	0.984
9.289	0.383
9.294	0.902
9.299	0.711
9.304	0.746
9.309	0.863
9.314	0.351
9.319	0.412
9.324	0.309
9.329	0.653
9.334	0.754
9.339	0.416
9.344	0.691
9.349	0.761
9.354	0.355
9.359	0.318
9.364	1.260
9.369	0.748
9.374	0.393
9.379	0.072
9.384	0.290
9.389	0.489
9.394	1.281
9.399	0.568
9.404	0.818
9.409	0.471
9.414	0.042
9.419	0.815
9.424	0.324
9.429	0.477
9.434	0.769
9.439	0.327
9.444	0.561
9.449	0.879
9.454	0.654
9.459	0.715
9.464	0.873
9.469	0.541
9.474	0.114
9.479	0.733
9.484	0.809
9.489	1.086
9.494	0.385
9.499	0.264
9.504	0.520
9.509	0.243
9.514	0.146
9.519	0.800
9.524	0.720
9.529	0.563
9.534	0.602
9.539	0.592
9.544	0.331
9.549	0.902
9.554	0.604
9.559	0.995
9.564	0.435
9.569	0.616
9.574	0.972
9.579	0.436
9.584	0.801
9.589	1.099
9.594	0.786
9.599	0.922
9.604	0.326
9.609	0.083
9.614	0.454
9.619	0.319
9.624	0.411
9.629	0.079
9.634	0.605
9.639	0.636
9.644	0.413
9.649	0.163
9.654	0.690
9.659	0.960
9.664	0.763
9.669	0.359
9.674	0.700
9.679	0.543
9.684	0.986
9.689	0.695
9.694	0.305
9.699	1.126
9.704	0.276
9.709	0.388
9.714	0.240
9.719	0.940
9.724	0.736
9.729	0.896
9.734	0.754
9.739	0.823
9.744	0.660
9.749	0.553
9.754	0.723
9.759	0.872
9.764	1.036
9.769	0.487
9.774	0.491
9.779	0.780
9.784	0.425
9.789	0.298
9.794	0.427
9.799	0.784
9.804	0.324
9.809	0.597
9.814	0.831
9.819	0.260
9.824	0.632
9.829	0.489
9.834	0.180
9.839	0.783
9.844	0.297
9.849	1.094
9.854	0.513
9.859	0.228
9.864	0.116
9.869	0.887
9.874	1.220
9.879	0.621
9.884	0.320
9.889	0.946
9.894	0.636
9.899	0.135
9.904	0.698
9.909	0.182
9.914	1.076
9.919	0.879
9.924	0.246
9.929	0.354
9.934	0.479
9.939	1.429
9.944	0.222
9.949	0.505
9.954	0.930
9.959	1.397
9.964	0.441
9.969	0.143
9.974	0.897
9.979	0.722
9.984	0.783
9.989	0.902
9.994	0.959
[truncated: 1 more rows]
