# Supplementary material for: Chemometric Analysis of a Ternary Mixture of Caffeine, Quinic Acid, and Nicotinic Acid by Terahertz Spectroscopy
Source: ACS Omega. 2022 Sep 27;7(40):35783–91. doi: 10.1021/acsomega.2c03808 (PMC9558605; doi:10.1021/acsomega.2c03808)
Supplement: Supplementary file 2 — ao2c03808_si_002.zip [file ao2c03808_si_002.zip › data_and_codes/extended_data/id0-48_run001/fda-6-2.csv]

0.000	2733.614
0.005	751.411
0.010	695.561
0.015	1199.350
0.020	1538.148
0.025	316.033
0.030	602.505
0.035	736.887
0.040	682.876
0.045	1315.894
0.050	1102.069
0.055	1503.196
0.060	499.571
0.065	275.955
0.070	767.775
0.075	725.107
0.080	316.251
0.085	572.406
0.090	524.818
0.095	824.742
0.100	897.320
0.105	2009.583
0.110	2777.008
0.115	2394.469
0.120	4271.689
0.125	3297.311
0.130	1746.436
0.135	2762.935
0.140	2886.461
0.145	2997.894
0.150	2644.225
0.155	2729.503
0.160	2696.687
0.165	2720.318
0.170	2785.122
0.175	4253.682
0.180	5041.289
0.185	4572.225
0.190	5394.681
0.195	6653.780
0.200	6986.535
0.205	6097.443
0.210	6234.927
0.215	5688.496
0.220	6801.785
0.225	6527.790
0.230	7406.878
0.235	8989.511
0.240	8665.795
0.245	8426.064
0.250	8275.967
0.255	8343.203
0.260	7989.949
0.265	8675.362
0.270	8554.301
0.275	9965.365
0.280	9243.868
0.285	8259.190
0.290	8777.918
0.295	9572.938
0.300	9427.105
0.305	9234.991
0.310	10181.314
0.315	9884.623
0.320	10378.739
0.325	10152.438
0.330	10589.532
0.335	9719.117
0.340	9603.706
0.345	9293.700
0.350	10050.212
0.355	9985.652
0.360	9079.553
0.365	10013.598
0.370	10763.150
0.375	10679.925
0.380	9791.769
0.385	10172.482
0.390	10021.517
0.395	10268.417
0.400	9801.000
0.405	10155.599
0.410	10164.692
0.415	10156.790
0.420	9752.225
0.425	9566.893
0.430	9737.154
0.435	9129.621
0.440	9048.198
0.445	9694.450
0.450	9898.973
0.455	9179.637
0.460	9779.571
0.465	9221.067
0.470	9246.308
0.475	9298.343
0.480	9398.029
0.485	9665.103
0.490	9669.785
0.495	9463.802
0.500	9339.583
0.505	9586.011
0.510	9533.208
0.515	9572.318
0.520	9469.643
0.525	9375.680
0.530	9077.131
0.535	9046.176
0.540	9448.566
0.545	9116.977
0.550	8037.107
0.555	5652.482
0.560	3873.771
0.565	7279.864
0.570	8227.368
0.575	8516.025
0.580	8930.394
0.585	8801.138
0.590	8660.700
0.595	8907.969
0.600	9096.993
0.605	8649.500
0.610	8905.033
0.615	8987.305
0.620	8663.634
0.625	8654.819
0.630	8622.956
0.635	8555.290
0.640	8344.480
0.645	8286.952
0.650	8017.102
0.655	8335.572
0.660	8008.546
0.665	7704.892
0.670	7818.665
0.675	7866.867
0.680	7686.075
0.685	7592.071
0.690	7486.476
0.695	7518.822
0.700	7465.456
0.705	7057.110
0.710	7262.280
0.715	7223.832
0.720	7049.762
0.725	7106.411
0.730	6949.905
0.735	6914.850
0.740	6982.566
0.745	6429.653
0.750	5207.662
0.755	3650.795
0.760	5625.309
0.765	6154.426
0.770	6170.769
0.775	6346.635
0.780	6338.310
0.785	6134.847
0.790	5975.291
0.795	6142.220
0.800	5924.776
0.805	5811.224
0.810	5798.251
0.815	5738.471
0.820	5766.480
0.825	5745.479
0.830	5518.263
0.835	5627.620
0.840	5727.303
0.845	5462.375
0.850	5449.726
0.855	5625.640
0.860	5476.775
0.865	5484.038
0.870	5395.338
0.875	5378.869
0.880	5381.137
0.885	5238.083
0.890	5148.913
0.895	5202.957
0.900	4989.240
0.905	4842.445
0.910	4944.386
0.915	4787.142
0.920	4627.588
0.925	4635.054
0.930	4648.448
0.935	4627.375
0.940	4580.934
0.945	4458.497
0.950	4534.902
0.955	4542.569
0.960	4378.717
0.965	4354.105
0.970	4329.371
0.975	4334.971
0.980	4052.250
0.985	3811.499
0.990	2652.097
0.995	3435.750
1.000	3724.960
1.005	4071.057
1.010	4043.651
1.015	3786.433
1.020	3827.361
1.025	3862.241
1.030	3774.346
1.035	3628.580
1.040	3574.981
1.045	3643.836
1.050	3622.588
1.055	3418.025
1.060	3511.931
1.065	3540.794
1.070	3424.040
1.075	3283.311
1.080	3244.475
1.085	3065.010
1.090	2611.574
1.095	1338.046
1.100	199.976
1.105	1158.233
1.110	1893.185
1.115	1077.230
1.120	1930.893
1.125	2621.190
1.130	2852.361
1.135	2856.668
1.140	2763.563
1.145	2700.012
1.150	2341.177
1.155	1369.997
1.160	987.780
1.165	166.368
1.170	783.153
1.175	1894.355
1.180	2359.587
1.185	2582.032
1.190	2695.239
1.195	2592.768
1.200	2606.295
1.205	2246.179
1.210	853.813
1.215	1803.419
1.220	2319.034
1.225	2275.099
1.230	1275.812
1.235	1656.713
1.240	2290.966
1.245	2602.051
1.250	2596.255
1.255	2636.419
1.260	2616.239
1.265	2534.456
1.270	2617.484
1.275	2545.942
1.280	2379.080
1.285	2485.776
1.290	2552.680
1.295	2392.035
1.300	2470.817
1.305	2495.879
1.310	2433.837
1.315	2441.684
1.320	2392.784
1.325	2148.460
1.330	2329.257
1.335	2321.170
1.340	2342.706
1.345	2404.950
1.350	2236.776
1.355	2243.422
1.360	2299.555
1.365	2198.976
1.370	2125.108
1.375	2140.849
1.380	2112.665
1.385	2004.848
1.390	1966.730
1.395	1901.256
1.400	1810.428
1.405	1535.420
1.410	685.615
1.415	31.082
1.420	1001.334
1.425	1564.902
1.430	1778.297
1.435	1904.802
1.440	1897.999
1.445	1842.906
1.450	1898.900
1.455	1929.527
1.460	1838.485
1.465	1835.355
1.470	1856.821
1.475	1789.411
1.480	1750.988
1.485	1744.663
1.490	1739.433
1.495	1701.342
1.500	1635.786
1.505	1653.179
1.510	1654.216
1.515	1599.573
1.520	1580.044
1.525	1609.850
1.530	1585.335
1.535	1557.164
1.540	1540.844
1.545	1473.021
1.550	1526.456
1.555	1484.627
1.560	1461.199
1.565	1503.199
1.570	1454.689
1.575	1389.235
1.580	1402.344
1.585	1378.671
1.590	1275.760
1.595	1217.750
1.600	1041.693
1.605	370.537
1.610	654.060
1.615	1026.761
1.620	1144.955
1.625	1153.701
1.630	1116.589
1.635	1096.750
1.640	1064.210
1.645	966.837
1.650	887.564
1.655	718.459
1.660	278.072
1.665	58.046
1.670	34.534
1.675	59.940
1.680	130.912
1.685	443.451
1.690	660.299
1.695	753.495
1.700	747.304
1.705	683.729
1.710	499.005
1.715	112.718
1.720	40.690
1.725	73.507
1.730	356.755
1.735	617.489
1.740	743.474
1.745	802.700
1.750	836.560
1.755	820.319
1.760	801.636
1.765	470.651
1.770	587.745
1.775	731.657
1.780	778.612
1.785	761.314
1.790	719.601
1.795	520.613
1.800	181.591
1.805	389.896
1.810	636.679
1.815	711.647
1.820	726.227
1.825	734.030
1.830	728.275
1.835	716.382
1.840	703.243
1.845	693.220
1.850	672.007
1.855	638.814
1.860	593.335
1.865	446.908
1.870	116.158
1.875	114.215
1.880	420.667
1.885	561.822
1.890	606.705
1.895	627.321
1.900	633.474
1.905	619.433
1.910	586.069
1.915	534.437
1.920	247.908
1.925	31.990
1.930	356.642
1.935	517.683
1.940	574.833
1.945	591.021
1.950	592.750
1.955	591.913
1.960	587.723
1.965	577.790
1.970	574.877
1.975	576.342
1.980	565.266
1.985	565.423
1.990	562.491
1.995	552.530
2.000	547.206
2.005	540.991
2.010	531.936
2.015	529.340
2.020	436.514
2.025	469.168
2.030	486.146
2.035	460.858
2.040	366.626
2.045	103.033
2.050	281.737
2.055	407.748
2.060	448.016
2.065	450.336
2.070	435.631
2.075	347.706
2.080	168.796
2.085	341.848
2.090	412.371
2.095	432.143
2.100	436.020
2.105	437.806
2.110	434.778
2.115	434.090
2.120	428.826
2.125	420.140
2.130	406.322
2.135	396.797
2.140	387.838
2.145	366.449
2.150	340.297
2.155	310.299
2.160	237.015
2.165	69.715
2.170	12.101
2.175	100.036
2.180	206.878
2.185	254.671
2.190	254.531
2.195	142.666
2.200	26.383
2.205	58.902
2.210	176.298
2.215	227.003
2.220	141.993
2.225	27.406
2.230	37.034
2.235	158.938
2.240	233.219
2.245	256.200
2.250	245.773
2.255	240.392
2.260	183.669
2.265	47.898
2.270	19.588
2.275	62.153
2.280	159.251
2.285	223.774
2.290	250.496
2.295	258.998
2.300	260.117
2.305	258.945
2.310	254.469
2.315	247.017
2.320	223.544
2.325	206.162
2.330	215.603
2.335	212.681
2.340	203.769
2.345	143.893
2.350	26.968
2.355	118.974
2.360	161.653
2.365	152.048
2.370	59.928
2.375	79.771
2.380	135.857
2.385	137.941
2.390	66.226
2.395	7.789
2.400	13.532
2.405	73.491
2.410	128.728
2.415	155.497
2.420	167.308
2.425	169.982
2.430	159.876
2.435	141.063
2.440	161.169
2.445	164.232
2.450	137.353
2.455	131.883
2.460	99.061
2.465	23.919
2.470	16.579
2.475	46.570
2.480	103.182
2.485	137.642
2.490	151.800
2.495	157.226
2.500	157.502
2.505	159.234
2.510	157.918
2.515	153.628
2.520	153.724
2.525	153.885
2.530	151.610
2.535	149.532
2.540	147.553
2.545	145.687
2.550	143.006
2.555	141.533
2.560	140.167
2.565	138.434
2.570	121.942
2.575	113.669
2.580	122.024
2.585	125.658
2.590	123.358
2.595	117.256
2.600	115.501
2.605	111.189
2.610	103.034
2.615	96.171
2.620	87.297
2.625	74.174
2.630	42.726
2.635	12.528
2.640	4.161
2.645	3.919
2.650	4.716
2.655	16.129
2.660	27.318
2.665	33.414
2.670	12.383
2.675	43.769
2.680	65.663
2.685	68.791
2.690	34.708
2.695	24.579
2.700	63.504
2.705	79.514
2.710	84.423
2.715	89.276
2.720	89.618
2.725	87.184
2.730	87.197
2.735	84.908
2.740	80.904
2.745	73.270
2.750	69.298
2.755	63.457
2.760	55.174
2.765	38.891
2.770	11.250
2.775	3.076
2.780	3.821
2.785	3.994
2.790	15.676
2.795	28.639
2.800	42.943
2.805	55.690
2.810	63.330
2.815	69.166
2.820	72.992
2.825	72.326
2.830	74.159
2.835	74.418
2.840	72.784
2.845	71.181
2.850	69.958
2.855	67.487
2.860	65.957
2.865	63.508
2.870	59.941
2.875	59.058
2.880	35.482
2.885	9.998
2.890	6.935
2.895	14.601
2.900	36.995
2.905	49.163
2.910	53.919
2.915	56.411
2.920	57.324
2.925	55.794
2.930	55.670
2.935	52.248
2.940	50.400
2.945	46.268
2.950	44.214
2.955	38.425
2.960	32.229
2.965	15.785
2.970	4.636
2.975	1.900
2.980	5.510
2.985	6.783
2.990	14.365
2.995	22.112
3.000	16.843
3.005	9.317
3.010	2.334
3.015	0.668
3.020	0.893
3.025	5.029
3.030	9.299
3.035	15.165
3.040	18.986
3.045	8.865
3.050	5.585
3.055	9.876
3.060	19.760
3.065	27.043
3.070	30.464
3.075	32.226
3.080	33.052
3.085	33.291
3.090	32.491
3.095	31.066
3.100	31.010
3.105	32.515
3.110	31.183
3.115	30.098
3.120	30.474
3.125	28.434
3.130	12.967
3.135	4.289
3.140	1.274
3.145	3.849
3.150	6.441
3.155	12.575
3.160	18.235
3.165	10.642
3.170	4.836
3.175	1.887
3.180	6.615
3.185	8.700
3.190	3.602
3.195	12.957
3.200	18.858
3.205	20.888
3.210	23.379
3.215	15.814
3.220	11.973
3.225	19.251
3.230	20.723
3.235	10.344
3.240	3.635
3.245	13.805
3.250	18.499
3.255	20.680
3.260	21.173
3.265	21.489
3.270	21.829
3.275	22.268
3.280	21.700
3.285	19.101
3.290	20.124
3.295	20.008
3.300	20.016
3.305	18.868
3.310	18.968
3.315	18.509
3.320	17.374
3.325	15.093
3.330	8.053
3.335	2.476
3.340	1.480
3.345	3.381
3.350	7.792
3.355	11.905
3.360	13.997
3.365	15.226
3.370	16.117
3.375	17.530
3.380	17.199
3.385	17.481
3.390	17.989
3.395	17.007
3.400	16.078
3.405	15.926
3.410	16.609
3.415	16.818
3.420	15.912
3.425	15.471
3.430	16.365
3.435	15.472
3.440	15.354
3.445	15.421
3.450	16.019
3.455	15.391
3.460	16.507
3.465	15.196
3.470	14.583
3.475	14.257
3.480	13.944
3.485	13.467
3.490	13.334
3.495	13.821
3.500	10.674
3.505	5.283
3.510	9.581
3.515	8.526
3.520	8.434
3.525	10.184
3.530	11.671
3.535	12.195
3.540	6.011
3.545	2.706
3.550	4.052
3.555	8.477
3.560	10.952
3.565	12.146
3.570	11.283
3.575	10.686
3.580	9.727
3.585	10.076
3.590	8.309
3.595	7.942
3.600	1.792
3.605	1.260
3.610	1.621
3.615	1.800
3.620	1.468
3.625	4.045
3.630	4.716
3.635	6.938
3.640	5.991
3.645	4.641
3.650	1.928
3.655	0.213
3.660	0.554
3.665	1.168
3.670	1.941
3.675	0.742
3.680	3.250
3.685	3.643
3.690	4.728
3.695	4.252
3.700	2.232
3.705	3.742
3.710	5.858
3.715	5.820
3.720	8.073
3.725	6.723
3.730	4.924
3.735	6.769
3.740	6.487
3.745	5.552
3.750	6.776
3.755	6.986
3.760	7.727
3.765	6.919
3.770	7.834
3.775	6.816
3.780	7.061
3.785	5.777
3.790	5.529
3.795	3.889
3.800	0.514
3.805	0.707
3.810	1.441
3.815	1.263
3.820	0.655
3.825	0.843
3.830	1.331
3.835	2.660
3.840	4.301
3.845	4.949
3.850	4.962
3.855	6.236
3.860	3.352
3.865	1.735
3.870	4.459
3.875	3.606
3.880	5.175
3.885	5.821
3.890	5.256
3.895	5.687
3.900	5.334
3.905	5.412
3.910	5.015
3.915	5.077
3.920	3.611
3.925	5.186
3.930	3.181
3.935	2.883
3.940	4.921
3.945	4.551
3.950	4.346
3.955	2.186
3.960	2.332
3.965	0.768
3.970	1.381
3.975	1.072
3.980	1.824
3.985	1.069
3.990	1.684
3.995	1.304
4.000	0.869
4.005	1.577
4.010	0.771
4.015	1.770
4.020	2.139
4.025	2.468
4.030	2.353
4.035	3.613
4.040	2.963
4.045	3.165
4.050	2.258
4.055	2.585
4.060	3.074
4.065	2.183
4.070	2.494
4.075	2.662
4.080	1.671
4.085	2.171
4.090	2.200
4.095	2.801
4.100	2.496
4.105	3.304
4.110	3.963
4.115	3.361
4.120	3.370
4.125	3.883
4.130	2.078
4.135	3.482
4.140	2.767
4.145	3.322
4.150	3.304
4.155	1.984
4.160	1.126
4.165	0.299
4.170	0.489
4.175	0.843
4.180	1.335
4.185	0.663
4.190	0.877
4.195	1.103
4.200	0.713
4.205	0.565
4.210	1.947
4.215	1.399
4.220	1.668
4.225	0.752
4.230	0.301
4.235	1.406
4.240	2.140
4.245	2.015
4.250	1.070
4.255	1.156
4.260	2.145
4.265	2.049
4.270	2.620
4.275	1.556
4.280	3.007
4.285	3.376
4.290	3.080
4.295	2.436
4.300	3.295
4.305	3.432
4.310	2.807
4.315	3.468
4.320	2.588
4.325	2.933
4.330	1.984
4.335	1.302
4.340	1.828
4.345	0.713
4.350	2.416
4.355	3.065
4.360	2.302
4.365	2.890
4.370	3.375
4.375	2.368
4.380	1.244
4.385	1.541
4.390	2.323
4.395	2.639
4.400	1.595
4.405	2.501
4.410	2.208
4.415	1.790
4.420	2.748
4.425	2.135
4.430	2.223
4.435	1.975
4.440	2.429
4.445	1.687
4.450	2.872
4.455	1.948
4.460	1.756
4.465	0.773
4.470	0.613
4.475	1.109
4.480	0.623
4.485	1.005
4.490	0.961
4.495	0.999
4.500	0.347
4.505	0.225
4.510	0.957
4.515	0.436
4.520	1.184
4.525	0.975
4.530	0.499
4.535	0.394
4.540	0.474
4.545	0.397
4.550	1.125
4.555	0.768
4.560	0.684
4.565	0.140
4.570	1.610
4.575	0.618
4.580	0.435
4.585	1.757
4.590	1.414
4.595	0.407
4.600	0.223
4.605	1.287
4.610	0.561
4.615	0.830
4.620	0.032
4.625	1.392
4.630	0.480
4.635	1.155
4.640	1.568
4.645	2.425
4.650	1.160
4.655	1.194
4.660	1.205
4.665	1.059
4.670	1.706
4.675	0.511
4.680	0.703
4.685	1.676
4.690	1.002
4.695	0.838
4.700	0.916
4.705	0.577
4.710	0.485
4.715	1.124
4.720	1.827
4.725	0.080
4.730	0.423
4.735	0.262
4.740	0.750
4.745	0.321
4.750	0.549
4.755	0.926
4.760	1.417
4.765	0.657
4.770	1.416
4.775	0.511
4.780	1.094
4.785	0.657
4.790	2.490
4.795	1.043
4.800	1.400
4.805	1.010
4.810	1.232
4.815	0.544
4.820	0.736
4.825	0.806
4.830	0.629
4.835	1.190
4.840	1.924
4.845	1.341
4.850	0.678
4.855	0.781
4.860	1.327
4.865	0.806
4.870	1.481
4.875	0.472
4.880	0.645
4.885	0.749
4.890	0.602
4.895	0.989
4.900	0.345
4.905	0.842
4.910	0.313
4.915	0.372
4.920	1.350
4.925	1.218
4.930	0.943
4.935	1.199
4.940	0.238
4.945	0.297
4.950	1.188
4.955	1.187
4.960	0.837
4.965	1.744
4.970	0.466
4.975	1.041
4.980	0.830
4.985	0.836
4.990	1.014
4.995	0.225
5.000	0.621
5.005	0.795
5.010	0.460
5.015	0.771
5.020	0.224
5.025	0.930
5.030	0.316
5.035	1.121
5.040	1.369
5.045	1.169
5.050	0.346
5.055	0.614
5.060	1.373
5.065	0.940
5.070	0.672
5.075	1.764
5.080	0.942
5.085	1.878
5.090	0.899
5.095	1.136
5.100	0.977
5.105	1.606
5.110	0.885
5.115	0.692
5.120	0.997
5.125	0.451
5.130	0.986
5.135	0.970
5.140	0.789
5.145	1.645
5.150	0.607
5.155	0.240
5.160	1.179
5.165	0.442
5.170	1.028
5.175	1.202
5.180	0.425
5.185	0.861
5.190	1.766
5.195	1.758
5.200	0.776
5.205	0.964
5.210	0.746
5.215	0.069
5.220	0.723
5.225	0.319
5.230	0.685
5.235	1.456
5.240	0.554
5.245	0.467
5.250	2.369
5.255	1.799
5.260	1.044
5.265	1.337
5.270	1.404
5.275	0.572
5.280	0.309
5.285	0.709
5.290	0.680
5.295	0.388
5.300	0.420
5.305	0.983
5.310	0.724
5.315	0.864
5.320	1.314
5.325	1.700
5.330	0.364
5.335	1.348
5.340	0.572
5.345	0.589
5.350	0.893
5.355	0.037
5.360	0.768
5.365	1.441
5.370	1.373
5.375	1.298
5.380	1.875
5.385	0.198
5.390	1.319
5.395	0.590
5.400	1.016
5.405	1.709
5.410	1.127
5.415	1.316
5.420	1.348
5.425	1.003
5.430	0.481
5.435	0.348
5.440	0.524
5.445	1.068
5.450	0.732
5.455	0.273
5.460	0.672
5.465	1.483
5.470	0.981
5.475	0.917
5.480	0.653
5.485	0.704
5.490	0.698
5.495	1.402
5.500	0.882
5.505	1.202
5.510	0.551
5.515	1.278
5.520	1.078
5.525	1.156
5.530	0.817
5.535	0.474
5.540	0.714
5.545	0.821
5.550	1.104
5.555	1.329
5.560	0.921
5.565	1.559
5.570	0.796
5.575	0.859
5.580	1.464
5.585	1.989
5.590	1.751
5.595	1.772
5.600	0.875
5.605	0.677
5.610	0.472
5.615	1.519
5.620	0.509
5.625	0.572
5.630	0.836
5.635	1.271
5.640	0.834
5.645	0.675
5.650	0.124
5.655	0.453
5.660	0.666
5.665	1.023
5.670	0.873
5.675	0.653
5.680	1.617
5.685	0.634
5.690	0.080
5.695	1.146
5.700	0.554
5.705	0.706
5.710	0.714
5.715	0.373
5.720	0.384
5.725	0.667
5.730	0.806
5.735	0.983
5.740	1.405
5.745	0.580
5.750	1.262
5.755	2.202
5.760	0.876
5.765	1.398
5.770	0.539
5.775	0.549
5.780	0.254
5.785	1.816
5.790	0.841
5.795	0.702
5.800	0.373
5.805	0.409
5.810	0.769
5.815	0.293
5.820	0.913
5.825	0.857
5.830	0.397
5.835	0.570
5.840	1.267
5.845	0.542
5.850	1.005
5.855	1.609
5.860	0.946
5.865	0.193
5.870	1.404
5.875	0.333
5.880	1.164
5.885	0.818
5.890	1.313
5.895	0.230
5.900	0.632
5.905	0.686
5.910	0.474
5.915	0.383
5.920	0.718
5.925	2.013
5.930	0.474
5.935	0.446
5.940	0.338
5.945	0.369
5.950	0.195
5.955	0.353
5.960	0.850
5.965	0.688
5.970	0.573
5.975	0.264
5.980	0.393
5.985	0.790
5.990	0.793
5.995	0.348
6.000	0.642
6.005	0.100
6.010	0.835
6.015	0.467
6.020	0.202
6.025	0.812
6.030	1.106
6.035	0.229
6.040	0.740
6.045	0.166
6.050	0.527
6.055	0.165
6.060	0.195
6.065	0.783
6.070	0.719
6.075	0.734
6.080	0.274
6.085	0.233
6.090	1.296
6.095	0.290
6.100	0.457
6.105	0.381
6.110	0.183
6.115	0.157
6.120	0.283
6.125	0.647
6.130	0.351
6.135	0.735
6.140	0.174
6.145	1.234
6.150	0.276
6.155	0.721
6.160	0.595
6.165	0.259
6.170	1.258
6.175	0.421
6.180	0.913
6.185	0.612
6.190	0.586
6.195	0.542
6.200	1.074
6.205	0.228
6.210	0.331
6.215	1.749
6.220	0.101
6.225	1.765
6.230	0.344
6.235	0.553
6.240	0.696
6.245	0.887
6.250	0.660
6.255	0.982
6.260	1.070
6.265	0.345
6.270	0.432
6.275	0.734
6.280	0.861
6.285	0.164
6.290	0.286
6.295	0.516
6.300	0.926
6.305	0.614
6.310	0.599
6.315	0.055
6.320	0.624
6.325	0.994
6.330	0.577
6.335	0.924
6.340	1.090
6.345	0.385
6.350	0.650
6.355	0.875
6.360	0.142
6.365	0.415
6.370	0.849
6.375	1.174
6.380	0.869
6.385	0.406
6.390	0.213
6.395	1.099
6.400	0.734
6.405	0.059
6.410	1.366
6.415	1.517
6.420	1.104
6.425	0.598
6.430	0.644
6.435	0.342
6.440	0.320
6.445	0.359
6.450	0.837
6.455	0.951
6.460	0.259
6.465	0.644
6.470	1.032
6.475	1.040
6.480	0.508
6.485	1.229
6.490	0.325
6.495	0.529
6.500	0.464
6.505	1.170
6.510	0.721
6.515	1.246
6.520	0.222
6.525	0.743
6.530	0.316
6.535	0.249
6.540	0.330
6.545	0.755
6.550	0.387
6.555	0.873
6.560	1.388
6.565	0.352
6.570	0.451
6.575	0.714
6.580	0.878
6.585	0.695
6.590	0.997
6.595	0.470
6.600	0.700
6.605	0.425
6.610	0.366
6.615	0.406
6.620	0.671
6.625	0.951
6.630	0.953
6.635	0.275
6.640	0.424
6.645	0.332
6.650	0.646
6.655	0.402
6.660	1.089
6.665	0.813
6.670	0.388
6.675	1.531
6.680	0.530
6.685	0.251
6.690	0.576
6.695	0.555
6.700	0.846
6.705	0.797
6.710	0.864
6.715	0.631
6.720	0.427
6.725	0.239
6.730	0.747
6.735	0.634
6.740	0.637
6.745	0.754
6.750	0.455
6.755	0.199
6.760	0.351
6.765	0.483
6.770	0.903
6.775	0.355
6.780	0.353
6.785	0.325
6.790	0.617
6.795	0.530
6.800	0.378
6.805	0.423
6.810	1.114
6.815	0.230
6.820	0.557
6.825	0.537
6.830	0.144
6.835	0.201
6.840	1.348
6.845	0.903
6.850	0.558
6.855	1.199
6.860	0.689
6.865	0.540
6.870	0.333
6.875	0.658
6.880	0.852
6.885	0.427
6.890	0.429
6.895	1.295
6.900	0.713
6.905	0.453
6.910	0.275
6.915	0.359
6.920	0.569
6.925	0.291
6.930	0.593
6.935	0.572
6.940	0.671
6.945	1.296
6.950	0.399
6.955	0.616
6.960	0.303
6.965	0.372
6.970	0.301
6.975	0.257
6.980	1.014
6.985	0.769
6.990	0.832
6.995	0.920
7.000	0.275
7.005	0.345
7.010	0.935
7.015	0.580
7.020	0.695
7.025	0.202
7.030	0.380
7.035	0.304
7.040	0.400
7.045	0.634
7.050	0.238
7.055	0.383
7.060	0.860
7.065	1.393
7.070	0.818
7.075	0.964
7.080	0.468
7.085	0.518
7.090	1.761
7.095	0.987
7.100	0.294
7.105	1.040
7.110	0.985
7.115	0.826
7.120	1.003
7.125	0.816
7.130	0.251
7.135	0.480
7.140	0.778
7.145	0.847
7.150	0.375
7.155	0.369
7.160	0.900
7.165	0.229
7.170	0.593
7.175	1.695
7.180	0.094
7.185	0.125
7.190	0.221
7.195	0.302
7.200	0.907
7.205	0.214
7.210	0.850
7.215	1.306
7.220	0.051
7.225	0.283
7.230	0.455
7.235	0.288
7.240	0.699
7.245	0.843
7.250	0.442
7.255	1.103
7.260	0.107
7.265	0.045
7.270	0.848
7.275	0.639
7.280	0.560
7.285	1.401
7.290	0.673
7.295	0.374
7.300	0.768
7.305	0.204
7.310	0.542
7.315	0.946
7.320	0.638
7.325	0.267
7.330	1.323
7.335	1.276
7.340	1.047
7.345	0.667
7.350	0.581
7.355	0.937
7.360	1.161
7.365	0.256
7.370	0.844
7.375	0.303
7.380	0.833
7.385	0.352
7.390	0.355
7.395	1.810
7.400	0.356
7.405	0.290
7.410	0.780
7.415	0.814
7.420	0.518
7.425	0.736
7.430	0.582
7.435	0.634
7.440	0.624
7.445	0.856
7.450	0.249
7.455	0.160
7.460	0.602
7.465	1.015
7.470	0.568
7.475	1.551
7.480	0.060
7.485	1.056
7.490	0.607
7.495	0.399
7.500	0.627
7.505	0.729
7.510	0.658
7.515	0.429
7.520	0.747
7.525	0.644
7.530	0.604
7.535	0.602
7.540	0.420
7.545	0.607
7.550	0.159
7.555	0.760
7.560	0.233
7.565	0.324
7.570	0.618
7.575	0.232
7.580	1.084
7.585	1.003
7.590	0.227
7.595	1.383
7.600	1.040
7.605	0.418
7.610	0.744
7.615	0.045
7.620	0.048
7.625	0.588
7.630	0.898
7.635	0.231
7.640	0.491
7.645	0.741
7.650	0.802
7.655	0.185
7.660	0.831
7.665	0.377
7.670	0.624
7.675	0.259
7.680	0.233
7.685	0.290
7.690	0.523
7.695	0.079
7.700	0.240
7.705	0.153
7.710	0.790
7.715	0.302
7.720	0.471
7.725	0.537
7.730	0.693
7.735	0.481
7.740	0.298
7.745	0.538
7.750	0.209
7.755	0.659
7.760	0.461
7.765	0.626
7.770	0.538
7.775	1.019
7.780	0.319
7.785	0.744
7.790	0.840
7.795	0.372
7.800	0.227
7.805	1.040
7.810	0.312
7.815	0.416
7.820	0.222
7.825	0.347
7.830	0.237
7.835	0.237
7.840	0.255
7.845	0.475
7.850	0.405
7.855	0.422
7.860	0.951
7.865	0.435
7.870	0.386
7.875	0.761
7.880	0.447
7.885	0.705
7.890	0.990
7.895	0.863
7.900	0.428
7.905	0.192
7.910	0.784
7.915	0.405
7.920	0.905
7.925	1.001
7.930	0.239
7.935	1.377
7.940	0.513
7.945	0.945
7.950	1.012
7.955	1.000
7.960	1.163
7.965	0.697
7.970	0.133
7.975	1.694
7.980	0.453
7.985	0.183
7.990	0.713
7.995	0.519
8.000	1.251
8.005	0.529
8.010	0.576
8.015	0.329
8.020	0.204
8.025	0.653
8.030	1.563
8.035	0.087
8.040	0.709
8.045	0.458
8.050	0.185
8.055	0.708
8.060	0.624
8.065	0.904
8.070	1.109
8.075	0.625
8.080	0.766
8.085	0.643
8.090	0.376
8.095	0.726
8.100	0.274
8.105	0.436
8.110	0.429
8.115	1.422
8.120	0.256
8.125	0.289
8.130	0.742
8.135	0.782
8.140	0.993
8.145	0.140
8.150	1.152
8.155	0.584
8.160	1.188
8.165	1.213
8.170	0.154
8.175	0.441
8.180	0.373
8.185	0.426
8.190	0.998
8.194	1.040
8.199	0.898
8.204	0.240
8.209	0.971
8.214	2.270
8.219	0.399
8.224	0.251
8.229	0.826
8.234	0.400
8.239	0.315
8.244	0.245
8.249	0.757
8.254	0.852
8.259	0.585
8.264	0.639
8.269	0.284
8.274	0.688
8.279	0.535
8.284	0.435
8.289	0.752
8.294	0.943
8.299	0.431
8.304	0.632
8.309	0.275
8.314	1.214
8.319	0.760
8.324	0.719
8.329	0.979
8.334	1.225
8.339	0.884
8.344	0.563
8.349	0.700
8.354	0.664
8.359	0.075
8.364	0.389
8.369	0.449
8.374	0.755
8.379	1.332
8.384	0.229
8.389	0.731
8.394	1.025
8.399	1.036
8.404	0.912
8.409	0.692
8.414	0.532
8.419	1.320
8.424	0.638
8.429	0.870
8.434	0.075
8.439	0.510
8.444	0.388
8.449	0.357
8.454	0.723
8.459	0.746
8.464	0.481
8.469	0.503
8.474	0.184
8.479	0.142
8.484	1.513
8.489	0.258
8.494	1.065
8.499	0.171
8.504	0.474
8.509	0.330
8.514	0.169
8.519	0.729
8.524	0.897
8.529	0.920
8.534	0.773
8.539	0.297
8.544	0.514
8.549	0.412
8.554	0.604
8.559	0.614
8.564	0.792
8.569	0.274
8.574	0.738
8.579	1.090
8.584	0.385
8.589	0.748
8.594	0.220
8.599	0.680
8.604	1.192
8.609	0.355
8.614	1.140
8.619	1.180
8.624	0.272
8.629	0.572
8.634	0.770
8.639	0.858
8.644	0.941
8.649	0.145
8.654	0.436
8.659	0.866
8.664	1.287
8.669	0.214
8.674	0.496
8.679	0.528
8.684	1.021
8.689	0.905
8.694	0.850
8.699	0.230
8.704	0.264
8.709	1.054
8.714	1.522
8.719	1.092
8.724	0.925
8.729	0.522
8.734	1.108
8.739	0.559
8.744	0.251
8.749	0.424
8.754	0.986
8.759	0.945
8.764	0.866
8.769	0.675
8.774	0.284
8.779	0.543
8.784	0.419
8.789	0.537
8.794	0.723
8.799	0.658
8.804	0.154
8.809	0.982
8.814	1.133
8.819	0.345
8.824	0.350
8.829	0.132
8.834	0.485
8.839	0.448
8.844	0.674
8.849	1.016
8.854	0.957
8.859	0.997
8.864	0.120
8.869	0.529
8.874	0.258
8.879	0.459
8.884	0.605
8.889	0.592
8.894	0.698
8.899	0.267
8.904	0.138
8.909	0.689
8.914	0.575
8.919	1.103
8.924	0.540
8.929	1.043
8.934	0.412
8.939	0.823
8.944	0.204
8.949	0.962
8.954	0.504
8.959	0.448
8.964	0.526
8.969	0.853
8.974	0.326
8.979	0.456
8.984	0.443
8.989	0.457
8.994	0.647
8.999	1.360
9.004	0.796
9.009	0.866
9.014	0.231
9.019	0.673
9.024	0.350
9.029	0.367
9.034	0.359
9.039	0.398
9.044	0.909
9.049	0.601
9.054	0.435
9.059	1.105
9.064	0.275
9.069	0.684
9.074	0.407
9.079	0.537
9.084	0.497
9.089	0.367
9.094	0.572
9.099	0.881
9.104	0.531
9.109	0.794
9.114	0.385
9.119	0.767
9.124	0.512
9.129	0.593
9.134	1.244
9.139	0.392
9.144	0.456
9.149	0.431
9.154	0.470
9.159	0.340
9.164	0.656
9.169	0.592
9.174	0.468
9.179	0.888
9.184	1.272
9.189	0.648
9.194	0.838
9.199	0.568
9.204	0.599
9.209	0.684
9.214	0.127
9.219	0.771
9.224	0.486
9.229	1.104
9.234	1.180
9.239	1.169
9.244	0.917
9.249	0.274
9.254	0.651
9.259	0.790
9.264	0.888
9.269	0.923
9.274	0.147
9.279	0.815
9.284	0.688
9.289	0.282
9.294	0.390
9.299	0.908
9.304	0.883
9.309	0.612
9.314	0.836
9.319	0.542
9.324	0.355
9.329	0.791
9.334	0.292
9.339	0.450
9.344	1.267
9.349	0.576
9.354	0.384
9.359	0.420
9.364	0.113
9.369	0.583
9.374	0.778
9.379	0.516
9.384	0.450
9.389	0.456
9.394	0.906
9.399	0.912
9.404	0.180
9.409	0.709
9.414	1.023
9.419	0.174
9.424	1.150
9.429	1.071
9.434	0.861
9.439	1.050
9.444	0.697
9.449	0.483
9.454	0.770
9.459	0.439
9.464	0.123
9.469	0.573
9.474	0.530
9.479	0.332
9.484	0.565
9.489	0.569
9.494	1.622
9.499	0.601
9.504	0.576
9.509	0.346
9.514	0.387
9.519	1.164
9.524	0.274
9.529	0.233
9.534	0.912
9.539	0.583
9.544	0.145
9.549	0.582
9.554	0.972
9.559	1.079
9.564	0.594
9.569	0.576
9.574	0.761
9.579	0.398
9.584	0.706
9.589	0.306
9.594	0.606
9.599	1.024
9.604	0.715
9.609	0.819
9.614	1.037
9.619	0.711
9.624	0.407
9.629	1.029
9.634	0.764
9.639	0.099
9.644	0.902
9.649	0.645
9.654	0.106
9.659	0.883
9.664	0.447
9.669	0.236
9.674	1.040
9.679	0.472
9.684	0.455
9.689	1.230
9.694	0.909
9.699	0.454
9.704	0.818
9.709	0.824
9.714	0.457
9.719	0.723
9.724	0.554
9.729	0.507
9.734	0.301
9.739	1.191
9.744	1.157
9.749	1.099
9.754	0.540
9.759	0.715
9.764	0.447
9.769	0.452
9.774	0.571
9.779	0.271
9.784	0.440
9.789	0.339
9.794	0.532
9.799	0.394
9.804	0.566
9.809	0.693
9.814	0.763
9.819	0.660
9.824	1.082
9.829	0.463
9.834	0.572
9.839	0.256
9.844	0.155
9.849	1.198
9.854	0.395
9.859	0.695
9.864	0.227
9.869	0.387
9.874	0.662
9.879	0.535
9.884	0.236
9.889	0.207
9.894	0.338
9.899	0.835
9.904	1.037
9.909	0.412
9.914	0.081
9.919	0.302
9.924	0.554
9.929	0.658
9.934	0.293
9.939	0.984
9.944	1.281
9.949	0.782
9.954	1.287
9.959	0.297
9.964	0.783
9.969	0.326
9.974	0.859
9.979	0.498
9.984	1.111
9.989	0.614
9.994	0.816
[truncated: 1 more rows]
