# Supplementary material for: Chemometric Analysis of a Ternary Mixture of Caffeine, Quinic Acid, and Nicotinic Acid by Terahertz Spectroscopy
Source: ACS Omega. 2022 Sep 27;7(40):35783–91. doi: 10.1021/acsomega.2c03808 (PMC9558605; doi:10.1021/acsomega.2c03808)
Supplement: Supplementary file 2 — ao2c03808_si_002.zip [file ao2c03808_si_002.zip › data_and_codes/extended_data/id0-48_run001/fda-6-3.csv]

0.000	1673.788
0.005	663.981
0.010	622.389
0.015	1131.847
0.020	1487.330
0.025	270.104
0.030	653.677
0.035	669.564
0.040	492.147
0.045	1102.856
0.050	860.842
0.055	1379.225
0.060	570.867
0.065	112.510
0.070	1106.325
0.075	1096.705
0.080	1338.719
0.085	1006.254
0.090	167.031
0.095	455.225
0.100	746.804
0.105	1323.165
0.110	1729.993
0.115	1417.375
0.120	3504.234
0.125	2957.133
0.130	1863.112
0.135	3063.208
0.140	3503.439
0.145	3830.552
0.150	4203.188
0.155	4050.042
0.160	3554.163
0.165	2744.671
0.170	2304.542
0.175	3519.217
0.180	4032.394
0.185	3492.012
0.190	4538.531
0.195	6000.343
0.200	6563.465
0.205	5981.999
0.210	6324.973
0.215	6103.398
0.220	7069.243
0.225	6855.262
0.230	7740.929
0.235	9071.057
0.240	8188.732
0.245	7936.950
0.250	7840.385
0.255	7772.715
0.260	7443.406
0.265	8140.852
0.270	7982.517
0.275	9657.144
0.280	9329.094
0.285	8389.393
0.290	8806.066
0.295	9429.899
0.300	9249.111
0.305	9122.385
0.310	9902.836
0.315	9478.453
0.320	9765.462
0.325	9622.959
0.330	10355.552
0.335	9550.348
0.340	9516.735
0.345	9165.736
0.350	9971.570
0.355	10036.388
0.360	9047.157
0.365	9844.774
0.370	10483.486
0.375	10248.637
0.380	9273.482
0.385	9557.889
0.390	9346.094
0.395	9526.486
0.400	9086.287
0.405	9459.256
0.410	9539.750
0.415	9620.388
0.420	9269.242
0.425	9209.535
0.430	9513.811
0.435	9029.464
0.440	8964.488
0.445	9613.730
0.450	9870.059
0.455	9128.039
0.460	9704.307
0.465	9087.543
0.470	9009.746
0.475	8967.346
0.480	9036.704
0.485	9152.726
0.490	9080.244
0.495	8824.298
0.500	8644.557
0.505	8862.576
0.510	8804.215
0.515	8856.711
0.520	8801.660
0.525	8794.465
0.530	8544.466
0.535	8594.261
0.540	9041.967
0.545	8780.461
0.550	7793.029
0.555	5439.512
0.560	3690.893
0.565	7104.587
0.570	8095.922
0.575	8311.414
0.580	8677.165
0.585	8525.446
0.590	8292.491
0.595	8484.055
0.600	8585.859
0.605	8075.478
0.610	8280.906
0.615	8321.342
0.620	7967.927
0.625	7968.469
0.630	7982.087
0.635	7922.985
0.640	7807.414
0.645	7787.051
0.650	7593.604
0.655	7971.928
0.660	7706.461
0.665	7455.073
0.670	7636.221
0.675	7672.934
0.680	7470.136
0.685	7422.392
0.690	7245.622
0.695	7207.068
0.700	7102.051
0.705	6652.534
0.710	6768.411
0.715	6693.726
0.720	6475.757
0.725	6492.478
0.730	6356.596
0.735	6302.402
0.740	6367.738
0.745	5880.131
0.750	4761.413
0.755	3306.378
0.760	5239.197
0.765	5783.713
0.770	5856.912
0.775	6057.478
0.780	6094.482
0.785	5906.463
0.790	5758.844
0.795	5903.571
0.800	5656.026
0.805	5525.073
0.810	5464.866
0.815	5359.354
0.820	5327.596
0.825	5292.044
0.830	5024.855
0.835	5102.545
0.840	5180.073
0.845	4930.374
0.850	4920.356
0.855	5097.242
0.860	4974.638
0.865	5016.296
0.870	4975.713
0.875	4961.751
0.880	5018.154
0.885	4904.320
0.890	4842.455
0.895	4918.017
0.900	4733.128
0.905	4561.540
0.910	4655.254
0.915	4481.827
0.920	4285.177
0.925	4266.569
0.930	4234.373
0.935	4180.312
0.940	4092.063
0.945	3963.198
0.950	4001.826
0.955	3992.716
0.960	3852.280
0.965	3839.509
0.970	3821.004
0.975	3859.472
0.980	3626.575
0.985	3425.787
0.990	2362.904
0.995	3116.585
1.000	3416.917
1.005	3762.084
1.010	3743.723
1.015	3495.494
1.020	3552.142
1.025	3552.058
1.030	3444.809
1.035	3299.257
1.040	3218.714
1.045	3233.817
1.050	3197.071
1.055	2992.591
1.060	3037.888
1.065	3055.145
1.070	2936.883
1.075	2818.617
1.080	2794.966
1.085	2643.710
1.090	2252.330
1.095	1132.123
1.100	171.063
1.105	1002.721
1.110	1654.277
1.115	917.379
1.120	1705.320
1.125	2338.282
1.130	2550.772
1.135	2544.339
1.140	2451.632
1.145	2371.297
1.150	2027.142
1.155	1152.468
1.160	801.623
1.165	116.402
1.170	658.915
1.175	1602.111
1.180	1995.052
1.185	2182.080
1.190	2289.809
1.195	2209.393
1.200	2223.312
1.205	1921.476
1.210	711.341
1.215	1548.882
1.220	2020.136
1.225	1981.542
1.230	1086.954
1.235	1442.363
1.240	2004.442
1.245	2283.773
1.250	2270.683
1.255	2279.189
1.260	2247.649
1.265	2157.976
1.270	2198.186
1.275	2116.844
1.280	1958.849
1.285	2025.644
1.290	2066.499
1.295	1932.603
1.300	1985.154
1.305	2003.363
1.310	1945.322
1.315	1951.270
1.320	1912.428
1.325	1708.419
1.330	1844.290
1.335	1828.511
1.340	1835.799
1.345	1869.297
1.350	1721.012
1.355	1717.051
1.360	1763.660
1.365	1686.427
1.370	1642.378
1.375	1665.687
1.380	1651.637
1.385	1573.975
1.390	1547.816
1.395	1498.053
1.400	1423.843
1.405	1206.062
1.410	518.011
1.415	37.960
1.420	790.930
1.425	1255.508
1.430	1441.905
1.435	1558.544
1.440	1563.694
1.445	1529.877
1.450	1583.677
1.455	1613.610
1.460	1542.192
1.465	1534.223
1.470	1549.749
1.475	1485.693
1.480	1444.026
1.485	1432.356
1.490	1416.477
1.495	1375.072
1.500	1313.232
1.505	1322.419
1.510	1318.044
1.515	1269.396
1.520	1253.748
1.525	1278.371
1.530	1259.469
1.535	1237.329
1.540	1225.556
1.545	1171.840
1.550	1220.336
1.555	1191.545
1.560	1177.264
1.565	1214.122
1.570	1175.229
1.575	1122.969
1.580	1128.537
1.585	1103.552
1.590	1012.583
1.595	958.723
1.600	806.577
1.605	274.803
1.610	487.596
1.615	773.231
1.620	859.594
1.625	861.711
1.630	832.338
1.635	813.611
1.640	790.978
1.645	718.557
1.650	664.261
1.655	544.177
1.660	211.937
1.665	55.053
1.670	38.288
1.675	54.850
1.680	91.953
1.685	339.590
1.690	501.801
1.695	568.677
1.700	555.179
1.705	495.918
1.710	349.709
1.715	78.579
1.720	38.805
1.725	41.921
1.730	250.428
1.735	440.137
1.740	531.215
1.745	570.839
1.750	594.090
1.755	580.726
1.760	566.848
1.765	324.316
1.770	412.860
1.775	518.336
1.780	550.621
1.785	538.042
1.790	504.076
1.795	353.095
1.800	117.864
1.805	268.896
1.810	436.969
1.815	486.389
1.820	490.158
1.825	490.847
1.830	480.754
1.835	467.818
1.840	455.945
1.845	449.538
1.850	428.441
1.855	407.096
1.860	373.778
1.865	275.501
1.870	65.977
1.875	74.868
1.880	266.481
1.885	354.287
1.890	384.016
1.895	397.055
1.900	397.838
1.905	385.648
1.910	360.980
1.915	322.105
1.920	142.893
1.925	16.060
1.930	210.941
1.935	302.491
1.940	332.160
1.945	339.779
1.950	338.644
1.955	337.502
1.960	331.333
1.965	324.514
1.970	321.352
1.975	320.922
1.980	310.822
1.985	308.418
1.990	301.626
1.995	293.997
2.000	287.522
2.005	281.262
2.010	274.139
2.015	268.614
2.020	215.583
2.025	227.929
2.030	232.024
2.035	213.500
2.040	160.791
2.045	36.997
2.050	118.268
2.055	167.491
2.060	178.554
2.065	172.106
2.070	160.422
2.075	118.287
2.080	53.547
2.085	109.737
2.090	127.701
2.095	126.564
2.100	120.930
2.105	118.081
2.110	110.183
2.115	108.557
2.120	106.817
2.125	103.688
2.130	101.285
2.135	102.141
2.140	100.570
2.145	96.574
2.150	88.624
2.155	83.160
2.160	63.225
2.165	19.566
2.170	3.699
2.175	32.983
2.180	59.499
2.185	66.428
2.190	60.459
2.195	28.340
2.200	0.489
2.205	19.288
2.210	42.710
2.215	47.519
2.220	24.004
2.225	4.471
2.230	7.416
2.235	32.861
2.240	44.198
2.245	43.934
2.250	41.106
2.255	36.789
2.260	24.190
2.265	2.518
2.270	8.100
2.275	4.674
2.280	24.862
2.285	37.904
2.290	45.089
2.295	49.015
2.300	51.651
2.305	54.074
2.310	56.821
2.315	57.155
2.320	54.267
2.325	51.962
2.330	56.689
2.335	57.288
2.340	55.238
2.345	38.472
2.350	10.479
2.355	34.838
2.360	47.167
2.365	44.679
2.370	18.197
2.375	25.012
2.380	40.454
2.385	39.634
2.390	16.338
2.395	1.745
2.400	4.643
2.405	16.561
2.410	35.110
2.415	41.850
2.420	47.210
2.425	49.203
2.430	46.040
2.435	40.490
2.440	46.679
2.445	47.572
2.450	39.972
2.455	39.274
2.460	27.324
2.465	5.783
2.470	6.660
2.475	11.021
2.480	27.077
2.485	36.900
2.490	41.940
2.495	43.856
2.500	44.935
2.505	45.270
2.510	45.122
2.515	45.105
2.520	45.665
2.525	46.355
2.530	46.525
2.535	47.180
2.540	46.909
2.545	45.995
2.550	46.121
2.555	46.818
2.560	46.031
2.565	47.415
2.570	41.007
2.575	38.019
2.580	41.519
2.585	43.226
2.590	42.558
2.595	41.755
2.600	40.277
2.605	37.961
2.610	34.083
2.615	33.171
2.620	28.606
2.625	22.092
2.630	12.939
2.635	4.643
2.640	1.658
2.645	1.842
2.650	3.096
2.655	4.972
2.660	8.532
2.665	9.851
2.670	3.490
2.675	13.364
2.680	18.861
2.685	20.415
2.690	11.359
2.695	7.128
2.700	18.961
2.705	22.479
2.710	24.684
2.715	24.317
2.720	24.066
2.725	24.382
2.730	21.738
2.735	22.916
2.740	20.062
2.745	19.130
2.750	16.317
2.755	13.490
2.760	11.609
2.765	7.068
2.770	2.155
2.775	1.482
2.780	1.619
2.785	0.671
2.790	3.899
2.795	8.915
2.800	9.301
2.805	11.683
2.810	14.261
2.815	16.909
2.820	17.275
2.825	17.713
2.830	20.421
2.835	20.392
2.840	19.830
2.845	19.207
2.850	20.172
2.855	20.253
2.860	18.450
2.865	19.112
2.870	17.749
2.875	17.926
2.880	9.572
2.885	2.095
2.890	1.819
2.895	2.912
2.900	9.573
2.905	12.895
2.910	14.497
2.915	15.132
2.920	15.256
2.925	16.031
2.930	14.963
2.935	13.724
2.940	13.583
2.945	11.718
2.950	11.801
2.955	9.331
2.960	7.870
2.965	2.531
2.970	1.066
2.975	1.729
2.980	0.980
2.985	1.378
2.990	2.733
2.995	4.473
3.000	3.994
3.005	1.543
3.010	0.340
3.015	0.763
3.020	0.367
3.025	1.622
3.030	0.355
3.035	3.967
3.040	4.353
3.045	0.577
3.050	0.403
3.055	2.294
3.060	5.263
3.065	5.219
3.070	5.308
3.075	3.633
3.080	4.193
3.085	4.366
3.090	5.021
3.095	4.341
3.100	4.585
3.105	4.666
3.110	5.415
3.115	4.639
3.120	4.520
3.125	5.911
3.130	3.112
3.135	1.126
3.140	0.378
3.145	0.560
3.150	2.302
3.155	2.880
3.160	3.175
3.165	2.009
3.170	0.652
3.175	0.566
3.180	1.334
3.185	2.934
3.190	1.431
3.195	2.571
3.200	3.325
3.205	2.837
3.210	4.623
3.215	1.983
3.220	1.572
3.225	2.264
3.230	2.861
3.235	1.485
3.240	0.674
3.245	2.216
3.250	2.325
3.255	3.392
3.260	3.257
3.265	2.990
3.270	4.332
3.275	2.826
3.280	2.737
3.285	2.219
3.290	2.667
3.295	2.562
3.300	2.806
3.305	3.753
3.310	1.577
3.315	2.677
3.320	2.971
3.325	3.069
3.330	0.728
3.335	0.762
3.340	0.769
3.345	0.395
3.350	2.427
3.355	2.046
3.360	1.091
3.365	1.470
3.370	1.524
3.375	1.696
3.380	1.416
3.385	2.084
3.390	1.365
3.395	1.219
3.400	1.056
3.405	0.673
3.410	1.599
3.415	0.992
3.420	0.598
3.425	1.784
3.430	1.310
3.435	1.040
3.440	1.916
3.445	2.476
3.450	1.651
3.455	1.904
3.460	1.993
3.465	1.303
3.470	1.204
3.475	1.467
3.480	0.637
3.485	1.096
3.490	0.144
3.495	1.094
3.500	1.796
3.505	1.257
3.510	0.842
3.515	1.614
3.520	1.819
3.525	0.728
3.530	1.309
3.535	1.802
3.540	0.703
3.545	0.948
3.550	0.523
3.555	1.755
3.560	1.240
3.565	0.440
3.570	1.774
3.575	2.110
3.580	1.283
3.585	1.376
3.590	0.926
3.595	1.389
3.600	0.749
3.605	0.073
3.610	0.472
3.615	0.217
3.620	0.157
3.625	0.728
3.630	1.502
3.635	1.887
3.640	1.183
3.645	0.831
3.650	0.640
3.655	0.311
3.660	0.406
3.665	1.159
3.670	0.555
3.675	1.479
3.680	0.682
3.685	0.796
3.690	0.628
3.695	1.763
3.700	0.953
3.705	1.302
3.710	1.533
3.715	1.010
3.720	0.858
3.725	1.259
3.730	0.762
3.735	0.344
3.740	2.023
3.745	0.706
3.750	0.854
3.755	1.629
3.760	0.852
3.765	2.129
3.770	1.418
3.775	2.195
3.780	2.416
3.785	1.050
3.790	1.649
3.795	1.884
3.800	0.591
3.805	2.175
3.810	0.605
3.815	0.603
3.820	0.376
3.825	1.332
3.830	0.463
3.835	0.852
3.840	1.743
3.845	0.971
3.850	1.304
3.855	1.196
3.860	0.999
3.865	0.429
3.870	1.297
3.875	1.241
3.880	1.991
3.885	1.536
3.890	0.566
3.895	1.326
3.900	2.276
3.905	1.543
3.910	1.926
3.915	0.757
3.920	0.380
3.925	0.737
3.930	0.394
3.935	0.577
3.940	0.714
3.945	0.248
3.950	0.079
3.955	1.102
3.960	0.205
3.965	0.127
3.970	0.522
3.975	0.560
3.980	0.034
3.985	0.196
3.990	0.667
3.995	0.251
4.000	0.209
4.005	0.814
4.010	0.439
4.015	0.171
4.020	1.095
4.025	0.760
4.030	0.637
4.035	1.062
4.040	1.143
4.045	0.467
4.050	1.192
4.055	0.820
4.060	1.434
4.065	0.708
4.070	0.417
4.075	0.602
4.080	0.252
4.085	0.542
4.090	0.841
4.095	0.375
4.100	1.248
4.105	0.784
4.110	0.893
4.115	0.753
4.120	0.587
4.125	0.685
4.130	0.351
4.135	0.788
4.140	1.135
4.145	0.217
4.150	0.910
4.155	0.472
4.160	0.836
4.165	1.200
4.170	0.753
4.175	0.356
4.180	0.948
4.185	0.691
4.190	0.913
4.195	0.258
4.200	0.600
4.205	0.823
4.210	0.637
4.215	1.073
4.220	0.655
4.225	0.805
4.230	0.282
4.235	0.088
4.240	0.477
4.245	0.268
4.250	1.116
4.255	0.806
4.260	0.501
4.265	0.819
4.270	0.855
4.275	1.392
4.280	0.336
4.285	0.736
4.290	0.446
4.295	0.430
4.300	0.785
4.305	0.750
4.310	0.432
4.315	0.318
4.320	0.380
4.325	0.357
4.330	0.646
4.335	0.767
4.340	0.597
4.345	0.967
4.350	1.082
4.355	0.161
4.360	1.387
4.365	1.290
4.370	0.590
4.375	0.914
4.380	1.003
4.385	0.160
4.390	0.051
4.395	1.118
4.400	0.885
4.405	0.973
4.410	0.706
4.415	1.053
4.420	0.136
4.425	0.698
4.430	0.399
4.435	0.260
4.440	1.269
4.445	0.446
4.450	1.201
4.455	0.415
4.460	0.275
4.465	1.259
4.470	0.558
4.475	0.447
4.480	0.347
4.485	0.340
4.490	0.443
4.495	0.453
4.500	0.440
4.505	0.577
4.510	0.783
4.515	0.437
4.520	0.775
4.525	1.464
4.530	0.871
4.535	0.661
4.540	1.159
4.545	0.899
4.550	1.082
4.555	0.380
4.560	0.554
4.565	0.109
4.570	0.643
4.575	0.851
4.580	0.750
4.585	0.535
4.590	0.752
4.595	1.183
4.600	0.221
4.605	0.863
4.610	0.512
4.615	0.507
4.620	0.568
4.625	0.683
4.630	0.429
4.635	1.065
4.640	0.419
4.645	0.960
4.650	0.241
4.655	1.553
4.660	0.536
4.665	0.246
4.670	0.202
4.675	1.082
4.680	0.511
4.685	0.341
4.690	0.436
4.695	0.883
4.700	1.009
4.705	0.271
4.710	0.330
4.715	1.073
4.720	0.336
4.725	0.381
4.730	0.614
4.735	0.696
4.740	1.037
4.745	0.272
4.750	0.897
4.755	0.934
4.760	0.967
4.765	1.506
4.770	0.664
4.775	0.480
4.780	0.748
4.785	0.483
4.790	0.343
4.795	1.202
4.800	0.103
4.805	1.343
4.810	0.611
4.815	0.859
4.820	0.470
4.825	0.889
4.830	0.927
4.835	0.183
4.840	0.886
4.845	0.289
4.850	0.683
4.855	0.152
4.860	0.665
4.865	0.601
4.870	0.610
4.875	0.223
4.880	0.187
4.885	0.496
4.890	0.290
4.895	0.556
4.900	0.879
4.905	0.756
4.910	0.625
4.915	0.922
4.920	0.975
4.925	0.988
4.930	0.528
4.935	0.892
4.940	0.376
4.945	0.699
4.950	0.361
4.955	0.820
4.960	0.534
4.965	0.200
4.970	0.203
4.975	0.904
4.980	1.347
4.985	1.344
4.990	0.629
4.995	0.512
5.000	0.362
5.005	0.544
5.010	0.418
5.015	1.027
5.020	0.933
5.025	0.634
5.030	0.425
5.035	1.071
5.040	0.097
5.045	0.857
5.050	0.804
5.055	0.551
5.060	0.104
5.065	0.747
5.070	0.765
5.075	0.997
5.080	0.361
5.085	1.166
5.090	0.326
5.095	0.507
5.100	1.141
5.105	0.736
5.110	0.588
5.115	0.799
5.120	0.349
5.125	1.130
5.130	1.358
5.135	0.754
5.140	0.217
5.145	0.244
5.150	1.667
5.155	1.338
5.160	0.761
5.165	0.628
5.170	1.368
5.175	0.204
5.180	0.339
5.185	1.638
5.190	1.309
5.195	0.229
5.200	0.757
5.205	0.693
5.210	0.246
5.215	0.406
5.220	0.633
5.225	0.773
5.230	0.544
5.235	0.645
5.240	0.160
5.245	0.752
5.250	0.786
5.255	0.680
5.260	0.313
5.265	0.432
5.270	1.182
5.275	0.400
5.280	0.561
5.285	0.788
5.290	0.990
5.295	0.675
5.300	0.886
5.305	0.505
5.310	1.179
5.315	0.735
5.320	0.553
5.325	0.619
5.330	0.788
5.335	0.712
5.340	0.400
5.345	0.559
5.350	0.658
5.355	0.390
5.360	0.369
5.365	1.159
5.370	1.044
5.375	0.751
5.380	0.843
5.385	1.554
5.390	0.264
5.395	0.434
5.400	0.576
5.405	0.742
5.410	1.157
5.415	0.541
5.420	0.129
5.425	0.572
5.430	1.964
5.435	0.963
5.440	0.718
5.445	0.950
5.450	0.941
5.455	1.047
5.460	0.398
5.465	0.440
5.470	0.980
5.475	0.770
5.480	0.448
5.485	0.431
5.490	1.146
5.495	0.110
5.500	0.557
5.505	0.360
5.510	0.909
5.515	0.440
5.520	0.344
5.525	0.298
5.530	0.583
5.535	0.509
5.540	0.703
5.545	1.100
5.550	0.233
5.555	0.578
5.560	0.430
5.565	0.464
5.570	0.333
5.575	1.186
5.580	1.154
5.585	0.774
5.590	0.690
5.595	0.545
5.600	0.405
5.605	0.521
5.610	0.301
5.615	0.106
5.620	0.685
5.625	1.076
5.630	0.551
5.635	0.687
5.640	0.182
5.645	0.900
5.650	0.560
5.655	0.760
5.660	0.168
5.665	0.695
5.670	0.814
5.675	0.506
5.680	0.520
5.685	0.242
5.690	0.835
5.695	0.146
5.700	1.002
5.705	0.638
5.710	0.501
5.715	0.714
5.720	0.050
5.725	0.584
5.730	0.342
5.735	0.677
5.740	0.345
5.745	0.476
5.750	0.708
5.755	0.609
5.760	0.684
5.765	0.510
5.770	1.190
5.775	0.803
5.780	1.269
5.785	0.462
5.790	1.128
5.795	0.404
5.800	0.872
5.805	0.787
5.810	0.369
5.815	0.266
5.820	0.928
5.825	1.024
5.830	0.496
5.835	0.640
5.840	0.458
5.845	1.282
5.850	1.033
5.855	0.602
5.860	0.762
5.865	0.359
5.870	0.943
5.875	0.756
5.880	0.470
5.885	0.458
5.890	0.311
5.895	0.893
5.900	0.370
5.905	0.968
5.910	0.254
5.915	0.348
5.920	1.002
5.925	0.228
5.930	0.137
5.935	0.733
5.940	0.045
5.945	0.360
5.950	0.524
5.955	0.728
5.960	0.861
5.965	0.408
5.970	0.719
5.975	0.125
5.980	0.885
5.985	0.631
5.990	0.653
5.995	0.742
6.000	0.575
6.005	1.095
6.010	0.693
6.015	0.683
6.020	0.690
6.025	0.471
6.030	0.884
6.035	1.118
6.040	1.860
6.045	1.686
6.050	0.510
6.055	0.981
6.060	1.174
6.065	1.316
6.070	0.070
6.075	0.979
6.080	0.408
6.085	1.008
6.090	0.070
6.095	0.190
6.100	0.768
6.105	0.894
6.110	1.086
6.115	0.549
6.120	0.899
6.125	0.941
6.130	0.489
6.135	0.746
6.140	1.252
6.145	0.668
6.150	1.008
6.155	0.745
6.160	0.241
6.165	0.672
6.170	0.698
6.175	0.580
6.180	0.631
6.185	0.268
6.190	0.880
6.195	0.868
6.200	0.330
6.205	1.014
6.210	0.808
6.215	0.217
6.220	0.652
6.225	1.485
6.230	0.736
6.235	1.228
6.240	0.887
6.245	0.873
6.250	0.651
6.255	0.802
6.260	0.656
6.265	0.405
6.270	0.913
6.275	0.731
6.280	0.840
6.285	0.980
6.290	0.552
6.295	0.407
6.300	1.038
6.305	0.283
6.310	1.511
6.315	0.246
6.320	0.692
6.325	0.138
6.330	0.513
6.335	1.016
6.340	0.955
6.345	0.126
6.350	0.832
6.355	0.538
6.360	0.745
6.365	0.264
6.370	0.409
6.375	1.109
6.380	0.655
6.385	0.051
6.390	0.595
6.395	1.043
6.400	0.244
6.405	0.361
6.410	0.561
6.415	0.874
6.420	0.256
6.425	0.401
6.430	0.507
6.435	0.614
6.440	1.623
6.445	0.394
6.450	0.857
6.455	0.080
6.460	0.749
6.465	0.789
6.470	0.610
6.475	1.400
6.480	0.664
6.485	0.838
6.490	0.647
6.495	0.251
6.500	0.444
6.505	0.614
6.510	0.279
6.515	0.351
6.520	0.973
6.525	0.473
6.530	0.100
6.535	0.880
6.540	0.614
6.545	0.390
6.550	0.110
6.555	1.157
6.560	0.820
6.565	0.736
6.570	0.650
6.575	1.274
6.580	0.117
6.585	0.177
6.590	1.079
6.595	1.427
6.600	0.547
6.605	0.266
6.610	0.331
6.615	0.376
6.620	0.283
6.625	1.279
6.630	0.632
6.635	0.805
6.640	0.554
6.645	0.183
6.650	0.934
6.655	0.775
6.660	0.666
6.665	0.544
6.670	0.451
6.675	0.361
6.680	0.090
6.685	0.449
6.690	0.225
6.695	1.328
6.700	0.179
6.705	0.624
6.710	0.448
6.715	0.973
6.720	0.483
6.725	0.731
6.730	1.202
6.735	1.130
6.740	0.958
6.745	1.276
6.750	0.972
6.755	0.912
6.760	0.979
6.765	1.537
6.770	0.257
6.775	0.814
6.780	0.118
6.785	0.622
6.790	0.069
6.795	0.928
6.800	0.812
6.805	1.036
6.810	0.606
6.815	1.408
6.820	0.994
6.825	0.235
6.830	0.144
6.835	1.298
6.840	0.665
6.845	0.576
6.850	0.322
6.855	1.160
6.860	0.625
6.865	0.620
6.870	0.910
6.875	0.459
6.880	0.738
6.885	0.580
6.890	0.839
6.895	0.564
6.900	0.106
6.905	0.479
6.910	0.330
6.915	0.738
6.920	0.375
6.925	0.144
6.930	0.623
6.935	1.102
6.940	0.543
6.945	0.900
6.950	1.114
6.955	0.447
6.960	1.050
6.965	0.951
6.970	0.447
6.975	0.779
6.980	0.437
6.985	0.462
6.990	0.391
6.995	0.774
7.000	0.588
7.005	1.163
7.010	0.318
7.015	0.363
7.020	0.960
7.025	0.280
7.030	0.653
7.035	0.811
7.040	0.943
7.045	0.308
7.050	0.900
7.055	1.078
7.060	0.540
7.065	0.846
7.070	0.622
7.075	0.327
7.080	1.013
7.085	0.985
7.090	0.714
7.095	0.302
7.100	0.520
7.105	0.604
7.110	0.369
7.115	0.257
7.120	0.345
7.125	0.632
7.130	0.586
7.135	0.566
7.140	0.976
7.145	0.448
7.150	0.446
7.155	0.630
7.160	0.063
7.165	0.027
7.170	0.215
7.175	0.544
7.180	0.681
7.185	0.862
7.190	0.203
7.195	1.014
7.200	0.212
7.205	0.339
7.210	0.233
7.215	0.670
7.220	0.605
7.225	0.690
7.230	0.578
7.235	0.868
7.240	0.512
7.245	0.906
7.250	0.770
7.255	0.583
7.260	0.802
7.265	1.170
7.270	0.530
7.275	0.366
7.280	0.652
7.285	0.885
7.290	0.785
7.295	0.877
7.300	0.841
7.305	1.013
7.310	0.623
7.315	0.715
7.320	0.274
7.325	0.338
7.330	0.313
7.335	0.625
7.340	0.818
7.345	0.908
7.350	0.460
7.355	0.295
7.360	0.611
7.365	0.459
7.370	0.356
7.375	1.771
7.380	0.263
7.385	0.460
7.390	0.573
7.395	0.312
7.400	0.484
7.405	0.350
7.410	0.713
7.415	1.533
7.420	0.738
7.425	0.155
7.430	0.810
7.435	0.743
7.440	1.071
7.445	0.426
7.450	0.638
7.455	0.429
7.460	0.974
7.465	0.225
7.470	0.191
7.475	0.444
7.480	0.962
7.485	0.088
7.490	0.400
7.495	1.033
7.500	1.153
7.505	0.117
7.510	0.290
7.515	0.082
7.520	1.228
7.525	0.379
7.530	0.845
7.535	0.808
7.540	0.287
7.545	0.601
7.550	0.415
7.555	0.665
7.560	0.719
7.565	0.466
7.570	0.264
7.575	0.551
7.580	0.757
7.585	0.567
7.590	0.558
7.595	0.411
7.600	0.485
7.605	0.440
7.610	1.637
7.615	0.371
7.620	0.387
7.625	0.261
7.630	0.812
7.635	1.279
7.640	0.610
7.645	0.722
7.650	0.922
7.655	1.017
7.660	0.357
7.665	0.292
7.670	0.613
7.675	0.735
7.680	1.423
7.685	0.271
7.690	0.460
7.695	0.691
7.700	0.346
7.705	0.500
7.710	0.313
7.715	0.152
7.720	0.208
7.725	1.178
7.730	1.546
7.735	0.684
7.740	0.167
7.745	0.918
7.750	0.516
7.755	1.815
7.760	0.661
7.765	0.302
7.770	0.912
7.775	0.396
7.780	1.006
7.785	0.232
7.790	0.996
7.795	0.742
7.800	0.761
7.805	0.341
7.810	0.570
7.815	0.417
7.820	0.681
7.825	0.111
7.830	0.145
7.835	0.687
7.840	0.577
7.845	0.621
7.850	0.650
7.855	0.341
7.860	0.242
7.865	0.107
7.870	0.334
7.875	0.486
7.880	0.660
7.885	0.236
7.890	0.244
7.895	0.821
7.900	0.584
7.905	0.582
7.910	0.849
7.915	0.958
7.920	0.169
7.925	0.568
7.930	0.510
7.935	0.897
7.940	0.172
7.945	0.660
7.950	0.507
7.955	0.092
7.960	0.896
7.965	0.213
7.970	0.366
7.975	0.644
7.980	0.604
7.985	0.301
7.990	1.059
7.995	0.199
8.000	0.944
8.005	0.440
8.010	0.493
8.015	0.274
8.020	0.653
8.025	0.318
8.030	0.705
8.035	0.374
8.040	0.980
8.045	1.065
8.050	1.245
8.055	0.458
8.060	0.416
8.065	0.384
8.070	0.573
8.075	0.478
8.080	0.809
8.085	0.934
8.090	1.111
8.095	0.379
8.100	0.763
8.105	0.448
8.110	0.531
8.115	1.453
8.120	0.419
8.125	0.650
8.130	1.416
8.135	0.593
8.140	0.680
8.145	0.505
8.150	1.190
8.155	1.037
8.160	0.490
8.165	0.826
8.170	0.984
8.175	1.129
8.180	0.987
8.185	1.116
8.190	0.813
8.194	0.724
8.199	0.742
8.204	1.529
8.209	1.075
8.214	0.370
8.219	1.290
8.224	0.632
8.229	0.396
8.234	0.308
8.239	1.248
8.244	0.721
8.249	0.752
8.254	0.486
8.259	0.644
8.264	0.950
8.269	0.849
8.274	1.003
8.279	0.401
8.284	0.746
8.289	0.623
8.294	0.014
8.299	1.667
8.304	0.950
8.309	0.252
8.314	0.060
8.319	0.686
8.324	0.405
8.329	0.564
8.334	0.707
8.339	1.076
8.344	0.810
8.349	0.986
8.354	0.890
8.359	0.486
8.364	0.641
8.369	1.068
8.374	0.502
8.379	0.652
8.384	0.481
8.389	0.350
8.394	0.182
8.399	0.490
8.404	0.874
8.409	1.213
8.414	0.960
8.419	0.233
8.424	1.111
8.429	0.376
8.434	1.084
8.439	0.355
8.444	1.015
8.449	1.352
8.454	0.777
8.459	0.829
8.464	0.107
8.469	0.265
8.474	1.120
8.479	0.248
8.484	0.383
8.489	0.485
8.494	0.622
8.499	1.186
8.504	0.495
8.509	0.298
8.514	0.872
8.519	0.324
8.524	0.521
8.529	0.642
8.534	1.175
8.539	0.810
8.544	0.771
8.549	1.110
8.554	0.216
8.559	0.709
8.564	0.478
8.569	1.240
8.574	1.082
8.579	1.374
8.584	0.648
8.589	0.655
8.594	0.655
8.599	1.031
8.604	1.190
8.609	0.380
8.614	0.487
8.619	0.264
8.624	0.222
8.629	1.046
8.634	0.293
8.639	0.462
8.644	0.464
8.649	0.522
8.654	0.968
8.659	0.699
8.664	1.186
8.669	0.284
8.674	1.252
8.679	0.385
8.684	1.330
8.689	0.287
8.694	1.783
8.699	0.177
8.704	0.807
8.709	0.563
8.714	0.150
8.719	0.180
8.724	1.189
8.729	0.164
8.734	0.420
8.739	1.025
8.744	0.814
8.749	0.880
8.754	0.660
8.759	1.177
8.764	1.248
8.769	0.743
8.774	0.421
8.779	0.872
8.784	0.550
8.789	0.537
8.794	0.070
8.799	0.420
8.804	0.358
8.809	0.098
8.814	0.611
8.819	0.537
8.824	1.706
8.829	0.448
8.834	0.889
8.839	0.258
8.844	0.518
8.849	0.446
8.854	0.315
8.859	0.517
8.864	1.031
8.869	0.779
8.874	0.658
8.879	0.795
8.884	0.925
8.889	0.128
8.894	0.938
8.899	0.302
8.904	0.778
8.909	0.670
8.914	0.771
8.919	0.597
8.924	0.674
8.929	1.426
8.934	0.311
8.939	0.316
8.944	0.259
8.949	0.277
8.954	0.308
8.959	0.395
8.964	0.765
8.969	0.919
8.974	0.212
8.979	0.750
8.984	0.969
8.989	1.276
8.994	0.919
8.999	0.731
9.004	0.469
9.009	0.953
9.014	0.538
9.019	0.132
9.024	0.663
9.029	1.222
9.034	0.856
9.039	1.105
9.044	0.918
9.049	0.306
9.054	0.420
9.059	0.528
9.064	1.013
9.069	0.417
9.074	1.127
9.079	0.975
9.084	0.496
9.089	1.496
9.094	0.816
9.099	0.475
9.104	0.747
9.109	1.371
9.114	0.669
9.119	0.583
9.124	0.971
9.129	0.973
9.134	1.311
9.139	0.459
9.144	0.889
9.149	1.019
9.154	0.822
9.159	1.206
9.164	1.208
9.169	0.633
9.174	1.290
9.179	1.000
9.184	1.006
9.189	0.398
9.194	0.696
9.199	0.427
9.204	0.566
9.209	0.526
9.214	0.618
9.219	0.904
9.224	1.185
9.229	0.173
9.234	0.395
9.239	0.468
9.244	0.338
9.249	1.116
9.254	0.671
9.259	0.419
9.264	1.187
9.269	0.163
9.274	0.553
9.279	0.775
9.284	1.404
9.289	0.186
9.294	0.855
9.299	1.103
9.304	0.524
9.309	1.248
9.314	0.203
9.319	0.899
9.324	1.131
9.329	0.979
9.334	0.844
9.339	0.288
9.344	0.538
9.349	0.955
9.354	0.043
9.359	0.179
9.364	0.259
9.369	0.776
9.374	0.485
9.379	0.434
9.384	0.450
9.389	1.132
9.394	0.354
9.399	0.846
9.404	1.143
9.409	0.629
9.414	1.042
9.419	1.250
9.424	0.324
9.429	0.374
9.434	0.451
9.439	0.802
9.444	1.705
9.449	0.279
9.454	0.769
9.459	0.560
9.464	0.932
9.469	0.117
9.474	0.678
9.479	0.588
9.484	0.567
9.489	1.454
9.494	0.819
9.499	0.374
9.504	0.226
9.509	0.154
9.514	0.477
9.519	0.335
9.524	0.629
9.529	0.661
9.534	0.977
9.539	1.303
9.544	1.002
9.549	1.149
9.554	0.398
9.559	0.407
9.564	0.399
9.569	1.034
9.574	0.615
9.579	0.942
9.584	0.201
9.589	0.371
9.594	0.995
9.599	0.888
9.604	0.358
9.609	0.766
9.614	0.396
9.619	1.274
9.624	0.845
9.629	0.403
9.634	0.289
9.639	0.626
9.644	0.445
9.649	0.766
9.654	0.288
9.659	0.966
9.664	0.878
9.669	0.737
9.674	0.942
9.679	0.611
9.684	0.504
9.689	0.207
9.694	0.353
9.699	0.680
9.704	0.675
9.709	0.438
9.714	0.502
9.719	0.593
9.724	0.243
9.729	0.866
9.734	1.042
9.739	0.512
9.744	0.141
9.749	0.468
9.754	0.669
9.759	0.341
9.764	0.759
9.769	1.001
9.774	1.073
9.779	0.815
9.784	0.614
9.789	0.469
9.794	0.911
9.799	0.204
9.804	0.834
9.809	0.975
9.814	0.418
9.819	1.219
9.824	0.275
9.829	0.348
9.834	0.556
9.839	0.034
9.844	0.255
9.849	0.046
9.854	1.015
9.859	1.081
9.864	0.079
9.869	1.087
9.874	0.282
9.879	0.692
9.884	0.190
9.889	0.691
9.894	1.282
9.899	0.771
9.904	0.598
9.909	0.460
9.914	1.294
9.919	0.636
9.924	0.948
9.929	0.399
9.934	0.754
9.939	0.912
9.944	0.571
9.949	0.557
9.954	0.726
9.959	0.070
9.964	0.820
9.969	0.564
9.974	0.421
9.979	1.232
9.984	0.422
9.989	0.597
9.994	0.940
[truncated: 1 more rows]
