# Supplementary material for: Chemometric Analysis of a Ternary Mixture of Caffeine, Quinic Acid, and Nicotinic Acid by Terahertz Spectroscopy
Source: ACS Omega. 2022 Sep 27;7(40):35783–91. doi: 10.1021/acsomega.2c03808 (PMC9558605; doi:10.1021/acsomega.2c03808)
Supplement: Supplementary file 2 — ao2c03808_si_002.zip [file ao2c03808_si_002.zip › data_and_codes/extended_data/id0-48_run001/fda-6-4.csv]

0.000	2093.286
0.005	786.976
0.010	711.312
0.015	1232.861
0.020	1609.741
0.025	289.111
0.030	726.170
0.035	818.038
0.040	724.111
0.045	1385.359
0.050	1075.547
0.055	1486.841
0.060	483.978
0.065	229.811
0.070	772.268
0.075	633.626
0.080	395.291
0.085	310.101
0.090	593.148
0.095	791.815
0.100	890.193
0.105	1956.375
0.110	2885.052
0.115	2366.188
0.120	4231.473
0.125	3272.160
0.130	1709.392
0.135	2790.381
0.140	2923.488
0.145	3065.657
0.150	2645.160
0.155	2659.715
0.160	2650.137
0.165	2646.277
0.170	2707.216
0.175	4160.180
0.180	4935.696
0.185	4522.282
0.190	5378.540
0.195	6703.056
0.200	6984.404
0.205	6038.087
0.210	6196.353
0.215	5696.576
0.220	6764.379
0.225	6497.022
0.230	7346.216
0.235	8848.087
0.240	8531.476
0.245	8329.583
0.250	8189.859
0.255	8257.891
0.260	7929.050
0.265	8689.383
0.270	8561.925
0.275	9951.944
0.280	9231.793
0.285	8236.081
0.290	8727.713
0.295	9531.762
0.300	9377.011
0.305	9206.083
0.310	10143.748
0.315	9850.962
0.320	10342.459
0.325	10103.257
0.330	10560.934
0.335	9692.647
0.340	9603.365
0.345	9282.979
0.350	10050.402
0.355	9995.606
0.360	9075.481
0.365	10026.072
0.370	10757.960
0.375	10676.443
0.380	9792.123
0.385	10176.440
0.390	10022.454
0.395	10272.911
0.400	9818.397
0.405	10173.658
0.410	10169.313
0.415	10150.243
0.420	9756.376
0.425	9567.804
0.430	9728.377
0.435	9112.275
0.440	9031.194
0.445	9667.207
0.450	9869.602
0.455	9152.471
0.460	9756.248
0.465	9192.371
0.470	9226.152
0.475	9279.277
0.480	9381.723
0.485	9659.215
0.490	9647.125
0.495	9447.285
0.500	9322.548
0.505	9559.221
0.510	9510.285
0.515	9539.847
0.520	9440.412
0.525	9343.481
0.530	9038.298
0.535	8994.389
0.540	9395.823
0.545	9075.243
0.550	7994.818
0.555	5643.676
0.560	3877.407
0.565	7251.397
0.570	8185.434
0.575	8478.452
0.580	8880.219
0.585	8755.759
0.590	8627.293
0.595	8864.360
0.600	9063.038
0.605	8621.366
0.610	8871.316
0.615	8949.427
0.620	8639.570
0.625	8619.988
0.630	8584.914
0.635	8518.405
0.640	8302.888
0.645	8250.351
0.650	7979.114
0.655	8296.107
0.660	7966.635
0.665	7667.140
0.670	7786.306
0.675	7835.978
0.680	7651.297
0.685	7554.613
0.690	7450.188
0.695	7486.029
0.700	7440.024
0.705	7024.377
0.710	7235.962
0.715	7192.569
0.720	7023.085
0.725	7078.484
0.730	6925.781
0.735	6884.240
0.740	6951.533
0.745	6401.767
0.750	5196.149
0.755	3649.878
0.760	5608.395
0.765	6134.067
0.770	6141.308
0.775	6320.699
0.780	6310.199
0.785	6108.017
0.790	5952.061
0.795	6117.896
0.800	5905.430
0.805	5789.481
0.810	5777.764
0.815	5713.722
0.820	5747.823
0.825	5719.848
0.830	5496.692
0.835	5608.211
0.840	5707.839
0.845	5445.264
0.850	5428.096
0.855	5605.332
0.860	5453.685
0.865	5466.614
0.870	5376.698
0.875	5351.959
0.880	5355.676
0.885	5216.309
0.890	5127.063
0.895	5185.125
0.900	4973.783
0.905	4829.895
0.910	4932.302
0.915	4778.906
0.920	4621.516
0.925	4624.816
0.930	4634.313
0.935	4615.505
0.940	4568.304
0.945	4442.957
0.950	4518.331
0.955	4528.009
0.960	4367.001
0.965	4341.333
0.970	4316.531
0.975	4321.053
0.980	4035.949
0.985	3800.314
0.990	2639.253
0.995	3424.289
1.000	3709.605
1.005	4051.008
1.010	4025.487
1.015	3775.053
1.020	3820.296
1.025	3855.048
1.030	3766.543
1.035	3621.565
1.040	3563.625
1.045	3627.586
1.050	3600.869
1.055	3391.701
1.060	3479.695
1.065	3505.050
1.070	3389.258
1.075	3253.291
1.080	3218.172
1.085	3039.768
1.090	2595.782
1.095	1338.437
1.100	194.144
1.105	1166.345
1.110	1893.268
1.115	1076.917
1.120	1921.911
1.125	2606.149
1.130	2835.022
1.135	2839.527
1.140	2747.043
1.145	2679.853
1.150	2322.873
1.155	1360.993
1.160	982.822
1.165	157.150
1.170	798.297
1.175	1902.579
1.180	2358.496
1.185	2578.596
1.190	2685.354
1.195	2582.699
1.200	2599.075
1.205	2249.294
1.210	865.507
1.215	1797.396
1.220	2304.864
1.225	2257.481
1.230	1271.756
1.235	1641.968
1.240	2270.848
1.245	2578.419
1.250	2574.614
1.255	2615.924
1.260	2598.613
1.265	2516.906
1.270	2598.623
1.275	2525.121
1.280	2356.133
1.285	2457.447
1.290	2517.162
1.295	2359.729
1.300	2434.533
1.305	2454.419
1.310	2394.901
1.315	2404.729
1.320	2361.114
1.325	2125.218
1.330	2298.953
1.335	2293.125
1.340	2316.521
1.345	2382.808
1.350	2208.053
1.355	2214.364
1.360	2268.310
1.365	2169.080
1.370	2094.174
1.375	2108.448
1.380	2084.894
1.385	1978.823
1.390	1939.610
1.395	1879.687
1.400	1785.800
1.405	1517.282
1.410	679.047
1.415	26.389
1.420	1002.334
1.425	1556.771
1.430	1765.377
1.435	1889.032
1.440	1879.254
1.445	1822.492
1.450	1879.713
1.455	1908.797
1.460	1819.179
1.465	1819.614
1.470	1840.230
1.475	1771.633
1.480	1736.380
1.485	1726.084
1.490	1720.457
1.495	1682.614
1.500	1621.657
1.505	1643.821
1.510	1647.681
1.515	1593.305
1.520	1578.219
1.525	1609.309
1.530	1584.064
1.535	1550.822
1.540	1529.379
1.545	1456.870
1.550	1509.930
1.555	1466.065
1.560	1443.312
1.565	1487.042
1.570	1439.390
1.575	1376.988
1.580	1391.891
1.585	1367.146
1.590	1267.686
1.595	1213.254
1.600	1037.662
1.605	365.998
1.610	653.115
1.615	1021.311
1.620	1135.674
1.625	1142.825
1.630	1102.185
1.635	1081.580
1.640	1051.896
1.645	955.157
1.650	879.217
1.655	720.894
1.660	286.889
1.665	63.330
1.670	40.866
1.675	66.557
1.680	128.966
1.685	449.857
1.690	665.587
1.695	756.660
1.700	745.628
1.705	680.760
1.710	497.539
1.715	112.517
1.720	43.039
1.725	66.519
1.730	356.617
1.735	618.578
1.740	741.173
1.745	800.371
1.750	831.943
1.755	815.374
1.760	794.949
1.765	470.599
1.770	584.829
1.775	723.314
1.780	768.982
1.785	751.648
1.790	707.360
1.795	516.338
1.800	181.234
1.805	383.744
1.810	625.148
1.815	700.372
1.820	715.181
1.825	723.835
1.830	717.403
1.835	704.573
1.840	690.573
1.845	684.056
1.850	660.375
1.855	630.543
1.860	583.098
1.865	442.746
1.870	114.323
1.875	116.310
1.880	418.297
1.885	553.563
1.890	595.767
1.895	615.672
1.900	620.976
1.905	607.766
1.910	574.749
1.915	525.573
1.920	247.043
1.925	30.408
1.930	348.720
1.935	507.384
1.940	563.584
1.945	577.824
1.950	579.018
1.955	578.888
1.960	576.010
1.965	566.464
1.970	567.867
1.975	568.175
1.980	556.356
1.985	556.211
1.990	551.361
1.995	541.577
2.000	535.449
2.005	529.308
2.010	521.986
2.015	520.598
2.020	430.776
2.025	462.790
2.030	479.029
2.035	456.010
2.040	366.136
2.045	101.662
2.050	275.617
2.055	399.091
2.060	438.161
2.065	440.864
2.070	426.744
2.075	340.741
2.080	167.112
2.085	336.048
2.090	406.917
2.095	426.980
2.100	432.713
2.105	431.226
2.110	427.751
2.115	427.768
2.120	421.293
2.125	413.471
2.130	402.661
2.135	392.141
2.140	382.874
2.145	363.454
2.150	337.391
2.155	306.851
2.160	237.902
2.165	71.807
2.170	10.167
2.175	100.311
2.180	206.185
2.185	252.279
2.190	251.573
2.195	141.227
2.200	24.511
2.205	59.877
2.210	175.487
2.215	226.855
2.220	141.829
2.225	27.485
2.230	38.594
2.235	160.521
2.240	236.575
2.245	255.672
2.250	244.837
2.255	238.083
2.260	181.107
2.265	44.243
2.270	21.308
2.275	59.680
2.280	160.384
2.285	221.961
2.290	246.726
2.295	254.282
2.300	256.479
2.305	257.889
2.310	251.597
2.315	245.438
2.320	222.351
2.325	203.230
2.330	215.052
2.335	211.614
2.340	200.215
2.345	142.491
2.350	26.879
2.355	114.759
2.360	157.222
2.365	148.329
2.370	58.204
2.375	80.166
2.380	133.312
2.385	135.972
2.390	64.367
2.395	7.180
2.400	13.942
2.405	70.976
2.410	126.689
2.415	151.887
2.420	163.291
2.425	165.822
2.430	157.332
2.435	139.224
2.440	157.953
2.445	162.553
2.450	134.837
2.455	130.988
2.460	97.263
2.465	23.475
2.470	16.073
2.475	46.512
2.480	104.177
2.485	135.175
2.490	149.092
2.495	153.128
2.500	155.760
2.505	156.243
2.510	154.394
2.515	152.113
2.520	151.521
2.525	150.094
2.530	149.274
2.535	145.383
2.540	144.733
2.545	143.424
2.550	139.690
2.555	137.631
2.560	134.553
2.565	134.301
2.570	117.637
2.575	111.487
2.580	119.295
2.585	122.137
2.590	121.032
2.595	117.381
2.600	113.773
2.605	108.481
2.610	100.770
2.615	94.902
2.620	87.107
2.625	75.629
2.630	42.449
2.635	12.807
2.640	5.002
2.645	2.491
2.650	3.299
2.655	15.947
2.660	26.221
2.665	34.254
2.670	13.289
2.675	43.449
2.680	66.075
2.685	69.169
2.690	34.971
2.695	24.829
2.700	64.470
2.705	79.612
2.710	85.796
2.715	89.363
2.720	89.119
2.725	88.153
2.730	87.132
2.735	84.678
2.740	80.488
2.745	72.827
2.750	69.386
2.755	63.102
2.760	54.745
2.765	39.904
2.770	11.977
2.775	3.041
2.780	2.824
2.785	4.246
2.790	15.823
2.795	26.333
2.800	41.613
2.805	53.605
2.810	60.851
2.815	67.014
2.820	70.570
2.825	70.878
2.830	72.794
2.835	71.751
2.840	70.668
2.845	69.301
2.850	68.823
2.855	66.160
2.860	65.916
2.865	61.120
2.870	59.347
2.875	56.779
2.880	34.976
2.885	8.953
2.890	6.517
2.895	13.880
2.900	36.305
2.905	48.555
2.910	54.054
2.915	56.306
2.920	56.896
2.925	56.594
2.930	56.478
2.935	53.004
2.940	49.415
2.945	46.980
2.950	44.997
2.955	39.602
2.960	34.452
2.965	16.006
2.970	3.745
2.975	0.634
2.980	4.086
2.985	6.946
2.990	16.041
2.995	22.819
3.000	17.840
3.005	9.652
3.010	1.803
3.015	0.281
3.020	0.810
3.025	4.911
3.030	7.886
3.035	14.954
3.040	19.864
3.045	9.446
3.050	6.169
3.055	8.729
3.060	19.527
3.065	25.841
3.070	29.627
3.075	30.698
3.080	31.915
3.085	31.664
3.090	31.527
3.095	29.912
3.100	30.618
3.105	30.950
3.110	31.243
3.115	30.978
3.120	28.152
3.125	26.244
3.130	13.068
3.135	4.945
3.140	1.514
3.145	3.534
3.150	7.045
3.155	12.161
3.160	18.898
3.165	10.960
3.170	3.779
3.175	2.256
3.180	5.699
3.185	7.990
3.190	2.946
3.195	13.820
3.200	18.192
3.205	21.358
3.210	22.639
3.215	14.860
3.220	11.122
3.225	17.935
3.230	20.388
3.235	10.626
3.240	1.919
3.245	14.107
3.250	17.640
3.255	20.146
3.260	21.796
3.265	21.875
3.270	22.595
3.275	21.561
3.280	21.150
3.285	20.773
3.290	19.585
3.295	19.547
3.300	18.845
3.305	19.232
3.310	18.663
3.315	19.032
3.320	17.022
3.325	13.969
3.330	8.197
3.335	2.616
3.340	1.267
3.345	3.297
3.350	6.583
3.355	11.290
3.360	13.942
3.365	15.535
3.370	16.153
3.375	17.962
3.380	16.202
3.385	16.749
3.390	17.075
3.395	16.414
3.400	15.781
3.405	15.921
3.410	15.660
3.415	16.693
3.420	16.155
3.425	15.633
3.430	14.174
3.435	14.959
3.440	16.081
3.445	15.961
3.450	14.744
3.455	16.316
3.460	16.449
3.465	15.396
3.470	14.461
3.475	13.781
3.480	14.017
3.485	13.545
3.490	13.991
3.495	12.959
3.500	10.733
3.505	6.579
3.510	10.431
3.515	8.419
3.520	8.962
3.525	10.633
3.530	10.566
3.535	12.519
3.540	6.161
3.545	3.220
3.550	3.153
3.555	8.634
3.560	10.036
3.565	10.789
3.570	11.033
3.575	11.654
3.580	10.152
3.585	9.408
3.590	9.177
3.595	7.577
3.600	3.143
3.605	1.296
3.610	2.948
3.615	1.491
3.620	0.497
3.625	2.561
3.630	5.609
3.635	7.378
3.640	6.493
3.645	5.429
3.650	1.954
3.655	0.893
3.660	0.817
3.665	0.895
3.670	1.818
3.675	2.335
3.680	4.819
3.685	3.801
3.690	2.960
3.695	4.565
3.700	1.601
3.705	3.815
3.710	6.068
3.715	5.108
3.720	6.068
3.725	6.599
3.730	5.830
3.735	5.534
3.740	5.927
3.745	5.019
3.750	6.577
3.755	6.975
3.760	8.124
3.765	8.295
3.770	6.184
3.775	6.147
3.780	6.126
3.785	5.856
3.790	5.158
3.795	4.507
3.800	2.151
3.805	0.611
3.810	0.387
3.815	1.609
3.820	1.219
3.825	0.993
3.830	1.339
3.835	2.374
3.840	4.635
3.845	3.937
3.850	4.052
3.855	6.025
3.860	4.477
3.865	1.857
3.870	4.304
3.875	3.856
3.880	6.253
3.885	5.758
3.890	5.161
3.895	5.544
3.900	4.407
3.905	5.348
3.910	3.777
3.915	5.350
3.920	5.071
3.925	5.557
3.930	2.697
3.935	2.784
3.940	3.174
3.945	4.945
3.950	4.448
3.955	1.958
3.960	0.262
3.965	0.972
3.970	1.306
3.975	0.016
3.980	0.410
3.985	0.827
3.990	1.033
3.995	1.022
4.000	0.850
4.005	1.929
4.010	0.643
4.015	1.469
4.020	2.374
4.025	1.511
4.030	1.868
4.035	3.500
4.040	1.812
4.045	2.015
4.050	3.060
4.055	2.849
4.060	2.796
4.065	2.463
4.070	2.343
4.075	4.049
4.080	2.038
4.085	2.144
4.090	2.984
4.095	3.635
4.100	2.662
4.105	3.035
4.110	3.140
4.115	2.486
4.120	2.504
4.125	2.372
4.130	3.367
4.135	2.912
4.140	3.840
4.145	2.493
4.150	2.720
4.155	2.841
4.160	2.107
4.165	1.117
4.170	0.189
4.175	0.359
4.180	1.481
4.185	0.597
4.190	0.953
4.195	0.403
4.200	1.082
4.205	1.444
4.210	1.043
4.215	1.506
4.220	0.744
4.225	0.417
4.230	1.870
4.235	1.198
4.240	2.661
4.245	1.630
4.250	1.629
4.255	0.413
4.260	2.734
4.265	2.261
4.270	1.759
4.275	1.364
4.280	3.042
4.285	3.227
4.290	2.251
4.295	2.758
4.300	2.335
4.305	2.834
4.310	2.153
4.315	2.666
4.320	3.160
4.325	2.837
4.330	2.679
4.335	2.755
4.340	2.336
4.345	1.132
4.350	2.175
4.355	1.158
4.360	2.166
4.365	2.304
4.370	2.678
4.375	2.913
4.380	1.940
4.385	1.411
4.390	2.753
4.395	2.118
4.400	1.260
4.405	2.729
4.410	2.579
4.415	2.090
4.420	2.403
4.425	1.982
4.430	1.938
4.435	1.402
4.440	2.150
4.445	1.923
4.450	0.572
4.455	1.465
4.460	1.397
4.465	1.341
4.470	0.305
4.475	0.630
4.480	1.000
4.485	0.353
4.490	0.720
4.495	0.590
4.500	0.134
4.505	0.383
4.510	0.273
4.515	0.189
4.520	0.984
4.525	0.984
4.530	0.866
4.535	0.685
4.540	0.393
4.545	0.118
4.550	0.961
4.555	0.601
4.560	1.623
4.565	1.233
4.570	0.719
4.575	1.500
4.580	0.974
4.585	1.397
4.590	1.010
4.595	0.910
4.600	0.985
4.605	0.574
4.610	0.470
4.615	0.774
4.620	0.853
4.625	0.598
4.630	0.587
4.635	1.030
4.640	0.646
4.645	0.400
4.650	1.851
4.655	2.089
4.660	1.331
4.665	0.509
4.670	0.766
4.675	0.215
4.680	0.354
4.685	1.081
4.690	1.175
4.695	0.300
4.700	0.878
4.705	1.313
4.710	1.498
4.715	0.828
4.720	1.107
4.725	1.343
4.730	0.681
4.735	0.898
4.740	1.288
4.745	0.436
4.750	0.703
4.755	0.223
4.760	0.561
4.765	0.686
4.770	0.538
4.775	0.771
4.780	1.060
4.785	0.174
4.790	1.107
4.795	1.094
4.800	1.279
4.805	1.087
4.810	0.563
4.815	1.016
4.820	1.366
4.825	1.332
4.830	0.853
4.835	0.811
4.840	0.948
4.845	0.850
4.850	2.000
4.855	1.219
4.860	0.682
4.865	1.972
4.870	0.606
4.875	0.344
4.880	1.050
4.885	0.890
4.890	0.362
4.895	0.960
4.900	1.609
4.905	1.752
4.910	0.097
4.915	0.784
4.920	1.008
4.925	0.995
4.930	1.348
4.935	0.753
4.940	0.382
4.945	0.637
4.950	1.749
4.955	0.268
4.960	2.283
4.965	0.780
4.970	1.129
4.975	1.804
4.980	0.558
4.985	0.364
4.990	1.222
4.995	1.118
5.000	0.846
5.005	0.441
5.010	1.298
5.015	0.404
5.020	0.607
5.025	0.742
5.030	0.794
5.035	0.595
5.040	0.811
5.045	0.718
5.050	0.912
5.055	1.219
5.060	1.138
5.065	0.722
5.070	1.283
5.075	0.530
5.080	0.970
5.085	0.625
5.090	1.264
5.095	0.658
5.100	1.244
5.105	1.205
5.110	0.812
5.115	0.787
5.120	0.179
5.125	0.420
5.130	0.527
5.135	0.681
5.140	0.504
5.145	0.336
5.150	0.486
5.155	1.281
5.160	0.841
5.165	1.697
5.170	1.413
5.175	1.254
5.180	1.210
5.185	0.852
5.190	0.123
5.195	1.008
5.200	0.862
5.205	0.379
5.210	0.550
5.215	0.328
5.220	0.703
5.225	0.441
5.230	0.130
5.235	1.867
5.240	1.849
5.245	0.377
5.250	1.152
5.255	0.769
5.260	1.707
5.265	0.317
5.270	1.555
5.275	1.135
5.280	0.882
5.285	0.290
5.290	0.140
5.295	0.631
5.300	1.150
5.305	1.406
5.310	0.950
5.315	1.376
5.320	2.704
5.325	1.264
5.330	0.704
5.335	0.780
5.340	1.169
5.345	0.586
5.350	1.403
5.355	0.544
5.360	1.323
5.365	0.528
5.370	1.099
5.375	1.070
5.380	1.034
5.385	0.495
5.390	1.677
5.395	1.440
5.400	0.949
5.405	0.802
5.410	2.259
5.415	1.393
5.420	1.680
5.425	1.233
5.430	1.638
5.435	0.467
5.440	0.393
5.445	0.529
5.450	0.276
5.455	0.896
5.460	0.343
5.465	0.885
5.470	0.626
5.475	1.133
5.480	0.128
5.485	1.254
5.490	1.388
5.495	1.150
5.500	0.904
5.505	1.395
5.510	0.835
5.515	1.499
5.520	1.434
5.525	0.550
5.530	0.793
5.535	0.846
5.540	0.981
5.545	1.145
5.550	0.598
5.555	0.870
5.560	1.163
5.565	0.122
5.570	1.361
5.575	0.969
5.580	0.139
5.585	0.945
5.590	1.050
5.595	0.903
5.600	0.392
5.605	0.564
5.610	0.390
5.615	0.176
5.620	0.739
5.625	0.657
5.630	1.260
5.635	0.319
5.640	0.664
5.645	0.895
5.650	0.379
5.655	0.875
5.660	0.684
5.665	1.036
5.670	0.826
5.675	0.508
5.680	0.672
5.685	0.692
5.690	1.512
5.695	0.807
5.700	0.566
5.705	0.138
5.710	0.985
5.715	0.714
5.720	0.580
5.725	0.476
5.730	0.842
5.735	0.562
5.740	1.254
5.745	0.649
5.750	0.625
5.755	0.791
5.760	1.147
5.765	0.790
5.770	0.973
5.775	0.334
5.780	0.526
5.785	1.086
5.790	1.232
5.795	1.180
5.800	1.049
5.805	0.564
5.810	0.631
5.815	1.327
5.820	0.825
5.825	0.556
5.830	0.562
5.835	0.972
5.840	0.563
5.845	0.986
5.850	0.660
5.855	0.604
5.860	0.770
5.865	0.782
5.870	0.414
5.875	0.471
5.880	0.671
5.885	0.252
5.890	0.635
5.895	0.344
5.900	0.618
5.905	0.115
5.910	0.718
5.915	1.314
5.920	0.223
5.925	0.398
5.930	0.716
5.935	0.130
5.940	0.926
5.945	1.173
5.950	0.995
5.955	0.110
5.960	0.142
5.965	0.974
5.970	0.136
5.975	0.436
5.980	0.474
5.985	1.020
5.990	1.706
5.995	0.771
6.000	0.213
6.005	0.358
6.010	0.895
6.015	0.829
6.020	0.384
6.025	0.411
6.030	0.093
6.035	1.157
6.040	0.233
6.045	1.165
6.050	0.963
6.055	0.998
6.060	1.178
6.065	0.452
6.070	0.115
6.075	1.088
6.080	0.641
6.085	0.492
6.090	0.681
6.095	0.379
6.100	0.395
6.105	0.172
6.110	0.361
6.115	0.546
6.120	0.664
6.125	0.687
6.130	0.409
6.135	0.562
6.140	1.791
6.145	0.841
6.150	1.086
6.155	0.225
6.160	0.275
6.165	0.651
6.170	0.753
6.175	1.109
6.180	0.824
6.185	0.208
6.190	0.599
6.195	0.333
6.200	1.635
6.205	0.824
6.210	0.633
6.215	0.332
6.220	0.316
6.225	0.450
6.230	0.788
6.235	0.805
6.240	0.540
6.245	0.734
6.250	0.350
6.255	0.498
6.260	0.974
6.265	1.207
6.270	0.695
6.275	0.736
6.280	0.813
6.285	0.408
6.290	0.805
6.295	0.758
6.300	0.427
6.305	0.496
6.310	0.667
6.315	1.047
6.320	1.280
6.325	0.609
6.330	0.314
6.335	0.792
6.340	0.686
6.345	0.352
6.350	0.712
6.355	0.199
6.360	0.525
6.365	0.284
6.370	0.685
6.375	0.918
6.380	0.283
6.385	0.245
6.390	0.829
6.395	0.194
6.400	0.782
6.405	0.564
6.410	0.736
6.415	0.293
6.420	0.424
6.425	0.487
6.430	0.876
6.435	0.923
6.440	0.609
6.445	0.512
6.450	0.613
6.455	0.813
6.460	0.427
6.465	0.285
6.470	0.156
6.475	1.071
6.480	0.432
6.485	0.633
6.490	0.458
6.495	0.386
6.500	0.242
6.505	0.674
6.510	0.429
6.515	0.619
6.520	0.917
6.525	0.930
6.530	0.825
6.535	0.321
6.540	1.998
6.545	0.761
6.550	0.120
6.555	0.731
6.560	0.963
6.565	0.957
6.570	0.516
6.575	0.488
6.580	0.631
6.585	0.035
6.590	0.801
6.595	0.361
6.600	0.586
6.605	1.059
6.610	0.518
6.615	0.374
6.620	1.055
6.625	0.352
6.630	0.967
6.635	0.926
6.640	0.880
6.645	0.742
6.650	0.692
6.655	0.317
6.660	0.889
6.665	0.645
6.670	0.726
6.675	1.047
6.680	1.083
6.685	0.536
6.690	0.328
6.695	0.482
6.700	0.334
6.705	0.789
6.710	0.244
6.715	0.448
6.720	0.437
6.725	0.955
6.730	0.685
6.735	0.703
6.740	0.625
6.745	1.044
6.750	0.305
6.755	0.766
6.760	0.402
6.765	0.276
6.770	0.242
6.775	1.437
6.780	0.746
6.785	0.885
6.790	0.450
6.795	0.385
6.800	0.781
6.805	0.680
6.810	0.461
6.815	0.309
6.820	1.105
6.825	0.626
6.830	0.751
6.835	0.279
6.840	0.560
6.845	0.771
6.850	0.776
6.855	0.677
6.860	0.793
6.865	0.562
6.870	1.321
6.875	0.622
6.880	1.170
6.885	0.535
6.890	0.371
6.895	0.189
6.900	0.708
6.905	0.264
6.910	0.496
6.915	0.336
6.920	0.577
6.925	0.647
6.930	0.950
6.935	0.825
6.940	1.020
6.945	0.503
6.950	0.672
6.955	0.056
6.960	1.090
6.965	0.925
6.970	0.902
6.975	0.832
6.980	0.331
6.985	0.443
6.990	0.918
6.995	0.312
7.000	0.971
7.005	0.815
7.010	0.501
7.015	1.067
7.020	0.715
7.025	1.324
7.030	0.501
7.035	0.953
7.040	0.758
7.045	0.375
7.050	0.217
7.055	0.503
7.060	1.094
7.065	0.333
7.070	0.314
7.075	0.272
7.080	0.241
7.085	0.445
7.090	0.610
7.095	0.892
7.100	0.222
7.105	0.657
7.110	0.511
7.115	0.725
7.120	0.229
7.125	0.196
7.130	0.622
7.135	0.667
7.140	0.903
7.145	0.989
7.150	0.612
7.155	0.815
7.160	0.772
7.165	0.173
7.170	0.694
7.175	1.100
7.180	1.240
7.185	0.867
7.190	0.840
7.195	0.552
7.200	0.572
7.205	0.556
7.210	1.407
7.215	0.632
7.220	0.746
7.225	0.086
7.230	0.907
7.235	0.506
7.240	0.604
7.245	0.175
7.250	0.528
7.255	1.065
7.260	0.462
7.265	0.202
7.270	0.506
7.275	1.344
7.280	0.260
7.285	0.415
7.290	0.717
7.295	1.057
7.300	0.475
7.305	0.774
7.310	0.850
7.315	0.481
7.320	0.347
7.325	1.106
7.330	0.669
7.335	0.485
7.340	0.248
7.345	0.417
7.350	0.377
7.355	0.374
7.360	0.921
7.365	0.357
7.370	0.289
7.375	0.913
7.380	0.758
7.385	0.803
7.390	0.285
7.395	0.652
7.400	0.661
7.405	0.586
7.410	0.775
7.415	0.470
7.420	0.773
7.425	0.303
7.430	0.307
7.435	0.688
7.440	0.281
7.445	0.509
7.450	0.228
7.455	0.117
7.460	0.456
7.465	0.900
7.470	1.070
7.475	1.177
7.480	1.030
7.485	0.418
7.490	0.936
7.495	0.622
7.500	1.076
7.505	0.532
7.510	0.498
7.515	0.661
7.520	1.065
7.525	0.161
7.530	0.112
7.535	0.406
7.540	0.543
7.545	0.602
7.550	0.393
7.555	0.478
7.560	0.462
7.565	1.330
7.570	0.469
7.575	0.464
7.580	0.360
7.585	0.297
7.590	0.670
7.595	0.548
7.600	0.125
7.605	0.573
7.610	0.280
7.615	1.237
7.620	0.315
7.625	0.871
7.630	0.229
7.635	0.358
7.640	0.676
7.645	0.487
7.650	1.263
7.655	0.176
7.660	1.044
7.665	0.165
7.670	0.567
7.675	0.271
7.680	0.510
7.685	0.034
7.690	0.691
7.695	0.988
7.700	1.306
7.705	0.713
7.710	0.962
7.715	0.474
7.720	0.376
7.725	0.747
7.730	0.618
7.735	0.481
7.740	0.422
7.745	0.355
7.750	0.715
7.755	1.481
7.760	0.290
7.765	1.735
7.770	0.694
7.775	0.835
7.780	0.574
7.785	0.690
7.790	1.690
7.795	0.188
7.800	0.952
7.805	0.323
7.810	0.685
7.815	1.071
7.820	0.312
7.825	0.098
7.830	0.435
7.835	0.854
7.840	0.873
7.845	0.111
7.850	0.624
7.855	0.283
7.860	0.281
7.865	0.555
7.870	0.405
7.875	0.184
7.880	0.147
7.885	0.415
7.890	0.176
7.895	0.576
7.900	0.547
7.905	0.303
7.910	0.374
7.915	0.426
7.920	0.176
7.925	0.714
7.930	0.475
7.935	0.306
7.940	0.761
7.945	0.809
7.950	0.474
7.955	1.151
7.960	0.285
7.965	0.380
7.970	0.236
7.975	0.830
7.980	0.618
7.985	0.372
7.990	0.147
7.995	0.289
8.000	0.820
8.005	0.210
8.010	0.102
8.015	0.243
8.020	1.037
8.025	1.148
8.030	0.468
8.035	0.767
8.040	0.793
8.045	1.234
8.050	0.174
8.055	0.622
8.060	0.633
8.065	1.739
8.070	1.402
8.075	0.607
8.080	0.628
8.085	0.241
8.090	1.002
8.095	0.792
8.100	0.920
8.105	0.152
8.110	0.833
8.115	0.834
8.120	0.177
8.125	1.250
8.130	0.185
8.135	0.166
8.140	1.252
8.145	1.456
8.150	0.517
8.155	1.001
8.160	0.455
8.165	0.595
8.170	0.363
8.175	0.675
8.180	0.865
8.185	0.461
8.190	0.947
8.194	1.057
8.199	0.812
8.204	1.086
8.209	0.217
8.214	0.300
8.219	0.647
8.224	0.879
8.229	0.831
8.234	1.501
8.239	0.780
8.244	0.274
8.249	0.088
8.254	0.961
8.259	0.227
8.264	1.031
8.269	0.552
8.274	1.097
8.279	0.976
8.284	0.782
8.289	0.699
8.294	0.461
8.299	0.942
8.304	0.801
8.309	0.546
8.314	0.556
8.319	0.559
8.324	0.666
8.329	0.387
8.334	0.561
8.339	0.525
8.344	0.871
8.349	0.460
8.354	0.791
8.359	0.708
8.364	0.597
8.369	0.470
8.374	0.719
8.379	0.044
8.384	0.775
8.389	0.636
8.394	0.431
8.399	0.240
8.404	0.246
8.409	0.264
8.414	0.447
8.419	0.456
8.424	0.136
8.429	0.685
8.434	1.219
8.439	1.163
8.444	0.541
8.449	0.717
8.454	0.901
8.459	0.438
8.464	0.510
8.469	0.201
8.474	1.539
8.479	0.508
8.484	0.521
8.489	0.937
8.494	0.447
8.499	0.777
8.504	0.267
8.509	0.970
8.514	0.140
8.519	0.967
8.524	0.393
8.529	0.626
8.534	0.335
8.539	0.515
8.544	1.090
8.549	0.796
8.554	0.717
8.559	0.515
8.564	0.421
8.569	0.344
8.574	0.696
8.579	0.471
8.584	0.784
8.589	0.628
8.594	1.071
8.599	0.417
8.604	0.635
8.609	0.543
8.614	0.673
8.619	0.326
8.624	0.463
8.629	0.425
8.634	0.318
8.639	0.525
8.644	0.908
8.649	0.853
8.654	0.743
8.659	0.143
8.664	0.950
8.669	0.474
8.674	0.346
8.679	1.241
8.684	0.466
8.689	0.138
8.694	0.394
8.699	1.558
8.704	0.333
8.709	1.000
8.714	0.372
8.719	0.899
8.724	0.781
8.729	1.419
8.734	0.456
8.739	0.344
8.744	0.613
8.749	0.669
8.754	0.279
8.759	1.183
8.764	1.073
8.769	0.827
8.774	0.884
8.779	1.124
8.784	0.755
8.789	1.115
8.794	0.821
8.799	1.427
8.804	0.824
8.809	1.032
8.814	0.758
8.819	0.617
8.824	0.072
8.829	0.839
8.834	0.506
8.839	0.818
8.844	0.280
8.849	0.736
8.854	0.918
8.859	0.574
8.864	0.573
8.869	1.166
8.874	0.637
8.879	0.119
8.884	0.701
8.889	1.376
8.894	0.508
8.899	0.530
8.904	1.173
8.909	0.250
8.914	0.767
8.919	0.683
8.924	0.518
8.929	1.164
8.934	0.549
8.939	0.499
8.944	0.895
8.949	0.545
8.954	0.510
8.959	0.654
8.964	0.918
8.969	0.247
8.974	0.344
8.979	0.413
8.984	1.151
8.989	0.394
8.994	1.280
8.999	0.390
9.004	0.753
9.009	0.811
9.014	0.447
9.019	0.338
9.024	0.932
9.029	1.278
9.034	0.282
9.039	0.967
9.044	0.056
9.049	1.391
9.054	0.714
9.059	0.378
9.064	0.550
9.069	0.672
9.074	0.302
9.079	0.239
9.084	0.620
9.089	0.589
9.094	0.789
9.099	0.806
9.104	0.605
9.109	0.889
9.114	0.204
9.119	0.234
9.124	0.061
9.129	0.842
9.134	0.617
9.139	1.225
9.144	0.187
9.149	0.825
9.154	0.726
9.159	0.445
9.164	0.849
9.169	0.662
9.174	0.652
9.179	0.757
9.184	0.575
9.189	0.545
9.194	0.436
9.199	0.583
9.204	0.439
9.209	1.464
9.214	1.056
9.219	1.109
9.224	0.403
9.229	1.021
9.234	0.328
9.239	0.586
9.244	0.816
9.249	0.308
9.254	0.579
9.259	1.242
9.264	0.790
9.269	0.167
9.274	0.818
9.279	0.830
9.284	0.648
9.289	0.773
9.294	0.719
9.299	0.956
9.304	0.633
9.309	0.658
9.314	0.671
9.319	0.646
9.324	0.358
9.329	1.138
9.334	0.488
9.339	0.541
9.344	0.791
9.349	0.424
9.354	0.291
9.359	0.389
9.364	0.528
9.369	0.494
9.374	0.588
9.379	0.146
9.384	0.841
9.389	0.642
9.394	0.237
9.399	1.117
9.404	0.876
9.409	0.489
9.414	1.695
9.419	0.078
9.424	0.057
9.429	1.068
9.434	0.695
9.439	0.229
9.444	0.462
9.449	1.073
9.454	0.512
9.459	1.376
9.464	0.821
9.469	0.662
9.474	0.496
9.479	0.533
9.484	0.817
9.489	0.424
9.494	0.896
9.499	1.025
9.504	0.090
9.509	1.308
9.514	0.079
9.519	1.195
9.524	1.136
9.529	0.514
9.534	0.771
9.539	0.712
9.544	0.186
9.549	0.896
9.554	1.177
9.559	0.851
9.564	0.751
9.569	0.385
9.574	1.462
9.579	0.532
9.584	1.428
9.589	1.372
9.594	1.244
9.599	0.595
9.604	0.346
9.609	0.921
9.614	0.407
9.619	0.945
9.624	0.923
9.629	0.300
9.634	0.763
9.639	0.853
9.644	0.415
9.649	0.276
9.654	0.744
9.659	0.162
9.664	0.407
9.669	0.644
9.674	0.288
9.679	0.048
9.684	0.515
9.689	0.366
9.694	0.742
9.699	0.545
9.704	0.990
9.709	0.556
9.714	0.113
9.719	0.253
9.724	0.405
9.729	0.584
9.734	1.035
9.739	0.753
9.744	0.830
9.749	0.818
9.754	0.627
9.759	0.243
9.764	0.745
9.769	0.177
9.774	0.501
9.779	0.676
9.784	0.818
9.789	0.744
9.794	1.060
9.799	0.690
9.804	0.776
9.809	0.452
9.814	0.944
9.819	0.120
9.824	1.130
9.829	0.495
9.834	0.762
9.839	0.577
9.844	0.129
9.849	0.400
9.854	1.078
9.859	0.335
9.864	0.470
9.869	0.696
9.874	0.770
9.879	0.184
9.884	0.347
9.889	0.403
9.894	0.278
9.899	0.310
9.904	0.341
9.909	0.317
9.914	0.279
9.919	0.112
9.924	0.693
9.929	0.644
9.934	0.896
9.939	0.873
9.944	0.206
9.949	0.372
9.954	0.152
9.959	1.041
9.964	0.797
9.969	0.261
9.974	0.711
9.979	0.561
9.984	1.257
9.989	0.716
9.994	0.334
[truncated: 1 more rows]
