# Supplementary material for: Chemometric Analysis of a Ternary Mixture of Caffeine, Quinic Acid, and Nicotinic Acid by Terahertz Spectroscopy
Source: ACS Omega. 2022 Sep 27;7(40):35783–91. doi: 10.1021/acsomega.2c03808 (PMC9558605; doi:10.1021/acsomega.2c03808)
Supplement: Supplementary file 2 — ao2c03808_si_002.zip [file ao2c03808_si_002.zip › data_and_codes/extended_data/id0-48_run001/fda-6-5.csv]

0.000	963.582
0.005	669.840
0.010	620.881
0.015	1158.816
0.020	1509.600
0.025	225.168
0.030	718.101
0.035	655.832
0.040	461.872
0.045	1063.903
0.050	758.239
0.055	1267.227
0.060	475.197
0.065	107.622
0.070	1082.250
0.075	1080.463
0.080	1294.460
0.085	1213.514
0.090	235.477
0.095	372.442
0.100	699.284
0.105	1216.910
0.110	1705.489
0.115	1334.565
0.120	3457.569
0.125	2914.951
0.130	1833.886
0.135	3020.109
0.140	3491.116
0.145	3763.341
0.150	4203.292
0.155	4036.302
0.160	3560.810
0.165	2708.988
0.170	2240.315
0.175	3373.418
0.180	3842.580
0.185	3382.317
0.190	4457.755
0.195	5855.166
0.200	6355.989
0.205	5769.980
0.210	6171.585
0.215	6047.313
0.220	6896.570
0.225	6731.826
0.230	7675.057
0.235	8980.528
0.240	8158.934
0.245	7838.040
0.250	7703.842
0.255	7603.746
0.260	7256.812
0.265	8126.802
0.270	8031.346
0.275	9538.933
0.280	9252.994
0.285	8267.387
0.290	8725.859
0.295	9384.328
0.300	9097.689
0.305	8971.276
0.310	9735.055
0.315	9258.265
0.320	9619.656
0.325	9440.977
0.330	10040.445
0.335	9374.253
0.340	9376.600
0.345	9152.667
0.350	10053.425
0.355	10111.701
0.360	9118.458
0.365	10049.860
0.370	10651.962
0.375	10395.737
0.380	9420.979
0.385	9698.585
0.390	9475.541
0.395	9612.386
0.400	9165.735
0.405	9466.396
0.410	9486.331
0.415	9469.261
0.420	9122.311
0.425	9058.814
0.430	9333.100
0.435	8796.239
0.440	8828.375
0.445	9468.586
0.450	9766.438
0.455	9155.398
0.460	9733.307
0.465	9169.872
0.470	9171.592
0.475	9151.210
0.480	9180.303
0.485	9359.793
0.490	9237.699
0.495	8954.382
0.500	8775.580
0.505	8945.783
0.510	8826.459
0.515	8844.759
0.520	8754.303
0.525	8677.580
0.530	8434.913
0.535	8447.871
0.540	8858.440
0.545	8632.845
0.550	7646.096
0.555	5282.214
0.560	3553.573
0.565	7012.916
0.570	8030.688
0.575	8392.484
0.580	8786.545
0.585	8579.381
0.590	8436.180
0.595	8590.713
0.600	8688.774
0.605	8201.449
0.610	8342.729
0.615	8325.328
0.620	7968.433
0.625	7929.130
0.630	7876.725
0.635	7834.602
0.640	7635.029
0.645	7619.530
0.650	7423.500
0.655	7774.359
0.660	7510.724
0.665	7303.558
0.670	7477.716
0.675	7571.536
0.680	7436.250
0.685	7364.517
0.690	7264.954
0.695	7261.967
0.700	7194.430
0.705	6741.686
0.710	6875.200
0.715	6767.510
0.720	6538.384
0.725	6533.403
0.730	6349.088
0.735	6241.955
0.740	6263.818
0.745	5757.184
0.750	4601.300
0.755	3141.635
0.760	5020.362
0.765	5595.211
0.770	5658.637
0.775	5869.574
0.780	5929.943
0.785	5789.765
0.790	5651.544
0.795	5848.180
0.800	5652.619
0.805	5526.805
0.810	5487.580
0.815	5382.594
0.820	5354.740
0.825	5289.267
0.830	5028.756
0.835	5065.374
0.840	5106.349
0.845	4827.291
0.850	4771.619
0.855	4906.246
0.860	4775.757
0.865	4769.124
0.870	4710.695
0.875	4720.455
0.880	4746.762
0.885	4659.733
0.890	4628.672
0.895	4711.342
0.900	4563.879
0.905	4449.961
0.910	4549.638
0.915	4423.995
0.920	4265.394
0.925	4246.783
0.930	4227.599
0.935	4179.946
0.940	4082.933
0.945	3936.289
0.950	3952.378
0.955	3924.855
0.960	3754.977
0.965	3712.660
0.970	3674.293
0.975	3668.170
0.980	3434.403
0.985	3212.668
0.990	2179.024
0.995	2904.369
1.000	3198.271
1.005	3529.914
1.010	3540.378
1.015	3324.663
1.020	3385.226
1.025	3424.769
1.030	3333.812
1.035	3206.380
1.040	3141.630
1.045	3168.117
1.050	3114.071
1.055	2912.983
1.060	2949.526
1.065	2943.483
1.070	2821.651
1.075	2675.637
1.080	2628.265
1.085	2469.582
1.090	2083.056
1.095	1017.291
1.100	149.787
1.105	896.567
1.110	1497.664
1.115	817.292
1.120	1555.143
1.125	2172.947
1.130	2389.426
1.135	2406.192
1.140	2337.316
1.145	2271.311
1.150	1938.117
1.155	1085.719
1.160	742.851
1.165	96.794
1.170	609.501
1.175	1509.759
1.180	1887.798
1.185	2062.008
1.190	2139.773
1.195	2054.883
1.200	2051.301
1.205	1751.679
1.210	627.028
1.215	1390.642
1.220	1827.440
1.225	1804.863
1.230	975.414
1.235	1312.308
1.240	1861.377
1.245	2144.267
1.250	2150.102
1.255	2176.837
1.260	2167.917
1.265	2083.742
1.270	2133.487
1.275	2061.057
1.280	1908.806
1.285	1968.101
1.290	2005.588
1.295	1865.284
1.300	1912.132
1.305	1924.685
1.310	1866.325
1.315	1872.250
1.320	1834.646
1.325	1634.225
1.330	1785.434
1.335	1797.639
1.340	1822.379
1.345	1889.170
1.350	1761.760
1.355	1776.647
1.360	1828.096
1.365	1745.024
1.370	1682.043
1.375	1687.857
1.380	1667.392
1.385	1567.514
1.390	1530.091
1.395	1461.401
1.400	1372.377
1.405	1145.307
1.410	477.564
1.415	42.139
1.420	722.791
1.425	1151.075
1.430	1315.509
1.435	1417.506
1.440	1409.665
1.445	1373.996
1.450	1421.567
1.455	1449.372
1.460	1382.924
1.465	1385.722
1.470	1400.308
1.475	1350.804
1.480	1320.737
1.485	1311.884
1.490	1305.697
1.495	1271.133
1.500	1215.054
1.505	1218.830
1.510	1211.292
1.515	1164.268
1.520	1139.610
1.525	1154.099
1.530	1129.934
1.535	1102.044
1.540	1085.061
1.545	1032.371
1.550	1074.894
1.555	1047.823
1.560	1034.469
1.565	1068.762
1.570	1038.045
1.575	996.832
1.580	1003.376
1.585	982.443
1.590	907.481
1.595	862.541
1.600	718.734
1.605	239.731
1.610	430.359
1.615	696.080
1.620	773.102
1.625	773.679
1.630	743.106
1.635	722.808
1.640	697.386
1.645	629.062
1.650	577.931
1.655	465.996
1.660	179.063
1.665	48.488
1.670	37.962
1.675	51.541
1.680	69.777
1.685	282.290
1.690	430.023
1.695	490.063
1.700	479.836
1.705	431.961
1.710	297.461
1.715	65.853
1.720	33.003
1.725	39.767
1.730	210.287
1.735	380.112
1.740	460.101
1.745	495.061
1.750	511.364
1.755	497.079
1.760	482.431
1.765	270.462
1.770	342.150
1.775	430.757
1.780	458.678
1.785	448.648
1.790	421.835
1.795	294.089
1.800	97.958
1.805	226.218
1.810	375.930
1.815	423.680
1.820	431.597
1.825	432.304
1.830	423.574
1.835	414.720
1.840	402.779
1.845	397.588
1.850	378.955
1.855	358.996
1.860	327.119
1.865	235.805
1.870	50.896
1.875	63.443
1.880	227.797
1.885	306.599
1.890	330.858
1.895	343.724
1.900	342.788
1.905	335.509
1.910	314.232
1.915	281.877
1.920	121.224
1.925	12.363
1.930	184.017
1.935	269.271
1.940	297.426
1.945	303.977
1.950	302.842
1.955	299.247
1.960	293.526
1.965	286.762
1.970	283.126
1.975	280.781
1.980	272.038
1.985	269.317
1.990	263.304
1.995	256.637
2.000	252.771
2.005	247.963
2.010	243.078
2.015	238.298
2.020	193.472
2.025	207.267
2.030	211.675
2.035	198.147
2.040	149.604
2.045	36.589
2.050	111.359
2.055	163.640
2.060	176.708
2.065	173.371
2.070	165.365
2.075	126.549
2.080	58.185
2.085	123.399
2.090	150.175
2.095	153.379
2.100	152.716
2.105	149.824
2.110	145.260
2.115	141.911
2.120	137.080
2.125	131.325
2.130	126.131
2.135	118.871
2.140	111.719
2.145	103.679
2.150	93.187
2.155	82.290
2.160	62.226
2.165	19.117
2.170	2.264
2.175	29.119
2.180	50.571
2.185	56.655
2.190	52.264
2.195	24.672
2.200	0.650
2.205	16.224
2.210	39.333
2.215	42.547
2.220	19.129
2.225	3.801
2.230	8.674
2.235	29.551
2.240	42.388
2.245	43.627
2.250	37.835
2.255	34.132
2.260	19.876
2.265	1.420
2.270	5.519
2.275	8.004
2.280	21.662
2.285	29.383
2.290	31.565
2.295	31.302
2.300	31.252
2.305	30.842
2.310	29.888
2.315	26.188
2.320	23.711
2.325	21.316
2.330	21.968
2.335	20.524
2.340	17.484
2.345	12.442
2.350	4.347
2.355	12.558
2.360	15.743
2.365	12.761
2.370	5.750
2.375	8.924
2.380	11.529
2.385	11.257
2.390	2.797
2.395	1.883
2.400	3.857
2.405	4.296
2.410	8.646
2.415	10.641
2.420	12.588
2.425	12.400
2.430	11.853
2.435	10.368
2.440	11.128
2.445	13.601
2.450	10.471
2.455	10.463
2.460	8.721
2.465	3.146
2.470	3.086
2.475	2.325
2.480	3.368
2.485	7.539
2.490	9.125
2.495	10.716
2.500	13.052
2.505	11.904
2.510	12.821
2.515	14.029
2.520	12.869
2.525	14.328
2.530	15.387
2.535	15.684
2.540	17.101
2.545	17.825
2.550	17.268
2.555	19.370
2.560	19.573
2.565	19.127
2.570	18.523
2.575	17.855
2.580	19.493
2.585	19.247
2.590	20.817
2.595	19.557
2.600	19.532
2.605	19.339
2.610	18.515
2.615	17.890
2.620	14.709
2.625	11.842
2.630	6.057
2.635	2.753
2.640	1.897
2.645	2.606
2.650	2.696
2.655	2.008
2.660	6.648
2.665	7.751
2.670	3.560
2.675	8.460
2.680	14.021
2.685	12.935
2.690	7.021
2.695	3.862
2.700	12.275
2.705	17.546
2.710	17.964
2.715	19.768
2.720	21.223
2.725	22.432
2.730	22.210
2.735	22.104
2.740	21.855
2.745	20.779
2.750	18.044
2.755	18.451
2.760	15.624
2.765	8.818
2.770	0.512
2.775	1.815
2.780	1.284
2.785	2.586
2.790	4.242
2.795	8.959
2.800	11.795
2.805	13.854
2.810	16.622
2.815	16.350
2.820	19.635
2.825	18.990
2.830	18.099
2.835	20.057
2.840	19.759
2.845	18.462
2.850	19.261
2.855	17.929
2.860	19.165
2.865	18.584
2.870	17.440
2.875	16.758
2.880	10.690
2.885	2.241
2.890	2.615
2.895	3.349
2.900	8.625
2.905	12.741
2.910	13.803
2.915	14.723
2.920	15.190
2.925	14.815
2.930	16.494
2.935	16.287
2.940	14.075
2.945	13.136
2.950	11.775
2.955	9.346
2.960	7.442
2.965	2.458
2.970	1.345
2.975	1.132
2.980	1.726
2.985	2.177
2.990	2.027
2.995	5.206
3.000	5.503
3.005	1.275
3.010	0.670
3.015	0.669
3.020	0.766
3.025	1.121
3.030	1.375
3.035	2.712
3.040	4.075
3.045	1.521
3.050	0.887
3.055	2.818
3.060	3.556
3.065	5.339
3.070	4.332
3.075	5.336
3.080	5.129
3.085	5.261
3.090	4.966
3.095	4.799
3.100	4.630
3.105	4.877
3.110	5.051
3.115	5.855
3.120	3.310
3.125	3.624
3.130	1.605
3.135	1.568
3.140	1.742
3.145	0.580
3.150	1.748
3.155	1.124
3.160	1.643
3.165	1.416
3.170	1.204
3.175	0.413
3.180	0.669
3.185	0.672
3.190	1.158
3.195	0.881
3.200	1.134
3.205	1.912
3.210	2.806
3.215	1.198
3.220	1.079
3.225	1.324
3.230	1.696
3.235	1.172
3.240	0.995
3.245	0.916
3.250	2.063
3.255	0.939
3.260	2.632
3.265	1.589
3.270	1.933
3.275	1.345
3.280	0.191
3.285	2.287
3.290	1.318
3.295	1.099
3.300	2.007
3.305	0.215
3.310	1.561
3.315	1.911
3.320	1.766
3.325	1.264
3.330	0.432
3.335	0.949
3.340	0.633
3.345	0.493
3.350	0.625
3.355	0.935
3.360	0.317
3.365	0.484
3.370	0.501
3.375	0.485
3.380	0.920
3.385	1.247
3.390	1.383
3.395	0.719
3.400	0.301
3.405	0.594
3.410	0.445
3.415	0.261
3.420	1.455
3.425	0.274
3.430	0.971
3.435	1.685
3.440	0.639
3.445	0.576
3.450	1.041
3.455	0.845
3.460	1.583
3.465	0.745
3.470	0.945
3.475	0.319
3.480	1.111
3.485	0.828
3.490	1.462
3.495	1.563
3.500	1.142
3.505	0.754
3.510	0.628
3.515	0.887
3.520	0.687
3.525	0.739
3.530	0.823
3.535	0.566
3.540	1.166
3.545	0.286
3.550	0.547
3.555	0.360
3.560	0.317
3.565	0.195
3.570	0.368
3.575	0.238
3.580	0.611
3.585	0.518
3.590	0.986
3.595	0.873
3.600	0.918
3.605	0.826
3.610	1.167
3.615	0.839
3.620	1.149
3.625	0.346
3.630	0.174
3.635	0.484
3.640	0.999
3.645	0.534
3.650	0.724
3.655	0.881
3.660	0.459
3.665	0.448
3.670	0.752
3.675	0.515
3.680	0.613
3.685	0.334
3.690	0.634
3.695	1.268
3.700	1.002
3.705	0.628
3.710	1.377
3.715	1.192
3.720	1.474
3.725	1.451
3.730	0.310
3.735	0.889
3.740	2.773
3.745	1.037
3.750	1.062
3.755	0.707
3.760	1.000
3.765	0.408
3.770	0.778
3.775	0.786
3.780	1.037
3.785	0.675
3.790	0.347
3.795	0.758
3.800	0.512
3.805	0.075
3.810	1.073
3.815	0.413
3.820	0.395
3.825	0.266
3.830	0.170
3.835	0.368
3.840	0.948
3.845	0.969
3.850	1.251
3.855	1.254
3.860	0.348
3.865	1.139
3.870	1.236
3.875	1.646
3.880	0.605
3.885	1.568
3.890	0.781
3.895	1.404
3.900	1.781
3.905	1.299
3.910	0.495
3.915	1.749
3.920	1.591
3.925	0.854
3.930	0.491
3.935	0.402
3.940	0.595
3.945	0.859
3.950	0.699
3.955	1.264
3.960	0.279
3.965	0.677
3.970	0.592
3.975	0.868
3.980	0.269
3.985	0.646
3.990	0.575
3.995	0.632
4.000	0.808
4.005	0.499
4.010	0.757
4.015	0.423
4.020	1.235
4.025	1.434
4.030	0.530
4.035	0.623
4.040	0.384
4.045	0.881
4.050	0.714
4.055	1.275
4.060	0.919
4.065	0.441
4.070	0.471
4.075	0.431
4.080	0.528
4.085	0.981
4.090	0.339
4.095	0.637
4.100	0.815
4.105	0.426
4.110	0.740
4.115	0.951
4.120	0.807
4.125	0.068
4.130	0.692
4.135	1.324
4.140	0.660
4.145	0.557
4.150	0.397
4.155	1.664
4.160	0.809
4.165	0.298
4.170	0.462
4.175	0.352
4.180	0.722
4.185	0.434
4.190	1.140
4.195	0.809
4.200	0.325
4.205	0.913
4.210	0.674
4.215	0.420
4.220	0.817
4.225	0.664
4.230	0.278
4.235	0.257
4.240	0.527
4.245	0.764
4.250	0.627
4.255	0.259
4.260	0.296
4.265	0.217
4.270	1.316
4.275	0.363
4.280	0.155
4.285	0.710
4.290	0.664
4.295	0.070
4.300	0.084
4.305	1.151
4.310	0.300
4.315	0.533
4.320	0.582
4.325	0.447
4.330	0.895
4.335	0.286
4.340	0.651
4.345	0.735
4.350	0.416
4.355	1.511
4.360	0.873
4.365	0.614
4.370	0.721
4.375	0.708
4.380	0.513
4.385	0.663
4.390	0.633
4.395	0.858
4.400	0.497
4.405	1.270
4.410	0.329
4.415	0.496
4.420	0.308
4.425	1.155
4.430	1.216
4.435	0.691
4.440	0.300
4.445	0.755
4.450	0.299
4.455	1.375
4.460	0.126
4.465	0.828
4.470	0.490
4.475	1.131
4.480	0.790
4.485	0.952
4.490	0.982
4.495	1.090
4.500	0.891
4.505	0.877
4.510	0.281
4.515	1.025
4.520	0.271
4.525	0.856
4.530	0.520
4.535	0.614
4.540	0.095
4.545	1.316
4.550	0.095
4.555	0.729
4.560	0.428
4.565	0.788
4.570	0.541
4.575	0.603
4.580	0.483
4.585	1.746
4.590	1.128
4.595	0.805
4.600	0.736
4.605	0.458
4.610	0.762
4.615	0.512
4.620	0.168
4.625	0.675
4.630	0.243
4.635	0.517
4.640	0.362
4.645	1.708
4.650	0.377
4.655	0.588
4.660	0.624
4.665	1.227
4.670	0.664
4.675	1.066
4.680	0.547
4.685	1.070
4.690	0.947
4.695	0.195
4.700	0.950
4.705	0.238
4.710	0.355
4.715	0.871
4.720	0.710
4.725	0.377
4.730	0.674
4.735	1.366
4.740	0.504
4.745	1.333
4.750	1.098
4.755	0.773
4.760	0.850
4.765	0.970
4.770	0.576
4.775	0.768
4.780	0.572
4.785	0.129
4.790	1.026
4.795	0.687
4.800	1.008
4.805	0.777
4.810	0.092
4.815	0.965
4.820	0.643
4.825	0.323
4.830	1.048
4.835	1.066
4.840	0.111
4.845	0.337
4.850	0.686
4.855	1.373
4.860	0.469
4.865	0.888
4.870	0.455
4.875	0.351
4.880	1.594
4.885	1.189
4.890	0.460
4.895	0.722
4.900	0.904
4.905	0.302
4.910	0.464
4.915	0.499
4.920	0.409
4.925	0.282
4.930	0.781
4.935	0.248
4.940	0.034
4.945	0.982
4.950	1.192
4.955	0.987
4.960	0.615
4.965	0.503
4.970	0.048
4.975	0.986
4.980	0.839
4.985	0.218
4.990	0.884
4.995	0.168
5.000	0.380
5.005	1.116
5.010	0.812
5.015	1.235
5.020	0.481
5.025	1.068
5.030	0.075
5.035	0.325
5.040	0.440
5.045	0.049
5.050	0.832
5.055	1.190
5.060	0.405
5.065	0.750
5.070	0.260
5.075	0.290
5.080	0.909
5.085	0.520
5.090	0.501
5.095	0.092
5.100	1.073
5.105	1.460
5.110	0.119
5.115	0.766
5.120	0.763
5.125	0.497
5.130	1.011
5.135	0.485
5.140	0.278
5.145	0.475
5.150	0.085
5.155	0.929
5.160	1.274
5.165	0.820
5.170	0.249
5.175	1.022
5.180	0.882
5.185	1.298
5.190	0.294
5.195	0.565
5.200	0.636
5.205	0.129
5.210	0.939
5.215	1.188
5.220	0.707
5.225	0.576
5.230	0.344
5.235	0.343
5.240	0.667
5.245	0.425
5.250	0.864
5.255	0.144
5.260	0.222
5.265	0.895
5.270	0.798
5.275	0.931
5.280	1.354
5.285	0.175
5.290	0.335
5.295	0.894
5.300	0.172
5.305	0.252
5.310	0.299
5.315	0.644
5.320	1.288
5.325	0.556
5.330	0.457
5.335	1.062
5.340	0.290
5.345	0.579
5.350	1.209
5.355	0.821
5.360	0.367
5.365	0.951
5.370	0.637
5.375	0.631
5.380	0.551
5.385	0.925
5.390	0.211
5.395	1.111
5.400	0.978
5.405	1.527
5.410	0.446
5.415	0.480
5.420	0.371
5.425	0.697
5.430	0.511
5.435	0.811
5.440	0.600
5.445	0.740
5.450	0.799
5.455	0.485
5.460	0.896
5.465	1.002
5.470	0.527
5.475	0.785
5.480	1.056
5.485	0.315
5.490	0.869
5.495	0.916
5.500	0.845
5.505	0.217
5.510	0.479
5.515	0.735
5.520	1.008
5.525	0.710
5.530	0.204
5.535	1.244
5.540	0.437
5.545	0.857
5.550	0.422
5.555	0.244
5.560	0.287
5.565	0.891
5.570	1.215
5.575	1.330
5.580	1.098
5.585	0.967
5.590	0.427
5.595	1.335
5.600	0.435
5.605	0.545
5.610	0.403
5.615	0.777
5.620	0.249
5.625	0.349
5.630	1.355
5.635	0.868
5.640	0.537
5.645	0.200
5.650	0.680
5.655	0.434
5.660	1.276
5.665	0.343
5.670	0.502
5.675	0.721
5.680	1.033
5.685	0.437
5.690	0.377
5.695	1.199
5.700	0.660
5.705	1.748
5.710	0.664
5.715	0.728
5.720	0.277
5.725	0.052
5.730	1.098
5.735	0.904
5.740	0.269
5.745	0.363
5.750	0.648
5.755	0.492
5.760	1.672
5.765	0.943
5.770	0.669
5.775	0.633
5.780	1.096
5.785	0.533
5.790	0.186
5.795	0.352
5.800	0.591
5.805	0.610
5.810	0.597
5.815	0.896
5.820	0.619
5.825	0.324
5.830	0.493
5.835	0.595
5.840	0.352
5.845	0.754
5.850	0.099
5.855	1.247
5.860	0.151
5.865	0.326
5.870	0.964
5.875	0.604
5.880	0.937
5.885	1.065
5.890	0.878
5.895	1.158
5.900	0.673
5.905	1.195
5.910	0.655
5.915	0.613
5.920	0.532
5.925	0.817
5.930	0.268
5.935	1.090
5.940	0.444
5.945	0.250
5.950	0.391
5.955	0.332
5.960	0.569
5.965	0.491
5.970	1.016
5.975	0.656
5.980	0.732
5.985	0.701
5.990	0.639
5.995	0.344
6.000	0.884
6.005	0.680
6.010	0.433
6.015	0.568
6.020	0.994
6.025	0.485
6.030	0.307
6.035	0.673
6.040	0.892
6.045	0.042
6.050	0.406
6.055	0.463
6.060	0.758
6.065	0.170
6.070	0.255
6.075	0.810
6.080	0.365
6.085	0.312
6.090	1.219
6.095	0.900
6.100	0.856
6.105	0.468
6.110	0.495
6.115	0.712
6.120	0.247
6.125	0.970
6.130	0.561
6.135	0.951
6.140	0.927
6.145	1.477
6.150	0.217
6.155	1.094
6.160	0.499
6.165	0.711
6.170	0.668
6.175	0.695
6.180	0.442
6.185	0.584
6.190	0.749
6.195	0.607
6.200	0.723
6.205	0.574
6.210	0.440
6.215	0.805
6.220	0.922
6.225	0.482
6.230	0.533
6.235	1.122
6.240	0.845
6.245	0.899
6.250	0.435
6.255	0.630
6.260	0.725
6.265	0.536
6.270	1.026
6.275	0.158
6.280	0.357
6.285	0.947
6.290	0.183
6.295	0.309
6.300	0.360
6.305	0.645
6.310	1.172
6.315	0.754
6.320	0.726
6.325	0.510
6.330	0.145
6.335	0.825
6.340	0.492
6.345	0.802
6.350	0.632
6.355	1.136
6.360	0.413
6.365	0.319
6.370	0.321
6.375	0.173
6.380	0.729
6.385	1.416
6.390	0.751
6.395	0.789
6.400	0.177
6.405	0.400
6.410	0.884
6.415	0.427
6.420	0.394
6.425	0.465
6.430	1.623
6.435	0.758
6.440	0.732
6.445	0.394
6.450	1.167
6.455	0.890
6.460	0.536
6.465	0.628
6.470	0.824
6.475	0.870
6.480	0.479
6.485	0.954
6.490	0.627
6.495	0.644
6.500	1.034
6.505	1.103
6.510	0.440
6.515	0.697
6.520	1.288
6.525	0.107
6.530	0.604
6.535	1.282
6.540	0.315
6.545	0.383
6.550	1.266
6.555	0.894
6.560	0.749
6.565	0.803
6.570	0.970
6.575	1.263
6.580	0.599
6.585	0.144
6.590	0.184
6.595	0.422
6.600	0.631
6.605	0.942
6.610	0.860
6.615	0.296
6.620	0.743
6.625	0.879
6.630	0.211
6.635	0.787
6.640	0.488
6.645	0.340
6.650	0.838
6.655	1.153
6.660	0.300
6.665	1.158
6.670	0.570
6.675	1.039
6.680	1.052
6.685	0.533
6.690	0.659
6.695	0.783
6.700	1.288
6.705	0.737
6.710	0.765
6.715	0.164
6.720	0.624
6.725	0.591
6.730	0.590
6.735	0.762
6.740	0.122
6.745	0.181
6.750	0.723
6.755	0.349
6.760	0.333
6.765	0.528
6.770	1.262
6.775	0.433
6.780	0.668
6.785	0.876
6.790	0.693
6.795	0.784
6.800	0.339
6.805	0.294
6.810	0.942
6.815	1.001
6.820	0.613
6.825	0.164
6.830	0.646
6.835	1.430
6.840	0.835
6.845	0.640
6.850	0.192
6.855	0.855
6.860	0.530
6.865	0.573
6.870	1.157
6.875	0.979
6.880	0.562
6.885	0.602
6.890	0.552
6.895	0.692
6.900	1.127
6.905	0.404
6.910	0.899
6.915	0.968
6.920	1.652
6.925	1.138
6.930	0.268
6.935	0.520
6.940	0.480
6.945	0.285
6.950	0.297
6.955	0.643
6.960	0.241
6.965	0.804
6.970	0.959
6.975	0.448
6.980	0.504
6.985	0.682
6.990	0.727
6.995	0.386
7.000	0.733
7.005	0.745
7.010	0.362
7.015	0.375
7.020	0.845
7.025	0.854
7.030	0.729
7.035	0.590
7.040	0.410
7.045	1.209
7.050	0.177
7.055	0.614
7.060	0.496
7.065	0.876
7.070	0.667
7.075	0.401
7.080	0.707
7.085	0.429
7.090	0.489
7.095	1.054
7.100	0.439
7.105	0.388
7.110	1.059
7.115	0.344
7.120	0.407
7.125	0.424
7.130	0.547
7.135	0.934
7.140	0.783
7.145	0.515
7.150	1.100
7.155	0.319
7.160	0.544
7.165	0.211
7.170	0.107
7.175	0.618
7.180	0.077
7.185	0.641
7.190	0.558
7.195	1.145
7.200	0.705
7.205	0.534
7.210	0.081
7.215	0.393
7.220	0.702
7.225	0.691
7.230	1.159
7.235	1.207
7.240	0.833
7.245	0.655
7.250	0.048
7.255	0.552
7.260	0.652
7.265	1.175
7.270	0.756
7.275	0.183
7.280	0.357
7.285	0.142
7.290	0.380
7.295	0.980
7.300	0.579
7.305	0.373
7.310	0.542
7.315	2.374
7.320	0.324
7.325	0.762
7.330	1.125
7.335	0.372
7.340	0.394
7.345	0.347
7.350	0.347
7.355	0.631
7.360	1.285
7.365	0.213
7.370	0.345
7.375	1.224
7.380	0.423
7.385	0.349
7.390	0.348
7.395	0.543
7.400	0.820
7.405	1.388
7.410	0.516
7.415	0.069
7.420	0.917
7.425	1.177
7.430	0.646
7.435	0.959
7.440	0.698
7.445	0.572
7.450	1.168
7.455	0.211
7.460	1.056
7.465	1.015
7.470	0.494
7.475	0.586
7.480	0.374
7.485	0.495
7.490	1.109
7.495	0.799
7.500	0.448
7.505	0.240
7.510	0.747
7.515	0.262
7.520	0.736
7.525	0.556
7.530	0.779
7.535	0.520
7.540	0.644
7.545	0.565
7.550	0.222
7.555	0.531
7.560	0.967
7.565	0.278
7.570	0.914
7.575	0.566
7.580	0.920
7.585	0.661
7.590	0.866
7.595	0.662
7.600	0.671
7.605	0.195
7.610	0.099
7.615	0.160
7.620	0.401
7.625	0.405
7.630	0.369
7.635	0.612
7.640	0.644
7.645	0.686
7.650	0.448
7.655	1.382
7.660	0.630
7.665	0.420
7.670	0.762
7.675	0.168
7.680	0.738
7.685	0.598
7.690	0.698
7.695	1.144
7.700	0.154
7.705	1.036
7.710	0.822
7.715	0.396
7.720	0.644
7.725	0.462
7.730	0.285
7.735	0.572
7.740	1.122
7.745	0.597
7.750	0.988
7.755	0.955
7.760	0.289
7.765	1.040
7.770	0.589
7.775	1.079
7.780	0.574
7.785	0.882
7.790	0.511
7.795	0.713
7.800	0.370
7.805	0.968
7.810	0.508
7.815	1.159
7.820	1.327
7.825	0.823
7.830	0.410
7.835	0.522
7.840	1.027
7.845	0.671
7.850	0.912
7.855	0.885
7.860	0.122
7.865	0.377
7.870	0.655
7.875	0.874
7.880	0.457
7.885	0.159
7.890	0.168
7.895	0.519
7.900	0.764
7.905	1.208
7.910	0.172
7.915	0.478
7.920	1.113
7.925	0.724
7.930	0.740
7.935	0.077
7.940	0.383
7.945	0.791
7.950	0.601
7.955	0.762
7.960	0.359
7.965	0.937
7.970	0.366
7.975	0.341
7.980	0.615
7.985	0.132
7.990	0.237
7.995	0.520
8.000	0.270
8.005	0.322
8.010	0.380
8.015	0.642
8.020	0.401
8.025	1.167
8.030	0.772
8.035	0.887
8.040	0.549
8.045	0.920
8.050	0.408
8.055	0.649
8.060	0.843
8.065	0.794
8.070	0.369
8.075	0.422
8.080	0.667
8.085	0.524
8.090	0.799
8.095	0.846
8.100	0.058
8.105	0.349
8.110	0.270
8.115	0.779
8.120	0.539
8.125	0.636
8.130	0.484
8.135	0.584
8.140	1.745
8.145	0.143
8.150	0.966
8.155	0.915
8.160	0.442
8.165	0.597
8.170	0.699
8.175	0.719
8.180	1.475
8.185	0.357
8.190	0.562
8.194	0.770
8.199	0.409
8.204	0.696
8.209	0.741
8.214	0.407
8.219	0.887
8.224	0.732
8.229	0.398
8.234	0.333
8.239	0.576
8.244	0.783
8.249	0.419
8.254	0.110
8.259	0.402
8.264	1.166
8.269	0.945
8.274	0.647
8.279	1.541
8.284	0.418
8.289	0.773
8.294	0.486
8.299	0.370
8.304	1.010
8.309	0.295
8.314	0.569
8.319	1.288
8.324	0.835
8.329	0.974
8.334	0.630
8.339	0.264
8.344	0.343
8.349	0.958
8.354	0.654
8.359	0.311
8.364	1.138
8.369	0.482
8.374	1.009
8.379	0.409
8.384	0.793
8.389	1.092
8.394	1.011
8.399	0.277
8.404	0.343
8.409	1.101
8.414	0.290
8.419	0.465
8.424	0.698
8.429	1.366
8.434	0.678
8.439	0.264
8.444	0.339
8.449	0.252
8.454	0.988
8.459	0.323
8.464	0.655
8.469	0.650
8.474	0.333
8.479	0.845
8.484	1.127
8.489	0.525
8.494	1.398
8.499	1.121
8.504	0.134
8.509	0.461
8.514	1.526
8.519	0.710
8.524	0.899
8.529	0.885
8.534	0.723
8.539	0.667
8.544	0.282
8.549	0.966
8.554	0.852
8.559	0.689
8.564	0.735
8.569	0.337
8.574	1.229
8.579	0.420
8.584	0.813
8.589	0.731
8.594	1.292
8.599	0.489
8.604	1.275
8.609	0.498
8.614	0.922
8.619	0.532
8.624	0.916
8.629	0.066
8.634	0.261
8.639	1.135
8.644	0.582
8.649	0.639
8.654	0.307
8.659	0.206
8.664	1.462
8.669	0.810
8.674	0.145
8.679	1.461
8.684	0.706
8.689	0.585
8.694	1.371
8.699	0.908
8.704	0.929
8.709	1.105
8.714	1.198
8.719	0.329
8.724	0.525
8.729	0.218
8.734	0.514
8.739	0.884
8.744	0.957
8.749	0.704
8.754	0.430
8.759	0.339
8.764	0.865
8.769	0.901
8.774	1.089
8.779	0.879
8.784	0.569
8.789	0.312
8.794	0.701
8.799	0.478
8.804	0.846
8.809	0.374
8.814	0.339
8.819	0.964
8.824	1.238
8.829	1.032
8.834	0.391
8.839	0.465
8.844	0.750
8.849	0.525
8.854	0.169
8.859	0.631
8.864	0.398
8.869	0.301
8.874	0.782
8.879	0.536
8.884	0.476
8.889	0.548
8.894	0.737
8.899	0.529
8.904	0.723
8.909	1.349
8.914	1.122
8.919	0.398
8.924	0.324
8.929	0.411
8.934	0.594
8.939	0.541
8.944	0.219
8.949	0.059
8.954	0.266
8.959	1.053
8.964	1.014
8.969	0.281
8.974	0.548
8.979	0.496
8.984	0.239
8.989	0.893
8.994	1.085
8.999	0.607
9.004	0.552
9.009	1.191
9.014	0.986
9.019	0.252
9.024	0.907
9.029	0.210
9.034	0.235
9.039	0.891
9.044	0.314
9.049	0.734
9.054	0.526
9.059	0.855
9.064	1.057
9.069	0.700
9.074	0.649
9.079	0.524
9.084	0.561
9.089	0.722
9.094	0.692
9.099	0.759
9.104	0.345
9.109	0.118
9.114	0.047
9.119	0.971
9.124	0.097
9.129	0.306
9.134	0.332
9.139	1.045
9.144	0.555
9.149	0.416
9.154	0.516
9.159	0.976
9.164	0.616
9.169	1.036
9.174	0.362
9.179	0.945
9.184	0.565
9.189	0.881
9.194	0.478
9.199	0.473
9.204	0.207
9.209	1.011
9.214	0.622
9.219	0.545
9.224	0.853
9.229	0.815
9.234	0.250
9.239	1.187
9.244	0.050
9.249	1.263
9.254	1.123
9.259	0.408
9.264	0.675
9.269	0.207
9.274	0.990
9.279	1.106
9.284	0.258
9.289	0.241
9.294	0.581
9.299	0.473
9.304	1.190
9.309	0.943
9.314	0.054
9.319	0.492
9.324	1.049
9.329	0.452
9.334	0.613
9.339	1.095
9.344	1.022
9.349	0.140
9.354	0.326
9.359	0.392
9.364	0.158
9.369	0.340
9.374	1.050
9.379	0.481
9.384	0.488
9.389	1.256
9.394	0.676
9.399	0.248
9.404	0.803
9.409	1.140
9.414	0.476
9.419	1.194
9.424	1.040
9.429	0.673
9.434	0.209
9.439	0.076
9.444	0.851
9.449	0.507
9.454	0.418
9.459	0.442
9.464	0.626
9.469	0.296
9.474	0.325
9.479	0.440
9.484	0.269
9.489	0.321
9.494	1.057
9.499	1.070
9.504	0.668
9.509	0.470
9.514	0.071
9.519	0.134
9.524	0.426
9.529	1.411
9.534	0.277
9.539	1.142
9.544	1.266
9.549	0.235
9.554	0.453
9.559	0.522
9.564	0.373
9.569	0.488
9.574	0.624
9.579	0.733
9.584	0.928
9.589	1.138
9.594	0.469
9.599	0.444
9.604	0.312
9.609	0.714
9.614	0.808
9.619	0.709
9.624	0.946
9.629	0.600
9.634	0.329
9.639	0.453
9.644	0.648
9.649	1.262
9.654	0.817
9.659	1.038
9.664	0.292
9.669	1.496
9.674	0.514
9.679	0.665
9.684	0.625
9.689	0.296
9.694	0.349
9.699	0.262
9.704	0.235
9.709	0.616
9.714	0.774
9.719	1.410
9.724	0.643
9.729	0.877
9.734	0.577
9.739	0.854
9.744	0.562
9.749	0.887
9.754	0.746
9.759	1.132
9.764	0.454
9.769	0.432
9.774	0.590
9.779	0.886
9.784	0.510
9.789	1.024
9.794	0.627
9.799	0.965
9.804	0.540
9.809	0.723
9.814	0.372
9.819	0.081
9.824	1.039
9.829	0.611
9.834	0.953
9.839	0.680
9.844	0.423
9.849	0.261
9.854	0.406
9.859	0.044
9.864	0.483
9.869	0.368
9.874	0.089
9.879	0.337
9.884	0.464
9.889	0.795
9.894	0.400
9.899	0.453
9.904	1.266
9.909	0.651
9.914	0.909
9.919	1.525
9.924	0.915
9.929	0.764
9.934	0.718
9.939	0.464
9.944	0.213
9.949	0.950
9.954	0.521
9.959	0.794
9.964	1.054
9.969	0.438
9.974	0.450
9.979	0.668
9.984	0.966
9.989	1.059
9.994	0.159
[truncated: 1 more rows]
