# Supplementary material for: Chemometric Analysis of a Ternary Mixture of Caffeine, Quinic Acid, and Nicotinic Acid by Terahertz Spectroscopy
Source: ACS Omega. 2022 Sep 27;7(40):35783–91. doi: 10.1021/acsomega.2c03808 (PMC9558605; doi:10.1021/acsomega.2c03808)
Supplement: Supplementary file 2 — ao2c03808_si_002.zip [file ao2c03808_si_002.zip › data_and_codes/extended_data/id0-48_run001/fda-6-6.csv]

0.000	1870.300
0.005	765.754
0.010	669.994
0.015	1208.754
0.020	1562.653
0.025	272.326
0.030	633.681
0.035	772.022
0.040	695.941
0.045	1351.163
0.050	823.171
0.055	1276.532
0.060	507.425
0.065	236.313
0.070	676.328
0.075	579.634
0.080	393.258
0.085	271.853
0.090	416.674
0.095	837.636
0.100	842.468
0.105	1899.404
0.110	2871.755
0.115	2331.433
0.120	4209.109
0.125	3249.651
0.130	1731.131
0.135	2753.697
0.140	2950.339
0.145	3020.882
0.150	2605.025
0.155	2511.680
0.160	2484.131
0.165	2511.010
0.170	2585.457
0.175	4051.565
0.180	4819.679
0.185	4427.444
0.190	5343.442
0.195	6648.484
0.200	6920.814
0.205	5962.934
0.210	6105.908
0.215	5576.014
0.220	6617.645
0.225	6359.981
0.230	7146.525
0.235	8548.876
0.240	8167.015
0.245	8080.417
0.250	8000.375
0.255	8055.951
0.260	7781.982
0.265	8653.228
0.270	8585.200
0.275	9900.193
0.280	9205.256
0.285	8212.576
0.290	8652.348
0.295	9413.038
0.300	9203.542
0.305	9062.620
0.310	9943.177
0.315	9659.228
0.320	10148.764
0.325	9868.340
0.330	10345.542
0.335	9543.931
0.340	9494.834
0.345	9181.704
0.350	9966.148
0.355	9952.780
0.360	9004.358
0.365	9965.620
0.370	10696.289
0.375	10601.809
0.380	9714.082
0.385	10087.043
0.390	9925.254
0.395	10159.660
0.400	9701.741
0.405	10066.927
0.410	10056.601
0.415	9994.391
0.420	9626.463
0.425	9454.504
0.430	9596.389
0.435	8974.730
0.440	8895.177
0.445	9547.121
0.450	9756.812
0.455	9072.486
0.460	9693.680
0.465	9132.288
0.470	9191.038
0.475	9262.136
0.480	9340.106
0.485	9609.353
0.490	9580.748
0.495	9385.932
0.500	9272.233
0.505	9490.703
0.510	9437.539
0.515	9444.479
0.520	9348.388
0.525	9260.672
0.530	8945.003
0.535	8876.932
0.540	9268.787
0.545	8965.724
0.550	7875.319
0.555	5455.030
0.560	3648.140
0.565	7093.236
0.570	8083.032
0.575	8396.514
0.580	8795.957
0.585	8688.073
0.590	8568.161
0.595	8798.924
0.600	9008.459
0.605	8576.597
0.610	8819.604
0.615	8900.806
0.620	8593.302
0.625	8578.527
0.630	8542.107
0.635	8479.036
0.640	8275.782
0.645	8214.129
0.650	7936.208
0.655	8255.813
0.660	7916.457
0.665	7627.377
0.670	7737.836
0.675	7794.558
0.680	7618.508
0.685	7526.080
0.690	7418.556
0.695	7459.156
0.700	7421.913
0.705	7002.377
0.710	7209.635
0.715	7167.792
0.720	7002.090
0.725	7054.421
0.730	6902.143
0.735	6855.993
0.740	6912.293
0.745	6366.129
0.750	5116.015
0.755	3501.580
0.760	5523.159
0.765	6090.917
0.770	6112.112
0.775	6297.198
0.780	6283.812
0.785	6085.666
0.790	5930.289
0.795	6095.971
0.800	5889.458
0.805	5768.457
0.810	5758.220
0.815	5695.592
0.820	5724.136
0.825	5701.063
0.830	5479.370
0.835	5587.623
0.840	5688.638
0.845	5431.868
0.850	5408.637
0.855	5588.788
0.860	5440.593
0.865	5455.030
0.870	5365.986
0.875	5344.556
0.880	5344.657
0.885	5209.937
0.890	5118.834
0.895	5174.060
0.900	4961.928
0.905	4818.659
0.910	4920.248
0.915	4764.052
0.920	4603.619
0.925	4614.468
0.930	4627.465
0.935	4609.208
0.940	4561.976
0.945	4437.070
0.950	4513.317
0.955	4524.801
0.960	4364.767
0.965	4339.216
0.970	4312.073
0.975	4313.247
0.980	4036.841
0.985	3786.164
0.990	2577.202
0.995	3389.628
1.000	3703.590
1.005	4053.831
1.010	4032.234
1.015	3781.481
1.020	3829.922
1.025	3863.456
1.030	3783.847
1.035	3634.076
1.040	3581.355
1.045	3649.118
1.050	3629.169
1.055	3419.287
1.060	3509.663
1.065	3538.117
1.070	3424.094
1.075	3280.553
1.080	3239.823
1.085	3056.155
1.090	2593.605
1.095	1290.904
1.100	206.701
1.105	1092.977
1.110	1838.304
1.115	1021.827
1.120	1865.943
1.125	2587.911
1.130	2835.687
1.135	2855.435
1.140	2764.402
1.145	2701.288
1.150	2329.919
1.155	1334.412
1.160	951.774
1.165	155.594
1.170	735.517
1.175	1849.084
1.180	2337.261
1.185	2569.844
1.190	2682.838
1.195	2584.410
1.200	2598.630
1.205	2229.344
1.210	822.355
1.215	1752.272
1.220	2289.811
1.225	2253.197
1.230	1237.291
1.235	1602.371
1.240	2267.477
1.245	2598.359
1.250	2602.593
1.255	2642.615
1.260	2625.874
1.265	2543.272
1.270	2626.648
1.275	2553.071
1.280	2383.478
1.285	2485.630
1.290	2557.670
1.295	2399.053
1.300	2474.775
1.305	2501.147
1.310	2437.908
1.315	2448.400
1.320	2402.734
1.325	2144.798
1.330	2331.130
1.335	2330.546
1.340	2357.367
1.345	2426.576
1.350	2248.188
1.355	2256.459
1.360	2312.221
1.365	2211.971
1.370	2134.895
1.375	2150.192
1.380	2123.757
1.385	2015.397
1.390	1977.713
1.395	1911.303
1.400	1815.072
1.405	1531.739
1.410	665.230
1.415	55.850
1.420	962.174
1.425	1544.807
1.430	1771.838
1.435	1902.823
1.440	1898.038
1.445	1841.327
1.450	1902.024
1.455	1934.632
1.460	1844.262
1.465	1842.631
1.470	1862.853
1.475	1795.737
1.480	1757.641
1.485	1746.413
1.490	1742.309
1.495	1705.258
1.500	1642.504
1.505	1661.569
1.510	1662.480
1.515	1609.112
1.520	1592.203
1.525	1623.761
1.530	1602.832
1.535	1569.431
1.540	1549.870
1.545	1477.426
1.550	1536.413
1.555	1494.410
1.560	1471.123
1.565	1514.728
1.570	1468.497
1.575	1402.508
1.580	1417.523
1.585	1392.715
1.590	1286.784
1.595	1227.959
1.600	1043.345
1.605	365.151
1.610	638.746
1.615	1028.881
1.620	1153.466
1.625	1162.211
1.630	1123.562
1.635	1101.102
1.640	1071.437
1.645	971.611
1.650	889.007
1.655	710.340
1.660	257.353
1.665	47.642
1.670	27.652
1.675	51.534
1.680	122.624
1.685	420.247
1.690	638.882
1.695	737.904
1.700	736.320
1.705	673.656
1.710	488.197
1.715	114.369
1.720	40.869
1.725	67.575
1.730	343.721
1.735	604.755
1.740	734.403
1.745	798.766
1.750	834.597
1.755	815.825
1.760	797.044
1.765	458.631
1.770	576.818
1.775	727.729
1.780	775.720
1.785	757.688
1.790	714.591
1.795	509.623
1.800	177.014
1.805	374.185
1.810	631.370
1.815	710.597
1.820	727.917
1.825	736.872
1.830	729.904
1.835	716.262
1.840	703.306
1.845	697.866
1.850	676.449
1.855	642.459
1.860	594.622
1.865	442.355
1.870	110.295
1.875	103.377
1.880	407.967
1.885	556.534
1.890	602.392
1.895	628.171
1.900	633.973
1.905	619.208
1.910	586.949
1.915	531.802
1.920	240.922
1.925	16.742
1.930	343.678
1.935	510.030
1.940	570.595
1.945	590.150
1.950	590.831
1.955	592.439
1.960	590.031
1.965	579.985
1.970	580.475
1.975	581.206
1.980	569.670
1.985	568.105
1.990	565.129
1.995	552.445
2.000	548.246
2.005	543.377
2.010	536.956
2.015	535.335
2.020	437.530
2.025	472.515
2.030	488.735
2.035	465.104
2.040	368.686
2.045	98.458
2.050	274.127
2.055	406.619
2.060	448.806
2.065	451.372
2.070	439.186
2.075	348.278
2.080	162.465
2.085	338.541
2.090	416.133
2.095	435.757
2.100	444.057
2.105	442.826
2.110	438.813
2.115	438.183
2.120	433.088
2.125	425.211
2.130	413.832
2.135	404.438
2.140	393.459
2.145	373.400
2.150	345.088
2.155	312.142
2.160	234.969
2.165	66.894
2.170	12.519
2.175	93.735
2.180	202.079
2.185	251.956
2.190	254.442
2.195	138.832
2.200	23.086
2.205	54.856
2.210	170.126
2.215	222.280
2.220	138.604
2.225	24.037
2.230	36.663
2.235	152.772
2.240	231.687
2.245	254.002
2.250	243.830
2.255	239.082
2.260	180.134
2.265	45.650
2.270	18.584
2.275	58.620
2.280	156.667
2.285	221.330
2.290	249.768
2.295	258.485
2.300	261.413
2.305	261.254
2.310	258.090
2.315	250.507
2.320	225.913
2.325	207.289
2.330	217.901
2.335	213.632
2.340	204.951
2.345	143.160
2.350	24.439
2.355	113.372
2.360	159.595
2.365	150.685
2.370	59.112
2.375	78.238
2.380	132.699
2.385	135.974
2.390	63.612
2.395	6.604
2.400	14.386
2.405	69.002
2.410	124.803
2.415	151.754
2.420	165.206
2.425	168.754
2.430	159.520
2.435	139.577
2.440	158.042
2.445	163.555
2.450	136.440
2.455	131.740
2.460	96.309
2.465	24.198
2.470	13.888
2.475	46.668
2.480	102.928
2.485	136.829
2.490	150.491
2.495	156.700
2.500	158.281
2.505	159.205
2.510	156.762
2.515	154.569
2.520	155.631
2.525	153.298
2.530	150.895
2.535	149.065
2.540	147.494
2.545	146.119
2.550	144.246
2.555	141.142
2.560	138.002
2.565	139.692
2.570	122.066
2.575	113.410
2.580	123.759
2.585	126.068
2.590	124.700
2.595	117.895
2.600	115.497
2.605	110.553
2.610	104.348
2.615	95.969
2.620	85.326
2.625	74.378
2.630	38.106
2.635	9.800
2.640	3.210
2.645	0.756
2.650	6.169
2.655	13.069
2.660	26.840
2.665	33.444
2.670	12.453
2.675	42.340
2.680	64.240
2.685	66.907
2.690	33.945
2.695	24.141
2.700	62.092
2.705	80.952
2.710	85.925
2.715	89.783
2.720	90.283
2.725	87.313
2.730	87.485
2.735	85.574
2.740	81.934
2.745	73.255
2.750	68.346
2.755	62.654
2.760	54.889
2.765	38.184
2.770	10.009
2.775	4.643
2.780	3.134
2.785	5.141
2.790	14.747
2.795	27.583
2.800	41.330
2.805	55.191
2.810	61.656
2.815	68.222
2.820	71.411
2.825	73.068
2.830	73.336
2.835	73.717
2.840	72.305
2.845	71.472
2.850	70.525
2.855	68.780
2.860	65.779
2.865	64.069
2.870	59.936
2.875	58.466
2.880	33.806
2.885	9.188
2.890	5.829
2.895	14.640
2.900	35.201
2.905	49.003
2.910	54.890
2.915	57.985
2.920	57.973
2.925	56.879
2.930	55.977
2.935	54.395
2.940	50.334
2.945	46.189
2.950	43.858
2.955	38.482
2.960	32.760
2.965	13.982
2.970	3.862
2.975	1.017
2.980	6.205
2.985	7.646
2.990	15.338
2.995	21.748
3.000	17.214
3.005	8.850
3.010	1.046
3.015	0.871
3.020	1.229
3.025	4.860
3.030	7.307
3.035	15.078
3.040	19.870
3.045	9.599
3.050	4.951
3.055	9.719
3.060	20.254
3.065	26.935
3.070	30.617
3.075	32.245
3.080	32.440
3.085	32.254
3.090	31.244
3.095	31.637
3.100	30.917
3.105	32.157
3.110	30.614
3.115	30.164
3.120	29.522
3.125	26.143
3.130	11.274
3.135	4.148
3.140	1.306
3.145	3.156
3.150	7.784
3.155	13.146
3.160	17.501
3.165	10.277
3.170	1.811
3.175	2.527
3.180	6.634
3.185	8.318
3.190	3.225
3.195	12.540
3.200	18.400
3.205	22.034
3.210	23.589
3.215	14.834
3.220	11.040
3.225	19.595
3.230	19.707
3.235	10.166
3.240	2.429
3.245	12.611
3.250	18.646
3.255	20.857
3.260	21.452
3.265	22.393
3.270	21.353
3.275	21.558
3.280	20.760
3.285	19.849
3.290	20.357
3.295	19.664
3.300	19.785
3.305	17.984
3.310	17.617
3.315	19.259
3.320	17.304
3.325	14.926
3.330	8.814
3.335	2.040
3.340	0.800
3.345	4.977
3.350	7.675
3.355	12.335
3.360	15.551
3.365	16.421
3.370	17.052
3.375	16.890
3.380	17.509
3.385	18.400
3.390	16.047
3.395	18.218
3.400	15.768
3.405	14.432
3.410	15.975
3.415	17.395
3.420	15.967
3.425	16.353
3.430	16.413
3.435	15.111
3.440	15.814
3.445	16.524
3.450	17.532
3.455	15.502
3.460	16.369
3.465	15.465
3.470	15.794
3.475	14.748
3.480	13.038
3.485	13.442
3.490	14.442
3.495	14.904
3.500	11.394
3.505	5.693
3.510	10.391
3.515	8.145
3.520	9.369
3.525	10.305
3.530	11.139
3.535	13.175
3.540	5.400
3.545	2.439
3.550	4.121
3.555	7.698
3.560	10.208
3.565	11.311
3.570	10.304
3.575	11.744
3.580	11.784
3.585	8.762
3.590	8.635
3.595	7.194
3.600	2.968
3.605	0.773
3.610	1.852
3.615	1.914
3.620	1.119
3.625	1.872
3.630	4.798
3.635	6.319
3.640	5.758
3.645	4.588
3.650	1.149
3.655	0.346
3.660	0.602
3.665	0.465
3.670	2.182
3.675	0.258
3.680	3.118
3.685	4.265
3.690	3.726
3.695	5.267
3.700	2.694
3.705	4.370
3.710	5.762
3.715	6.804
3.720	6.354
3.725	6.491
3.730	4.812
3.735	6.493
3.740	6.563
3.745	6.675
3.750	7.639
3.755	6.817
3.760	7.518
3.765	6.328
3.770	7.470
3.775	6.637
3.780	7.300
3.785	6.136
3.790	6.247
3.795	3.664
3.800	1.191
3.805	1.492
3.810	0.903
3.815	0.246
3.820	1.169
3.825	1.732
3.830	2.297
3.835	3.253
3.840	3.857
3.845	4.264
3.850	4.778
3.855	4.796
3.860	4.032
3.865	1.633
3.870	4.238
3.875	5.785
3.880	5.584
3.885	5.872
3.890	5.115
3.895	5.858
3.900	5.612
3.905	5.499
3.910	4.943
3.915	4.687
3.920	3.630
3.925	5.629
3.930	2.562
3.935	3.353
3.940	3.671
3.945	3.931
3.950	4.365
3.955	1.796
3.960	1.166
3.965	0.710
3.970	1.643
3.975	0.560
3.980	1.482
3.985	0.241
3.990	0.968
3.995	0.327
4.000	1.317
4.005	1.003
4.010	0.550
4.015	0.818
4.020	2.497
4.025	1.661
4.030	2.286
4.035	2.171
4.040	2.590
4.045	2.960
4.050	2.968
4.055	2.923
4.060	2.774
4.065	2.460
4.070	2.433
4.075	3.200
4.080	2.326
4.085	2.440
4.090	2.905
4.095	2.592
4.100	2.907
4.105	3.782
4.110	2.961
4.115	3.692
4.120	3.236
4.125	3.358
4.130	2.967
4.135	2.591
4.140	2.957
4.145	3.686
4.150	3.037
4.155	3.092
4.160	1.811
4.165	0.437
4.170	0.295
4.175	1.106
4.180	0.758
4.185	0.561
4.190	1.578
4.195	0.688
4.200	1.017
4.205	1.090
4.210	0.900
4.215	2.030
4.220	0.629
4.225	1.118
4.230	0.420
4.235	0.430
4.240	1.072
4.245	1.284
4.250	0.649
4.255	1.090
4.260	1.474
4.265	2.357
4.270	4.414
4.275	2.769
4.280	2.487
4.285	2.626
4.290	2.841
4.295	3.876
4.300	2.776
4.305	3.421
4.310	2.949
4.315	2.294
4.320	2.405
4.325	3.143
4.330	3.223
4.335	2.589
4.340	2.553
4.345	3.041
4.350	2.286
4.355	1.345
4.360	2.472
4.365	2.395
4.370	3.760
4.375	1.359
4.380	2.231
4.385	2.734
4.390	2.610
4.395	1.694
4.400	2.983
4.405	2.158
4.410	2.222
4.415	2.319
4.420	2.583
4.425	1.317
4.430	1.616
4.435	1.983
4.440	1.859
4.445	1.813
4.450	1.173
4.455	2.275
4.460	1.033
4.465	1.542
4.470	0.068
4.475	0.794
4.480	0.166
4.485	0.674
4.490	0.697
4.495	1.139
4.500	0.707
4.505	0.199
4.510	0.164
4.515	0.824
4.520	0.482
4.525	0.365
4.530	0.865
4.535	0.845
4.540	0.534
4.545	0.482
4.550	0.789
4.555	0.601
4.560	1.151
4.565	0.255
4.570	0.483
4.575	2.365
4.580	0.509
4.585	0.917
4.590	1.433
4.595	1.578
4.600	0.341
4.605	0.914
4.610	0.474
4.615	0.573
4.620	0.591
4.625	0.793
4.630	0.557
4.635	1.602
4.640	1.051
4.645	0.478
4.650	2.037
4.655	0.928
4.660	1.278
4.665	0.859
4.670	0.850
4.675	1.180
4.680	0.923
4.685	1.533
4.690	1.977
4.695	1.828
4.700	0.958
4.705	1.202
4.710	0.886
4.715	0.615
4.720	1.161
4.725	1.251
4.730	0.660
4.735	1.545
4.740	0.337
4.745	0.740
4.750	1.026
4.755	0.513
4.760	1.345
4.765	0.795
4.770	0.929
4.775	0.361
4.780	0.955
4.785	1.215
4.790	1.967
4.795	1.563
4.800	1.451
4.805	1.171
4.810	1.985
4.815	0.559
4.820	1.073
4.825	1.148
4.830	0.637
4.835	1.016
4.840	0.544
4.845	0.408
4.850	1.117
4.855	1.340
4.860	0.755
4.865	0.779
4.870	1.621
4.875	0.724
4.880	1.149
4.885	1.678
4.890	1.183
4.895	1.087
4.900	2.190
4.905	1.576
4.910	0.916
4.915	1.159
4.920	1.730
4.925	0.143
4.930	1.122
4.935	1.045
4.940	1.324
4.945	0.292
4.950	1.625
4.955	0.733
4.960	1.547
4.965	1.536
4.970	0.374
4.975	1.288
4.980	0.162
4.985	1.190
4.990	1.516
4.995	0.176
5.000	0.504
5.005	0.577
5.010	0.400
5.015	0.914
5.020	0.845
5.025	0.729
5.030	0.381
5.035	0.717
5.040	1.590
5.045	1.500
5.050	0.795
5.055	1.342
5.060	1.419
5.065	0.886
5.070	1.453
5.075	0.988
5.080	0.986
5.085	0.313
5.090	0.822
5.095	1.207
5.100	1.873
5.105	0.504
5.110	0.346
5.115	1.226
5.120	0.167
5.125	0.400
5.130	0.396
5.135	0.768
5.140	0.147
5.145	1.657
5.150	0.302
5.155	0.151
5.160	0.892
5.165	1.335
5.170	0.716
5.175	0.845
5.180	2.124
5.185	1.979
5.190	1.340
5.195	0.793
5.200	1.046
5.205	0.184
5.210	0.518
5.215	0.841
5.220	1.100
5.225	0.633
5.230	0.953
5.235	0.897
5.240	1.417
5.245	1.834
5.250	0.711
5.255	1.337
5.260	1.484
5.265	1.501
5.270	1.716
5.275	1.021
5.280	0.181
5.285	1.741
5.290	0.795
5.295	0.497
5.300	0.641
5.305	0.208
5.310	0.687
5.315	1.679
5.320	0.851
5.325	0.461
5.330	0.319
5.335	0.847
5.340	0.889
5.345	0.528
5.350	0.325
5.355	2.177
5.360	0.793
5.365	0.584
5.370	1.178
5.375	2.048
5.380	1.136
5.385	1.316
5.390	0.446
5.395	0.314
5.400	0.727
5.405	0.850
5.410	1.588
5.415	0.475
5.420	1.421
5.425	0.449
5.430	1.001
5.435	1.371
5.440	1.623
5.445	0.875
5.450	0.147
5.455	1.122
5.460	0.559
5.465	0.345
5.470	0.997
5.475	1.723
5.480	0.757
5.485	0.521
5.490	0.646
5.495	1.143
5.500	0.373
5.505	1.285
5.510	0.485
5.515	0.825
5.520	0.303
5.525	0.600
5.530	0.734
5.535	1.857
5.540	0.838
5.545	1.135
5.550	0.848
5.555	0.841
5.560	1.184
5.565	1.401
5.570	0.361
5.575	0.614
5.580	1.424
5.585	0.902
5.590	0.733
5.595	0.700
5.600	1.336
5.605	0.770
5.610	0.815
5.615	0.458
5.620	0.072
5.625	1.637
5.630	0.949
5.635	0.127
5.640	0.419
5.645	1.151
5.650	0.551
5.655	0.914
5.660	0.403
5.665	1.323
5.670	0.799
5.675	0.387
5.680	0.829
5.685	0.725
5.690	0.544
5.695	0.475
5.700	0.898
5.705	0.929
5.710	1.905
5.715	0.810
5.720	0.731
5.725	0.790
5.730	0.627
5.735	0.656
5.740	0.427
5.745	1.251
5.750	0.668
5.755	0.606
5.760	0.432
5.765	0.781
5.770	0.386
5.775	0.726
5.780	0.545
5.785	0.340
5.790	1.016
5.795	0.727
5.800	1.176
5.805	0.199
5.810	0.562
5.815	0.899
5.820	0.662
5.825	0.709
5.830	1.018
5.835	0.610
5.840	0.641
5.845	0.860
5.850	0.658
5.855	0.936
5.860	0.109
5.865	1.478
5.870	1.139
5.875	0.489
5.880	1.569
5.885	0.458
5.890	0.905
5.895	0.493
5.900	0.524
5.905	1.198
5.910	1.430
5.915	0.555
5.920	0.136
5.925	1.292
5.930	0.977
5.935	0.533
5.940	1.013
5.945	0.546
5.950	0.595
5.955	0.584
5.960	0.500
5.965	0.349
5.970	0.751
5.975	0.457
5.980	0.881
5.985	0.083
5.990	0.917
5.995	0.943
6.000	0.404
6.005	0.217
6.010	0.252
6.015	0.938
6.020	1.060
6.025	0.779
6.030	0.484
6.035	0.198
6.040	1.312
6.045	0.485
6.050	0.448
6.055	0.489
6.060	0.509
6.065	0.295
6.070	1.413
6.075	0.177
6.080	0.231
6.085	0.603
6.090	0.934
6.095	0.543
6.100	0.348
6.105	0.256
6.110	1.307
6.115	1.043
6.120	0.759
6.125	1.476
6.130	0.407
6.135	0.449
6.140	1.047
6.145	0.602
6.150	0.913
6.155	0.756
6.160	0.452
6.165	1.081
6.170	0.860
6.175	0.805
6.180	0.965
6.185	0.988
6.190	0.494
6.195	0.801
6.200	0.768
6.205	0.299
6.210	0.337
6.215	1.117
6.220	1.231
6.225	1.326
6.230	0.796
6.235	1.596
6.240	0.597
6.245	0.736
6.250	0.557
6.255	0.236
6.260	1.568
6.265	0.541
6.270	0.427
6.275	0.595
6.280	0.460
6.285	0.830
6.290	1.087
6.295	0.807
6.300	0.399
6.305	0.660
6.310	0.725
6.315	0.868
6.320	0.166
6.325	0.562
6.330	1.091
6.335	1.130
6.340	0.727
6.345	1.098
6.350	0.328
6.355	0.523
6.360	0.550
6.365	0.140
6.370	0.898
6.375	0.474
6.380	0.556
6.385	0.258
6.390	0.349
6.395	0.152
6.400	0.237
6.405	1.084
6.410	0.529
6.415	0.591
6.420	0.873
6.425	0.507
6.430	0.301
6.435	0.948
6.440	0.501
6.445	0.359
6.450	0.220
6.455	0.235
6.460	0.740
6.465	0.620
6.470	1.079
6.475	0.680
6.480	0.607
6.485	0.118
6.490	1.209
6.495	0.457
6.500	0.928
6.505	0.740
6.510	0.729
6.515	1.581
6.520	0.249
6.525	0.080
6.530	0.415
6.535	0.802
6.540	0.264
6.545	0.413
6.550	0.548
6.555	0.648
6.560	0.267
6.565	0.757
6.570	1.046
6.575	0.935
6.580	1.858
6.585	0.901
6.590	1.252
6.595	0.967
6.600	1.245
6.605	0.857
6.610	1.088
6.615	0.271
6.620	0.279
6.625	0.261
6.630	0.433
6.635	0.126
6.640	1.061
6.645	1.009
6.650	0.915
6.655	0.453
6.660	0.216
6.665	1.348
6.670	0.866
6.675	0.325
6.680	0.350
6.685	0.174
6.690	0.621
6.695	0.938
6.700	0.792
6.705	0.389
6.710	0.931
6.715	0.144
6.720	0.681
6.725	0.472
6.730	0.471
6.735	0.110
6.740	0.478
6.745	0.651
6.750	0.586
6.755	0.243
6.760	0.814
6.765	0.165
6.770	0.820
6.775	1.086
6.780	0.768
6.785	0.282
6.790	0.370
6.795	0.921
6.800	0.712
6.805	1.020
6.810	0.281
6.815	0.394
6.820	0.438
6.825	0.175
6.830	0.798
6.835	0.871
6.840	0.962
6.845	0.585
6.850	1.033
6.855	0.379
6.860	0.972
6.865	1.107
6.870	0.751
6.875	0.333
6.880	1.468
6.885	0.364
6.890	1.045
6.895	0.660
6.900	0.826
6.905	0.556
6.910	0.938
6.915	0.869
6.920	1.253
6.925	0.280
6.930	0.470
6.935	0.657
6.940	0.320
6.945	0.323
6.950	0.377
6.955	1.317
6.960	0.492
6.965	0.829
6.970	0.661
6.975	0.110
6.980	0.714
6.985	0.148
6.990	0.731
6.995	0.759
7.000	0.777
7.005	0.933
7.010	0.613
7.015	0.958
7.020	0.508
7.025	0.583
7.030	0.870
7.035	0.655
7.040	0.957
7.045	1.152
7.050	0.346
7.055	0.922
7.060	0.160
7.065	0.579
7.070	0.442
7.075	0.620
7.080	0.306
7.085	0.852
7.090	0.255
7.095	0.651
7.100	0.092
7.105	0.312
7.110	0.145
7.115	1.070
7.120	0.632
7.125	1.264
7.130	0.059
7.135	1.151
7.140	0.879
7.145	0.800
7.150	0.505
7.155	0.511
7.160	0.237
7.165	0.526
7.170	0.321
7.175	0.836
7.180	0.580
7.185	0.387
7.190	0.298
7.195	1.047
7.200	0.494
7.205	0.221
7.210	0.594
7.215	0.458
7.220	0.733
7.225	0.918
7.230	0.194
7.235	0.453
7.240	0.157
7.245	0.390
7.250	0.274
7.255	0.195
7.260	0.807
7.265	1.224
7.270	1.042
7.275	1.036
7.280	1.140
7.285	0.471
7.290	0.611
7.295	0.740
7.300	0.937
7.305	1.463
7.310	0.024
7.315	0.624
7.320	0.541
7.325	0.730
7.330	0.379
7.335	0.257
7.340	0.928
7.345	0.149
7.350	0.356
7.355	1.378
7.360	1.151
7.365	0.736
7.370	0.733
7.375	0.667
7.380	0.437
7.385	1.223
7.390	1.028
7.395	0.406
7.400	0.435
7.405	0.897
7.410	1.702
7.415	0.685
7.420	1.107
7.425	0.622
7.430	0.355
7.435	0.454
7.440	0.634
7.445	0.345
7.450	0.523
7.455	0.262
7.460	0.168
7.465	1.343
7.470	0.490
7.475	0.092
7.480	0.784
7.485	0.336
7.490	1.076
7.495	0.400
7.500	0.264
7.505	0.284
7.510	0.264
7.515	1.357
7.520	0.291
7.525	1.261
7.530	0.579
7.535	0.439
7.540	0.399
7.545	0.524
7.550	0.850
7.555	0.779
7.560	0.338
7.565	0.784
7.570	0.681
7.575	1.525
7.580	0.890
7.585	0.418
7.590	1.073
7.595	0.302
7.600	0.854
7.605	0.551
7.610	0.504
7.615	0.313
7.620	0.194
7.625	0.359
7.630	0.672
7.635	0.222
7.640	1.073
7.645	1.330
7.650	0.754
7.655	0.574
7.660	0.677
7.665	0.369
7.670	0.444
7.675	1.475
7.680	0.573
7.685	1.000
7.690	1.008
7.695	0.597
7.700	1.041
7.705	0.816
7.710	0.520
7.715	0.500
7.720	0.558
7.725	0.724
7.730	0.218
7.735	0.292
7.740	1.358
7.745	0.468
7.750	0.358
7.755	0.416
7.760	0.511
7.765	0.202
7.770	0.908
7.775	0.626
7.780	0.766
7.785	0.538
7.790	0.497
7.795	1.545
7.800	0.432
7.805	0.189
7.810	0.345
7.815	0.321
7.820	0.656
7.825	0.765
7.830	0.276
7.835	0.741
7.840	0.688
7.845	0.686
7.850	1.029
7.855	0.202
7.860	0.359
7.865	0.975
7.870	0.586
7.875	0.588
7.880	1.104
7.885	0.829
7.890	0.301
7.895	0.699
7.900	0.328
7.905	0.497
7.910	0.284
7.915	0.371
7.920	0.621
7.925	0.227
7.930	0.503
7.935	0.809
7.940	0.667
7.945	0.419
7.950	0.634
7.955	0.339
7.960	0.028
7.965	0.347
7.970	0.059
7.975	0.822
7.980	0.859
7.985	0.528
7.990	0.160
7.995	0.533
8.000	0.547
8.005	1.398
8.010	1.139
8.015	0.562
8.020	0.343
8.025	1.119
8.030	1.098
8.035	0.464
8.040	0.217
8.045	0.849
8.050	0.454
8.055	0.831
8.060	0.273
8.065	0.890
8.070	0.511
8.075	0.819
8.080	0.391
8.085	1.360
8.090	0.786
8.095	0.629
8.100	0.011
8.105	0.314
8.110	0.501
8.115	0.611
8.120	0.850
8.125	1.222
8.130	0.671
8.135	0.324
8.140	0.774
8.145	0.910
8.150	0.451
8.155	1.355
8.160	0.333
8.165	0.632
8.170	0.487
8.175	0.976
8.180	0.495
8.185	0.108
8.190	1.201
8.194	0.508
8.199	0.377
8.204	1.518
8.209	0.669
8.214	0.818
8.219	1.183
8.224	0.280
8.229	1.182
8.234	0.155
8.239	0.149
8.244	0.266
8.249	0.821
8.254	0.909
8.259	0.730
8.264	0.660
8.269	1.181
8.274	0.511
8.279	0.236
8.284	0.768
8.289	0.757
8.294	0.437
8.299	0.833
8.304	1.496
8.309	0.599
8.314	0.260
8.319	0.373
8.324	0.549
8.329	0.863
8.334	0.502
8.339	0.410
8.344	0.191
8.349	0.480
8.354	0.303
8.359	0.702
8.364	0.414
8.369	0.614
8.374	0.687
8.379	0.463
8.384	0.616
8.389	0.970
8.394	0.995
8.399	0.745
8.404	0.298
8.409	1.412
8.414	0.512
8.419	1.098
8.424	0.568
8.429	0.695
8.434	0.490
8.439	0.906
8.444	0.424
8.449	0.976
8.454	0.310
8.459	0.918
8.464	0.874
8.469	0.201
8.474	1.367
8.479	0.197
8.484	0.358
8.489	0.592
8.494	0.447
8.499	0.301
8.504	0.380
8.509	0.555
8.514	0.376
8.519	0.582
8.524	1.152
8.529	0.133
8.534	0.558
8.539	1.150
8.544	0.552
8.549	0.403
8.554	0.501
8.559	0.409
8.564	0.720
8.569	0.429
8.574	0.499
8.579	0.234
8.584	1.187
8.589	0.605
8.594	0.573
8.599	0.971
8.604	0.602
8.609	0.563
8.614	0.416
8.619	0.481
8.624	0.345
8.629	1.147
8.634	0.777
8.639	0.916
8.644	0.341
8.649	0.681
8.654	0.836
8.659	0.472
8.664	1.120
8.669	0.252
8.674	0.169
8.679	0.355
8.684	0.282
8.689	0.393
8.694	0.746
8.699	0.364
8.704	0.534
8.709	0.791
8.714	0.701
8.719	0.279
8.724	0.846
8.729	1.577
8.734	0.831
8.739	0.792
8.744	0.635
8.749	0.756
8.754	0.540
8.759	0.203
8.764	0.985
8.769	1.490
8.774	0.416
8.779	0.632
8.784	0.466
8.789	0.637
8.794	0.672
8.799	0.460
8.804	0.437
8.809	1.224
8.814	0.507
8.819	1.075
8.824	0.573
8.829	0.759
8.834	0.500
8.839	1.107
8.844	0.710
8.849	0.841
8.854	1.404
8.859	0.910
8.864	1.028
8.869	0.507
8.874	0.650
8.879	1.082
8.884	0.360
8.889	0.677
8.894	0.803
8.899	1.141
8.904	0.658
8.909	0.270
8.914	0.803
8.919	0.821
8.924	0.294
8.929	1.052
8.934	1.091
8.939	0.836
8.944	0.925
8.949	1.076
8.954	1.003
8.959	0.839
8.964	0.055
8.969	0.707
8.974	0.089
8.979	0.916
8.984	0.948
8.989	0.233
8.994	0.178
8.999	0.578
9.004	0.798
9.009	0.099
9.014	0.327
9.019	0.914
9.024	0.272
9.029	0.784
9.034	0.306
9.039	1.128
9.044	0.665
9.049	0.489
9.054	0.627
9.059	0.590
9.064	0.468
9.069	0.737
9.074	0.229
9.079	1.491
9.084	0.756
9.089	0.359
9.094	0.477
9.099	0.410
9.104	0.826
9.109	0.785
9.114	0.303
9.119	0.174
9.124	0.718
9.129	0.687
9.134	1.191
9.139	0.690
9.144	0.275
9.149	0.977
9.154	1.035
9.159	0.621
9.164	0.583
9.169	0.479
9.174	0.506
9.179	1.162
9.184	1.279
9.189	0.283
9.194	0.629
9.199	0.396
9.204	0.386
9.209	0.246
9.214	0.526
9.219	0.948
9.224	0.329
9.229	0.427
9.234	0.169
9.239	1.065
9.244	0.560
9.249	0.232
9.254	0.885
9.259	0.736
9.264	1.088
9.269	0.715
9.274	0.237
9.279	0.810
9.284	0.738
9.289	0.298
9.294	0.649
9.299	0.219
9.304	1.502
9.309	0.459
9.314	0.938
9.319	0.757
9.324	1.117
9.329	0.546
9.334	0.456
9.339	1.096
9.344	0.531
9.349	0.679
9.354	0.552
9.359	0.577
9.364	0.502
9.369	0.844
9.374	0.499
9.379	0.589
9.384	1.122
9.389	0.614
9.394	0.557
9.399	0.163
9.404	1.222
9.409	0.154
9.414	0.839
9.419	0.965
9.424	1.020
9.429	0.738
9.434	0.490
9.439	0.478
9.444	0.801
9.449	0.826
9.454	0.665
9.459	0.500
9.464	0.888
9.469	0.293
9.474	0.599
9.479	0.923
9.484	0.349
9.489	0.313
9.494	0.569
9.499	0.650
9.504	0.490
9.509	0.689
9.514	0.150
9.519	0.413
9.524	0.255
9.529	0.767
9.534	0.283
9.539	1.656
9.544	0.304
9.549	0.895
9.554	0.564
9.559	0.512
9.564	1.254
9.569	0.564
9.574	0.227
9.579	0.442
9.584	0.588
9.589	0.475
9.594	0.413
9.599	1.093
9.604	0.810
9.609	0.922
9.614	0.783
9.619	0.684
9.624	0.627
9.629	0.318
9.634	0.433
9.639	0.355
9.644	0.711
9.649	0.739
9.654	0.410
9.659	1.355
9.664	0.378
9.669	0.606
9.674	0.413
9.679	1.263
9.684	0.958
9.689	0.869
9.694	0.174
9.699	0.458
9.704	0.381
9.709	1.071
9.714	1.512
9.719	1.061
9.724	0.450
9.729	0.079
9.734	0.830
9.739	0.460
9.744	0.063
9.749	1.087
9.754	0.663
9.759	1.202
9.764	0.647
9.769	0.442
9.774	1.130
9.779	0.964
9.784	0.382
9.789	1.426
9.794	0.494
9.799	1.633
9.804	1.027
9.809	0.867
9.814	0.816
9.819	0.499
9.824	0.252
9.829	0.489
9.834	1.108
9.839	0.478
9.844	0.557
9.849	0.490
9.854	0.247
9.859	0.136
9.864	1.039
9.869	0.627
9.874	0.296
9.879	0.371
9.884	0.512
9.889	0.118
9.894	0.102
9.899	0.465
9.904	0.478
9.909	0.817
9.914	0.060
9.919	0.187
9.924	0.576
9.929	0.733
9.934	0.394
9.939	0.314
9.944	0.557
9.949	0.687
9.954	1.180
9.959	0.636
9.964	1.309
9.969	0.347
9.974	1.654
9.979	0.590
9.984	0.247
9.989	1.071
9.994	0.203
[truncated: 1 more rows]
