# Supplementary material for: Chemometric Analysis of a Ternary Mixture of Caffeine, Quinic Acid, and Nicotinic Acid by Terahertz Spectroscopy
Source: ACS Omega. 2022 Sep 27;7(40):35783–91. doi: 10.1021/acsomega.2c03808 (PMC9558605; doi:10.1021/acsomega.2c03808)
Supplement: Supplementary file 2 — ao2c03808_si_002.zip [file ao2c03808_si_002.zip › data_and_codes/extended_data/id0-48_run001/fda-6-7.csv]

0.000	1129.823
0.005	684.206
0.010	636.122
0.015	1138.600
0.020	1554.830
0.025	214.195
0.030	570.321
0.035	688.531
0.040	521.449
0.045	1139.326
0.050	805.248
0.055	1525.896
0.060	511.021
0.065	105.687
0.070	1096.806
0.075	1135.915
0.080	1414.086
0.085	1107.660
0.090	228.311
0.095	368.411
0.100	703.570
0.105	1069.406
0.110	1594.358
0.115	1234.714
0.120	3298.238
0.125	2855.193
0.130	1788.324
0.135	2905.282
0.140	3355.477
0.145	3610.319
0.150	4044.756
0.155	3870.804
0.160	3418.020
0.165	2606.960
0.170	2204.048
0.175	3418.079
0.180	3919.523
0.185	3491.348
0.190	4523.524
0.195	5942.126
0.200	6479.358
0.205	5899.116
0.210	6202.904
0.215	5980.857
0.220	6875.558
0.225	6669.780
0.230	7454.520
0.235	8717.496
0.240	7795.422
0.245	7635.454
0.250	7614.395
0.255	7558.799
0.260	7292.301
0.265	8230.162
0.270	8163.176
0.275	9699.023
0.280	9416.258
0.285	8427.657
0.290	8749.210
0.295	9328.509
0.300	9032.516
0.305	8913.165
0.310	9572.712
0.315	9100.207
0.320	9388.880
0.325	9233.169
0.330	9967.779
0.335	9297.656
0.340	9307.649
0.345	9037.694
0.350	9975.050
0.355	10122.609
0.360	9135.784
0.365	9981.738
0.370	10634.213
0.375	10326.795
0.380	9355.063
0.385	9652.397
0.390	9353.339
0.395	9453.088
0.400	9007.182
0.405	9359.183
0.410	9333.399
0.415	9283.803
0.420	8921.486
0.425	8911.897
0.430	9177.684
0.435	8661.468
0.440	8654.395
0.445	9387.928
0.450	9705.311
0.455	9045.250
0.460	9704.778
0.465	9103.817
0.470	9088.378
0.475	9106.351
0.480	9163.173
0.485	9230.499
0.490	9117.784
0.495	8849.831
0.500	8661.267
0.505	8831.141
0.510	8712.494
0.515	8697.834
0.520	8624.301
0.525	8611.186
0.530	8323.530
0.535	8373.266
0.540	8812.850
0.545	8588.952
0.550	7706.718
0.555	5512.813
0.560	3851.478
0.565	7150.205
0.570	8114.108
0.575	8360.469
0.580	8729.215
0.585	8561.324
0.590	8365.403
0.595	8570.083
0.600	8635.623
0.605	8135.890
0.610	8322.286
0.615	8315.037
0.620	7944.494
0.625	7925.600
0.630	7897.503
0.635	7810.869
0.640	7676.612
0.645	7614.266
0.650	7424.984
0.655	7797.054
0.660	7532.888
0.665	7317.250
0.670	7523.292
0.675	7576.566
0.680	7416.463
0.685	7420.569
0.690	7261.289
0.695	7253.445
0.700	7161.617
0.705	6724.800
0.710	6844.480
0.715	6772.464
0.720	6521.139
0.725	6515.111
0.730	6377.829
0.735	6278.119
0.740	6300.827
0.745	5817.244
0.750	4766.759
0.755	3365.745
0.760	5166.676
0.765	5679.353
0.770	5740.033
0.775	5931.917
0.780	5992.052
0.785	5840.123
0.790	5710.351
0.795	5895.169
0.800	5670.135
0.805	5574.299
0.810	5530.265
0.815	5423.834
0.820	5390.160
0.825	5358.841
0.830	5063.027
0.835	5124.270
0.840	5176.368
0.845	4898.653
0.850	4862.490
0.855	4999.341
0.860	4863.002
0.865	4884.144
0.870	4842.592
0.875	4814.964
0.880	4876.086
0.885	4775.669
0.890	4736.772
0.895	4821.993
0.900	4675.917
0.905	4533.529
0.910	4644.877
0.915	4507.381
0.920	4329.643
0.925	4322.666
0.930	4292.354
0.935	4242.462
0.940	4148.852
0.945	4014.297
0.950	4019.730
0.955	3995.296
0.960	3838.635
0.965	3803.126
0.970	3775.863
0.975	3786.958
0.980	3555.704
0.985	3355.356
0.990	2377.546
0.995	3064.275
1.000	3336.844
1.005	3666.910
1.010	3662.301
1.015	3440.616
1.020	3506.414
1.025	3528.615
1.030	3447.345
1.035	3312.766
1.040	3236.888
1.045	3261.554
1.050	3214.796
1.055	3006.391
1.060	3040.938
1.065	3046.825
1.070	2919.844
1.075	2780.581
1.080	2745.697
1.085	2599.607
1.090	2224.442
1.095	1165.650
1.100	177.865
1.105	1026.092
1.110	1664.956
1.115	958.406
1.120	1711.260
1.125	2307.321
1.130	2513.150
1.135	2522.469
1.140	2449.970
1.145	2385.003
1.150	2062.781
1.155	1219.242
1.160	882.803
1.165	156.767
1.170	702.285
1.175	1628.759
1.180	1985.147
1.185	2148.594
1.190	2228.286
1.195	2137.168
1.200	2146.985
1.205	1867.173
1.210	723.399
1.215	1512.395
1.220	1936.942
1.225	1904.352
1.230	1080.754
1.235	1423.664
1.240	1941.780
1.245	2207.747
1.250	2206.610
1.255	2222.509
1.260	2204.481
1.265	2120.968
1.270	2164.154
1.275	2090.250
1.280	1934.499
1.285	1987.329
1.290	2017.976
1.295	1874.560
1.300	1910.166
1.305	1915.919
1.310	1853.967
1.315	1850.141
1.320	1804.475
1.325	1615.890
1.330	1732.201
1.335	1712.983
1.340	1717.057
1.345	1748.762
1.350	1617.690
1.355	1618.223
1.360	1668.148
1.365	1608.972
1.370	1576.214
1.375	1608.407
1.380	1609.305
1.385	1542.179
1.390	1522.594
1.395	1478.165
1.400	1405.161
1.405	1197.716
1.410	542.342
1.415	13.609
1.420	801.147
1.425	1232.333
1.430	1397.100
1.435	1500.379
1.440	1496.513
1.445	1465.341
1.450	1519.723
1.455	1551.321
1.460	1488.284
1.465	1492.439
1.470	1515.969
1.475	1458.283
1.480	1429.269
1.485	1418.692
1.490	1413.405
1.495	1375.270
1.500	1315.932
1.505	1321.760
1.510	1316.036
1.515	1267.921
1.520	1243.902
1.525	1264.134
1.530	1242.099
1.535	1216.422
1.540	1200.936
1.545	1147.653
1.550	1190.995
1.555	1160.980
1.560	1146.946
1.565	1187.213
1.570	1153.191
1.575	1107.876
1.580	1125.429
1.585	1109.990
1.590	1029.203
1.595	985.678
1.600	847.552
1.605	300.550
1.610	533.064
1.615	820.475
1.620	903.292
1.625	903.393
1.630	868.784
1.635	845.136
1.640	817.909
1.645	742.784
1.650	684.418
1.655	561.426
1.660	223.856
1.665	49.208
1.670	30.383
1.675	50.082
1.680	104.177
1.685	349.614
1.690	512.878
1.695	583.734
1.700	579.581
1.705	530.446
1.710	391.971
1.715	92.684
1.720	36.918
1.725	49.605
1.730	275.585
1.735	461.132
1.740	547.321
1.745	585.572
1.750	605.630
1.755	589.893
1.760	573.108
1.765	340.657
1.770	421.896
1.775	521.048
1.780	550.620
1.785	538.764
1.790	512.093
1.795	374.026
1.800	129.755
1.805	286.016
1.810	456.210
1.815	507.980
1.820	513.572
1.825	515.868
1.830	508.296
1.835	494.260
1.840	480.032
1.845	473.040
1.850	452.148
1.855	428.437
1.860	393.667
1.865	298.393
1.870	78.519
1.875	85.220
1.880	284.692
1.885	373.807
1.890	402.856
1.895	415.302
1.900	417.849
1.905	409.595
1.910	385.575
1.915	351.097
1.920	165.461
1.925	24.989
1.930	236.797
1.935	334.831
1.940	365.360
1.945	374.254
1.950	368.424
1.955	366.373
1.960	356.967
1.965	348.046
1.970	344.291
1.975	340.871
1.980	331.224
1.985	326.967
1.990	320.180
1.995	312.295
2.000	305.446
2.005	298.890
2.010	293.015
2.015	287.160
2.020	235.376
2.025	247.025
2.030	251.324
2.035	232.649
2.040	181.426
2.045	46.917
2.050	132.133
2.055	183.596
2.060	192.536
2.065	187.088
2.070	171.727
2.075	129.285
2.080	61.807
2.085	118.014
2.090	133.660
2.095	134.003
2.100	128.129
2.105	121.501
2.110	116.255
2.115	114.235
2.120	109.764
2.125	110.091
2.130	109.451
2.135	109.620
2.140	110.589
2.145	106.480
2.150	100.805
2.155	90.967
2.160	71.366
2.165	19.834
2.170	0.834
2.175	36.333
2.180	67.130
2.185	77.007
2.190	71.715
2.195	37.462
2.200	5.732
2.205	18.467
2.210	48.042
2.215	54.602
2.220	31.716
2.225	6.083
2.230	7.409
2.235	34.988
2.240	47.612
2.245	48.574
2.250	45.103
2.255	41.728
2.260	29.558
2.265	7.009
2.270	7.554
2.275	4.265
2.280	27.284
2.285	42.445
2.290	51.714
2.295	57.825
2.300	63.724
2.305	67.099
2.310	71.746
2.315	74.475
2.320	71.016
2.325	70.721
2.330	78.088
2.335	80.948
2.340	78.863
2.345	60.085
2.350	14.943
2.355	50.954
2.360	69.495
2.365	68.810
2.370	29.248
2.375	39.592
2.380	64.627
2.385	66.376
2.390	30.826
2.395	3.327
2.400	8.388
2.405	32.611
2.410	58.245
2.415	70.623
2.420	76.429
2.425	79.976
2.430	75.693
2.435	67.234
2.440	76.808
2.445	77.470
2.450	65.489
2.455	63.401
2.460	47.401
2.465	10.957
2.470	8.280
2.475	20.475
2.480	46.093
2.485	60.758
2.490	67.857
2.495	71.003
2.500	71.360
2.505	70.866
2.510	69.800
2.515	70.625
2.520	69.947
2.525	69.400
2.530	68.981
2.535	67.926
2.540	67.771
2.545	67.514
2.550	66.631
2.555	64.614
2.560	64.168
2.565	65.139
2.570	56.230
2.575	54.172
2.580	57.698
2.585	60.089
2.590	58.302
2.595	55.115
2.600	52.803
2.605	50.638
2.610	46.632
2.615	43.661
2.620	38.010
2.625	32.095
2.630	19.143
2.635	5.426
2.640	2.338
2.645	1.171
2.650	2.137
2.655	7.011
2.660	12.490
2.665	13.367
2.670	4.072
2.675	17.365
2.680	24.579
2.685	27.049
2.690	14.339
2.695	8.539
2.700	21.693
2.705	27.835
2.710	28.715
2.715	29.711
2.720	29.375
2.725	26.765
2.730	26.667
2.735	23.610
2.740	21.842
2.745	19.455
2.750	18.212
2.755	15.873
2.760	13.227
2.765	7.849
2.770	1.762
2.775	0.599
2.780	1.557
2.785	1.531
2.790	4.780
2.795	8.080
2.800	10.457
2.805	14.408
2.810	15.736
2.815	20.087
2.820	20.748
2.825	22.173
2.830	22.252
2.835	23.025
2.840	23.216
2.845	23.015
2.850	21.940
2.855	23.384
2.860	22.840
2.865	20.172
2.870	20.933
2.875	19.654
2.880	12.871
2.885	3.091
2.890	1.571
2.895	4.472
2.900	11.837
2.905	14.599
2.910	17.306
2.915	17.240
2.920	16.552
2.925	17.054
2.930	17.119
2.935	15.320
2.940	14.677
2.945	14.277
2.950	12.822
2.955	10.380
2.960	9.097
2.965	3.859
2.970	0.945
2.975	1.013
2.980	2.499
2.985	0.943
2.990	4.239
2.995	5.545
3.000	5.375
3.005	2.580
3.010	0.311
3.015	1.358
3.020	1.119
3.025	1.947
3.030	0.776
3.035	3.209
3.040	5.759
3.045	1.302
3.050	0.893
3.055	2.386
3.060	3.203
3.065	5.281
3.070	4.550
3.075	5.503
3.080	5.293
3.085	4.604
3.090	6.132
3.095	5.439
3.100	5.046
3.105	6.030
3.110	6.271
3.115	6.074
3.120	6.451
3.125	6.580
3.130	3.094
3.135	1.749
3.140	1.501
3.145	1.041
3.150	2.780
3.155	3.936
3.160	4.450
3.165	2.065
3.170	0.387
3.175	0.526
3.180	2.773
3.185	2.911
3.190	1.091
3.195	3.452
3.200	4.754
3.205	5.164
3.210	5.550
3.215	2.879
3.220	2.550
3.225	3.431
3.230	4.116
3.235	2.063
3.240	2.070
3.245	2.830
3.250	4.021
3.255	5.022
3.260	5.952
3.265	6.272
3.270	5.635
3.275	4.691
3.280	5.340
3.285	3.469
3.290	4.207
3.295	5.433
3.300	3.479
3.305	4.075
3.310	4.438
3.315	4.511
3.320	3.977
3.325	2.922
3.330	2.020
3.335	1.863
3.340	0.305
3.345	0.652
3.350	3.289
3.355	3.567
3.360	3.819
3.365	4.108
3.370	3.777
3.375	4.239
3.380	4.521
3.385	2.446
3.390	5.082
3.395	3.271
3.400	3.049
3.405	2.743
3.410	2.874
3.415	3.581
3.420	2.183
3.425	3.291
3.430	2.750
3.435	2.392
3.440	2.589
3.445	3.018
3.450	2.242
3.455	2.856
3.460	3.156
3.465	3.746
3.470	2.925
3.475	2.535
3.480	2.849
3.485	3.428
3.490	2.360
3.495	3.342
3.500	2.636
3.505	1.561
3.510	2.969
3.515	2.134
3.520	1.230
3.525	2.733
3.530	2.008
3.535	2.713
3.540	2.535
3.545	0.526
3.550	1.523
3.555	1.393
3.560	2.251
3.565	2.881
3.570	1.460
3.575	2.216
3.580	1.661
3.585	3.038
3.590	2.639
3.595	2.468
3.600	0.878
3.605	0.913
3.610	0.546
3.615	0.820
3.620	0.388
3.625	1.183
3.630	1.317
3.635	1.755
3.640	2.236
3.645	0.792
3.650	0.323
3.655	0.596
3.660	0.884
3.665	0.687
3.670	0.381
3.675	0.374
3.680	1.222
3.685	1.767
3.690	0.784
3.695	0.747
3.700	1.107
3.705	0.592
3.710	0.707
3.715	2.054
3.720	1.739
3.725	0.706
3.730	1.545
3.735	0.318
3.740	1.006
3.745	1.637
3.750	2.069
3.755	1.377
3.760	0.820
3.765	0.816
3.770	1.485
3.775	1.392
3.780	0.645
3.785	0.941
3.790	1.912
3.795	1.816
3.800	1.181
3.805	0.230
3.810	0.884
3.815	0.750
3.820	0.914
3.825	0.315
3.830	0.798
3.835	0.091
3.840	1.409
3.845	1.465
3.850	1.202
3.855	2.117
3.860	1.231
3.865	0.752
3.870	0.996
3.875	1.275
3.880	1.528
3.885	1.107
3.890	1.352
3.895	1.469
3.900	0.292
3.905	1.709
3.910	0.715
3.915	1.533
3.920	1.296
3.925	1.321
3.930	1.209
3.935	1.285
3.940	0.715
3.945	1.191
3.950	1.182
3.955	1.006
3.960	0.562
3.965	0.808
3.970	0.388
3.975	0.688
3.980	0.837
3.985	0.440
3.990	0.728
3.995	1.236
4.000	0.569
4.005	0.619
4.010	1.462
4.015	0.936
4.020	0.905
4.025	0.746
4.030	0.577
4.035	0.303
4.040	0.350
4.045	1.119
4.050	0.554
4.055	0.404
4.060	1.343
4.065	1.064
4.070	0.809
4.075	1.180
4.080	0.865
4.085	0.669
4.090	0.285
4.095	0.440
4.100	0.133
4.105	0.668
4.110	0.925
4.115	0.468
4.120	0.699
4.125	1.246
4.130	0.354
4.135	1.160
4.140	1.042
4.145	0.860
4.150	1.468
4.155	1.058
4.160	1.217
4.165	0.570
4.170	0.194
4.175	0.544
4.180	0.622
4.185	0.422
4.190	0.368
4.195	1.361
4.200	0.577
4.205	0.623
4.210	0.954
4.215	0.713
4.220	1.083
4.225	0.731
4.230	0.520
4.235	0.209
4.240	0.412
4.245	0.446
4.250	0.449
4.255	0.181
4.260	0.950
4.265	0.812
4.270	0.169
4.275	0.844
4.280	0.205
4.285	0.129
4.290	0.727
4.295	0.540
4.300	0.300
4.305	0.196
4.310	1.289
4.315	0.984
4.320	0.403
4.325	0.281
4.330	1.357
4.335	0.515
4.340	1.136
4.345	0.542
4.350	0.594
4.355	1.115
4.360	0.113
4.365	0.904
4.370	1.003
4.375	0.157
4.380	0.474
4.385	0.640
4.390	0.766
4.395	0.158
4.400	0.654
4.405	0.453
4.410	0.489
4.415	0.596
4.420	0.848
4.425	0.734
4.430	0.463
4.435	0.752
4.440	0.116
4.445	1.108
4.450	0.757
4.455	0.338
4.460	1.329
4.465	0.499
4.470	0.742
4.475	0.099
4.480	0.469
4.485	0.622
4.490	0.049
4.495	0.725
4.500	1.049
4.505	0.576
4.510	0.749
4.515	0.957
4.520	1.140
4.525	0.964
4.530	0.244
4.535	1.627
4.540	0.853
4.545	0.551
4.550	0.755
4.555	1.128
4.560	0.389
4.565	0.692
4.570	0.696
4.575	0.715
4.580	0.202
4.585	0.803
4.590	0.141
4.595	0.946
4.600	0.470
4.605	0.512
4.610	0.220
4.615	0.633
4.620	1.113
4.625	0.483
4.630	1.180
4.635	1.153
4.640	0.391
4.645	0.385
4.650	0.242
4.655	0.897
4.660	0.682
4.665	0.387
4.670	0.850
4.675	1.247
4.680	0.456
4.685	0.850
4.690	0.133
4.695	0.916
4.700	1.239
4.705	0.727
4.710	0.069
4.715	0.887
4.720	0.689
4.725	0.739
4.730	0.890
4.735	0.222
4.740	0.676
4.745	1.013
4.750	0.905
4.755	0.654
4.760	0.633
4.765	0.069
4.770	0.368
4.775	0.238
4.780	1.009
4.785	0.284
4.790	0.327
4.795	0.737
4.800	0.505
4.805	1.000
4.810	1.272
4.815	1.567
4.820	1.477
4.825	0.867
4.830	1.237
4.835	0.364
4.840	0.671
4.845	1.189
4.850	1.188
4.855	0.355
4.860	0.664
4.865	0.123
4.870	0.732
4.875	1.189
4.880	0.369
4.885	0.480
4.890	0.595
4.895	0.820
4.900	1.079
4.905	0.698
4.910	1.541
4.915	0.665
4.920	0.328
4.925	1.166
4.930	1.079
4.935	0.814
4.940	0.460
4.945	0.867
4.950	0.227
4.955	0.489
4.960	0.535
4.965	0.664
4.970	0.215
4.975	0.593
4.980	0.834
4.985	0.938
4.990	0.653
4.995	0.517
5.000	0.499
5.005	0.067
5.010	0.500
5.015	0.380
5.020	0.188
5.025	0.678
5.030	0.825
5.035	0.959
5.040	0.697
5.045	0.666
5.050	0.871
5.055	0.271
5.060	0.277
5.065	0.995
5.070	0.867
5.075	0.437
5.080	0.820
5.085	0.381
5.090	1.573
5.095	0.251
5.100	0.889
5.105	0.286
5.110	0.799
5.115	0.316
5.120	1.218
5.125	0.611
5.130	0.476
5.135	0.336
5.140	0.352
5.145	0.770
5.150	0.517
5.155	0.487
5.160	0.569
5.165	0.711
5.170	0.768
5.175	0.102
5.180	0.150
5.185	0.692
5.190	0.349
5.195	0.142
5.200	0.200
5.205	1.417
5.210	0.240
5.215	0.804
5.220	0.665
5.225	0.424
5.230	1.458
5.235	0.329
5.240	0.358
5.245	0.809
5.250	1.335
5.255	1.609
5.260	0.811
5.265	0.693
5.270	0.701
5.275	1.280
5.280	1.673
5.285	0.437
5.290	0.185
5.295	0.905
5.300	0.559
5.305	0.273
5.310	1.273
5.315	0.695
5.320	1.062
5.325	0.484
5.330	0.631
5.335	0.445
5.340	0.482
5.345	0.465
5.350	0.588
5.355	0.567
5.360	0.494
5.365	0.867
5.370	0.570
5.375	0.281
5.380	0.312
5.385	0.367
5.390	0.193
5.395	0.363
5.400	0.460
5.405	0.147
5.410	0.942
5.415	1.181
5.420	0.754
5.425	0.929
5.430	0.698
5.435	0.965
5.440	0.704
5.445	0.411
5.450	0.483
5.455	0.587
5.460	0.433
5.465	0.796
5.470	1.050
5.475	0.711
5.480	0.905
5.485	0.699
5.490	0.999
5.495	0.492
5.500	0.403
5.505	0.830
5.510	0.953
5.515	0.757
5.520	0.826
5.525	0.303
5.530	0.519
5.535	0.288
5.540	1.426
5.545	0.164
5.550	0.599
5.555	0.539
5.560	0.366
5.565	0.905
5.570	0.211
5.575	0.875
5.580	0.668
5.585	0.414
5.590	0.518
5.595	0.255
5.600	0.509
5.605	0.554
5.610	0.661
5.615	0.029
5.620	1.658
5.625	0.170
5.630	0.692
5.635	0.446
5.640	0.272
5.645	0.683
5.650	0.963
5.655	0.912
5.660	1.002
5.665	0.795
5.670	0.573
5.675	0.630
5.680	0.396
5.685	0.375
5.690	0.442
5.695	1.402
5.700	0.396
5.705	0.408
5.710	0.203
5.715	0.498
5.720	0.080
5.725	0.732
5.730	0.268
5.735	0.517
5.740	0.424
5.745	0.262
5.750	0.829
5.755	0.829
5.760	0.609
5.765	0.698
5.770	0.417
5.775	0.198
5.780	0.452
5.785	0.313
5.790	0.727
5.795	1.062
5.800	0.191
5.805	0.992
5.810	0.350
5.815	1.102
5.820	0.674
5.825	0.837
5.830	0.488
5.835	0.503
5.840	0.649
5.845	0.410
5.850	0.696
5.855	0.878
5.860	0.301
5.865	0.783
5.870	1.568
5.875	0.562
5.880	0.506
5.885	0.376
5.890	0.077
5.895	1.176
5.900	0.622
5.905	0.325
5.910	0.770
5.915	0.671
5.920	1.181
5.925	0.701
5.930	0.505
5.935	0.678
5.940	0.225
5.945	0.696
5.950	0.950
5.955	1.077
5.960	0.262
5.965	0.860
5.970	1.337
5.975	0.887
5.980	0.436
5.985	0.589
5.990	0.603
5.995	0.266
6.000	0.800
6.005	0.362
6.010	0.784
6.015	0.492
6.020	0.390
6.025	0.541
6.030	0.162
6.035	0.437
6.040	0.417
6.045	0.450
6.050	0.088
6.055	0.762
6.060	0.910
6.065	0.978
6.070	0.317
6.075	0.259
6.080	0.232
6.085	0.196
6.090	0.663
6.095	1.180
6.100	0.645
6.105	0.269
6.110	0.606
6.115	0.301
6.120	0.249
6.125	0.568
6.130	1.297
6.135	0.035
6.140	0.485
6.145	0.674
6.150	0.357
6.155	0.491
6.160	0.739
6.165	0.314
6.170	0.254
6.175	0.707
6.180	0.348
6.185	0.887
6.190	0.621
6.195	0.543
6.200	0.747
6.205	0.951
6.210	0.526
6.215	0.216
6.220	0.204
6.225	0.698
6.230	1.118
6.235	1.014
6.240	0.587
6.245	0.390
6.250	0.411
6.255	0.357
6.260	0.316
6.265	0.263
6.270	1.028
6.275	0.582
6.280	1.413
6.285	1.051
6.290	0.164
6.295	0.509
6.300	0.261
6.305	0.581
6.310	0.467
6.315	0.719
6.320	1.107
6.325	0.480
6.330	0.138
6.335	0.791
6.340	0.545
6.345	0.893
6.350	0.522
6.355	0.789
6.360	0.131
6.365	0.219
6.370	0.258
6.375	0.605
6.380	0.568
6.385	0.607
6.390	0.122
6.395	0.595
6.400	0.325
6.405	0.279
6.410	0.916
6.415	0.159
6.420	1.288
6.425	0.605
6.430	0.817
6.435	0.611
6.440	0.733
6.445	0.733
6.450	0.334
6.455	0.402
6.460	0.807
6.465	0.566
6.470	0.768
6.475	0.400
6.480	0.823
6.485	0.623
6.490	1.206
6.495	1.093
6.500	0.755
6.505	0.895
6.510	0.902
6.515	1.217
6.520	0.386
6.525	0.253
6.530	0.376
6.535	0.480
6.540	0.865
6.545	0.790
6.550	0.229
6.555	0.767
6.560	0.454
6.565	0.757
6.570	0.995
6.575	0.528
6.580	0.619
6.585	0.791
6.590	0.525
6.595	0.541
6.600	0.945
6.605	0.339
6.610	0.812
6.615	0.794
6.620	0.669
6.625	0.399
6.630	1.161
6.635	0.308
6.640	0.859
6.645	0.285
6.650	0.758
6.655	0.922
6.660	0.583
6.665	0.438
6.670	0.694
6.675	1.079
6.680	0.459
6.685	0.584
6.690	0.775
6.695	0.463
6.700	0.784
6.705	0.653
6.710	0.227
6.715	0.918
6.720	0.928
6.725	0.116
6.730	0.139
6.735	0.756
6.740	0.620
6.745	1.005
6.750	0.034
6.755	1.054
6.760	0.654
6.765	0.386
6.770	0.905
6.775	0.961
6.780	0.289
6.785	0.807
6.790	0.814
6.795	1.427
6.800	0.359
6.805	1.225
6.810	0.212
6.815	0.980
6.820	0.255
6.825	0.911
6.830	0.676
6.835	0.436
6.840	0.613
6.845	0.586
6.850	0.064
6.855	0.705
6.860	1.009
6.865	0.318
6.870	1.072
6.875	0.885
6.880	0.904
6.885	0.351
6.890	0.927
6.895	0.795
6.900	1.189
6.905	0.425
6.910	0.129
6.915	0.302
6.920	0.417
6.925	0.331
6.930	0.567
6.935	0.704
6.940	1.387
6.945	0.748
6.950	0.759
6.955	1.092
6.960	0.897
6.965	0.884
6.970	0.764
6.975	1.312
6.980	0.308
6.985	0.103
6.990	0.635
6.995	0.421
7.000	1.416
7.005	0.940
7.010	0.665
7.015	0.372
7.020	0.994
7.025	0.541
7.030	0.645
7.035	0.516
7.040	0.435
7.045	0.707
7.050	0.782
7.055	0.860
7.060	0.648
7.065	0.235
7.070	0.957
7.075	0.599
7.080	0.425
7.085	0.626
7.090	0.739
7.095	0.735
7.100	0.779
7.105	0.716
7.110	0.918
7.115	0.824
7.120	1.010
7.125	1.041
7.130	0.740
7.135	0.948
7.140	1.219
7.145	0.705
7.150	0.484
7.155	0.820
7.160	0.697
7.165	0.295
7.170	0.783
7.175	0.096
7.180	0.577
7.185	0.744
7.190	0.769
7.195	0.963
7.200	0.802
7.205	0.928
7.210	0.059
7.215	0.668
7.220	1.239
7.225	1.156
7.230	0.831
7.235	0.042
7.240	1.159
7.245	0.867
7.250	0.535
7.255	0.687
7.260	0.770
7.265	0.618
7.270	0.588
7.275	0.225
7.280	1.208
7.285	1.008
7.290	0.962
7.295	0.072
7.300	0.293
7.305	0.856
7.310	0.380
7.315	0.515
7.320	1.586
7.325	1.673
7.330	0.548
7.335	0.906
7.340	0.620
7.345	0.464
7.350	0.956
7.355	1.186
7.360	0.731
7.365	0.477
7.370	0.532
7.375	0.540
7.380	0.242
7.385	0.864
7.390	0.777
7.395	0.384
7.400	0.534
7.405	0.175
7.410	0.798
7.415	0.330
7.420	1.293
7.425	0.308
7.430	0.510
7.435	0.623
7.440	0.412
7.445	0.595
7.450	0.475
7.455	0.544
7.460	0.750
7.465	0.487
7.470	0.409
7.475	0.321
7.480	0.995
7.485	1.169
7.490	0.709
7.495	0.592
7.500	0.855
7.505	0.644
7.510	0.470
7.515	0.241
7.520	0.984
7.525	0.433
7.530	1.224
7.535	0.340
7.540	1.065
7.545	0.522
7.550	0.450
7.555	0.324
7.560	0.893
7.565	0.785
7.570	0.807
7.575	0.586
7.580	0.695
7.585	1.161
7.590	0.319
7.595	0.651
7.600	0.303
7.605	0.432
7.610	0.764
7.615	0.703
7.620	0.507
7.625	0.897
7.630	0.567
7.635	0.469
7.640	0.718
7.645	0.850
7.650	0.876
7.655	0.272
7.660	0.116
7.665	0.895
7.670	0.466
7.675	0.711
7.680	0.253
7.685	0.580
7.690	0.675
7.695	0.583
7.700	0.376
7.705	0.465
7.710	0.859
7.715	0.363
7.720	0.605
7.725	0.570
7.730	0.467
7.735	0.514
7.740	0.441
7.745	0.378
7.750	0.872
7.755	0.740
7.760	0.203
7.765	0.744
7.770	0.480
7.775	0.582
7.780	1.042
7.785	0.077
7.790	0.725
7.795	0.576
7.800	0.075
7.805	0.520
7.810	0.739
7.815	0.730
7.820	1.217
7.825	0.859
7.830	1.090
7.835	0.603
7.840	0.866
7.845	0.572
7.850	0.308
7.855	0.615
7.860	1.073
7.865	0.731
7.870	0.436
7.875	1.224
7.880	0.962
7.885	0.141
7.890	0.874
7.895	0.350
7.900	0.680
7.905	0.751
7.910	0.437
7.915	0.205
7.920	0.198
7.925	1.152
7.930	0.606
7.935	1.201
7.940	0.674
7.945	0.439
7.950	0.664
7.955	0.470
7.960	0.520
7.965	0.700
7.970	0.930
7.975	0.630
7.980	0.600
7.985	1.181
7.990	0.621
7.995	1.000
8.000	0.007
8.005	0.302
8.010	0.643
8.015	0.676
8.020	0.553
8.025	0.148
8.030	0.197
8.035	0.873
8.040	0.611
8.045	0.659
8.050	0.548
8.055	0.793
8.060	1.151
8.065	0.665
8.070	0.266
8.075	1.016
8.080	0.379
8.085	0.479
8.090	0.202
8.095	0.401
8.100	0.394
8.105	0.796
8.110	1.342
8.115	0.528
8.120	1.155
8.125	0.542
8.130	0.708
8.135	0.645
8.140	1.094
8.145	0.278
8.150	0.538
8.155	0.421
8.160	0.527
8.165	0.255
8.170	0.624
8.175	0.482
8.180	0.297
8.185	0.804
8.190	0.294
8.194	0.556
8.199	0.311
8.204	0.284
8.209	0.863
8.214	0.634
8.219	0.609
8.224	0.873
8.229	0.339
8.234	0.629
8.239	0.802
8.244	1.136
8.249	0.392
8.254	0.633
8.259	0.604
8.264	0.479
8.269	0.862
8.274	0.608
8.279	0.844
8.284	0.996
8.289	0.516
8.294	0.223
8.299	0.658
8.304	0.582
8.309	0.894
8.314	0.632
8.319	0.695
8.324	0.093
8.329	0.495
8.334	0.323
8.339	0.428
8.344	0.163
8.349	0.534
8.354	0.922
8.359	0.925
8.364	0.484
8.369	0.293
8.374	1.068
8.379	0.667
8.384	0.180
8.389	0.455
8.394	0.443
8.399	0.936
8.404	0.601
8.409	0.302
8.414	0.083
8.419	0.678
8.424	0.822
8.429	0.813
8.434	0.631
8.439	1.272
8.444	0.781
8.449	1.285
8.454	0.762
8.459	0.838
8.464	1.342
8.469	0.894
8.474	0.567
8.479	0.118
8.484	0.815
8.489	0.715
8.494	0.258
8.499	0.743
8.504	0.665
8.509	0.525
8.514	0.533
8.519	0.399
8.524	0.285
8.529	1.024
8.534	1.178
8.539	1.442
8.544	0.299
8.549	1.104
8.554	0.366
8.559	0.209
8.564	0.334
8.569	1.444
8.574	0.638
8.579	1.086
8.584	1.123
8.589	0.677
8.594	0.532
8.599	1.115
8.604	0.396
8.609	0.773
8.614	0.909
8.619	0.238
8.624	0.259
8.629	0.970
8.634	0.320
8.639	0.605
8.644	1.085
8.649	0.563
8.654	0.139
8.659	0.594
8.664	1.626
8.669	0.056
8.674	0.333
8.679	0.471
8.684	0.591
8.689	0.778
8.694	0.465
8.699	0.581
8.704	0.594
8.709	0.683
8.714	0.656
8.719	0.471
8.724	0.409
8.729	0.501
8.734	0.818
8.739	1.068
8.744	1.188
8.749	1.526
8.754	0.163
8.759	0.139
8.764	0.781
8.769	0.541
8.774	0.746
8.779	0.593
8.784	0.860
8.789	0.400
8.794	0.994
8.799	0.522
8.804	0.499
8.809	0.892
8.814	1.096
8.819	0.675
8.824	0.326
8.829	0.064
8.834	1.193
8.839	0.262
8.844	0.491
8.849	1.169
8.854	1.047
8.859	0.902
8.864	0.601
8.869	0.598
8.874	1.390
8.879	0.978
8.884	0.747
8.889	0.593
8.894	0.416
8.899	0.828
8.904	0.690
8.909	1.050
8.914	0.652
8.919	1.245
8.924	0.991
8.929	1.218
8.934	0.549
8.939	0.297
8.944	0.705
8.949	0.763
8.954	0.257
8.959	0.386
8.964	0.220
8.969	0.169
8.974	0.377
8.979	0.312
8.984	1.011
8.989	0.813
8.994	0.187
8.999	0.819
9.004	0.866
9.009	0.762
9.014	0.195
9.019	0.063
9.024	1.136
9.029	0.666
9.034	0.750
9.039	0.687
9.044	0.456
9.049	0.470
9.054	0.879
9.059	1.052
9.064	0.477
9.069	0.430
9.074	0.564
9.079	0.223
9.084	0.789
9.089	0.169
9.094	1.477
9.099	0.932
9.104	1.129
9.109	0.663
9.114	1.081
9.119	0.719
9.124	0.650
9.129	0.585
9.134	0.687
9.139	0.490
9.144	0.409
9.149	0.530
9.154	1.081
9.159	0.773
9.164	0.838
9.169	0.885
9.174	0.320
9.179	0.754
9.184	1.172
9.189	0.963
9.194	0.199
9.199	0.467
9.204	0.259
9.209	0.458
9.214	0.706
9.219	0.883
9.224	1.502
9.229	0.707
9.234	0.672
9.239	0.514
9.244	0.233
9.249	1.488
9.254	0.684
9.259	1.250
9.264	0.736
9.269	0.691
9.274	0.623
9.279	0.445
9.284	0.843
9.289	0.141
9.294	1.170
9.299	0.194
9.304	0.503
9.309	0.551
9.314	0.663
9.319	0.293
9.324	0.323
9.329	0.344
9.334	0.456
9.339	0.322
9.344	0.560
9.349	0.205
9.354	0.754
9.359	0.514
9.364	1.282
9.369	0.445
9.374	0.485
9.379	0.882
9.384	1.015
9.389	0.277
9.394	0.586
9.399	0.541
9.404	0.376
9.409	0.257
9.414	0.200
9.419	0.660
9.424	0.303
9.429	0.765
9.434	0.301
9.439	0.510
9.444	0.177
9.449	0.541
9.454	0.944
9.459	0.773
9.464	0.732
9.469	0.397
9.474	1.288
9.479	0.463
9.484	0.254
9.489	0.781
9.494	0.209
9.499	0.513
9.504	0.811
9.509	0.530
9.514	0.357
9.519	0.068
9.524	0.456
9.529	0.489
9.534	0.181
9.539	1.244
9.544	0.807
9.549	0.187
9.554	0.207
9.559	1.133
9.564	1.385
9.569	1.442
9.574	0.592
9.579	1.064
9.584	0.649
9.589	0.912
9.594	0.538
9.599	0.546
9.604	0.744
9.609	0.246
9.614	0.617
9.619	0.726
9.624	1.414
9.629	0.491
9.634	0.434
9.639	0.578
9.644	0.569
9.649	0.597
9.654	0.412
9.659	0.281
9.664	0.149
9.669	0.779
9.674	0.352
9.679	1.141
9.684	0.255
9.689	1.495
9.694	0.400
9.699	0.068
9.704	0.634
9.709	0.834
9.714	0.684
9.719	1.046
9.724	0.459
9.729	0.996
9.734	0.850
9.739	0.491
9.744	0.560
9.749	0.767
9.754	0.303
9.759	0.724
9.764	0.259
9.769	0.696
9.774	0.808
9.779	0.107
9.784	0.429
9.789	0.623
9.794	0.481
9.799	0.725
9.804	0.545
9.809	0.687
9.814	0.276
9.819	0.567
9.824	0.401
9.829	0.321
9.834	0.893
9.839	0.427
9.844	0.271
9.849	1.031
9.854	0.669
9.859	0.906
9.864	0.202
9.869	0.338
9.874	0.380
9.879	1.237
9.884	1.218
9.889	0.955
9.894	0.983
9.899	0.213
9.904	0.520
9.909	1.269
9.914	0.554
9.919	0.889
9.924	0.552
9.929	0.472
9.934	0.199
9.939	0.430
9.944	0.512
9.949	0.200
9.954	0.390
9.959	0.357
9.964	0.703
9.969	0.802
9.974	1.284
9.979	0.673
9.984	0.334
9.989	0.463
9.994	0.551
[truncated: 1 more rows]
