# Supplementary material for: Chemometric Analysis of a Ternary Mixture of Caffeine, Quinic Acid, and Nicotinic Acid by Terahertz Spectroscopy
Source: ACS Omega. 2022 Sep 27;7(40):35783–91. doi: 10.1021/acsomega.2c03808 (PMC9558605; doi:10.1021/acsomega.2c03808)
Supplement: Supplementary file 2 — ao2c03808_si_002.zip [file ao2c03808_si_002.zip › data_and_codes/extended_data/id0-48_run001/fda-6-8.csv]

0.000	1969.841
0.005	842.284
0.010	622.798
0.015	1094.441
0.020	1365.878
0.025	439.858
0.030	679.751
0.035	853.133
0.040	717.199
0.045	1360.040
0.050	1002.217
0.055	1485.543
0.060	507.734
0.065	171.567
0.070	814.984
0.075	670.554
0.080	551.570
0.085	500.168
0.090	452.399
0.095	818.739
0.100	739.804
0.105	1724.903
0.110	2654.384
0.115	2254.899
0.120	4126.595
0.125	3268.210
0.130	1723.639
0.135	2709.686
0.140	2873.730
0.145	2981.813
0.150	2475.176
0.155	2402.745
0.160	2435.691
0.165	2472.541
0.170	2645.734
0.175	4107.389
0.180	4869.574
0.185	4579.880
0.190	5453.861
0.195	6755.266
0.200	7005.465
0.205	6081.672
0.210	6122.821
0.215	5479.593
0.220	6536.247
0.225	6294.474
0.230	7006.319
0.235	8359.753
0.240	8070.070
0.245	8069.929
0.250	8041.006
0.255	8147.244
0.260	7940.794
0.265	8897.038
0.270	8845.320
0.275	10105.271
0.280	9379.403
0.285	8377.500
0.290	8682.943
0.295	9366.684
0.300	9104.505
0.305	8968.186
0.310	9850.712
0.315	9581.359
0.320	10150.591
0.325	9885.238
0.330	10360.099
0.335	9619.847
0.340	9617.911
0.345	9292.809
0.350	10038.871
0.355	10023.692
0.360	9075.017
0.365	9989.019
0.370	10699.696
0.375	10573.146
0.380	9658.643
0.385	10018.882
0.390	9843.014
0.395	10057.207
0.400	9595.955
0.405	9986.042
0.410	10005.430
0.415	9965.007
0.420	9587.178
0.425	9439.459
0.430	9605.622
0.435	9009.297
0.440	8923.980
0.445	9584.067
0.450	9801.103
0.455	9096.823
0.460	9722.420
0.465	9135.331
0.470	9151.560
0.475	9203.516
0.480	9277.361
0.485	9551.369
0.490	9510.720
0.495	9284.847
0.500	9207.258
0.505	9436.177
0.510	9367.291
0.515	9375.179
0.520	9256.201
0.525	9192.511
0.530	8894.815
0.535	8824.520
0.540	9236.232
0.545	8930.705
0.550	7856.381
0.555	5496.266
0.560	3739.219
0.565	7109.527
0.570	8069.364
0.575	8378.043
0.580	8756.406
0.585	8641.666
0.590	8524.049
0.595	8749.190
0.600	8951.676
0.605	8524.199
0.610	8765.087
0.615	8838.212
0.620	8534.474
0.625	8516.799
0.630	8484.545
0.635	8422.704
0.640	8215.421
0.645	8152.561
0.650	7877.473
0.655	8192.245
0.660	7862.894
0.665	7578.768
0.670	7682.041
0.675	7735.370
0.680	7563.784
0.685	7475.494
0.690	7364.795
0.695	7400.936
0.700	7364.427
0.705	6943.998
0.710	7148.907
0.715	7107.031
0.720	6941.344
0.725	6997.023
0.730	6843.101
0.735	6801.882
0.740	6860.260
0.745	6321.022
0.750	5098.912
0.755	3549.981
0.760	5514.815
0.765	6051.899
0.770	6064.768
0.775	6246.129
0.780	6232.668
0.785	6033.912
0.790	5881.403
0.795	6044.599
0.800	5836.222
0.805	5716.182
0.810	5708.893
0.815	5645.073
0.820	5676.369
0.825	5653.647
0.830	5434.616
0.835	5539.936
0.840	5634.494
0.845	5376.495
0.850	5359.461
0.855	5535.013
0.860	5385.183
0.865	5396.164
0.870	5308.705
0.875	5293.019
0.880	5292.391
0.885	5154.703
0.890	5065.785
0.895	5118.715
0.900	4913.513
0.905	4770.262
0.910	4867.741
0.915	4713.021
0.920	4557.061
0.925	4566.154
0.930	4576.001
0.935	4558.901
0.940	4510.805
0.945	4385.928
0.950	4461.943
0.955	4467.843
0.960	4310.939
0.965	4283.327
0.970	4256.435
0.975	4260.615
0.980	3986.436
0.985	3747.020
0.990	2584.480
0.995	3366.397
1.000	3661.369
1.005	4006.940
1.010	3978.146
1.015	3725.347
1.020	3764.280
1.025	3795.646
1.030	3712.771
1.035	3563.782
1.040	3512.962
1.045	3579.157
1.050	3558.700
1.055	3354.224
1.060	3444.968
1.065	3470.727
1.070	3353.413
1.075	3211.494
1.080	3170.221
1.085	2989.567
1.090	2540.404
1.095	1280.136
1.100	188.520
1.105	1119.946
1.110	1833.534
1.115	1035.182
1.120	1871.093
1.125	2551.800
1.130	2783.289
1.135	2789.426
1.140	2696.152
1.145	2633.767
1.150	2271.444
1.155	1312.614
1.160	933.448
1.165	146.703
1.170	753.797
1.175	1845.042
1.180	2304.018
1.185	2523.793
1.190	2628.822
1.195	2530.313
1.200	2539.254
1.205	2179.308
1.210	818.385
1.215	1741.975
1.220	2252.589
1.225	2212.399
1.230	1230.136
1.235	1599.693
1.240	2228.559
1.245	2538.038
1.250	2535.376
1.255	2574.124
1.260	2550.719
1.265	2470.142
1.270	2551.712
1.275	2477.232
1.280	2314.531
1.285	2416.309
1.290	2486.654
1.295	2331.803
1.300	2407.646
1.305	2428.640
1.310	2370.554
1.315	2375.989
1.320	2324.684
1.325	2079.853
1.330	2257.666
1.335	2252.896
1.340	2276.197
1.345	2339.219
1.350	2171.352
1.355	2180.313
1.360	2234.830
1.365	2137.368
1.370	2063.557
1.375	2076.743
1.380	2052.165
1.385	1948.235
1.390	1908.703
1.395	1844.793
1.400	1752.704
1.405	1482.834
1.410	648.112
1.415	31.876
1.420	968.715
1.425	1521.420
1.430	1733.414
1.435	1858.054
1.440	1846.113
1.445	1793.954
1.450	1849.069
1.455	1881.336
1.460	1790.900
1.465	1791.258
1.470	1811.332
1.475	1745.183
1.480	1711.997
1.485	1703.081
1.490	1701.216
1.495	1662.780
1.500	1596.724
1.505	1617.532
1.510	1616.234
1.515	1566.199
1.520	1544.133
1.525	1570.959
1.530	1548.654
1.535	1519.476
1.540	1507.039
1.545	1436.767
1.550	1493.048
1.555	1449.164
1.560	1427.220
1.565	1468.803
1.570	1423.728
1.575	1358.079
1.580	1369.479
1.585	1345.253
1.590	1243.122
1.595	1185.707
1.600	1012.808
1.605	355.922
1.610	627.709
1.615	999.113
1.620	1117.595
1.625	1126.805
1.630	1088.304
1.635	1065.769
1.640	1034.232
1.645	937.920
1.650	861.455
1.655	697.334
1.660	268.153
1.665	58.514
1.670	38.410
1.675	62.748
1.680	116.378
1.685	420.654
1.690	635.746
1.695	730.056
1.700	723.794
1.705	660.217
1.710	477.803
1.715	108.710
1.720	44.094
1.725	66.751
1.730	334.995
1.735	592.610
1.740	717.585
1.745	779.987
1.750	812.510
1.755	793.741
1.760	777.635
1.765	454.833
1.770	565.405
1.775	705.828
1.780	752.398
1.785	735.044
1.790	691.434
1.795	496.497
1.800	169.949
1.805	373.757
1.810	617.144
1.815	689.321
1.820	700.036
1.825	705.696
1.830	699.563
1.835	687.047
1.840	674.518
1.845	666.978
1.850	644.758
1.855	611.613
1.860	565.021
1.865	422.295
1.870	106.070
1.875	107.608
1.880	403.020
1.885	540.248
1.890	581.120
1.895	601.662
1.900	606.520
1.905	593.522
1.910	559.928
1.915	507.133
1.920	230.967
1.925	27.754
1.930	340.316
1.935	497.186
1.940	550.586
1.945	566.723
1.950	567.057
1.955	567.371
1.960	563.322
1.965	554.354
1.970	553.736
1.975	553.654
1.980	541.877
1.985	541.651
1.990	538.017
1.995	528.356
2.000	523.004
2.005	518.757
2.010	512.277
2.015	509.498
2.020	419.133
2.025	449.827
2.030	464.951
2.035	442.068
2.040	349.404
2.045	95.784
2.050	268.051
2.055	391.733
2.060	430.406
2.065	431.849
2.070	418.528
2.075	331.327
2.080	159.746
2.085	326.496
2.090	398.228
2.095	415.396
2.100	421.445
2.105	421.386
2.110	417.652
2.115	418.408
2.120	414.010
2.125	404.177
2.130	392.400
2.135	382.495
2.140	373.264
2.145	351.166
2.150	328.239
2.155	297.803
2.160	225.953
2.165	65.464
2.170	9.671
2.175	93.369
2.180	197.051
2.185	242.202
2.190	243.505
2.195	133.357
2.200	22.738
2.205	58.146
2.210	168.602
2.215	217.236
2.220	133.639
2.225	25.881
2.230	33.515
2.235	151.814
2.240	225.301
2.245	247.032
2.250	235.154
2.255	231.307
2.260	175.110
2.265	43.750
2.270	16.937
2.275	57.342
2.280	152.629
2.285	213.562
2.290	240.447
2.295	250.576
2.300	252.070
2.305	250.066
2.310	245.340
2.315	237.600
2.320	215.546
2.325	197.645
2.330	207.703
2.335	204.407
2.340	194.122
2.345	136.734
2.350	24.592
2.355	112.638
2.360	155.226
2.365	146.663
2.370	57.684
2.375	74.702
2.380	125.679
2.385	131.455
2.390	59.463
2.395	7.936
2.400	11.875
2.405	68.428
2.410	124.154
2.415	148.156
2.420	160.776
2.425	162.481
2.430	153.202
2.435	134.238
2.440	154.527
2.445	158.581
2.450	130.645
2.455	125.601
2.460	93.164
2.465	21.957
2.470	15.009
2.475	42.685
2.480	99.500
2.485	131.120
2.490	145.265
2.495	149.971
2.500	150.535
2.505	152.032
2.510	150.359
2.515	147.543
2.520	147.344
2.525	145.428
2.530	143.142
2.535	143.017
2.540	142.783
2.545	139.457
2.550	137.272
2.555	134.491
2.560	131.756
2.565	132.461
2.570	115.439
2.575	107.585
2.580	115.367
2.585	119.192
2.590	117.856
2.595	113.020
2.600	109.135
2.605	103.852
2.610	98.287
2.615	91.749
2.620	84.309
2.625	71.548
2.630	38.689
2.635	10.688
2.640	4.111
2.645	3.648
2.650	4.735
2.655	15.447
2.660	25.732
2.665	30.505
2.670	11.841
2.675	40.225
2.680	61.598
2.685	65.946
2.690	33.549
2.695	22.365
2.700	59.732
2.705	75.386
2.710	82.951
2.715	84.329
2.720	85.058
2.725	84.501
2.730	82.394
2.735	79.888
2.740	77.479
2.745	69.915
2.750	66.295
2.755	60.292
2.760	52.959
2.765	36.847
2.770	10.974
2.775	3.379
2.780	2.619
2.785	3.846
2.790	12.851
2.795	26.441
2.800	38.658
2.805	52.039
2.810	59.493
2.815	65.160
2.820	69.001
2.825	69.340
2.830	69.081
2.835	70.849
2.840	68.500
2.845	69.427
2.850	67.454
2.855	65.095
2.860	62.272
2.865	60.117
2.870	56.647
2.875	56.717
2.880	32.700
2.885	7.758
2.890	5.976
2.895	14.472
2.900	35.120
2.905	45.357
2.910	51.438
2.915	52.511
2.920	54.423
2.925	52.462
2.930	52.733
2.935	52.199
2.940	46.163
2.945	44.130
2.950	42.614
2.955	36.206
2.960	29.483
2.965	13.535
2.970	4.288
2.975	1.080
2.980	5.209
2.985	6.345
2.990	13.250
2.995	19.352
3.000	15.981
3.005	8.763
3.010	2.127
3.015	0.590
3.020	1.080
3.025	5.329
3.030	6.620
3.035	14.286
3.040	17.314
3.045	9.484
3.050	5.705
3.055	8.489
3.060	19.296
3.065	26.270
3.070	28.934
3.075	30.294
3.080	29.998
3.085	29.807
3.090	29.133
3.095	30.173
3.100	30.223
3.105	30.939
3.110	30.268
3.115	29.736
3.120	27.563
3.125	25.724
3.130	10.683
3.135	2.979
3.140	1.038
3.145	3.670
3.150	7.514
3.155	12.058
3.160	18.009
3.165	9.824
3.170	2.664
3.175	1.297
3.180	6.433
3.185	7.959
3.190	3.033
3.195	12.107
3.200	18.511
3.205	20.079
3.210	23.453
3.215	14.146
3.220	10.413
3.225	19.090
3.230	20.853
3.235	9.698
3.240	2.904
3.245	10.767
3.250	17.656
3.255	19.804
3.260	20.939
3.265	20.150
3.270	22.308
3.275	22.223
3.280	19.946
3.285	18.909
3.290	17.670
3.295	18.192
3.300	19.415
3.305	16.982
3.310	17.432
3.315	16.861
3.320	15.348
3.325	14.249
3.330	8.400
3.335	2.176
3.340	2.103
3.345	4.000
3.350	7.375
3.355	11.570
3.360	13.770
3.365	15.879
3.370	15.859
3.375	16.649
3.380	15.167
3.385	16.951
3.390	16.861
3.395	15.896
3.400	15.252
3.405	15.225
3.410	14.621
3.415	15.291
3.420	14.746
3.425	14.704
3.430	15.906
3.435	15.196
3.440	14.542
3.445	14.491
3.450	15.446
3.455	14.982
3.460	15.901
3.465	14.727
3.470	13.987
3.475	13.275
3.480	11.824
3.485	12.854
3.490	14.467
3.495	13.288
3.500	10.728
3.505	5.498
3.510	10.219
3.515	8.309
3.520	8.495
3.525	9.621
3.530	10.648
3.535	12.249
3.540	5.933
3.545	3.264
3.550	4.681
3.555	8.285
3.560	10.331
3.565	10.138
3.570	10.801
3.575	10.216
3.580	10.079
3.585	8.574
3.590	7.869
3.595	6.169
3.600	3.007
3.605	1.451
3.610	2.425
3.615	1.999
3.620	1.356
3.625	2.575
3.630	5.070
3.635	6.644
3.640	6.164
3.645	4.640
3.650	1.108
3.655	0.593
3.660	0.660
3.665	1.152
3.670	1.271
3.675	2.067
3.680	3.607
3.685	4.427
3.690	4.121
3.695	4.185
3.700	0.945
3.705	3.142
3.710	6.135
3.715	5.302
3.720	6.283
3.725	6.936
3.730	5.808
3.735	5.805
3.740	6.395
3.745	5.931
3.750	6.214
3.755	6.777
3.760	7.311
3.765	5.910
3.770	7.745
3.775	6.584
3.780	7.111
3.785	6.583
3.790	3.631
3.795	3.572
3.800	0.373
3.805	0.723
3.810	0.352
3.815	0.328
3.820	1.094
3.825	1.290
3.830	0.721
3.835	2.170
3.840	3.102
3.845	3.819
3.850	3.702
3.855	5.000
3.860	4.878
3.865	2.454
3.870	4.189
3.875	4.764
3.880	5.216
3.885	5.626
3.890	4.314
3.895	5.188
3.900	5.479
3.905	4.456
3.910	4.893
3.915	5.630
3.920	3.868
3.925	5.055
3.930	2.120
3.935	3.039
3.940	3.983
3.945	4.713
3.950	2.486
3.955	1.358
3.960	1.376
3.965	0.900
3.970	1.048
3.975	1.190
3.980	0.492
3.985	0.603
3.990	0.793
3.995	1.524
4.000	1.058
4.005	1.040
4.010	1.150
4.015	0.292
4.020	1.268
4.025	2.532
4.030	2.016
4.035	2.153
4.040	1.361
4.045	2.818
4.050	2.617
4.055	1.930
4.060	2.199
4.065	2.179
4.070	3.646
4.075	3.181
4.080	2.570
4.085	2.603
4.090	2.068
4.095	3.271
4.100	3.259
4.105	2.919
4.110	2.910
4.115	2.680
4.120	3.833
4.125	2.825
4.130	2.473
4.135	2.112
4.140	2.632
4.145	3.009
4.150	2.065
4.155	2.111
4.160	1.635
4.165	0.415
4.170	0.853
4.175	0.369
4.180	0.546
4.185	0.886
4.190	0.280
4.195	0.976
4.200	0.675
4.205	1.311
4.210	2.189
4.215	1.718
4.220	0.470
4.225	0.983
4.230	0.698
4.235	0.823
4.240	1.463
4.245	2.152
4.250	0.544
4.255	0.108
4.260	1.776
4.265	3.128
4.270	1.514
4.275	2.383
4.280	3.059
4.285	2.786
4.290	2.084
4.295	2.197
4.300	3.667
4.305	2.670
4.310	2.160
4.315	2.068
4.320	2.638
4.325	1.813
4.330	2.537
4.335	2.215
4.340	1.351
4.345	2.105
4.350	2.108
4.355	1.856
4.360	1.412
4.365	2.392
4.370	2.242
4.375	2.383
4.380	3.022
4.385	2.630
4.390	2.048
4.395	1.489
4.400	2.423
4.405	2.709
4.410	1.433
4.415	1.875
4.420	2.605
4.425	1.561
4.430	1.986
4.435	2.244
4.440	1.797
4.445	1.717
4.450	1.323
4.455	1.473
4.460	1.818
4.465	1.190
4.470	0.898
4.475	0.461
4.480	0.739
4.485	0.289
4.490	0.995
4.495	0.500
4.500	0.876
4.505	1.000
4.510	0.745
4.515	0.812
4.520	1.301
4.525	0.729
4.530	0.854
4.535	0.466
4.540	0.876
4.545	0.037
4.550	0.140
4.555	0.416
4.560	0.553
4.565	0.789
4.570	1.650
4.575	0.545
4.580	0.670
4.585	0.696
4.590	1.749
4.595	1.135
4.600	0.482
4.605	1.020
4.610	0.145
4.615	0.645
4.620	1.450
4.625	0.271
4.630	0.385
4.635	0.934
4.640	0.511
4.645	0.427
4.650	0.284
4.655	1.296
4.660	0.908
4.665	0.781
4.670	0.995
4.675	0.877
4.680	0.845
4.685	1.366
4.690	0.849
4.695	0.266
4.700	0.708
4.705	0.798
4.710	0.354
4.715	1.925
4.720	1.364
4.725	1.036
4.730	1.193
4.735	0.311
4.740	0.512
4.745	0.514
4.750	0.987
4.755	0.614
4.760	0.879
4.765	0.714
4.770	1.416
4.775	0.742
4.780	0.481
4.785	0.223
4.790	0.644
4.795	1.353
4.800	1.203
4.805	0.546
4.810	0.834
4.815	0.451
4.820	0.096
4.825	0.974
4.830	0.954
4.835	1.343
4.840	1.237
4.845	1.657
4.850	0.709
4.855	0.650
4.860	1.422
4.865	0.540
4.870	1.063
4.875	0.242
4.880	0.957
4.885	0.855
4.890	0.662
4.895	0.693
4.900	1.944
4.905	0.473
4.910	1.032
4.915	0.668
4.920	1.698
4.925	0.834
4.930	0.675
4.935	0.589
4.940	0.848
4.945	0.800
4.950	0.401
4.955	1.674
4.960	1.334
4.965	0.419
4.970	0.623
4.975	0.845
4.980	0.382
4.985	0.751
4.990	0.607
4.995	1.398
5.000	0.566
5.005	1.227
5.010	0.841
5.015	0.230
5.020	0.434
5.025	0.472
5.030	0.283
5.035	1.806
5.040	0.655
5.045	0.758
5.050	1.791
5.055	0.607
5.060	0.825
5.065	1.059
5.070	1.302
5.075	1.435
5.080	1.058
5.085	0.943
5.090	0.758
5.095	0.554
5.100	0.706
5.105	0.886
5.110	0.450
5.115	1.144
5.120	0.853
5.125	0.912
5.130	0.852
5.135	0.430
5.140	0.820
5.145	0.779
5.150	0.556
5.155	0.768
5.160	0.571
5.165	1.883
5.170	0.839
5.175	0.358
5.180	1.397
5.185	1.006
5.190	1.176
5.195	1.391
5.200	1.194
5.205	0.638
5.210	0.215
5.215	0.316
5.220	1.383
5.225	0.473
5.230	1.284
5.235	1.766
5.240	1.708
5.245	0.254
5.250	1.307
5.255	0.776
5.260	1.305
5.265	1.829
5.270	0.970
5.275	1.273
5.280	0.609
5.285	0.344
5.290	0.852
5.295	0.238
5.300	0.544
5.305	0.583
5.310	1.321
5.315	1.564
5.320	0.394
5.325	1.086
5.330	0.366
5.335	0.220
5.340	1.253
5.345	0.579
5.350	0.494
5.355	0.624
5.360	0.561
5.365	0.931
5.370	1.477
5.375	1.358
5.380	0.896
5.385	1.162
5.390	1.192
5.395	0.913
5.400	1.823
5.405	0.825
5.410	1.405
5.415	1.796
5.420	0.819
5.425	1.500
5.430	1.258
5.435	1.425
5.440	0.949
5.445	0.213
5.450	1.112
5.455	0.245
5.460	1.862
5.465	0.469
5.470	1.060
5.475	1.220
5.480	0.948
5.485	1.973
5.490	1.793
5.495	1.317
5.500	0.550
5.505	1.332
5.510	1.047
5.515	0.705
5.520	0.699
5.525	1.221
5.530	0.566
5.535	1.970
5.540	0.544
5.545	0.987
5.550	0.182
5.555	0.947
5.560	0.670
5.565	0.865
5.570	0.508
5.575	1.007
5.580	0.801
5.585	0.655
5.590	0.795
5.595	0.831
5.600	1.435
5.605	0.694
5.610	0.784
5.615	0.580
5.620	1.489
5.625	1.586
5.630	0.743
5.635	0.536
5.640	0.549
5.645	1.205
5.650	0.780
5.655	0.449
5.660	0.585
5.665	0.380
5.670	0.984
5.675	0.620
5.680	0.587
5.685	0.312
5.690	0.741
5.695	0.712
5.700	0.959
5.705	0.238
5.710	1.298
5.715	0.265
5.720	0.132
5.725	1.470
5.730	0.404
5.735	1.015
5.740	1.060
5.745	0.905
5.750	0.418
5.755	0.324
5.760	0.646
5.765	0.612
5.770	1.003
5.775	0.475
5.780	1.619
5.785	0.777
5.790	0.988
5.795	0.635
5.800	0.931
5.805	0.444
5.810	0.172
5.815	0.554
5.820	0.782
5.825	0.734
5.830	0.213
5.835	0.350
5.840	0.990
5.845	0.337
5.850	1.355
5.855	0.566
5.860	0.710
5.865	0.372
5.870	0.677
5.875	0.103
5.880	1.036
5.885	0.119
5.890	1.024
5.895	0.618
5.900	0.226
5.905	0.743
5.910	0.669
5.915	0.544
5.920	0.874
5.925	0.605
5.930	0.361
5.935	0.388
5.940	0.779
5.945	0.704
5.950	0.430
5.955	0.080
5.960	1.394
5.965	1.492
5.970	0.271
5.975	0.664
5.980	0.372
5.985	0.852
5.990	0.608
5.995	0.397
6.000	0.995
6.005	0.565
6.010	1.045
6.015	0.303
6.020	0.845
6.025	0.506
6.030	1.050
6.035	0.803
6.040	0.297
6.045	0.655
6.050	0.926
6.055	0.362
6.060	0.999
6.065	0.603
6.070	0.904
6.075	0.837
6.080	0.281
6.085	0.701
6.090	0.353
6.095	0.364
6.100	0.553
6.105	0.320
6.110	1.705
6.115	0.227
6.120	0.688
6.125	0.190
6.130	0.393
6.135	0.141
6.140	0.905
6.145	0.658
6.150	0.495
6.155	0.410
6.160	0.380
6.165	0.551
6.170	0.919
6.175	0.320
6.180	0.282
6.185	0.735
6.190	0.536
6.195	0.470
6.200	1.032
6.205	0.381
6.210	1.120
6.215	0.459
6.220	1.158
6.225	0.570
6.230	0.667
6.235	0.948
6.240	0.275
6.245	0.771
6.250	0.668
6.255	1.001
6.260	1.174
6.265	0.396
6.270	0.148
6.275	0.640
6.280	0.454
6.285	0.647
6.290	1.582
6.295	1.642
6.300	0.295
6.305	0.658
6.310	0.619
6.315	0.472
6.320	1.456
6.325	0.289
6.330	0.377
6.335	0.707
6.340	0.374
6.345	1.267
6.350	0.621
6.355	0.642
6.360	1.178
6.365	0.320
6.370	0.806
6.375	0.412
6.380	0.757
6.385	0.705
6.390	0.303
6.395	0.504
6.400	0.351
6.405	0.734
6.410	0.710
6.415	0.132
6.420	0.674
6.425	0.828
6.430	0.903
6.435	0.328
6.440	0.856
6.445	0.652
6.450	0.833
6.455	0.935
6.460	1.292
6.465	0.636
6.470	0.643
6.475	0.540
6.480	0.926
6.485	0.077
6.490	1.074
6.495	0.244
6.500	0.336
6.505	0.539
6.510	0.347
6.515	0.292
6.520	0.495
6.525	0.954
6.530	0.595
6.535	1.194
6.540	1.129
6.545	0.129
6.550	0.228
6.555	0.973
6.560	0.881
6.565	0.158
6.570	0.176
6.575	0.876
6.580	1.057
6.585	0.876
6.590	0.175
6.595	0.726
6.600	2.059
6.605	0.699
6.610	1.270
6.615	0.694
6.620	0.863
6.625	1.462
6.630	1.880
6.635	0.219
6.640	0.975
6.645	0.886
6.650	0.053
6.655	0.576
6.660	0.581
6.665	0.414
6.670	0.496
6.675	1.122
6.680	0.676
6.685	0.463
6.690	0.611
6.695	0.417
6.700	0.610
6.705	0.127
6.710	0.453
6.715	0.236
6.720	0.800
6.725	0.234
6.730	0.846
6.735	0.125
6.740	0.685
6.745	0.415
6.750	0.996
6.755	0.659
6.760	0.683
6.765	0.171
6.770	0.355
6.775	0.384
6.780	0.988
6.785	0.424
6.790	0.100
6.795	0.391
6.800	0.815
6.805	0.456
6.810	0.174
6.815	0.212
6.820	0.943
6.825	0.717
6.830	0.643
6.835	0.507
6.840	1.172
6.845	1.820
6.850	0.833
6.855	0.603
6.860	0.997
6.865	0.252
6.870	0.987
6.875	1.040
6.880	0.879
6.885	0.983
6.890	1.707
6.895	1.083
6.900	0.755
6.905	0.700
6.910	1.214
6.915	0.560
6.920	1.199
6.925	0.224
6.930	0.115
6.935	1.249
6.940	0.475
6.945	0.393
6.950	0.176
6.955	0.565
6.960	0.420
6.965	0.167
6.970	0.299
6.975	0.508
6.980	0.862
6.985	0.851
6.990	0.810
6.995	0.277
7.000	0.839
7.005	0.680
7.010	0.347
7.015	0.337
7.020	1.194
7.025	0.568
7.030	0.501
7.035	0.897
7.040	0.437
7.045	0.433
7.050	1.066
7.055	0.586
7.060	1.300
7.065	0.166
7.070	0.565
7.075	0.616
7.080	0.093
7.085	0.378
7.090	0.426
7.095	1.240
7.100	1.612
7.105	1.332
7.110	0.223
7.115	0.169
7.120	0.889
7.125	1.059
7.130	0.521
7.135	0.958
7.140	0.577
7.145	0.430
7.150	0.832
7.155	0.556
7.160	0.320
7.165	0.241
7.170	0.297
7.175	0.497
7.180	0.577
7.185	0.851
7.190	0.940
7.195	0.416
7.200	0.801
7.205	0.053
7.210	0.295
7.215	0.704
7.220	0.741
7.225	1.442
7.230	0.442
7.235	0.822
7.240	1.199
7.245	0.984
7.250	0.671
7.255	0.738
7.260	0.242
7.265	1.329
7.270	0.311
7.275	1.079
7.280	0.540
7.285	0.186
7.290	0.520
7.295	0.993
7.300	1.579
7.305	1.111
7.310	0.530
7.315	0.335
7.320	0.844
7.325	0.205
7.330	0.117
7.335	0.333
7.340	0.418
7.345	0.892
7.350	1.228
7.355	0.546
7.360	0.935
7.365	0.726
7.370	0.258
7.375	0.067
7.380	0.344
7.385	1.082
7.390	1.157
7.395	0.514
7.400	1.284
7.405	1.032
7.410	0.896
7.415	0.555
7.420	1.118
7.425	0.632
7.430	0.215
7.435	1.014
7.440	0.448
7.445	1.126
7.450	1.006
7.455	0.082
7.460	0.261
7.465	0.536
7.470	0.657
7.475	0.640
7.480	0.677
7.485	0.759
7.490	0.474
7.495	0.214
7.500	0.185
7.505	0.197
7.510	0.562
7.515	0.634
7.520	0.457
7.525	0.945
7.530	0.369
7.535	0.506
7.540	0.940
7.545	1.399
7.550	1.464
7.555	0.495
7.560	0.295
7.565	0.810
7.570	1.446
7.575	1.038
7.580	0.240
7.585	0.224
7.590	0.369
7.595	0.787
7.600	0.845
7.605	0.507
7.610	0.395
7.615	1.560
7.620	0.942
7.625	1.107
7.630	0.419
7.635	0.848
7.640	0.719
7.645	0.548
7.650	0.765
7.655	0.486
7.660	0.526
7.665	0.092
7.670	0.823
7.675	0.947
7.680	0.333
7.685	0.520
7.690	1.237
7.695	0.260
7.700	1.179
7.705	1.107
7.710	0.563
7.715	0.483
7.720	0.373
7.725	1.492
7.730	0.526
7.735	0.121
7.740	0.772
7.745	0.932
7.750	0.518
7.755	0.114
7.760	0.555
7.765	0.259
7.770	0.658
7.775	0.230
7.780	0.826
7.785	0.260
7.790	0.426
7.795	0.884
7.800	0.504
7.805	0.805
7.810	0.807
7.815	0.564
7.820	1.712
7.825	0.269
7.830	0.974
7.835	0.925
7.840	0.761
7.845	0.981
7.850	0.557
7.855	1.002
7.860	1.022
7.865	0.084
7.870	0.757
7.875	1.118
7.880	0.666
7.885	0.060
7.890	0.325
7.895	1.090
7.900	0.787
7.905	0.956
7.910	0.683
7.915	0.533
7.920	0.367
7.925	0.651
7.930	0.233
7.935	0.448
7.940	1.062
7.945	0.200
7.950	0.628
7.955	0.499
7.960	0.889
7.965	0.206
7.970	0.953
7.975	0.609
7.980	1.513
7.985	0.606
7.990	0.933
7.995	1.204
8.000	0.724
8.005	0.520
8.010	1.101
8.015	0.657
8.020	0.364
8.025	1.366
8.030	0.947
8.035	0.445
8.040	0.790
8.045	0.298
8.050	0.527
8.055	0.316
8.060	0.295
8.065	0.150
8.070	0.553
8.075	0.966
8.080	0.400
8.085	0.443
8.090	0.297
8.095	0.843
8.100	0.893
8.105	0.762
8.110	0.384
8.115	0.697
8.120	0.591
8.125	0.373
8.130	0.840
8.135	0.842
8.140	0.478
8.145	1.005
8.150	0.785
8.155	0.509
8.160	0.107
8.165	1.525
8.170	0.358
8.175	0.499
8.180	0.577
8.185	0.423
8.190	0.804
8.194	0.457
8.199	0.257
8.204	0.362
8.209	0.331
8.214	0.495
8.219	0.589
8.224	0.496
8.229	0.616
8.234	0.248
8.239	0.762
8.244	0.642
8.249	0.162
8.254	0.769
8.259	0.568
8.264	0.648
8.269	0.762
8.274	0.175
8.279	0.726
8.284	1.345
8.289	0.956
8.294	0.502
8.299	0.518
8.304	0.228
8.309	0.516
8.314	0.177
8.319	1.168
8.324	0.423
8.329	0.215
8.334	0.566
8.339	0.541
8.344	0.978
8.349	1.183
8.354	0.548
8.359	1.009
8.364	1.379
8.369	0.646
8.374	0.463
8.379	0.832
8.384	0.709
8.389	1.054
8.394	0.768
8.399	0.780
8.404	0.401
8.409	0.482
8.414	0.393
8.419	1.307
8.424	1.471
8.429	0.170
8.434	0.736
8.439	0.445
8.444	0.292
8.449	0.700
8.454	0.726
8.459	0.284
8.464	0.667
8.469	0.307
8.474	0.553
8.479	0.585
8.484	0.476
8.489	0.502
8.494	1.255
8.499	0.422
8.504	0.369
8.509	0.318
8.514	0.463
8.519	0.326
8.524	1.090
8.529	1.228
8.534	0.460
8.539	0.341
8.544	0.732
8.549	0.992
8.554	1.412
8.559	0.617
8.564	1.528
8.569	0.635
8.574	1.308
8.579	0.811
8.584	0.515
8.589	1.079
8.594	0.442
8.599	0.603
8.604	0.466
8.609	0.313
8.614	0.454
8.619	1.025
8.624	0.444
8.629	0.534
8.634	0.381
8.639	0.499
8.644	0.683
8.649	0.465
8.654	0.077
8.659	0.720
8.664	1.183
8.669	1.199
8.674	0.694
8.679	0.846
8.684	0.569
8.689	0.487
8.694	0.773
8.699	0.892
8.704	0.300
8.709	0.027
8.714	0.507
8.719	0.047
8.724	0.969
8.729	0.555
8.734	0.837
8.739	0.889
8.744	0.768
8.749	0.851
8.754	0.840
8.759	0.534
8.764	0.747
8.769	0.075
8.774	0.406
8.779	0.601
8.784	0.336
8.789	0.944
8.794	1.467
8.799	0.954
8.804	0.521
8.809	1.138
8.814	1.054
8.819	0.495
8.824	0.774
8.829	0.867
8.834	0.127
8.839	0.558
8.844	0.625
8.849	0.635
8.854	0.353
8.859	0.796
8.864	0.945
8.869	0.714
8.874	0.931
8.879	0.396
8.884	0.239
8.889	1.105
8.894	0.887
8.899	0.920
8.904	0.166
8.909	1.140
8.914	0.743
8.919	0.562
8.924	1.167
8.929	0.287
8.934	0.193
8.939	0.424
8.944	0.613
8.949	1.113
8.954	1.300
8.959	0.527
8.964	0.163
8.969	0.331
8.974	0.740
8.979	0.423
8.984	0.531
8.989	0.764
8.994	0.417
8.999	0.181
9.004	0.704
9.009	1.273
9.014	0.172
9.019	0.332
9.024	0.347
9.029	0.700
9.034	0.205
9.039	0.460
9.044	0.579
9.049	0.245
9.054	1.080
9.059	0.404
9.064	0.744
9.069	0.575
9.074	0.713
9.079	0.600
9.084	0.309
9.089	0.547
9.094	1.096
9.099	0.435
9.104	1.243
9.109	0.274
9.114	0.220
9.119	0.588
9.124	0.725
9.129	0.972
9.134	0.641
9.139	0.540
9.144	0.790
9.149	0.264
9.154	0.733
9.159	0.335
9.164	0.809
9.169	0.812
9.174	1.376
9.179	0.208
9.184	0.311
9.189	0.779
9.194	0.199
9.199	0.408
9.204	0.899
9.209	0.690
9.214	0.965
9.219	0.655
9.224	0.918
9.229	0.160
9.234	0.681
9.239	1.664
9.244	0.311
9.249	0.363
9.254	0.402
9.259	0.380
9.264	0.624
9.269	0.185
9.274	0.259
9.279	0.442
9.284	0.352
9.289	0.793
9.294	0.886
9.299	0.262
9.304	0.678
9.309	0.407
9.314	0.207
9.319	0.588
9.324	0.065
9.329	1.024
9.334	0.416
9.339	0.422
9.344	0.652
9.349	0.537
9.354	0.507
9.359	0.928
9.364	0.456
9.369	0.444
9.374	0.537
9.379	0.514
9.384	1.299
9.389	0.185
9.394	0.163
9.399	0.690
9.404	0.834
9.409	0.652
9.414	0.186
9.419	0.738
9.424	0.423
9.429	0.334
9.434	0.724
9.439	0.361
9.444	0.391
9.449	1.050
9.454	0.209
9.459	0.848
9.464	0.532
9.469	0.552
9.474	0.897
9.479	0.894
9.484	0.577
9.489	0.437
9.494	1.150
9.499	1.057
9.504	0.580
9.509	0.328
9.514	0.801
9.519	0.365
9.524	0.383
9.529	0.567
9.534	1.277
9.539	0.702
9.544	0.839
9.549	1.144
9.554	0.173
9.559	0.507
9.564	0.804
9.569	0.388
9.574	0.361
9.579	0.609
9.584	0.853
9.589	0.716
9.594	0.436
9.599	0.568
9.604	0.937
9.609	0.835
9.614	0.404
9.619	1.242
9.624	0.177
9.629	0.621
9.634	0.931
9.639	0.380
9.644	1.037
9.649	1.051
9.654	0.836
9.659	0.689
9.664	0.382
9.669	0.360
9.674	0.924
9.679	0.836
9.684	0.493
9.689	0.540
9.694	0.693
9.699	0.460
9.704	0.093
9.709	0.613
9.714	0.491
9.719	1.343
9.724	1.200
9.729	0.608
9.734	0.043
9.739	0.900
9.744	0.755
9.749	0.861
9.754	0.786
9.759	0.365
9.764	0.543
9.769	0.830
9.774	0.728
9.779	0.783
9.784	0.057
9.789	0.853
9.794	0.896
9.799	0.506
9.804	1.141
9.809	0.759
9.814	1.326
9.819	0.562
9.824	1.029
9.829	0.344
9.834	0.409
9.839	0.564
9.844	0.810
9.849	0.595
9.854	0.692
9.859	0.379
9.864	0.766
9.869	0.704
9.874	0.738
9.879	1.076
9.884	0.471
9.889	1.782
9.894	0.897
9.899	0.415
9.904	0.331
9.909	0.361
9.914	1.028
9.919	0.622
9.924	0.501
9.929	0.438
9.934	0.146
9.939	0.626
9.944	0.410
9.949	0.630
9.954	0.681
9.959	0.570
9.964	0.469
9.969	0.073
9.974	0.321
9.979	0.393
9.984	0.596
9.989	0.948
9.994	0.719
[truncated: 1 more rows]
