# Supplementary material for: Chemometric Analysis of a Ternary Mixture of Caffeine, Quinic Acid, and Nicotinic Acid by Terahertz Spectroscopy
Source: ACS Omega. 2022 Sep 27;7(40):35783–91. doi: 10.1021/acsomega.2c03808 (PMC9558605; doi:10.1021/acsomega.2c03808)
Supplement: Supplementary file 2 — ao2c03808_si_002.zip [file ao2c03808_si_002.zip › data_and_codes/extended_data/id0-48_run001/fda-7-0.csv]

0.000	1603.838
0.005	644.816
0.010	553.027
0.015	1052.514
0.020	1313.618
0.025	456.520
0.030	530.767
0.035	613.909
0.040	577.506
0.045	1134.762
0.050	832.659
0.055	1450.091
0.060	516.845
0.065	101.271
0.070	1045.212
0.075	978.319
0.080	1217.202
0.085	1160.504
0.090	189.570
0.095	435.762
0.100	695.147
0.105	1250.757
0.110	1716.096
0.115	1542.289
0.120	3635.254
0.125	3006.425
0.130	1924.212
0.135	3197.478
0.140	3562.609
0.145	3836.762
0.150	4109.060
0.155	3971.810
0.160	3513.028
0.165	2705.555
0.170	2280.136
0.175	3563.772
0.180	4115.871
0.185	3711.155
0.190	4845.937
0.195	6297.174
0.200	6849.231
0.205	6238.710
0.210	6566.026
0.215	6280.107
0.220	7133.753
0.225	6902.723
0.230	7796.551
0.235	9068.898
0.240	8225.844
0.245	7965.717
0.250	7831.626
0.255	7752.917
0.260	7443.989
0.265	8414.044
0.270	8358.917
0.275	9924.079
0.280	9664.355
0.285	8639.981
0.290	9034.126
0.295	9672.291
0.300	9351.100
0.305	9282.968
0.310	10009.051
0.315	9577.708
0.320	9894.212
0.325	9700.009
0.330	10315.159
0.335	9584.764
0.340	9598.940
0.345	9317.025
0.350	10199.178
0.355	10234.900
0.360	9255.022
0.365	10139.823
0.370	10754.707
0.375	10484.256
0.380	9514.913
0.385	9800.682
0.390	9567.174
0.395	9737.822
0.400	9295.526
0.405	9662.726
0.410	9698.900
0.415	9703.904
0.420	9365.476
0.425	9293.815
0.430	9590.537
0.435	9031.352
0.440	9005.465
0.445	9702.066
0.450	9967.930
0.455	9307.060
0.460	9857.481
0.465	9262.148
0.470	9256.143
0.475	9256.276
0.480	9243.921
0.485	9409.807
0.490	9316.226
0.495	9062.235
0.500	8873.508
0.505	9028.787
0.510	8969.491
0.515	8996.864
0.520	8935.486
0.525	8871.909
0.530	8644.726
0.535	8641.917
0.540	9087.748
0.545	8826.644
0.550	7774.341
0.555	5276.248
0.560	3500.333
0.565	7062.117
0.570	8107.928
0.575	8438.640
0.580	8799.595
0.585	8648.033
0.590	8474.048
0.595	8632.857
0.600	8764.710
0.605	8266.657
0.610	8439.504
0.615	8469.931
0.620	8132.301
0.625	8083.271
0.630	8073.289
0.635	8027.563
0.640	7844.550
0.645	7859.444
0.650	7642.107
0.655	7989.351
0.660	7739.053
0.665	7497.672
0.670	7622.827
0.675	7731.078
0.680	7567.860
0.685	7448.142
0.690	7339.746
0.695	7338.191
0.700	7257.547
0.705	6801.501
0.710	6944.574
0.715	6825.146
0.720	6632.952
0.725	6632.984
0.730	6436.190
0.735	6386.773
0.740	6435.697
0.745	5901.408
0.750	4688.279
0.755	3184.623
0.760	5178.370
0.765	5771.573
0.770	5838.499
0.775	6075.444
0.780	6077.563
0.785	5926.195
0.790	5784.932
0.795	5958.584
0.800	5763.453
0.805	5621.740
0.810	5582.173
0.815	5492.129
0.820	5496.546
0.825	5401.895
0.830	5166.920
0.835	5233.080
0.840	5290.013
0.845	5017.546
0.850	4993.898
0.855	5142.811
0.860	5003.653
0.865	5033.139
0.870	4963.497
0.875	4985.294
0.880	5008.677
0.885	4919.102
0.890	4863.283
0.895	4961.659
0.900	4765.004
0.905	4654.443
0.910	4756.190
0.915	4591.329
0.920	4428.196
0.925	4423.522
0.930	4409.384
0.935	4348.462
0.940	4277.559
0.945	4106.588
0.950	4158.149
0.955	4136.989
0.960	3961.974
0.965	3927.148
0.970	3896.366
0.975	3896.253
0.980	3652.809
0.985	3425.975
0.990	2288.578
0.995	3101.696
1.000	3423.387
1.005	3785.485
1.010	3782.368
1.015	3559.109
1.020	3591.481
1.025	3631.048
1.030	3541.133
1.035	3374.351
1.040	3301.187
1.045	3350.317
1.050	3295.926
1.055	3066.601
1.060	3128.703
1.065	3116.006
1.070	2990.497
1.075	2847.088
1.080	2803.812
1.085	2631.103
1.090	2217.917
1.095	1050.954
1.100	145.122
1.105	951.027
1.110	1588.873
1.115	851.771
1.120	1668.160
1.125	2347.054
1.130	2577.945
1.135	2598.151
1.140	2512.490
1.145	2440.443
1.150	2070.117
1.155	1132.880
1.160	752.547
1.165	84.196
1.170	633.556
1.175	1604.367
1.180	2038.926
1.185	2226.289
1.190	2322.020
1.195	2239.714
1.200	2236.732
1.205	1885.616
1.210	666.286
1.215	1507.769
1.220	1990.177
1.225	1954.492
1.230	1040.868
1.235	1402.537
1.240	2015.264
1.245	2313.673
1.250	2315.818
1.255	2354.044
1.260	2328.378
1.265	2248.663
1.270	2306.460
1.275	2222.548
1.280	2050.937
1.285	2129.218
1.290	2169.107
1.295	2018.577
1.300	2070.918
1.305	2082.150
1.310	2037.992
1.315	2042.529
1.320	2006.256
1.325	1790.328
1.330	1966.879
1.335	1976.109
1.340	2013.604
1.345	2077.088
1.350	1932.035
1.355	1940.538
1.360	1982.901
1.365	1885.392
1.370	1807.505
1.375	1814.861
1.380	1778.918
1.385	1675.056
1.390	1625.174
1.395	1554.339
1.400	1461.959
1.405	1214.546
1.410	490.218
1.415	47.272
1.420	766.678
1.425	1238.582
1.430	1429.002
1.435	1542.929
1.440	1547.616
1.445	1509.910
1.450	1567.562
1.455	1598.519
1.460	1529.297
1.465	1530.551
1.470	1550.027
1.475	1490.748
1.480	1452.087
1.485	1441.660
1.490	1427.899
1.495	1388.827
1.500	1324.340
1.505	1328.748
1.510	1315.849
1.515	1263.591
1.520	1240.008
1.525	1257.375
1.530	1236.060
1.535	1210.273
1.540	1192.478
1.545	1131.230
1.550	1176.893
1.555	1142.819
1.560	1124.856
1.565	1159.331
1.570	1128.960
1.575	1077.669
1.580	1089.246
1.585	1071.502
1.590	985.007
1.595	930.895
1.600	767.657
1.605	251.055
1.610	453.891
1.615	740.981
1.620	828.511
1.625	832.596
1.630	799.745
1.635	779.037
1.640	755.009
1.645	683.717
1.650	625.776
1.655	503.042
1.660	187.433
1.665	55.862
1.670	42.504
1.675	54.015
1.680	69.084
1.685	300.657
1.690	460.148
1.695	525.817
1.700	512.641
1.705	452.191
1.710	303.921
1.715	61.717
1.720	33.863
1.725	47.764
1.730	212.491
1.735	397.136
1.740	487.932
1.745	530.572
1.750	556.103
1.755	541.515
1.760	525.866
1.765	293.942
1.770	373.149
1.775	472.662
1.780	506.800
1.785	496.040
1.790	467.702
1.795	319.235
1.800	104.360
1.805	246.693
1.810	413.121
1.815	461.113
1.820	471.713
1.825	473.372
1.830	464.510
1.835	452.019
1.840	438.070
1.845	429.221
1.850	409.325
1.855	385.933
1.860	352.768
1.865	249.540
1.870	49.667
1.875	65.849
1.880	244.344
1.885	331.623
1.890	359.061
1.895	371.745
1.900	373.264
1.905	363.728
1.910	340.096
1.915	301.185
1.920	123.784
1.925	11.058
1.930	196.449
1.935	286.154
1.940	318.297
1.945	326.775
1.950	324.859
1.955	320.329
1.960	314.658
1.965	307.061
1.970	307.168
1.975	305.294
1.980	295.952
1.985	294.503
1.990	288.739
1.995	283.244
2.000	278.358
2.005	275.075
2.010	270.319
2.015	263.794
2.020	212.075
2.025	226.054
2.030	232.012
2.035	215.723
2.040	162.945
2.045	36.178
2.050	117.629
2.055	176.336
2.060	192.896
2.065	190.413
2.070	180.882
2.075	135.589
2.080	58.815
2.085	134.343
2.090	163.067
2.095	168.143
2.100	166.337
2.105	163.967
2.110	157.451
2.115	154.296
2.120	149.662
2.125	143.134
2.130	135.185
2.135	127.964
2.140	121.596
2.145	112.629
2.150	99.548
2.155	88.866
2.160	63.750
2.165	20.399
2.170	3.794
2.175	31.686
2.180	55.074
2.185	62.357
2.190	56.578
2.195	26.498
2.200	2.100
2.205	17.651
2.210	42.726
2.215	47.143
2.220	21.049
2.225	4.115
2.230	8.322
2.235	34.575
2.240	48.477
2.245	48.050
2.250	44.469
2.255	40.295
2.260	22.411
2.265	2.223
2.270	6.607
2.275	6.657
2.280	24.585
2.285	34.871
2.290	37.665
2.295	39.323
2.300	38.293
2.305	36.383
2.310	35.334
2.315	34.432
2.320	29.810
2.325	27.328
2.330	26.803
2.335	25.509
2.340	24.280
2.345	13.889
2.350	4.842
2.355	16.295
2.360	20.364
2.365	15.404
2.370	7.111
2.375	11.190
2.380	15.894
2.385	13.034
2.390	4.797
2.395	2.584
2.400	3.181
2.405	4.218
2.410	10.787
2.415	14.252
2.420	15.661
2.425	16.541
2.430	15.986
2.435	14.658
2.440	16.577
2.445	16.222
2.450	15.300
2.455	14.702
2.460	9.657
2.465	4.041
2.470	3.675
2.475	3.224
2.480	7.364
2.485	11.207
2.490	13.799
2.495	16.323
2.500	16.805
2.505	17.793
2.510	18.126
2.515	19.021
2.520	19.538
2.525	20.528
2.530	20.876
2.535	22.437
2.540	22.355
2.545	23.193
2.550	22.952
2.555	24.347
2.560	25.405
2.565	26.011
2.570	22.423
2.575	23.237
2.580	25.480
2.585	26.418
2.590	26.812
2.595	26.510
2.600	25.108
2.605	23.129
2.610	23.107
2.615	21.287
2.620	18.022
2.625	15.314
2.630	6.606
2.635	4.217
2.640	3.210
2.645	1.551
2.650	2.665
2.655	1.164
2.660	9.138
2.665	8.198
2.670	4.095
2.675	11.018
2.680	16.056
2.685	15.694
2.690	8.676
2.695	4.480
2.700	15.926
2.705	20.418
2.710	22.793
2.715	24.705
2.720	26.178
2.725	27.097
2.730	25.992
2.735	26.070
2.740	26.610
2.745	23.309
2.750	22.810
2.755	21.295
2.760	17.483
2.765	9.133
2.770	1.292
2.775	2.032
2.780	2.189
2.785	3.288
2.790	3.107
2.795	9.731
2.800	15.012
2.805	17.126
2.810	18.495
2.815	19.669
2.820	21.287
2.825	23.416
2.830	21.889
2.835	22.888
2.840	23.096
2.845	23.083
2.850	21.982
2.855	22.556
2.860	21.376
2.865	21.453
2.870	21.090
2.875	19.631
2.880	10.482
2.885	3.789
2.890	1.778
2.895	3.824
2.900	10.614
2.905	15.401
2.910	16.778
2.915	19.028
2.920	19.129
2.925	18.843
2.930	19.260
2.935	17.823
2.940	16.645
2.945	15.359
2.950	13.130
2.955	11.565
2.960	8.867
2.965	1.978
2.970	1.182
2.975	1.335
2.980	2.294
2.985	2.071
2.990	3.427
2.995	5.526
3.000	5.437
3.005	2.642
3.010	1.437
3.015	1.461
3.020	0.828
3.025	1.609
3.030	1.877
3.035	4.908
3.040	4.482
3.045	1.686
3.050	1.412
3.055	3.070
3.060	4.944
3.065	6.473
3.070	5.598
3.075	6.389
3.080	6.217
3.085	4.565
3.090	5.661
3.095	5.538
3.100	6.296
3.105	5.589
3.110	5.569
3.115	4.993
3.120	4.475
3.125	4.441
3.130	1.541
3.135	0.456
3.140	1.332
3.145	0.587
3.150	2.605
3.155	2.095
3.160	2.073
3.165	2.232
3.170	1.007
3.175	0.762
3.180	0.534
3.185	1.787
3.190	1.182
3.195	0.611
3.200	0.392
3.205	1.519
3.210	2.459
3.215	1.615
3.220	1.417
3.225	2.313
3.230	1.599
3.235	0.720
3.240	0.436
3.245	0.937
3.250	0.584
3.255	1.830
3.260	1.392
3.265	1.264
3.270	1.393
3.275	0.456
3.280	2.306
3.285	1.258
3.290	0.886
3.295	1.098
3.300	1.344
3.305	2.160
3.310	0.253
3.315	1.139
3.320	1.255
3.325	0.705
3.330	0.518
3.335	0.173
3.340	0.078
3.345	0.955
3.350	0.320
3.355	0.161
3.360	0.543
3.365	0.397
3.370	1.015
3.375	1.022
3.380	0.899
3.385	0.466
3.390	0.753
3.395	1.893
3.400	0.916
3.405	0.855
3.410	2.083
3.415	1.955
3.420	0.659
3.425	0.586
3.430	0.943
3.435	0.741
3.440	0.765
3.445	0.520
3.450	0.822
3.455	0.914
3.460	0.793
3.465	0.269
3.470	0.447
3.475	0.415
3.480	0.540
3.485	0.952
3.490	0.293
3.495	0.436
3.500	0.399
3.505	0.864
3.510	1.064
3.515	0.617
3.520	0.492
3.525	0.873
3.530	1.015
3.535	0.752
3.540	0.726
3.545	0.054
3.550	0.563
3.555	0.985
3.560	0.946
3.565	0.304
3.570	0.638
3.575	1.114
3.580	0.730
3.585	0.580
3.590	1.705
3.595	0.292
3.600	1.221
3.605	1.071
3.610	0.700
3.615	0.777
3.620	0.694
3.625	0.118
3.630	0.309
3.635	0.620
3.640	0.275
3.645	0.234
3.650	1.336
3.655	1.157
3.660	0.628
3.665	0.344
3.670	0.697
3.675	1.209
3.680	0.479
3.685	1.018
3.690	0.072
3.695	0.633
3.700	0.539
3.705	0.428
3.710	1.327
3.715	0.346
3.720	0.759
3.725	0.979
3.730	1.407
3.735	1.128
3.740	1.833
3.745	0.814
3.750	0.709
3.755	1.410
3.760	1.349
3.765	1.035
3.770	0.832
3.775	1.355
3.780	1.500
3.785	0.554
3.790	0.782
3.795	0.854
3.800	0.195
3.805	0.786
3.810	0.454
3.815	0.614
3.820	0.817
3.825	0.850
3.830	0.283
3.835	0.318
3.840	1.029
3.845	1.806
3.850	0.838
3.855	1.622
3.860	1.437
3.865	0.647
3.870	0.563
3.875	2.387
3.880	1.812
3.885	1.079
3.890	1.568
3.895	1.308
3.900	1.109
3.905	1.936
3.910	1.811
3.915	0.966
3.920	0.446
3.925	0.409
3.930	0.833
3.935	0.639
3.940	0.471
3.945	1.422
3.950	0.526
3.955	0.668
3.960	0.586
3.965	0.236
3.970	0.867
3.975	1.087
3.980	0.416
3.985	0.448
3.990	0.510
3.995	0.483
4.000	0.693
4.005	1.349
4.010	0.821
4.015	1.124
4.020	0.384
4.025	1.351
4.030	0.066
4.035	0.132
4.040	0.961
4.045	0.670
4.050	0.364
4.055	0.762
4.060	0.592
4.065	1.610
4.070	0.358
4.075	0.410
4.080	0.647
4.085	0.603
4.090	0.530
4.095	0.142
4.100	0.932
4.105	0.570
4.110	0.338
4.115	0.591
4.120	0.150
4.125	0.470
4.130	0.503
4.135	0.364
4.140	0.119
4.145	0.529
4.150	1.066
4.155	1.127
4.160	0.442
4.165	0.730
4.170	0.757
4.175	0.366
4.180	0.546
4.185	0.280
4.190	0.511
4.195	0.576
4.200	1.027
4.205	0.751
4.210	0.823
4.215	0.791
4.220	0.153
4.225	0.997
4.230	1.265
4.235	1.389
4.240	0.220
4.245	0.538
4.250	1.329
4.255	0.287
4.260	0.523
4.265	0.380
4.270	0.697
4.275	0.762
4.280	1.134
4.285	1.051
4.290	0.606
4.295	0.358
4.300	0.890
4.305	0.356
4.310	0.955
4.315	0.839
4.320	0.525
4.325	0.873
4.330	0.270
4.335	0.508
4.340	0.313
4.345	0.824
4.350	0.683
4.355	1.400
4.360	0.447
4.365	1.521
4.370	0.493
4.375	0.856
4.380	0.587
4.385	1.367
4.390	0.482
4.395	0.675
4.400	0.803
4.405	0.350
4.410	0.149
4.415	1.160
4.420	1.257
4.425	0.512
4.430	1.365
4.435	0.577
4.440	0.412
4.445	1.012
4.450	0.533
4.455	1.397
4.460	0.715
4.465	0.225
4.470	0.041
4.475	0.552
4.480	0.651
4.485	0.905
4.490	0.242
4.495	0.716
4.500	0.206
4.505	1.210
4.510	1.303
4.515	0.513
4.520	0.317
4.525	0.948
4.530	0.580
4.535	0.606
4.540	0.225
4.545	0.143
4.550	0.550
4.555	0.942
4.560	0.254
4.565	0.425
4.570	1.098
4.575	0.738
4.580	0.599
4.585	0.741
4.590	0.883
4.595	0.976
4.600	0.541
4.605	0.824
4.610	0.842
4.615	1.232
4.620	0.473
4.625	0.990
4.630	0.787
4.635	0.778
4.640	0.914
4.645	1.938
4.650	0.668
4.655	0.551
4.660	0.635
4.665	0.769
4.670	0.981
4.675	0.894
4.680	0.725
4.685	0.811
4.690	0.846
4.695	0.384
4.700	0.966
4.705	1.191
4.710	0.407
4.715	1.257
4.720	0.942
4.725	0.470
4.730	0.327
4.735	0.840
4.740	1.403
4.745	1.236
4.750	0.373
4.755	0.838
4.760	0.672
4.765	1.077
4.770	1.173
4.775	0.154
4.780	0.570
4.785	0.509
4.790	0.912
4.795	0.357
4.800	0.490
4.805	1.045
4.810	0.708
4.815	0.963
4.820	0.672
4.825	0.096
4.830	0.781
4.835	0.324
4.840	0.110
4.845	0.835
4.850	0.456
4.855	0.166
4.860	0.277
4.865	0.875
4.870	0.309
4.875	0.044
4.880	0.794
4.885	0.915
4.890	1.119
4.895	0.912
4.900	0.509
4.905	0.705
4.910	0.521
4.915	1.106
4.920	0.262
4.925	0.394
4.930	0.790
4.935	0.438
4.940	0.791
4.945	0.371
4.950	1.082
4.955	0.638
4.960	0.821
4.965	0.659
4.970	0.802
4.975	0.429
4.980	0.457
4.985	0.722
4.990	0.977
4.995	0.231
5.000	1.047
5.005	1.162
5.010	0.668
5.015	1.218
5.020	0.811
5.025	1.328
5.030	1.107
5.035	0.034
5.040	0.151
5.045	1.029
5.050	1.240
5.055	0.654
5.060	1.610
5.065	0.678
5.070	0.736
5.075	1.394
5.080	0.692
5.085	0.203
5.090	1.245
5.095	0.102
5.100	0.844
5.105	0.965
5.110	0.254
5.115	0.441
5.120	0.758
5.125	0.661
5.130	0.682
5.135	1.225
5.140	0.218
5.145	0.829
5.150	0.980
5.155	0.135
5.160	0.502
5.165	0.850
5.170	0.613
5.175	1.156
5.180	0.436
5.185	0.356
5.190	0.925
5.195	0.456
5.200	0.371
5.205	0.704
5.210	0.428
5.215	0.594
5.220	0.238
5.225	0.705
5.230	0.726
5.235	1.372
5.240	0.158
5.245	0.517
5.250	0.456
5.255	0.604
5.260	0.907
5.265	0.404
5.270	0.336
5.275	0.482
5.280	0.988
5.285	0.543
5.290	0.909
5.295	0.879
5.300	0.946
5.305	0.988
5.310	0.351
5.315	0.391
5.320	0.093
5.325	1.135
5.330	0.929
5.335	0.500
5.340	0.318
5.345	0.123
5.350	1.132
5.355	0.558
5.360	1.079
5.365	0.317
5.370	0.535
5.375	0.650
5.380	0.071
5.385	0.354
5.390	0.484
5.395	0.366
5.400	0.533
5.405	0.471
5.410	1.081
5.415	0.947
5.420	0.107
5.425	0.284
5.430	0.773
5.435	0.442
5.440	0.238
5.445	0.365
5.450	0.761
5.455	0.119
5.460	1.118
5.465	0.564
5.470	0.908
5.475	0.345
5.480	0.705
5.485	0.897
5.490	0.463
5.495	1.338
5.500	0.705
5.505	0.889
5.510	0.856
5.515	0.732
5.520	0.500
5.525	0.684
5.530	1.207
5.535	0.388
5.540	1.095
5.545	0.479
5.550	0.506
5.555	0.803
5.560	0.455
5.565	0.536
5.570	0.087
5.575	0.714
5.580	0.887
5.585	0.544
5.590	1.598
5.595	0.498
5.600	0.647
5.605	0.898
5.610	1.544
5.615	0.298
5.620	1.018
5.625	0.144
5.630	0.361
5.635	0.715
5.640	0.422
5.645	0.419
5.650	0.400
5.655	0.564
5.660	0.653
5.665	0.373
5.670	0.232
5.675	0.370
5.680	1.108
5.685	0.824
5.690	0.449
5.695	0.612
5.700	0.930
5.705	0.615
5.710	0.629
5.715	0.355
5.720	1.520
5.725	0.408
5.730	0.330
5.735	1.244
5.740	1.060
5.745	0.608
5.750	0.586
5.755	0.665
5.760	0.704
5.765	0.790
5.770	0.632
5.775	0.852
5.780	0.745
5.785	0.484
5.790	0.496
5.795	0.962
5.800	0.078
5.805	0.116
5.810	0.418
5.815	0.167
5.820	1.053
5.825	0.171
5.830	0.120
5.835	0.669
5.840	1.142
5.845	0.311
5.850	0.299
5.855	0.662
5.860	0.775
5.865	0.449
5.870	0.999
5.875	0.777
5.880	0.351
5.885	0.285
5.890	0.280
5.895	0.659
5.900	0.551
5.905	1.135
5.910	1.261
5.915	0.360
5.920	0.640
5.925	0.865
5.930	0.662
5.935	0.376
5.940	0.516
5.945	0.275
5.950	1.387
5.955	0.526
5.960	0.298
5.965	0.595
5.970	1.183
5.975	0.349
5.980	0.290
5.985	0.292
5.990	1.280
5.995	1.185
6.000	0.460
6.005	0.373
6.010	0.392
6.015	0.269
6.020	0.578
6.025	0.070
6.030	0.576
6.035	0.669
6.040	0.642
6.045	0.487
6.050	1.472
6.055	0.670
6.060	0.641
6.065	0.575
6.070	0.601
6.075	0.647
6.080	0.494
6.085	0.603
6.090	1.375
6.095	1.023
6.100	1.069
6.105	1.401
6.110	0.516
6.115	0.885
6.120	0.655
6.125	0.243
6.130	0.226
6.135	0.654
6.140	0.826
6.145	0.521
6.150	1.375
6.155	0.476
6.160	0.089
6.165	0.383
6.170	0.231
6.175	0.682
6.180	0.718
6.185	0.367
6.190	0.398
6.195	0.966
6.200	0.560
6.205	0.473
6.210	0.838
6.215	0.740
6.220	0.420
6.225	0.902
6.230	1.044
6.235	0.446
6.240	0.141
6.245	0.733
6.250	1.047
6.255	0.770
6.260	0.566
6.265	1.183
6.270	0.398
6.275	0.389
6.280	0.549
6.285	0.140
6.290	0.664
6.295	0.710
6.300	0.185
6.305	0.416
6.310	1.802
6.315	1.057
6.320	0.523
6.325	0.665
6.330	0.876
6.335	0.135
6.340	1.244
6.345	1.031
6.350	0.187
6.355	1.432
6.360	1.082
6.365	0.496
6.370	0.842
6.375	0.258
6.380	0.782
6.385	0.376
6.390	0.159
6.395	1.091
6.400	0.535
6.405	0.636
6.410	0.146
6.415	0.766
6.420	1.077
6.425	1.145
6.430	0.244
6.435	1.515
6.440	1.525
6.445	0.407
6.450	0.905
6.455	0.345
6.460	0.395
6.465	1.012
6.470	1.067
6.475	1.700
6.480	0.243
6.485	0.875
6.490	0.965
6.495	0.433
6.500	0.589
6.505	0.471
6.510	1.143
6.515	0.658
6.520	0.884
6.525	0.837
6.530	0.879
6.535	0.563
6.540	1.221
6.545	0.907
6.550	0.325
6.555	0.818
6.560	0.278
6.565	0.271
6.570	1.194
6.575	1.379
6.580	0.737
6.585	0.772
6.590	0.555
6.595	0.374
6.600	0.113
6.605	0.421
6.610	0.962
6.615	0.374
6.620	0.355
6.625	0.472
6.630	0.538
6.635	0.699
6.640	0.653
6.645	0.372
6.650	0.573
6.655	1.469
6.660	1.346
6.665	0.686
6.670	0.219
6.675	1.517
6.680	0.312
6.685	0.531
6.690	0.649
6.695	0.726
6.700	0.397
6.705	0.451
6.710	0.459
6.715	0.723
6.720	0.663
6.725	1.445
6.730	0.258
6.735	0.653
6.740	0.924
6.745	0.465
6.750	0.673
6.755	0.343
6.760	0.508
6.765	0.281
6.770	0.638
6.775	0.804
6.780	0.813
6.785	0.829
6.790	0.379
6.795	0.556
6.800	0.420
6.805	0.504
6.810	0.746
6.815	1.269
6.820	0.366
6.825	1.197
6.830	1.265
6.835	0.269
6.840	0.963
6.845	0.743
6.850	0.609
6.855	0.584
6.860	0.942
6.865	0.974
6.870	0.519
6.875	0.489
6.880	0.705
6.885	0.464
6.890	0.521
6.895	0.183
6.900	0.349
6.905	0.494
6.910	0.557
6.915	0.408
6.920	0.537
6.925	0.207
6.930	0.601
6.935	0.428
6.940	0.284
6.945	0.969
6.950	0.750
6.955	0.522
6.960	0.522
6.965	0.368
6.970	0.316
6.975	0.315
6.980	0.237
6.985	0.356
6.990	1.460
6.995	1.517
7.000	0.207
7.005	0.865
7.010	0.809
7.015	1.252
7.020	0.291
7.025	0.374
7.030	1.045
7.035	0.761
7.040	0.178
7.045	1.008
7.050	0.102
7.055	0.342
7.060	0.541
7.065	0.877
7.070	1.089
7.075	1.793
7.080	0.478
7.085	0.392
7.090	0.711
7.095	0.397
7.100	0.404
7.105	0.306
7.110	0.872
7.115	0.185
7.120	1.042
7.125	1.242
7.130	1.101
7.135	0.553
7.140	0.553
7.145	0.861
7.150	0.370
7.155	0.866
7.160	0.448
7.165	0.569
7.170	0.553
7.175	1.017
7.180	0.403
7.185	1.153
7.190	0.527
7.195	0.654
7.200	0.469
7.205	0.765
7.210	0.370
7.215	0.424
7.220	0.299
7.225	0.287
7.230	0.526
7.235	0.678
7.240	1.236
7.245	0.267
7.250	1.197
7.255	1.232
7.260	0.103
7.265	0.105
7.270	0.673
7.275	0.908
7.280	1.116
7.285	0.528
7.290	0.642
7.295	0.788
7.300	0.500
7.305	0.341
7.310	1.735
7.315	0.399
7.320	0.839
7.325	0.043
7.330	0.398
7.335	0.708
7.340	0.467
7.345	0.316
7.350	0.484
7.355	1.278
7.360	0.385
7.365	0.359
7.370	0.664
7.375	0.417
7.380	0.612
7.385	0.489
7.390	0.619
7.395	0.712
7.400	0.694
7.405	1.552
7.410	1.105
7.415	1.141
7.420	0.275
7.425	0.478
7.430	0.898
7.435	0.296
7.440	0.274
7.445	1.290
7.450	0.614
7.455	0.749
7.460	0.441
7.465	0.063
7.470	0.209
7.475	1.278
7.480	1.050
7.485	0.678
7.490	0.373
7.495	0.370
7.500	1.373
7.505	0.287
7.510	0.350
7.515	0.522
7.520	0.394
7.525	0.383
7.530	0.741
7.535	0.431
7.540	0.516
7.545	0.336
7.550	0.204
7.555	0.371
7.560	0.891
7.565	0.917
7.570	0.803
7.575	0.954
7.580	1.798
7.585	0.448
7.590	0.782
7.595	1.746
7.600	0.907
7.605	1.379
7.610	0.809
7.615	0.125
7.620	0.588
7.625	0.749
7.630	0.776
7.635	0.294
7.640	0.355
7.645	0.793
7.650	0.538
7.655	0.650
7.660	0.379
7.665	0.570
7.670	0.125
7.675	0.582
7.680	0.173
7.685	0.763
7.690	0.766
7.695	0.402
7.700	0.280
7.705	1.218
7.710	0.707
7.715	1.474
7.720	0.569
7.725	0.462
7.730	0.910
7.735	0.469
7.740	0.542
7.745	1.167
7.750	0.517
7.755	0.732
7.760	1.139
7.765	0.844
7.770	0.191
7.775	0.736
7.780	0.956
7.785	0.629
7.790	0.399
7.795	0.828
7.800	0.531
7.805	0.552
7.810	0.356
7.815	0.784
7.820	0.931
7.825	1.106
7.830	0.673
7.835	0.425
7.840	0.440
7.845	0.448
7.850	0.762
7.855	0.370
7.860	1.139
7.865	0.878
7.870	0.411
7.875	0.877
7.880	0.372
7.885	0.889
7.890	0.025
7.895	0.301
7.900	0.731
7.905	0.723
7.910	0.870
7.915	0.542
7.920	0.634
7.925	0.306
7.930	0.255
7.935	0.459
7.940	0.420
7.945	0.795
7.950	0.655
7.955	0.684
7.960	1.082
7.965	1.135
7.970	0.745
7.975	1.008
7.980	0.540
7.985	1.097
7.990	0.418
7.995	1.083
8.000	0.595
8.005	0.381
8.010	0.840
8.015	0.596
8.020	0.496
8.025	1.607
8.030	0.111
8.035	0.708
8.040	0.302
8.045	0.451
8.050	0.731
8.055	0.694
8.060	1.357
8.065	0.358
8.070	0.215
8.075	0.347
8.080	1.129
8.085	0.314
8.090	0.846
8.095	0.668
8.100	0.593
8.105	1.324
8.110	1.442
8.115	1.000
8.120	0.081
8.125	1.046
8.130	0.399
8.135	0.698
8.140	0.556
8.145	0.588
8.150	0.913
8.155	0.500
8.160	0.339
8.165	1.018
8.170	1.043
8.175	0.450
8.180	0.262
8.185	0.119
8.190	0.956
8.194	0.326
8.199	0.437
8.204	0.686
8.209	0.729
8.214	0.942
8.219	0.361
8.224	1.030
8.229	0.488
8.234	1.377
8.239	0.824
8.244	0.618
8.249	0.230
8.254	0.593
8.259	0.490
8.264	1.371
8.269	0.020
8.274	0.980
8.279	0.601
8.284	0.443
8.289	0.745
8.294	0.501
8.299	0.530
8.304	0.269
8.309	0.775
8.314	0.346
8.319	1.227
8.324	0.278
8.329	0.856
8.334	0.625
8.339	0.787
8.344	0.249
8.349	0.293
8.354	0.241
8.359	0.662
8.364	0.911
8.369	1.018
8.374	0.755
8.379	0.389
8.384	0.834
8.389	1.095
8.394	0.476
8.399	0.939
8.404	1.286
8.409	0.504
8.414	0.443
8.419	0.889
8.424	0.891
8.429	1.024
8.434	0.108
8.439	0.417
8.444	0.635
8.449	1.427
8.454	0.503
8.459	0.798
8.464	0.708
8.469	0.797
8.474	0.275
8.479	0.631
8.484	0.410
8.489	0.813
8.494	1.449
8.499	0.827
8.504	0.929
8.509	0.684
8.514	1.008
8.519	1.144
8.524	0.503
8.529	0.820
8.534	0.220
8.539	0.301
8.544	0.440
8.549	0.908
8.554	1.128
8.559	0.124
8.564	0.317
8.569	0.419
8.574	0.351
8.579	0.845
8.584	0.359
8.589	0.338
8.594	0.470
8.599	1.227
8.604	0.798
8.609	0.335
8.614	0.499
8.619	0.943
8.624	1.275
8.629	0.296
8.634	0.385
8.639	0.898
8.644	0.547
8.649	0.516
8.654	0.576
8.659	0.064
8.664	0.843
8.669	1.157
8.674	0.689
8.679	0.061
8.684	0.542
8.689	0.646
8.694	1.010
8.699	0.505
8.704	0.513
8.709	0.466
8.714	1.032
8.719	0.652
8.724	0.769
8.729	0.758
8.734	0.522
8.739	0.588
8.744	0.889
8.749	0.661
8.754	1.343
8.759	0.075
8.764	0.432
8.769	0.704
8.774	0.138
8.779	0.892
8.784	0.644
8.789	1.176
8.794	0.586
8.799	0.460
8.804	0.879
8.809	0.563
8.814	0.945
8.819	0.441
8.824	0.714
8.829	0.772
8.834	1.135
8.839	0.503
8.844	0.296
8.849	0.911
8.854	0.686
8.859	0.655
8.864	0.831
8.869	0.936
8.874	0.966
8.879	0.432
8.884	0.220
8.889	0.869
8.894	0.785
8.899	0.595
8.904	0.539
8.909	0.232
8.914	0.196
8.919	1.102
8.924	0.322
8.929	0.710
8.934	1.212
8.939	0.699
8.944	0.570
8.949	0.289
8.954	1.034
8.959	0.594
8.964	1.000
8.969	0.477
8.974	0.990
8.979	0.511
8.984	0.279
8.989	0.523
8.994	0.495
8.999	1.121
9.004	0.264
9.009	1.077
9.014	0.369
9.019	0.550
9.024	1.157
9.029	0.393
9.034	0.688
9.039	0.953
9.044	0.585
9.049	0.758
9.054	0.589
9.059	0.439
9.064	0.934
9.069	0.318
9.074	0.563
9.079	0.525
9.084	0.362
9.089	0.063
9.094	1.373
9.099	0.306
9.104	0.860
9.109	0.340
9.114	0.617
9.119	0.476
9.124	0.771
9.129	0.362
9.134	0.618
9.139	0.530
9.144	0.952
9.149	0.681
9.154	0.695
9.159	0.844
9.164	1.262
9.169	1.404
9.174	0.994
9.179	0.617
9.184	0.248
9.189	0.979
9.194	0.470
9.199	0.548
9.204	0.789
9.209	1.294
9.214	0.775
9.219	0.585
9.224	0.634
9.229	0.834
9.234	0.576
9.239	0.527
9.244	0.492
9.249	0.382
9.254	0.365
9.259	0.421
9.264	0.501
9.269	0.807
9.274	0.670
9.279	0.929
9.284	0.279
9.289	0.191
9.294	1.730
9.299	1.134
9.304	0.491
9.309	0.959
9.314	0.475
9.319	0.363
9.324	0.402
9.329	0.411
9.334	0.065
9.339	0.477
9.344	0.372
9.349	0.739
9.354	0.237
9.359	0.567
9.364	0.669
9.369	0.611
9.374	0.595
9.379	0.291
9.384	1.056
9.389	0.394
9.394	0.217
9.399	0.552
9.404	1.240
9.409	0.092
9.414	0.519
9.419	1.444
9.424	0.374
9.429	1.176
9.434	0.724
9.439	0.613
9.444	0.838
9.449	0.653
9.454	0.642
9.459	0.229
9.464	0.925
9.469	0.320
9.474	0.556
9.479	0.774
9.484	0.489
9.489	0.717
9.494	0.162
9.499	0.676
9.504	1.498
9.509	0.257
9.514	0.393
9.519	1.164
9.524	0.659
9.529	0.345
9.534	0.183
9.539	0.844
9.544	0.850
9.549	1.162
9.554	1.440
9.559	1.008
9.564	0.529
9.569	0.070
9.574	1.167
9.579	0.233
9.584	0.628
9.589	0.811
9.594	0.343
9.599	0.644
9.604	0.639
9.609	1.177
9.614	0.730
9.619	0.140
9.624	0.761
9.629	0.578
9.634	0.356
9.639	0.291
9.644	0.187
9.649	0.848
9.654	0.879
9.659	0.259
9.664	0.838
9.669	0.302
9.674	1.494
9.679	0.200
9.684	1.219
9.689	0.652
9.694	0.371
9.699	0.893
9.704	1.159
9.709	1.192
9.714	0.415
9.719	0.965
9.724	0.318
9.729	0.198
9.734	0.153
9.739	0.400
9.744	0.612
9.749	0.489
9.754	0.306
9.759	0.577
9.764	0.902
9.769	0.197
9.774	0.201
9.779	0.989
9.784	0.195
9.789	0.668
9.794	0.269
9.799	0.551
9.804	0.734
9.809	0.819
9.814	0.648
9.819	0.426
9.824	0.886
9.829	1.070
9.834	0.671
9.839	0.210
9.844	0.456
9.849	0.466
9.854	0.387
9.859	0.642
9.864	0.396
9.869	0.633
9.874	0.585
9.879	0.435
9.884	0.969
9.889	0.381
9.894	0.959
9.899	0.728
9.904	0.873
9.909	1.018
9.914	0.360
9.919	0.197
9.924	0.989
9.929	0.488
9.934	0.395
9.939	1.007
9.944	0.351
9.949	0.468
9.954	1.369
9.959	1.413
9.964	0.655
9.969	0.058
9.974	0.871
9.979	0.439
9.984	1.135
9.989	1.233
9.994	0.609
[truncated: 1 more rows]
