# Supplementary material for: Chemometric Analysis of a Ternary Mixture of Caffeine, Quinic Acid, and Nicotinic Acid by Terahertz Spectroscopy
Source: ACS Omega. 2022 Sep 27;7(40):35783–91. doi: 10.1021/acsomega.2c03808 (PMC9558605; doi:10.1021/acsomega.2c03808)
Supplement: Supplementary file 2 — ao2c03808_si_002.zip [file ao2c03808_si_002.zip › data_and_codes/extended_data/id0-48_run001/fda-7-1.csv]

0.000	2608.631
0.005	738.896
0.010	663.315
0.015	1154.436
0.020	1697.543
0.025	133.016
0.030	595.257
0.035	781.659
0.040	671.601
0.045	1331.311
0.050	1003.683
0.055	1455.539
0.060	503.220
0.065	278.635
0.070	740.661
0.075	552.946
0.080	449.661
0.085	344.102
0.090	561.929
0.095	852.477
0.100	971.059
0.105	2103.228
0.110	2819.059
0.115	2495.483
0.120	4340.031
0.125	3319.212
0.130	1771.342
0.135	2781.578
0.140	2881.999
0.145	2969.901
0.150	2603.627
0.155	2738.239
0.160	2713.253
0.165	2728.762
0.170	2825.654
0.175	4363.999
0.180	5141.333
0.185	4672.093
0.190	5491.146
0.195	6804.377
0.200	7129.279
0.205	6221.509
0.210	6361.100
0.215	5790.559
0.220	6898.970
0.225	6609.944
0.230	7504.457
0.235	9132.788
0.240	8756.753
0.245	8541.627
0.250	8407.152
0.255	8469.940
0.260	8129.931
0.265	8844.920
0.270	8722.904
0.275	10170.548
0.280	9456.879
0.285	8458.194
0.290	9011.081
0.295	9806.336
0.300	9627.848
0.305	9457.114
0.310	10393.190
0.315	10084.903
0.320	10568.431
0.325	10316.744
0.330	10783.366
0.335	9882.431
0.340	9756.029
0.345	9454.642
0.350	10242.603
0.355	10171.795
0.360	9260.237
0.365	10212.281
0.370	11001.844
0.375	10891.868
0.380	9973.738
0.385	10363.588
0.390	10211.010
0.395	10467.726
0.400	9993.577
0.405	10367.083
0.410	10350.749
0.415	10325.688
0.420	9911.905
0.425	9728.835
0.430	9882.312
0.435	9255.078
0.440	9171.709
0.445	9827.636
0.450	10026.090
0.455	9310.925
0.460	9929.185
0.465	9364.976
0.470	9406.993
0.475	9463.799
0.480	9575.019
0.485	9840.340
0.490	9846.325
0.495	9636.594
0.500	9507.336
0.505	9748.433
0.510	9694.011
0.515	9728.387
0.520	9633.424
0.525	9527.150
0.530	9210.978
0.535	9177.049
0.540	9563.691
0.545	9210.829
0.550	8067.139
0.555	5510.233
0.560	3661.624
0.565	7249.638
0.570	8289.990
0.575	8613.447
0.580	9048.269
0.585	8925.631
0.590	8779.190
0.595	9041.931
0.600	9238.882
0.605	8787.887
0.610	9052.630
0.615	9136.814
0.620	8806.654
0.625	8786.126
0.630	8757.762
0.635	8682.310
0.640	8474.504
0.645	8417.906
0.650	8154.545
0.655	8474.113
0.660	8143.995
0.665	7833.477
0.670	7961.621
0.675	8017.186
0.680	7826.655
0.685	7725.218
0.690	7617.257
0.695	7659.126
0.700	7599.044
0.705	7187.916
0.710	7410.909
0.715	7372.617
0.720	7193.540
0.725	7256.763
0.730	7097.145
0.735	7056.934
0.740	7117.783
0.745	6533.538
0.750	5217.842
0.755	3544.212
0.760	5673.490
0.765	6267.240
0.770	6303.595
0.775	6491.190
0.780	6489.393
0.785	6288.873
0.790	6128.854
0.795	6304.280
0.800	6086.523
0.805	5974.100
0.810	5965.111
0.815	5906.038
0.820	5939.611
0.825	5916.156
0.830	5682.734
0.835	5806.338
0.840	5910.373
0.845	5640.569
0.850	5631.837
0.855	5813.175
0.860	5660.009
0.865	5675.625
0.870	5582.938
0.875	5556.184
0.880	5558.543
0.885	5412.184
0.890	5325.809
0.895	5386.885
0.900	5165.615
0.905	5021.679
0.910	5132.123
0.915	4970.516
0.920	4800.705
0.925	4815.298
0.930	4827.372
0.935	4809.351
0.940	4762.608
0.945	4635.660
0.950	4713.116
0.955	4721.080
0.960	4552.261
0.965	4521.175
0.970	4485.544
0.975	4486.286
0.980	4184.723
0.985	3910.721
0.990	2627.714
0.995	3505.239
1.000	3841.494
1.005	4211.450
1.010	4193.325
1.015	3941.395
1.020	3994.603
1.025	4028.309
1.030	3938.074
1.035	3777.982
1.040	3718.555
1.045	3782.128
1.050	3749.786
1.055	3528.923
1.060	3617.569
1.065	3636.640
1.070	3517.431
1.075	3372.553
1.080	3332.564
1.085	3136.269
1.090	2643.582
1.095	1279.018
1.100	190.175
1.105	1102.209
1.110	1856.698
1.115	1012.304
1.120	1899.813
1.125	2651.686
1.130	2908.512
1.135	2924.831
1.140	2827.156
1.145	2751.690
1.150	2354.405
1.155	1327.222
1.160	920.697
1.165	131.331
1.170	742.768
1.175	1888.615
1.180	2395.159
1.185	2638.955
1.190	2759.265
1.195	2660.029
1.200	2668.979
1.205	2270.309
1.210	825.839
1.215	1791.685
1.220	2345.867
1.225	2294.166
1.230	1241.866
1.235	1618.864
1.240	2312.819
1.245	2651.597
1.250	2656.396
1.255	2708.254
1.260	2694.253
1.265	2616.042
1.270	2701.139
1.275	2624.820
1.280	2443.718
1.285	2546.545
1.290	2610.425
1.295	2445.227
1.300	2518.628
1.305	2539.981
1.310	2479.780
1.315	2494.910
1.320	2449.681
1.325	2190.173
1.330	2390.696
1.335	2392.197
1.340	2418.633
1.345	2487.967
1.350	2304.153
1.355	2306.133
1.360	2359.858
1.365	2256.123
1.370	2178.951
1.375	2195.424
1.380	2169.017
1.385	2058.917
1.390	2014.339
1.395	1950.206
1.400	1846.834
1.405	1548.435
1.410	646.719
1.415	51.451
1.420	984.430
1.425	1587.182
1.430	1822.840
1.435	1965.296
1.440	1962.087
1.445	1903.572
1.450	1969.230
1.455	2002.073
1.460	1910.902
1.465	1913.176
1.470	1935.096
1.475	1864.368
1.480	1826.282
1.485	1810.696
1.490	1806.924
1.495	1771.407
1.500	1712.790
1.505	1737.390
1.510	1744.287
1.515	1690.614
1.520	1674.285
1.525	1709.825
1.530	1685.359
1.535	1648.493
1.540	1621.739
1.545	1543.018
1.550	1603.466
1.555	1559.678
1.560	1536.246
1.565	1585.689
1.570	1535.619
1.575	1467.513
1.580	1485.476
1.585	1462.068
1.590	1352.903
1.595	1290.020
1.600	1082.050
1.605	371.431
1.610	663.703
1.615	1075.368
1.620	1204.905
1.625	1214.806
1.630	1173.859
1.635	1150.650
1.640	1119.144
1.645	1014.299
1.650	926.361
1.655	734.479
1.660	265.516
1.665	56.539
1.670	35.052
1.675	59.581
1.680	118.139
1.685	440.610
1.690	678.929
1.695	784.362
1.700	778.109
1.705	706.672
1.710	494.196
1.715	103.244
1.720	37.818
1.725	75.819
1.730	347.914
1.735	629.654
1.740	770.269
1.745	841.477
1.750	882.335
1.755	865.140
1.760	844.371
1.765	481.380
1.770	607.740
1.775	768.694
1.780	820.537
1.785	801.210
1.790	755.223
1.795	532.656
1.800	185.133
1.805	379.945
1.810	653.532
1.815	741.988
1.820	764.836
1.825	777.377
1.830	772.606
1.835	758.239
1.840	742.095
1.845	736.224
1.850	712.529
1.855	676.360
1.860	622.797
1.865	454.235
1.870	106.591
1.875	108.599
1.880	425.482
1.885	578.624
1.890	629.969
1.895	656.731
1.900	660.102
1.905	645.262
1.910	610.414
1.915	551.745
1.920	242.349
1.925	14.173
1.930	351.774
1.935	526.480
1.940	590.814
1.945	610.398
1.950	613.336
1.955	615.291
1.960	613.103
1.965	604.265
1.970	605.124
1.975	607.000
1.980	596.793
1.985	595.235
1.990	589.720
1.995	576.588
2.000	569.682
2.005	562.581
2.010	556.755
2.015	554.776
2.020	450.416
2.025	488.239
2.030	508.244
2.035	483.099
2.040	376.925
2.045	99.776
2.050	279.398
2.055	416.689
2.060	463.167
2.065	467.870
2.070	454.500
2.075	355.657
2.080	160.159
2.085	349.866
2.090	430.709
2.095	452.659
2.100	462.982
2.105	460.845
2.110	455.454
2.115	453.578
2.120	448.440
2.125	441.372
2.130	431.457
2.135	421.074
2.140	410.375
2.145	387.823
2.150	357.548
2.155	324.299
2.160	241.963
2.165	68.797
2.170	11.954
2.175	97.791
2.180	210.821
2.185	262.689
2.190	262.742
2.195	135.992
2.200	19.794
2.205	56.792
2.210	176.500
2.215	232.833
2.220	139.259
2.225	22.350
2.230	38.675
2.235	160.788
2.240	245.005
2.245	268.366
2.250	257.084
2.255	252.811
2.260	184.666
2.265	41.653
2.270	21.338
2.275	58.992
2.280	162.626
2.285	232.197
2.290	262.288
2.295	272.314
2.300	275.332
2.305	276.586
2.310	273.323
2.315	267.110
2.320	242.561
2.325	221.798
2.330	233.971
2.335	230.165
2.340	219.481
2.345	151.558
2.350	24.638
2.355	118.684
2.360	167.664
2.365	152.765
2.370	56.761
2.375	82.646
2.380	141.312
2.385	142.905
2.390	61.153
2.395	7.057
2.400	17.325
2.405	70.881
2.410	131.191
2.415	161.430
2.420	177.547
2.425	180.218
2.430	170.192
2.435	149.347
2.440	171.126
2.445	175.312
2.450	144.350
2.455	140.123
2.460	98.801
2.465	22.627
2.470	16.410
2.475	47.966
2.480	107.938
2.485	143.547
2.490	160.774
2.495	167.365
2.500	168.621
2.505	170.871
2.510	168.006
2.515	167.172
2.520	165.172
2.525	164.610
2.530	162.844
2.535	159.763
2.540	157.765
2.545	156.807
2.550	153.470
2.555	148.153
2.560	146.515
2.565	146.898
2.570	128.937
2.575	120.244
2.580	130.213
2.585	133.107
2.590	133.078
2.595	126.770
2.600	122.350
2.605	118.107
2.610	110.347
2.615	103.523
2.620	93.273
2.625	76.799
2.630	39.316
2.635	9.443
2.640	3.256
2.645	2.603
2.650	4.483
2.655	14.665
2.660	27.207
2.665	30.756
2.670	9.673
2.675	44.578
2.680	68.197
2.685	68.995
2.690	34.792
2.695	24.456
2.700	67.545
2.705	84.191
2.710	91.196
2.715	94.393
2.720	94.550
2.725	96.699
2.730	95.361
2.735	91.468
2.740	87.165
2.745	78.922
2.750	74.199
2.755	66.664
2.760	58.180
2.765	39.221
2.770	9.385
2.775	2.683
2.780	2.774
2.785	3.242
2.790	15.706
2.795	27.950
2.800	42.726
2.805	55.579
2.810	64.365
2.815	70.666
2.820	73.331
2.825	73.994
2.830	75.312
2.835	76.301
2.840	75.891
2.845	75.503
2.850	74.168
2.855	71.357
2.860	69.990
2.865	67.874
2.870	65.661
2.875	61.900
2.880	34.298
2.885	10.332
2.890	6.577
2.895	15.378
2.900	38.240
2.905	51.329
2.910	58.420
2.915	61.108
2.920	61.337
2.925	62.771
2.930	62.003
2.935	58.918
2.940	55.271
2.945	51.343
2.950	48.436
2.955	43.509
2.960	35.761
2.965	14.377
2.970	3.128
2.975	1.461
2.980	4.736
2.985	7.351
2.990	16.547
2.995	23.631
3.000	18.586
3.005	7.953
3.010	2.226
3.015	1.395
3.020	1.221
3.025	4.663
3.030	8.140
3.035	15.042
3.040	19.891
3.045	8.522
3.050	5.714
3.055	10.895
3.060	21.183
3.065	27.270
3.070	31.452
3.075	35.082
3.080	35.218
3.085	35.551
3.090	34.367
3.095	33.733
3.100	32.688
3.105	33.975
3.110	34.247
3.115	34.056
3.120	32.145
3.125	28.447
3.130	11.952
3.135	3.946
3.140	2.865
3.145	3.375
3.150	8.057
3.155	14.138
3.160	20.028
3.165	9.979
3.170	2.934
3.175	2.360
3.180	6.579
3.185	8.465
3.190	3.473
3.195	14.620
3.200	21.444
3.205	22.255
3.210	25.512
3.215	16.160
3.220	11.747
3.225	20.835
3.230	20.481
3.235	9.040
3.240	3.358
3.245	14.749
3.250	20.534
3.255	22.232
3.260	24.445
3.265	24.054
3.270	24.761
3.275	23.698
3.280	23.652
3.285	22.526
3.290	20.567
3.295	21.162
3.300	21.614
3.305	20.118
3.310	20.467
3.315	19.693
3.320	17.735
3.325	17.177
3.330	8.592
3.335	2.490
3.340	0.971
3.345	4.061
3.350	8.501
3.355	12.563
3.360	16.244
3.365	16.577
3.370	17.594
3.375	18.483
3.380	18.539
3.385	17.942
3.390	18.980
3.395	18.035
3.400	16.985
3.405	16.273
3.410	17.347
3.415	16.941
3.420	16.871
3.425	17.415
3.430	17.359
3.435	16.516
3.440	16.995
3.445	18.023
3.450	17.438
3.455	18.097
3.460	17.654
3.465	17.621
3.470	15.410
3.475	16.782
3.480	15.729
3.485	15.702
3.490	15.275
3.495	15.326
3.500	11.394
3.505	5.056
3.510	10.885
3.515	9.230
3.520	9.807
3.525	11.893
3.530	12.275
3.535	12.998
3.540	7.310
3.545	2.607
3.550	3.715
3.555	9.368
3.560	11.494
3.565	11.343
3.570	12.968
3.575	13.412
3.580	12.197
3.585	10.582
3.590	9.523
3.595	9.751
3.600	2.595
3.605	0.378
3.610	1.414
3.615	2.457
3.620	0.506
3.625	3.479
3.630	5.667
3.635	8.137
3.640	7.286
3.645	5.199
3.650	1.758
3.655	0.694
3.660	0.386
3.665	1.079
3.670	0.520
3.675	1.532
3.680	4.687
3.685	3.998
3.690	4.335
3.695	3.750
3.700	1.944
3.705	4.436
3.710	7.575
3.715	6.310
3.720	7.660
3.725	6.702
3.730	6.861
3.735	6.342
3.740	6.408
3.745	6.793
3.750	6.961
3.755	7.839
3.760	8.166
3.765	8.174
3.770	8.369
3.775	7.736
3.780	7.845
3.785	7.002
3.790	5.192
3.795	4.139
3.800	0.949
3.805	0.883
3.810	0.764
3.815	0.373
3.820	0.884
3.825	1.057
3.830	0.875
3.835	2.953
3.840	4.234
3.845	5.613
3.850	5.479
3.855	7.101
3.860	4.046
3.865	2.630
3.870	4.487
3.875	6.407
3.880	6.792
3.885	5.274
3.890	6.354
3.895	6.489
3.900	6.825
3.905	6.472
3.910	5.936
3.915	6.023
3.920	5.476
3.925	5.766
3.930	2.487
3.935	4.865
3.940	4.473
3.945	4.665
3.950	3.861
3.955	0.874
3.960	1.045
3.965	1.298
3.970	1.205
3.975	0.513
3.980	0.680
3.985	0.586
3.990	0.379
3.995	1.088
4.000	0.949
4.005	0.979
4.010	0.724
4.015	1.605
4.020	1.693
4.025	2.124
4.030	3.163
4.035	3.435
4.040	3.427
4.045	3.288
4.050	3.050
4.055	2.743
4.060	2.575
4.065	2.567
4.070	2.832
4.075	3.400
4.080	2.702
4.085	3.403
4.090	3.079
4.095	2.683
4.100	3.671
4.105	3.293
4.110	2.802
4.115	4.721
4.120	3.473
4.125	3.635
4.130	3.012
4.135	2.758
4.140	3.195
4.145	3.851
4.150	3.715
4.155	3.164
4.160	1.651
4.165	0.303
4.170	0.332
4.175	0.257
4.180	0.844
4.185	0.378
4.190	0.639
4.195	0.681
4.200	1.127
4.205	1.040
4.210	0.917
4.215	1.307
4.220	1.640
4.225	0.384
4.230	0.265
4.235	1.854
4.240	1.393
4.245	1.728
4.250	0.680
4.255	1.237
4.260	3.217
4.265	2.320
4.270	3.522
4.275	3.598
4.280	2.917
4.285	3.413
4.290	4.339
4.295	2.230
4.300	3.700
4.305	3.241
4.310	2.498
4.315	2.348
4.320	2.928
4.325	3.017
4.330	3.418
4.335	2.285
4.340	2.196
4.345	2.652
4.350	2.136
4.355	2.301
4.360	2.288
4.365	2.262
4.370	3.115
4.375	3.364
4.380	1.993
4.385	2.926
4.390	2.975
4.395	2.633
4.400	2.453
4.405	2.677
4.410	1.176
4.415	1.702
4.420	2.406
4.425	2.573
4.430	2.792
4.435	1.635
4.440	1.583
4.445	1.306
4.450	1.326
4.455	1.000
4.460	1.260
4.465	1.058
4.470	0.307
4.475	0.695
4.480	0.731
4.485	0.653
4.490	0.146
4.495	0.107
4.500	0.718
4.505	0.897
4.510	0.787
4.515	0.056
4.520	0.930
4.525	0.744
4.530	0.439
4.535	0.302
4.540	0.411
4.545	0.442
4.550	0.916
4.555	1.300
4.560	0.401
4.565	1.533
4.570	0.909
4.575	1.589
4.580	0.793
4.585	0.961
4.590	1.170
4.595	0.857
4.600	0.603
4.605	0.716
4.610	0.797
4.615	1.003
4.620	0.697
4.625	0.347
4.630	1.467
4.635	0.735
4.640	1.577
4.645	0.963
4.650	0.805
4.655	1.684
4.660	1.859
4.665	1.883
4.670	1.516
4.675	1.052
4.680	0.632
4.685	1.055
4.690	1.958
4.695	1.664
4.700	0.508
4.705	0.830
4.710	0.908
4.715	1.260
4.720	1.161
4.725	0.818
4.730	0.369
4.735	0.571
4.740	0.696
4.745	0.742
4.750	1.100
4.755	0.712
4.760	0.718
4.765	0.443
4.770	1.452
4.775	0.814
4.780	0.772
4.785	0.568
4.790	1.386
4.795	1.316
4.800	0.968
4.805	1.150
4.810	0.471
4.815	2.524
4.820	0.996
4.825	0.481
4.830	0.886
4.835	0.342
4.840	0.978
4.845	0.956
4.850	0.678
4.855	1.081
4.860	1.223
4.865	1.618
4.870	0.741
4.875	0.766
4.880	1.440
4.885	0.928
4.890	1.240
4.895	0.969
4.900	0.869
4.905	1.186
4.910	0.629
4.915	0.206
4.920	2.015
4.925	0.512
4.930	0.518
4.935	1.339
4.940	1.201
4.945	1.236
4.950	1.287
4.955	0.683
4.960	0.688
4.965	0.386
4.970	0.949
4.975	1.135
4.980	0.927
4.985	1.190
4.990	1.270
4.995	1.769
5.000	0.180
5.005	0.597
5.010	0.391
5.015	0.462
5.020	1.069
5.025	0.129
5.030	1.137
5.035	1.181
5.040	0.308
5.045	0.744
5.050	1.190
5.055	0.662
5.060	0.991
5.065	0.483
5.070	0.713
5.075	0.585
5.080	0.262
5.085	1.530
5.090	1.152
5.095	1.072
5.100	0.690
5.105	0.463
5.110	0.643
5.115	0.813
5.120	0.316
5.125	1.249
5.130	0.702
5.135	1.132
5.140	0.730
5.145	0.847
5.150	1.567
5.155	0.543
5.160	1.433
5.165	0.982
5.170	0.978
5.175	1.116
5.180	0.560
5.185	0.840
5.190	1.074
5.195	1.587
5.200	0.308
5.205	0.359
5.210	0.544
5.215	0.603
5.220	0.492
5.225	1.077
5.230	0.508
5.235	0.879
5.240	1.326
5.245	2.612
5.250	0.884
5.255	0.773
5.260	0.503
5.265	0.978
5.270	0.470
5.275	0.194
5.280	0.346
5.285	0.981
5.290	0.673
5.295	0.688
5.300	0.402
5.305	0.978
5.310	0.535
5.315	1.584
5.320	0.493
5.325	1.124
5.330	0.787
5.335	0.637
5.340	0.366
5.345	0.968
5.350	1.124
5.355	0.782
5.360	1.215
5.365	1.216
5.370	1.205
5.375	1.137
5.380	0.298
5.385	0.916
5.390	0.901
5.395	1.438
5.400	0.548
5.405	1.094
5.410	0.352
5.415	2.021
5.420	1.172
5.425	0.828
5.430	1.777
5.435	1.015
5.440	0.589
5.445	0.837
5.450	0.919
5.455	0.447
5.460	0.561
5.465	1.317
5.470	0.373
5.475	1.355
5.480	1.023
5.485	1.908
5.490	0.617
5.495	0.330
5.500	1.306
5.505	1.644
5.510	1.311
5.515	0.532
5.520	1.227
5.525	1.624
5.530	1.049
5.535	1.125
5.540	0.996
5.545	0.384
5.550	0.993
5.555	1.015
5.560	0.776
5.565	0.563
5.570	0.967
5.575	1.011
5.580	1.028
5.585	1.173
5.590	1.460
5.595	1.069
5.600	0.726
5.605	0.994
5.610	0.521
5.615	1.083
5.620	1.366
5.625	0.615
5.630	0.316
5.635	1.030
5.640	0.879
5.645	0.892
5.650	0.758
5.655	0.720
5.660	0.115
5.665	0.760
5.670	0.610
5.675	0.366
5.680	1.365
5.685	0.898
5.690	0.679
5.695	1.314
5.700	0.747
5.705	1.214
5.710	0.481
5.715	0.651
5.720	0.288
5.725	0.716
5.730	0.846
5.735	0.449
5.740	0.715
5.745	0.647
5.750	0.102
5.755	0.581
5.760	0.390
5.765	0.708
5.770	0.566
5.775	0.118
5.780	1.027
5.785	0.641
5.790	0.566
5.795	1.137
5.800	1.029
5.805	0.962
5.810	0.370
5.815	0.962
5.820	1.248
5.825	0.950
5.830	0.417
5.835	0.338
5.840	0.721
5.845	0.566
5.850	0.493
5.855	0.669
5.860	0.455
5.865	0.463
5.870	1.085
5.875	1.400
5.880	0.752
5.885	0.340
5.890	0.127
5.895	0.501
5.900	0.294
5.905	0.962
5.910	0.967
5.915	1.146
5.920	0.985
5.925	1.036
5.930	1.652
5.935	1.029
5.940	0.252
5.945	1.115
5.950	0.925
5.955	1.065
5.960	1.324
5.965	1.051
5.970	0.929
5.975	0.853
5.980	1.143
5.985	0.854
5.990	0.217
5.995	0.830
6.000	0.405
6.005	0.254
6.010	0.596
6.015	1.000
6.020	0.440
6.025	0.730
6.030	0.508
6.035	0.248
6.040	0.519
6.045	1.067
6.050	1.041
6.055	0.973
6.060	0.686
6.065	0.257
6.070	0.484
6.075	0.478
6.080	0.410
6.085	0.547
6.090	0.478
6.095	0.519
6.100	0.827
6.105	0.805
6.110	0.208
6.115	0.459
6.120	0.574
6.125	0.536
6.130	0.346
6.135	0.771
6.140	1.551
6.145	0.467
6.150	0.903
6.155	0.397
6.160	0.767
6.165	1.463
6.170	0.819
6.175	0.187
6.180	1.041
6.185	0.859
6.190	0.271
6.195	0.263
6.200	0.685
6.205	0.273
6.210	1.542
6.215	0.907
6.220	0.723
6.225	0.967
6.230	1.014
6.235	0.633
6.240	0.846
6.245	0.195
6.250	0.449
6.255	0.377
6.260	0.435
6.265	0.511
6.270	0.863
6.275	0.738
6.280	0.674
6.285	0.611
6.290	0.461
6.295	0.563
6.300	0.714
6.305	0.510
6.310	0.462
6.315	0.366
6.320	0.068
6.325	0.762
6.330	1.057
6.335	0.452
6.340	0.994
6.345	0.684
6.350	0.756
6.355	1.060
6.360	0.814
6.365	1.009
6.370	0.769
6.375	0.375
6.380	1.371
6.385	0.380
6.390	0.761
6.395	0.538
6.400	1.563
6.405	0.834
6.410	0.163
6.415	0.352
6.420	0.629
6.425	0.580
6.430	0.909
6.435	0.419
6.440	0.606
6.445	0.752
6.450	0.827
6.455	0.637
6.460	0.539
6.465	0.528
6.470	0.490
6.475	0.527
6.480	1.144
6.485	0.722
6.490	0.610
6.495	0.016
6.500	1.171
6.505	0.963
6.510	0.549
6.515	0.445
6.520	0.250
6.525	0.141
6.530	1.153
6.535	0.761
6.540	1.258
6.545	1.057
6.550	0.735
6.555	0.586
6.560	1.350
6.565	0.501
6.570	0.971
6.575	0.189
6.580	0.896
6.585	0.782
6.590	0.574
6.595	0.352
6.600	0.963
6.605	1.163
6.610	1.354
6.615	0.812
6.620	0.833
6.625	0.719
6.630	0.827
6.635	0.321
6.640	0.600
6.645	0.271
6.650	0.639
6.655	1.416
6.660	1.285
6.665	1.372
6.670	0.737
6.675	0.473
6.680	0.749
6.685	0.508
6.690	0.569
6.695	0.597
6.700	1.005
6.705	0.651
6.710	0.519
6.715	0.629
6.720	0.263
6.725	0.927
6.730	0.769
6.735	0.249
6.740	0.517
6.745	1.177
6.750	0.649
6.755	0.685
6.760	0.506
6.765	0.521
6.770	0.525
6.775	0.914
6.780	0.481
6.785	0.419
6.790	0.480
6.795	0.790
6.800	0.773
6.805	0.901
6.810	0.190
6.815	0.748
6.820	1.045
6.825	1.047
6.830	1.132
6.835	0.866
6.840	0.329
6.845	0.735
6.850	0.523
6.855	0.471
6.860	0.116
6.865	0.333
6.870	0.744
6.875	1.165
6.880	1.010
6.885	0.580
6.890	0.875
6.895	0.447
6.900	0.770
6.905	0.274
6.910	0.342
6.915	0.811
6.920	0.801
6.925	0.644
6.930	0.535
6.935	0.528
6.940	1.644
6.945	0.292
6.950	0.716
6.955	0.620
6.960	1.026
6.965	0.934
6.970	0.936
6.975	0.289
6.980	0.310
6.985	0.949
6.990	0.965
6.995	1.379
7.000	0.731
7.005	0.942
7.010	0.568
7.015	0.426
7.020	0.253
7.025	0.353
7.030	0.349
7.035	0.509
7.040	0.999
7.045	1.033
7.050	0.465
7.055	0.319
7.060	0.540
7.065	0.761
7.070	0.032
7.075	0.606
7.080	1.084
7.085	0.942
7.090	0.172
7.095	0.460
7.100	0.832
7.105	0.322
7.110	0.606
7.115	0.512
7.120	0.223
7.125	0.772
7.130	0.358
7.135	0.814
7.140	0.527
7.145	0.936
7.150	0.148
7.155	1.079
7.160	1.432
7.165	0.925
7.170	0.168
7.175	0.218
7.180	1.331
7.185	0.641
7.190	0.486
7.195	0.442
7.200	0.203
7.205	0.425
7.210	0.471
7.215	0.331
7.220	1.013
7.225	0.416
7.230	0.507
7.235	0.291
7.240	0.327
7.245	0.134
7.250	0.934
7.255	0.388
7.260	0.266
7.265	0.072
7.270	0.648
7.275	0.470
7.280	1.111
7.285	0.595
7.290	0.250
7.295	0.568
7.300	1.097
7.305	0.615
7.310	1.335
7.315	0.233
7.320	0.467
7.325	1.286
7.330	0.587
7.335	0.516
7.340	0.193
7.345	0.656
7.350	0.789
7.355	1.252
7.360	1.306
7.365	0.708
7.370	1.249
7.375	0.420
7.380	0.621
7.385	0.629
7.390	0.827
7.395	0.603
7.400	0.582
7.405	0.846
7.410	0.465
7.415	0.940
7.420	0.503
7.425	0.770
7.430	0.540
7.435	0.668
7.440	0.735
7.445	0.461
7.450	0.824
7.455	0.647
7.460	1.097
7.465	1.047
7.470	0.795
7.475	0.746
7.480	0.805
7.485	1.201
7.490	0.430
7.495	1.050
7.500	0.717
7.505	0.490
7.510	0.254
7.515	0.883
7.520	0.488
7.525	0.352
7.530	0.983
7.535	0.648
7.540	0.901
7.545	0.313
7.550	0.447
7.555	0.308
7.560	0.778
7.565	0.412
7.570	0.022
7.575	0.153
7.580	0.794
7.585	0.560
7.590	0.275
7.595	0.155
7.600	0.400
7.605	0.693
7.610	0.943
7.615	0.542
7.620	0.555
7.625	0.750
7.630	0.386
7.635	0.244
7.640	1.402
7.645	0.457
7.650	0.483
7.655	0.369
7.660	0.333
7.665	0.504
7.670	0.543
7.675	0.158
7.680	1.058
7.685	0.420
7.690	1.128
7.695	0.604
7.700	1.069
7.705	0.634
7.710	0.735
7.715	0.351
7.720	0.102
7.725	1.296
7.730	0.643
7.735	0.778
7.740	0.271
7.745	0.952
7.750	0.959
7.755	0.263
7.760	0.467
7.765	2.126
7.770	0.933
7.775	0.535
7.780	0.392
7.785	0.814
7.790	0.652
7.795	0.308
7.800	0.231
7.805	0.543
7.810	1.190
7.815	0.555
7.820	0.431
7.825	0.457
7.830	0.893
7.835	0.871
7.840	0.093
7.845	0.742
7.850	0.982
7.855	0.835
7.860	0.585
7.865	0.903
7.870	0.368
7.875	0.132
7.880	0.106
7.885	0.465
7.890	0.669
7.895	0.693
7.900	0.386
7.905	0.407
7.910	0.439
7.915	0.460
7.920	0.090
7.925	0.036
7.930	0.326
7.935	0.500
7.940	0.788
7.945	0.076
7.950	0.794
7.955	0.557
7.960	1.031
7.965	0.673
7.970	0.477
7.975	0.755
7.980	0.226
7.985	0.661
7.990	0.203
7.995	1.443
8.000	0.432
8.005	1.198
8.010	0.607
8.015	1.089
8.020	0.058
8.025	1.025
8.030	0.344
8.035	0.863
8.040	0.949
8.045	1.289
8.050	0.400
8.055	0.765
8.060	1.081
8.065	0.991
8.070	0.401
8.075	0.445
8.080	0.134
8.085	1.043
8.090	0.142
8.095	0.592
8.100	0.291
8.105	0.431
8.110	0.635
8.115	1.044
8.120	0.229
8.125	0.291
8.130	0.933
8.135	0.947
8.140	1.036
8.145	0.846
8.150	0.628
8.155	0.541
8.160	1.201
8.165	0.932
8.170	0.212
8.175	0.617
8.180	0.785
8.185	0.645
8.190	0.758
8.194	0.548
8.199	1.066
8.204	0.730
8.209	0.459
8.214	0.587
8.219	0.597
8.224	0.898
8.229	0.965
8.234	0.862
8.239	0.571
8.244	0.881
8.249	0.726
8.254	0.523
8.259	0.303
8.264	0.772
8.269	0.253
8.274	0.156
8.279	0.745
8.284	0.886
8.289	1.098
8.294	0.986
8.299	0.599
8.304	1.053
8.309	0.892
8.314	0.287
8.319	0.285
8.324	1.013
8.329	0.991
8.334	1.225
8.339	0.599
8.344	0.857
8.349	1.051
8.354	0.961
8.359	0.347
8.364	0.656
8.369	0.664
8.374	0.938
8.379	0.451
8.384	1.035
8.389	0.158
8.394	0.618
8.399	0.450
8.404	0.328
8.409	0.231
8.414	0.284
8.419	0.482
8.424	0.082
8.429	0.324
8.434	0.344
8.439	1.180
8.444	0.229
8.449	0.497
8.454	1.133
8.459	0.483
8.464	0.271
8.469	0.348
8.474	0.250
8.479	0.846
8.484	0.742
8.489	1.023
8.494	0.939
8.499	0.933
8.504	1.015
8.509	0.274
8.514	0.410
8.519	0.297
8.524	0.737
8.529	0.606
8.534	0.583
8.539	0.728
8.544	0.826
8.549	0.104
8.554	0.255
8.559	1.324
8.564	0.704
8.569	0.329
8.574	0.505
8.579	0.337
8.584	0.501
8.589	0.581
8.594	0.536
8.599	0.413
8.604	0.773
8.609	0.834
8.614	0.701
8.619	1.463
8.624	1.002
8.629	0.448
8.634	0.629
8.639	0.263
8.644	1.634
8.649	0.586
8.654	0.760
8.659	0.197
8.664	0.526
8.669	0.156
8.674	0.987
8.679	1.104
8.684	0.573
8.689	1.222
8.694	0.482
8.699	1.256
8.704	0.282
8.709	0.999
8.714	0.646
8.719	0.168
8.724	0.586
8.729	0.484
8.734	0.757
8.739	0.328
8.744	0.269
8.749	1.316
8.754	0.180
8.759	0.182
8.764	0.419
8.769	0.966
8.774	0.343
8.779	0.687
8.784	0.855
8.789	1.015
8.794	0.541
8.799	0.351
8.804	0.481
8.809	0.477
8.814	0.297
8.819	0.599
8.824	0.799
8.829	0.848
8.834	0.123
8.839	0.769
8.844	1.778
8.849	0.783
8.854	0.561
8.859	0.732
8.864	1.104
8.869	0.299
8.874	1.507
8.879	0.780
8.884	0.453
8.889	1.047
8.894	1.077
8.899	0.237
8.904	0.429
8.909	0.243
8.914	0.450
8.919	0.640
8.924	0.389
8.929	0.783
8.934	0.201
8.939	0.467
8.944	0.857
8.949	0.496
8.954	0.559
8.959	0.694
8.964	1.256
8.969	0.635
8.974	0.949
8.979	1.141
8.984	0.527
8.989	0.707
8.994	0.460
8.999	0.370
9.004	0.513
9.009	0.460
9.014	0.139
9.019	0.087
9.024	0.603
9.029	0.293
9.034	0.378
9.039	0.756
9.044	0.649
9.049	1.069
9.054	0.303
9.059	0.348
9.064	0.594
9.069	0.962
9.074	0.500
9.079	0.733
9.084	0.075
9.089	0.788
9.094	0.844
9.099	0.253
9.104	0.152
9.109	0.939
9.114	0.916
9.119	0.871
9.124	0.500
9.129	0.124
9.134	0.126
9.139	0.569
9.144	0.820
9.149	0.899
9.154	0.434
9.159	0.916
9.164	0.540
9.169	0.522
9.174	0.560
9.179	0.576
9.184	0.985
9.189	0.514
9.194	0.572
9.199	0.294
9.204	0.866
9.209	0.299
9.214	0.258
9.219	0.390
9.224	0.714
9.229	0.563
9.234	0.360
9.239	0.699
9.244	0.940
9.249	1.203
9.254	0.360
9.259	0.617
9.264	1.059
9.269	0.725
9.274	1.297
9.279	1.002
9.284	0.570
9.289	0.459
9.294	0.889
9.299	1.052
9.304	1.494
9.309	0.520
9.314	0.979
9.319	0.988
9.324	0.674
9.329	0.592
9.334	0.078
9.339	1.100
9.344	0.839
9.349	1.250
9.354	1.752
9.359	0.511
9.364	0.748
9.369	1.270
9.374	0.610
9.379	0.284
9.384	0.061
9.389	1.259
9.394	0.755
9.399	0.660
9.404	0.263
9.409	1.126
9.414	1.079
9.419	0.820
9.424	0.739
9.429	0.546
9.434	1.149
9.439	0.123
9.444	0.469
9.449	0.391
9.454	0.330
9.459	0.577
9.464	0.583
9.469	0.706
9.474	1.005
9.479	0.676
9.484	0.493
9.489	0.303
9.494	1.373
9.499	0.425
9.504	0.917
9.509	0.129
9.514	0.600
9.519	0.906
9.524	0.322
9.529	0.376
9.534	0.883
9.539	0.649
9.544	0.532
9.549	1.030
9.554	0.549
9.559	0.473
9.564	0.977
9.569	0.814
9.574	0.680
9.579	0.463
9.584	0.320
9.589	0.260
9.594	0.629
9.599	0.176
9.604	0.373
9.609	0.515
9.614	0.386
9.619	0.700
9.624	0.234
9.629	0.537
9.634	0.599
9.639	0.414
9.644	0.851
9.649	0.682
9.654	0.220
9.659	0.875
9.664	0.543
9.669	0.279
9.674	0.863
9.679	0.925
9.684	0.040
9.689	0.244
9.694	0.842
9.699	0.179
9.704	0.741
9.709	0.616
9.714	0.865
9.719	0.953
9.724	1.457
9.729	0.405
9.734	0.072
9.739	1.394
9.744	0.711
9.749	0.794
9.754	0.271
9.759	0.446
9.764	0.312
9.769	0.240
9.774	0.506
9.779	0.907
9.784	0.430
9.789	0.347
9.794	0.402
9.799	0.574
9.804	0.563
9.809	0.998
9.814	0.306
9.819	0.746
9.824	0.652
9.829	0.527
9.834	0.597
9.839	1.028
9.844	0.429
9.849	0.919
9.854	0.501
9.859	0.505
9.864	0.580
9.869	0.467
9.874	0.921
9.879	0.647
9.884	0.892
9.889	0.489
9.894	0.423
9.899	1.066
9.904	0.237
9.909	1.168
9.914	0.874
9.919	1.347
9.924	0.230
9.929	0.365
9.934	0.280
9.939	0.339
9.944	0.513
9.949	0.342
9.954	0.242
9.959	0.331
9.964	0.152
9.969	0.516
9.974	0.187
9.979	0.589
9.984	0.904
9.989	0.358
9.994	0.418
[truncated: 1 more rows]
