# Supplementary material for: Chemometric Analysis of a Ternary Mixture of Caffeine, Quinic Acid, and Nicotinic Acid by Terahertz Spectroscopy
Source: ACS Omega. 2022 Sep 27;7(40):35783–91. doi: 10.1021/acsomega.2c03808 (PMC9558605; doi:10.1021/acsomega.2c03808)
Supplement: Supplementary file 2 — ao2c03808_si_002.zip [file ao2c03808_si_002.zip › data_and_codes/extended_data/id0-48_run001/fda-7-2.csv]

0.000	1942.240
0.005	662.137
0.010	609.517
0.015	1128.447
0.020	1432.577
0.025	283.587
0.030	545.198
0.035	610.293
0.040	462.393
0.045	1044.698
0.050	1020.570
0.055	1531.399
0.060	554.295
0.065	152.815
0.070	1114.393
0.075	1173.027
0.080	1305.934
0.085	1350.160
0.090	130.006
0.095	402.141
0.100	665.035
0.105	1264.895
0.110	1637.643
0.115	1482.439
0.120	3567.084
0.125	3015.778
0.130	1878.520
0.135	3101.534
0.140	3510.168
0.145	3832.189
0.150	4264.394
0.155	4095.044
0.160	3632.668
0.165	2794.322
0.170	2331.746
0.175	3521.212
0.180	4041.064
0.185	3485.088
0.190	4538.636
0.195	5988.918
0.200	6591.621
0.205	6020.390
0.210	6315.591
0.215	6154.385
0.220	7071.699
0.225	6803.236
0.230	7728.215
0.235	9100.944
0.240	8208.941
0.245	7937.825
0.250	7753.034
0.255	7732.474
0.260	7376.184
0.265	8092.335
0.270	7998.047
0.275	9585.749
0.280	9346.754
0.285	8412.031
0.290	8852.633
0.295	9534.456
0.300	9340.463
0.305	9155.259
0.310	10029.047
0.315	9566.993
0.320	9868.660
0.325	9737.366
0.330	10290.096
0.335	9602.063
0.340	9494.698
0.345	9121.402
0.350	9931.641
0.355	9919.277
0.360	8966.943
0.365	9784.205
0.370	10401.272
0.375	10152.477
0.380	9206.050
0.385	9528.465
0.390	9380.655
0.395	9579.993
0.400	9188.003
0.405	9561.819
0.410	9692.071
0.415	9794.050
0.420	9438.439
0.425	9387.712
0.430	9698.455
0.435	9148.306
0.440	9108.322
0.445	9673.501
0.450	9885.008
0.455	9179.193
0.460	9676.924
0.465	9034.278
0.470	8936.181
0.475	8880.505
0.480	8918.746
0.485	9065.678
0.490	8997.919
0.495	8779.539
0.500	8661.357
0.505	8934.269
0.510	8903.856
0.515	8997.531
0.520	8998.394
0.525	8993.953
0.530	8781.586
0.535	8883.761
0.540	9273.047
0.545	8980.452
0.550	7914.121
0.555	5353.448
0.560	3545.840
0.565	7044.519
0.570	8035.128
0.575	8310.596
0.580	8649.719
0.585	8395.333
0.590	8230.892
0.595	8389.157
0.600	8475.475
0.605	8033.427
0.610	8247.362
0.615	8315.316
0.620	8023.673
0.625	8067.575
0.630	8092.058
0.635	8116.440
0.640	7955.409
0.645	7946.189
0.650	7772.712
0.655	8115.791
0.660	7818.491
0.665	7543.034
0.670	7667.707
0.675	7645.700
0.680	7422.953
0.685	7286.137
0.690	7128.861
0.695	7065.455
0.700	6937.843
0.705	6517.427
0.710	6641.498
0.715	6571.264
0.720	6388.788
0.725	6445.965
0.730	6346.479
0.735	6320.443
0.740	6412.862
0.745	5927.137
0.750	4741.079
0.755	3230.649
0.760	5245.967
0.765	5849.394
0.770	5893.047
0.775	6048.631
0.780	6063.735
0.785	5860.839
0.790	5655.382
0.795	5775.724
0.800	5513.853
0.805	5356.024
0.810	5294.396
0.815	5168.919
0.820	5153.819
0.825	5138.703
0.830	4911.988
0.835	5009.722
0.840	5110.622
0.845	4891.201
0.850	4905.141
0.855	5097.382
0.860	5007.820
0.865	5022.640
0.870	4970.050
0.875	4973.772
0.880	4967.360
0.885	4818.891
0.890	4730.716
0.895	4748.458
0.900	4539.192
0.905	4351.096
0.910	4382.270
0.915	4222.833
0.920	4038.824
0.925	4004.857
0.930	3996.961
0.935	3962.938
0.940	3904.696
0.945	3819.180
0.950	3875.139
0.955	3893.644
0.960	3774.049
0.965	3776.500
0.970	3772.697
0.975	3800.912
0.980	3571.761
0.985	3326.798
0.990	2236.594
0.995	2986.878
1.000	3268.606
1.005	3556.820
1.010	3519.150
1.015	3261.140
1.020	3277.238
1.025	3270.839
1.030	3159.627
1.035	3031.436
1.040	2961.492
1.045	2991.266
1.050	2969.553
1.055	2807.318
1.060	2880.578
1.065	2918.196
1.070	2834.210
1.075	2727.896
1.080	2706.501
1.085	2566.477
1.090	2160.256
1.095	1029.051
1.100	145.172
1.105	908.369
1.110	1512.601
1.115	808.308
1.120	1543.995
1.125	2144.656
1.130	2330.786
1.135	2312.362
1.140	2227.287
1.145	2152.287
1.150	1826.091
1.155	1008.770
1.160	678.170
1.165	79.449
1.170	576.220
1.175	1486.033
1.180	1896.971
1.185	2106.370
1.190	2221.154
1.195	2145.229
1.200	2151.488
1.205	1824.664
1.210	640.842
1.215	1447.804
1.220	1898.649
1.225	1841.031
1.230	975.874
1.235	1302.007
1.240	1836.369
1.245	2093.314
1.250	2082.313
1.255	2090.031
1.260	2070.872
1.265	1995.021
1.270	2050.290
1.275	1989.737
1.280	1865.040
1.285	1942.289
1.290	2002.893
1.295	1877.606
1.300	1940.600
1.305	1968.039
1.310	1919.644
1.315	1926.332
1.320	1880.440
1.325	1668.061
1.330	1804.271
1.335	1797.424
1.340	1803.023
1.345	1838.544
1.350	1693.732
1.355	1690.817
1.360	1722.657
1.365	1636.952
1.370	1577.985
1.375	1584.665
1.380	1569.586
1.385	1482.282
1.390	1462.528
1.395	1412.060
1.400	1338.022
1.405	1120.147
1.410	451.808
1.415	38.370
1.420	727.052
1.425	1174.296
1.430	1344.158
1.435	1444.752
1.440	1434.456
1.445	1391.469
1.450	1426.137
1.455	1434.212
1.460	1354.816
1.465	1347.581
1.470	1346.843
1.475	1290.882
1.480	1258.350
1.485	1251.581
1.490	1244.095
1.495	1215.710
1.500	1165.835
1.505	1177.961
1.510	1181.021
1.515	1148.653
1.520	1134.629
1.525	1158.913
1.530	1144.567
1.535	1123.139
1.540	1111.026
1.545	1055.125
1.550	1089.189
1.555	1051.311
1.560	1026.024
1.565	1045.541
1.570	999.771
1.575	947.990
1.580	948.198
1.585	923.738
1.590	847.712
1.595	802.317
1.600	666.493
1.605	219.529
1.610	404.167
1.615	662.277
1.620	745.522
1.625	753.615
1.630	731.606
1.635	717.124
1.640	695.351
1.645	630.374
1.650	577.833
1.655	457.933
1.660	168.612
1.665	45.340
1.670	34.543
1.675	47.330
1.680	60.942
1.685	259.323
1.690	398.464
1.695	457.218
1.700	449.538
1.705	400.214
1.710	269.620
1.715	52.931
1.720	25.721
1.725	45.484
1.730	195.860
1.735	365.698
1.740	456.166
1.745	496.816
1.750	519.399
1.755	507.275
1.760	490.217
1.765	275.190
1.770	348.142
1.775	438.826
1.780	464.598
1.785	452.759
1.790	420.487
1.795	285.901
1.800	91.017
1.805	218.477
1.810	365.653
1.815	411.157
1.820	417.743
1.825	422.889
1.830	416.975
1.835	406.782
1.840	399.013
1.845	393.069
1.850	377.407
1.855	355.896
1.860	325.210
1.865	228.968
1.870	45.089
1.875	62.176
1.880	222.778
1.885	299.822
1.890	322.167
1.895	332.972
1.900	331.501
1.905	321.652
1.910	299.290
1.915	265.692
1.920	108.762
1.925	11.720
1.930	175.293
1.935	260.472
1.940	288.520
1.945	299.544
1.950	298.811
1.955	296.620
1.960	291.509
1.965	284.710
1.970	281.618
1.975	280.253
1.980	272.215
1.985	268.298
1.990	262.740
1.995	255.635
2.000	249.362
2.005	244.249
2.010	237.271
2.015	231.435
2.020	185.892
2.025	196.451
2.030	202.182
2.035	186.765
2.040	138.448
2.045	30.915
2.050	105.760
2.055	154.778
2.060	165.179
2.065	162.301
2.070	151.950
2.075	110.779
2.080	50.295
2.085	108.215
2.090	129.739
2.095	132.831
2.100	130.746
2.105	124.657
2.110	120.434
2.115	118.858
2.120	115.419
2.125	109.891
2.130	103.126
2.135	98.828
2.140	96.044
2.145	87.812
2.150	79.957
2.155	69.581
2.160	50.737
2.165	15.061
2.170	3.175
2.175	26.990
2.180	45.223
2.185	51.037
2.190	45.484
2.195	18.906
2.200	2.353
2.205	13.473
2.210	32.307
2.215	36.301
2.220	15.205
2.225	4.562
2.230	4.502
2.235	25.656
2.240	33.900
2.245	34.393
2.250	29.723
2.255	26.127
2.260	13.529
2.265	1.165
2.270	6.899
2.275	1.859
2.280	16.516
2.285	24.369
2.290	28.126
2.295	28.136
2.300	28.997
2.305	27.781
2.310	27.213
2.315	26.219
2.320	22.692
2.325	22.739
2.330	22.141
2.335	20.923
2.340	20.686
2.345	12.635
2.350	3.999
2.355	12.910
2.360	16.392
2.365	13.197
2.370	6.425
2.375	8.937
2.380	13.237
2.385	11.554
2.390	4.514
2.395	2.490
2.400	4.368
2.405	1.823
2.410	6.077
2.415	9.532
2.420	11.515
2.425	12.211
2.430	12.723
2.435	9.063
2.440	10.915
2.445	11.810
2.450	11.598
2.455	9.921
2.460	6.629
2.465	3.050
2.470	2.787
2.475	2.114
2.480	4.618
2.485	7.182
2.490	10.389
2.495	11.326
2.500	12.425
2.505	14.153
2.510	12.810
2.515	14.168
2.520	14.423
2.525	14.744
2.530	15.907
2.535	17.123
2.540	17.591
2.545	18.105
2.550	19.060
2.555	19.288
2.560	20.209
2.565	19.701
2.570	19.348
2.575	18.014
2.580	20.683
2.585	21.478
2.590	22.213
2.595	22.331
2.600	21.442
2.605	19.996
2.610	19.646
2.615	17.955
2.620	14.753
2.625	11.880
2.630	5.827
2.635	2.757
2.640	2.370
2.645	1.904
2.650	2.991
2.655	1.604
2.660	7.552
2.665	7.353
2.670	2.006
2.675	8.810
2.680	12.772
2.685	12.882
2.690	5.517
2.695	4.860
2.700	12.589
2.705	17.248
2.710	18.250
2.715	19.575
2.720	19.672
2.725	20.154
2.730	20.610
2.735	19.804
2.740	19.195
2.745	18.291
2.750	17.967
2.755	15.723
2.760	13.463
2.765	8.649
2.770	1.124
2.775	1.510
2.780	2.499
2.785	2.925
2.790	2.325
2.795	8.934
2.800	11.299
2.805	14.553
2.810	15.419
2.815	16.690
2.820	16.374
2.825	17.775
2.830	17.935
2.835	18.013
2.840	17.738
2.845	17.464
2.850	17.203
2.855	16.409
2.860	17.516
2.865	15.971
2.870	14.969
2.875	16.474
2.880	10.060
2.885	3.381
2.890	2.420
2.895	5.160
2.900	8.082
2.905	11.406
2.910	12.899
2.915	14.097
2.920	13.554
2.925	13.214
2.930	14.431
2.935	14.077
2.940	11.995
2.945	11.620
2.950	10.777
2.955	9.780
2.960	7.337
2.965	3.349
2.970	0.155
2.975	1.385
2.980	0.576
2.985	2.416
2.990	1.847
2.995	4.684
3.000	3.120
3.005	1.676
3.010	0.392
3.015	1.053
3.020	0.627
3.025	1.852
3.030	1.212
3.035	3.811
3.040	3.502
3.045	2.251
3.050	0.202
3.055	1.205
3.060	4.576
3.065	4.223
3.070	4.422
3.075	5.108
3.080	5.017
3.085	4.364
3.090	3.717
3.095	3.930
3.100	2.742
3.105	3.777
3.110	3.859
3.115	4.660
3.120	3.768
3.125	3.242
3.130	1.586
3.135	0.635
3.140	1.410
3.145	0.772
3.150	1.358
3.155	2.420
3.160	0.693
3.165	1.549
3.170	1.088
3.175	0.883
3.180	1.005
3.185	1.502
3.190	1.660
3.195	2.128
3.200	1.521
3.205	1.645
3.210	1.524
3.215	1.105
3.220	0.722
3.225	1.361
3.230	1.651
3.235	0.950
3.240	1.051
3.245	0.618
3.250	0.879
3.255	0.625
3.260	0.411
3.265	1.073
3.270	0.846
3.275	1.622
3.280	0.910
3.285	2.250
3.290	1.658
3.295	0.641
3.300	0.989
3.305	2.200
3.310	1.378
3.315	1.324
3.320	2.353
3.325	1.117
3.330	1.188
3.335	1.350
3.340	0.709
3.345	0.334
3.350	0.891
3.355	0.451
3.360	0.398
3.365	1.369
3.370	0.742
3.375	0.379
3.380	0.617
3.385	1.030
3.390	0.850
3.395	1.212
3.400	0.461
3.405	1.368
3.410	1.289
3.415	0.498
3.420	1.028
3.425	1.374
3.430	0.456
3.435	0.665
3.440	0.255
3.445	0.190
3.450	0.342
3.455	0.444
3.460	0.502
3.465	0.519
3.470	1.209
3.475	1.126
3.480	0.489
3.485	0.295
3.490	0.624
3.495	0.749
3.500	0.977
3.505	0.305
3.510	0.462
3.515	1.889
3.520	0.790
3.525	1.184
3.530	0.974
3.535	0.962
3.540	1.381
3.545	0.634
3.550	1.239
3.555	1.123
3.560	0.969
3.565	0.618
3.570	1.206
3.575	0.544
3.580	1.496
3.585	0.702
3.590	0.780
3.595	1.085
3.600	0.825
3.605	1.455
3.610	1.165
3.615	0.449
3.620	1.422
3.625	0.227
3.630	0.186
3.635	0.215
3.640	0.519
3.645	0.785
3.650	0.272
3.655	0.853
3.660	1.420
3.665	0.548
3.670	0.750
3.675	0.613
3.680	0.684
3.685	0.140
3.690	1.161
3.695	0.745
3.700	0.463
3.705	0.957
3.710	1.049
3.715	1.021
3.720	0.353
3.725	1.152
3.730	1.483
3.735	1.237
3.740	0.772
3.745	1.293
3.750	0.622
3.755	0.540
3.760	1.908
3.765	0.858
3.770	1.620
3.775	0.889
3.780	1.752
3.785	0.478
3.790	0.263
3.795	1.244
3.800	0.885
3.805	0.476
3.810	0.284
3.815	0.459
3.820	0.043
3.825	0.296
3.830	0.318
3.835	0.805
3.840	0.891
3.845	0.422
3.850	0.591
3.855	1.175
3.860	1.365
3.865	0.799
3.870	1.148
3.875	0.629
3.880	0.276
3.885	1.640
3.890	1.410
3.895	0.664
3.900	1.279
3.905	1.072
3.910	1.312
3.915	1.017
3.920	0.203
3.925	0.438
3.930	1.057
3.935	0.990
3.940	0.824
3.945	0.550
3.950	0.270
3.955	0.727
3.960	0.187
3.965	1.259
3.970	0.403
3.975	0.509
3.980	0.558
3.985	0.067
3.990	1.540
3.995	0.504
4.000	0.811
4.005	0.407
4.010	0.574
4.015	1.738
4.020	1.274
4.025	0.943
4.030	1.120
4.035	0.943
4.040	0.649
4.045	0.930
4.050	0.625
4.055	1.108
4.060	0.653
4.065	1.395
4.070	1.796
4.075	1.471
4.080	0.364
4.085	0.404
4.090	0.903
4.095	0.737
4.100	0.226
4.105	0.226
4.110	0.385
4.115	0.185
4.120	0.397
4.125	0.470
4.130	0.493
4.135	0.065
4.140	0.480
4.145	0.985
4.150	0.831
4.155	0.414
4.160	0.279
4.165	0.629
4.170	0.510
4.175	0.442
4.180	1.770
4.185	0.459
4.190	0.523
4.195	0.185
4.200	0.664
4.205	0.800
4.210	0.870
4.215	0.554
4.220	1.224
4.225	0.500
4.230	0.786
4.235	0.626
4.240	0.937
4.245	0.816
4.250	1.020
4.255	0.542
4.260	0.877
4.265	0.300
4.270	0.854
4.275	0.219
4.280	0.928
4.285	1.403
4.290	0.522
4.295	0.193
4.300	0.635
4.305	0.443
4.310	0.353
4.315	0.187
4.320	0.598
4.325	0.496
4.330	0.701
4.335	0.717
4.340	0.933
4.345	1.375
4.350	0.594
4.355	0.207
4.360	0.340
4.365	0.454
4.370	0.499
4.375	0.411
4.380	0.906
4.385	0.743
4.390	0.751
4.395	0.432
4.400	0.925
4.405	0.749
4.410	0.920
4.415	0.800
4.420	1.123
4.425	0.586
4.430	0.965
4.435	0.536
4.440	1.124
4.445	0.549
4.450	0.903
4.455	0.310
4.460	0.257
4.465	0.717
4.470	0.226
4.475	1.033
4.480	0.482
4.485	0.951
4.490	0.290
4.495	1.179
4.500	0.355
4.505	1.005
4.510	0.348
4.515	1.535
4.520	0.269
4.525	0.262
4.530	0.321
4.535	1.154
4.540	0.607
4.545	0.921
4.550	0.404
4.555	0.257
4.560	0.347
4.565	0.856
4.570	0.633
4.575	0.949
4.580	0.652
4.585	1.243
4.590	1.119
4.595	0.402
4.600	1.139
4.605	0.234
4.610	0.263
4.615	1.203
4.620	0.898
4.625	1.028
4.630	0.702
4.635	0.679
4.640	0.503
4.645	0.335
4.650	0.261
4.655	0.349
4.660	0.643
4.665	0.677
4.670	0.554
4.675	0.863
4.680	1.016
4.685	0.984
4.690	0.233
4.695	0.185
4.700	0.615
4.705	1.424
4.710	0.786
4.715	0.672
4.720	0.476
4.725	0.206
4.730	1.197
4.735	0.684
4.740	0.673
4.745	0.319
4.750	0.777
4.755	1.204
4.760	0.904
4.765	0.617
4.770	0.889
4.775	0.611
4.780	0.096
4.785	0.214
4.790	0.454
4.795	0.552
4.800	1.368
4.805	0.597
4.810	0.857
4.815	0.551
4.820	0.126
4.825	1.551
4.830	0.684
4.835	0.565
4.840	0.479
4.845	0.760
4.850	0.706
4.855	0.391
4.860	0.274
4.865	0.733
4.870	0.781
4.875	0.714
4.880	0.620
4.885	0.251
4.890	0.741
4.895	0.411
4.900	0.370
4.905	0.262
4.910	0.743
4.915	0.279
4.920	0.548
4.925	0.368
4.930	0.794
4.935	0.480
4.940	0.583
4.945	0.673
4.950	0.475
4.955	0.398
4.960	0.771
4.965	0.854
4.970	0.894
4.975	0.866
4.980	0.796
4.985	0.477
4.990	0.496
4.995	0.655
5.000	1.086
5.005	0.687
5.010	0.491
5.015	0.406
5.020	0.824
5.025	0.462
5.030	0.325
5.035	0.421
5.040	0.932
5.045	0.146
5.050	0.966
5.055	0.953
5.060	0.828
5.065	0.575
5.070	0.760
5.075	0.317
5.080	0.606
5.085	0.773
5.090	0.583
5.095	0.605
5.100	0.357
5.105	1.174
5.110	0.901
5.115	0.388
5.120	0.464
5.125	0.586
5.130	0.682
5.135	0.256
5.140	1.329
5.145	0.810
5.150	1.541
5.155	0.401
5.160	1.534
5.165	0.705
5.170	0.597
5.175	0.355
5.180	0.452
5.185	0.132
5.190	0.399
5.195	1.070
5.200	0.605
5.205	0.564
5.210	0.697
5.215	0.201
5.220	0.180
5.225	0.478
5.230	0.660
5.235	0.552
5.240	0.230
5.245	0.585
5.250	0.160
5.255	0.518
5.260	0.798
5.265	0.660
5.270	0.414
5.275	0.879
5.280	0.608
5.285	1.332
5.290	0.530
5.295	0.339
5.300	0.390
5.305	1.242
5.310	1.127
5.315	0.349
5.320	0.660
5.325	0.399
5.330	0.571
5.335	0.118
5.340	0.324
5.345	0.272
5.350	0.366
5.355	0.700
5.360	0.732
5.365	0.392
5.370	0.469
5.375	1.237
5.380	0.041
5.385	0.881
5.390	1.195
5.395	0.529
5.400	1.496
5.405	0.850
5.410	0.855
5.415	0.288
5.420	0.763
5.425	0.440
5.430	0.383
5.435	0.389
5.440	0.999
5.445	0.495
5.450	0.463
5.455	0.774
5.460	1.380
5.465	0.205
5.470	0.379
5.475	1.144
5.480	0.633
5.485	0.755
5.490	1.084
5.495	1.541
5.500	0.498
5.505	0.791
5.510	0.273
5.515	0.275
5.520	0.498
5.525	0.438
5.530	0.521
5.535	0.523
5.540	0.848
5.545	0.012
5.550	0.143
5.555	0.140
5.560	0.604
5.565	0.647
5.570	0.725
5.575	0.478
5.580	1.006
5.585	0.369
5.590	1.090
5.595	0.371
5.600	0.258
5.605	0.264
5.610	0.561
5.615	1.086
5.620	0.765
5.625	0.796
5.630	0.219
5.635	0.530
5.640	0.230
5.645	1.017
5.650	1.089
5.655	0.625
5.660	0.716
5.665	0.996
5.670	0.703
5.675	1.095
5.680	0.334
5.685	0.688
5.690	0.811
5.695	1.171
5.700	0.588
5.705	1.301
5.710	0.836
5.715	0.785
5.720	1.750
5.725	0.671
5.730	0.894
5.735	0.453
5.740	0.884
5.745	0.139
5.750	0.466
5.755	0.886
5.760	0.402
5.765	0.135
5.770	0.073
5.775	0.770
5.780	0.457
5.785	1.569
5.790	0.733
5.795	0.660
5.800	0.298
5.805	0.757
5.810	0.267
5.815	0.583
5.820	0.616
5.825	0.285
5.830	0.647
5.835	0.252
5.840	0.562
5.845	0.079
5.850	0.820
5.855	0.765
5.860	1.045
5.865	0.405
5.870	0.353
5.875	0.146
5.880	0.273
5.885	0.404
5.890	0.222
5.895	0.039
5.900	1.139
5.905	0.693
5.910	0.327
5.915	0.407
5.920	0.373
5.925	0.966
5.930	0.124
5.935	0.731
5.940	1.490
5.945	1.357
5.950	0.370
5.955	0.943
5.960	0.458
5.965	0.209
5.970	0.768
5.975	1.072
5.980	0.765
5.985	0.515
5.990	0.335
5.995	0.206
6.000	0.385
6.005	0.385
6.010	0.457
6.015	0.532
6.020	0.209
6.025	0.487
6.030	0.443
6.035	0.728
6.040	0.829
6.045	0.679
6.050	0.567
6.055	1.119
6.060	0.402
6.065	0.652
6.070	0.266
6.075	0.509
6.080	0.749
6.085	0.601
6.090	0.780
6.095	0.682
6.100	0.245
6.105	0.967
6.110	0.579
6.115	0.606
6.120	0.285
6.125	1.322
6.130	0.662
6.135	0.525
6.140	0.392
6.145	0.550
6.150	0.650
6.155	0.348
6.160	0.586
6.165	0.526
6.170	0.609
6.175	1.046
6.180	0.161
6.185	0.878
6.190	1.146
6.195	0.261
6.200	1.048
6.205	1.031
6.210	0.406
6.215	0.487
6.220	0.105
6.225	0.495
6.230	0.278
6.235	0.538
6.240	0.449
6.245	0.527
6.250	0.294
6.255	1.191
6.260	0.383
6.265	0.313
6.270	0.984
6.275	0.780
6.280	0.656
6.285	0.838
6.290	0.413
6.295	0.831
6.300	0.601
6.305	0.419
6.310	0.663
6.315	0.353
6.320	0.238
6.325	1.002
6.330	0.366
6.335	0.505
6.340	0.930
6.345	0.887
6.350	0.132
6.355	0.498
6.360	0.385
6.365	0.409
6.370	0.042
6.375	0.960
6.380	0.316
6.385	0.213
6.390	0.497
6.395	0.793
6.400	1.091
6.405	1.373
6.410	0.641
6.415	0.756
6.420	0.501
6.425	0.849
6.430	0.603
6.435	0.389
6.440	0.445
6.445	0.480
6.450	0.880
6.455	0.674
6.460	0.550
6.465	0.565
6.470	0.217
6.475	0.934
6.480	0.847
6.485	1.500
6.490	0.460
6.495	0.775
6.500	0.847
6.505	0.455
6.510	0.375
6.515	0.520
6.520	0.552
6.525	0.809
6.530	0.527
6.535	1.080
6.540	0.921
6.545	0.172
6.550	1.407
6.555	0.950
6.560	0.716
6.565	0.381
6.570	0.093
6.575	0.708
6.580	0.724
6.585	0.790
6.590	0.307
6.595	0.231
6.600	0.004
6.605	0.746
6.610	0.277
6.615	0.829
6.620	0.393
6.625	1.241
6.630	1.205
6.635	0.465
6.640	0.554
6.645	0.042
6.650	0.366
6.655	0.686
6.660	0.989
6.665	0.325
6.670	0.597
6.675	0.251
6.680	1.187
6.685	0.932
6.690	0.035
6.695	0.953
6.700	0.450
6.705	0.801
6.710	0.929
6.715	0.403
6.720	0.909
6.725	0.546
6.730	1.249
6.735	0.938
6.740	0.477
6.745	0.864
6.750	0.713
6.755	0.690
6.760	0.206
6.765	1.430
6.770	1.261
6.775	0.399
6.780	0.332
6.785	0.362
6.790	1.478
6.795	0.659
6.800	0.546
6.805	0.428
6.810	0.814
6.815	0.016
6.820	0.264
6.825	0.858
6.830	0.339
6.835	0.502
6.840	1.193
6.845	0.311
6.850	0.736
6.855	0.629
6.860	1.099
6.865	0.526
6.870	0.560
6.875	0.715
6.880	0.744
6.885	0.405
6.890	1.016
6.895	0.648
6.900	0.903
6.905	1.327
6.910	0.517
6.915	0.897
6.920	1.321
6.925	1.060
6.930	0.383
6.935	0.559
6.940	0.486
6.945	0.102
6.950	0.210
6.955	1.108
6.960	0.286
6.965	0.835
6.970	0.580
6.975	0.057
6.980	0.511
6.985	0.471
6.990	0.372
6.995	0.666
7.000	0.817
7.005	0.426
7.010	0.314
7.015	0.409
7.020	0.985
7.025	0.420
7.030	0.867
7.035	0.531
7.040	0.897
7.045	0.451
7.050	0.417
7.055	1.269
7.060	0.938
7.065	0.792
7.070	0.480
7.075	0.365
7.080	0.473
7.085	0.735
7.090	0.602
7.095	0.266
7.100	0.405
7.105	0.286
7.110	0.368
7.115	0.562
7.120	0.775
7.125	0.396
7.130	0.660
7.135	1.036
7.140	0.135
7.145	0.372
7.150	1.034
7.155	1.144
7.160	0.464
7.165	0.852
7.170	0.567
7.175	0.257
7.180	0.571
7.185	0.703
7.190	1.061
7.195	0.680
7.200	0.754
7.205	0.553
7.210	0.178
7.215	1.122
7.220	1.185
7.225	0.544
7.230	0.720
7.235	0.723
7.240	0.694
7.245	0.092
7.250	0.428
7.255	0.293
7.260	0.334
7.265	0.748
7.270	0.832
7.275	0.186
7.280	0.813
7.285	0.233
7.290	0.563
7.295	1.394
7.300	0.431
7.305	1.087
7.310	0.382
7.315	1.085
7.320	0.155
7.325	0.734
7.330	0.874
7.335	1.022
7.340	0.572
7.345	0.935
7.350	0.278
7.355	0.327
7.360	0.770
7.365	0.611
7.370	0.931
7.375	0.288
7.380	1.314
7.385	0.753
7.390	0.062
7.395	0.600
7.400	0.257
7.405	0.619
7.410	0.652
7.415	0.838
7.420	0.684
7.425	0.081
7.430	1.091
7.435	1.027
7.440	0.326
7.445	0.635
7.450	0.706
7.455	0.835
7.460	0.308
7.465	0.256
7.470	1.376
7.475	0.815
7.480	0.779
7.485	0.531
7.490	0.398
7.495	0.862
7.500	0.606
7.505	0.588
7.510	0.526
7.515	0.787
7.520	0.671
7.525	0.076
7.530	0.311
7.535	0.189
7.540	0.265
7.545	1.016
7.550	0.578
7.555	1.777
7.560	1.228
7.565	0.403
7.570	0.605
7.575	0.339
7.580	1.186
7.585	0.971
7.590	0.366
7.595	0.653
7.600	0.155
7.605	0.767
7.610	0.845
7.615	0.489
7.620	0.668
7.625	1.075
7.630	1.139
7.635	0.287
7.640	0.654
7.645	0.255
7.650	0.878
7.655	0.273
7.660	0.622
7.665	0.350
7.670	1.157
7.675	0.461
7.680	0.532
7.685	0.362
7.690	0.156
7.695	0.604
7.700	0.907
7.705	0.327
7.710	0.562
7.715	0.594
7.720	0.353
7.725	0.116
7.730	1.183
7.735	0.564
7.740	0.709
7.745	0.633
7.750	0.186
7.755	0.639
7.760	0.750
7.765	0.463
7.770	0.653
7.775	0.708
7.780	0.120
7.785	0.930
7.790	0.904
7.795	0.573
7.800	0.300
7.805	0.346
7.810	0.528
7.815	1.091
7.820	0.510
7.825	0.765
7.830	0.641
7.835	0.414
7.840	0.479
7.845	0.700
7.850	0.639
7.855	0.365
7.860	1.176
7.865	0.611
7.870	1.134
7.875	0.279
7.880	0.939
7.885	0.877
7.890	0.572
7.895	0.607
7.900	0.474
7.905	0.773
7.910	1.173
7.915	0.218
7.920	0.612
7.925	0.688
7.930	0.318
7.935	0.906
7.940	0.426
7.945	0.759
7.950	0.355
7.955	0.317
7.960	0.222
7.965	0.446
7.970	0.098
7.975	0.570
7.980	0.520
7.985	0.252
7.990	0.924
7.995	0.132
8.000	1.399
8.005	0.842
8.010	0.322
8.015	1.174
8.020	0.405
8.025	0.892
8.030	0.587
8.035	0.448
8.040	0.366
8.045	0.518
8.050	0.291
8.055	0.563
8.060	0.771
8.065	0.443
8.070	0.980
8.075	0.497
8.080	0.720
8.085	0.344
8.090	0.587
8.095	1.000
8.100	0.796
8.105	0.932
8.110	0.283
8.115	0.655
8.120	0.572
8.125	0.413
8.130	0.573
8.135	1.019
8.140	1.023
8.145	0.554
8.150	0.627
8.155	1.101
8.160	0.349
8.165	0.539
8.170	0.597
8.175	0.288
8.180	0.445
8.185	0.407
8.190	0.447
8.194	0.077
8.199	0.618
8.204	1.023
8.209	1.284
8.214	0.459
8.219	0.798
8.224	0.843
8.229	0.849
8.234	0.187
8.239	0.861
8.244	0.336
8.249	0.507
8.254	0.838
8.259	0.182
8.264	0.945
8.269	0.553
8.274	0.137
8.279	0.585
8.284	1.025
8.289	1.353
8.294	0.699
8.299	1.210
8.304	0.956
8.309	0.805
8.314	0.737
8.319	0.841
8.324	0.320
8.329	0.528
8.334	0.251
8.339	0.887
8.344	0.194
8.349	0.371
8.354	0.859
8.359	0.486
8.364	1.108
8.369	1.391
8.374	1.111
8.379	0.548
8.384	1.023
8.389	0.649
8.394	0.783
8.399	0.844
8.404	0.653
8.409	0.429
8.414	0.291
8.419	0.766
8.424	1.058
8.429	0.450
8.434	0.773
8.439	0.623
8.444	0.285
8.449	1.080
8.454	0.255
8.459	0.591
8.464	0.259
8.469	0.519
8.474	0.359
8.479	0.522
8.484	0.888
8.489	0.803
8.494	0.587
8.499	0.373
8.504	1.021
8.509	0.765
8.514	0.731
8.519	0.338
8.524	0.586
8.529	0.802
8.534	0.457
8.539	0.675
8.544	0.547
8.549	0.248
8.554	1.163
8.559	0.277
8.564	1.713
8.569	0.301
8.574	0.215
8.579	1.394
8.584	0.547
8.589	0.883
8.594	0.331
8.599	1.404
8.604	1.068
8.609	0.264
8.614	0.321
8.619	0.186
8.624	0.979
8.629	0.249
8.634	0.244
8.639	0.179
8.644	0.235
8.649	0.872
8.654	0.255
8.659	0.987
8.664	0.793
8.669	0.495
8.674	1.388
8.679	1.017
8.684	0.773
8.689	0.992
8.694	1.162
8.699	0.447
8.704	0.173
8.709	0.567
8.714	0.492
8.719	0.695
8.724	0.409
8.729	0.491
8.734	0.585
8.739	0.191
8.744	1.199
8.749	1.505
8.754	0.422
8.759	0.595
8.764	0.699
8.769	0.464
8.774	0.624
8.779	0.802
8.784	0.197
8.789	0.378
8.794	0.647
8.799	1.052
8.804	0.353
8.809	1.465
8.814	0.277
8.819	0.547
8.824	1.108
8.829	0.794
8.834	0.184
8.839	0.356
8.844	0.479
8.849	0.765
8.854	1.216
8.859	1.107
8.864	0.863
8.869	1.204
8.874	0.724
8.879	0.612
8.884	0.998
8.889	1.663
8.894	0.816
8.899	0.386
8.904	0.280
8.909	0.169
8.914	0.680
8.919	0.185
8.924	0.376
8.929	1.490
8.934	0.702
8.939	0.957
8.944	0.301
8.949	0.161
8.954	0.493
8.959	0.181
8.964	1.125
8.969	0.947
8.974	0.614
8.979	0.797
8.984	0.515
8.989	0.467
8.994	1.066
8.999	1.242
9.004	0.213
9.009	0.506
9.014	1.248
9.019	0.717
9.024	0.356
9.029	0.626
9.034	0.499
9.039	0.269
9.044	0.222
9.049	0.391
9.054	0.253
9.059	0.236
9.064	0.454
9.069	0.398
9.074	0.763
9.079	0.804
9.084	1.063
9.089	0.585
9.094	0.668
9.099	0.279
9.104	0.443
9.109	0.460
9.114	0.813
9.119	0.781
9.124	0.644
9.129	0.508
9.134	0.636
9.139	0.922
9.144	0.920
9.149	0.568
9.154	0.974
9.159	0.466
9.164	0.832
9.169	0.975
9.174	0.429
9.179	0.467
9.184	0.810
9.189	0.969
9.194	0.848
9.199	0.614
9.204	0.137
9.209	0.928
9.214	0.549
9.219	0.701
9.224	1.135
9.229	0.367
9.234	0.756
9.239	0.999
9.244	0.898
9.249	1.271
9.254	0.781
9.259	0.807
9.264	0.858
9.269	0.774
9.274	1.135
9.279	0.119
9.284	1.234
9.289	0.132
9.294	0.267
9.299	0.261
9.304	0.731
9.309	0.742
9.314	0.605
9.319	1.072
9.324	0.704
9.329	0.634
9.334	0.756
9.339	0.505
9.344	1.101
9.349	0.881
9.354	0.090
9.359	0.067
9.364	1.031
9.369	1.071
9.374	0.605
9.379	1.040
9.384	0.348
9.389	0.243
9.394	0.196
9.399	0.815
9.404	0.625
9.409	0.464
9.414	0.275
9.419	0.743
9.424	0.544
9.429	1.894
9.434	0.184
9.439	0.782
9.444	0.513
9.449	0.186
9.454	0.495
9.459	1.121
9.464	0.461
9.469	1.153
9.474	0.232
9.479	0.134
9.484	0.615
9.489	0.445
9.494	0.541
9.499	0.755
9.504	0.407
9.509	0.391
9.514	0.992
9.519	0.743
9.524	0.767
9.529	0.499
9.534	0.951
9.539	1.199
9.544	0.337
9.549	0.693
9.554	0.515
9.559	0.343
9.564	0.693
9.569	1.152
9.574	0.098
9.579	1.062
9.584	0.299
9.589	0.429
9.594	0.912
9.599	0.884
9.604	0.732
9.609	0.588
9.614	0.037
9.619	0.349
9.624	0.700
9.629	0.933
9.634	0.460
9.639	0.612
9.644	0.531
9.649	0.298
9.654	0.371
9.659	0.684
9.664	0.427
9.669	0.182
9.674	0.175
9.679	0.188
9.684	0.289
9.689	0.088
9.694	0.691
9.699	0.843
9.704	0.714
9.709	0.270
9.714	0.611
9.719	0.288
9.724	0.378
9.729	0.513
9.734	0.060
9.739	0.964
9.744	0.506
9.749	0.505
9.754	0.999
9.759	0.964
9.764	0.618
9.769	0.365
9.774	0.421
9.779	0.514
9.784	0.546
9.789	0.551
9.794	0.556
9.799	0.636
9.804	0.413
9.809	0.423
9.814	0.377
9.819	0.610
9.824	1.218
9.829	1.131
9.834	0.836
9.839	0.595
9.844	0.734
9.849	0.449
9.854	0.836
9.859	0.815
9.864	0.949
9.869	1.073
9.874	0.373
9.879	0.656
9.884	0.620
9.889	0.981
9.894	0.495
9.899	0.742
9.904	0.903
9.909	0.379
9.914	0.879
9.919	0.265
9.924	0.239
9.929	0.106
9.934	0.820
9.939	0.436
9.944	1.191
9.949	0.521
9.954	0.917
9.959	0.584
9.964	0.509
9.969	0.384
9.974	0.227
9.979	0.463
9.984	0.088
9.989	0.630
9.994	0.300
[truncated: 1 more rows]
