# Supplementary material for: Chemometric Analysis of a Ternary Mixture of Caffeine, Quinic Acid, and Nicotinic Acid by Terahertz Spectroscopy
Source: ACS Omega. 2022 Sep 27;7(40):35783–91. doi: 10.1021/acsomega.2c03808 (PMC9558605; doi:10.1021/acsomega.2c03808)
Supplement: Supplementary file 2 — ao2c03808_si_002.zip [file ao2c03808_si_002.zip › data_and_codes/extended_data/id0-48_run001/fda-7-3.csv]

0.000	2608.257
0.005	689.049
0.010	644.851
0.015	1169.136
0.020	1565.961
0.025	268.086
0.030	650.000
0.035	757.165
0.040	686.182
0.045	1346.717
0.050	979.100
0.055	1329.085
0.060	522.316
0.065	181.142
0.070	819.065
0.075	705.531
0.080	694.248
0.085	174.211
0.090	536.578
0.095	831.911
0.100	960.281
0.105	2090.935
0.110	2839.849
0.115	2375.267
0.120	4268.904
0.125	3286.625
0.130	1750.679
0.135	2776.384
0.140	2897.020
0.145	3027.111
0.150	2666.064
0.155	2759.058
0.160	2718.412
0.165	2721.450
0.170	2793.080
0.175	4306.354
0.180	5058.702
0.185	4577.197
0.190	5398.312
0.195	6716.153
0.200	7035.200
0.205	6174.309
0.210	6287.035
0.215	5717.412
0.220	6830.290
0.225	6545.171
0.230	7427.227
0.235	9033.277
0.240	8697.641
0.245	8441.702
0.250	8300.872
0.255	8370.898
0.260	8021.532
0.265	8721.174
0.270	8580.555
0.275	10010.509
0.280	9279.256
0.285	8281.775
0.290	8797.576
0.295	9587.722
0.300	9450.606
0.305	9264.602
0.310	10210.297
0.315	9919.852
0.320	10416.143
0.325	10183.488
0.330	10628.497
0.335	9750.173
0.340	9640.279
0.345	9324.210
0.350	10080.589
0.355	10019.368
0.360	9106.820
0.365	10037.742
0.370	10782.277
0.375	10697.815
0.380	9799.496
0.385	10187.752
0.390	10033.938
0.395	10277.400
0.400	9807.733
0.405	10165.133
0.410	10174.800
0.415	10171.498
0.420	9769.426
0.425	9583.116
0.430	9752.757
0.435	9144.083
0.440	9058.264
0.445	9701.381
0.450	9904.119
0.455	9180.546
0.460	9784.596
0.465	9223.420
0.470	9240.129
0.475	9289.258
0.480	9389.896
0.485	9660.824
0.490	9663.242
0.495	9456.045
0.500	9334.225
0.505	9578.575
0.510	9525.360
0.515	9560.425
0.520	9458.327
0.525	9362.554
0.530	9066.268
0.535	9027.933
0.540	9426.322
0.545	9086.885
0.550	7988.541
0.555	5559.792
0.560	3787.733
0.565	7237.424
0.570	8206.820
0.575	8508.670
0.580	8915.612
0.585	8794.164
0.590	8655.108
0.595	8900.356
0.600	9095.272
0.605	8647.320
0.610	8902.033
0.615	8982.255
0.620	8655.779
0.625	8646.112
0.630	8619.488
0.635	8553.944
0.640	8339.442
0.645	8282.748
0.650	8012.357
0.655	8326.653
0.660	7997.958
0.665	7694.188
0.670	7807.990
0.675	7857.160
0.680	7672.348
0.685	7583.424
0.690	7479.777
0.695	7513.080
0.700	7461.920
0.705	7051.313
0.710	7259.152
0.715	7220.944
0.720	7046.398
0.725	7105.999
0.730	6950.172
0.735	6911.895
0.740	6975.431
0.745	6415.446
0.750	5169.717
0.755	3590.984
0.760	5606.863
0.765	6152.353
0.770	6171.766
0.775	6351.814
0.780	6343.308
0.785	6142.247
0.790	5984.444
0.795	6153.661
0.800	5938.271
0.805	5824.579
0.810	5810.780
0.815	5749.382
0.820	5780.523
0.825	5759.392
0.830	5535.279
0.835	5645.815
0.840	5746.361
0.845	5478.557
0.850	5464.515
0.855	5638.995
0.860	5490.368
0.865	5500.707
0.870	5407.748
0.875	5389.033
0.880	5390.286
0.885	5250.393
0.890	5158.806
0.895	5216.882
0.900	5001.018
0.905	4853.541
0.910	4957.714
0.915	4797.351
0.920	4638.375
0.925	4650.042
0.930	4662.965
0.935	4642.349
0.940	4591.427
0.945	4469.259
0.950	4544.307
0.955	4549.522
0.960	4385.658
0.965	4361.260
0.970	4332.557
0.975	4337.444
0.980	4051.269
0.985	3802.053
0.990	2612.932
0.995	3417.559
1.000	3720.826
1.005	4068.104
1.010	4041.987
1.015	3786.209
1.020	3829.293
1.025	3863.502
1.030	3773.812
1.035	3632.572
1.040	3575.886
1.045	3643.750
1.050	3619.797
1.055	3413.259
1.060	3501.832
1.065	3528.900
1.070	3407.690
1.075	3266.630
1.080	3224.931
1.085	3036.800
1.090	2574.097
1.095	1286.168
1.100	175.997
1.105	1139.104
1.110	1863.585
1.115	1041.249
1.120	1906.159
1.125	2604.751
1.130	2838.813
1.135	2840.604
1.140	2744.033
1.145	2673.246
1.150	2300.802
1.155	1317.644
1.160	926.164
1.165	133.219
1.170	771.391
1.175	1891.210
1.180	2363.017
1.185	2583.492
1.190	2697.530
1.195	2590.739
1.200	2596.191
1.205	2223.347
1.210	828.890
1.215	1781.008
1.220	2304.605
1.225	2255.230
1.230	1249.143
1.235	1637.717
1.240	2283.699
1.245	2601.218
1.250	2595.179
1.255	2633.515
1.260	2614.880
1.265	2529.848
1.270	2608.935
1.275	2533.446
1.280	2363.933
1.285	2475.035
1.290	2537.356
1.295	2380.261
1.300	2457.986
1.305	2483.068
1.310	2417.889
1.315	2422.551
1.320	2372.938
1.325	2121.627
1.330	2303.291
1.335	2297.761
1.340	2325.128
1.345	2387.152
1.350	2216.634
1.355	2222.756
1.360	2280.551
1.365	2178.949
1.370	2102.650
1.375	2118.854
1.380	2091.053
1.385	1984.403
1.390	1946.281
1.395	1880.032
1.400	1786.327
1.405	1506.114
1.410	649.442
1.415	34.050
1.420	990.305
1.425	1553.975
1.430	1771.111
1.435	1898.275
1.440	1892.009
1.445	1835.901
1.450	1894.885
1.455	1925.208
1.460	1833.858
1.465	1830.534
1.470	1851.742
1.475	1785.996
1.480	1751.087
1.485	1745.402
1.490	1740.379
1.495	1702.422
1.500	1637.301
1.505	1655.221
1.510	1655.183
1.515	1598.375
1.520	1578.640
1.525	1609.103
1.530	1585.865
1.535	1555.822
1.540	1537.403
1.545	1466.140
1.550	1522.072
1.555	1478.286
1.560	1453.597
1.565	1495.560
1.570	1448.856
1.575	1379.578
1.580	1393.315
1.585	1371.399
1.590	1267.924
1.595	1210.273
1.600	1026.057
1.605	354.489
1.610	635.910
1.615	1015.301
1.620	1136.600
1.625	1143.825
1.630	1106.303
1.635	1085.630
1.640	1055.350
1.645	957.231
1.650	879.890
1.655	717.008
1.660	279.959
1.665	69.117
1.670	48.267
1.675	73.925
1.680	112.996
1.685	436.820
1.690	658.735
1.695	752.624
1.700	742.666
1.705	671.478
1.710	479.612
1.715	102.356
1.720	43.311
1.725	65.671
1.730	340.170
1.735	607.851
1.740	740.148
1.745	802.682
1.750	838.837
1.755	822.234
1.760	801.902
1.765	464.624
1.770	581.592
1.775	726.881
1.780	773.224
1.785	756.813
1.790	710.216
1.795	506.794
1.800	174.221
1.805	383.617
1.810	632.313
1.815	707.155
1.820	724.148
1.825	729.240
1.830	722.067
1.835	707.235
1.840	695.713
1.845	685.150
1.850	663.445
1.855	630.705
1.860	583.064
1.865	431.039
1.870	103.067
1.875	110.685
1.880	413.883
1.885	555.146
1.890	599.671
1.895	621.161
1.900	625.030
1.905	612.835
1.910	576.572
1.915	522.356
1.920	234.898
1.925	28.568
1.930	348.832
1.935	509.991
1.940	569.457
1.945	585.743
1.950	586.754
1.955	587.572
1.960	582.760
1.965	572.188
1.970	571.716
1.975	572.402
1.980	558.570
1.985	557.681
1.990	554.438
1.995	545.367
2.000	541.935
2.005	535.266
2.010	529.320
2.015	524.905
2.020	432.252
2.025	464.548
2.030	480.539
2.035	456.395
2.040	358.232
2.045	95.992
2.050	273.201
2.055	399.701
2.060	440.493
2.065	443.839
2.070	428.355
2.075	337.720
2.080	160.768
2.085	332.480
2.090	406.346
2.095	425.189
2.100	431.842
2.105	431.102
2.110	427.526
2.115	427.706
2.120	421.666
2.125	413.673
2.130	401.209
2.135	390.949
2.140	381.395
2.145	360.209
2.150	332.147
2.155	303.936
2.160	230.985
2.165	67.663
2.170	8.184
2.175	96.506
2.180	202.186
2.185	248.003
2.190	247.179
2.195	133.548
2.200	18.573
2.205	61.203
2.210	174.630
2.215	223.174
2.220	132.962
2.225	21.087
2.230	34.432
2.235	156.300
2.240	232.404
2.245	256.537
2.250	244.944
2.255	238.108
2.260	178.303
2.265	42.105
2.270	20.932
2.275	58.019
2.280	158.466
2.285	221.234
2.290	248.333
2.295	256.925
2.300	260.070
2.305	259.231
2.310	253.964
2.315	246.326
2.320	221.794
2.325	205.188
2.330	214.546
2.335	210.535
2.340	202.159
2.345	140.817
2.350	22.760
2.355	116.040
2.360	159.444
2.365	150.045
2.370	58.794
2.375	77.814
2.380	131.595
2.385	134.811
2.390	61.785
2.395	10.884
2.400	12.202
2.405	72.831
2.410	128.429
2.415	154.660
2.420	167.799
2.425	167.720
2.430	158.662
2.435	139.391
2.440	159.357
2.445	163.676
2.450	134.951
2.455	130.010
2.460	93.801
2.465	21.955
2.470	15.248
2.475	44.091
2.480	102.816
2.485	135.715
2.490	150.063
2.495	155.779
2.500	155.249
2.505	156.281
2.510	155.567
2.515	151.593
2.520	152.124
2.525	150.512
2.530	148.609
2.535	148.012
2.540	145.964
2.545	143.835
2.550	141.532
2.555	139.706
2.560	137.237
2.565	136.589
2.570	119.196
2.575	110.871
2.580	119.901
2.585	123.704
2.590	121.834
2.595	115.228
2.600	113.269
2.605	108.222
2.610	100.931
2.615	96.599
2.620	87.796
2.625	75.880
2.630	40.476
2.635	10.789
2.640	4.634
2.645	4.070
2.650	3.532
2.655	15.308
2.660	25.750
2.665	30.369
2.670	11.523
2.675	42.356
2.680	64.063
2.685	67.972
2.690	35.768
2.695	23.881
2.700	61.758
2.705	80.774
2.710	84.943
2.715	88.781
2.720	89.091
2.725	86.727
2.730	87.809
2.735	83.138
2.740	80.213
2.745	72.880
2.750	67.487
2.755	63.347
2.760	53.246
2.765	38.487
2.770	11.105
2.775	2.795
2.780	2.111
2.785	2.463
2.790	14.731
2.795	26.642
2.800	41.121
2.805	53.862
2.810	61.910
2.815	67.782
2.820	72.309
2.825	71.354
2.830	73.842
2.835	72.407
2.840	70.666
2.845	70.601
2.850	69.866
2.855	67.560
2.860	65.284
2.865	62.648
2.870	59.416
2.875	57.570
2.880	33.393
2.885	8.067
2.890	6.731
2.895	15.312
2.900	34.781
2.905	47.630
2.910	52.013
2.915	55.007
2.920	55.854
2.925	55.009
2.930	55.544
2.935	51.777
2.940	48.833
2.945	45.480
2.950	43.160
2.955	38.903
2.960	32.090
2.965	13.205
2.970	2.641
2.975	1.985
2.980	4.815
2.985	6.840
2.990	13.847
2.995	20.367
3.000	15.412
3.005	9.032
3.010	3.057
3.015	0.921
3.020	0.914
3.025	4.818
3.030	7.635
3.035	15.169
3.040	17.155
3.045	8.620
3.050	6.436
3.055	9.349
3.060	20.151
3.065	26.896
3.070	29.694
3.075	31.797
3.080	33.032
3.085	31.147
3.090	31.211
3.095	31.081
3.100	31.477
3.105	32.301
3.110	30.143
3.115	30.418
3.120	29.199
3.125	26.311
3.130	11.764
3.135	3.633
3.140	1.438
3.145	3.015
3.150	8.009
3.155	12.763
3.160	17.162
3.165	9.543
3.170	2.007
3.175	3.665
3.180	6.868
3.185	7.841
3.190	3.844
3.195	13.871
3.200	19.969
3.205	20.973
3.210	23.629
3.215	15.470
3.220	11.782
3.225	18.483
3.230	20.145
3.235	8.792
3.240	2.939
3.245	13.410
3.250	17.396
3.255	19.728
3.260	22.380
3.265	22.387
3.270	23.747
3.275	21.875
3.280	21.208
3.285	19.641
3.290	19.534
3.295	19.520
3.300	19.140
3.305	18.189
3.310	18.345
3.315	18.913
3.320	16.996
3.325	14.738
3.330	8.687
3.335	2.577
3.340	1.110
3.345	4.360
3.350	8.073
3.355	11.950
3.360	14.754
3.365	15.092
3.370	16.978
3.375	17.684
3.380	17.377
3.385	15.513
3.390	16.616
3.395	16.385
3.400	15.315
3.405	15.008
3.410	15.258
3.415	16.591
3.420	17.055
3.425	16.342
3.430	15.291
3.435	16.376
3.440	15.343
3.445	14.509
3.450	16.240
3.455	16.087
3.460	16.135
3.465	16.352
3.470	13.335
3.475	14.320
3.480	14.235
3.485	13.717
3.490	13.340
3.495	14.676
3.500	9.417
3.505	4.548
3.510	9.145
3.515	9.241
3.520	7.694
3.525	9.857
3.530	10.242
3.535	11.624
3.540	5.798
3.545	3.074
3.550	2.983
3.555	9.015
3.560	10.067
3.565	11.163
3.570	9.946
3.575	11.157
3.580	9.966
3.585	9.972
3.590	9.022
3.595	7.007
3.600	3.303
3.605	0.912
3.610	0.919
3.615	2.056
3.620	0.283
3.625	3.280
3.630	4.410
3.635	5.848
3.640	7.022
3.645	5.070
3.650	1.303
3.655	0.327
3.660	0.423
3.665	0.645
3.670	0.406
3.675	2.429
3.680	4.073
3.685	4.539
3.690	4.543
3.695	3.762
3.700	1.625
3.705	3.212
3.710	5.777
3.715	6.789
3.720	6.765
3.725	6.020
3.730	6.948
3.735	6.112
3.740	6.599
3.745	5.921
3.750	6.591
3.755	7.804
3.760	8.235
3.765	6.340
3.770	6.329
3.775	5.926
3.780	6.648
3.785	4.855
3.790	4.929
3.795	4.056
3.800	1.659
3.805	1.045
3.810	1.730
3.815	0.524
3.820	0.661
3.825	1.225
3.830	1.507
3.835	2.998
3.840	3.303
3.845	3.588
3.850	4.412
3.855	5.451
3.860	3.613
3.865	1.438
3.870	3.730
3.875	3.640
3.880	5.437
3.885	5.709
3.890	4.828
3.895	4.990
3.900	5.105
3.905	5.777
3.910	5.607
3.915	4.496
3.920	4.772
3.925	5.158
3.930	1.885
3.935	3.996
3.940	3.954
3.945	4.330
3.950	3.304
3.955	1.083
3.960	1.226
3.965	0.362
3.970	1.349
3.975	0.467
3.980	1.111
3.985	1.058
3.990	0.683
3.995	1.186
4.000	0.438
4.005	1.127
4.010	0.694
4.015	1.473
4.020	1.828
4.025	2.556
4.030	1.743
4.035	1.920
4.040	2.241
4.045	2.756
4.050	2.309
4.055	2.712
4.060	3.457
4.065	2.466
4.070	2.371
4.075	2.421
4.080	1.096
4.085	2.285
4.090	3.098
4.095	2.414
4.100	3.415
4.105	2.763
4.110	2.512
4.115	2.900
4.120	2.161
4.125	2.228
4.130	2.324
4.135	2.712
4.140	3.467
4.145	4.188
4.150	2.557
4.155	2.627
4.160	2.078
4.165	0.298
4.170	0.126
4.175	0.621
4.180	2.226
4.185	0.647
4.190	0.736
4.195	0.641
4.200	0.362
4.205	1.153
4.210	1.534
4.215	2.149
4.220	1.206
4.225	0.877
4.230	0.173
4.235	0.264
4.240	1.346
4.245	1.749
4.250	0.731
4.255	0.865
4.260	1.866
4.265	2.171
4.270	2.374
4.275	3.209
4.280	1.844
4.285	2.479
4.290	2.091
4.295	2.760
4.300	2.434
4.305	3.083
4.310	2.878
4.315	3.119
4.320	2.360
4.325	2.067
4.330	1.783
4.335	2.607
4.340	2.025
4.345	3.366
4.350	1.844
4.355	1.479
4.360	2.345
4.365	2.153
4.370	2.796
4.375	2.568
4.380	1.636
4.385	3.157
4.390	1.939
4.395	1.844
4.400	2.409
4.405	2.996
4.410	1.588
4.415	1.997
4.420	2.819
4.425	2.373
4.430	1.574
4.435	1.725
4.440	1.401
4.445	1.979
4.450	1.882
4.455	1.891
4.460	1.559
4.465	0.541
4.470	0.842
4.475	0.229
4.480	0.906
4.485	0.909
4.490	0.182
4.495	1.741
4.500	1.124
4.505	0.217
4.510	0.666
4.515	0.805
4.520	0.662
4.525	0.607
4.530	0.937
4.535	0.181
4.540	0.575
4.545	0.361
4.550	1.026
4.555	1.108
4.560	0.871
4.565	0.947
4.570	1.445
4.575	2.172
4.580	1.206
4.585	1.766
4.590	0.604
4.595	1.228
4.600	0.517
4.605	0.315
4.610	1.123
4.615	0.416
4.620	0.561
4.625	0.949
4.630	0.970
4.635	1.392
4.640	1.263
4.645	1.146
4.650	1.750
4.655	1.606
4.660	0.695
4.665	0.975
4.670	1.479
4.675	0.540
4.680	0.825
4.685	1.734
4.690	0.520
4.695	0.902
4.700	0.779
4.705	0.507
4.710	0.376
4.715	1.070
4.720	0.998
4.725	0.777
4.730	0.725
4.735	0.137
4.740	0.156
4.745	0.445
4.750	0.320
4.755	0.406
4.760	0.227
4.765	1.460
4.770	0.964
4.775	0.622
4.780	1.092
4.785	1.308
4.790	0.657
4.795	1.474
4.800	0.790
4.805	0.382
4.810	0.719
4.815	0.455
4.820	1.089
4.825	1.082
4.830	1.093
4.835	0.331
4.840	1.447
4.845	0.608
4.850	0.432
4.855	1.245
4.860	1.235
4.865	1.281
4.870	1.582
4.875	1.385
4.880	1.195
4.885	1.526
4.890	1.044
4.895	1.323
4.900	0.841
4.905	1.704
4.910	0.868
4.915	0.387
4.920	0.878
4.925	0.520
4.930	0.399
4.935	1.147
4.940	0.499
4.945	0.728
4.950	1.300
4.955	0.498
4.960	2.214
4.965	0.849
4.970	0.339
4.975	0.595
4.980	0.993
4.985	0.690
4.990	0.833
4.995	0.922
5.000	1.163
5.005	1.126
5.010	0.833
5.015	0.390
5.020	0.661
5.025	0.163
5.030	0.588
5.035	1.207
5.040	0.617
5.045	0.804
5.050	1.710
5.055	0.928
5.060	0.190
5.065	0.732
5.070	0.657
5.075	2.044
5.080	1.244
5.085	0.994
5.090	0.281
5.095	1.166
5.100	1.181
5.105	1.233
5.110	0.647
5.115	0.580
5.120	0.823
5.125	0.937
5.130	0.303
5.135	0.304
5.140	0.465
5.145	0.559
5.150	0.755
5.155	0.889
5.160	1.830
5.165	0.657
5.170	1.321
5.175	0.986
5.180	0.381
5.185	0.847
5.190	1.424
5.195	0.921
5.200	0.338
5.205	0.659
5.210	0.657
5.215	0.386
5.220	0.594
5.225	0.929
5.230	0.270
5.235	0.334
5.240	1.033
5.245	1.488
5.250	1.123
5.255	0.893
5.260	1.854
5.265	0.728
5.270	1.732
5.275	1.175
5.280	0.812
5.285	1.000
5.290	0.761
5.295	0.723
5.300	0.911
5.305	0.229
5.310	1.070
5.315	1.111
5.320	0.760
5.325	0.819
5.330	0.341
5.335	0.386
5.340	0.602
5.345	0.256
5.350	0.207
5.355	1.225
5.360	0.714
5.365	0.769
5.370	1.120
5.375	1.800
5.380	0.566
5.385	0.359
5.390	0.396
5.395	0.744
5.400	1.128
5.405	1.591
5.410	0.833
5.415	1.669
5.420	0.742
5.425	2.247
5.430	1.739
5.435	1.050
5.440	0.410
5.445	0.353
5.450	0.171
5.455	0.196
5.460	0.130
5.465	0.835
5.470	0.931
5.475	1.777
5.480	0.559
5.485	0.599
5.490	0.996
5.495	1.174
5.500	1.794
5.505	0.406
5.510	1.625
5.515	0.491
5.520	0.880
5.525	1.672
5.530	1.293
5.535	0.838
5.540	0.725
5.545	0.716
5.550	0.650
5.555	1.618
5.560	0.644
5.565	1.171
5.570	1.141
5.575	0.891
5.580	1.391
5.585	0.961
5.590	0.286
5.595	0.199
5.600	1.152
5.605	0.565
5.610	0.686
5.615	1.011
5.620	0.598
5.625	0.852
5.630	0.921
5.635	0.953
5.640	0.727
5.645	0.836
5.650	0.901
5.655	0.630
5.660	0.467
5.665	0.829
5.670	0.309
5.675	1.116
5.680	1.277
5.685	0.408
5.690	0.515
5.695	0.435
5.700	0.450
5.705	0.457
5.710	0.581
5.715	1.208
5.720	0.710
5.725	0.657
5.730	1.244
5.735	1.147
5.740	0.761
5.745	0.397
5.750	0.289
5.755	0.419
5.760	0.128
5.765	0.493
5.770	0.786
5.775	0.460
5.780	0.668
5.785	0.202
5.790	0.460
5.795	0.465
5.800	0.614
5.805	0.610
5.810	0.544
5.815	1.128
5.820	0.056
5.825	0.394
5.830	0.888
5.835	0.591
5.840	0.619
5.845	0.781
5.850	1.483
5.855	0.922
5.860	0.471
5.865	0.690
5.870	1.516
5.875	0.496
5.880	0.647
5.885	0.726
5.890	1.214
5.895	0.679
5.900	1.009
5.905	1.130
5.910	0.509
5.915	0.118
5.920	0.538
5.925	0.123
5.930	1.271
5.935	0.955
5.940	0.433
5.945	0.936
5.950	0.449
5.955	0.399
5.960	0.473
5.965	1.991
5.970	1.241
5.975	0.480
5.980	0.155
5.985	0.531
5.990	0.272
5.995	0.707
6.000	0.971
6.005	0.364
6.010	1.061
6.015	0.529
6.020	1.111
6.025	0.643
6.030	1.446
6.035	0.551
6.040	0.323
6.045	0.574
6.050	0.596
6.055	0.664
6.060	1.143
6.065	0.266
6.070	0.379
6.075	0.534
6.080	1.053
6.085	0.091
6.090	1.614
6.095	0.458
6.100	0.551
6.105	0.402
6.110	0.431
6.115	0.545
6.120	0.425
6.125	0.615
6.130	0.763
6.135	0.793
6.140	0.944
6.145	0.992
6.150	0.415
6.155	0.977
6.160	1.016
6.165	0.750
6.170	0.805
6.175	0.536
6.180	0.164
6.185	0.672
6.190	0.925
6.195	0.454
6.200	0.529
6.205	0.797
6.210	0.698
6.215	0.292
6.220	0.771
6.225	0.942
6.230	0.668
6.235	0.462
6.240	0.650
6.245	0.980
6.250	0.485
6.255	1.222
6.260	0.627
6.265	0.655
6.270	0.697
6.275	0.303
6.280	0.757
6.285	1.189
6.290	0.708
6.295	0.753
6.300	0.891
6.305	1.246
6.310	1.086
6.315	0.980
6.320	0.438
6.325	0.772
6.330	0.802
6.335	1.403
6.340	0.067
6.345	0.359
6.350	0.852
6.355	0.776
6.360	0.497
6.365	0.252
6.370	1.136
6.375	0.111
6.380	0.541
6.385	0.952
6.390	0.726
6.395	0.089
6.400	0.923
6.405	0.370
6.410	0.928
6.415	1.102
6.420	1.215
6.425	0.661
6.430	0.172
6.435	0.228
6.440	0.341
6.445	0.820
6.450	1.341
6.455	0.839
6.460	0.128
6.465	0.889
6.470	0.843
6.475	0.413
6.480	1.202
6.485	0.471
6.490	0.910
6.495	1.514
6.500	0.727
6.505	0.793
6.510	0.164
6.515	1.120
6.520	0.447
6.525	0.564
6.530	0.323
6.535	0.090
6.540	0.898
6.545	0.763
6.550	0.392
6.555	0.173
6.560	0.642
6.565	0.104
6.570	0.963
6.575	0.153
6.580	0.906
6.585	0.499
6.590	0.844
6.595	1.072
6.600	0.265
6.605	0.651
6.610	0.536
6.615	0.968
6.620	0.079
6.625	1.252
6.630	0.927
6.635	0.523
6.640	0.665
6.645	0.278
6.650	0.572
6.655	0.527
6.660	0.336
6.665	0.622
6.670	0.687
6.675	0.700
6.680	1.029
6.685	0.575
6.690	0.620
6.695	1.000
6.700	0.613
6.705	0.228
6.710	0.508
6.715	0.216
6.720	0.395
6.725	0.569
6.730	0.510
6.735	0.146
6.740	0.585
6.745	1.027
6.750	0.928
6.755	0.646
6.760	0.909
6.765	0.253
6.770	0.508
6.775	0.481
6.780	1.163
6.785	0.178
6.790	0.329
6.795	0.713
6.800	0.587
6.805	0.140
6.810	0.541
6.815	0.755
6.820	0.649
6.825	0.278
6.830	0.754
6.835	1.335
6.840	1.126
6.845	0.825
6.850	0.381
6.855	0.867
6.860	0.484
6.865	0.153
6.870	0.169
6.875	0.487
6.880	0.388
6.885	1.507
6.890	1.352
6.895	0.742
6.900	0.104
6.905	0.614
6.910	0.260
6.915	0.913
6.920	0.592
6.925	0.281
6.930	0.778
6.935	0.994
6.940	0.187
6.945	0.350
6.950	0.330
6.955	0.623
6.960	0.801
6.965	0.818
6.970	0.771
6.975	0.817
6.980	0.459
6.985	0.607
6.990	1.160
6.995	0.790
7.000	0.918
7.005	0.371
7.010	1.210
7.015	0.566
7.020	0.236
7.025	0.272
7.030	0.462
7.035	0.836
7.040	0.293
7.045	0.242
7.050	0.338
7.055	1.293
7.060	0.635
7.065	0.448
7.070	0.999
7.075	0.455
7.080	0.795
7.085	1.061
7.090	0.240
7.095	1.040
7.100	0.497
7.105	1.229
7.110	0.312
7.115	0.781
7.120	0.218
7.125	0.391
7.130	1.034
7.135	0.746
7.140	1.231
7.145	0.295
7.150	0.456
7.155	0.776
7.160	0.446
7.165	0.324
7.170	0.722
7.175	1.330
7.180	0.479
7.185	1.318
7.190	0.837
7.195	0.102
7.200	0.612
7.205	0.234
7.210	1.093
7.215	0.240
7.220	0.796
7.225	0.540
7.230	0.891
7.235	0.371
7.240	0.399
7.245	0.776
7.250	0.392
7.255	0.896
7.260	0.166
7.265	0.629
7.270	0.546
7.275	0.672
7.280	1.100
7.285	0.753
7.290	1.023
7.295	0.909
7.300	1.045
7.305	0.267
7.310	0.581
7.315	0.247
7.320	0.999
7.325	0.711
7.330	0.670
7.335	0.686
7.340	0.317
7.345	0.868
7.350	0.898
7.355	0.816
7.360	0.983
7.365	0.751
7.370	0.203
7.375	0.344
7.380	0.429
7.385	0.546
7.390	0.774
7.395	1.356
7.400	0.665
7.405	0.795
7.410	1.092
7.415	1.139
7.420	0.285
7.425	0.494
7.430	0.716
7.435	0.393
7.440	0.051
7.445	0.685
7.450	0.774
7.455	0.347
7.460	1.800
7.465	0.073
7.470	0.464
7.475	0.013
7.480	0.781
7.485	1.084
7.490	0.344
7.495	0.256
7.500	0.369
7.505	0.784
7.510	0.842
7.515	0.297
7.520	0.730
7.525	0.375
7.530	1.083
7.535	0.346
7.540	1.167
7.545	0.240
7.550	0.888
7.555	0.551
7.560	0.328
7.565	0.679
7.570	0.357
7.575	0.982
7.580	0.230
7.585	0.523
7.590	0.345
7.595	0.418
7.600	0.841
7.605	0.384
7.610	1.090
7.615	0.285
7.620	0.832
7.625	1.055
7.630	0.168
7.635	0.295
7.640	0.734
7.645	0.288
7.650	0.354
7.655	0.399
7.660	0.688
7.665	0.204
7.670	0.348
7.675	0.750
7.680	0.323
7.685	0.148
7.690	0.953
7.695	0.886
7.700	0.162
7.705	0.794
7.710	0.888
7.715	0.371
7.720	0.899
7.725	0.507
7.730	1.099
7.735	0.393
7.740	0.847
7.745	0.417
7.750	0.252
7.755	0.612
7.760	0.813
7.765	0.752
7.770	0.724
7.775	0.675
7.780	0.159
7.785	0.541
7.790	0.413
7.795	1.348
7.800	0.516
7.805	0.465
7.810	0.097
7.815	0.159
7.820	1.081
7.825	0.815
7.830	0.215
7.835	1.032
7.840	0.212
7.845	0.295
7.850	1.121
7.855	0.096
7.860	1.249
7.865	0.951
7.870	0.722
7.875	0.438
7.880	0.338
7.885	1.069
7.890	0.426
7.895	1.469
7.900	0.650
7.905	1.019
7.910	0.449
7.915	0.362
7.920	0.486
7.925	0.747
7.930	0.500
7.935	0.445
7.940	0.924
7.945	0.766
7.950	1.467
7.955	0.498
7.960	0.745
7.965	0.144
7.970	0.322
7.975	0.230
7.980	0.322
7.985	0.259
7.990	0.687
7.995	0.251
8.000	0.927
8.005	0.322
8.010	0.617
8.015	0.897
8.020	0.356
8.025	0.599
8.030	0.261
8.035	0.507
8.040	1.315
8.045	0.505
8.050	0.461
8.055	0.456
8.060	0.585
8.065	0.819
8.070	1.455
8.075	0.232
8.080	0.313
8.085	0.846
8.090	0.683
8.095	0.434
8.100	1.076
8.105	0.385
8.110	0.654
8.115	0.618
8.120	0.502
8.125	0.241
8.130	0.767
8.135	1.433
8.140	0.223
8.145	0.400
8.150	0.674
8.155	0.828
8.160	0.894
8.165	0.791
8.170	0.826
8.175	0.743
8.180	0.783
8.185	0.808
8.190	0.506
8.194	0.343
8.199	0.190
8.204	1.353
8.209	0.437
8.214	0.474
8.219	1.200
8.224	0.218
8.229	0.239
8.234	0.882
8.239	0.173
8.244	0.734
8.249	0.520
8.254	0.292
8.259	0.998
8.264	0.499
8.269	0.567
8.274	1.398
8.279	0.599
8.284	0.119
8.289	0.257
8.294	0.795
8.299	0.525
8.304	0.360
8.309	0.727
8.314	1.297
8.319	0.366
8.324	0.140
8.329	0.859
8.334	0.439
8.339	1.106
8.344	0.620
8.349	0.978
8.354	0.579
8.359	0.822
8.364	0.308
8.369	0.198
8.374	1.210
8.379	0.472
8.384	0.728
8.389	0.690
8.394	0.231
8.399	0.439
8.404	0.955
8.409	0.630
8.414	0.520
8.419	0.738
8.424	0.329
8.429	0.977
8.434	0.189
8.439	0.345
8.444	0.462
8.449	0.147
8.454	0.590
8.459	0.887
8.464	0.799
8.469	0.867
8.474	0.507
8.479	0.458
8.484	0.543
8.489	1.241
8.494	0.143
8.499	0.391
8.504	0.369
8.509	0.712
8.514	0.790
8.519	0.349
8.524	0.227
8.529	1.271
8.534	0.755
8.539	0.091
8.544	0.818
8.549	0.683
8.554	0.416
8.559	0.775
8.564	0.193
8.569	0.487
8.574	0.694
8.579	0.018
8.584	0.384
8.589	0.093
8.594	0.889
8.599	0.332
8.604	0.058
8.609	0.452
8.614	0.122
8.619	0.227
8.624	0.439
8.629	0.601
8.634	0.397
8.639	0.547
8.644	0.669
8.649	0.260
8.654	1.175
8.659	0.960
8.664	0.511
8.669	0.596
8.674	0.554
8.679	0.308
8.684	0.269
8.689	0.490
8.694	0.303
8.699	0.992
8.704	0.193
8.709	0.742
8.714	0.654
8.719	0.923
8.724	0.219
8.729	0.698
8.734	0.866
8.739	1.323
8.744	1.194
8.749	0.219
8.754	0.525
8.759	0.324
8.764	0.340
8.769	0.398
8.774	0.871
8.779	1.199
8.784	0.862
8.789	0.533
8.794	1.179
8.799	1.549
8.804	0.323
8.809	0.058
8.814	0.945
8.819	0.602
8.824	0.672
8.829	0.708
8.834	0.958
8.839	0.570
8.844	0.117
8.849	0.349
8.854	0.570
8.859	1.211
8.864	1.037
8.869	0.524
8.874	0.830
8.879	0.696
8.884	0.259
8.889	0.367
8.894	0.579
8.899	0.528
8.904	0.411
8.909	0.503
8.914	1.404
8.919	0.713
8.924	0.258
8.929	1.776
8.934	0.354
8.939	0.931
8.944	1.047
8.949	0.558
8.954	1.325
8.959	0.170
8.964	0.138
8.969	0.905
8.974	0.130
8.979	0.101
8.984	0.940
8.989	0.980
8.994	0.650
8.999	0.569
9.004	0.525
9.009	0.912
9.014	0.370
9.019	0.214
9.024	0.884
9.029	1.126
9.034	1.013
9.039	1.233
9.044	1.377
9.049	0.259
9.054	0.330
9.059	0.420
9.064	0.419
9.069	0.860
9.074	0.839
9.079	0.530
9.084	0.526
9.089	1.087
9.094	0.828
9.099	0.178
9.104	0.642
9.109	0.344
9.114	0.499
9.119	2.030
9.124	0.522
9.129	1.358
9.134	0.716
9.139	0.949
9.144	0.662
9.149	0.979
9.154	0.182
9.159	0.352
9.164	0.438
9.169	0.716
9.174	1.098
9.179	0.992
9.184	0.416
9.189	0.043
9.194	0.769
9.199	0.647
9.204	0.466
9.209	0.669
9.214	0.654
9.219	0.616
9.224	0.668
9.229	0.595
9.234	0.705
9.239	1.578
9.244	0.861
9.249	0.480
9.254	0.357
9.259	0.526
9.264	0.272
9.269	0.531
9.274	0.269
9.279	1.029
9.284	0.424
9.289	0.220
9.294	0.840
9.299	0.813
9.304	0.496
9.309	0.515
9.314	0.732
9.319	0.685
9.324	1.785
9.329	0.554
9.334	0.699
9.339	0.922
9.344	0.429
9.349	0.705
9.354	0.825
9.359	0.202
9.364	0.640
9.369	0.184
9.374	0.864
9.379	0.248
9.384	1.243
9.389	0.385
9.394	0.218
9.399	0.714
9.404	0.239
9.409	0.326
9.414	0.448
9.419	0.410
9.424	0.268
9.429	0.422
9.434	0.177
9.439	0.262
9.444	1.167
9.449	0.899
9.454	1.121
9.459	0.502
9.464	0.615
9.469	0.465
9.474	0.271
9.479	0.270
9.484	0.636
9.489	0.110
9.494	1.069
9.499	1.167
9.504	0.450
9.509	0.357
9.514	0.396
9.519	0.896
9.524	0.378
9.529	0.228
9.534	0.410
9.539	0.972
9.544	0.614
9.549	0.830
9.554	0.194
9.559	0.486
9.564	0.928
9.569	0.083
9.574	0.637
9.579	0.225
9.584	0.401
9.589	1.347
9.594	0.245
9.599	0.944
9.604	0.895
9.609	0.380
9.614	1.022
9.619	0.861
9.624	0.940
9.629	0.418
9.634	0.306
9.639	0.589
9.644	0.983
9.649	0.746
9.654	0.921
9.659	0.039
9.664	0.717
9.669	0.984
9.674	0.534
9.679	1.171
9.684	0.735
9.689	1.092
9.694	0.799
9.699	0.636
9.704	0.434
9.709	0.581
9.714	0.882
9.719	0.696
9.724	0.684
9.729	0.818
9.734	1.514
9.739	0.269
9.744	0.339
9.749	0.827
9.754	0.376
9.759	0.902
9.764	0.315
9.769	0.447
9.774	0.392
9.779	0.465
9.784	0.585
9.789	0.862
9.794	1.474
9.799	0.111
9.804	0.263
9.809	0.384
9.814	0.507
9.819	1.316
9.824	0.262
9.829	0.509
9.834	0.190
9.839	0.917
9.844	0.613
9.849	0.707
9.854	0.252
9.859	0.652
9.864	0.353
9.869	0.101
9.874	0.186
9.879	0.540
9.884	0.443
9.889	0.607
9.894	1.022
9.899	1.064
9.904	0.880
9.909	0.582
9.914	0.916
9.919	0.613
9.924	0.333
9.929	0.717
9.934	0.170
9.939	0.584
9.944	0.373
9.949	0.675
9.954	0.438
9.959	0.091
9.964	0.691
9.969	0.820
9.974	1.740
9.979	0.764
9.984	0.631
9.989	1.351
9.994	0.298
[truncated: 1 more rows]
