# Supplementary material for: Chemometric Analysis of a Ternary Mixture of Caffeine, Quinic Acid, and Nicotinic Acid by Terahertz Spectroscopy
Source: ACS Omega. 2022 Sep 27;7(40):35783–91. doi: 10.1021/acsomega.2c03808 (PMC9558605; doi:10.1021/acsomega.2c03808)
Supplement: Supplementary file 2 — ao2c03808_si_002.zip [file ao2c03808_si_002.zip › data_and_codes/extended_data/id0-48_run001/fda-7-4.csv]

0.000	1418.409
0.005	669.345
0.010	607.648
0.015	1113.310
0.020	1491.912
0.025	275.757
0.030	661.102
0.035	674.762
0.040	509.990
0.045	1104.735
0.050	916.033
0.055	1493.120
0.060	478.009
0.065	83.691
0.070	1080.650
0.075	1081.990
0.080	1409.147
0.085	994.848
0.090	107.055
0.095	375.564
0.100	778.339
0.105	1217.392
0.110	1661.504
0.115	1399.236
0.120	3468.100
0.125	2947.362
0.130	1840.348
0.135	3059.502
0.140	3521.678
0.145	3806.168
0.150	4267.740
0.155	4118.805
0.160	3640.695
0.165	2787.694
0.170	2329.134
0.175	3489.709
0.180	4014.326
0.185	3470.158
0.190	4539.136
0.195	5974.457
0.200	6437.097
0.205	5885.071
0.210	6268.016
0.215	6084.529
0.220	6961.822
0.225	6801.408
0.230	7721.696
0.235	9057.263
0.240	8259.150
0.245	7844.028
0.250	7711.928
0.255	7623.715
0.260	7257.841
0.265	8060.795
0.270	7950.900
0.275	9497.711
0.280	9187.155
0.285	8232.648
0.290	8677.136
0.295	9369.565
0.300	9148.858
0.305	9036.003
0.310	9843.243
0.315	9390.879
0.320	9762.304
0.325	9616.677
0.330	10176.862
0.335	9441.321
0.340	9404.520
0.345	9116.266
0.350	9961.510
0.355	9964.983
0.360	8973.904
0.365	9832.540
0.370	10412.389
0.375	10175.259
0.380	9205.095
0.385	9476.225
0.390	9282.612
0.395	9451.178
0.400	9031.430
0.405	9377.776
0.410	9461.513
0.415	9522.255
0.420	9201.429
0.425	9138.141
0.430	9461.927
0.435	8944.613
0.440	8926.150
0.445	9548.028
0.450	9808.526
0.455	9124.248
0.460	9652.020
0.465	9035.801
0.470	8961.571
0.475	8929.733
0.480	8922.114
0.485	9089.339
0.490	8964.426
0.495	8689.261
0.500	8543.536
0.505	8748.943
0.510	8677.194
0.515	8730.957
0.520	8681.376
0.525	8641.038
0.530	8436.309
0.535	8462.527
0.540	8908.507
0.545	8671.070
0.550	7693.231
0.555	5396.494
0.560	3696.252
0.565	7017.129
0.570	7941.032
0.575	8220.649
0.580	8554.524
0.585	8346.826
0.590	8173.585
0.595	8317.460
0.600	8416.880
0.605	7954.248
0.610	8117.952
0.615	8138.235
0.620	7812.117
0.625	7797.495
0.630	7774.232
0.635	7752.113
0.640	7573.911
0.645	7582.101
0.650	7391.950
0.655	7737.038
0.660	7479.776
0.665	7246.255
0.670	7394.399
0.675	7452.159
0.680	7270.986
0.685	7134.452
0.690	7005.420
0.695	6955.405
0.700	6852.146
0.705	6408.255
0.710	6531.450
0.715	6420.195
0.720	6221.930
0.725	6240.505
0.730	6075.192
0.735	6020.255
0.740	6070.803
0.745	5611.536
0.750	4541.188
0.755	3179.598
0.760	4968.323
0.765	5503.968
0.770	5543.009
0.775	5746.009
0.780	5768.240
0.785	5604.404
0.790	5454.480
0.795	5600.164
0.800	5390.599
0.805	5243.700
0.810	5192.778
0.815	5080.694
0.820	5059.428
0.825	4992.174
0.830	4758.980
0.835	4810.302
0.840	4876.695
0.845	4636.522
0.850	4612.573
0.855	4764.106
0.860	4655.146
0.865	4675.597
0.870	4631.651
0.875	4644.690
0.880	4669.667
0.885	4589.843
0.890	4529.279
0.895	4598.777
0.900	4425.587
0.905	4291.617
0.910	4360.313
0.915	4213.131
0.920	4042.778
0.925	4005.702
0.930	3978.915
0.935	3923.280
0.940	3838.486
0.945	3703.765
0.950	3727.657
0.955	3714.726
0.960	3566.782
0.965	3548.805
0.970	3529.804
0.975	3540.230
0.980	3324.592
0.985	3134.849
0.990	2167.352
0.995	2856.577
1.000	3116.004
1.005	3423.072
1.010	3418.326
1.015	3197.278
1.020	3230.594
1.025	3243.998
1.030	3143.310
1.035	2997.213
1.040	2924.953
1.045	2943.593
1.050	2892.465
1.055	2703.257
1.060	2750.615
1.065	2751.308
1.070	2649.644
1.075	2530.343
1.080	2504.516
1.085	2367.737
1.090	2017.874
1.095	1018.265
1.100	149.512
1.105	906.627
1.110	1478.891
1.115	822.656
1.120	1523.247
1.125	2078.983
1.130	2260.948
1.135	2257.059
1.140	2175.612
1.145	2103.498
1.150	1801.679
1.155	1030.390
1.160	722.551
1.165	106.829
1.170	592.811
1.175	1413.274
1.180	1753.989
1.185	1912.190
1.190	1987.882
1.195	1912.873
1.200	1923.174
1.205	1657.562
1.210	625.486
1.215	1345.187
1.220	1736.120
1.225	1700.523
1.230	944.754
1.235	1241.153
1.240	1725.047
1.245	1964.946
1.250	1959.901
1.255	1979.290
1.260	1960.738
1.265	1886.334
1.270	1935.954
1.275	1867.979
1.280	1733.742
1.285	1794.861
1.290	1831.404
1.295	1708.341
1.300	1759.324
1.305	1777.757
1.310	1737.137
1.315	1751.366
1.320	1725.245
1.325	1563.447
1.330	1704.071
1.335	1715.800
1.340	1738.397
1.345	1796.243
1.350	1670.102
1.355	1676.777
1.360	1716.168
1.365	1639.585
1.370	1573.587
1.375	1576.584
1.380	1552.549
1.385	1461.342
1.390	1426.039
1.395	1368.250
1.400	1291.320
1.405	1088.239
1.410	470.941
1.415	23.200
1.420	710.591
1.425	1118.636
1.430	1274.198
1.435	1375.909
1.440	1374.203
1.445	1344.980
1.450	1390.713
1.455	1420.499
1.460	1356.163
1.465	1356.933
1.470	1368.730
1.475	1317.066
1.480	1283.202
1.485	1269.383
1.490	1257.280
1.495	1220.976
1.500	1165.890
1.505	1171.785
1.510	1165.455
1.515	1122.770
1.520	1105.942
1.525	1125.332
1.530	1106.412
1.535	1086.326
1.540	1074.469
1.545	1029.875
1.550	1072.928
1.555	1047.004
1.560	1036.460
1.565	1070.331
1.570	1041.807
1.575	1002.495
1.580	1014.673
1.585	995.175
1.590	920.790
1.595	876.356
1.600	741.626
1.605	254.613
1.610	454.451
1.615	714.152
1.620	789.682
1.625	789.765
1.630	760.850
1.635	741.066
1.640	716.769
1.645	650.056
1.650	597.857
1.655	486.814
1.660	187.771
1.665	44.055
1.670	30.887
1.675	47.478
1.680	88.633
1.685	311.476
1.690	463.552
1.695	523.049
1.700	512.014
1.705	462.174
1.710	326.524
1.715	69.669
1.720	29.612
1.725	44.603
1.730	232.084
1.735	402.080
1.740	483.980
1.745	522.773
1.750	544.041
1.755	531.706
1.760	519.210
1.765	303.888
1.770	384.349
1.775	477.376
1.780	509.135
1.785	497.783
1.790	471.164
1.795	336.777
1.800	118.428
1.805	251.127
1.810	411.320
1.815	460.942
1.820	467.232
1.825	471.250
1.830	463.875
1.835	452.708
1.840	442.289
1.845	433.303
1.850	418.596
1.855	395.805
1.860	364.096
1.865	269.557
1.870	69.393
1.875	68.817
1.880	254.723
1.885	342.669
1.890	371.023
1.895	386.262
1.900	389.829
1.905	381.456
1.910	359.784
1.915	326.839
1.920	150.526
1.925	15.000
1.930	213.783
1.935	310.666
1.940	342.311
1.945	347.622
1.950	347.220
1.955	343.941
1.960	338.458
1.965	331.923
1.970	331.354
1.975	329.548
1.980	322.006
1.985	320.919
1.990	317.926
1.995	311.589
2.000	308.567
2.005	303.881
2.010	298.615
2.015	296.960
2.020	245.314
2.025	262.584
2.030	269.522
2.035	254.818
2.040	199.905
2.045	52.891
2.050	150.091
2.055	215.156
2.060	234.822
2.065	232.044
2.070	223.502
2.075	173.233
2.080	83.714
2.085	170.214
2.090	205.004
2.095	212.118
2.100	215.174
2.105	212.966
2.110	207.996
2.115	207.580
2.120	203.018
2.125	197.074
2.130	189.543
2.135	182.972
2.140	177.418
2.145	165.891
2.150	150.438
2.155	135.676
2.160	102.600
2.165	31.101
2.170	3.557
2.175	45.052
2.180	86.047
2.185	101.664
2.190	100.067
2.195	51.900
2.200	7.212
2.205	24.370
2.210	67.792
2.215	82.792
2.220	49.026
2.225	7.229
2.230	13.469
2.235	58.417
2.240	82.162
2.245	88.655
2.250	82.278
2.255	77.332
2.260	55.022
2.265	11.663
2.270	8.457
2.275	17.388
2.280	49.636
2.285	67.755
2.290	73.480
2.295	75.464
2.300	75.861
2.305	72.329
2.310	70.335
2.315	68.797
2.320	59.914
2.325	55.912
2.330	57.368
2.335	55.293
2.340	52.542
2.345	34.669
2.350	7.329
2.355	29.617
2.360	40.877
2.365	35.490
2.370	13.557
2.375	22.032
2.380	33.245
2.385	32.610
2.390	11.877
2.395	0.527
2.400	2.793
2.405	14.938
2.410	27.783
2.415	34.602
2.420	36.276
2.425	36.484
2.430	34.891
2.435	30.721
2.440	36.415
2.445	36.379
2.450	29.796
2.455	29.392
2.460	21.391
2.465	3.467
2.470	4.685
2.475	7.955
2.480	21.398
2.485	30.726
2.490	33.949
2.495	35.918
2.500	37.695
2.505	37.650
2.510	38.823
2.515	39.102
2.520	38.358
2.525	40.133
2.530	39.533
2.535	39.165
2.540	40.783
2.545	40.594
2.550	39.002
2.555	40.667
2.560	39.107
2.565	40.752
2.570	34.417
2.575	33.874
2.580	35.692
2.585	37.357
2.590	38.148
2.595	37.990
2.600	36.243
2.605	36.476
2.610	32.296
2.615	31.247
2.620	27.794
2.625	21.894
2.630	12.909
2.635	3.264
2.640	1.053
2.645	1.522
2.650	2.475
2.655	4.915
2.660	9.538
2.665	11.124
2.670	3.036
2.675	15.831
2.680	21.812
2.685	22.101
2.690	11.827
2.695	8.651
2.700	21.114
2.705	28.232
2.710	32.257
2.715	32.644
2.720	34.116
2.725	33.717
2.730	33.394
2.735	31.363
2.740	31.103
2.745	27.950
2.750	25.866
2.755	24.580
2.760	20.272
2.765	12.794
2.770	4.312
2.775	0.968
2.780	1.629
2.785	1.024
2.790	5.858
2.795	9.735
2.800	14.269
2.805	19.406
2.810	21.391
2.815	23.355
2.820	25.238
2.825	25.197
2.830	25.979
2.835	26.176
2.840	25.620
2.845	26.147
2.850	25.807
2.855	25.020
2.860	23.276
2.865	21.963
2.870	21.898
2.875	22.033
2.880	13.269
2.885	2.649
2.890	3.746
2.895	3.810
2.900	11.758
2.905	16.284
2.910	18.011
2.915	18.797
2.920	20.467
2.925	18.817
2.930	19.721
2.935	17.372
2.940	16.018
2.945	16.043
2.950	14.075
2.955	13.184
2.960	9.753
2.965	2.823
2.970	2.551
2.975	0.864
2.980	1.048
2.985	2.167
2.990	5.001
2.995	7.136
3.000	5.244
3.005	2.358
3.010	1.182
3.015	2.686
3.020	0.614
3.025	4.030
3.030	2.041
3.035	4.459
3.040	5.004
3.045	2.204
3.050	1.663
3.055	1.875
3.060	5.656
3.065	7.152
3.070	5.914
3.075	7.251
3.080	6.897
3.085	5.940
3.090	6.917
3.095	5.372
3.100	6.794
3.105	5.888
3.110	6.270
3.115	5.695
3.120	6.217
3.125	5.017
3.130	2.623
3.135	1.503
3.140	0.568
3.145	1.094
3.150	2.679
3.155	2.056
3.160	2.521
3.165	1.597
3.170	0.936
3.175	0.820
3.180	1.981
3.185	2.769
3.190	1.607
3.195	2.021
3.200	2.300
3.205	2.953
3.210	2.940
3.215	0.613
3.220	1.738
3.225	2.321
3.230	2.841
3.235	2.437
3.240	1.130
3.245	1.723
3.250	2.254
3.255	2.692
3.260	1.511
3.265	2.977
3.270	2.225
3.275	2.404
3.280	3.097
3.285	2.454
3.290	2.397
3.295	2.417
3.300	1.973
3.305	2.328
3.310	1.389
3.315	1.791
3.320	2.719
3.325	2.189
3.330	0.628
3.335	1.288
3.340	1.033
3.345	0.044
3.350	0.516
3.355	1.682
3.360	0.117
3.365	0.191
3.370	1.313
3.375	0.674
3.380	1.855
3.385	1.445
3.390	1.576
3.395	1.862
3.400	1.099
3.405	1.287
3.410	0.682
3.415	0.714
3.420	2.186
3.425	1.819
3.430	0.608
3.435	1.217
3.440	0.639
3.445	1.675
3.450	1.725
3.455	1.417
3.460	1.799
3.465	1.249
3.470	0.844
3.475	1.021
3.480	1.088
3.485	1.361
3.490	1.412
3.495	1.249
3.500	0.790
3.505	0.613
3.510	0.778
3.515	1.369
3.520	0.664
3.525	0.487
3.530	1.528
3.535	2.079
3.540	0.579
3.545	0.311
3.550	0.522
3.555	1.082
3.560	1.385
3.565	0.680
3.570	1.580
3.575	1.477
3.580	1.427
3.585	1.695
3.590	0.540
3.595	1.708
3.600	1.055
3.605	0.669
3.610	0.221
3.615	0.896
3.620	2.114
3.625	1.228
3.630	1.934
3.635	1.568
3.640	0.527
3.645	0.996
3.650	0.478
3.655	0.365
3.660	0.422
3.665	0.866
3.670	0.746
3.675	0.534
3.680	0.563
3.685	0.870
3.690	0.238
3.695	0.617
3.700	0.957
3.705	1.287
3.710	0.593
3.715	1.153
3.720	1.292
3.725	1.917
3.730	1.524
3.735	1.414
3.740	1.191
3.745	1.064
3.750	0.783
3.755	1.842
3.760	1.994
3.765	1.705
3.770	1.790
3.775	3.092
3.780	2.309
3.785	1.470
3.790	0.997
3.795	1.629
3.800	0.978
3.805	1.072
3.810	1.400
3.815	0.524
3.820	1.897
3.825	0.413
3.830	0.114
3.835	0.807
3.840	1.379
3.845	1.298
3.850	0.496
3.855	1.108
3.860	1.621
3.865	1.351
3.870	0.774
3.875	0.032
3.880	1.494
3.885	1.708
3.890	2.016
3.895	2.082
3.900	1.875
3.905	1.297
3.910	1.257
3.915	1.254
3.920	0.769
3.925	1.018
3.930	1.392
3.935	1.135
3.940	1.089
3.945	1.776
3.950	1.106
3.955	0.325
3.960	0.470
3.965	0.397
3.970	0.518
3.975	0.810
3.980	0.822
3.985	0.440
3.990	0.448
3.995	0.924
4.000	0.637
4.005	0.659
4.010	0.819
4.015	0.364
4.020	1.346
4.025	0.437
4.030	1.210
4.035	0.606
4.040	0.615
4.045	0.612
4.050	2.034
4.055	0.613
4.060	0.722
4.065	1.067
4.070	1.147
4.075	0.860
4.080	0.645
4.085	0.817
4.090	1.672
4.095	0.405
4.100	1.106
4.105	0.904
4.110	0.517
4.115	1.137
4.120	0.864
4.125	0.322
4.130	0.973
4.135	1.322
4.140	0.400
4.145	0.552
4.150	0.765
4.155	0.861
4.160	1.006
4.165	1.006
4.170	1.012
4.175	0.363
4.180	1.003
4.185	0.259
4.190	1.028
4.195	0.753
4.200	0.403
4.205	1.049
4.210	0.274
4.215	0.280
4.220	0.670
4.225	0.334
4.230	1.333
4.235	0.478
4.240	1.420
4.245	0.229
4.250	0.336
4.255	1.452
4.260	0.253
4.265	0.910
4.270	0.763
4.275	0.150
4.280	2.179
4.285	0.553
4.290	0.982
4.295	0.777
4.300	0.629
4.305	0.602
4.310	0.485
4.315	0.555
4.320	1.271
4.325	1.593
4.330	0.623
4.335	0.360
4.340	0.723
4.345	0.674
4.350	0.344
4.355	1.109
4.360	0.674
4.365	0.465
4.370	1.066
4.375	0.449
4.380	0.431
4.385	1.212
4.390	0.385
4.395	0.710
4.400	0.815
4.405	0.566
4.410	0.986
4.415	0.795
4.420	0.531
4.425	0.444
4.430	0.623
4.435	0.227
4.440	0.472
4.445	0.308
4.450	0.751
4.455	0.852
4.460	0.923
4.465	0.702
4.470	0.842
4.475	0.951
4.480	1.174
4.485	0.894
4.490	0.394
4.495	0.269
4.500	1.094
4.505	0.855
4.510	0.627
4.515	0.052
4.520	1.375
4.525	0.737
4.530	0.935
4.535	0.570
4.540	0.735
4.545	0.744
4.550	0.657
4.555	1.245
4.560	0.562
4.565	0.217
4.570	0.166
4.575	0.497
4.580	0.638
4.585	0.111
4.590	0.293
4.595	0.440
4.600	0.097
4.605	0.328
4.610	0.600
4.615	0.745
4.620	0.390
4.625	0.566
4.630	0.166
4.635	0.746
4.640	1.023
4.645	0.350
4.650	0.565
4.655	0.151
4.660	0.365
4.665	1.782
4.670	0.364
4.675	0.609
4.680	0.320
4.685	0.067
4.690	0.320
4.695	0.830
4.700	0.856
4.705	0.334
4.710	0.791
4.715	0.699
4.720	0.901
4.725	0.471
4.730	0.671
4.735	1.163
4.740	0.300
4.745	0.747
4.750	0.564
4.755	0.765
4.760	0.211
4.765	0.893
4.770	0.972
4.775	1.323
4.780	0.748
4.785	0.427
4.790	0.384
4.795	0.838
4.800	1.185
4.805	0.674
4.810	0.667
4.815	1.127
4.820	0.292
4.825	0.375
4.830	0.238
4.835	0.592
4.840	0.745
4.845	0.648
4.850	1.396
4.855	1.135
4.860	0.553
4.865	0.206
4.870	1.078
4.875	0.405
4.880	0.536
4.885	0.674
4.890	0.458
4.895	0.355
4.900	0.471
4.905	0.578
4.910	0.834
4.915	0.176
4.920	0.669
4.925	0.424
4.930	0.295
4.935	0.248
4.940	0.574
4.945	0.550
4.950	1.064
4.955	1.546
4.960	0.313
4.965	0.548
4.970	0.679
4.975	0.844
4.980	0.501
4.985	0.089
4.990	0.717
4.995	0.735
5.000	0.681
5.005	0.873
5.010	0.833
5.015	0.909
5.020	0.639
5.025	0.949
5.030	0.462
5.035	0.453
5.040	0.334
5.045	0.501
5.050	1.155
5.055	0.066
5.060	0.825
5.065	0.328
5.070	0.521
5.075	0.352
5.080	0.333
5.085	1.134
5.090	0.076
5.095	0.473
5.100	0.287
5.105	0.368
5.110	0.870
5.115	0.668
5.120	0.249
5.125	0.458
5.130	0.494
5.135	0.652
5.140	0.622
5.145	0.027
5.150	0.630
5.155	0.190
5.160	0.390
5.165	0.563
5.170	1.059
5.175	0.425
5.180	0.616
5.185	0.652
5.190	0.418
5.195	0.734
5.200	0.258
5.205	0.971
5.210	1.172
5.215	0.790
5.220	0.981
5.225	0.337
5.230	0.259
5.235	0.433
5.240	0.807
5.245	1.112
5.250	1.100
5.255	0.709
5.260	1.069
5.265	0.304
5.270	0.505
5.275	0.248
5.280	0.795
5.285	0.777
5.290	1.304
5.295	0.699
5.300	0.225
5.305	0.742
5.310	0.730
5.315	0.709
5.320	0.369
5.325	0.377
5.330	0.145
5.335	0.269
5.340	0.619
5.345	0.599
5.350	0.724
5.355	0.322
5.360	0.296
5.365	1.019
5.370	0.742
5.375	1.061
5.380	0.401
5.385	1.205
5.390	0.362
5.395	0.128
5.400	0.579
5.405	0.504
5.410	0.969
5.415	1.205
5.420	1.303
5.425	0.493
5.430	0.047
5.435	0.489
5.440	0.927
5.445	1.012
5.450	1.256
5.455	0.632
5.460	0.866
5.465	0.694
5.470	0.373
5.475	0.314
5.480	0.086
5.485	0.112
5.490	0.488
5.495	0.416
5.500	1.046
5.505	0.248
5.510	0.651
5.515	0.575
5.520	0.937
5.525	0.314
5.530	0.571
5.535	0.279
5.540	0.265
5.545	0.848
5.550	0.480
5.555	0.993
5.560	0.493
5.565	0.538
5.570	0.803
5.575	0.900
5.580	0.691
5.585	1.082
5.590	0.601
5.595	0.506
5.600	0.289
5.605	0.659
5.610	0.685
5.615	0.809
5.620	0.191
5.625	0.489
5.630	0.278
5.635	0.552
5.640	0.618
5.645	0.635
5.650	0.323
5.655	1.057
5.660	0.158
5.665	0.309
5.670	0.521
5.675	0.990
5.680	0.203
5.685	0.729
5.690	0.572
5.695	0.777
5.700	0.847
5.705	0.628
5.710	0.678
5.715	0.544
5.720	0.452
5.725	0.633
5.730	0.176
5.735	0.549
5.740	0.592
5.745	1.249
5.750	0.509
5.755	0.583
5.760	0.348
5.765	0.424
5.770	0.599
5.775	0.372
5.780	0.353
5.785	0.226
5.790	1.063
5.795	1.008
5.800	0.229
5.805	0.613
5.810	0.697
5.815	0.774
5.820	0.647
5.825	0.092
5.830	0.701
5.835	0.360
5.840	0.756
5.845	0.441
5.850	0.912
5.855	0.506
5.860	0.223
5.865	0.907
5.870	0.232
5.875	0.794
5.880	0.192
5.885	0.369
5.890	0.570
5.895	0.716
5.900	0.294
5.905	1.099
5.910	0.674
5.915	0.804
5.920	0.410
5.925	0.890
5.930	0.692
5.935	0.914
5.940	0.514
5.945	0.490
5.950	0.774
5.955	0.820
5.960	0.558
5.965	0.142
5.970	0.849
5.975	0.625
5.980	0.402
5.985	1.292
5.990	0.793
5.995	0.865
6.000	0.298
6.005	0.468
6.010	0.025
6.015	0.337
6.020	0.871
6.025	0.399
6.030	0.297
6.035	0.945
6.040	0.951
6.045	0.196
6.050	1.387
6.055	0.198
6.060	0.580
6.065	0.673
6.070	1.291
6.075	0.522
6.080	0.113
6.085	0.597
6.090	0.606
6.095	1.453
6.100	1.007
6.105	0.108
6.110	0.798
6.115	0.438
6.120	1.064
6.125	0.557
6.130	0.309
6.135	0.384
6.140	0.405
6.145	1.266
6.150	0.741
6.155	0.690
6.160	1.498
6.165	1.158
6.170	0.522
6.175	0.494
6.180	0.361
6.185	0.332
6.190	0.287
6.195	0.479
6.200	0.225
6.205	0.789
6.210	0.178
6.215	1.340
6.220	0.284
6.225	0.417
6.230	0.940
6.235	0.533
6.240	1.366
6.245	0.450
6.250	0.835
6.255	0.795
6.260	0.741
6.265	1.257
6.270	0.462
6.275	0.298
6.280	0.574
6.285	1.371
6.290	0.689
6.295	0.524
6.300	0.165
6.305	0.490
6.310	0.733
6.315	0.609
6.320	1.054
6.325	0.468
6.330	0.638
6.335	0.634
6.340	0.599
6.345	0.543
6.350	1.117
6.355	1.095
6.360	0.446
6.365	0.721
6.370	0.817
6.375	1.015
6.380	0.810
6.385	0.894
6.390	0.860
6.395	1.583
6.400	0.897
6.405	0.932
6.410	1.376
6.415	1.037
6.420	0.550
6.425	0.425
6.430	0.773
6.435	0.754
6.440	0.296
6.445	0.836
6.450	0.551
6.455	0.530
6.460	0.562
6.465	1.132
6.470	0.519
6.475	0.054
6.480	0.545
6.485	1.136
6.490	1.207
6.495	0.561
6.500	1.025
6.505	0.659
6.510	0.864
6.515	1.061
6.520	0.273
6.525	0.098
6.530	1.256
6.535	0.504
6.540	0.788
6.545	0.423
6.550	0.510
6.555	0.667
6.560	0.995
6.565	1.008
6.570	0.270
6.575	0.133
6.580	0.669
6.585	0.305
6.590	0.965
6.595	0.411
6.600	0.937
6.605	0.190
6.610	0.621
6.615	0.483
6.620	1.140
6.625	0.266
6.630	1.227
6.635	0.303
6.640	0.298
6.645	0.871
6.650	0.129
6.655	0.693
6.660	0.399
6.665	1.193
6.670	1.220
6.675	0.214
6.680	0.640
6.685	0.259
6.690	0.318
6.695	1.036
6.700	1.441
6.705	0.637
6.710	0.637
6.715	0.695
6.720	0.557
6.725	0.353
6.730	0.587
6.735	0.861
6.740	0.394
6.745	0.365
6.750	0.190
6.755	0.941
6.760	0.373
6.765	1.743
6.770	1.325
6.775	0.261
6.780	1.062
6.785	0.493
6.790	0.427
6.795	0.764
6.800	1.075
6.805	1.440
6.810	0.498
6.815	0.644
6.820	0.463
6.825	0.591
6.830	0.585
6.835	0.174
6.840	1.745
6.845	0.553
6.850	0.502
6.855	0.060
6.860	1.032
6.865	0.842
6.870	0.951
6.875	0.730
6.880	0.251
6.885	0.278
6.890	0.360
6.895	0.380
6.900	0.826
6.905	0.587
6.910	0.940
6.915	0.177
6.920	0.860
6.925	0.726
6.930	0.488
6.935	0.240
6.940	0.730
6.945	0.652
6.950	0.875
6.955	0.152
6.960	0.498
6.965	0.266
6.970	0.475
6.975	0.295
6.980	0.181
6.985	1.147
6.990	0.341
6.995	0.831
7.000	0.561
7.005	0.612
7.010	0.809
7.015	0.161
7.020	0.144
7.025	0.169
7.030	0.279
7.035	0.993
7.040	0.733
7.045	0.220
7.050	0.692
7.055	0.859
7.060	0.543
7.065	0.483
7.070	0.867
7.075	0.767
7.080	0.760
7.085	0.641
7.090	0.902
7.095	0.381
7.100	0.403
7.105	0.826
7.110	1.127
7.115	0.889
7.120	0.858
7.125	0.559
7.130	1.129
7.135	0.432
7.140	1.104
7.145	0.555
7.150	0.840
7.155	0.325
7.160	0.860
7.165	0.624
7.170	0.687
7.175	0.295
7.180	0.434
7.185	0.718
7.190	0.283
7.195	0.385
7.200	0.522
7.205	1.408
7.210	1.159
7.215	0.486
7.220	0.501
7.225	1.148
7.230	0.094
7.235	0.350
7.240	0.566
7.245	1.183
7.250	0.245
7.255	0.236
7.260	0.430
7.265	1.109
7.270	0.527
7.275	0.538
7.280	0.599
7.285	0.725
7.290	1.228
7.295	0.546
7.300	0.553
7.305	0.923
7.310	1.072
7.315	0.445
7.320	0.635
7.325	0.272
7.330	0.890
7.335	0.629
7.340	0.501
7.345	0.716
7.350	0.189
7.355	0.939
7.360	0.187
7.365	0.239
7.370	0.549
7.375	0.618
7.380	0.252
7.385	0.479
7.390	0.512
7.395	0.425
7.400	0.762
7.405	0.849
7.410	0.589
7.415	0.960
7.420	0.425
7.425	0.643
7.430	0.880
7.435	1.129
7.440	0.591
7.445	0.546
7.450	1.159
7.455	0.176
7.460	0.369
7.465	0.527
7.470	0.484
7.475	0.242
7.480	1.186
7.485	0.396
7.490	1.148
7.495	0.692
7.500	1.135
7.505	1.299
7.510	1.197
7.515	0.932
7.520	0.678
7.525	1.148
7.530	0.998
7.535	0.790
7.540	0.477
7.545	0.446
7.550	0.912
7.555	0.482
7.560	1.271
7.565	0.835
7.570	0.615
7.575	0.444
7.580	0.480
7.585	0.307
7.590	0.690
7.595	0.303
7.600	0.475
7.605	0.691
7.610	0.432
7.615	1.044
7.620	0.091
7.625	0.523
7.630	0.444
7.635	0.526
7.640	0.431
7.645	0.952
7.650	0.716
7.655	0.722
7.660	0.467
7.665	0.503
7.670	0.152
7.675	1.357
7.680	0.849
7.685	1.011
7.690	1.560
7.695	0.456
7.700	1.273
7.705	0.970
7.710	1.013
7.715	1.391
7.720	0.521
7.725	1.204
7.730	0.210
7.735	0.743
7.740	0.230
7.745	0.611
7.750	0.640
7.755	1.345
7.760	1.674
7.765	0.997
7.770	0.704
7.775	0.484
7.780	0.759
7.785	0.385
7.790	1.018
7.795	0.275
7.800	1.239
7.805	1.305
7.810	0.941
7.815	0.394
7.820	0.654
7.825	0.379
7.830	1.085
7.835	1.164
7.840	0.603
7.845	0.213
7.850	0.824
7.855	0.529
7.860	0.375
7.865	0.621
7.870	1.258
7.875	0.856
7.880	0.480
7.885	0.654
7.890	0.210
7.895	0.930
7.900	0.068
7.905	0.717
7.910	0.388
7.915	0.305
7.920	0.097
7.925	0.737
7.930	1.088
7.935	0.370
7.940	0.431
7.945	0.708
7.950	0.842
7.955	0.407
7.960	0.838
7.965	0.933
7.970	0.252
7.975	1.008
7.980	0.292
7.985	0.452
7.990	0.464
7.995	0.217
8.000	0.557
8.005	0.430
8.010	0.237
8.015	0.717
8.020	0.958
8.025	0.038
8.030	0.484
8.035	0.789
8.040	0.681
8.045	0.236
8.050	0.662
8.055	0.087
8.060	0.540
8.065	0.489
8.070	0.885
8.075	0.318
8.080	0.757
8.085	0.157
8.090	0.844
8.095	0.632
8.100	0.416
8.105	0.412
8.110	0.728
8.115	0.611
8.120	0.491
8.125	0.719
8.130	0.499
8.135	1.089
8.140	0.429
8.145	0.734
8.150	0.253
8.155	0.196
8.160	0.808
8.165	0.501
8.170	0.651
8.175	0.381
8.180	1.012
8.185	0.321
8.190	0.490
8.194	0.552
8.199	0.465
8.204	0.766
8.209	0.218
8.214	1.073
8.219	0.531
8.224	0.726
8.229	1.132
8.234	0.369
8.239	0.337
8.244	0.629
8.249	0.596
8.254	0.360
8.259	0.436
8.264	0.170
8.269	0.442
8.274	0.836
8.279	0.704
8.284	0.492
8.289	0.770
8.294	0.635
8.299	0.847
8.304	0.796
8.309	1.501
8.314	1.122
8.319	0.921
8.324	1.101
8.329	1.105
8.334	0.320
8.339	1.353
8.344	1.163
8.349	1.298
8.354	0.382
8.359	0.437
8.364	0.298
8.369	1.079
8.374	0.433
8.379	0.702
8.384	0.846
8.389	0.160
8.394	0.331
8.399	0.046
8.404	0.523
8.409	0.816
8.414	0.636
8.419	1.245
8.424	1.137
8.429	1.082
8.434	0.331
8.439	0.694
8.444	0.351
8.449	0.788
8.454	0.789
8.459	0.591
8.464	1.153
8.469	0.959
8.474	1.246
8.479	0.452
8.484	0.506
8.489	0.808
8.494	1.190
8.499	0.321
8.504	0.320
8.509	0.321
8.514	0.387
8.519	0.350
8.524	0.332
8.529	0.763
8.534	0.309
8.539	0.524
8.544	0.537
8.549	1.517
8.554	0.102
8.559	0.944
8.564	1.208
8.569	0.322
8.574	0.139
8.579	0.576
8.584	0.498
8.589	1.089
8.594	0.521
8.599	0.981
8.604	0.457
8.609	2.008
8.614	0.714
8.619	0.404
8.624	0.517
8.629	1.143
8.634	0.890
8.639	0.155
8.644	0.905
8.649	0.439
8.654	1.356
8.659	0.136
8.664	0.659
8.669	0.913
8.674	1.180
8.679	0.905
8.684	0.635
8.689	0.159
8.694	0.921
8.699	0.554
8.704	0.191
8.709	0.539
8.714	0.451
8.719	0.400
8.724	0.183
8.729	0.271
8.734	0.462
8.739	0.804
8.744	0.524
8.749	0.920
8.754	0.488
8.759	0.526
8.764	0.607
8.769	0.418
8.774	0.886
8.779	0.233
8.784	0.270
8.789	0.466
8.794	0.622
8.799	1.112
8.804	0.357
8.809	0.359
8.814	0.231
8.819	0.252
8.824	0.836
8.829	0.466
8.834	0.806
8.839	0.834
8.844	0.737
8.849	0.262
8.854	1.159
8.859	0.814
8.864	0.622
8.869	0.593
8.874	0.385
8.879	0.515
8.884	0.483
8.889	0.800
8.894	0.761
8.899	0.862
8.904	0.196
8.909	0.531
8.914	0.765
8.919	0.577
8.924	0.483
8.929	0.777
8.934	0.753
8.939	0.129
8.944	0.912
8.949	1.237
8.954	0.484
8.959	0.531
8.964	1.216
8.969	0.145
8.974	0.172
8.979	0.093
8.984	1.127
8.989	1.069
8.994	0.779
8.999	0.498
9.004	0.607
9.009	0.340
9.014	0.733
9.019	0.664
9.024	0.702
9.029	0.486
9.034	0.395
9.039	0.204
9.044	0.253
9.049	0.581
9.054	0.787
9.059	0.194
9.064	0.563
9.069	0.526
9.074	0.675
9.079	0.867
9.084	0.277
9.089	1.021
9.094	0.887
9.099	0.380
9.104	0.443
9.109	0.947
9.114	0.499
9.119	0.572
9.124	1.031
9.129	0.531
9.134	0.995
9.139	1.102
9.144	0.659
9.149	0.527
9.154	0.491
9.159	1.194
9.164	0.733
9.169	0.852
9.174	1.522
9.179	0.437
9.184	0.720
9.189	1.007
9.194	0.608
9.199	0.375
9.204	1.308
9.209	0.736
9.214	0.088
9.219	0.902
9.224	0.528
9.229	0.789
9.234	0.800
9.239	0.970
9.244	0.327
9.249	0.352
9.254	0.357
9.259	0.966
9.264	0.495
9.269	0.867
9.274	0.444
9.279	0.751
9.284	0.937
9.289	0.698
9.294	0.903
9.299	1.106
9.304	0.503
9.309	0.761
9.314	0.856
9.319	0.426
9.324	1.045
9.329	0.633
9.334	0.665
9.339	1.188
9.344	0.896
9.349	0.922
9.354	0.258
9.359	0.082
9.364	0.744
9.369	0.353
9.374	1.142
9.379	0.042
9.384	0.692
9.389	0.518
9.394	0.979
9.399	0.481
9.404	0.428
9.409	1.055
9.414	0.834
9.419	0.560
9.424	0.459
9.429	0.590
9.434	0.756
9.439	0.328
9.444	0.902
9.449	0.268
9.454	0.706
9.459	0.243
9.464	0.388
9.469	1.044
9.474	1.454
9.479	0.354
9.484	0.596
9.489	0.506
9.494	1.249
9.499	0.240
9.504	1.090
9.509	0.269
9.514	0.440
9.519	0.396
9.524	0.575
9.529	0.729
9.534	0.555
9.539	0.647
9.544	0.327
9.549	1.137
9.554	0.862
9.559	0.453
9.564	0.819
9.569	0.504
9.574	0.940
9.579	0.675
9.584	0.858
9.589	0.697
9.594	0.943
9.599	0.360
9.604	0.748
9.609	0.347
9.614	0.321
9.619	0.889
9.624	0.627
9.629	0.646
9.634	1.510
9.639	1.666
9.644	0.145
9.649	0.728
9.654	0.140
9.659	0.662
9.664	0.484
9.669	0.898
9.674	0.978
9.679	0.970
9.684	0.534
9.689	0.868
9.694	0.294
9.699	0.756
9.704	0.308
9.709	0.810
9.714	0.370
9.719	0.536
9.724	0.475
9.729	0.546
9.734	0.994
9.739	0.522
9.744	0.566
9.749	0.990
9.754	0.910
9.759	0.638
9.764	0.556
9.769	0.430
9.774	0.500
9.779	0.245
9.784	0.712
9.789	0.460
9.794	0.531
9.799	0.861
9.804	0.816
9.809	0.380
9.814	0.754
9.819	0.428
9.824	0.041
9.829	0.630
9.834	0.973
9.839	0.349
9.844	0.113
9.849	0.554
9.854	0.511
9.859	0.662
9.864	0.127
9.869	0.507
9.874	0.772
9.879	0.510
9.884	0.856
9.889	0.866
9.894	0.465
9.899	0.525
9.904	0.867
9.909	0.649
9.914	0.198
9.919	0.381
9.924	0.442
9.929	0.424
9.934	0.617
9.939	0.326
9.944	0.314
9.949	0.514
9.954	0.489
9.959	0.591
9.964	1.280
9.969	0.092
9.974	1.259
9.979	0.209
9.984	0.529
9.989	0.845
9.994	0.923
[truncated: 1 more rows]
