# Supplementary material for: Chemometric Analysis of a Ternary Mixture of Caffeine, Quinic Acid, and Nicotinic Acid by Terahertz Spectroscopy
Source: ACS Omega. 2022 Sep 27;7(40):35783–91. doi: 10.1021/acsomega.2c03808 (PMC9558605; doi:10.1021/acsomega.2c03808)
Supplement: Supplementary file 2 — ao2c03808_si_002.zip [file ao2c03808_si_002.zip › data_and_codes/extended_data/id0-48_run001/fda-7-5.csv]

0.000	2231.437
0.005	766.725
0.010	648.455
0.015	1195.187
0.020	1561.537
0.025	228.931
0.030	728.643
0.035	764.155
0.040	656.200
0.045	1316.359
0.050	948.304
0.055	1228.142
0.060	478.638
0.065	255.162
0.070	720.342
0.075	546.114
0.080	343.218
0.085	426.816
0.090	378.946
0.095	824.048
0.100	847.161
0.105	1969.318
0.110	2786.314
0.115	2452.502
0.120	4317.558
0.125	3270.135
0.130	1729.907
0.135	2780.789
0.140	2932.261
0.145	3059.156
0.150	2656.791
0.155	2647.118
0.160	2633.812
0.165	2622.487
0.170	2694.033
0.175	4137.810
0.180	4928.447
0.185	4494.480
0.190	5392.356
0.195	6684.792
0.200	6983.036
0.205	6059.104
0.210	6198.185
0.215	5680.693
0.220	6755.448
0.225	6489.191
0.230	7330.011
0.235	8815.738
0.240	8449.442
0.245	8275.088
0.250	8170.361
0.255	8228.759
0.260	7917.999
0.265	8707.218
0.270	8587.769
0.275	9958.709
0.280	9242.678
0.285	8246.661
0.290	8735.902
0.295	9527.425
0.300	9349.360
0.305	9200.553
0.310	10116.330
0.315	9833.170
0.320	10318.833
0.325	10063.552
0.330	10528.095
0.335	9668.526
0.340	9589.065
0.345	9270.313
0.350	10049.331
0.355	9990.603
0.360	9069.615
0.365	10036.274
0.370	10767.802
0.375	10676.976
0.380	9794.099
0.385	10173.857
0.390	10012.312
0.395	10258.601
0.400	9801.048
0.405	10157.816
0.410	10148.212
0.415	10116.653
0.420	9724.655
0.425	9535.867
0.430	9688.582
0.435	9065.667
0.440	8997.064
0.445	9644.332
0.450	9839.102
0.455	9128.878
0.460	9742.395
0.465	9172.003
0.470	9213.458
0.475	9268.020
0.480	9362.844
0.485	9631.568
0.490	9618.733
0.495	9429.753
0.500	9306.462
0.505	9533.962
0.510	9478.269
0.515	9503.972
0.520	9410.148
0.525	9312.831
0.530	9007.542
0.535	8959.203
0.540	9358.451
0.545	9054.151
0.550	7982.078
0.555	5674.586
0.560	3927.137
0.565	7261.976
0.570	8173.708
0.575	8459.805
0.580	8854.431
0.585	8728.120
0.590	8598.472
0.595	8835.886
0.600	9035.120
0.605	8594.185
0.610	8841.074
0.615	8920.394
0.620	8613.783
0.625	8594.752
0.630	8562.791
0.635	8502.251
0.640	8294.553
0.645	8233.920
0.650	7958.485
0.655	8275.427
0.660	7942.443
0.665	7641.371
0.670	7751.819
0.675	7801.886
0.680	7617.693
0.685	7531.288
0.690	7423.433
0.695	7465.280
0.700	7420.150
0.705	7003.778
0.710	7215.159
0.715	7175.672
0.720	7006.355
0.725	7064.580
0.730	6912.350
0.735	6874.231
0.740	6938.188
0.745	6399.910
0.750	5212.712
0.755	3685.025
0.760	5613.603
0.765	6126.831
0.770	6131.899
0.775	6305.535
0.780	6292.993
0.785	6093.653
0.790	5936.233
0.795	6101.704
0.800	5890.840
0.805	5774.183
0.810	5762.689
0.815	5701.857
0.820	5732.140
0.825	5713.880
0.830	5490.788
0.835	5596.256
0.840	5697.185
0.845	5433.151
0.850	5416.334
0.855	5590.518
0.860	5442.009
0.865	5457.429
0.870	5363.911
0.875	5345.432
0.880	5348.496
0.885	5210.746
0.890	5121.131
0.895	5178.675
0.900	4968.302
0.905	4823.434
0.910	4921.963
0.915	4769.533
0.920	4611.391
0.925	4617.142
0.930	4625.721
0.935	4606.779
0.940	4560.006
0.945	4433.381
0.950	4509.218
0.955	4519.344
0.960	4357.806
0.965	4333.891
0.970	4311.546
0.975	4318.158
0.980	4034.859
0.985	3810.064
0.990	2668.782
0.995	3431.927
1.000	3712.303
1.005	4049.591
1.010	4017.629
1.015	3761.023
1.020	3800.661
1.025	3835.023
1.030	3750.000
1.035	3604.844
1.040	3550.216
1.045	3618.998
1.050	3597.632
1.055	3390.468
1.060	3480.757
1.065	3507.546
1.070	3390.144
1.075	3251.876
1.080	3213.204
1.085	3036.362
1.090	2597.747
1.095	1354.936
1.100	197.823
1.105	1185.240
1.110	1911.417
1.115	1098.933
1.120	1937.012
1.125	2606.258
1.130	2826.904
1.135	2832.416
1.140	2740.074
1.145	2675.184
1.150	2321.388
1.155	1369.864
1.160	998.986
1.165	166.709
1.170	810.887
1.175	1909.250
1.180	2357.141
1.185	2567.044
1.190	2669.521
1.195	2567.640
1.200	2583.484
1.205	2240.552
1.210	867.863
1.215	1799.763
1.220	2297.383
1.225	2257.566
1.230	1278.687
1.235	1657.516
1.240	2270.504
1.245	2572.510
1.250	2563.253
1.255	2602.671
1.260	2576.101
1.265	2494.448
1.270	2573.476
1.275	2499.507
1.280	2334.366
1.285	2439.984
1.290	2504.164
1.295	2350.507
1.300	2426.952
1.305	2448.991
1.310	2388.012
1.315	2395.394
1.320	2348.491
1.325	2109.839
1.330	2279.552
1.335	2271.698
1.340	2294.740
1.345	2357.414
1.350	2189.071
1.355	2198.222
1.360	2252.998
1.365	2155.546
1.370	2082.496
1.375	2096.369
1.380	2070.912
1.385	1968.807
1.390	1929.512
1.395	1869.206
1.400	1780.996
1.405	1518.142
1.410	693.255
1.415	21.350
1.420	1007.621
1.425	1553.300
1.430	1757.058
1.435	1880.156
1.440	1869.188
1.445	1814.228
1.450	1869.540
1.455	1899.287
1.460	1809.711
1.465	1808.783
1.470	1828.209
1.475	1764.997
1.480	1731.971
1.485	1723.736
1.490	1721.602
1.495	1684.524
1.500	1618.127
1.505	1635.456
1.510	1637.359
1.515	1582.169
1.520	1562.146
1.525	1594.676
1.530	1571.919
1.535	1540.665
1.540	1527.738
1.545	1457.843
1.550	1511.823
1.555	1468.837
1.560	1445.555
1.565	1488.883
1.570	1441.376
1.575	1376.393
1.580	1390.811
1.585	1366.808
1.590	1264.484
1.595	1213.068
1.600	1045.947
1.605	372.921
1.610	657.034
1.615	1023.563
1.620	1140.723
1.625	1149.017
1.630	1109.316
1.635	1087.260
1.640	1059.341
1.645	963.507
1.650	887.363
1.655	733.548
1.660	296.107
1.665	65.282
1.670	43.019
1.675	69.633
1.680	131.322
1.685	454.229
1.690	667.276
1.695	757.613
1.700	747.422
1.705	682.280
1.710	507.486
1.715	120.145
1.720	46.736
1.725	62.525
1.730	360.704
1.735	618.937
1.740	741.466
1.745	800.224
1.750	832.768
1.755	815.201
1.760	796.330
1.765	472.454
1.770	583.422
1.775	722.255
1.780	765.974
1.785	747.595
1.790	706.518
1.795	515.357
1.800	182.382
1.805	393.323
1.810	630.566
1.815	703.273
1.820	711.724
1.825	717.366
1.830	710.299
1.835	695.888
1.840	682.444
1.845	674.077
1.850	654.398
1.855	623.696
1.860	578.540
1.865	439.665
1.870	119.034
1.875	117.185
1.880	417.186
1.885	552.671
1.890	592.405
1.895	613.268
1.900	615.923
1.905	601.245
1.910	570.195
1.915	519.192
1.920	245.742
1.925	34.322
1.930	351.655
1.935	504.978
1.940	559.419
1.945	574.708
1.950	576.249
1.955	574.762
1.960	570.055
1.965	559.501
1.970	558.572
1.975	560.562
1.980	546.941
1.985	546.638
1.990	541.964
1.995	534.523
2.000	529.587
2.005	523.706
2.010	517.719
2.015	516.550
2.020	427.237
2.025	457.181
2.030	472.844
2.035	450.137
2.040	362.252
2.045	101.916
2.050	277.230
2.055	397.991
2.060	437.015
2.065	437.928
2.070	426.120
2.075	342.972
2.080	169.938
2.085	335.405
2.090	404.966
2.095	423.095
2.100	428.533
2.105	428.320
2.110	425.164
2.115	424.774
2.120	421.195
2.125	412.834
2.130	401.938
2.135	389.825
2.140	380.776
2.145	361.090
2.150	335.667
2.155	308.637
2.160	238.879
2.165	69.877
2.170	12.745
2.175	99.797
2.180	206.564
2.185	254.867
2.190	251.785
2.195	144.369
2.200	26.760
2.205	64.181
2.210	177.469
2.215	227.376
2.220	144.808
2.225	29.636
2.230	38.765
2.235	162.655
2.240	235.914
2.245	258.384
2.250	244.753
2.255	241.357
2.260	187.273
2.265	49.722
2.270	18.828
2.275	63.512
2.280	161.432
2.285	222.193
2.290	249.014
2.295	256.472
2.300	257.025
2.305	256.338
2.310	251.854
2.315	244.021
2.320	220.753
2.325	203.237
2.330	212.596
2.335	210.120
2.340	200.707
2.345	144.447
2.350	26.346
2.355	117.334
2.360	160.144
2.365	152.060
2.370	59.915
2.375	79.677
2.380	133.041
2.385	137.281
2.390	67.049
2.395	9.175
2.400	13.420
2.405	74.950
2.410	128.412
2.415	153.629
2.420	165.366
2.425	165.950
2.430	158.288
2.435	138.997
2.440	156.076
2.445	161.284
2.450	135.979
2.455	129.401
2.460	98.782
2.465	23.404
2.470	15.205
2.475	47.702
2.480	104.456
2.485	135.958
2.490	149.453
2.495	152.891
2.500	153.313
2.505	154.744
2.510	150.985
2.515	149.070
2.520	149.137
2.525	147.457
2.530	146.286
2.535	144.818
2.540	143.292
2.545	141.543
2.550	139.942
2.555	136.898
2.560	135.252
2.565	134.229
2.570	118.907
2.575	109.831
2.580	119.479
2.585	121.180
2.590	120.663
2.595	114.052
2.600	111.151
2.605	107.103
2.610	101.547
2.615	93.150
2.620	87.314
2.625	75.104
2.630	42.725
2.635	13.302
2.640	4.655
2.645	3.719
2.650	4.311
2.655	16.299
2.660	27.368
2.665	32.209
2.670	14.053
2.675	43.774
2.680	65.647
2.685	69.298
2.690	36.328
2.695	24.866
2.700	62.130
2.705	78.624
2.710	84.585
2.715	86.977
2.720	87.161
2.725	85.622
2.730	84.857
2.735	82.598
2.740	79.269
2.745	71.942
2.750	68.722
2.755	62.539
2.760	55.477
2.765	39.388
2.770	11.671
2.775	3.961
2.780	3.537
2.785	4.484
2.790	15.171
2.795	27.906
2.800	43.035
2.805	55.639
2.810	62.438
2.815	68.133
2.820	70.248
2.825	72.095
2.830	72.369
2.835	72.437
2.840	72.502
2.845	70.835
2.850	68.882
2.855	66.300
2.860	65.322
2.865	61.466
2.870	57.833
2.875	56.639
2.880	34.717
2.885	9.739
2.890	6.073
2.895	14.803
2.900	36.661
2.905	47.889
2.910	53.183
2.915	55.602
2.920	56.854
2.925	55.544
2.930	54.168
2.935	52.902
2.940	49.822
2.945	45.406
2.950	43.637
2.955	38.151
2.960	33.861
2.965	16.089
2.970	4.585
2.975	1.005
2.980	4.655
2.985	7.096
2.990	15.953
2.995	21.670
3.000	16.586
3.005	10.813
3.010	2.091
3.015	2.541
3.020	0.156
3.025	4.681
3.030	9.417
3.035	15.005
3.040	20.235
3.045	10.363
3.050	5.968
3.055	9.433
3.060	19.822
3.065	27.497
3.070	29.342
3.075	31.096
3.080	31.253
3.085	32.411
3.090	31.846
3.095	30.536
3.100	30.789
3.105	31.096
3.110	30.805
3.115	30.249
3.120	29.121
3.125	27.381
3.130	11.967
3.135	4.126
3.140	2.664
3.145	3.408
3.150	7.659
3.155	13.302
3.160	16.733
3.165	10.224
3.170	3.766
3.175	3.041
3.180	7.865
3.185	10.075
3.190	2.902
3.195	13.834
3.200	18.641
3.205	20.583
3.210	22.642
3.215	17.057
3.220	11.520
3.225	18.873
3.230	20.146
3.235	10.200
3.240	2.137
3.245	12.849
3.250	18.862
3.255	20.872
3.260	20.499
3.265	21.910
3.270	21.975
3.275	21.498
3.280	20.758
3.285	18.804
3.290	18.215
3.295	19.656
3.300	18.896
3.305	17.931
3.310	18.197
3.315	17.755
3.320	16.368
3.325	15.276
3.330	7.679
3.335	3.102
3.340	1.204
3.345	3.826
3.350	7.790
3.355	10.344
3.360	14.739
3.365	16.604
3.370	16.038
3.375	17.261
3.380	17.189
3.385	16.351
3.390	16.778
3.395	16.386
3.400	15.645
3.405	14.979
3.410	16.174
3.415	16.417
3.420	16.000
3.425	15.377
3.430	15.277
3.435	14.866
3.440	14.929
3.445	15.192
3.450	15.428
3.455	14.957
3.460	15.806
3.465	15.054
3.470	14.615
3.475	13.816
3.480	14.188
3.485	13.013
3.490	13.158
3.495	13.613
3.500	10.849
3.505	5.633
3.510	9.431
3.515	8.668
3.520	8.511
3.525	9.863
3.530	11.448
3.535	11.613
3.540	5.838
3.545	3.429
3.550	3.850
3.555	7.896
3.560	10.833
3.565	11.280
3.570	10.482
3.575	10.251
3.580	10.762
3.585	10.327
3.590	8.355
3.595	8.569
3.600	2.453
3.605	0.750
3.610	1.430
3.615	2.474
3.620	0.922
3.625	2.097
3.630	5.022
3.635	5.690
3.640	5.845
3.645	5.532
3.650	1.645
3.655	0.390
3.660	0.660
3.665	1.066
3.670	2.225
3.675	1.608
3.680	5.302
3.685	4.358
3.690	2.976
3.695	3.827
3.700	1.782
3.705	3.480
3.710	6.508
3.715	6.591
3.720	5.220
3.725	6.640
3.730	5.832
3.735	5.153
3.740	6.154
3.745	5.621
3.750	6.589
3.755	6.122
3.760	7.668
3.765	6.926
3.770	5.976
3.775	6.707
3.780	6.341
3.785	5.521
3.790	5.844
3.795	5.098
3.800	1.356
3.805	0.963
3.810	0.689
3.815	0.183
3.820	0.072
3.825	1.508
3.830	0.899
3.835	3.760
3.840	3.155
3.845	4.286
3.850	4.192
3.855	5.318
3.860	4.299
3.865	0.628
3.870	3.460
3.875	5.659
3.880	4.872
3.885	4.323
3.890	4.645
3.895	4.618
3.900	5.512
3.905	5.582
3.910	5.946
3.915	4.644
3.920	4.237
3.925	5.150
3.930	2.705
3.935	3.059
3.940	3.455
3.945	4.438
3.950	3.795
3.955	0.953
3.960	0.768
3.965	0.836
3.970	2.009
3.975	0.901
3.980	1.189
3.985	0.319
3.990	0.564
3.995	0.836
4.000	0.949
4.005	1.504
4.010	0.781
4.015	1.379
4.020	1.730
4.025	1.640
4.030	1.678
4.035	2.445
4.040	2.985
4.045	2.602
4.050	2.219
4.055	2.499
4.060	2.724
4.065	1.959
4.070	1.953
4.075	3.520
4.080	2.207
4.085	1.837
4.090	2.007
4.095	3.129
4.100	2.934
4.105	3.178
4.110	2.364
4.115	2.343
4.120	2.628
4.125	3.240
4.130	2.737
4.135	3.273
4.140	2.507
4.145	3.236
4.150	3.131
4.155	3.259
4.160	2.138
4.165	0.355
4.170	0.128
4.175	1.002
4.180	1.171
4.185	1.720
4.190	0.783
4.195	0.597
4.200	1.029
4.205	0.470
4.210	1.975
4.215	1.246
4.220	1.340
4.225	0.647
4.230	0.568
4.235	0.442
4.240	2.377
4.245	2.151
4.250	0.781
4.255	2.099
4.260	1.939
4.265	2.112
4.270	1.997
4.275	2.812
4.280	3.142
4.285	2.256
4.290	2.638
4.295	2.191
4.300	1.692
4.305	2.175
4.310	2.329
4.315	2.865
4.320	2.776
4.325	1.571
4.330	1.719
4.335	3.041
4.340	2.132
4.345	1.814
4.350	1.852
4.355	1.775
4.360	2.751
4.365	1.643
4.370	1.291
4.375	2.344
4.380	2.406
4.385	2.982
4.390	2.299
4.395	2.146
4.400	2.294
4.405	1.637
4.410	2.702
4.415	2.557
4.420	2.115
4.425	1.122
4.430	1.712
4.435	2.098
4.440	1.421
4.445	1.447
4.450	0.978
4.455	1.851
4.460	0.991
4.465	0.658
4.470	0.836
4.475	0.381
4.480	1.056
4.485	0.781
4.490	1.412
4.495	1.088
4.500	1.238
4.505	0.301
4.510	0.123
4.515	0.466
4.520	0.758
4.525	0.757
4.530	0.916
4.535	0.397
4.540	0.535
4.545	0.810
4.550	1.102
4.555	0.368
4.560	1.713
4.565	0.767
4.570	0.411
4.575	1.460
4.580	0.858
4.585	0.967
4.590	1.154
4.595	0.825
4.600	0.382
4.605	0.362
4.610	0.417
4.615	1.486
4.620	0.169
4.625	0.830
4.630	1.332
4.635	0.815
4.640	1.042
4.645	1.382
4.650	1.444
4.655	1.050
4.660	1.632
4.665	1.855
4.670	0.466
4.675	0.736
4.680	1.182
4.685	1.868
4.690	1.154
4.695	1.058
4.700	1.068
4.705	0.729
4.710	1.901
4.715	0.644
4.720	0.970
4.725	0.245
4.730	0.410
4.735	0.736
4.740	0.786
4.745	1.042
4.750	0.510
4.755	0.824
4.760	0.815
4.765	0.750
4.770	0.394
4.775	0.969
4.780	0.239
4.785	0.889
4.790	1.584
4.795	0.655
4.800	0.753
4.805	1.224
4.810	1.142
4.815	1.051
4.820	0.865
4.825	0.710
4.830	1.824
4.835	0.871
4.840	0.888
4.845	0.861
4.850	0.951
4.855	0.504
4.860	0.341
4.865	1.046
4.870	0.803
4.875	1.329
4.880	2.142
4.885	1.814
4.890	1.302
4.895	0.728
4.900	0.721
4.905	2.017
4.910	1.030
4.915	0.900
4.920	1.109
4.925	1.496
4.930	0.498
4.935	1.382
4.940	1.427
4.945	1.711
4.950	0.685
4.955	0.246
4.960	0.503
4.965	0.496
4.970	0.524
4.975	0.901
4.980	1.688
4.985	0.810
4.990	0.463
4.995	1.187
5.000	0.720
5.005	1.229
5.010	0.543
5.015	0.992
5.020	0.957
5.025	0.368
5.030	0.632
5.035	1.742
5.040	1.004
5.045	1.024
5.050	1.177
5.055	0.441
5.060	1.333
5.065	1.149
5.070	1.089
5.075	1.906
5.080	0.983
5.085	0.201
5.090	1.287
5.095	1.135
5.100	0.146
5.105	1.044
5.110	0.976
5.115	0.526
5.120	1.123
5.125	0.347
5.130	0.452
5.135	0.710
5.140	1.007
5.145	0.624
5.150	0.248
5.155	1.651
5.160	1.404
5.165	1.235
5.170	1.281
5.175	1.977
5.180	1.341
5.185	0.571
5.190	0.813
5.195	1.327
5.200	0.811
5.205	0.769
5.210	0.236
5.215	0.879
5.220	0.192
5.225	0.773
5.230	1.805
5.235	1.464
5.240	1.332
5.245	1.203
5.250	1.099
5.255	1.242
5.260	1.300
5.265	1.726
5.270	1.050
5.275	0.749
5.280	0.809
5.285	0.352
5.290	0.179
5.295	1.407
5.300	0.560
5.305	0.615
5.310	1.389
5.315	0.808
5.320	0.391
5.325	0.501
5.330	0.584
5.335	0.456
5.340	0.644
5.345	0.631
5.350	1.492
5.355	0.930
5.360	0.789
5.365	0.988
5.370	1.157
5.375	1.145
5.380	1.421
5.385	0.677
5.390	1.190
5.395	0.893
5.400	0.273
5.405	1.967
5.410	0.971
5.415	1.230
5.420	0.555
5.425	0.434
5.430	0.297
5.435	2.033
5.440	0.333
5.445	0.901
5.450	0.892
5.455	0.591
5.460	0.284
5.465	0.623
5.470	1.419
5.475	1.287
5.480	1.387
5.485	2.008
5.490	1.431
5.495	1.040
5.500	0.612
5.505	1.289
5.510	1.198
5.515	0.825
5.520	0.500
5.525	0.455
5.530	0.896
5.535	0.399
5.540	0.798
5.545	0.312
5.550	1.051
5.555	1.568
5.560	0.832
5.565	0.953
5.570	0.695
5.575	0.380
5.580	1.521
5.585	0.273
5.590	1.095
5.595	0.897
5.600	1.231
5.605	1.337
5.610	0.673
5.615	1.596
5.620	1.488
5.625	0.837
5.630	0.068
5.635	0.976
5.640	0.963
5.645	0.778
5.650	0.271
5.655	0.353
5.660	0.642
5.665	0.956
5.670	0.619
5.675	0.376
5.680	0.523
5.685	0.238
5.690	0.630
5.695	0.694
5.700	0.795
5.705	0.235
5.710	0.284
5.715	1.090
5.720	0.508
5.725	1.045
5.730	1.002
5.735	0.859
5.740	0.108
5.745	0.213
5.750	0.335
5.755	0.257
5.760	0.848
5.765	0.970
5.770	0.450
5.775	0.899
5.780	0.474
5.785	0.210
5.790	1.265
5.795	0.227
5.800	1.018
5.805	0.596
5.810	0.664
5.815	0.167
5.820	0.973
5.825	0.972
5.830	1.001
5.835	0.373
5.840	0.666
5.845	0.761
5.850	0.970
5.855	0.493
5.860	0.561
5.865	1.126
5.870	0.394
5.875	0.109
5.880	0.571
5.885	0.382
5.890	0.958
5.895	0.804
5.900	0.290
5.905	0.820
5.910	1.565
5.915	0.440
5.920	0.437
5.925	0.776
5.930	0.492
5.935	1.002
5.940	0.969
5.945	0.423
5.950	0.185
5.955	1.131
5.960	0.477
5.965	0.299
5.970	1.270
5.975	1.665
5.980	0.982
5.985	1.801
5.990	0.711
5.995	0.494
6.000	0.830
6.005	0.860
6.010	0.271
6.015	0.902
6.020	0.796
6.025	1.124
6.030	0.589
6.035	0.053
6.040	1.203
6.045	0.828
6.050	0.630
6.055	0.759
6.060	1.126
6.065	1.109
6.070	0.783
6.075	0.244
6.080	0.633
6.085	0.172
6.090	0.707
6.095	0.294
6.100	0.140
6.105	1.451
6.110	0.458
6.115	0.830
6.120	0.361
6.125	1.244
6.130	0.643
6.135	1.023
6.140	0.187
6.145	0.717
6.150	0.782
6.155	0.068
6.160	0.122
6.165	1.239
6.170	0.678
6.175	0.546
6.180	1.732
6.185	0.140
6.190	0.831
6.195	1.133
6.200	0.773
6.205	0.615
6.210	0.445
6.215	0.306
6.220	1.169
6.225	0.341
6.230	0.562
6.235	0.721
6.240	0.373
6.245	0.645
6.250	0.391
6.255	0.506
6.260	0.410
6.265	0.996
6.270	1.352
6.275	0.172
6.280	0.333
6.285	0.413
6.290	0.504
6.295	0.742
6.300	0.469
6.305	0.820
6.310	1.259
6.315	0.804
6.320	0.881
6.325	0.478
6.330	0.883
6.335	0.615
6.340	0.881
6.345	0.499
6.350	0.094
6.355	0.203
6.360	0.965
6.365	0.520
6.370	0.704
6.375	0.103
6.380	0.590
6.385	0.635
6.390	0.304
6.395	0.539
6.400	0.073
6.405	0.993
6.410	0.977
6.415	0.848
6.420	1.456
6.425	0.618
6.430	0.554
6.435	1.001
6.440	1.098
6.445	0.074
6.450	1.247
6.455	0.303
6.460	0.815
6.465	1.097
6.470	0.233
6.475	0.792
6.480	0.779
6.485	0.650
6.490	0.822
6.495	0.343
6.500	0.556
6.505	0.263
6.510	0.675
6.515	0.169
6.520	0.410
6.525	1.100
6.530	1.046
6.535	0.324
6.540	0.765
6.545	0.582
6.550	1.037
6.555	0.463
6.560	1.078
6.565	0.515
6.570	0.570
6.575	0.206
6.580	0.991
6.585	0.663
6.590	0.901
6.595	0.585
6.600	0.389
6.605	1.098
6.610	0.611
6.615	0.470
6.620	0.815
6.625	0.737
6.630	0.513
6.635	0.335
6.640	0.336
6.645	0.445
6.650	0.675
6.655	0.594
6.660	0.883
6.665	0.302
6.670	0.788
6.675	0.680
6.680	0.378
6.685	0.378
6.690	0.693
6.695	0.704
6.700	0.301
6.705	0.789
6.710	1.137
6.715	0.156
6.720	0.675
6.725	0.318
6.730	1.061
6.735	0.785
6.740	0.619
6.745	0.311
6.750	0.442
6.755	0.442
6.760	0.799
6.765	0.476
6.770	0.675
6.775	0.498
6.780	0.583
6.785	0.435
6.790	0.480
6.795	0.866
6.800	0.685
6.805	0.407
6.810	0.864
6.815	0.425
6.820	0.867
6.825	0.198
6.830	0.594
6.835	0.775
6.840	0.635
6.845	0.868
6.850	0.752
6.855	0.816
6.860	0.876
6.865	0.362
6.870	1.038
6.875	0.215
6.880	1.153
6.885	1.008
6.890	0.344
6.895	1.161
6.900	1.006
6.905	0.428
6.910	0.412
6.915	0.248
6.920	0.063
6.925	0.333
6.930	0.367
6.935	0.604
6.940	0.729
6.945	0.008
6.950	0.290
6.955	0.879
6.960	0.431
6.965	0.680
6.970	0.428
6.975	0.764
6.980	0.875
6.985	0.336
6.990	0.704
6.995	1.140
7.000	0.911
7.005	0.796
7.010	0.449
7.015	0.585
7.020	0.427
7.025	0.325
7.030	0.295
7.035	0.663
7.040	0.379
7.045	0.798
7.050	0.718
7.055	0.216
7.060	0.468
7.065	0.669
7.070	0.781
7.075	0.384
7.080	0.242
7.085	0.439
7.090	0.137
7.095	0.130
7.100	0.750
7.105	1.178
7.110	0.177
7.115	1.084
7.120	1.080
7.125	0.560
7.130	0.129
7.135	0.647
7.140	0.133
7.145	0.740
7.150	0.456
7.155	0.571
7.160	0.504
7.165	0.697
7.170	0.869
7.175	0.720
7.180	0.173
7.185	0.547
7.190	0.891
7.195	0.308
7.200	0.966
7.205	0.730
7.210	0.253
7.215	0.902
7.220	0.065
7.225	0.774
7.230	0.149
7.235	0.440
7.240	0.750
7.245	0.657
7.250	0.207
7.255	0.411
7.260	0.284
7.265	0.415
7.270	0.349
7.275	1.088
7.280	0.135
7.285	0.363
7.290	1.295
7.295	0.357
7.300	0.792
7.305	0.172
7.310	0.746
7.315	0.527
7.320	0.315
7.325	0.137
7.330	0.981
7.335	0.585
7.340	0.326
7.345	0.907
7.350	1.074
7.355	0.599
7.360	0.899
7.365	0.235
7.370	0.764
7.375	0.546
7.380	0.289
7.385	0.749
7.390	0.727
7.395	0.666
7.400	0.485
7.405	0.661
7.410	0.385
7.415	0.571
7.420	0.337
7.425	1.197
7.430	1.062
7.435	0.637
7.440	0.228
7.445	0.409
7.450	0.699
7.455	1.000
7.460	0.508
7.465	0.517
7.470	0.626
7.475	0.625
7.480	0.383
7.485	0.998
7.490	1.082
7.495	0.710
7.500	1.045
7.505	0.314
7.510	0.800
7.515	0.267
7.520	0.945
7.525	0.511
7.530	0.409
7.535	0.771
7.540	1.086
7.545	0.349
7.550	0.828
7.555	0.504
7.560	0.491
7.565	0.595
7.570	0.818
7.575	0.433
7.580	0.766
7.585	0.540
7.590	0.871
7.595	0.654
7.600	1.033
7.605	0.548
7.610	0.497
7.615	0.387
7.620	0.729
7.625	0.525
7.630	0.132
7.635	1.130
7.640	0.674
7.645	0.663
7.650	0.391
7.655	0.453
7.660	0.565
7.665	0.219
7.670	1.001
7.675	0.740
7.680	1.256
7.685	1.038
7.690	0.405
7.695	0.975
7.700	0.843
7.705	0.557
7.710	0.996
7.715	0.333
7.720	0.688
7.725	0.097
7.730	1.098
7.735	1.475
7.740	0.560
7.745	1.055
7.750	1.401
7.755	0.655
7.760	0.866
7.765	1.401
7.770	1.327
7.775	0.444
7.780	0.652
7.785	1.121
7.790	0.687
7.795	1.152
7.800	0.453
7.805	0.634
7.810	0.426
7.815	0.427
7.820	0.848
7.825	1.017
7.830	0.411
7.835	0.546
7.840	0.360
7.845	1.576
7.850	0.565
7.855	0.545
7.860	0.474
7.865	0.608
7.870	0.985
7.875	0.613
7.880	0.795
7.885	0.410
7.890	0.195
7.895	1.259
7.900	0.904
7.905	0.363
7.910	0.085
7.915	0.776
7.920	0.279
7.925	1.055
7.930	0.712
7.935	0.818
7.940	0.094
7.945	0.989
7.950	0.660
7.955	0.321
7.960	0.787
7.965	0.601
7.970	0.670
7.975	1.178
7.980	0.569
7.985	0.752
7.990	0.990
7.995	0.572
8.000	0.208
8.005	0.699
8.010	0.282
8.015	0.920
8.020	0.800
8.025	0.604
8.030	0.845
8.035	0.402
8.040	0.617
8.045	0.479
8.050	0.113
8.055	0.593
8.060	1.494
8.065	0.938
8.070	0.081
8.075	0.126
8.080	0.524
8.085	0.415
8.090	0.438
8.095	0.204
8.100	0.785
8.105	0.471
8.110	1.679
8.115	0.225
8.120	0.562
8.125	0.382
8.130	0.763
8.135	0.608
8.140	0.221
8.145	1.241
8.150	0.124
8.155	0.910
8.160	1.137
8.165	0.314
8.170	1.394
8.175	0.342
8.180	1.145
8.185	0.792
8.190	0.732
8.194	0.391
8.199	1.090
8.204	0.781
8.209	0.761
8.214	0.315
8.219	1.431
8.224	0.779
8.229	1.142
8.234	0.481
8.239	1.329
8.244	0.557
8.249	0.591
8.254	0.909
8.259	0.621
8.264	0.508
8.269	1.507
8.274	0.483
8.279	1.732
8.284	0.829
8.289	0.275
8.294	0.687
8.299	0.178
8.304	1.797
8.309	1.138
8.314	0.453
8.319	1.262
8.324	1.082
8.329	0.790
8.334	0.544
8.339	1.247
8.344	0.929
8.349	0.244
8.354	0.168
8.359	0.547
8.364	0.695
8.369	0.813
8.374	0.544
8.379	0.881
8.384	1.105
8.389	0.422
8.394	0.154
8.399	0.732
8.404	0.553
8.409	0.628
8.414	0.383
8.419	0.197
8.424	0.643
8.429	0.173
8.434	0.532
8.439	0.150
8.444	1.097
8.449	0.332
8.454	0.831
8.459	1.040
8.464	0.653
8.469	0.201
8.474	0.263
8.479	1.002
8.484	0.224
8.489	0.236
8.494	0.414
8.499	0.659
8.504	0.733
8.509	0.653
8.514	0.334
8.519	0.599
8.524	0.879
8.529	0.464
8.534	0.978
8.539	0.525
8.544	1.258
8.549	0.291
8.554	0.397
8.559	1.056
8.564	0.196
8.569	0.627
8.574	0.644
8.579	0.534
8.584	0.783
8.589	0.441
8.594	0.660
8.599	1.527
8.604	0.350
8.609	0.643
8.614	0.297
8.619	0.202
8.624	0.811
8.629	0.517
8.634	1.283
8.639	0.472
8.644	1.388
8.649	0.390
8.654	0.867
8.659	0.519
8.664	0.967
8.669	0.950
8.674	0.142
8.679	0.560
8.684	1.065
8.689	0.523
8.694	1.346
8.699	0.569
8.704	1.278
8.709	0.113
8.714	0.411
8.719	0.434
8.724	0.262
8.729	0.319
8.734	0.039
8.739	0.730
8.744	0.935
8.749	0.326
8.754	0.503
8.759	0.365
8.764	0.606
8.769	0.686
8.774	0.485
8.779	0.220
8.784	0.810
8.789	0.426
8.794	0.915
8.799	0.505
8.804	0.661
8.809	0.075
8.814	0.511
8.819	0.987
8.824	1.075
8.829	0.948
8.834	0.621
8.839	0.554
8.844	0.439
8.849	0.265
8.854	1.050
8.859	0.561
8.864	0.447
8.869	1.148
8.874	1.043
8.879	0.100
8.884	0.308
8.889	0.247
8.894	0.614
8.899	0.453
8.904	1.176
8.909	0.225
8.914	0.614
8.919	0.943
8.924	0.541
8.929	1.029
8.934	0.572
8.939	0.539
8.944	1.151
8.949	0.622
8.954	0.770
8.959	1.414
8.964	0.628
8.969	0.624
8.974	0.450
8.979	0.865
8.984	0.468
8.989	1.002
8.994	0.638
8.999	0.217
9.004	0.458
9.009	0.616
9.014	0.160
9.019	0.973
9.024	0.596
9.029	0.056
9.034	0.380
9.039	0.840
9.044	0.561
9.049	0.319
9.054	0.289
9.059	0.783
9.064	0.128
9.069	0.961
9.074	0.634
9.079	0.810
9.084	0.389
9.089	0.620
9.094	1.160
9.099	0.736
9.104	0.278
9.109	0.445
9.114	0.344
9.119	0.985
9.124	0.413
9.129	0.707
9.134	0.446
9.139	0.866
9.144	0.562
9.149	0.714
9.154	1.033
9.159	0.391
9.164	1.298
9.169	0.828
9.174	1.192
9.179	1.013
9.184	0.687
9.189	1.661
9.194	0.076
9.199	0.416
9.204	1.058
9.209	0.084
9.214	0.471
9.219	0.923
9.224	0.509
9.229	0.697
9.234	1.406
9.239	0.532
9.244	0.506
9.249	1.079
9.254	0.690
9.259	0.419
9.264	1.219
9.269	0.290
9.274	1.808
9.279	1.619
9.284	0.198
9.289	0.690
9.294	0.261
9.299	0.605
9.304	0.041
9.309	0.403
9.314	0.219
9.319	0.758
9.324	0.129
9.329	0.567
9.334	0.794
9.339	0.501
9.344	0.520
9.349	1.182
9.354	0.986
9.359	0.150
9.364	1.153
9.369	0.186
9.374	0.465
9.379	1.255
9.384	0.743
9.389	0.622
9.394	0.354
9.399	0.748
9.404	0.447
9.409	0.417
9.414	0.480
9.419	1.210
9.424	1.073
9.429	0.745
9.434	0.226
9.439	0.268
9.444	0.600
9.449	0.164
9.454	0.384
9.459	0.825
9.464	0.086
9.469	0.498
9.474	1.115
9.479	0.827
9.484	1.030
9.489	0.458
9.494	0.745
9.499	0.348
9.504	1.003
9.509	0.616
9.514	0.320
9.519	0.632
9.524	0.846
9.529	0.428
9.534	0.487
9.539	0.762
9.544	0.410
9.549	0.519
9.554	0.812
9.559	0.747
9.564	0.548
9.569	0.847
9.574	0.176
9.579	1.169
9.584	0.265
9.589	0.114
9.594	0.799
9.599	1.030
9.604	0.247
9.609	0.726
9.614	0.091
9.619	0.700
9.624	0.758
9.629	0.157
9.634	0.629
9.639	0.339
9.644	1.033
9.649	0.568
9.654	0.439
9.659	0.636
9.664	0.667
9.669	0.485
9.674	0.960
9.679	0.210
9.684	0.121
9.689	0.090
9.694	0.412
9.699	0.237
9.704	0.643
9.709	0.071
9.714	0.852
9.719	0.078
9.724	1.223
9.729	1.135
9.734	0.194
9.739	0.207
9.744	0.412
9.749	0.466
9.754	0.917
9.759	0.525
9.764	0.054
9.769	0.506
9.774	0.259
9.779	0.742
9.784	0.415
9.789	0.109
9.794	0.492
9.799	1.135
9.804	0.397
9.809	1.260
9.814	0.344
9.819	2.026
9.824	1.041
9.829	1.117
9.834	0.594
9.839	0.700
9.844	0.277
9.849	0.382
9.854	0.382
9.859	0.764
9.864	0.534
9.869	0.643
9.874	0.600
9.879	0.662
9.884	0.285
9.889	1.746
9.894	0.819
9.899	0.867
9.904	0.469
9.909	0.779
9.914	0.121
9.919	0.611
9.924	0.511
9.929	0.826
9.934	1.567
9.939	0.701
9.944	0.618
9.949	0.176
9.954	0.410
9.959	0.384
9.964	1.210
9.969	0.221
9.974	0.272
9.979	0.310
9.984	0.035
9.989	0.499
9.994	0.745
[truncated: 1 more rows]
