# Supplementary material for: Chemometric Analysis of a Ternary Mixture of Caffeine, Quinic Acid, and Nicotinic Acid by Terahertz Spectroscopy
Source: ACS Omega. 2022 Sep 27;7(40):35783–91. doi: 10.1021/acsomega.2c03808 (PMC9558605; doi:10.1021/acsomega.2c03808)
Supplement: Supplementary file 2 — ao2c03808_si_002.zip [file ao2c03808_si_002.zip › data_and_codes/extended_data/id0-48_run001/fda-7-6.csv]

0.000	720.611
0.005	681.028
0.010	592.745
0.015	1138.464
0.020	1519.154
0.025	298.060
0.030	590.662
0.035	654.141
0.040	514.243
0.045	1116.851
0.050	707.299
0.055	1279.677
0.060	450.561
0.065	77.733
0.070	1021.793
0.075	1006.931
0.080	1305.703
0.085	917.926
0.090	183.930
0.095	403.556
0.100	768.692
0.105	1113.489
0.110	1718.068
0.115	1308.575
0.120	3338.441
0.125	2867.790
0.130	1780.918
0.135	2959.511
0.140	3472.123
0.145	3682.111
0.150	4132.887
0.155	3960.583
0.160	3518.591
0.165	2661.200
0.170	2208.790
0.175	3363.577
0.180	3813.108
0.185	3376.846
0.190	4390.438
0.195	5783.060
0.200	6264.452
0.205	5704.252
0.210	6064.796
0.215	5865.662
0.220	6751.908
0.225	6616.498
0.230	7496.876
0.235	8731.829
0.240	7942.808
0.245	7641.864
0.250	7583.422
0.255	7490.614
0.260	7178.471
0.265	8065.950
0.270	7943.899
0.275	9486.868
0.280	9165.436
0.285	8175.839
0.290	8547.343
0.295	9133.002
0.300	8825.859
0.305	8723.721
0.310	9335.330
0.315	8914.154
0.320	9201.388
0.325	9004.735
0.330	9674.684
0.335	8946.473
0.340	9009.338
0.345	8791.816
0.350	9716.240
0.355	9869.496
0.360	8922.330
0.365	9798.034
0.370	10468.977
0.375	10280.985
0.380	9308.606
0.385	9570.994
0.390	9283.548
0.395	9410.684
0.400	8912.964
0.405	9200.178
0.410	9159.079
0.415	9091.243
0.420	8709.499
0.425	8597.082
0.430	8816.670
0.435	8287.067
0.440	8249.150
0.445	8920.670
0.450	9237.474
0.455	8654.794
0.460	9279.196
0.465	8785.189
0.470	8883.429
0.475	8946.116
0.480	9034.238
0.485	9240.565
0.490	9177.572
0.495	8924.192
0.500	8709.184
0.505	8848.004
0.510	8731.083
0.515	8677.406
0.520	8514.615
0.525	8389.146
0.530	8083.777
0.535	7999.573
0.540	8360.984
0.545	8100.371
0.550	7131.611
0.555	4934.701
0.560	3340.271
0.565	6573.305
0.570	7565.309
0.575	7899.049
0.580	8339.208
0.585	8305.401
0.590	8192.244
0.595	8445.159
0.600	8641.024
0.605	8175.163
0.610	8369.053
0.615	8385.988
0.620	8010.542
0.625	7926.577
0.630	7838.051
0.635	7690.247
0.640	7469.543
0.645	7378.161
0.650	7092.733
0.655	7364.106
0.660	7081.502
0.665	6828.353
0.670	6959.256
0.675	7058.792
0.680	6943.594
0.685	6921.320
0.690	6865.563
0.695	6952.370
0.700	6967.126
0.705	6605.109
0.710	6805.668
0.715	6782.999
0.720	6618.197
0.725	6634.001
0.730	6447.147
0.735	6356.449
0.740	6356.043
0.745	5787.667
0.750	4590.211
0.755	3122.654
0.760	4912.666
0.765	5376.317
0.770	5379.902
0.775	5542.967
0.780	5528.685
0.785	5367.214
0.790	5258.000
0.795	5436.840
0.800	5290.331
0.805	5218.797
0.810	5257.723
0.815	5258.497
0.820	5317.814
0.825	5324.427
0.830	5131.827
0.835	5240.154
0.840	5324.496
0.845	5053.526
0.850	5001.971
0.855	5132.141
0.860	4947.926
0.865	4915.614
0.870	4802.598
0.875	4725.939
0.880	4703.184
0.885	4559.728
0.890	4465.915
0.895	4513.437
0.900	4331.307
0.905	4214.910
0.910	4340.004
0.915	4223.514
0.920	4103.408
0.925	4157.539
0.930	4203.037
0.935	4213.448
0.940	4191.779
0.945	4092.894
0.950	4176.186
0.955	4182.119
0.960	4008.523
0.965	3963.682
0.970	3904.842
0.975	3872.532
0.980	3584.270
0.985	3321.433
0.990	2236.762
0.995	2930.854
1.000	3177.525
1.005	3468.801
1.010	3441.749
1.015	3216.381
1.020	3260.512
1.025	3298.038
1.030	3242.925
1.035	3127.709
1.040	3105.721
1.045	3179.528
1.050	3185.539
1.055	3016.496
1.060	3102.255
1.065	3131.258
1.070	3019.082
1.075	2885.938
1.080	2837.817
1.085	2648.439
1.090	2219.648
1.095	1077.858
1.100	160.564
1.105	919.394
1.110	1512.296
1.115	822.675
1.120	1528.113
1.125	2103.166
1.130	2295.673
1.135	2304.404
1.140	2228.362
1.145	2178.533
1.150	1877.302
1.155	1071.312
1.160	754.358
1.165	114.369
1.170	623.607
1.175	1560.712
1.180	1973.254
1.185	2165.079
1.190	2261.542
1.195	2170.552
1.200	2161.225
1.205	1834.509
1.210	665.940
1.215	1433.373
1.220	1851.772
1.225	1793.394
1.230	968.093
1.235	1264.417
1.240	1772.042
1.245	2021.929
1.250	2023.285
1.255	2047.102
1.260	2040.794
1.265	1988.033
1.270	2059.520
1.275	2015.930
1.280	1891.556
1.285	1981.511
1.290	2043.114
1.295	1915.476
1.300	1974.970
1.305	1997.083
1.310	1937.351
1.315	1935.954
1.320	1883.780
1.325	1670.919
1.330	1797.747
1.335	1773.905
1.340	1773.607
1.345	1805.483
1.350	1659.644
1.355	1652.356
1.360	1694.598
1.365	1619.889
1.370	1569.975
1.375	1593.241
1.380	1587.399
1.385	1520.526
1.390	1504.132
1.395	1465.598
1.400	1405.237
1.405	1192.484
1.410	505.582
1.415	35.063
1.420	783.480
1.425	1251.965
1.430	1435.472
1.435	1540.202
1.440	1530.635
1.445	1483.371
1.450	1522.835
1.455	1541.396
1.460	1459.250
1.465	1446.715
1.470	1458.295
1.475	1396.716
1.480	1364.273
1.485	1354.379
1.490	1352.550
1.495	1324.886
1.500	1280.314
1.505	1300.914
1.510	1309.945
1.515	1274.794
1.520	1268.623
1.525	1300.808
1.530	1290.259
1.535	1266.235
1.540	1251.096
1.545	1192.316
1.550	1233.906
1.555	1195.436
1.560	1171.374
1.565	1198.002
1.570	1153.090
1.575	1094.463
1.580	1100.743
1.585	1075.741
1.590	986.741
1.595	936.096
1.600	786.198
1.605	269.079
1.610	483.487
1.615	777.831
1.620	873.694
1.625	883.046
1.630	858.673
1.635	840.833
1.640	822.131
1.645	746.289
1.650	686.845
1.655	548.370
1.660	202.712
1.665	45.769
1.670	30.411
1.675	48.278
1.680	89.760
1.685	328.920
1.690	493.391
1.695	561.409
1.700	550.980
1.705	496.466
1.710	347.610
1.715	75.103
1.720	31.852
1.725	49.591
1.730	247.036
1.735	439.240
1.740	538.324
1.745	588.465
1.750	614.979
1.755	604.852
1.760	589.518
1.765	339.877
1.770	432.264
1.775	537.406
1.780	572.922
1.785	555.956
1.790	519.617
1.795	363.150
1.800	123.741
1.805	267.532
1.810	441.136
1.815	494.856
1.820	502.328
1.825	509.017
1.830	500.229
1.835	488.775
1.840	476.654
1.845	472.528
1.850	457.292
1.855	433.797
1.860	398.171
1.865	293.068
1.870	69.141
1.875	75.429
1.880	281.888
1.885	379.973
1.890	409.334
1.895	423.885
1.900	426.427
1.905	414.025
1.910	387.739
1.915	346.837
1.920	151.356
1.925	13.489
1.930	225.184
1.935	329.401
1.940	361.164
1.945	370.249
1.950	366.904
1.955	366.379
1.960	360.898
1.965	354.070
1.970	353.676
1.975	352.019
1.980	345.649
1.985	344.069
1.990	341.211
1.995	330.557
2.000	325.486
2.005	318.405
2.010	311.753
2.015	308.508
2.020	249.402
2.025	265.149
2.030	270.837
2.035	252.860
2.040	193.483
2.045	47.590
2.050	143.479
2.055	209.280
2.060	226.434
2.065	224.583
2.070	212.476
2.075	160.592
2.080	73.274
2.085	153.203
2.090	182.788
2.095	187.476
2.100	185.093
2.105	181.978
2.110	174.831
2.115	172.725
2.120	168.998
2.125	165.187
2.130	161.466
2.135	158.276
2.140	154.733
2.145	147.840
2.150	136.420
2.155	123.546
2.160	91.656
2.165	27.983
2.170	2.615
2.175	40.859
2.180	81.534
2.185	97.465
2.190	92.144
2.195	45.552
2.200	5.205
2.205	23.747
2.210	62.230
2.215	75.415
2.220	40.516
2.225	4.782
2.230	10.807
2.235	50.850
2.240	71.663
2.245	74.500
2.250	68.750
2.255	63.596
2.260	43.593
2.265	8.061
2.270	9.643
2.275	12.491
2.280	42.621
2.285	62.551
2.290	70.104
2.295	75.251
2.300	77.149
2.305	78.687
2.310	78.628
2.315	76.710
2.320	70.472
2.325	65.554
2.330	70.203
2.335	68.191
2.340	65.563
2.345	44.488
2.350	7.391
2.355	39.237
2.360	53.601
2.365	49.721
2.370	17.481
2.375	28.636
2.380	44.000
2.385	43.366
2.390	18.466
2.395	1.126
2.400	4.110
2.405	20.422
2.410	38.920
2.415	48.131
2.420	53.763
2.425	53.530
2.430	51.199
2.435	45.147
2.440	49.716
2.445	52.099
2.450	41.417
2.455	40.141
2.460	27.601
2.465	4.742
2.470	6.357
2.475	11.059
2.480	30.881
2.485	41.419
2.490	46.759
2.495	50.105
2.500	50.851
2.505	52.591
2.510	52.664
2.515	53.084
2.520	51.808
2.525	52.520
2.530	53.211
2.535	52.867
2.540	50.898
2.545	51.203
2.550	51.805
2.555	50.627
2.560	49.826
2.565	50.557
2.570	42.830
2.575	41.376
2.580	45.302
2.585	44.899
2.590	46.547
2.595	43.087
2.600	43.020
2.605	41.118
2.610	37.414
2.615	34.934
2.620	30.469
2.625	26.416
2.630	13.838
2.635	4.585
2.640	2.215
2.645	2.429
2.650	2.209
2.655	5.347
2.660	8.827
2.665	10.877
2.670	3.064
2.675	14.850
2.680	22.225
2.685	23.780
2.690	11.367
2.695	7.847
2.700	21.631
2.705	28.163
2.710	30.328
2.715	31.086
2.720	32.003
2.725	30.101
2.730	29.288
2.735	28.770
2.740	26.632
2.745	24.962
2.750	21.903
2.755	18.128
2.760	16.244
2.765	9.718
2.770	2.780
2.775	1.170
2.780	1.878
2.785	0.217
2.790	5.770
2.795	8.148
2.800	12.048
2.805	16.078
2.810	18.154
2.815	21.378
2.820	23.203
2.825	23.050
2.830	25.100
2.835	23.657
2.840	24.487
2.845	24.018
2.850	23.684
2.855	22.744
2.860	22.852
2.865	20.372
2.870	20.821
2.875	20.328
2.880	11.777
2.885	4.213
2.890	3.080
2.895	5.113
2.900	11.948
2.905	16.191
2.910	17.880
2.915	19.007
2.920	19.165
2.925	18.146
2.930	17.892
2.935	17.634
2.940	15.994
2.945	13.510
2.950	12.322
2.955	10.420
2.960	8.680
2.965	3.331
2.970	2.210
2.975	0.728
2.980	1.332
2.985	0.552
2.990	4.140
2.995	5.627
3.000	4.054
3.005	1.870
3.010	0.390
3.015	0.487
3.020	0.129
3.025	1.329
3.030	1.103
3.035	3.863
3.040	5.101
3.045	1.337
3.050	0.891
3.055	1.540
3.060	4.894
3.065	4.844
3.070	5.541
3.075	5.892
3.080	7.235
3.085	6.413
3.090	6.796
3.095	5.596
3.100	6.900
3.105	7.856
3.110	6.587
3.115	6.663
3.120	5.547
3.125	6.411
3.130	2.994
3.135	0.665
3.140	0.785
3.145	0.912
3.150	1.450
3.155	2.344
3.160	3.785
3.165	2.383
3.170	0.961
3.175	1.346
3.180	1.521
3.185	1.535
3.190	0.887
3.195	3.002
3.200	4.174
3.205	3.103
3.210	3.737
3.215	2.775
3.220	1.281
3.225	2.697
3.230	3.602
3.235	1.379
3.240	1.265
3.245	1.966
3.250	2.498
3.255	3.309
3.260	3.463
3.265	3.435
3.270	3.228
3.275	2.916
3.280	2.618
3.285	2.050
3.290	1.806
3.295	2.967
3.300	2.550
3.305	2.501
3.310	2.076
3.315	2.312
3.320	2.585
3.325	1.814
3.330	1.645
3.335	1.390
3.340	0.833
3.345	0.751
3.350	1.159
3.355	2.154
3.360	2.507
3.365	0.928
3.370	0.988
3.375	2.317
3.380	1.441
3.385	2.112
3.390	0.874
3.395	2.490
3.400	1.843
3.405	1.935
3.410	0.739
3.415	1.722
3.420	1.390
3.425	1.511
3.430	0.342
3.435	1.344
3.440	2.028
3.445	1.411
3.450	0.925
3.455	1.028
3.460	1.982
3.465	1.396
3.470	1.914
3.475	1.390
3.480	1.822
3.485	0.718
3.490	2.578
3.495	1.882
3.500	0.954
3.505	0.725
3.510	1.412
3.515	0.468
3.520	0.953
3.525	0.374
3.530	0.936
3.535	0.937
3.540	0.745
3.545	1.361
3.550	0.448
3.555	0.524
3.560	0.864
3.565	0.866
3.570	0.641
3.575	1.762
3.580	1.503
3.585	1.315
3.590	1.809
3.595	1.162
3.600	0.337
3.605	0.489
3.610	0.372
3.615	0.831
3.620	0.948
3.625	0.476
3.630	0.516
3.635	1.268
3.640	0.519
3.645	0.881
3.650	0.683
3.655	0.272
3.660	0.810
3.665	0.726
3.670	0.364
3.675	1.311
3.680	0.857
3.685	1.216
3.690	2.027
3.695	0.913
3.700	0.498
3.705	1.149
3.710	0.612
3.715	0.395
3.720	2.177
3.725	1.629
3.730	2.249
3.735	1.377
3.740	2.257
3.745	1.071
3.750	2.336
3.755	2.046
3.760	1.244
3.765	1.606
3.770	1.433
3.775	1.060
3.780	1.050
3.785	1.298
3.790	1.156
3.795	1.507
3.800	0.516
3.805	0.728
3.810	1.329
3.815	0.827
3.820	1.186
3.825	1.164
3.830	0.849
3.835	0.277
3.840	1.669
3.845	0.729
3.850	1.655
3.855	1.892
3.860	0.700
3.865	1.705
3.870	0.940
3.875	0.338
3.880	2.427
3.885	1.775
3.890	1.836
3.895	1.843
3.900	1.262
3.905	1.498
3.910	1.379
3.915	1.229
3.920	2.028
3.925	1.492
3.930	0.792
3.935	0.258
3.940	1.381
3.945	1.703
3.950	0.533
3.955	1.118
3.960	0.620
3.965	0.642
3.970	0.559
3.975	0.321
3.980	0.658
3.985	0.557
3.990	0.493
3.995	0.249
4.000	0.898
4.005	0.948
4.010	0.510
4.015	0.753
4.020	0.336
4.025	0.973
4.030	0.706
4.035	0.493
4.040	1.285
4.045	0.672
4.050	1.595
4.055	1.005
4.060	0.770
4.065	0.944
4.070	0.958
4.075	0.766
4.080	0.525
4.085	0.968
4.090	0.612
4.095	0.891
4.100	0.717
4.105	0.475
4.110	1.316
4.115	0.267
4.120	0.307
4.125	0.959
4.130	0.182
4.135	0.399
4.140	0.879
4.145	0.324
4.150	0.806
4.155	0.643
4.160	0.666
4.165	0.858
4.170	0.999
4.175	0.807
4.180	1.434
4.185	1.594
4.190	0.658
4.195	0.449
4.200	0.303
4.205	0.695
4.210	0.505
4.215	0.503
4.220	1.005
4.225	0.387
4.230	0.326
4.235	1.174
4.240	1.043
4.245	0.323
4.250	0.748
4.255	1.290
4.260	0.167
4.265	0.043
4.270	0.314
4.275	1.250
4.280	0.560
4.285	0.400
4.290	0.518
4.295	0.569
4.300	1.483
4.305	0.409
4.310	0.856
4.315	0.959
4.320	0.586
4.325	0.281
4.330	0.750
4.335	0.372
4.340	0.800
4.345	0.683
4.350	0.538
4.355	0.741
4.360	0.806
4.365	0.882
4.370	0.732
4.375	0.494
4.380	0.461
4.385	0.475
4.390	0.708
4.395	0.852
4.400	0.588
4.405	1.195
4.410	0.105
4.415	0.860
4.420	1.658
4.425	0.551
4.430	0.260
4.435	0.720
4.440	0.405
4.445	1.077
4.450	0.239
4.455	0.289
4.460	0.624
4.465	1.058
4.470	0.411
4.475	0.824
4.480	0.902
4.485	0.472
4.490	0.519
4.495	1.305
4.500	0.992
4.505	0.931
4.510	0.452
4.515	0.659
4.520	0.637
4.525	0.177
4.530	0.734
4.535	0.312
4.540	0.555
4.545	0.694
4.550	0.523
4.555	0.590
4.560	0.208
4.565	0.489
4.570	0.891
4.575	0.817
4.580	0.381
4.585	1.117
4.590	0.180
4.595	0.233
4.600	0.433
4.605	1.148
4.610	0.628
4.615	0.131
4.620	0.678
4.625	0.586
4.630	0.027
4.635	0.745
4.640	0.198
4.645	0.318
4.650	0.315
4.655	0.473
4.660	0.924
4.665	0.134
4.670	0.961
4.675	0.356
4.680	1.004
4.685	0.474
4.690	0.842
4.695	0.606
4.700	0.953
4.705	0.462
4.710	0.359
4.715	0.739
4.720	0.526
4.725	1.017
4.730	1.023
4.735	0.772
4.740	0.594
4.745	0.353
4.750	0.647
4.755	0.430
4.760	0.922
4.765	0.961
4.770	0.950
4.775	0.568
4.780	0.320
4.785	0.674
4.790	1.118
4.795	0.674
4.800	0.662
4.805	0.877
4.810	1.199
4.815	0.359
4.820	1.126
4.825	1.009
4.830	0.403
4.835	0.740
4.840	0.633
4.845	0.658
4.850	1.406
4.855	0.701
4.860	0.835
4.865	0.126
4.870	0.289
4.875	0.832
4.880	1.168
4.885	0.211
4.890	0.641
4.895	0.334
4.900	0.681
4.905	0.126
4.910	0.265
4.915	0.267
4.920	0.378
4.925	0.767
4.930	0.864
4.935	0.843
4.940	0.380
4.945	0.842
4.950	0.536
4.955	0.638
4.960	0.306
4.965	0.503
4.970	0.550
4.975	1.497
4.980	0.514
4.985	0.456
4.990	0.840
4.995	0.852
5.000	1.113
5.005	0.772
5.010	0.352
5.015	1.046
5.020	0.809
5.025	0.808
5.030	0.859
5.035	0.197
5.040	0.345
5.045	1.319
5.050	0.948
5.055	0.776
5.060	0.258
5.065	0.652
5.070	0.280
5.075	0.958
5.080	0.211
5.085	0.973
5.090	0.550
5.095	1.232
5.100	0.995
5.105	0.694
5.110	0.237
5.115	0.881
5.120	0.668
5.125	0.656
5.130	1.030
5.135	0.349
5.140	0.340
5.145	1.387
5.150	1.440
5.155	1.792
5.160	0.260
5.165	0.427
5.170	0.134
5.175	0.278
5.180	0.318
5.185	0.301
5.190	0.969
5.195	0.815
5.200	0.758
5.205	0.635
5.210	0.868
5.215	0.487
5.220	0.161
5.225	0.372
5.230	0.548
5.235	0.792
5.240	0.968
5.245	0.226
5.250	0.498
5.255	0.284
5.260	1.164
5.265	1.001
5.270	0.957
5.275	0.576
5.280	0.317
5.285	0.482
5.290	1.002
5.295	0.436
5.300	1.021
5.305	0.320
5.310	1.133
5.315	0.586
5.320	0.386
5.325	0.503
5.330	0.807
5.335	0.508
5.340	1.517
5.345	0.252
5.350	0.771
5.355	0.504
5.360	0.960
5.365	0.422
5.370	1.205
5.375	0.508
5.380	0.975
5.385	0.783
5.390	1.145
5.395	0.583
5.400	0.449
5.405	0.936
5.410	0.587
5.415	0.522
5.420	0.845
5.425	0.539
5.430	0.652
5.435	0.764
5.440	0.476
5.445	0.338
5.450	0.958
5.455	0.640
5.460	0.316
5.465	1.165
5.470	0.684
5.475	0.593
5.480	0.754
5.485	0.951
5.490	1.122
5.495	0.349
5.500	0.512
5.505	0.392
5.510	1.105
5.515	0.346
5.520	1.195
5.525	0.609
5.530	0.532
5.535	0.651
5.540	0.235
5.545	0.276
5.550	0.369
5.555	0.152
5.560	0.801
5.565	0.187
5.570	1.534
5.575	0.842
5.580	0.131
5.585	0.488
5.590	0.720
5.595	0.290
5.600	1.056
5.605	0.879
5.610	1.079
5.615	0.629
5.620	0.294
5.625	0.363
5.630	1.171
5.635	0.417
5.640	0.597
5.645	0.312
5.650	0.662
5.655	0.227
5.660	0.525
5.665	0.331
5.670	0.109
5.675	1.211
5.680	0.128
5.685	0.553
5.690	0.357
5.695	0.895
5.700	0.710
5.705	0.881
5.710	0.644
5.715	0.739
5.720	0.791
5.725	0.697
5.730	0.932
5.735	0.767
5.740	0.639
5.745	0.365
5.750	0.325
5.755	0.758
5.760	0.661
5.765	0.250
5.770	0.693
5.775	0.746
5.780	0.243
5.785	0.621
5.790	0.624
5.795	0.841
5.800	0.378
5.805	0.245
5.810	0.707
5.815	1.335
5.820	0.395
5.825	0.712
5.830	0.174
5.835	0.692
5.840	0.616
5.845	0.809
5.850	0.991
5.855	0.509
5.860	0.828
5.865	0.527
5.870	0.777
5.875	0.315
5.880	0.695
5.885	1.031
5.890	1.139
5.895	0.266
5.900	0.565
5.905	0.282
5.910	0.543
5.915	0.691
5.920	0.258
5.925	0.476
5.930	0.079
5.935	0.631
5.940	0.442
5.945	0.612
5.950	0.296
5.955	0.434
5.960	0.875
5.965	0.726
5.970	1.293
5.975	0.155
5.980	0.611
5.985	0.193
5.990	0.645
5.995	0.516
6.000	1.053
6.005	0.332
6.010	0.460
6.015	0.526
6.020	0.435
6.025	1.164
6.030	0.783
6.035	0.211
6.040	0.996
6.045	0.289
6.050	0.320
6.055	1.273
6.060	0.384
6.065	1.014
6.070	0.739
6.075	0.275
6.080	0.453
6.085	0.121
6.090	0.774
6.095	1.167
6.100	0.640
6.105	1.184
6.110	1.867
6.115	0.725
6.120	0.454
6.125	0.193
6.130	0.783
6.135	0.297
6.140	0.362
6.145	0.527
6.150	0.679
6.155	1.254
6.160	0.567
6.165	1.063
6.170	1.038
6.175	0.644
6.180	0.701
6.185	0.899
6.190	0.554
6.195	0.288
6.200	0.564
6.205	0.639
6.210	0.079
6.215	0.675
6.220	0.591
6.225	0.153
6.230	0.524
6.235	0.738
6.240	0.409
6.245	0.952
6.250	1.297
6.255	0.675
6.260	0.159
6.265	1.087
6.270	0.573
6.275	0.773
6.280	0.089
6.285	0.834
6.290	0.180
6.295	0.738
6.300	0.537
6.305	0.556
6.310	0.264
6.315	0.506
6.320	0.624
6.325	0.687
6.330	0.680
6.335	0.638
6.340	0.171
6.345	0.801
6.350	0.897
6.355	0.186
6.360	0.263
6.365	0.708
6.370	0.300
6.375	0.291
6.380	0.812
6.385	1.383
6.390	0.748
6.395	0.522
6.400	0.496
6.405	0.504
6.410	0.623
6.415	0.675
6.420	0.604
6.425	0.691
6.430	0.832
6.435	0.629
6.440	0.340
6.445	0.348
6.450	0.620
6.455	0.270
6.460	0.100
6.465	0.355
6.470	1.375
6.475	0.293
6.480	0.369
6.485	0.531
6.490	0.243
6.495	1.301
6.500	0.562
6.505	0.282
6.510	0.686
6.515	0.650
6.520	0.350
6.525	0.574
6.530	0.343
6.535	0.667
6.540	0.130
6.545	0.752
6.550	0.126
6.555	0.623
6.560	0.801
6.565	0.589
6.570	1.012
6.575	0.691
6.580	0.829
6.585	0.917
6.590	0.447
6.595	0.341
6.600	0.635
6.605	0.431
6.610	0.606
6.615	0.502
6.620	1.026
6.625	0.412
6.630	0.407
6.635	0.646
6.640	0.363
6.645	1.151
6.650	0.385
6.655	0.256
6.660	0.914
6.665	0.498
6.670	1.071
6.675	0.292
6.680	0.648
6.685	0.327
6.690	0.288
6.695	0.484
6.700	0.427
6.705	1.161
6.710	0.508
6.715	0.596
6.720	0.606
6.725	0.753
6.730	0.438
6.735	0.376
6.740	0.115
6.745	0.407
6.750	1.098
6.755	0.542
6.760	0.477
6.765	0.585
6.770	0.856
6.775	0.953
6.780	0.605
6.785	0.594
6.790	0.649
6.795	0.218
6.800	0.123
6.805	0.194
6.810	0.821
6.815	0.218
6.820	0.134
6.825	0.709
6.830	0.645
6.835	1.189
6.840	0.210
6.845	0.396
6.850	0.895
6.855	0.330
6.860	0.606
6.865	0.715
6.870	0.974
6.875	0.227
6.880	0.401
6.885	0.615
6.890	0.626
6.895	1.000
6.900	0.435
6.905	0.127
6.910	0.368
6.915	0.165
6.920	0.113
6.925	0.416
6.930	0.922
6.935	0.833
6.940	0.507
6.945	0.541
6.950	0.405
6.955	0.568
6.960	0.506
6.965	1.362
6.970	0.100
6.975	0.584
6.980	0.556
6.985	0.585
6.990	0.461
6.995	0.234
7.000	0.829
7.005	0.960
7.010	0.533
7.015	0.674
7.020	0.455
7.025	0.778
7.030	0.989
7.035	0.649
7.040	0.639
7.045	0.285
7.050	0.515
7.055	1.147
7.060	0.501
7.065	0.622
7.070	0.444
7.075	0.122
7.080	0.047
7.085	0.533
7.090	0.715
7.095	0.768
7.100	0.416
7.105	0.630
7.110	0.740
7.115	0.895
7.120	0.406
7.125	0.679
7.130	0.180
7.135	1.391
7.140	0.915
7.145	0.640
7.150	0.466
7.155	0.415
7.160	0.661
7.165	0.522
7.170	0.810
7.175	1.422
7.180	1.287
7.185	0.837
7.190	0.064
7.195	0.951
7.200	0.956
7.205	0.967
7.210	0.475
7.215	0.219
7.220	0.554
7.225	0.626
7.230	0.692
7.235	0.931
7.240	1.493
7.245	0.751
7.250	1.121
7.255	0.541
7.260	1.062
7.265	1.369
7.270	0.338
7.275	0.425
7.280	1.191
7.285	0.732
7.290	1.093
7.295	0.627
7.300	0.531
7.305	0.296
7.310	0.800
7.315	0.335
7.320	0.989
7.325	0.159
7.330	0.355
7.335	0.684
7.340	0.969
7.345	0.732
7.350	0.898
7.355	1.109
7.360	0.585
7.365	0.244
7.370	1.101
7.375	0.409
7.380	0.957
7.385	0.349
7.390	0.150
7.395	0.822
7.400	0.593
7.405	0.817
7.410	0.249
7.415	0.963
7.420	0.290
7.425	0.379
7.430	0.397
7.435	0.630
7.440	0.756
7.445	0.397
7.450	0.603
7.455	0.078
7.460	0.292
7.465	0.404
7.470	0.962
7.475	0.265
7.480	0.658
7.485	0.333
7.490	0.877
7.495	0.655
7.500	0.251
7.505	0.696
7.510	0.760
7.515	0.696
7.520	0.964
7.525	0.263
7.530	0.720
7.535	1.907
7.540	0.824
7.545	1.158
7.550	0.433
7.555	1.101
7.560	0.859
7.565	0.066
7.570	0.749
7.575	0.550
7.580	0.457
7.585	0.368
7.590	0.643
7.595	0.416
7.600	0.840
7.605	0.870
7.610	0.244
7.615	0.678
7.620	0.520
7.625	0.175
7.630	0.800
7.635	0.263
7.640	0.750
7.645	0.539
7.650	1.046
7.655	0.491
7.660	0.378
7.665	0.542
7.670	0.691
7.675	0.602
7.680	0.268
7.685	0.598
7.690	0.904
7.695	1.095
7.700	0.014
7.705	1.031
7.710	0.119
7.715	0.366
7.720	1.145
7.725	0.610
7.730	1.086
7.735	1.248
7.740	0.598
7.745	0.662
7.750	0.431
7.755	0.941
7.760	1.375
7.765	0.201
7.770	0.529
7.775	0.710
7.780	0.576
7.785	0.632
7.790	0.497
7.795	0.669
7.800	0.742
7.805	0.965
7.810	0.403
7.815	0.319
7.820	0.292
7.825	0.972
7.830	0.926
7.835	0.300
7.840	1.199
7.845	1.100
7.850	0.449
7.855	0.810
7.860	0.468
7.865	1.027
7.870	0.828
7.875	0.324
7.880	0.654
7.885	0.674
7.890	0.087
7.895	0.555
7.900	0.563
7.905	1.410
7.910	0.965
7.915	0.558
7.920	0.618
7.925	0.573
7.930	0.860
7.935	0.131
7.940	0.626
7.945	0.404
7.950	0.204
7.955	0.757
7.960	0.313
7.965	0.135
7.970	0.764
7.975	0.857
7.980	1.628
7.985	0.775
7.990	0.320
7.995	0.334
8.000	0.484
8.005	0.653
8.010	0.381
8.015	1.200
8.020	0.744
8.025	0.799
8.030	0.928
8.035	0.913
8.040	0.412
8.045	0.609
8.050	0.333
8.055	0.429
8.060	0.562
8.065	1.059
8.070	0.405
8.075	0.186
8.080	0.574
8.085	0.288
8.090	0.296
8.095	0.466
8.100	0.927
8.105	0.190
8.110	1.483
8.115	0.829
8.120	0.334
8.125	0.069
8.130	1.374
8.135	0.250
8.140	0.381
8.145	0.501
8.150	0.482
8.155	0.439
8.160	0.520
8.165	0.984
8.170	1.108
8.175	0.849
8.180	0.044
8.185	1.277
8.190	0.949
8.194	1.018
8.199	0.510
8.204	0.781
8.209	1.248
8.214	1.505
8.219	0.721
8.224	0.639
8.229	0.079
8.234	0.248
8.239	0.325
8.244	0.605
8.249	0.684
8.254	1.042
8.259	0.723
8.264	0.180
8.269	0.200
8.274	0.881
8.279	0.433
8.284	1.174
8.289	0.706
8.294	1.058
8.299	0.712
8.304	0.402
8.309	0.447
8.314	0.532
8.319	0.822
8.324	0.337
8.329	0.427
8.334	0.255
8.339	0.995
8.344	0.235
8.349	1.096
8.354	0.329
8.359	0.356
8.364	0.552
8.369	0.598
8.374	0.730
8.379	0.265
8.384	0.764
8.389	0.042
8.394	0.075
8.399	0.780
8.404	0.735
8.409	0.629
8.414	0.623
8.419	0.779
8.424	1.257
8.429	0.805
8.434	0.983
8.439	0.122
8.444	1.287
8.449	0.284
8.454	0.808
8.459	0.046
8.464	1.400
8.469	0.274
8.474	0.936
8.479	1.113
8.484	0.379
8.489	1.154
8.494	1.039
8.499	1.029
8.504	0.306
8.509	1.598
8.514	1.082
8.519	1.298
8.524	1.125
8.529	0.342
8.534	0.904
8.539	0.343
8.544	0.333
8.549	0.599
8.554	0.453
8.559	0.734
8.564	0.443
8.569	1.084
8.574	0.809
8.579	0.660
8.584	1.257
8.589	1.070
8.594	0.371
8.599	0.609
8.604	0.103
8.609	0.661
8.614	1.043
8.619	0.504
8.624	0.303
8.629	0.459
8.634	0.373
8.639	0.347
8.644	0.272
8.649	0.711
8.654	1.061
8.659	0.346
8.664	0.644
8.669	0.543
8.674	0.386
8.679	0.340
8.684	0.701
8.689	1.095
8.694	0.561
8.699	0.751
8.704	0.642
8.709	0.314
8.714	1.680
8.719	1.134
8.724	0.985
8.729	0.581
8.734	0.500
8.739	0.620
8.744	0.706
8.749	0.395
8.754	0.487
8.759	1.282
8.764	0.203
8.769	0.400
8.774	1.002
8.779	0.644
8.784	0.413
8.789	0.416
8.794	0.356
8.799	0.257
8.804	0.778
8.809	0.487
8.814	1.375
8.819	0.524
8.824	0.420
8.829	0.136
8.834	0.676
8.839	0.340
8.844	0.316
8.849	0.737
8.854	0.330
8.859	0.697
8.864	0.364
8.869	0.644
8.874	0.198
8.879	0.481
8.884	0.303
8.889	0.631
8.894	1.046
8.899	1.059
8.904	0.922
8.909	0.851
8.914	0.859
8.919	0.977
8.924	0.202
8.929	0.515
8.934	1.107
8.939	0.469
8.944	1.251
8.949	0.102
8.954	0.837
8.959	0.799
8.964	0.568
8.969	0.454
8.974	1.327
8.979	0.576
8.984	0.676
8.989	1.191
8.994	0.948
8.999	0.675
9.004	0.455
9.009	0.471
9.014	0.893
9.019	0.642
9.024	0.540
9.029	1.213
9.034	1.012
9.039	0.991
9.044	0.156
9.049	0.388
9.054	0.749
9.059	1.091
9.064	0.284
9.069	0.792
9.074	0.526
9.079	1.453
9.084	0.610
9.089	0.656
9.094	0.284
9.099	1.123
9.104	1.303
9.109	1.334
9.114	0.440
9.119	0.882
9.124	1.004
9.129	0.827
9.134	0.557
9.139	0.695
9.144	1.279
9.149	0.643
9.154	0.519
9.159	0.649
9.164	0.403
9.169	0.097
9.174	0.375
9.179	0.435
9.184	0.640
9.189	0.749
9.194	0.581
9.199	0.860
9.204	1.210
9.209	0.310
9.214	0.280
9.219	0.650
9.224	0.544
9.229	0.556
9.234	0.399
9.239	0.248
9.244	0.510
9.249	0.763
9.254	0.464
9.259	0.564
9.264	0.295
9.269	0.715
9.274	0.274
9.279	0.948
9.284	0.486
9.289	0.663
9.294	0.051
9.299	0.829
9.304	0.971
9.309	1.187
9.314	0.558
9.319	0.129
9.324	0.274
9.329	1.090
9.334	1.477
9.339	0.268
9.344	0.187
9.349	0.104
9.354	0.293
9.359	1.034
9.364	0.690
9.369	1.076
9.374	0.462
9.379	0.592
9.384	0.387
9.389	0.377
9.394	1.107
9.399	0.264
9.404	0.158
9.409	0.620
9.414	0.646
9.419	0.580
9.424	0.125
9.429	0.434
9.434	0.376
9.439	0.535
9.444	0.329
9.449	0.800
9.454	0.528
9.459	0.751
9.464	1.145
9.469	1.093
9.474	1.085
9.479	0.883
9.484	0.508
9.489	0.162
9.494	1.287
9.499	0.790
9.504	0.601
9.509	0.381
9.514	0.461
9.519	1.365
9.524	1.000
9.529	0.297
9.534	0.656
9.539	1.094
9.544	1.283
9.549	0.344
9.554	0.850
9.559	0.552
9.564	1.367
9.569	0.341
9.574	1.021
9.579	0.598
9.584	0.237
9.589	0.849
9.594	0.859
9.599	0.600
9.604	0.369
9.609	1.117
9.614	0.685
9.619	0.336
9.624	1.031
9.629	0.683
9.634	0.628
9.639	0.822
9.644	0.330
9.649	0.507
9.654	0.978
9.659	0.840
9.664	0.228
9.669	0.774
9.674	0.597
9.679	0.892
9.684	0.323
9.689	0.342
9.694	0.662
9.699	1.288
9.704	0.619
9.709	0.597
9.714	1.374
9.719	0.266
9.724	0.534
9.729	0.508
9.734	0.722
9.739	0.440
9.744	0.737
9.749	0.084
9.754	0.333
9.759	0.307
9.764	0.524
9.769	0.622
9.774	0.494
9.779	0.645
9.784	0.212
9.789	0.637
9.794	0.319
9.799	0.411
9.804	1.044
9.809	0.696
9.814	0.761
9.819	0.523
9.824	0.398
9.829	1.043
9.834	0.031
9.839	0.166
9.844	0.247
9.849	0.866
9.854	0.680
9.859	0.388
9.864	1.172
9.869	0.775
9.874	0.502
9.879	1.418
9.884	0.590
9.889	1.006
9.894	1.008
9.899	0.961
9.904	0.842
9.909	0.880
9.914	0.453
9.919	0.878
9.924	0.486
9.929	0.773
9.934	0.804
9.939	0.933
9.944	0.355
9.949	0.669
9.954	0.926
9.959	1.887
9.964	1.233
9.969	0.184
9.974	0.777
9.979	0.879
9.984	0.650
9.989	0.847
9.994	0.711
[truncated: 1 more rows]
