# Supplementary material for: Chemometric Analysis of a Ternary Mixture of Caffeine, Quinic Acid, and Nicotinic Acid by Terahertz Spectroscopy
Source: ACS Omega. 2022 Sep 27;7(40):35783–91. doi: 10.1021/acsomega.2c03808 (PMC9558605; doi:10.1021/acsomega.2c03808)
Supplement: Supplementary file 2 — ao2c03808_si_002.zip [file ao2c03808_si_002.zip › data_and_codes/extended_data/id0-48_run001/fda-7-7.csv]

0.000	2302.409
0.005	666.848
0.010	630.137
0.015	1133.992
0.020	1483.420
0.025	260.522
0.030	523.141
0.035	766.784
0.040	698.185
0.045	1354.805
0.050	960.432
0.055	1532.824
0.060	493.389
0.065	178.503
0.070	754.397
0.075	695.840
0.080	488.373
0.085	423.238
0.090	403.331
0.095	811.803
0.100	774.845
0.105	1820.693
0.110	2810.067
0.115	2296.143
0.120	4183.244
0.125	3278.232
0.130	1759.309
0.135	2772.648
0.140	2950.497
0.145	3014.988
0.150	2563.157
0.155	2464.227
0.160	2451.834
0.165	2489.953
0.170	2614.334
0.175	4049.237
0.180	4815.510
0.185	4455.967
0.190	5394.940
0.195	6701.310
0.200	6953.636
0.205	6021.728
0.210	6139.927
0.215	5582.016
0.220	6613.713
0.225	6350.824
0.230	7122.344
0.235	8524.572
0.240	8124.672
0.245	8049.062
0.250	8000.965
0.255	8055.873
0.260	7814.463
0.265	8720.736
0.270	8661.466
0.275	9965.624
0.280	9274.468
0.285	8274.774
0.290	8684.314
0.295	9419.943
0.300	9159.685
0.305	9029.309
0.310	9904.590
0.315	9628.887
0.320	10119.067
0.325	9820.867
0.330	10318.777
0.335	9536.100
0.340	9512.327
0.345	9197.290
0.350	9979.977
0.355	9981.325
0.360	9028.833
0.365	9967.924
0.370	10686.992
0.375	10566.552
0.380	9662.571
0.385	10041.501
0.390	9870.247
0.395	10095.491
0.400	9638.482
0.405	10016.041
0.410	10004.480
0.415	9933.976
0.420	9557.210
0.425	9404.589
0.430	9546.437
0.435	8934.914
0.440	8850.863
0.445	9511.588
0.450	9725.206
0.455	9044.794
0.460	9664.469
0.465	9101.176
0.470	9153.871
0.475	9224.465
0.480	9296.491
0.485	9556.741
0.490	9523.800
0.495	9317.402
0.500	9224.421
0.505	9440.786
0.510	9374.784
0.515	9375.249
0.520	9274.698
0.525	9197.654
0.530	8881.959
0.535	8805.436
0.540	9196.346
0.545	8888.121
0.550	7786.908
0.555	5332.472
0.560	3527.579
0.565	6995.324
0.570	8014.718
0.575	8343.204
0.580	8736.490
0.585	8634.290
0.590	8521.530
0.595	8749.700
0.600	8956.968
0.605	8533.786
0.610	8774.513
0.615	8855.911
0.620	8548.078
0.625	8532.031
0.630	8498.164
0.635	8436.148
0.640	8233.806
0.645	8168.363
0.650	7885.490
0.655	8205.741
0.660	7874.638
0.665	7587.574
0.670	7697.294
0.675	7754.405
0.680	7585.638
0.685	7498.484
0.690	7393.735
0.695	7435.471
0.700	7401.194
0.705	6983.143
0.710	7190.500
0.715	7144.981
0.720	6979.041
0.725	7031.395
0.730	6877.025
0.735	6829.704
0.740	6887.962
0.745	6331.943
0.750	5052.695
0.755	3423.661
0.760	5477.551
0.765	6062.987
0.770	6092.922
0.775	6283.909
0.780	6274.920
0.785	6079.736
0.790	5927.021
0.795	6091.697
0.800	5889.050
0.805	5765.823
0.810	5759.136
0.815	5693.597
0.820	5722.607
0.825	5701.443
0.830	5479.450
0.835	5588.217
0.840	5687.034
0.845	5427.986
0.850	5406.506
0.855	5586.801
0.860	5441.453
0.865	5453.384
0.870	5365.827
0.875	5348.094
0.880	5343.298
0.885	5213.107
0.890	5121.694
0.895	5177.403
0.900	4967.806
0.905	4825.290
0.910	4924.541
0.915	4765.467
0.920	4606.143
0.925	4617.582
0.930	4629.139
0.935	4610.187
0.940	4564.255
0.945	4438.159
0.950	4513.953
0.955	4523.271
0.960	4360.561
0.965	4336.092
0.970	4304.280
0.975	4305.016
0.980	4027.008
0.985	3767.716
0.990	2539.175
0.995	3368.875
1.000	3695.117
1.005	4051.548
1.010	4028.093
1.015	3776.080
1.020	3819.098
1.025	3854.033
1.030	3770.862
1.035	3621.444
1.040	3567.643
1.045	3630.804
1.050	3611.800
1.055	3401.043
1.060	3490.992
1.065	3518.120
1.070	3400.690
1.075	3256.051
1.080	3208.459
1.085	3024.508
1.090	2552.706
1.095	1241.718
1.100	193.348
1.105	1057.548
1.110	1791.971
1.115	983.298
1.120	1827.745
1.125	2551.369
1.130	2800.114
1.135	2814.652
1.140	2723.850
1.145	2657.585
1.150	2281.543
1.155	1289.109
1.160	898.932
1.165	133.156
1.170	703.454
1.175	1804.489
1.180	2295.098
1.185	2529.147
1.190	2643.994
1.195	2549.633
1.200	2558.754
1.205	2176.131
1.210	783.905
1.215	1708.669
1.220	2248.227
1.225	2211.690
1.230	1197.530
1.235	1558.592
1.240	2228.075
1.245	2559.909
1.250	2565.245
1.255	2606.028
1.260	2587.724
1.265	2508.584
1.270	2591.767
1.275	2518.480
1.280	2349.343
1.285	2457.173
1.290	2527.074
1.295	2369.863
1.300	2443.363
1.305	2470.994
1.310	2411.265
1.315	2419.885
1.320	2372.097
1.325	2109.639
1.330	2298.109
1.335	2298.854
1.340	2323.735
1.345	2391.919
1.350	2218.531
1.355	2226.239
1.360	2280.887
1.365	2180.817
1.370	2106.246
1.375	2121.234
1.380	2096.283
1.385	1989.492
1.390	1950.115
1.395	1883.683
1.400	1785.598
1.405	1500.870
1.410	633.791
1.415	57.606
1.420	937.629
1.425	1519.224
1.430	1748.735
1.435	1882.035
1.440	1877.740
1.445	1823.455
1.450	1884.083
1.455	1919.610
1.460	1829.476
1.465	1827.370
1.470	1850.429
1.475	1781.055
1.480	1746.020
1.485	1738.119
1.490	1735.719
1.495	1698.314
1.500	1633.039
1.505	1653.630
1.510	1655.285
1.515	1603.358
1.520	1584.055
1.525	1614.452
1.530	1592.607
1.535	1561.808
1.540	1547.065
1.545	1471.554
1.550	1529.876
1.555	1489.482
1.560	1466.275
1.565	1508.087
1.570	1462.444
1.575	1397.930
1.580	1411.244
1.585	1386.864
1.590	1280.810
1.595	1220.084
1.600	1028.051
1.605	355.986
1.610	621.644
1.615	1017.559
1.620	1144.387
1.625	1156.946
1.630	1119.204
1.635	1095.890
1.640	1063.364
1.645	961.972
1.650	878.691
1.655	695.924
1.660	247.350
1.665	49.438
1.670	29.938
1.675	53.970
1.680	112.039
1.685	405.149
1.690	626.256
1.695	727.507
1.700	725.814
1.705	662.559
1.710	470.774
1.715	105.521
1.720	38.832
1.725	68.123
1.730	330.834
1.735	590.534
1.740	723.028
1.745	790.273
1.750	826.335
1.755	808.200
1.760	790.116
1.765	449.170
1.770	565.470
1.775	718.808
1.780	768.673
1.785	752.764
1.790	706.204
1.795	495.958
1.800	168.425
1.805	364.482
1.810	621.487
1.815	702.721
1.820	718.031
1.825	727.090
1.830	720.392
1.835	707.581
1.840	695.696
1.845	687.774
1.850	666.029
1.855	631.733
1.860	583.006
1.865	424.739
1.870	98.441
1.875	98.560
1.880	398.456
1.885	545.648
1.890	592.130
1.895	616.923
1.900	622.848
1.905	610.243
1.910	574.632
1.915	518.443
1.920	227.924
1.925	12.050
1.930	334.117
1.935	499.978
1.940	561.001
1.945	580.079
1.950	581.656
1.955	582.783
1.960	580.097
1.965	569.505
1.970	571.713
1.975	572.114
1.980	558.638
1.985	559.203
1.990	553.734
1.995	545.011
2.000	538.110
2.005	534.770
2.010	527.902
2.015	525.513
2.020	427.956
2.025	464.265
2.030	480.358
2.035	456.938
2.040	353.439
2.045	93.686
2.050	266.315
2.055	398.154
2.060	442.862
2.065	444.197
2.070	431.745
2.075	338.203
2.080	152.582
2.085	330.597
2.090	408.070
2.095	427.995
2.100	436.118
2.105	436.726
2.110	432.244
2.115	430.541
2.120	426.620
2.125	419.006
2.130	407.022
2.135	395.937
2.140	385.691
2.145	365.300
2.150	336.671
2.155	305.293
2.160	226.762
2.165	63.669
2.170	10.342
2.175	88.246
2.180	196.812
2.185	245.465
2.190	246.876
2.195	131.461
2.200	20.948
2.205	54.852
2.210	165.459
2.215	217.979
2.220	130.827
2.225	21.025
2.230	37.470
2.235	146.055
2.240	226.028
2.245	247.950
2.250	238.992
2.255	236.858
2.260	172.106
2.265	41.208
2.270	17.493
2.275	56.217
2.280	152.302
2.285	215.864
2.290	245.333
2.295	256.076
2.300	259.005
2.305	257.487
2.310	253.648
2.315	248.011
2.320	222.596
2.325	204.278
2.330	216.139
2.335	211.595
2.340	202.591
2.345	139.738
2.350	21.717
2.355	111.795
2.360	157.558
2.365	146.735
2.370	57.544
2.375	75.537
2.380	130.898
2.385	133.197
2.390	58.803
2.395	8.597
2.400	14.632
2.405	65.863
2.410	123.646
2.415	150.519
2.420	165.021
2.425	166.329
2.430	158.330
2.435	137.532
2.440	157.227
2.445	161.830
2.450	133.892
2.455	130.318
2.460	93.540
2.465	21.707
2.470	15.145
2.475	43.252
2.480	99.262
2.485	133.817
2.490	149.445
2.495	156.287
2.500	157.031
2.505	157.024
2.510	154.738
2.515	153.054
2.520	152.967
2.525	151.416
2.530	150.357
2.535	149.089
2.540	146.587
2.545	144.814
2.550	142.078
2.555	139.254
2.560	138.335
2.565	137.181
2.570	119.648
2.575	110.730
2.580	119.406
2.585	124.837
2.590	122.963
2.595	117.173
2.600	114.752
2.605	107.933
2.610	101.402
2.615	94.280
2.620	84.935
2.625	72.634
2.630	36.765
2.635	9.283
2.640	3.409
2.645	1.969
2.650	5.426
2.655	13.052
2.660	25.450
2.665	29.392
2.670	10.737
2.675	41.783
2.680	62.789
2.685	63.698
2.690	32.921
2.695	22.072
2.700	60.713
2.705	76.800
2.710	83.745
2.715	88.079
2.720	88.616
2.725	85.522
2.730	85.252
2.735	83.592
2.740	80.160
2.745	71.106
2.750	65.766
2.755	61.381
2.760	54.156
2.765	36.349
2.770	10.807
2.775	3.142
2.780	1.404
2.785	4.593
2.790	13.406
2.795	25.543
2.800	39.963
2.805	51.975
2.810	59.570
2.815	67.542
2.820	70.087
2.825	71.140
2.830	72.228
2.835	71.827
2.840	70.332
2.845	70.325
2.850	67.648
2.855	66.605
2.860	64.900
2.865	62.145
2.870	58.964
2.875	56.937
2.880	31.727
2.885	8.491
2.890	6.257
2.895	15.496
2.900	36.047
2.905	47.741
2.910	53.116
2.915	55.732
2.920	57.062
2.925	55.504
2.930	56.142
2.935	52.669
2.940	50.370
2.945	46.071
2.950	43.004
2.955	38.977
2.960	30.729
2.965	13.939
2.970	3.232
2.975	1.749
2.980	4.888
2.985	7.263
2.990	13.472
2.995	19.562
3.000	15.166
3.005	8.138
3.010	2.024
3.015	0.680
3.020	0.817
3.025	4.243
3.030	6.306
3.035	14.559
3.040	18.219
3.045	7.498
3.050	4.970
3.055	8.422
3.060	20.322
3.065	25.092
3.070	30.130
3.075	30.747
3.080	33.755
3.085	32.245
3.090	30.262
3.095	30.537
3.100	32.065
3.105	32.054
3.110	30.439
3.115	31.224
3.120	30.320
3.125	25.751
3.130	11.375
3.135	4.027
3.140	0.997
3.145	2.871
3.150	8.077
3.155	10.792
3.160	17.427
3.165	7.534
3.170	2.256
3.175	2.798
3.180	6.154
3.185	7.542
3.190	2.589
3.195	11.580
3.200	19.268
3.205	20.957
3.210	24.265
3.215	15.461
3.220	11.401
3.225	17.745
3.230	19.179
3.235	10.092
3.240	2.663
3.245	13.229
3.250	18.015
3.255	19.418
3.260	20.791
3.265	21.660
3.270	21.441
3.275	21.480
3.280	20.401
3.285	19.962
3.290	18.992
3.295	18.101
3.300	19.723
3.305	18.465
3.310	19.028
3.315	18.194
3.320	16.440
3.325	14.828
3.330	7.766
3.335	1.602
3.340	2.193
3.345	4.273
3.350	7.277
3.355	12.418
3.360	14.154
3.365	15.567
3.370	16.232
3.375	16.251
3.380	17.777
3.385	17.691
3.390	17.194
3.395	17.501
3.400	15.381
3.405	15.380
3.410	15.756
3.415	15.079
3.420	15.615
3.425	15.686
3.430	15.683
3.435	15.305
3.440	14.691
3.445	16.432
3.450	16.463
3.455	15.513
3.460	16.983
3.465	16.213
3.470	14.387
3.475	13.848
3.480	14.158
3.485	13.175
3.490	14.176
3.495	14.015
3.500	11.060
3.505	4.955
3.510	8.992
3.515	7.778
3.520	10.003
3.525	10.860
3.530	10.736
3.535	11.796
3.540	6.071
3.545	2.717
3.550	4.358
3.555	8.318
3.560	11.828
3.565	10.235
3.570	10.782
3.575	10.213
3.580	11.467
3.585	9.062
3.590	8.644
3.595	8.178
3.600	1.733
3.605	0.885
3.610	0.814
3.615	1.934
3.620	1.314
3.625	2.014
3.630	4.332
3.635	6.524
3.640	5.607
3.645	3.920
3.650	0.364
3.655	1.160
3.660	0.304
3.665	0.260
3.670	0.924
3.675	1.587
3.680	3.661
3.685	4.498
3.690	3.742
3.695	4.469
3.700	1.428
3.705	4.799
3.710	6.387
3.715	5.709
3.720	6.423
3.725	6.414
3.730	5.048
3.735	6.199
3.740	7.275
3.745	5.782
3.750	6.272
3.755	8.098
3.760	7.407
3.765	6.524
3.770	6.517
3.775	6.090
3.780	7.522
3.785	6.274
3.790	5.457
3.795	4.009
3.800	1.374
3.805	0.808
3.810	0.730
3.815	0.173
3.820	0.744
3.825	1.829
3.830	1.308
3.835	1.810
3.840	3.210
3.845	3.382
3.850	4.528
3.855	5.170
3.860	5.413
3.865	1.978
3.870	3.255
3.875	4.990
3.880	6.563
3.885	4.543
3.890	5.084
3.895	5.215
3.900	4.802
3.905	4.674
3.910	4.486
3.915	4.773
3.920	5.376
3.925	4.981
3.930	2.713
3.935	3.783
3.940	3.817
3.945	4.849
3.950	3.874
3.955	0.585
3.960	1.730
3.965	0.918
3.970	1.214
3.975	0.582
3.980	0.757
3.985	0.956
3.990	0.756
3.995	1.425
4.000	0.872
4.005	0.908
4.010	0.403
4.015	1.322
4.020	1.280
4.025	3.554
4.030	2.411
4.035	2.307
4.040	3.688
4.045	1.987
4.050	2.318
4.055	2.377
4.060	1.990
4.065	1.648
4.070	2.929
4.075	3.286
4.080	2.042
4.085	3.239
4.090	2.531
4.095	2.988
4.100	2.369
4.105	2.517
4.110	2.608
4.115	2.766
4.120	3.843
4.125	2.390
4.130	2.704
4.135	1.420
4.140	2.086
4.145	2.501
4.150	2.254
4.155	2.224
4.160	1.618
4.165	0.366
4.170	1.506
4.175	0.727
4.180	1.106
4.185	1.022
4.190	0.768
4.195	0.923
4.200	0.848
4.205	1.613
4.210	2.076
4.215	1.756
4.220	0.713
4.225	1.290
4.230	0.783
4.235	1.164
4.240	1.684
4.245	1.601
4.250	0.399
4.255	2.063
4.260	1.619
4.265	2.662
4.270	2.709
4.275	2.914
4.280	2.304
4.285	3.426
4.290	3.169
4.295	3.154
4.300	2.366
4.305	4.323
4.310	2.179
4.315	3.184
4.320	2.278
4.325	2.688
4.330	1.263
4.335	1.771
4.340	2.547
4.345	1.705
4.350	3.969
4.355	1.416
4.360	2.360
4.365	3.057
4.370	2.061
4.375	2.617
4.380	3.967
4.385	2.582
4.390	2.068
4.395	2.438
4.400	2.765
4.405	3.348
4.410	2.440
4.415	3.476
4.420	1.821
4.425	2.220
4.430	2.024
4.435	2.555
4.440	2.790
4.445	1.214
4.450	1.381
4.455	2.172
4.460	1.250
4.465	0.733
4.470	0.355
4.475	0.276
4.480	0.084
4.485	1.400
4.490	0.754
4.495	0.873
4.500	0.949
4.505	0.466
4.510	0.561
4.515	0.443
4.520	1.717
4.525	0.362
4.530	0.742
4.535	0.716
4.540	0.675
4.545	0.775
4.550	0.421
4.555	0.438
4.560	1.146
4.565	1.538
4.570	0.753
4.575	2.065
4.580	0.782
4.585	0.325
4.590	0.998
4.595	0.393
4.600	0.775
4.605	0.455
4.610	0.264
4.615	0.656
4.620	0.889
4.625	1.049
4.630	1.310
4.635	1.857
4.640	0.517
4.645	1.295
4.650	0.687
4.655	1.339
4.660	1.828
4.665	1.446
4.670	1.560
4.675	1.075
4.680	1.116
4.685	1.359
4.690	1.577
4.695	0.804
4.700	0.226
4.705	0.182
4.710	0.758
4.715	1.394
4.720	1.189
4.725	0.559
4.730	0.451
4.735	0.512
4.740	0.254
4.745	1.054
4.750	0.983
4.755	0.423
4.760	1.603
4.765	0.810
4.770	1.502
4.775	1.073
4.780	0.713
4.785	0.416
4.790	1.457
4.795	0.600
4.800	1.087
4.805	0.754
4.810	0.690
4.815	0.492
4.820	0.775
4.825	2.034
4.830	0.771
4.835	0.658
4.840	1.218
4.845	1.189
4.850	0.953
4.855	0.356
4.860	1.391
4.865	0.979
4.870	0.511
4.875	0.687
4.880	0.513
4.885	1.725
4.890	0.370
4.895	0.946
4.900	0.542
4.905	1.710
4.910	0.673
4.915	0.906
4.920	1.113
4.925	0.886
4.930	0.518
4.935	0.481
4.940	0.797
4.945	1.066
4.950	1.828
4.955	0.450
4.960	0.271
4.965	0.164
4.970	1.291
4.975	0.371
4.980	1.379
4.985	0.208
4.990	0.485
4.995	0.565
5.000	0.299
5.005	0.327
5.010	0.372
5.015	0.362
5.020	0.663
5.025	0.422
5.030	1.258
5.035	0.214
5.040	0.377
5.045	0.952
5.050	1.965
5.055	1.142
5.060	1.498
5.065	0.589
5.070	0.984
5.075	1.101
5.080	0.615
5.085	0.705
5.090	0.867
5.095	1.364
5.100	0.276
5.105	0.685
5.110	0.795
5.115	0.997
5.120	0.587
5.125	0.458
5.130	0.660
5.135	0.597
5.140	0.584
5.145	0.361
5.150	0.858
5.155	1.238
5.160	0.707
5.165	1.302
5.170	1.425
5.175	0.602
5.180	1.034
5.185	0.130
5.190	1.398
5.195	0.636
5.200	0.783
5.205	0.707
5.210	1.055
5.215	0.712
5.220	0.423
5.225	0.714
5.230	0.870
5.235	1.466
5.240	1.190
5.245	0.979
5.250	2.430
5.255	0.899
5.260	0.610
5.265	1.980
5.270	1.515
5.275	0.817
5.280	0.115
5.285	0.818
5.290	0.117
5.295	0.874
5.300	0.547
5.305	0.573
5.310	1.041
5.315	1.669
5.320	0.518
5.325	0.656
5.330	0.240
5.335	0.583
5.340	0.173
5.345	1.302
5.350	0.817
5.355	1.098
5.360	0.927
5.365	1.218
5.370	1.831
5.375	1.483
5.380	0.571
5.385	0.683
5.390	0.502
5.395	0.918
5.400	0.619
5.405	0.930
5.410	0.906
5.415	0.564
5.420	1.831
5.425	1.354
5.430	1.051
5.435	1.547
5.440	0.721
5.445	1.029
5.450	0.487
5.455	0.470
5.460	0.941
5.465	0.791
5.470	1.261
5.475	2.123
5.480	1.259
5.485	1.255
5.490	1.525
5.495	0.797
5.500	0.427
5.505	0.798
5.510	0.632
5.515	0.451
5.520	0.748
5.525	0.606
5.530	1.309
5.535	1.065
5.540	1.152
5.545	1.443
5.550	1.049
5.555	0.898
5.560	0.497
5.565	0.990
5.570	0.277
5.575	0.626
5.580	0.739
5.585	0.856
5.590	0.839
5.595	0.826
5.600	0.531
5.605	0.307
5.610	0.679
5.615	1.154
5.620	0.991
5.625	0.638
5.630	1.064
5.635	1.090
5.640	0.523
5.645	0.236
5.650	0.825
5.655	0.440
5.660	0.329
5.665	0.374
5.670	1.314
5.675	0.156
5.680	1.012
5.685	0.972
5.690	0.747
5.695	0.925
5.700	0.256
5.705	0.224
5.710	0.373
5.715	0.888
5.720	0.603
5.725	0.751
5.730	1.434
5.735	1.099
5.740	0.452
5.745	0.458
5.750	0.360
5.755	0.523
5.760	0.465
5.765	0.764
5.770	0.736
5.775	0.646
5.780	0.777
5.785	0.156
5.790	0.121
5.795	0.224
5.800	0.535
5.805	0.580
5.810	0.770
5.815	0.278
5.820	0.530
5.825	1.334
5.830	0.505
5.835	0.653
5.840	0.086
5.845	1.466
5.850	0.829
5.855	0.258
5.860	0.807
5.865	0.303
5.870	0.986
5.875	1.360
5.880	0.202
5.885	1.210
5.890	0.747
5.895	0.608
5.900	0.254
5.905	0.300
5.910	0.648
5.915	1.070
5.920	0.779
5.925	1.132
5.930	0.213
5.935	1.187
5.940	1.197
5.945	0.100
5.950	0.483
5.955	1.083
5.960	0.712
5.965	0.690
5.970	1.035
5.975	0.862
5.980	0.521
5.985	1.580
5.990	0.935
5.995	0.460
6.000	0.894
6.005	0.667
6.010	0.430
6.015	1.183
6.020	0.730
6.025	0.470
6.030	0.194
6.035	0.774
6.040	1.226
6.045	0.346
6.050	0.291
6.055	0.157
6.060	0.289
6.065	0.614
6.070	1.386
6.075	0.717
6.080	1.656
6.085	1.145
6.090	0.611
6.095	0.315
6.100	0.923
6.105	0.637
6.110	0.062
6.115	1.822
6.120	0.640
6.125	0.411
6.130	0.716
6.135	0.569
6.140	0.560
6.145	1.260
6.150	1.150
6.155	0.683
6.160	0.306
6.165	0.296
6.170	1.533
6.175	0.805
6.180	1.093
6.185	1.086
6.190	0.709
6.195	0.537
6.200	0.371
6.205	0.420
6.210	0.110
6.215	0.666
6.220	0.204
6.225	0.638
6.230	0.308
6.235	0.647
6.240	0.764
6.245	0.888
6.250	0.810
6.255	1.097
6.260	0.279
6.265	0.877
6.270	0.426
6.275	1.179
6.280	0.565
6.285	0.463
6.290	0.865
6.295	0.281
6.300	0.890
6.305	0.626
6.310	0.718
6.315	1.411
6.320	1.033
6.325	0.237
6.330	0.791
6.335	0.701
6.340	1.104
6.345	0.432
6.350	0.723
6.355	0.477
6.360	0.715
6.365	0.651
6.370	0.683
6.375	0.628
6.380	0.146
6.385	0.783
6.390	1.068
6.395	1.114
6.400	0.784
6.405	0.142
6.410	0.701
6.415	0.948
6.420	0.948
6.425	0.966
6.430	0.361
6.435	0.147
6.440	1.022
6.445	0.562
6.450	0.758
6.455	0.658
6.460	0.810
6.465	0.538
6.470	0.443
6.475	0.985
6.480	1.433
6.485	0.525
6.490	0.532
6.495	1.048
6.500	0.642
6.505	1.255
6.510	0.369
6.515	0.866
6.520	1.227
6.525	0.260
6.530	0.758
6.535	0.934
6.540	0.937
6.545	0.346
6.550	0.694
6.555	0.534
6.560	0.828
6.565	0.778
6.570	0.474
6.575	0.206
6.580	0.397
6.585	0.775
6.590	0.356
6.595	0.360
6.600	0.662
6.605	0.628
6.610	0.379
6.615	0.381
6.620	0.849
6.625	1.077
6.630	0.960
6.635	0.855
6.640	0.402
6.645	0.637
6.650	0.836
6.655	0.255
6.660	0.109
6.665	0.223
6.670	1.586
6.675	0.830
6.680	0.091
6.685	0.326
6.690	0.158
6.695	0.455
6.700	0.646
6.705	0.939
6.710	0.813
6.715	0.602
6.720	0.445
6.725	0.714
6.730	0.263
6.735	0.831
6.740	0.800
6.745	0.965
6.750	0.170
6.755	0.987
6.760	1.506
6.765	0.969
6.770	0.561
6.775	0.902
6.780	0.822
6.785	0.498
6.790	0.192
6.795	1.103
6.800	0.164
6.805	1.384
6.810	0.488
6.815	0.324
6.820	0.879
6.825	0.782
6.830	1.013
6.835	0.731
6.840	0.872
6.845	0.529
6.850	0.758
6.855	0.877
6.860	0.091
6.865	0.642
6.870	0.542
6.875	0.544
6.880	0.566
6.885	0.867
6.890	0.760
6.895	0.488
6.900	0.569
6.905	0.738
6.910	0.627
6.915	1.221
6.920	1.408
6.925	1.017
6.930	0.451
6.935	1.274
6.940	0.987
6.945	1.093
6.950	0.383
6.955	0.744
6.960	0.254
6.965	0.669
6.970	0.044
6.975	1.088
6.980	1.138
6.985	1.017
6.990	0.330
6.995	0.388
7.000	0.412
7.005	0.447
7.010	1.243
7.015	0.423
7.020	0.654
7.025	0.844
7.030	0.384
7.035	0.810
7.040	0.722
7.045	0.474
7.050	0.419
7.055	0.427
7.060	0.604
7.065	0.258
7.070	0.062
7.075	1.279
7.080	0.313
7.085	0.272
7.090	0.431
7.095	0.725
7.100	1.378
7.105	0.739
7.110	0.949
7.115	0.834
7.120	0.723
7.125	0.645
7.130	0.379
7.135	0.384
7.140	1.110
7.145	0.928
7.150	0.618
7.155	0.181
7.160	0.162
7.165	0.383
7.170	0.555
7.175	0.230
7.180	0.464
7.185	0.489
7.190	0.264
7.195	0.385
7.200	0.859
7.205	0.158
7.210	1.343
7.215	0.546
7.220	1.180
7.225	0.896
7.230	0.207
7.235	0.850
7.240	0.416
7.245	0.671
7.250	0.668
7.255	0.506
7.260	0.286
7.265	0.729
7.270	0.849
7.275	0.469
7.280	0.566
7.285	0.399
7.290	0.359
7.295	0.281
7.300	0.654
7.305	0.571
7.310	0.687
7.315	0.497
7.320	0.260
7.325	0.779
7.330	1.136
7.335	1.075
7.340	1.123
7.345	0.688
7.350	0.169
7.355	0.932
7.360	0.640
7.365	0.814
7.370	1.418
7.375	0.795
7.380	1.025
7.385	0.027
7.390	0.349
7.395	0.592
7.400	0.468
7.405	0.830
7.410	0.496
7.415	0.971
7.420	0.559
7.425	0.564
7.430	0.245
7.435	0.932
7.440	0.540
7.445	0.990
7.450	0.803
7.455	0.907
7.460	0.735
7.465	1.235
7.470	1.288
7.475	0.806
7.480	0.305
7.485	0.551
7.490	0.332
7.495	0.755
7.500	0.767
7.505	0.540
7.510	0.903
7.515	0.330
7.520	0.329
7.525	0.103
7.530	0.757
7.535	0.775
7.540	0.239
7.545	0.302
7.550	0.472
7.555	1.423
7.560	0.825
7.565	0.611
7.570	0.738
7.575	0.580
7.580	0.711
7.585	0.100
7.590	0.180
7.595	0.949
7.600	1.034
7.605	0.800
7.610	0.122
7.615	0.447
7.620	1.256
7.625	0.580
7.630	0.166
7.635	0.508
7.640	0.382
7.645	0.386
7.650	0.696
7.655	0.453
7.660	0.264
7.665	0.684
7.670	0.710
7.675	0.191
7.680	1.012
7.685	0.734
7.690	0.339
7.695	0.895
7.700	0.910
7.705	0.974
7.710	0.728
7.715	0.809
7.720	0.543
7.725	0.605
7.730	0.993
7.735	0.486
7.740	0.765
7.745	0.485
7.750	1.140
7.755	0.459
7.760	0.567
7.765	0.375
7.770	0.889
7.775	0.808
7.780	0.742
7.785	0.381
7.790	0.673
7.795	0.884
7.800	0.843
7.805	0.689
7.810	1.481
7.815	0.392
7.820	0.253
7.825	0.234
7.830	0.477
7.835	0.624
7.840	0.844
7.845	0.495
7.850	0.543
7.855	0.945
7.860	0.604
7.865	0.949
7.870	0.931
7.875	0.787
7.880	0.284
7.885	0.632
7.890	0.576
7.895	0.876
7.900	0.293
7.905	1.399
7.910	0.554
7.915	0.205
7.920	0.095
7.925	1.007
7.930	0.749
7.935	0.284
7.940	0.823
7.945	0.832
7.950	0.604
7.955	1.434
7.960	0.952
7.965	0.557
7.970	0.325
7.975	0.569
7.980	0.165
7.985	1.238
7.990	0.301
7.995	0.865
8.000	0.898
8.005	0.322
8.010	0.307
8.015	0.494
8.020	0.596
8.025	0.825
8.030	0.513
8.035	0.244
8.040	0.813
8.045	0.839
8.050	0.344
8.055	0.503
8.060	0.273
8.065	0.423
8.070	1.234
8.075	0.447
8.080	0.507
8.085	0.486
8.090	1.359
8.095	0.240
8.100	0.467
8.105	0.715
8.110	1.352
8.115	0.458
8.120	0.982
8.125	1.159
8.130	0.832
8.135	0.183
8.140	0.779
8.145	0.328
8.150	0.577
8.155	0.749
8.160	0.644
8.165	0.347
8.170	1.306
8.175	0.714
8.180	0.182
8.185	0.839
8.190	0.156
8.194	0.796
8.199	1.476
8.204	0.714
8.209	0.830
8.214	0.383
8.219	1.159
8.224	0.306
8.229	0.349
8.234	0.264
8.239	0.368
8.244	0.405
8.249	0.346
8.254	1.085
8.259	0.797
8.264	1.218
8.269	1.179
8.274	1.418
8.279	1.537
8.284	0.461
8.289	0.753
8.294	0.847
8.299	0.737
8.304	0.615
8.309	0.604
8.314	0.875
8.319	0.222
8.324	1.347
8.329	1.194
8.334	0.663
8.339	0.299
8.344	0.710
8.349	0.297
8.354	0.784
8.359	0.537
8.364	0.526
8.369	0.665
8.374	0.649
8.379	1.106
8.384	0.156
8.389	1.078
8.394	0.697
8.399	0.975
8.404	0.673
8.409	1.024
8.414	0.844
8.419	0.412
8.424	0.625
8.429	0.788
8.434	0.423
8.439	0.536
8.444	0.960
8.449	0.928
8.454	0.310
8.459	0.332
8.464	0.433
8.469	0.566
8.474	0.752
8.479	1.488
8.484	0.579
8.489	0.274
8.494	1.053
8.499	0.511
8.504	0.420
8.509	0.585
8.514	1.083
8.519	0.491
8.524	0.601
8.529	0.776
8.534	0.567
8.539	0.551
8.544	0.253
8.549	0.622
8.554	0.796
8.559	0.732
8.564	2.007
8.569	0.851
8.574	0.218
8.579	0.057
8.584	0.816
8.589	1.703
8.594	0.734
8.599	0.666
8.604	0.135
8.609	0.345
8.614	0.934
8.619	0.222
8.624	0.191
8.629	0.510
8.634	0.457
8.639	0.186
8.644	0.396
8.649	0.717
8.654	0.482
8.659	0.776
8.664	1.574
8.669	0.314
8.674	0.821
8.679	1.083
8.684	0.076
8.689	0.964
8.694	0.791
8.699	0.270
8.704	0.823
8.709	0.590
8.714	1.188
8.719	0.674
8.724	0.365
8.729	0.438
8.734	0.416
8.739	0.267
8.744	0.848
8.749	0.631
8.754	0.726
8.759	0.357
8.764	0.448
8.769	0.581
8.774	0.433
8.779	0.217
8.784	0.131
8.789	0.153
8.794	0.584
8.799	0.143
8.804	1.499
8.809	0.405
8.814	0.424
8.819	0.451
8.824	0.548
8.829	0.528
8.834	1.063
8.839	1.677
8.844	0.505
8.849	1.011
8.854	1.093
8.859	0.717
8.864	0.433
8.869	0.729
8.874	0.336
8.879	0.174
8.884	0.807
8.889	0.293
8.894	0.556
8.899	1.771
8.904	0.395
8.909	0.224
8.914	0.658
8.919	1.018
8.924	0.800
8.929	0.810
8.934	0.592
8.939	0.717
8.944	0.681
8.949	0.547
8.954	0.171
8.959	0.585
8.964	1.134
8.969	0.298
8.974	0.697
8.979	1.195
8.984	0.130
8.989	0.598
8.994	0.520
8.999	0.246
9.004	0.895
9.009	0.699
9.014	1.334
9.019	0.552
9.024	0.804
9.029	1.173
9.034	1.258
9.039	0.689
9.044	1.638
9.049	0.041
9.054	1.295
9.059	0.871
9.064	0.284
9.069	0.077
9.074	0.331
9.079	0.194
9.084	0.502
9.089	0.768
9.094	0.272
9.099	0.394
9.104	1.524
9.109	0.620
9.114	0.647
9.119	0.386
9.124	0.945
9.129	0.215
9.134	0.335
9.139	0.394
9.144	0.423
9.149	0.917
9.154	0.196
9.159	0.890
9.164	0.999
9.169	0.751
9.174	0.504
9.179	0.769
9.184	1.114
9.189	0.924
9.194	0.112
9.199	1.412
9.204	0.611
9.209	0.328
9.214	0.242
9.219	0.566
9.224	1.057
9.229	0.682
9.234	0.946
9.239	0.984
9.244	0.102
9.249	0.876
9.254	0.220
9.259	1.111
9.264	0.876
9.269	0.604
9.274	0.548
9.279	0.426
9.284	1.121
9.289	1.133
9.294	0.562
9.299	1.424
9.304	0.547
9.309	1.616
9.314	0.788
9.319	1.530
9.324	0.750
9.329	0.481
9.334	0.980
9.339	0.214
9.344	0.459
9.349	0.378
9.354	1.076
9.359	0.766
9.364	1.320
9.369	0.814
9.374	0.670
9.379	0.921
9.384	0.283
9.389	0.576
9.394	0.855
9.399	0.217
9.404	0.507
9.409	0.512
9.414	0.880
9.419	0.502
9.424	0.797
9.429	0.390
9.434	1.009
9.439	0.558
9.444	0.442
9.449	0.218
9.454	0.936
9.459	0.610
9.464	0.543
9.469	0.629
9.474	0.915
9.479	0.389
9.484	0.565
9.489	0.742
9.494	0.796
9.499	0.359
9.504	0.562
9.509	0.407
9.514	0.873
9.519	0.862
9.524	0.092
9.529	0.411
9.534	0.755
9.539	0.391
9.544	0.628
9.549	1.172
9.554	1.558
9.559	1.137
9.564	0.284
9.569	0.457
9.574	0.809
9.579	0.439
9.584	0.697
9.589	0.606
9.594	1.078
9.599	0.308
9.604	0.721
9.609	1.130
9.614	1.177
9.619	0.085
9.624	0.568
9.629	0.100
9.634	0.611
9.639	1.020
9.644	0.837
9.649	0.888
9.654	1.163
9.659	0.254
9.664	0.669
9.669	0.318
9.674	0.446
9.679	0.486
9.684	0.506
9.689	0.520
9.694	0.454
9.699	0.735
9.704	0.595
9.709	0.620
9.714	1.250
9.719	0.245
9.724	1.147
9.729	0.670
9.734	0.491
9.739	0.624
9.744	0.631
9.749	0.619
9.754	0.291
9.759	0.666
9.764	0.622
9.769	0.578
9.774	0.656
9.779	0.942
9.784	1.122
9.789	1.110
9.794	0.518
9.799	0.183
9.804	0.927
9.809	0.043
9.814	0.530
9.819	0.390
9.824	0.568
9.829	1.160
9.834	0.861
9.839	0.121
9.844	1.505
9.849	0.866
9.854	0.666
9.859	1.330
9.864	0.761
9.869	0.520
9.874	0.606
9.879	0.597
9.884	0.869
9.889	0.499
9.894	0.775
9.899	0.820
9.904	0.285
9.909	0.647
9.914	0.349
9.919	1.156
9.924	0.126
9.929	0.259
9.934	0.292
9.939	0.382
9.944	1.044
9.949	0.595
9.954	0.311
9.959	0.433
9.964	0.370
9.969	1.451
9.974	1.056
9.979	0.299
9.984	0.445
9.989	0.621
9.994	0.788
[truncated: 1 more rows]
