# Supplementary material for: Chemometric Analysis of a Ternary Mixture of Caffeine, Quinic Acid, and Nicotinic Acid by Terahertz Spectroscopy
Source: ACS Omega. 2022 Sep 27;7(40):35783–91. doi: 10.1021/acsomega.2c03808 (PMC9558605; doi:10.1021/acsomega.2c03808)
Supplement: Supplementary file 2 — ao2c03808_si_002.zip [file ao2c03808_si_002.zip › data_and_codes/extended_data/id0-48_run001/fda-7-8.csv]

0.000	872.400
0.005	740.032
0.010	587.411
0.015	1002.107
0.020	1302.230
0.025	475.922
0.030	602.973
0.035	737.397
0.040	511.051
0.045	1123.310
0.050	755.917
0.055	1467.971
0.060	514.873
0.065	73.493
0.070	1117.918
0.075	1166.956
0.080	1548.999
0.085	1196.602
0.090	260.965
0.095	323.570
0.100	692.062
0.105	918.087
0.110	1394.781
0.115	1092.441
0.120	3085.323
0.125	2749.667
0.130	1753.911
0.135	2847.623
0.140	3281.101
0.145	3527.656
0.150	3991.799
0.155	3817.442
0.160	3458.631
0.165	2637.115
0.170	2223.150
0.175	3427.561
0.180	3915.416
0.185	3498.952
0.190	4526.532
0.195	5911.479
0.200	6349.770
0.205	5809.273
0.210	6130.106
0.215	5889.887
0.220	6785.568
0.225	6598.923
0.230	7382.634
0.235	8584.167
0.240	7777.484
0.245	7579.460
0.250	7514.239
0.255	7455.828
0.260	7143.921
0.265	8176.224
0.270	8154.381
0.275	9563.948
0.280	9307.237
0.285	8295.839
0.290	8585.760
0.295	9218.115
0.300	8899.623
0.305	8790.368
0.310	9445.867
0.315	9008.048
0.320	9384.674
0.325	9214.518
0.330	9816.321
0.335	9194.094
0.340	9224.786
0.345	8992.962
0.350	9915.930
0.355	10029.079
0.360	9033.384
0.365	9889.729
0.370	10469.638
0.375	10168.778
0.380	9171.263
0.385	9448.967
0.390	9168.670
0.395	9245.994
0.400	8803.162
0.405	9155.539
0.410	9186.613
0.415	9147.042
0.420	8826.611
0.425	8807.154
0.430	9106.730
0.435	8604.157
0.440	8609.958
0.445	9317.957
0.450	9657.531
0.455	9037.058
0.460	9623.980
0.465	9027.806
0.470	8973.950
0.475	8973.343
0.480	8940.713
0.485	9066.557
0.490	8907.714
0.495	8607.718
0.500	8468.511
0.505	8617.799
0.510	8506.279
0.515	8512.132
0.520	8434.334
0.525	8409.891
0.530	8198.338
0.535	8208.664
0.540	8657.596
0.545	8428.340
0.550	7472.334
0.555	5167.931
0.560	3487.073
0.565	6844.274
0.570	7837.821
0.575	8158.258
0.580	8492.874
0.585	8307.436
0.590	8157.320
0.595	8296.076
0.600	8394.670
0.605	7919.692
0.610	8061.327
0.615	8068.250
0.620	7731.604
0.625	7695.701
0.630	7657.246
0.635	7621.973
0.640	7436.527
0.645	7428.671
0.650	7235.475
0.655	7586.480
0.660	7344.456
0.665	7137.252
0.670	7302.334
0.675	7383.063
0.680	7241.380
0.685	7150.337
0.690	7036.857
0.695	7016.165
0.700	6928.630
0.705	6474.995
0.710	6603.175
0.715	6483.447
0.720	6267.816
0.725	6264.240
0.730	6084.413
0.735	6003.730
0.740	6025.521
0.745	5539.719
0.750	4430.167
0.755	3044.232
0.760	4856.800
0.765	5413.046
0.770	5474.355
0.775	5685.340
0.780	5725.600
0.785	5587.771
0.790	5465.689
0.795	5636.705
0.800	5454.850
0.805	5321.779
0.810	5289.565
0.815	5183.361
0.820	5162.964
0.825	5097.522
0.830	4851.746
0.835	4892.037
0.840	4937.959
0.845	4676.517
0.850	4634.076
0.855	4772.514
0.860	4644.845
0.865	4652.553
0.870	4594.536
0.875	4608.299
0.880	4632.765
0.885	4553.710
0.890	4512.993
0.895	4595.227
0.900	4444.393
0.905	4330.632
0.910	4423.409
0.915	4291.330
0.920	4134.585
0.925	4116.791
0.930	4095.371
0.935	4038.036
0.940	3948.125
0.945	3801.758
0.950	3817.706
0.955	3789.061
0.960	3627.808
0.965	3589.120
0.970	3554.285
0.975	3553.183
0.980	3329.398
0.985	3118.867
0.990	2123.768
0.995	2830.702
1.000	3114.883
1.005	3436.321
1.010	3439.381
1.015	3230.835
1.020	3279.187
1.025	3314.397
1.030	3232.131
1.035	3092.645
1.040	3029.996
1.045	3053.308
1.050	3004.873
1.055	2800.791
1.060	2839.933
1.065	2828.072
1.070	2708.057
1.075	2568.423
1.080	2522.171
1.085	2367.373
1.090	1995.616
1.095	970.146
1.100	140.439
1.105	864.589
1.110	1439.541
1.115	793.054
1.120	1497.604
1.125	2087.934
1.130	2292.853
1.135	2303.983
1.140	2235.403
1.145	2176.381
1.150	1855.693
1.155	1038.042
1.160	708.491
1.165	95.060
1.170	587.141
1.175	1447.274
1.180	1810.968
1.185	1973.871
1.190	2041.368
1.195	1955.229
1.200	1950.784
1.205	1655.812
1.210	595.447
1.215	1319.619
1.220	1727.312
1.225	1698.098
1.230	921.948
1.235	1235.074
1.240	1747.884
1.245	2010.023
1.250	2016.868
1.255	2041.341
1.260	2025.712
1.265	1953.082
1.270	2000.792
1.275	1933.861
1.280	1792.324
1.285	1852.557
1.290	1890.713
1.295	1762.149
1.300	1802.433
1.305	1812.883
1.310	1760.350
1.315	1763.280
1.320	1723.410
1.325	1533.289
1.330	1666.931
1.335	1671.718
1.340	1690.618
1.345	1743.393
1.350	1621.042
1.355	1632.110
1.360	1680.373
1.365	1613.686
1.370	1564.821
1.375	1581.792
1.380	1567.475
1.385	1485.274
1.390	1457.431
1.395	1398.519
1.400	1317.354
1.405	1102.095
1.410	458.434
1.415	30.783
1.420	706.624
1.425	1124.904
1.430	1286.408
1.435	1381.108
1.440	1377.213
1.445	1345.090
1.450	1392.993
1.455	1425.895
1.460	1366.151
1.465	1369.407
1.470	1390.566
1.475	1344.594
1.480	1320.423
1.485	1314.284
1.490	1310.304
1.495	1275.017
1.500	1223.242
1.505	1226.440
1.510	1219.126
1.515	1172.403
1.520	1148.472
1.525	1158.378
1.530	1137.426
1.535	1108.090
1.540	1093.387
1.545	1038.235
1.550	1078.275
1.555	1051.701
1.560	1038.401
1.565	1068.001
1.570	1040.205
1.575	996.104
1.580	1009.035
1.585	993.419
1.590	916.929
1.595	875.390
1.600	735.360
1.605	246.075
1.610	447.696
1.615	718.502
1.620	800.071
1.625	800.542
1.630	767.739
1.635	745.389
1.640	718.976
1.645	649.200
1.650	591.909
1.655	476.204
1.660	180.040
1.665	45.284
1.670	32.161
1.675	50.114
1.680	69.574
1.685	286.039
1.690	439.134
1.695	507.363
1.700	503.361
1.705	453.200
1.710	314.229
1.715	67.705
1.720	31.873
1.725	43.501
1.730	221.370
1.735	399.141
1.740	485.917
1.745	527.730
1.750	547.323
1.755	529.984
1.760	514.028
1.765	291.671
1.770	367.001
1.775	464.548
1.780	492.898
1.785	483.742
1.790	455.055
1.795	318.342
1.800	105.418
1.805	245.687
1.810	408.900
1.815	458.141
1.820	466.405
1.825	467.650
1.830	463.180
1.835	451.798
1.840	441.002
1.845	434.253
1.850	413.477
1.855	388.648
1.860	355.381
1.865	255.215
1.870	57.676
1.875	66.025
1.880	245.318
1.885	329.085
1.890	357.631
1.895	371.101
1.900	373.523
1.905	365.544
1.910	343.699
1.915	310.407
1.920	134.723
1.925	13.524
1.930	205.190
1.935	302.482
1.940	335.822
1.945	344.653
1.950	343.129
1.955	341.613
1.960	336.051
1.965	327.156
1.970	322.990
1.975	319.858
1.980	311.105
1.985	307.242
1.990	304.279
1.995	295.480
2.000	291.563
2.005	287.707
2.010	282.327
2.015	277.723
2.020	226.689
2.025	241.594
2.030	249.726
2.035	234.893
2.040	179.777
2.045	43.984
2.050	134.163
2.055	194.718
2.060	212.926
2.065	208.377
2.070	196.736
2.075	149.487
2.080	68.169
2.085	144.218
2.090	172.746
2.095	177.099
2.100	176.047
2.105	174.454
2.110	166.897
2.115	163.512
2.120	161.298
2.125	159.159
2.130	153.015
2.135	148.589
2.140	144.381
2.145	135.970
2.150	125.462
2.155	113.183
2.160	83.554
2.165	23.936
2.170	1.793
2.175	37.652
2.180	73.021
2.185	85.595
2.190	82.461
2.195	40.348
2.200	3.466
2.205	21.617
2.210	55.998
2.215	66.450
2.220	36.092
2.225	5.024
2.230	9.538
2.235	44.554
2.240	64.154
2.245	67.988
2.250	62.688
2.255	58.273
2.260	39.813
2.265	7.344
2.270	7.269
2.275	11.084
2.280	36.009
2.285	52.827
2.290	59.662
2.295	63.175
2.300	64.455
2.305	63.815
2.310	61.745
2.315	61.795
2.320	53.794
2.325	50.691
2.330	53.294
2.335	53.216
2.340	50.297
2.345	34.094
2.350	6.779
2.355	30.820
2.360	39.790
2.365	36.804
2.370	13.814
2.375	20.101
2.380	32.193
2.385	31.391
2.390	12.584
2.395	0.595
2.400	3.020
2.405	14.248
2.410	27.372
2.415	34.364
2.420	37.392
2.425	37.881
2.430	36.574
2.435	30.976
2.440	36.453
2.445	38.466
2.450	29.965
2.455	29.889
2.460	20.571
2.465	4.012
2.470	4.849
2.475	7.456
2.480	21.065
2.485	30.314
2.490	33.953
2.495	35.352
2.500	36.715
2.505	38.468
2.510	38.508
2.515	38.931
2.520	38.672
2.525	38.773
2.530	39.023
2.535	39.844
2.540	40.021
2.545	41.306
2.550	39.570
2.555	40.331
2.560	40.423
2.565	40.516
2.570	36.398
2.575	33.922
2.580	36.691
2.585	37.871
2.590	37.775
2.595	37.486
2.600	36.850
2.605	34.491
2.610	31.521
2.615	29.024
2.620	26.422
2.625	22.361
2.630	12.349
2.635	4.354
2.640	1.862
2.645	1.484
2.650	2.158
2.655	4.289
2.660	9.949
2.665	8.767
2.670	1.701
2.675	13.655
2.680	20.537
2.685	21.392
2.690	10.840
2.695	5.855
2.700	19.351
2.705	24.690
2.710	28.418
2.715	29.555
2.720	29.791
2.725	29.081
2.730	28.649
2.735	28.140
2.740	25.469
2.745	23.146
2.750	21.998
2.755	19.654
2.760	15.354
2.765	10.301
2.770	2.448
2.775	1.075
2.780	1.218
2.785	2.167
2.790	4.360
2.795	9.296
2.800	13.318
2.805	16.487
2.810	19.350
2.815	22.326
2.820	22.892
2.825	22.820
2.830	23.941
2.835	24.312
2.840	23.259
2.845	22.633
2.850	23.029
2.855	23.666
2.860	22.393
2.865	22.218
2.870	19.624
2.875	18.819
2.880	10.331
2.885	2.363
2.890	2.597
2.895	3.233
2.900	10.872
2.905	14.518
2.910	16.771
2.915	17.547
2.920	17.935
2.925	18.361
2.930	17.913
2.935	16.719
2.940	16.592
2.945	13.299
2.950	11.062
2.955	10.915
2.960	9.129
2.965	2.959
2.970	0.536
2.975	0.814
2.980	1.673
2.985	1.366
2.990	4.070
2.995	5.492
3.000	5.265
3.005	2.277
3.010	0.687
3.015	0.659
3.020	0.530
3.025	2.998
3.030	1.844
3.035	4.104
3.040	3.985
3.045	2.288
3.050	0.982
3.055	1.955
3.060	3.974
3.065	5.652
3.070	5.782
3.075	6.810
3.080	6.936
3.085	6.139
3.090	6.912
3.095	5.295
3.100	5.201
3.105	5.879
3.110	5.552
3.115	6.422
3.120	4.791
3.125	5.752
3.130	2.173
3.135	1.466
3.140	0.644
3.145	0.104
3.150	1.902
3.155	1.291
3.160	2.683
3.165	1.982
3.170	0.653
3.175	0.511
3.180	1.458
3.185	0.359
3.190	0.831
3.195	2.555
3.200	2.828
3.205	3.710
3.210	1.923
3.215	1.233
3.220	2.109
3.225	1.626
3.230	3.368
3.235	2.743
3.240	0.097
3.245	1.794
3.250	2.681
3.255	2.046
3.260	1.393
3.265	2.009
3.270	1.571
3.275	1.413
3.280	2.028
3.285	2.205
3.290	1.671
3.295	1.793
3.300	2.496
3.305	0.871
3.310	1.606
3.315	1.051
3.320	1.478
3.325	1.462
3.330	1.528
3.335	0.419
3.340	0.694
3.345	1.443
3.350	0.711
3.355	0.826
3.360	1.791
3.365	0.459
3.370	0.699
3.375	1.516
3.380	1.839
3.385	1.020
3.390	1.051
3.395	0.988
3.400	1.632
3.405	2.102
3.410	1.033
3.415	1.023
3.420	0.940
3.425	0.985
3.430	0.623
3.435	1.276
3.440	0.684
3.445	0.221
3.450	1.149
3.455	1.645
3.460	1.084
3.465	1.024
3.470	0.384
3.475	0.522
3.480	0.786
3.485	0.529
3.490	0.287
3.495	0.898
3.500	0.781
3.505	1.127
3.510	1.006
3.515	0.832
3.520	0.776
3.525	0.767
3.530	0.723
3.535	1.343
3.540	0.648
3.545	0.893
3.550	0.223
3.555	0.521
3.560	1.715
3.565	1.064
3.570	1.941
3.575	1.400
3.580	1.621
3.585	0.490
3.590	0.738
3.595	1.456
3.600	0.365
3.605	0.864
3.610	0.093
3.615	0.358
3.620	1.215
3.625	0.726
3.630	0.941
3.635	1.310
3.640	1.426
3.645	1.184
3.650	0.397
3.655	0.861
3.660	0.877
3.665	0.585
3.670	0.540
3.675	1.709
3.680	0.350
3.685	0.487
3.690	0.901
3.695	0.611
3.700	1.062
3.705	1.424
3.710	1.364
3.715	2.057
3.720	1.594
3.725	2.362
3.730	1.402
3.735	0.823
3.740	0.863
3.745	0.926
3.750	0.301
3.755	1.254
3.760	0.596
3.765	1.638
3.770	1.970
3.775	1.504
3.780	1.116
3.785	1.072
3.790	0.660
3.795	1.217
3.800	0.273
3.805	0.424
3.810	0.752
3.815	0.516
3.820	0.382
3.825	1.378
3.830	0.983
3.835	0.695
3.840	0.250
3.845	1.074
3.850	1.985
3.855	0.454
3.860	1.614
3.865	0.744
3.870	0.739
3.875	1.142
3.880	1.078
3.885	0.408
3.890	1.272
3.895	1.913
3.900	2.489
3.905	0.731
3.910	0.728
3.915	0.967
3.920	1.525
3.925	0.960
3.930	0.353
3.935	0.901
3.940	0.783
3.945	1.211
3.950	0.708
3.955	1.162
3.960	0.647
3.965	1.377
3.970	1.676
3.975	0.265
3.980	0.803
3.985	0.472
3.990	0.157
3.995	0.844
4.000	1.116
4.005	0.672
4.010	0.564
4.015	1.511
4.020	0.451
4.025	0.933
4.030	0.549
4.035	1.065
4.040	0.994
4.045	0.271
4.050	1.385
4.055	0.093
4.060	1.563
4.065	0.660
4.070	0.458
4.075	0.542
4.080	0.318
4.085	0.990
4.090	0.441
4.095	0.798
4.100	1.005
4.105	0.341
4.110	0.794
4.115	2.090
4.120	0.357
4.125	0.587
4.130	1.113
4.135	0.751
4.140	0.959
4.145	1.489
4.150	0.821
4.155	0.436
4.160	0.623
4.165	0.607
4.170	0.828
4.175	1.278
4.180	0.473
4.185	0.947
4.190	0.367
4.195	0.595
4.200	0.499
4.205	0.827
4.210	0.983
4.215	0.741
4.220	0.151
4.225	0.727
4.230	1.144
4.235	0.497
4.240	0.900
4.245	0.515
4.250	0.679
4.255	0.755
4.260	0.249
4.265	0.020
4.270	0.466
4.275	0.840
4.280	0.941
4.285	0.685
4.290	1.333
4.295	0.420
4.300	0.883
4.305	0.460
4.310	1.260
4.315	1.105
4.320	0.472
4.325	0.631
4.330	0.011
4.335	0.927
4.340	0.834
4.345	0.541
4.350	1.869
4.355	0.364
4.360	0.520
4.365	0.549
4.370	0.548
4.375	0.122
4.380	0.078
4.385	0.583
4.390	0.299
4.395	1.388
4.400	0.522
4.405	1.473
4.410	0.278
4.415	0.346
4.420	0.182
4.425	0.653
4.430	1.668
4.435	0.696
4.440	0.433
4.445	0.744
4.450	0.993
4.455	0.333
4.460	0.525
4.465	0.103
4.470	0.534
4.475	0.204
4.480	0.589
4.485	0.468
4.490	1.250
4.495	1.089
4.500	0.987
4.505	0.476
4.510	0.372
4.515	1.536
4.520	0.975
4.525	0.918
4.530	0.299
4.535	0.589
4.540	0.586
4.545	0.923
4.550	0.550
4.555	1.774
4.560	0.544
4.565	0.095
4.570	0.750
4.575	0.447
4.580	0.436
4.585	0.719
4.590	0.422
4.595	0.730
4.600	0.333
4.605	0.339
4.610	0.704
4.615	1.091
4.620	1.179
4.625	0.252
4.630	1.181
4.635	0.841
4.640	0.346
4.645	0.610
4.650	0.713
4.655	0.488
4.660	0.445
4.665	0.630
4.670	0.604
4.675	1.231
4.680	1.161
4.685	0.569
4.690	0.803
4.695	0.376
4.700	1.228
4.705	0.267
4.710	0.954
4.715	0.543
4.720	1.426
4.725	0.479
4.730	1.191
4.735	0.877
4.740	1.608
4.745	0.429
4.750	0.697
4.755	0.941
4.760	1.486
4.765	0.915
4.770	0.604
4.775	1.229
4.780	0.348
4.785	0.779
4.790	0.451
4.795	0.355
4.800	0.489
4.805	0.462
4.810	0.400
4.815	0.257
4.820	0.478
4.825	0.477
4.830	0.549
4.835	1.155
4.840	0.674
4.845	0.948
4.850	0.826
4.855	0.398
4.860	0.561
4.865	0.221
4.870	1.036
4.875	0.586
4.880	0.163
4.885	0.191
4.890	0.690
4.895	0.552
4.900	0.682
4.905	0.606
4.910	0.663
4.915	0.685
4.920	0.481
4.925	0.661
4.930	1.219
4.935	0.794
4.940	1.767
4.945	0.793
4.950	0.355
4.955	0.343
4.960	0.589
4.965	0.657
4.970	0.798
4.975	0.675
4.980	0.761
4.985	0.210
4.990	0.913
4.995	0.340
5.000	0.250
5.005	0.753
5.010	0.568
5.015	0.244
5.020	1.064
5.025	0.335
5.030	0.795
5.035	0.244
5.040	0.555
5.045	1.003
5.050	1.296
5.055	1.124
5.060	0.837
5.065	0.646
5.070	0.175
5.075	0.501
5.080	0.833
5.085	0.409
5.090	0.728
5.095	1.030
5.100	0.750
5.105	0.516
5.110	1.234
5.115	0.363
5.120	0.573
5.125	0.790
5.130	0.315
5.135	0.469
5.140	0.520
5.145	0.736
5.150	0.757
5.155	0.382
5.160	0.899
5.165	0.465
5.170	0.617
5.175	0.437
5.180	0.904
5.185	0.979
5.190	0.380
5.195	0.101
5.200	1.297
5.205	0.713
5.210	0.173
5.215	0.809
5.220	0.852
5.225	0.374
5.230	1.099
5.235	0.803
5.240	0.399
5.245	0.515
5.250	0.533
5.255	0.079
5.260	0.684
5.265	1.301
5.270	0.308
5.275	0.622
5.280	0.585
5.285	0.846
5.290	0.783
5.295	0.126
5.300	0.566
5.305	0.366
5.310	0.802
5.315	0.135
5.320	0.207
5.325	0.364
5.330	0.416
5.335	0.711
5.340	1.517
5.345	0.578
5.350	0.501
5.355	0.362
5.360	0.778
5.365	1.070
5.370	0.714
5.375	0.395
5.380	0.133
5.385	0.510
5.390	0.360
5.395	0.720
5.400	0.591
5.405	0.976
5.410	0.800
5.415	0.581
5.420	0.275
5.425	0.332
5.430	0.552
5.435	1.173
5.440	0.754
5.445	0.583
5.450	0.268
5.455	0.929
5.460	0.508
5.465	0.408
5.470	0.520
5.475	0.492
5.480	0.387
5.485	0.835
5.490	0.581
5.495	0.123
5.500	0.854
5.505	0.742
5.510	0.649
5.515	0.602
5.520	0.596
5.525	1.128
5.530	0.721
5.535	0.942
5.540	0.952
5.545	0.880
5.550	0.133
5.555	0.968
5.560	0.920
5.565	1.058
5.570	0.826
5.575	0.137
5.580	1.092
5.585	0.111
5.590	1.574
5.595	0.734
5.600	1.591
5.605	0.607
5.610	0.728
5.615	0.184
5.620	0.810
5.625	0.513
5.630	0.575
5.635	1.153
5.640	0.514
5.645	0.211
5.650	0.593
5.655	0.919
5.660	0.558
5.665	0.872
5.670	0.485
5.675	1.801
5.680	1.092
5.685	0.447
5.690	1.117
5.695	0.728
5.700	0.502
5.705	0.206
5.710	1.300
5.715	0.509
5.720	0.536
5.725	0.260
5.730	0.707
5.735	0.788
5.740	0.957
5.745	0.862
5.750	0.545
5.755	0.331
5.760	1.025
5.765	0.845
5.770	1.646
5.775	0.351
5.780	1.243
5.785	0.986
5.790	0.851
5.795	1.439
5.800	0.821
5.805	0.416
5.810	1.147
5.815	0.661
5.820	0.386
5.825	0.445
5.830	0.847
5.835	0.882
5.840	0.786
5.845	0.231
5.850	0.795
5.855	0.925
5.860	1.318
5.865	1.353
5.870	0.654
5.875	1.093
5.880	0.201
5.885	0.436
5.890	0.962
5.895	0.481
5.900	0.651
5.905	1.244
5.910	0.981
5.915	1.140
5.920	0.605
5.925	0.492
5.930	0.282
5.935	0.325
5.940	0.275
5.945	0.836
5.950	0.559
5.955	0.205
5.960	1.024
5.965	0.376
5.970	0.463
5.975	0.615
5.980	0.243
5.985	0.756
5.990	0.455
5.995	0.566
6.000	0.462
6.005	0.330
6.010	0.571
6.015	0.794
6.020	0.582
6.025	0.779
6.030	0.891
6.035	0.510
6.040	0.150
6.045	0.842
6.050	0.224
6.055	0.365
6.060	0.503
6.065	0.476
6.070	1.206
6.075	0.339
6.080	0.087
6.085	1.078
6.090	0.512
6.095	0.621
6.100	0.428
6.105	0.893
6.110	0.279
6.115	0.340
6.120	1.059
6.125	0.836
6.130	1.422
6.135	0.782
6.140	1.016
6.145	0.811
6.150	0.657
6.155	0.607
6.160	0.674
6.165	0.742
6.170	0.975
6.175	0.177
6.180	0.125
6.185	0.883
6.190	0.462
6.195	0.726
6.200	0.236
6.205	1.253
6.210	0.418
6.215	0.129
6.220	0.233
6.225	0.436
6.230	0.689
6.235	0.906
6.240	0.512
6.245	0.281
6.250	0.675
6.255	1.174
6.260	0.666
6.265	0.460
6.270	0.610
6.275	1.508
6.280	0.799
6.285	1.147
6.290	0.811
6.295	1.316
6.300	0.352
6.305	1.428
6.310	1.333
6.315	1.531
6.320	0.581
6.325	0.064
6.330	0.508
6.335	1.478
6.340	1.165
6.345	0.259
6.350	0.770
6.355	0.320
6.360	0.237
6.365	0.527
6.370	1.220
6.375	1.101
6.380	0.892
6.385	0.534
6.390	0.474
6.395	0.767
6.400	0.447
6.405	0.614
6.410	1.132
6.415	0.620
6.420	0.900
6.425	0.301
6.430	0.184
6.435	0.577
6.440	0.199
6.445	0.804
6.450	0.561
6.455	0.243
6.460	0.377
6.465	0.524
6.470	1.363
6.475	1.045
6.480	1.012
6.485	0.863
6.490	0.875
6.495	0.931
6.500	0.806
6.505	1.083
6.510	0.360
6.515	0.368
6.520	0.439
6.525	0.346
6.530	1.269
6.535	0.322
6.540	0.410
6.545	0.517
6.550	0.436
6.555	0.484
6.560	0.524
6.565	1.175
6.570	0.588
6.575	0.746
6.580	0.210
6.585	0.152
6.590	0.081
6.595	1.247
6.600	0.712
6.605	0.888
6.610	0.891
6.615	0.717
6.620	0.751
6.625	0.217
6.630	1.148
6.635	0.397
6.640	0.599
6.645	0.843
6.650	0.338
6.655	0.065
6.660	0.466
6.665	0.498
6.670	0.051
6.675	0.269
6.680	0.603
6.685	0.457
6.690	0.385
6.695	0.709
6.700	0.186
6.705	0.263
6.710	0.656
6.715	0.412
6.720	0.395
6.725	0.495
6.730	0.700
6.735	0.822
6.740	0.480
6.745	1.100
6.750	0.768
6.755	0.593
6.760	0.440
6.765	0.706
6.770	0.546
6.775	1.269
6.780	0.216
6.785	0.566
6.790	1.437
6.795	0.540
6.800	0.236
6.805	0.963
6.810	0.718
6.815	1.925
6.820	0.665
6.825	0.420
6.830	0.428
6.835	0.396
6.840	0.585
6.845	0.223
6.850	1.001
6.855	0.635
6.860	0.631
6.865	1.050
6.870	0.808
6.875	0.492
6.880	0.861
6.885	1.035
6.890	0.329
6.895	0.854
6.900	0.207
6.905	1.233
6.910	0.962
6.915	0.357
6.920	1.276
6.925	0.915
6.930	0.283
6.935	0.593
6.940	0.517
6.945	0.773
6.950	1.154
6.955	0.563
6.960	0.665
6.965	0.268
6.970	0.947
6.975	0.883
6.980	0.349
6.985	0.590
6.990	0.722
6.995	1.064
7.000	0.891
7.005	0.460
7.010	0.690
7.015	1.414
7.020	0.543
7.025	1.106
7.030	0.302
7.035	0.698
7.040	0.530
7.045	0.415
7.050	0.907
7.055	0.271
7.060	0.309
7.065	0.753
7.070	0.601
7.075	0.649
7.080	0.653
7.085	0.395
7.090	0.030
7.095	0.526
7.100	0.854
7.105	0.354
7.110	0.222
7.115	0.623
7.120	0.757
7.125	0.521
7.130	0.184
7.135	0.548
7.140	0.658
7.145	0.437
7.150	0.507
7.155	0.643
7.160	0.428
7.165	0.111
7.170	0.792
7.175	0.710
7.180	0.997
7.185	0.637
7.190	0.793
7.195	1.569
7.200	0.654
7.205	0.352
7.210	0.761
7.215	0.342
7.220	0.597
7.225	0.350
7.230	0.560
7.235	0.289
7.240	0.213
7.245	0.732
7.250	0.352
7.255	0.096
7.260	0.575
7.265	0.865
7.270	0.166
7.275	0.792
7.280	0.912
7.285	0.658
7.290	0.435
7.295	0.711
7.300	0.883
7.305	0.274
7.310	1.088
7.315	0.538
7.320	0.114
7.325	0.481
7.330	0.544
7.335	0.731
7.340	0.495
7.345	0.298
7.350	0.425
7.355	0.560
7.360	0.298
7.365	0.858
7.370	0.596
7.375	0.140
7.380	0.435
7.385	0.740
7.390	0.423
7.395	0.772
7.400	1.314
7.405	0.623
7.410	0.874
7.415	0.294
7.420	0.526
7.425	0.590
7.430	0.292
7.435	0.247
7.440	0.587
7.445	0.525
7.450	0.545
7.455	0.100
7.460	0.639
7.465	0.586
7.470	0.287
7.475	0.366
7.480	0.743
7.485	0.401
7.490	0.507
7.495	0.466
7.500	0.319
7.505	0.363
7.510	0.877
7.515	0.591
7.520	0.627
7.525	0.231
7.530	0.726
7.535	0.801
7.540	0.724
7.545	0.429
7.550	0.646
7.555	0.450
7.560	0.853
7.565	0.075
7.570	0.415
7.575	0.879
7.580	0.494
7.585	0.154
7.590	0.793
7.595	0.407
7.600	0.790
7.605	1.192
7.610	0.302
7.615	0.639
7.620	0.800
7.625	0.427
7.630	1.226
7.635	1.905
7.640	0.127
7.645	0.248
7.650	0.526
7.655	0.320
7.660	0.955
7.665	0.271
7.670	0.682
7.675	0.954
7.680	0.492
7.685	0.841
7.690	0.503
7.695	0.377
7.700	0.391
7.705	0.348
7.710	0.422
7.715	0.321
7.720	1.217
7.725	1.031
7.730	0.476
7.735	0.986
7.740	0.444
7.745	0.304
7.750	1.031
7.755	0.446
7.760	0.309
7.765	1.715
7.770	0.214
7.775	0.534
7.780	0.663
7.785	0.675
7.790	0.309
7.795	0.319
7.800	0.367
7.805	0.746
7.810	1.295
7.815	0.488
7.820	0.829
7.825	0.315
7.830	0.602
7.835	0.637
7.840	0.261
7.845	0.804
7.850	0.497
7.855	0.479
7.860	0.710
7.865	1.005
7.870	0.248
7.875	0.676
7.880	0.487
7.885	0.195
7.890	0.814
7.895	0.558
7.900	0.240
7.905	1.136
7.910	0.855
7.915	0.631
7.920	1.250
7.925	0.946
7.930	0.568
7.935	0.289
7.940	0.476
7.945	0.841
7.950	0.469
7.955	0.445
7.960	1.171
7.965	0.859
7.970	0.622
7.975	0.260
7.980	0.566
7.985	0.618
7.990	0.271
7.995	0.920
8.000	0.246
8.005	1.441
8.010	0.272
8.015	1.052
8.020	0.475
8.025	0.707
8.030	0.051
8.035	0.516
8.040	0.502
8.045	0.434
8.050	0.635
8.055	0.952
8.060	1.032
8.065	0.567
8.070	0.730
8.075	1.347
8.080	0.638
8.085	0.558
8.090	0.362
8.095	0.809
8.100	0.533
8.105	0.865
8.110	0.279
8.115	0.369
8.120	0.615
8.125	0.671
8.130	0.466
8.135	0.580
8.140	0.733
8.145	0.234
8.150	1.099
8.155	0.487
8.160	0.686
8.165	0.399
8.170	0.911
8.175	0.385
8.180	0.434
8.185	0.589
8.190	0.993
8.194	0.621
8.199	1.110
8.204	0.516
8.209	0.571
8.214	0.796
8.219	0.958
8.224	0.517
8.229	1.185
8.234	1.264
8.239	0.389
8.244	0.623
8.249	0.623
8.254	0.601
8.259	0.557
8.264	0.736
8.269	0.458
8.274	0.161
8.279	0.821
8.284	1.047
8.289	1.018
8.294	0.627
8.299	0.882
8.304	0.268
8.309	0.741
8.314	0.950
8.319	0.692
8.324	0.383
8.329	0.842
8.334	0.795
8.339	0.341
8.344	1.209
8.349	0.195
8.354	0.175
8.359	0.740
8.364	0.878
8.369	0.629
8.374	0.491
8.379	0.769
8.384	0.637
8.389	1.410
8.394	0.402
8.399	0.822
8.404	0.780
8.409	0.636
8.414	0.353
8.419	0.206
8.424	0.815
8.429	0.661
8.434	0.153
8.439	0.899
8.444	0.712
8.449	1.459
8.454	0.886
8.459	0.374
8.464	0.223
8.469	0.715
8.474	1.275
8.479	0.653
8.484	0.601
8.489	0.466
8.494	0.913
8.499	0.280
8.504	0.249
8.509	1.071
8.514	0.096
8.519	0.117
8.524	0.144
8.529	1.125
8.534	0.878
8.539	0.392
8.544	0.556
8.549	0.458
8.554	0.171
8.559	0.240
8.564	0.557
8.569	0.310
8.574	0.443
8.579	0.168
8.584	0.400
8.589	0.611
8.594	0.776
8.599	1.615
8.604	0.516
8.609	1.223
8.614	0.875
8.619	0.742
8.624	0.989
8.629	0.957
8.634	0.869
8.639	0.576
8.644	0.349
8.649	0.321
8.654	0.739
8.659	1.028
8.664	0.899
8.669	1.024
8.674	0.448
8.679	1.135
8.684	1.263
8.689	0.414
8.694	0.587
8.699	0.374
8.704	0.790
8.709	1.071
8.714	0.101
8.719	1.479
8.724	1.187
8.729	0.130
8.734	0.868
8.739	0.288
8.744	1.136
8.749	0.534
8.754	0.171
8.759	0.512
8.764	0.684
8.769	0.191
8.774	0.731
8.779	0.457
8.784	0.570
8.789	0.225
8.794	0.179
8.799	0.944
8.804	0.486
8.809	1.080
8.814	0.151
8.819	1.049
8.824	0.290
8.829	0.433
8.834	0.890
8.839	0.493
8.844	0.245
8.849	1.083
8.854	0.473
8.859	0.763
8.864	0.381
8.869	0.473
8.874	0.757
8.879	0.385
8.884	0.881
8.889	0.489
8.894	0.545
8.899	0.920
8.904	0.282
8.909	0.794
8.914	0.424
8.919	1.045
8.924	0.885
8.929	1.353
8.934	0.332
8.939	0.971
8.944	0.781
8.949	0.585
8.954	0.165
8.959	0.892
8.964	0.475
8.969	1.228
8.974	0.790
8.979	0.553
8.984	1.463
8.989	0.633
8.994	0.782
8.999	0.640
9.004	0.966
9.009	0.477
9.014	0.415
9.019	0.372
9.024	0.596
9.029	0.941
9.034	0.944
9.039	0.156
9.044	0.624
9.049	0.626
9.054	0.542
9.059	0.783
9.064	0.475
9.069	0.366
9.074	0.045
9.079	1.015
9.084	0.595
9.089	0.143
9.094	0.372
9.099	0.169
9.104	0.594
9.109	0.607
9.114	0.587
9.119	0.280
9.124	0.289
9.129	0.946
9.134	0.916
9.139	1.112
9.144	0.437
9.149	0.686
9.154	0.354
9.159	0.359
9.164	0.936
9.169	1.093
9.174	0.963
9.179	0.575
9.184	0.486
9.189	0.649
9.194	0.899
9.199	0.736
9.204	0.963
9.209	0.298
9.214	0.776
9.219	0.797
9.224	0.350
9.229	0.524
9.234	0.324
9.239	0.424
9.244	1.032
9.249	0.623
9.254	0.417
9.259	1.202
9.264	0.525
9.269	0.650
9.274	0.243
9.279	0.313
9.284	0.842
9.289	0.732
9.294	0.131
9.299	0.566
9.304	0.342
9.309	0.933
9.314	0.804
9.319	1.416
9.324	0.462
9.329	0.439
9.334	0.820
9.339	0.689
9.344	1.232
9.349	0.048
9.354	0.326
9.359	1.409
9.364	0.970
9.369	0.924
9.374	0.917
9.379	0.260
9.384	0.146
9.389	0.198
9.394	0.705
9.399	0.456
9.404	0.388
9.409	0.312
9.414	0.366
9.419	0.876
9.424	0.470
9.429	0.518
9.434	0.802
9.439	0.545
9.444	0.451
9.449	0.849
9.454	0.526
9.459	0.771
9.464	0.537
9.469	0.279
9.474	0.886
9.479	0.570
9.484	0.977
9.489	1.173
9.494	1.003
9.499	0.191
9.504	0.972
9.509	0.409
9.514	0.049
9.519	1.054
9.524	0.691
9.529	0.265
9.534	0.612
9.539	0.513
9.544	1.073
9.549	1.025
9.554	0.600
9.559	0.619
9.564	0.435
9.569	0.075
9.574	0.361
9.579	0.159
9.584	0.322
9.589	0.388
9.594	0.667
9.599	1.055
9.604	0.344
9.609	0.360
9.614	0.626
9.619	0.572
9.624	1.448
9.629	0.665
9.634	0.513
9.639	0.156
9.644	0.597
9.649	0.302
9.654	0.874
9.659	0.591
9.664	0.406
9.669	0.890
9.674	0.492
9.679	0.892
9.684	0.558
9.689	0.187
9.694	1.102
9.699	1.522
9.704	0.774
9.709	0.732
9.714	1.055
9.719	0.407
9.724	0.210
9.729	0.439
9.734	0.885
9.739	0.487
9.744	0.464
9.749	0.283
9.754	0.510
9.759	0.250
9.764	0.543
9.769	0.482
9.774	0.699
9.779	0.878
9.784	0.302
9.789	0.584
9.794	0.893
9.799	0.834
9.804	0.294
9.809	0.405
9.814	0.346
9.819	1.142
9.824	0.554
9.829	0.987
9.834	0.997
9.839	0.282
9.844	0.831
9.849	0.587
9.854	0.463
9.859	0.940
9.864	0.594
9.869	1.308
9.874	0.488
9.879	0.309
9.884	0.405
9.889	0.249
9.894	0.816
9.899	1.216
9.904	0.423
9.909	0.374
9.914	0.992
9.919	0.687
9.924	1.188
9.929	0.392
9.934	0.951
9.939	0.681
9.944	0.847
9.949	0.764
9.954	0.224
9.959	0.363
9.964	0.660
9.969	0.682
9.974	0.823
9.979	0.573
9.984	0.820
9.989	1.006
9.994	1.118
[truncated: 1 more rows]
