# Supplementary material for: Chemometric Analysis of a Ternary Mixture of Caffeine, Quinic Acid, and Nicotinic Acid by Terahertz Spectroscopy
Source: ACS Omega. 2022 Sep 27;7(40):35783–91. doi: 10.1021/acsomega.2c03808 (PMC9558605; doi:10.1021/acsomega.2c03808)
Supplement: Supplementary file 2 — ao2c03808_si_002.zip [file ao2c03808_si_002.zip › data_and_codes/extended_data/id0-48_run001/fda-8-0.csv]

0.000	2569.290
0.005	756.994
0.010	610.471
0.015	1128.887
0.020	1300.166
0.025	482.198
0.030	662.178
0.035	737.900
0.040	740.271
0.045	1328.424
0.050	946.938
0.055	1466.696
0.060	497.816
0.065	287.758
0.070	748.062
0.075	538.900
0.080	338.207
0.085	396.544
0.090	552.719
0.095	919.890
0.100	954.143
0.105	2140.472
0.110	2916.943
0.115	2587.352
0.120	4437.189
0.125	3373.636
0.130	1821.483
0.135	2792.053
0.140	2923.975
0.145	2934.432
0.150	2503.741
0.155	2687.813
0.160	2680.476
0.165	2726.587
0.170	2850.968
0.175	4439.700
0.180	5263.365
0.185	4809.860
0.190	5627.334
0.195	6932.744
0.200	7282.460
0.205	6339.681
0.210	6458.110
0.215	5824.981
0.220	6946.004
0.225	6644.627
0.230	7498.821
0.235	9140.251
0.240	8763.751
0.245	8609.264
0.250	8485.320
0.255	8577.846
0.260	8258.078
0.265	9048.522
0.270	8955.805
0.275	10405.035
0.280	9704.704
0.285	8675.278
0.290	9204.530
0.295	9981.736
0.300	9749.552
0.305	9618.045
0.310	10503.201
0.315	10202.817
0.320	10704.708
0.325	10420.860
0.330	10916.587
0.335	10029.639
0.340	9912.636
0.345	9623.565
0.350	10440.791
0.355	10378.881
0.360	9459.420
0.365	10437.381
0.370	11249.033
0.375	11109.650
0.380	10161.298
0.385	10567.890
0.390	10393.462
0.395	10631.650
0.400	10146.731
0.405	10545.598
0.410	10522.678
0.415	10458.072
0.420	10038.950
0.425	9877.091
0.430	10025.717
0.435	9381.549
0.440	9301.950
0.445	10007.914
0.450	10217.623
0.455	9518.003
0.460	10174.071
0.465	9598.277
0.470	9652.625
0.475	9721.800
0.480	9814.248
0.485	10069.271
0.490	10075.441
0.495	9864.208
0.500	9733.776
0.505	9964.269
0.510	9891.385
0.515	9912.048
0.520	9824.845
0.525	9723.228
0.530	9377.362
0.535	9347.939
0.540	9734.777
0.545	9379.135
0.550	8221.703
0.555	5561.950
0.560	3680.105
0.565	7396.329
0.570	8487.496
0.575	8825.933
0.580	9264.674
0.585	9140.304
0.590	8998.352
0.595	9264.352
0.600	9459.840
0.605	8995.313
0.610	9266.858
0.615	9348.923
0.620	9008.129
0.625	8989.445
0.630	8965.679
0.635	8890.349
0.640	8675.084
0.645	8611.345
0.650	8331.715
0.655	8658.243
0.660	8318.912
0.665	8001.026
0.670	8121.975
0.675	8175.309
0.680	7987.797
0.685	7892.730
0.690	7780.121
0.695	7826.601
0.700	7768.897
0.705	7342.091
0.710	7558.636
0.715	7519.022
0.720	7334.660
0.725	7393.936
0.730	7225.884
0.735	7182.239
0.740	7240.398
0.745	6635.868
0.750	5272.529
0.755	3569.053
0.760	5766.034
0.765	6379.593
0.770	6424.201
0.775	6615.220
0.780	6607.693
0.785	6402.084
0.790	6236.475
0.795	6417.193
0.800	6192.963
0.805	6077.579
0.810	6065.702
0.815	6002.248
0.820	6034.735
0.825	6011.973
0.830	5778.331
0.835	5900.458
0.840	5999.933
0.845	5726.459
0.850	5716.468
0.855	5900.916
0.860	5744.053
0.865	5759.784
0.870	5665.366
0.875	5646.324
0.880	5647.332
0.885	5498.739
0.890	5408.394
0.895	5467.045
0.900	5241.857
0.905	5089.559
0.910	5196.411
0.915	5029.064
0.920	4858.903
0.925	4876.349
0.930	4890.827
0.935	4871.105
0.940	4822.872
0.945	4692.772
0.950	4776.122
0.955	4784.189
0.960	4613.950
0.965	4585.251
0.970	4546.634
0.975	4551.293
0.980	4249.765
0.985	3962.496
0.990	2646.216
0.995	3551.956
1.000	3901.832
1.005	4276.695
1.010	4252.355
1.015	3990.347
1.020	4039.974
1.025	4074.765
1.030	3982.780
1.035	3828.325
1.040	3768.029
1.045	3839.494
1.050	3815.210
1.055	3595.085
1.060	3689.698
1.065	3716.045
1.070	3590.460
1.075	3436.978
1.080	3388.794
1.085	3184.669
1.090	2669.792
1.095	1270.275
1.100	166.805
1.105	1130.647
1.110	1885.126
1.115	1017.756
1.120	1941.536
1.125	2714.446
1.130	2973.464
1.135	2987.111
1.140	2883.232
1.145	2806.510
1.150	2391.843
1.155	1324.206
1.160	895.631
1.165	105.551
1.170	754.009
1.175	1946.211
1.180	2473.947
1.185	2722.021
1.190	2848.318
1.195	2742.137
1.200	2746.138
1.205	2320.404
1.210	825.981
1.215	1841.875
1.220	2422.433
1.225	2368.866
1.230	1271.217
1.235	1683.491
1.240	2409.511
1.245	2761.230
1.250	2766.746
1.255	2819.008
1.260	2794.989
1.265	2711.606
1.270	2798.660
1.275	2720.736
1.280	2535.460
1.285	2655.249
1.290	2723.571
1.295	2552.483
1.300	2627.477
1.305	2655.249
1.310	2592.953
1.315	2599.964
1.320	2548.018
1.325	2263.598
1.330	2475.485
1.335	2471.917
1.340	2503.043
1.345	2575.288
1.350	2391.806
1.355	2397.590
1.360	2455.768
1.365	2347.913
1.370	2266.952
1.375	2283.475
1.380	2254.109
1.385	2137.817
1.390	2092.527
1.395	2017.141
1.400	1908.478
1.405	1591.150
1.410	646.182
1.415	50.192
1.420	1019.414
1.425	1645.600
1.430	1892.040
1.435	2039.115
1.440	2034.331
1.445	1973.737
1.450	2040.494
1.455	2075.786
1.460	1980.278
1.465	1980.510
1.470	2001.737
1.475	1930.968
1.480	1891.950
1.485	1881.449
1.490	1878.401
1.495	1839.703
1.500	1771.153
1.505	1792.016
1.510	1792.146
1.515	1730.521
1.520	1710.549
1.525	1742.697
1.530	1718.523
1.535	1685.657
1.540	1664.084
1.545	1580.290
1.550	1644.402
1.555	1597.464
1.560	1570.872
1.565	1618.917
1.570	1567.258
1.575	1493.541
1.580	1509.207
1.585	1485.659
1.590	1371.962
1.595	1304.437
1.600	1088.867
1.605	362.351
1.610	662.803
1.615	1088.723
1.620	1223.094
1.625	1234.764
1.630	1193.587
1.635	1167.057
1.640	1134.431
1.645	1027.518
1.650	940.035
1.655	749.251
1.660	276.027
1.665	71.005
1.670	50.547
1.675	73.555
1.680	104.300
1.685	441.050
1.690	689.297
1.695	798.293
1.700	790.453
1.705	710.894
1.710	488.538
1.715	98.123
1.720	41.141
1.725	76.437
1.730	340.241
1.735	635.092
1.740	785.955
1.745	861.457
1.750	904.186
1.755	888.263
1.760	868.637
1.765	491.814
1.770	619.685
1.775	786.806
1.780	840.150
1.785	822.949
1.790	775.007
1.795	540.594
1.800	182.435
1.805	398.143
1.810	681.803
1.815	772.511
1.820	794.220
1.825	804.821
1.830	797.352
1.835	779.850
1.840	764.082
1.845	756.620
1.850	731.655
1.855	695.256
1.860	640.853
1.865	459.626
1.870	98.963
1.875	116.512
1.880	444.574
1.885	607.811
1.890	659.826
1.895	686.876
1.900	690.997
1.905	675.542
1.910	636.366
1.915	570.701
1.920	243.275
1.925	16.861
1.930	372.043
1.935	557.001
1.940	627.306
1.945	648.876
1.950	651.702
1.955	650.677
1.960	645.181
1.965	633.934
1.970	635.033
1.975	637.431
1.980	624.247
1.985	624.553
1.990	616.070
1.995	606.000
2.000	600.711
2.005	595.854
2.010	587.798
2.015	584.321
2.020	473.061
2.025	512.684
2.030	532.632
2.035	505.208
2.040	388.646
2.045	101.167
2.050	291.994
2.055	437.318
2.060	487.132
2.065	488.784
2.070	475.628
2.075	368.051
2.080	163.268
2.085	362.417
2.090	449.188
2.095	473.546
2.100	481.657
2.105	482.651
2.110	476.736
2.115	473.692
2.120	469.476
2.125	462.746
2.130	449.937
2.135	438.933
2.140	426.601
2.145	402.489
2.150	368.763
2.155	335.184
2.160	246.046
2.165	69.529
2.170	9.771
2.175	101.118
2.180	215.240
2.185	269.486
2.190	267.437
2.195	137.943
2.200	14.295
2.205	63.690
2.210	187.849
2.215	240.171
2.220	136.270
2.225	18.255
2.230	36.852
2.235	166.643
2.240	254.456
2.245	279.720
2.250	269.343
2.255	261.451
2.260	188.233
2.265	42.092
2.270	22.503
2.275	60.583
2.280	167.594
2.285	238.774
2.290	272.399
2.295	283.533
2.300	287.764
2.305	287.129
2.310	283.782
2.315	275.444
2.320	247.794
2.325	225.546
2.330	238.432
2.335	235.297
2.340	224.444
2.345	148.755
2.350	23.769
2.355	126.171
2.360	173.642
2.365	160.128
2.370	60.306
2.375	81.987
2.380	144.007
2.385	145.282
2.390	63.389
2.395	11.350
2.400	15.702
2.405	75.095
2.410	138.330
2.415	170.391
2.420	184.077
2.425	186.202
2.430	176.793
2.435	153.349
2.440	177.941
2.445	183.431
2.450	150.615
2.455	144.693
2.460	100.007
2.465	22.331
2.470	18.918
2.475	47.248
2.480	110.351
2.485	149.744
2.490	166.430
2.495	173.341
2.500	176.762
2.505	176.989
2.510	173.693
2.515	172.250
2.520	172.095
2.525	170.786
2.530	168.162
2.535	166.185
2.540	165.193
2.545	161.474
2.550	160.846
2.555	158.609
2.560	155.273
2.565	156.430
2.570	133.276
2.575	125.384
2.580	136.650
2.585	140.883
2.590	138.190
2.595	131.328
2.600	127.945
2.605	123.546
2.610	115.870
2.615	108.992
2.620	99.009
2.625	82.307
2.630	41.269
2.635	9.515
2.640	4.949
2.645	4.100
2.650	6.256
2.655	16.286
2.660	29.605
2.665	31.195
2.670	10.056
2.675	44.999
2.680	71.268
2.685	71.706
2.690	37.637
2.695	24.908
2.700	68.044
2.705	87.418
2.710	95.507
2.715	100.076
2.720	99.505
2.725	98.683
2.730	97.162
2.735	94.257
2.740	90.721
2.745	82.751
2.750	76.164
2.755	69.543
2.760	59.625
2.765	40.170
2.770	10.136
2.775	3.952
2.780	2.373
2.785	4.279
2.790	15.472
2.795	30.067
2.800	45.587
2.805	61.502
2.810	69.652
2.815	76.800
2.820	81.009
2.825	81.373
2.830	83.929
2.835	83.535
2.840	81.772
2.845	81.449
2.850	79.972
2.855	77.556
2.860	74.319
2.865	70.356
2.870	67.106
2.875	65.549
2.880	36.410
2.885	9.865
2.890	7.254
2.895	16.777
2.900	40.934
2.905	53.920
2.910	59.914
2.915	63.756
2.920	64.364
2.925	63.157
2.930	63.197
2.935	60.890
2.940	57.241
2.945	54.154
2.950	49.678
2.955	44.812
2.960	36.206
2.965	14.699
2.970	3.774
2.975	1.356
2.980	3.591
2.985	8.757
2.990	16.207
2.995	22.441
3.000	17.043
3.005	7.753
3.010	2.557
3.015	1.979
3.020	0.657
3.025	7.017
3.030	7.174
3.035	16.995
3.040	20.688
3.045	8.538
3.050	5.600
3.055	9.552
3.060	23.203
3.065	30.548
3.070	34.923
3.075	34.728
3.080	37.647
3.085	36.985
3.090	36.178
3.095	34.494
3.100	36.623
3.105	36.997
3.110	35.597
3.115	35.633
3.120	32.908
3.125	29.908
3.130	12.909
3.135	3.402
3.140	0.998
3.145	3.062
3.150	7.928
3.155	13.527
3.160	20.264
3.165	9.096
3.170	2.724
3.175	1.551
3.180	5.592
3.185	9.438
3.190	3.365
3.195	15.538
3.200	23.071
3.205	24.260
3.210	27.052
3.215	17.403
3.220	13.203
3.225	22.830
3.230	21.558
3.235	10.208
3.240	4.505
3.245	14.701
3.250	20.479
3.255	23.772
3.260	25.864
3.265	25.609
3.270	25.734
3.275	25.835
3.280	25.447
3.285	22.509
3.290	21.348
3.295	22.732
3.300	22.385
3.305	22.381
3.310	21.675
3.315	20.707
3.320	19.616
3.325	17.016
3.330	8.098
3.335	2.089
3.340	1.856
3.345	4.716
3.350	9.833
3.355	13.460
3.360	16.699
3.365	18.200
3.370	19.293
3.375	20.213
3.380	18.363
3.385	18.829
3.390	20.670
3.395	20.274
3.400	18.616
3.405	18.028
3.410	18.766
3.415	19.230
3.420	19.294
3.425	19.028
3.430	18.925
3.435	18.230
3.440	19.165
3.445	19.121
3.450	18.672
3.455	18.549
3.460	19.508
3.465	18.625
3.470	17.832
3.475	16.846
3.480	17.785
3.485	16.370
3.490	15.557
3.495	16.231
3.500	12.806
3.505	5.173
3.510	12.371
3.515	9.159
3.520	11.151
3.525	12.628
3.530	12.312
3.535	12.646
3.540	6.508
3.545	3.690
3.550	5.054
3.555	9.891
3.560	13.248
3.565	12.555
3.570	12.910
3.575	13.583
3.580	12.129
3.585	11.274
3.590	10.093
3.595	9.801
3.600	2.970
3.605	1.438
3.610	2.847
3.615	1.783
3.620	1.816
3.625	3.809
3.630	4.378
3.635	7.572
3.640	7.245
3.645	5.127
3.650	1.031
3.655	0.904
3.660	0.163
3.665	1.486
3.670	3.206
3.675	2.295
3.680	4.270
3.685	5.051
3.690	4.632
3.695	4.239
3.700	1.271
3.705	5.720
3.710	6.764
3.715	7.267
3.720	7.531
3.725	6.522
3.730	5.768
3.735	6.290
3.740	6.794
3.745	6.412
3.750	7.163
3.755	8.954
3.760	8.787
3.765	8.775
3.770	7.951
3.775	7.437
3.780	6.307
3.785	5.920
3.790	6.798
3.795	5.215
3.800	1.595
3.805	1.386
3.810	1.420
3.815	0.998
3.820	1.026
3.825	1.844
3.830	1.389
3.835	2.812
3.840	3.038
3.845	5.169
3.850	5.325
3.855	7.150
3.860	6.183
3.865	1.300
3.870	4.316
3.875	7.136
3.880	6.540
3.885	6.616
3.890	5.473
3.895	6.356
3.900	6.384
3.905	7.597
3.910	7.267
3.915	6.792
3.920	5.484
3.925	6.582
3.930	3.107
3.935	3.192
3.940	4.990
3.945	5.087
3.950	4.564
3.955	1.793
3.960	1.406
3.965	0.496
3.970	2.258
3.975	0.252
3.980	0.938
3.985	0.565
3.990	0.252
3.995	0.689
4.000	1.226
4.005	1.716
4.010	1.722
4.015	1.663
4.020	2.787
4.025	3.320
4.030	3.542
4.035	2.938
4.040	3.994
4.045	3.226
4.050	2.877
4.055	3.391
4.060	4.322
4.065	3.665
4.070	3.821
4.075	2.582
4.080	2.594
4.085	2.738
4.090	4.010
4.095	3.097
4.100	3.613
4.105	4.723
4.110	3.406
4.115	3.955
4.120	3.286
4.125	2.584
4.130	3.679
4.135	4.387
4.140	4.001
4.145	3.787
4.150	3.639
4.155	3.744
4.160	2.317
4.165	0.504
4.170	0.247
4.175	0.178
4.180	1.196
4.185	0.504
4.190	0.656
4.195	0.992
4.200	0.711
4.205	1.527
4.210	1.836
4.215	1.721
4.220	2.231
4.225	0.613
4.230	2.099
4.235	0.634
4.240	2.059
4.245	2.078
4.250	0.440
4.255	1.584
4.260	1.712
4.265	3.376
4.270	3.813
4.275	4.018
4.280	3.382
4.285	2.859
4.290	3.097
4.295	4.028
4.300	3.854
4.305	3.709
4.310	4.101
4.315	3.312
4.320	3.012
4.325	4.043
4.330	3.585
4.335	3.640
4.340	4.023
4.345	3.410
4.350	3.578
4.355	4.212
4.360	2.547
4.365	2.684
4.370	3.913
4.375	3.738
4.380	3.518
4.385	2.164
4.390	2.956
4.395	2.580
4.400	3.107
4.405	2.705
4.410	2.407
4.415	2.823
4.420	2.292
4.425	1.538
4.430	2.497
4.435	2.147
4.440	1.463
4.445	1.191
4.450	2.012
4.455	1.408
4.460	2.463
4.465	0.479
4.470	1.233
4.475	0.315
4.480	0.503
4.485	0.554
4.490	0.986
4.495	0.480
4.500	0.662
4.505	0.886
4.510	1.278
4.515	0.981
4.520	0.983
4.525	0.360
4.530	0.959
4.535	0.945
4.540	0.958
4.545	0.713
4.550	0.718
4.555	1.876
4.560	0.276
4.565	1.266
4.570	0.742
4.575	0.216
4.580	0.517
4.585	0.884
4.590	2.075
4.595	0.469
4.600	0.507
4.605	1.165
4.610	1.170
4.615	0.518
4.620	1.662
4.625	0.601
4.630	0.742
4.635	2.052
4.640	0.677
4.645	0.927
4.650	1.398
4.655	1.687
4.660	0.902
4.665	1.620
4.670	1.428
4.675	1.836
4.680	1.381
4.685	0.497
4.690	1.500
4.695	1.408
4.700	0.811
4.705	1.054
4.710	1.136
4.715	0.881
4.720	1.740
4.725	2.234
4.730	0.805
4.735	0.515
4.740	0.528
4.745	0.550
4.750	0.033
4.755	0.737
4.760	1.458
4.765	0.999
4.770	0.826
4.775	0.753
4.780	0.256
4.785	1.599
4.790	1.392
4.795	1.078
4.800	1.376
4.805	1.874
4.810	0.754
4.815	1.448
4.820	0.477
4.825	0.643
4.830	1.168
4.835	0.476
4.840	1.258
4.845	1.058
4.850	1.272
4.855	1.411
4.860	1.792
4.865	1.132
4.870	2.731
4.875	1.460
4.880	0.568
4.885	0.957
4.890	0.707
4.895	1.304
4.900	1.645
4.905	0.538
4.910	0.329
4.915	0.533
4.920	2.124
4.925	0.778
4.930	0.981
4.935	0.305
4.940	1.474
4.945	0.606
4.950	0.068
4.955	1.117
4.960	1.049
4.965	0.584
4.970	0.836
4.975	1.195
4.980	1.228
4.985	0.907
4.990	0.872
4.995	0.334
5.000	0.851
5.005	0.143
5.010	0.430
5.015	0.374
5.020	0.385
5.025	0.603
5.030	0.955
5.035	0.534
5.040	1.013
5.045	0.504
5.050	0.987
5.055	1.703
5.060	0.976
5.065	0.951
5.070	0.448
5.075	1.342
5.080	1.543
5.085	0.871
5.090	0.977
5.095	0.617
5.100	0.780
5.105	0.150
5.110	0.480
5.115	0.534
5.120	0.700
5.125	0.967
5.130	0.134
5.135	1.536
5.140	0.436
5.145	0.623
5.150	0.906
5.155	0.698
5.160	0.915
5.165	0.806
5.170	0.452
5.175	1.216
5.180	0.836
5.185	2.121
5.190	1.206
5.195	1.322
5.200	1.444
5.205	0.828
5.210	0.314
5.215	0.584
5.220	1.403
5.225	1.166
5.230	1.072
5.235	0.253
5.240	1.415
5.245	1.155
5.250	0.582
5.255	1.537
5.260	0.902
5.265	1.366
5.270	1.004
5.275	1.464
5.280	0.576
5.285	0.563
5.290	0.406
5.295	0.794
5.300	0.444
5.305	0.613
5.310	1.013
5.315	1.255
5.320	2.206
5.325	0.265
5.330	0.146
5.335	0.803
5.340	0.721
5.345	0.450
5.350	1.524
5.355	0.882
5.360	1.200
5.365	1.286
5.370	0.978
5.375	1.352
5.380	1.615
5.385	0.957
5.390	1.563
5.395	1.824
5.400	1.399
5.405	0.862
5.410	1.084
5.415	0.854
5.420	1.834
5.425	0.896
5.430	1.321
5.435	1.146
5.440	0.395
5.445	0.998
5.450	0.492
5.455	1.579
5.460	1.090
5.465	0.434
5.470	0.321
5.475	1.223
5.480	1.018
5.485	1.020
5.490	1.420
5.495	0.913
5.500	1.265
5.505	1.154
5.510	0.749
5.515	0.807
5.520	0.425
5.525	1.538
5.530	0.986
5.535	1.209
5.540	0.937
5.545	1.021
5.550	0.848
5.555	1.193
5.560	0.862
5.565	0.716
5.570	0.893
5.575	0.455
5.580	1.077
5.585	0.546
5.590	1.447
5.595	0.410
5.600	1.723
5.605	0.710
5.610	0.287
5.615	0.747
5.620	0.780
5.625	1.384
5.630	0.865
5.635	1.300
5.640	0.688
5.645	0.762
5.650	0.166
5.655	0.116
5.660	0.785
5.665	0.141
5.670	0.618
5.675	0.812
5.680	0.842
5.685	0.272
5.690	0.316
5.695	1.011
5.700	0.637
5.705	0.349
5.710	0.666
5.715	0.963
5.720	0.238
5.725	0.570
5.730	0.746
5.735	0.816
5.740	0.925
5.745	0.792
5.750	0.871
5.755	1.244
5.760	0.645
5.765	0.231
5.770	1.302
5.775	0.913
5.780	0.637
5.785	1.490
5.790	0.375
5.795	0.569
5.800	0.694
5.805	0.726
5.810	1.574
5.815	0.214
5.820	0.204
5.825	0.489
5.830	0.531
5.835	0.699
5.840	0.445
5.845	0.356
5.850	0.949
5.855	0.449
5.860	0.598
5.865	0.764
5.870	1.290
5.875	0.196
5.880	0.925
5.885	0.835
5.890	1.190
5.895	1.183
5.900	0.349
5.905	1.372
5.910	1.237
5.915	0.727
5.920	0.830
5.925	0.774
5.930	0.973
5.935	0.668
5.940	1.178
5.945	0.429
5.950	0.463
5.955	0.766
5.960	0.120
5.965	1.355
5.970	1.541
5.975	0.395
5.980	0.392
5.985	0.886
5.990	0.190
5.995	0.785
6.000	1.325
6.005	1.043
6.010	1.039
6.015	0.896
6.020	0.653
6.025	0.774
6.030	1.185
6.035	0.525
6.040	0.851
6.045	0.381
6.050	0.973
6.055	0.843
6.060	1.231
6.065	0.136
6.070	0.562
6.075	0.184
6.080	0.629
6.085	0.602
6.090	0.621
6.095	0.327
6.100	1.064
6.105	0.201
6.110	0.896
6.115	0.654
6.120	0.996
6.125	0.576
6.130	0.614
6.135	0.189
6.140	0.804
6.145	0.528
6.150	0.602
6.155	0.340
6.160	0.644
6.165	0.270
6.170	0.105
6.175	0.088
6.180	0.937
6.185	0.878
6.190	0.550
6.195	0.713
6.200	0.038
6.205	0.427
6.210	1.194
6.215	0.398
6.220	0.377
6.225	0.622
6.230	0.607
6.235	0.289
6.240	0.611
6.245	0.542
6.250	0.378
6.255	0.595
6.260	0.452
6.265	0.949
6.270	0.671
6.275	0.460
6.280	0.844
6.285	0.665
6.290	0.475
6.295	0.607
6.300	0.627
6.305	0.319
6.310	0.842
6.315	0.359
6.320	0.188
6.325	0.708
6.330	0.257
6.335	1.112
6.340	0.419
6.345	0.290
6.350	0.622
6.355	1.163
6.360	0.485
6.365	0.281
6.370	0.593
6.375	0.417
6.380	0.900
6.385	0.537
6.390	0.351
6.395	1.078
6.400	0.776
6.405	0.578
6.410	1.101
6.415	0.539
6.420	0.325
6.425	0.237
6.430	0.896
6.435	1.290
6.440	0.105
6.445	0.136
6.450	0.821
6.455	0.206
6.460	0.943
6.465	0.314
6.470	0.154
6.475	0.362
6.480	0.190
6.485	0.544
6.490	0.270
6.495	1.084
6.500	1.319
6.505	1.233
6.510	0.808
6.515	0.303
6.520	0.486
6.525	0.050
6.530	0.617
6.535	0.252
6.540	0.389
6.545	0.584
6.550	0.997
6.555	0.306
6.560	0.339
6.565	0.983
6.570	0.650
6.575	0.498
6.580	0.738
6.585	0.141
6.590	0.640
6.595	0.081
6.600	0.136
6.605	0.387
6.610	0.468
6.615	0.362
6.620	0.797
6.625	0.354
6.630	0.251
6.635	0.409
6.640	0.905
6.645	0.177
6.650	0.174
6.655	0.490
6.660	0.239
6.665	1.300
6.670	1.346
6.675	0.897
6.680	0.817
6.685	0.621
6.690	1.011
6.695	1.259
6.700	0.815
6.705	0.456
6.710	0.740
6.715	0.897
6.720	0.710
6.725	0.579
6.730	0.932
6.735	0.587
6.740	0.483
6.745	0.378
6.750	0.398
6.755	0.176
6.760	0.496
6.765	0.588
6.770	0.877
6.775	0.654
6.780	0.531
6.785	0.532
6.790	1.268
6.795	0.175
6.800	0.503
6.805	0.341
6.810	1.008
6.815	1.375
6.820	0.930
6.825	0.628
6.830	1.115
6.835	0.500
6.840	0.474
6.845	1.141
6.850	0.795
6.855	0.768
6.860	1.120
6.865	0.565
6.870	1.611
6.875	0.231
6.880	0.242
6.885	0.812
6.890	0.740
6.895	0.717
6.900	0.248
6.905	0.379
6.910	0.625
6.915	0.883
6.920	0.499
6.925	0.817
6.930	0.491
6.935	0.545
6.940	0.445
6.945	0.495
6.950	0.721
6.955	0.901
6.960	0.781
6.965	0.480
6.970	1.185
6.975	0.096
6.980	0.612
6.985	0.230
6.990	0.213
6.995	1.604
7.000	0.286
7.005	1.100
7.010	0.808
7.015	0.380
7.020	0.481
7.025	0.563
7.030	0.853
7.035	1.199
7.040	0.851
7.045	0.394
7.050	0.329
7.055	0.170
7.060	0.275
7.065	0.081
7.070	0.961
7.075	1.342
7.080	0.856
7.085	0.491
7.090	1.046
7.095	0.828
7.100	0.530
7.105	0.419
7.110	0.990
7.115	0.538
7.120	0.389
7.125	0.184
7.130	0.559
7.135	0.645
7.140	0.931
7.145	1.362
7.150	0.239
7.155	1.057
7.160	0.666
7.165	0.627
7.170	0.380
7.175	0.662
7.180	0.533
7.185	1.237
7.190	0.968
7.195	0.813
7.200	0.076
7.205	0.840
7.210	0.538
7.215	0.214
7.220	0.793
7.225	0.528
7.230	0.996
7.235	1.044
7.240	0.620
7.245	0.264
7.250	1.415
7.255	1.142
7.260	0.662
7.265	0.735
7.270	0.582
7.275	0.513
7.280	0.406
7.285	0.399
7.290	0.713
7.295	0.115
7.300	0.403
7.305	2.413
7.310	0.731
7.315	0.229
7.320	0.820
7.325	0.376
7.330	0.866
7.335	0.945
7.340	0.646
7.345	0.606
7.350	0.578
7.355	1.637
7.360	0.721
7.365	0.129
7.370	0.602
7.375	0.278
7.380	0.292
7.385	0.590
7.390	1.406
7.395	0.899
7.400	0.702
7.405	1.087
7.410	0.964
7.415	0.672
7.420	0.428
7.425	1.216
7.430	0.392
7.435	0.473
7.440	0.669
7.445	1.210
7.450	0.776
7.455	0.183
7.460	0.978
7.465	0.282
7.470	0.877
7.475	0.389
7.480	0.790
7.485	0.476
7.490	0.837
7.495	0.394
7.500	0.791
7.505	0.550
7.510	0.391
7.515	0.217
7.520	0.072
7.525	0.182
7.530	0.401
7.535	0.506
7.540	0.350
7.545	0.374
7.550	0.709
7.555	0.772
7.560	0.232
7.565	0.889
7.570	0.398
7.575	1.181
7.580	0.563
7.585	0.793
7.590	0.644
7.595	0.336
7.600	0.674
7.605	1.074
7.610	1.489
7.615	0.903
7.620	0.553
7.625	0.949
7.630	0.376
7.635	0.580
7.640	0.585
7.645	1.582
7.650	0.431
7.655	0.631
7.660	1.431
7.665	1.107
7.670	0.621
7.675	0.608
7.680	0.345
7.685	0.507
7.690	0.165
7.695	0.237
7.700	0.482
7.705	0.873
7.710	0.908
7.715	1.593
7.720	0.670
7.725	0.366
7.730	0.398
7.735	0.414
7.740	0.557
7.745	1.404
7.750	0.380
7.755	0.580
7.760	0.155
7.765	0.168
7.770	0.272
7.775	0.886
7.780	0.305
7.785	0.739
7.790	0.805
7.795	0.451
7.800	0.393
7.805	0.504
7.810	0.388
7.815	1.054
7.820	0.816
7.825	0.702
7.830	0.622
7.835	0.450
7.840	1.171
7.845	0.173
7.850	0.518
7.855	1.227
7.860	0.508
7.865	0.853
7.870	1.234
7.875	0.284
7.880	0.582
7.885	0.328
7.890	0.604
7.895	0.286
7.900	0.422
7.905	0.888
7.910	0.614
7.915	0.792
7.920	0.176
7.925	0.313
7.930	0.654
7.935	0.672
7.940	0.309
7.945	1.314
7.950	0.285
7.955	0.915
7.960	0.540
7.965	0.690
7.970	0.224
7.975	0.535
7.980	0.751
7.985	1.242
7.990	1.402
7.995	0.734
8.000	0.483
8.005	0.352
8.010	0.310
8.015	0.974
8.020	0.503
8.025	0.093
8.030	1.645
8.035	0.325
8.040	0.413
8.045	0.408
8.050	0.315
8.055	0.444
8.060	0.277
8.065	0.634
8.070	0.340
8.075	0.305
8.080	1.262
8.085	0.766
8.090	0.337
8.095	1.129
8.100	0.729
8.105	0.596
8.110	0.439
8.115	0.163
8.120	0.820
8.125	0.214
8.130	0.783
8.135	0.467
8.140	0.747
8.145	0.612
8.150	0.445
8.155	0.857
8.160	0.703
8.165	0.216
8.170	0.955
8.175	0.608
8.180	0.679
8.185	0.062
8.190	0.847
8.194	0.487
8.199	1.204
8.204	0.502
8.209	0.463
8.214	0.616
8.219	1.053
8.224	0.846
8.229	0.566
8.234	0.691
8.239	0.446
8.244	0.403
8.249	0.345
8.254	0.515
8.259	0.429
8.264	0.575
8.269	0.547
8.274	0.554
8.279	0.393
8.284	0.587
8.289	0.624
8.294	0.960
8.299	0.361
8.304	0.982
8.309	0.687
8.314	0.848
8.319	0.860
8.324	0.593
8.329	0.847
8.334	0.536
8.339	0.700
8.344	1.510
8.349	0.580
8.354	0.862
8.359	0.948
8.364	0.488
8.369	0.488
8.374	0.633
8.379	0.552
8.384	1.596
8.389	0.540
8.394	0.517
8.399	0.562
8.404	1.311
8.409	0.711
8.414	1.228
8.419	0.584
8.424	0.740
8.429	0.762
8.434	0.049
8.439	0.644
8.444	0.790
8.449	0.897
8.454	0.509
8.459	0.935
8.464	0.405
8.469	0.867
8.474	0.708
8.479	1.106
8.484	0.410
8.489	0.835
8.494	0.226
8.499	0.540
8.504	0.394
8.509	0.586
8.514	0.936
8.519	0.544
8.524	0.138
8.529	0.410
8.534	0.216
8.539	0.489
8.544	0.976
8.549	0.605
8.554	0.637
8.559	0.662
8.564	0.647
8.569	0.838
8.574	0.555
8.579	0.445
8.584	1.302
8.589	1.038
8.594	0.149
8.599	0.067
8.604	0.546
8.609	0.425
8.614	0.556
8.619	1.486
8.624	0.807
8.629	0.916
8.634	0.243
8.639	0.919
8.644	0.579
8.649	0.856
8.654	0.657
8.659	0.520
8.664	0.518
8.669	0.259
8.674	0.870
8.679	0.675
8.684	0.396
8.689	0.657
8.694	0.857
8.699	0.898
8.704	0.098
8.709	0.214
8.714	0.694
8.719	0.498
8.724	0.705
8.729	0.706
8.734	0.914
8.739	0.428
8.744	0.254
8.749	0.896
8.754	0.731
8.759	0.402
8.764	0.570
8.769	1.001
8.774	0.881
8.779	0.480
8.784	0.904
8.789	0.826
8.794	0.439
8.799	0.649
8.804	0.137
8.809	0.726
8.814	0.750
8.819	0.563
8.824	1.181
8.829	0.464
8.834	0.383
8.839	0.356
8.844	0.598
8.849	0.340
8.854	0.864
8.859	0.296
8.864	1.072
8.869	0.663
8.874	0.790
8.879	1.319
8.884	0.710
8.889	0.578
8.894	0.993
8.899	0.469
8.904	0.201
8.909	0.456
8.914	0.798
8.919	0.589
8.924	0.313
8.929	0.926
8.934	0.165
8.939	1.141
8.944	0.485
8.949	0.764
8.954	0.954
8.959	0.338
8.964	0.600
8.969	0.345
8.974	0.820
8.979	0.562
8.984	0.911
8.989	0.600
8.994	0.993
8.999	0.672
9.004	0.419
9.009	0.737
9.014	1.095
9.019	0.075
9.024	0.492
9.029	1.171
9.034	0.661
9.039	1.286
9.044	0.349
9.049	0.815
9.054	0.916
9.059	0.523
9.064	0.616
9.069	0.452
9.074	1.121
9.079	1.817
9.084	0.265
9.089	0.790
9.094	0.144
9.099	0.542
9.104	0.717
9.109	1.143
9.114	0.295
9.119	0.421
9.124	1.159
9.129	0.335
9.134	0.509
9.139	0.403
9.144	0.544
9.149	0.198
9.154	0.555
9.159	0.661
9.164	0.174
9.169	1.140
9.174	0.986
9.179	0.554
9.184	0.883
9.189	0.582
9.194	0.270
9.199	0.908
9.204	0.805
9.209	0.318
9.214	0.534
9.219	1.017
9.224	0.398
9.229	1.668
9.234	0.437
9.239	0.695
9.244	0.512
9.249	0.735
9.254	1.431
9.259	0.326
9.264	0.765
9.269	0.782
9.274	0.267
9.279	0.423
9.284	0.171
9.289	0.634
9.294	0.357
9.299	0.932
9.304	0.901
9.309	0.690
9.314	0.506
9.319	1.115
9.324	0.327
9.329	0.399
9.334	0.701
9.339	1.037
9.344	0.514
9.349	0.911
9.354	0.689
9.359	0.769
9.364	0.436
9.369	1.299
9.374	0.763
9.379	0.487
9.384	0.280
9.389	1.335
9.394	0.526
9.399	0.349
9.404	0.333
9.409	1.840
9.414	0.806
9.419	0.841
9.424	0.708
9.429	0.780
9.434	1.686
9.439	0.916
9.444	0.767
9.449	0.228
9.454	0.228
9.459	0.766
9.464	0.425
9.469	0.669
9.474	0.326
9.479	0.432
9.484	0.639
9.489	0.367
9.494	0.378
9.499	1.163
9.504	0.228
9.509	0.779
9.514	0.436
9.519	0.845
9.524	0.585
9.529	0.627
9.534	0.212
9.539	0.752
9.544	0.690
9.549	0.592
9.554	1.289
9.559	0.628
9.564	1.152
9.569	0.336
9.574	0.896
9.579	0.562
9.584	0.855
9.589	0.211
9.594	1.201
9.599	0.187
9.604	0.491
9.609	1.392
9.614	0.226
9.619	0.323
9.624	0.853
9.629	0.449
9.634	0.720
9.639	0.209
9.644	0.640
9.649	1.085
9.654	1.359
9.659	0.588
9.664	0.302
9.669	0.281
9.674	1.146
9.679	0.337
9.684	0.446
9.689	0.574
9.694	0.551
9.699	0.540
9.704	0.373
9.709	0.593
9.714	0.412
9.719	0.397
9.724	0.121
9.729	0.493
9.734	0.955
9.739	1.558
9.744	1.014
9.749	0.069
9.754	1.096
9.759	0.097
9.764	0.899
9.769	0.887
9.774	0.432
9.779	0.758
9.784	0.954
9.789	0.358
9.794	0.952
9.799	0.576
9.804	1.067
9.809	0.626
9.814	0.549
9.819	0.726
9.824	0.530
9.829	1.347
9.834	0.981
9.839	0.285
9.844	0.568
9.849	0.713
9.854	0.753
9.859	1.059
9.864	1.082
9.869	0.536
9.874	0.180
9.879	0.401
9.884	0.449
9.889	1.047
9.894	0.356
9.899	0.518
9.904	0.634
9.909	0.641
9.914	1.094
9.919	0.294
9.924	0.461
9.929	0.772
9.934	1.562
9.939	0.199
9.944	0.347
9.949	0.629
9.954	0.662
9.959	1.003
9.964	0.327
9.969	0.132
9.974	0.709
9.979	1.000
9.984	0.823
9.989	0.591
9.994	0.828
[truncated: 1 more rows]
