# Supplementary material for: Chemometric Analysis of a Ternary Mixture of Caffeine, Quinic Acid, and Nicotinic Acid by Terahertz Spectroscopy
Source: ACS Omega. 2022 Sep 27;7(40):35783–91. doi: 10.1021/acsomega.2c03808 (PMC9558605; doi:10.1021/acsomega.2c03808)
Supplement: Supplementary file 2 — ao2c03808_si_002.zip [file ao2c03808_si_002.zip › data_and_codes/extended_data/id0-48_run001/fda-8-1.csv]

0.000	1414.493
0.005	733.555
0.010	660.651
0.015	1128.453
0.020	1567.566
0.025	231.721
0.030	614.126
0.035	721.743
0.040	524.500
0.045	1131.426
0.050	954.196
0.055	1464.757
0.060	534.445
0.065	139.337
0.070	1020.283
0.075	923.084
0.080	1116.878
0.085	1040.830
0.090	115.601
0.095	497.128
0.100	720.351
0.105	1290.726
0.110	1751.370
0.115	1632.722
0.120	3692.949
0.125	3083.304
0.130	1920.347
0.135	3193.576
0.140	3567.285
0.145	3886.141
0.150	4177.008
0.155	3995.388
0.160	3555.349
0.165	2726.670
0.170	2324.739
0.175	3561.020
0.180	4052.531
0.185	3570.677
0.190	4712.002
0.195	6140.538
0.200	6643.378
0.205	6046.309
0.210	6408.138
0.215	6136.449
0.220	6993.335
0.225	6754.671
0.230	7674.258
0.235	9086.280
0.240	8266.066
0.245	7999.735
0.250	7898.126
0.255	7885.782
0.260	7589.340
0.265	8413.826
0.270	8311.617
0.275	9850.929
0.280	9558.403
0.285	8557.596
0.290	8918.480
0.295	9503.343
0.300	9180.526
0.305	9055.424
0.310	9815.468
0.315	9370.024
0.320	9625.954
0.325	9473.423
0.330	10090.742
0.335	9451.017
0.340	9455.158
0.345	9153.742
0.350	10083.418
0.355	10129.074
0.360	9225.166
0.365	10144.066
0.370	10745.061
0.375	10508.034
0.380	9550.972
0.385	9802.595
0.390	9589.239
0.395	9733.314
0.400	9242.341
0.405	9532.520
0.410	9566.957
0.415	9567.947
0.420	9163.481
0.425	9050.138
0.430	9282.511
0.435	8772.132
0.440	8780.965
0.445	9376.103
0.450	9662.595
0.455	9054.850
0.460	9633.474
0.465	9132.146
0.470	9154.788
0.475	9168.789
0.480	9272.956
0.485	9470.771
0.490	9399.602
0.495	9144.786
0.500	8939.603
0.505	9121.346
0.510	9017.242
0.515	8995.562
0.520	8886.813
0.525	8747.816
0.530	8443.870
0.535	8448.465
0.540	8773.883
0.545	8480.665
0.550	7475.612
0.555	5139.258
0.560	3451.473
0.565	6839.017
0.570	7842.008
0.575	8251.595
0.580	8702.437
0.585	8535.992
0.590	8434.601
0.595	8664.079
0.600	8792.677
0.605	8351.449
0.610	8509.538
0.615	8507.073
0.620	8136.973
0.625	8038.797
0.630	7931.541
0.635	7856.494
0.640	7624.047
0.645	7519.303
0.650	7300.841
0.655	7585.841
0.660	7319.961
0.665	7053.632
0.670	7206.686
0.675	7299.707
0.680	7165.598
0.685	7110.052
0.690	7042.332
0.695	7133.272
0.700	7074.487
0.705	6703.088
0.710	6887.903
0.715	6862.638
0.720	6636.513
0.725	6658.617
0.730	6495.009
0.735	6385.636
0.740	6401.930
0.745	5824.041
0.750	4625.824
0.755	3132.744
0.760	4991.520
0.765	5499.659
0.770	5541.807
0.775	5697.099
0.780	5720.692
0.785	5567.026
0.790	5443.662
0.795	5643.331
0.800	5452.422
0.805	5379.218
0.810	5399.390
0.815	5358.450
0.820	5382.839
0.825	5376.846
0.830	5151.064
0.835	5243.192
0.840	5298.542
0.845	5027.178
0.850	4978.310
0.855	5091.134
0.860	4922.116
0.865	4888.843
0.870	4795.685
0.875	4751.765
0.880	4728.142
0.885	4599.525
0.890	4537.076
0.895	4578.962
0.900	4426.422
0.905	4316.548
0.910	4430.283
0.915	4319.591
0.920	4194.630
0.925	4228.554
0.930	4254.932
0.935	4245.059
0.940	4195.749
0.945	4096.877
0.950	4132.954
0.955	4122.520
0.960	3948.912
0.965	3894.846
0.970	3833.208
0.975	3799.836
0.980	3527.475
0.985	3263.040
0.990	2185.168
0.995	2897.183
1.000	3164.892
1.005	3466.986
1.010	3451.052
1.015	3240.847
1.020	3293.781
1.025	3330.372
1.030	3263.144
1.035	3150.108
1.040	3113.061
1.045	3177.867
1.050	3158.216
1.055	2975.135
1.060	3050.739
1.065	3058.614
1.070	2936.071
1.075	2795.390
1.080	2747.033
1.085	2567.967
1.090	2144.769
1.095	1022.964
1.100	147.128
1.105	890.835
1.110	1463.980
1.115	789.853
1.120	1501.845
1.125	2083.801
1.130	2275.076
1.135	2284.215
1.140	2215.827
1.145	2154.148
1.150	1845.259
1.155	1038.538
1.160	714.347
1.165	98.215
1.170	596.455
1.175	1503.727
1.180	1894.097
1.185	2078.626
1.190	2157.728
1.195	2062.047
1.200	2048.554
1.205	1724.538
1.210	623.097
1.215	1360.633
1.220	1766.014
1.225	1711.514
1.230	919.113
1.235	1210.957
1.240	1712.713
1.245	1955.134
1.250	1962.951
1.255	1996.295
1.260	1993.765
1.265	1939.014
1.270	2004.681
1.275	1961.282
1.280	1831.398
1.285	1912.534
1.290	1962.903
1.295	1835.806
1.300	1885.831
1.305	1898.707
1.310	1840.449
1.315	1836.323
1.320	1790.958
1.325	1586.750
1.330	1717.128
1.335	1702.590
1.340	1706.187
1.345	1736.316
1.350	1606.078
1.355	1602.571
1.360	1647.934
1.365	1584.295
1.370	1543.597
1.375	1570.325
1.380	1569.252
1.385	1505.741
1.390	1490.206
1.395	1455.374
1.400	1386.909
1.405	1173.772
1.410	487.641
1.415	35.981
1.420	757.469
1.425	1222.216
1.430	1401.832
1.435	1510.317
1.440	1504.958
1.445	1457.810
1.450	1501.927
1.455	1517.099
1.460	1442.749
1.465	1438.310
1.470	1453.401
1.475	1398.188
1.480	1370.468
1.485	1362.014
1.490	1364.392
1.495	1340.001
1.500	1297.463
1.505	1319.010
1.510	1328.924
1.515	1297.635
1.520	1284.621
1.525	1317.418
1.530	1302.563
1.535	1278.586
1.540	1259.398
1.545	1201.175
1.550	1237.957
1.555	1200.540
1.560	1176.684
1.565	1207.356
1.570	1164.707
1.575	1107.947
1.580	1115.641
1.585	1090.627
1.590	1006.353
1.595	954.150
1.600	803.466
1.605	270.920
1.610	493.533
1.615	800.020
1.620	900.512
1.625	912.376
1.630	886.226
1.635	873.788
1.640	851.622
1.645	775.072
1.650	707.677
1.655	562.413
1.660	204.090
1.665	48.595
1.670	31.312
1.675	49.505
1.680	88.360
1.685	334.568
1.690	509.403
1.695	582.227
1.700	571.175
1.705	511.963
1.710	350.881
1.715	66.404
1.720	29.292
1.725	60.590
1.730	250.761
1.735	459.713
1.740	569.213
1.745	621.556
1.750	654.920
1.755	644.441
1.760	629.033
1.765	360.647
1.770	457.042
1.775	570.918
1.780	605.467
1.785	589.388
1.790	550.993
1.795	383.624
1.800	134.096
1.805	273.710
1.810	463.653
1.815	523.000
1.820	534.417
1.825	542.523
1.830	537.643
1.835	528.724
1.840	518.730
1.845	514.298
1.850	498.617
1.855	475.261
1.860	439.466
1.865	319.728
1.870	79.549
1.875	76.531
1.880	295.732
1.885	404.581
1.890	438.148
1.895	454.328
1.900	456.212
1.905	443.222
1.910	413.491
1.915	369.563
1.920	159.304
1.925	9.867
1.930	233.359
1.935	347.484
1.940	385.500
1.945	398.948
1.950	396.927
1.955	397.981
1.960	394.713
1.965	390.370
1.970	389.732
1.975	390.200
1.980	383.018
1.985	382.616
1.990	379.909
1.995	372.073
2.000	364.737
2.005	357.759
2.010	347.423
2.015	342.822
2.020	277.110
2.025	296.927
2.030	304.204
2.035	283.515
2.040	218.083
2.045	56.109
2.050	158.050
2.055	234.612
2.060	256.227
2.065	254.659
2.070	241.411
2.075	184.252
2.080	82.078
2.085	174.875
2.090	209.602
2.095	216.787
2.100	214.392
2.105	210.524
2.110	205.386
2.115	202.112
2.120	199.906
2.125	198.481
2.130	195.461
2.135	194.758
2.140	192.880
2.145	185.001
2.150	172.717
2.155	158.769
2.160	118.956
2.165	33.406
2.170	4.158
2.175	50.101
2.180	104.051
2.185	128.614
2.190	126.765
2.195	63.528
2.200	8.473
2.205	27.791
2.210	83.557
2.215	106.305
2.220	59.155
2.225	8.447
2.230	15.593
2.235	68.834
2.240	100.003
2.245	107.197
2.250	102.040
2.255	96.421
2.260	68.579
2.265	15.945
2.270	9.552
2.275	20.539
2.280	64.789
2.285	94.981
2.290	112.695
2.295	120.010
2.300	124.743
2.305	129.747
2.310	132.582
2.315	135.443
2.320	125.301
2.325	118.517
2.330	127.205
2.335	128.895
2.340	124.191
2.345	87.454
2.350	15.726
2.355	73.571
2.360	103.500
2.365	94.947
2.370	35.810
2.375	51.777
2.380	90.033
2.385	91.673
2.390	38.881
2.395	3.411
2.400	12.087
2.405	42.639
2.410	79.351
2.415	97.966
2.420	108.251
2.425	109.579
2.430	104.388
2.435	90.841
2.440	106.243
2.445	109.581
2.450	89.603
2.455	87.820
2.460	61.005
2.465	14.924
2.470	10.330
2.475	30.016
2.480	64.830
2.485	87.006
2.490	96.323
2.495	99.103
2.500	100.428
2.505	100.640
2.510	98.320
2.515	96.330
2.520	95.325
2.525	94.993
2.530	94.469
2.535	92.035
2.540	89.526
2.545	88.773
2.550	87.062
2.555	85.772
2.560	83.518
2.565	83.186
2.570	72.604
2.575	68.798
2.580	73.134
2.585	75.480
2.590	74.693
2.595	70.831
2.600	68.410
2.605	65.536
2.610	60.535
2.615	55.721
2.620	50.261
2.625	40.612
2.630	19.461
2.635	4.423
2.640	0.944
2.645	1.871
2.650	1.829
2.655	6.555
2.660	13.035
2.665	14.614
2.670	5.881
2.675	21.518
2.680	31.989
2.685	31.972
2.690	14.604
2.695	11.799
2.700	29.583
2.705	38.187
2.710	40.379
2.715	39.927
2.720	39.681
2.725	38.282
2.730	37.955
2.735	36.606
2.740	33.788
2.745	29.463
2.750	27.875
2.755	23.807
2.760	20.191
2.765	12.021
2.770	2.342
2.775	1.646
2.780	0.455
2.785	1.255
2.790	5.559
2.795	11.165
2.800	16.222
2.805	20.543
2.810	23.324
2.815	26.106
2.820	28.534
2.825	28.551
2.830	29.883
2.835	30.961
2.840	30.595
2.845	30.445
2.850	30.612
2.855	29.806
2.860	28.817
2.865	28.093
2.870	26.204
2.875	25.278
2.880	14.955
2.885	3.536
2.890	3.925
2.895	5.393
2.900	14.334
2.905	18.640
2.910	20.579
2.915	22.072
2.920	22.953
2.925	23.034
2.930	21.667
2.935	20.730
2.940	19.742
2.945	18.272
2.950	18.069
2.955	14.976
2.960	12.245
2.965	4.152
2.970	1.041
2.975	1.737
2.980	2.562
2.985	3.148
2.990	5.121
2.995	7.273
3.000	4.753
3.005	1.911
3.010	0.445
3.015	1.138
3.020	1.341
3.025	1.732
3.030	1.184
3.035	5.237
3.040	5.490
3.045	2.422
3.050	2.227
3.055	2.020
3.060	6.574
3.065	7.789
3.070	7.189
3.075	8.683
3.080	7.616
3.085	9.140
3.090	8.039
3.095	8.313
3.100	9.304
3.105	8.207
3.110	8.446
3.115	10.355
3.120	9.510
3.125	8.224
3.130	5.230
3.135	2.332
3.140	0.767
3.145	0.414
3.150	3.674
3.155	2.923
3.160	5.331
3.165	2.783
3.170	0.962
3.175	0.673
3.180	2.060
3.185	3.468
3.190	2.876
3.195	4.288
3.200	6.567
3.205	6.918
3.210	7.505
3.215	4.525
3.220	3.765
3.225	6.723
3.230	6.910
3.235	3.445
3.240	1.148
3.245	4.052
3.250	5.759
3.255	6.591
3.260	6.611
3.265	6.582
3.270	7.711
3.275	7.155
3.280	6.937
3.285	7.594
3.290	6.512
3.295	5.899
3.300	6.858
3.305	6.406
3.310	6.933
3.315	6.838
3.320	6.223
3.325	5.072
3.330	3.409
3.335	1.274
3.340	0.381
3.345	2.357
3.350	1.541
3.355	4.405
3.360	4.960
3.365	4.613
3.370	4.507
3.375	5.075
3.380	4.925
3.385	4.938
3.390	5.540
3.395	5.180
3.400	4.668
3.405	4.740
3.410	4.977
3.415	4.791
3.420	6.035
3.425	4.677
3.430	5.011
3.435	4.891
3.440	5.071
3.445	5.907
3.450	3.942
3.455	5.209
3.460	5.204
3.465	5.193
3.470	3.735
3.475	4.099
3.480	4.592
3.485	5.339
3.490	3.919
3.495	5.806
3.500	3.994
3.505	1.546
3.510	4.242
3.515	3.985
3.520	4.335
3.525	3.641
3.530	3.596
3.535	5.163
3.540	2.081
3.545	0.365
3.550	0.810
3.555	1.578
3.560	3.997
3.565	4.012
3.570	4.551
3.575	2.610
3.580	3.234
3.585	3.314
3.590	2.825
3.595	2.721
3.600	1.678
3.605	1.054
3.610	0.644
3.615	1.009
3.620	1.005
3.625	0.158
3.630	1.724
3.635	1.322
3.640	2.074
3.645	1.517
3.650	0.397
3.655	0.144
3.660	0.093
3.665	1.040
3.670	1.030
3.675	0.588
3.680	0.211
3.685	1.653
3.690	0.981
3.695	1.026
3.700	0.356
3.705	2.326
3.710	1.959
3.715	2.498
3.720	3.636
3.725	2.298
3.730	1.843
3.735	1.955
3.740	1.583
3.745	2.217
3.750	1.315
3.755	1.654
3.760	2.059
3.765	2.073
3.770	2.887
3.775	1.943
3.780	2.120
3.785	1.353
3.790	1.480
3.795	1.791
3.800	0.530
3.805	0.513
3.810	1.412
3.815	1.231
3.820	1.069
3.825	1.705
3.830	1.516
3.835	2.208
3.840	1.869
3.845	0.953
3.850	0.434
3.855	1.108
3.860	2.242
3.865	1.316
3.870	1.932
3.875	1.370
3.880	1.585
3.885	1.955
3.890	1.329
3.895	1.481
3.900	2.232
3.905	0.963
3.910	3.028
3.915	2.192
3.920	1.755
3.925	1.022
3.930	0.954
3.935	1.244
3.940	1.427
3.945	1.728
3.950	1.229
3.955	0.495
3.960	0.728
3.965	0.664
3.970	0.866
3.975	0.633
3.980	1.294
3.985	1.743
3.990	0.580
3.995	0.423
4.000	0.907
4.005	1.039
4.010	0.419
4.015	0.570
4.020	1.111
4.025	1.453
4.030	0.356
4.035	0.678
4.040	0.448
4.045	1.071
4.050	0.939
4.055	0.931
4.060	0.724
4.065	1.418
4.070	0.249
4.075	0.590
4.080	1.112
4.085	0.400
4.090	1.741
4.095	0.424
4.100	1.177
4.105	0.379
4.110	1.241
4.115	1.632
4.120	1.032
4.125	1.873
4.130	1.461
4.135	1.382
4.140	0.554
4.145	0.207
4.150	0.970
4.155	0.880
4.160	0.699
4.165	1.029
4.170	0.620
4.175	0.112
4.180	1.893
4.185	0.494
4.190	0.372
4.195	1.038
4.200	0.639
4.205	1.168
4.210	1.461
4.215	0.438
4.220	1.320
4.225	0.990
4.230	0.255
4.235	0.818
4.240	0.937
4.245	0.244
4.250	1.055
4.255	0.534
4.260	0.764
4.265	0.553
4.270	0.762
4.275	0.966
4.280	0.789
4.285	0.185
4.290	1.254
4.295	0.320
4.300	0.653
4.305	0.966
4.310	0.948
4.315	0.518
4.320	0.519
4.325	0.221
4.330	1.256
4.335	0.108
4.340	0.557
4.345	0.934
4.350	0.842
4.355	0.273
4.360	0.428
4.365	1.523
4.370	0.815
4.375	1.005
4.380	0.453
4.385	0.323
4.390	0.615
4.395	0.312
4.400	1.018
4.405	0.857
4.410	0.285
4.415	0.321
4.420	0.198
4.425	0.487
4.430	0.768
4.435	0.551
4.440	1.568
4.445	0.629
4.450	0.612
4.455	0.787
4.460	0.197
4.465	0.514
4.470	0.796
4.475	0.578
4.480	0.642
4.485	0.610
4.490	0.762
4.495	0.316
4.500	0.122
4.505	0.348
4.510	1.003
4.515	0.391
4.520	0.854
4.525	0.899
4.530	0.806
4.535	0.892
4.540	0.268
4.545	0.389
4.550	0.259
4.555	1.400
4.560	0.591
4.565	1.017
4.570	0.483
4.575	0.284
4.580	0.520
4.585	0.372
4.590	0.563
4.595	0.283
4.600	0.836
4.605	0.343
4.610	0.075
4.615	0.516
4.620	0.525
4.625	0.533
4.630	0.603
4.635	0.947
4.640	0.213
4.645	0.286
4.650	0.944
4.655	0.318
4.660	0.278
4.665	0.700
4.670	0.381
4.675	0.409
4.680	1.220
4.685	0.197
4.690	0.902
4.695	0.655
4.700	0.605
4.705	0.598
4.710	0.951
4.715	0.610
4.720	0.368
4.725	0.662
4.730	0.597
4.735	0.768
4.740	0.820
4.745	0.970
4.750	0.384
4.755	0.712
4.760	0.889
4.765	1.022
4.770	0.251
4.775	0.893
4.780	0.173
4.785	0.634
4.790	0.257
4.795	0.259
4.800	0.941
4.805	0.275
4.810	0.618
4.815	1.177
4.820	0.644
4.825	0.522
4.830	0.862
4.835	0.710
4.840	0.679
4.845	1.142
4.850	1.189
4.855	0.773
4.860	0.645
4.865	0.885
4.870	0.665
4.875	0.375
4.880	0.323
4.885	0.466
4.890	0.904
4.895	0.510
4.900	1.022
4.905	1.122
4.910	0.817
4.915	1.326
4.920	0.668
4.925	1.187
4.930	0.670
4.935	0.164
4.940	1.051
4.945	0.778
4.950	1.320
4.955	0.542
4.960	0.509
4.965	0.206
4.970	0.269
4.975	0.389
4.980	0.786
4.985	0.573
4.990	0.579
4.995	1.046
5.000	0.318
5.005	0.735
5.010	0.642
5.015	0.842
5.020	0.298
5.025	0.911
5.030	0.960
5.035	0.317
5.040	0.380
5.045	0.690
5.050	0.329
5.055	0.490
5.060	1.213
5.065	0.220
5.070	0.633
5.075	0.453
5.080	0.853
5.085	0.158
5.090	0.184
5.095	0.622
5.100	1.194
5.105	0.521
5.110	0.813
5.115	0.468
5.120	1.399
5.125	0.632
5.130	0.235
5.135	0.384
5.140	0.166
5.145	0.478
5.150	0.405
5.155	0.343
5.160	1.368
5.165	0.628
5.170	1.162
5.175	0.568
5.180	0.932
5.185	0.664
5.190	0.671
5.195	0.078
5.200	0.667
5.205	0.895
5.210	0.448
5.215	0.309
5.220	0.331
5.225	0.283
5.230	0.348
5.235	0.695
5.240	0.017
5.245	0.892
5.250	1.058
5.255	1.224
5.260	0.392
5.265	0.681
5.270	0.336
5.275	0.835
5.280	0.589
5.285	0.805
5.290	0.281
5.295	0.056
5.300	1.114
5.305	1.353
5.310	0.233
5.315	0.325
5.320	0.498
5.325	0.374
5.330	0.723
5.335	0.837
5.340	0.687
5.345	0.793
5.350	0.387
5.355	1.607
5.360	0.600
5.365	0.623
5.370	0.237
5.375	1.134
5.380	0.723
5.385	0.185
5.390	0.606
5.395	1.098
5.400	0.670
5.405	0.611
5.410	0.486
5.415	0.292
5.420	0.923
5.425	0.371
5.430	0.443
5.435	1.041
5.440	0.223
5.445	0.359
5.450	0.677
5.455	0.907
5.460	1.191
5.465	1.422
5.470	0.875
5.475	1.242
5.480	0.530
5.485	0.323
5.490	0.266
5.495	0.269
5.500	0.184
5.505	0.756
5.510	0.719
5.515	0.171
5.520	0.366
5.525	0.957
5.530	0.563
5.535	0.898
5.540	0.310
5.545	1.086
5.550	0.203
5.555	0.855
5.560	1.135
5.565	0.663
5.570	0.491
5.575	0.094
5.580	0.257
5.585	1.338
5.590	0.422
5.595	0.637
5.600	0.720
5.605	1.195
5.610	0.464
5.615	1.386
5.620	0.228
5.625	0.118
5.630	1.292
5.635	0.150
5.640	0.735
5.645	0.652
5.650	0.750
5.655	0.185
5.660	1.110
5.665	0.502
5.670	0.897
5.675	0.820
5.680	0.406
5.685	1.078
5.690	0.080
5.695	0.794
5.700	0.272
5.705	0.566
5.710	0.953
5.715	0.918
5.720	0.397
5.725	1.133
5.730	0.989
5.735	0.054
5.740	0.845
5.745	0.281
5.750	0.200
5.755	0.576
5.760	0.276
5.765	0.497
5.770	0.610
5.775	1.196
5.780	0.646
5.785	0.706
5.790	0.629
5.795	1.187
5.800	1.710
5.805	0.420
5.810	0.237
5.815	0.802
5.820	0.444
5.825	1.100
5.830	0.686
5.835	0.434
5.840	0.446
5.845	0.610
5.850	0.210
5.855	0.687
5.860	1.575
5.865	1.383
5.870	0.153
5.875	0.442
5.880	0.582
5.885	0.598
5.890	0.208
5.895	0.252
5.900	0.371
5.905	0.558
5.910	0.818
5.915	0.825
5.920	0.447
5.925	0.496
5.930	0.749
5.935	0.865
5.940	1.182
5.945	0.567
5.950	0.630
5.955	0.069
5.960	0.985
5.965	0.375
5.970	0.515
5.975	1.180
5.980	0.232
5.985	0.680
5.990	0.640
5.995	0.343
6.000	0.493
6.005	0.446
6.010	0.408
6.015	0.460
6.020	0.670
6.025	0.770
6.030	1.388
6.035	0.531
6.040	0.523
6.045	0.635
6.050	0.990
6.055	0.835
6.060	0.846
6.065	1.117
6.070	0.713
6.075	0.534
6.080	0.895
6.085	0.367
6.090	0.646
6.095	0.319
6.100	0.674
6.105	1.168
6.110	1.315
6.115	0.286
6.120	0.566
6.125	0.445
6.130	0.193
6.135	0.888
6.140	1.036
6.145	0.536
6.150	0.580
6.155	0.548
6.160	0.278
6.165	0.713
6.170	0.751
6.175	0.724
6.180	0.288
6.185	1.141
6.190	0.896
6.195	0.877
6.200	0.127
6.205	0.472
6.210	0.526
6.215	0.481
6.220	0.508
6.225	0.699
6.230	0.849
6.235	0.473
6.240	0.726
6.245	0.368
6.250	0.442
6.255	0.126
6.260	0.805
6.265	0.593
6.270	0.568
6.275	0.903
6.280	0.754
6.285	0.895
6.290	0.480
6.295	0.143
6.300	0.251
6.305	0.632
6.310	0.839
6.315	1.208
6.320	0.742
6.325	1.191
6.330	0.595
6.335	0.428
6.340	0.227
6.345	1.198
6.350	0.634
6.355	0.583
6.360	0.539
6.365	1.143
6.370	0.449
6.375	0.651
6.380	0.535
6.385	0.292
6.390	0.510
6.395	0.202
6.400	0.140
6.405	0.643
6.410	0.827
6.415	0.076
6.420	0.222
6.425	0.373
6.430	0.417
6.435	0.666
6.440	0.576
6.445	0.782
6.450	1.142
6.455	0.537
6.460	0.156
6.465	0.251
6.470	1.343
6.475	0.508
6.480	0.186
6.485	0.155
6.490	0.585
6.495	0.605
6.500	0.225
6.505	1.459
6.510	1.268
6.515	0.751
6.520	0.666
6.525	0.697
6.530	0.364
6.535	1.066
6.540	0.621
6.545	0.321
6.550	0.501
6.555	0.620
6.560	0.719
6.565	0.721
6.570	0.412
6.575	0.651
6.580	0.617
6.585	1.038
6.590	0.819
6.595	0.697
6.600	0.521
6.605	0.160
6.610	1.073
6.615	0.893
6.620	0.660
6.625	0.392
6.630	0.779
6.635	0.828
6.640	0.939
6.645	0.121
6.650	1.415
6.655	0.324
6.660	0.055
6.665	1.170
6.670	0.976
6.675	1.365
6.680	0.366
6.685	0.382
6.690	0.971
6.695	0.299
6.700	0.267
6.705	0.416
6.710	1.077
6.715	0.267
6.720	0.147
6.725	0.710
6.730	0.067
6.735	0.335
6.740	0.471
6.745	0.097
6.750	0.828
6.755	0.142
6.760	1.004
6.765	0.485
6.770	0.483
6.775	0.033
6.780	1.277
6.785	0.692
6.790	0.599
6.795	0.625
6.800	1.212
6.805	0.629
6.810	0.915
6.815	0.238
6.820	0.403
6.825	0.450
6.830	0.159
6.835	0.123
6.840	0.703
6.845	0.944
6.850	0.462
6.855	0.322
6.860	0.412
6.865	1.339
6.870	0.343
6.875	0.436
6.880	1.268
6.885	0.188
6.890	0.463
6.895	0.370
6.900	0.191
6.905	0.070
6.910	0.986
6.915	0.622
6.920	0.915
6.925	0.720
6.930	0.168
6.935	0.304
6.940	0.841
6.945	0.882
6.950	0.602
6.955	1.453
6.960	0.154
6.965	0.581
6.970	0.408
6.975	0.177
6.980	0.601
6.985	0.442
6.990	0.725
6.995	1.253
7.000	0.476
7.005	0.619
7.010	0.636
7.015	1.151
7.020	0.763
7.025	0.128
7.030	0.680
7.035	0.261
7.040	0.918
7.045	0.573
7.050	0.474
7.055	0.235
7.060	0.314
7.065	0.456
7.070	0.533
7.075	0.376
7.080	0.818
7.085	0.662
7.090	0.541
7.095	1.333
7.100	1.127
7.105	0.254
7.110	0.351
7.115	0.221
7.120	0.373
7.125	0.504
7.130	0.822
7.135	0.745
7.140	0.999
7.145	0.279
7.150	0.590
7.155	0.885
7.160	0.393
7.165	0.661
7.170	1.457
7.175	0.277
7.180	1.034
7.185	1.190
7.190	0.773
7.195	0.611
7.200	1.008
7.205	0.626
7.210	0.545
7.215	0.599
7.220	0.497
7.225	0.488
7.230	1.153
7.235	1.496
7.240	0.773
7.245	0.539
7.250	1.210
7.255	0.655
7.260	0.483
7.265	0.606
7.270	0.625
7.275	0.561
7.280	0.922
7.285	0.978
7.290	0.599
7.295	0.773
7.300	0.901
7.305	0.353
7.310	0.575
7.315	0.753
7.320	0.857
7.325	1.230
7.330	0.767
7.335	0.877
7.340	0.313
7.345	0.646
7.350	1.138
7.355	0.536
7.360	1.027
7.365	0.498
7.370	0.695
7.375	1.020
7.380	1.314
7.385	0.467
7.390	0.387
7.395	1.836
7.400	0.947
7.405	0.842
7.410	0.756
7.415	0.489
7.420	0.445
7.425	0.976
7.430	1.045
7.435	0.349
7.440	0.954
7.445	0.452
7.450	0.326
7.455	0.772
7.460	0.961
7.465	0.790
7.470	0.350
7.475	0.576
7.480	0.825
7.485	0.976
7.490	0.522
7.495	0.341
7.500	0.974
7.505	0.763
7.510	0.924
7.515	1.107
7.520	0.659
7.525	0.541
7.530	0.414
7.535	0.579
7.540	0.405
7.545	0.293
7.550	0.509
7.555	0.509
7.560	0.368
7.565	0.302
7.570	0.362
7.575	0.402
7.580	0.477
7.585	1.916
7.590	0.137
7.595	0.695
7.600	0.341
7.605	0.730
7.610	0.531
7.615	0.700
7.620	0.677
7.625	0.574
7.630	0.404
7.635	1.087
7.640	1.459
7.645	0.348
7.650	0.232
7.655	0.631
7.660	0.473
7.665	0.128
7.670	0.889
7.675	1.017
7.680	0.409
7.685	0.905
7.690	0.708
7.695	0.470
7.700	0.572
7.705	0.801
7.710	0.534
7.715	0.841
7.720	0.135
7.725	0.337
7.730	0.532
7.735	0.390
7.740	1.307
7.745	0.509
7.750	0.294
7.755	0.827
7.760	0.689
7.765	0.552
7.770	0.204
7.775	1.180
7.780	0.918
7.785	0.607
7.790	0.246
7.795	0.727
7.800	0.290
7.805	0.203
7.810	0.121
7.815	0.571
7.820	0.188
7.825	0.299
7.830	1.151
7.835	0.856
7.840	1.080
7.845	0.624
7.850	0.204
7.855	0.685
7.860	0.853
7.865	0.344
7.870	0.614
7.875	1.305
7.880	0.182
7.885	0.228
7.890	0.267
7.895	0.773
7.900	1.337
7.905	0.075
7.910	0.423
7.915	0.319
7.920	0.854
7.925	0.828
7.930	1.232
7.935	1.111
7.940	0.110
7.945	1.012
7.950	0.900
7.955	1.019
7.960	0.952
7.965	0.777
7.970	1.246
7.975	1.389
7.980	0.165
7.985	0.615
7.990	0.826
7.995	0.826
8.000	0.531
8.005	0.395
8.010	0.922
8.015	0.930
8.020	0.867
8.025	1.270
8.030	0.542
8.035	1.091
8.040	0.440
8.045	0.031
8.050	0.800
8.055	0.619
8.060	0.231
8.065	0.690
8.070	0.962
8.075	1.173
8.080	0.517
8.085	0.364
8.090	1.245
8.095	0.070
8.100	0.925
8.105	0.227
8.110	0.667
8.115	0.673
8.120	1.616
8.125	0.603
8.130	0.855
8.135	0.272
8.140	1.133
8.145	0.708
8.150	0.523
8.155	0.720
8.160	0.466
8.165	1.212
8.170	0.983
8.175	1.334
8.180	0.928
8.185	0.714
8.190	1.149
8.194	0.504
8.199	0.803
8.204	0.330
8.209	0.943
8.214	0.844
8.219	1.191
8.224	0.825
8.229	0.192
8.234	0.677
8.239	1.152
8.244	0.426
8.249	0.036
8.254	1.093
8.259	0.570
8.264	0.200
8.269	0.451
8.274	0.911
8.279	0.820
8.284	0.235
8.289	0.239
8.294	0.473
8.299	0.730
8.304	0.679
8.309	0.312
8.314	0.439
8.319	0.361
8.324	0.307
8.329	1.175
8.334	0.844
8.339	0.639
8.344	0.670
8.349	1.067
8.354	0.443
8.359	0.551
8.364	0.989
8.369	0.137
8.374	0.452
8.379	0.474
8.384	0.543
8.389	0.786
8.394	0.345
8.399	1.156
8.404	0.871
8.409	0.414
8.414	0.419
8.419	0.617
8.424	1.107
8.429	0.545
8.434	1.112
8.439	0.555
8.444	0.579
8.449	1.058
8.454	0.752
8.459	0.405
8.464	0.940
8.469	0.306
8.474	0.266
8.479	0.562
8.484	0.257
8.489	0.194
8.494	0.787
8.499	0.564
8.504	0.617
8.509	0.184
8.514	0.715
8.519	0.864
8.524	1.211
8.529	1.472
8.534	0.841
8.539	0.885
8.544	0.439
8.549	0.590
8.554	0.669
8.559	0.218
8.564	0.331
8.569	0.749
8.574	1.170
8.579	0.221
8.584	0.365
8.589	0.975
8.594	0.852
8.599	0.605
8.604	0.226
8.609	0.370
8.614	0.712
8.619	0.371
8.624	0.213
8.629	0.334
8.634	0.598
8.639	0.209
8.644	0.149
8.649	0.737
8.654	0.491
8.659	0.649
8.664	0.587
8.669	0.904
8.674	0.925
8.679	0.120
8.684	0.078
8.689	0.317
8.694	0.611
8.699	0.715
8.704	0.465
8.709	0.567
8.714	0.564
8.719	0.309
8.724	0.853
8.729	0.560
8.734	0.805
8.739	0.692
8.744	0.472
8.749	1.008
8.754	1.260
8.759	0.288
8.764	0.342
8.769	0.693
8.774	0.889
8.779	0.625
8.784	0.315
8.789	0.467
8.794	0.460
8.799	0.263
8.804	0.507
8.809	0.349
8.814	0.538
8.819	0.771
8.824	0.931
8.829	1.037
8.834	0.396
8.839	1.113
8.844	0.734
8.849	0.769
8.854	0.774
8.859	0.506
8.864	0.550
8.869	0.899
8.874	0.874
8.879	0.733
8.884	0.330
8.889	0.692
8.894	1.154
8.899	0.878
8.904	0.162
8.909	0.926
8.914	0.717
8.919	0.636
8.924	0.678
8.929	1.252
8.934	1.527
8.939	0.125
8.944	0.890
8.949	0.210
8.954	0.976
8.959	0.353
8.964	0.715
8.969	0.750
8.974	0.109
8.979	0.739
8.984	0.576
8.989	0.260
8.994	1.353
8.999	0.432
9.004	0.730
9.009	0.798
9.014	0.718
9.019	0.871
9.024	0.498
9.029	0.296
9.034	0.459
9.039	0.271
9.044	0.574
9.049	0.338
9.054	1.276
9.059	0.419
9.064	0.344
9.069	0.236
9.074	0.225
9.079	1.382
9.084	0.617
9.089	0.569
9.094	0.328
9.099	0.858
9.104	0.739
9.109	0.774
9.114	0.148
9.119	0.568
9.124	0.577
9.129	0.101
9.134	0.574
9.139	0.215
9.144	0.419
9.149	0.218
9.154	0.703
9.159	0.614
9.164	0.351
9.169	0.817
9.174	0.912
9.179	0.630
9.184	1.020
9.189	0.097
9.194	0.290
9.199	0.336
9.204	0.424
9.209	0.705
9.214	0.589
9.219	0.408
9.224	0.855
9.229	0.211
9.234	0.311
9.239	0.236
9.244	0.667
9.249	0.530
9.254	0.691
9.259	0.362
9.264	0.290
9.269	0.598
9.274	0.634
9.279	0.496
9.284	0.774
9.289	0.321
9.294	0.407
9.299	0.675
9.304	0.694
9.309	0.767
9.314	0.125
9.319	0.111
9.324	0.707
9.329	1.183
9.334	1.061
9.339	0.709
9.344	0.590
9.349	0.310
9.354	0.614
9.359	0.888
9.364	0.547
9.369	1.098
9.374	0.188
9.379	0.572
9.384	0.765
9.389	0.703
9.394	0.898
9.399	0.460
9.404	0.385
9.409	0.412
9.414	0.620
9.419	0.656
9.424	0.826
9.429	0.290
9.434	0.161
9.439	0.194
9.444	1.110
9.449	0.150
9.454	0.596
9.459	0.954
9.464	0.297
9.469	0.723
9.474	0.829
9.479	0.649
9.484	1.046
9.489	0.211
9.494	1.277
9.499	0.898
9.504	1.082
9.509	0.554
9.514	0.788
9.519	0.612
9.524	0.545
9.529	0.597
9.534	0.332
9.539	1.018
9.544	0.641
9.549	1.082
9.554	0.374
9.559	0.725
9.564	0.477
9.569	0.243
9.574	0.685
9.579	0.536
9.584	0.209
9.589	0.359
9.594	0.936
9.599	0.649
9.604	0.258
9.609	0.761
9.614	0.500
9.619	1.089
9.624	0.538
9.629	0.190
9.634	0.409
9.639	0.823
9.644	0.405
9.649	0.684
9.654	0.249
9.659	0.838
9.664	0.614
9.669	0.301
9.674	1.091
9.679	0.901
9.684	0.888
9.689	0.569
9.694	0.678
9.699	0.985
9.704	1.137
9.709	0.458
9.714	0.656
9.719	0.135
9.724	0.330
9.729	1.269
9.734	0.309
9.739	0.398
9.744	1.146
9.749	0.825
9.754	0.628
9.759	0.855
9.764	0.308
9.769	0.557
9.774	1.317
9.779	0.619
9.784	0.307
9.789	1.049
9.794	0.860
9.799	1.291
9.804	0.794
9.809	0.645
9.814	0.600
9.819	1.011
9.824	0.226
9.829	1.064
9.834	0.393
9.839	0.878
9.844	0.781
9.849	0.664
9.854	0.467
9.859	0.711
9.864	0.361
9.869	0.377
9.874	0.215
9.879	0.454
9.884	0.985
9.889	0.796
9.894	0.454
9.899	0.302
9.904	0.623
9.909	0.398
9.914	1.165
9.919	0.833
9.924	0.625
9.929	0.241
9.934	1.324
9.939	0.612
9.944	0.390
9.949	0.708
9.954	0.171
9.959	1.302
9.964	0.635
9.969	0.391
9.974	0.323
9.979	0.874
9.984	0.068
9.989	0.751
9.994	1.323
[truncated: 1 more rows]
