# Supplementary material for: Chemometric Analysis of a Ternary Mixture of Caffeine, Quinic Acid, and Nicotinic Acid by Terahertz Spectroscopy
Source: ACS Omega. 2022 Sep 27;7(40):35783–91. doi: 10.1021/acsomega.2c03808 (PMC9558605; doi:10.1021/acsomega.2c03808)
Supplement: Supplementary file 2 — ao2c03808_si_002.zip [file ao2c03808_si_002.zip › data_and_codes/extended_data/id0-48_run001/fda-8-2.csv]

0.000	2691.182
0.005	758.793
0.010	690.105
0.015	1216.234
0.020	1523.118
0.025	291.290
0.030	595.802
0.035	733.489
0.040	692.844
0.045	1326.362
0.050	1110.283
0.055	1481.749
0.060	516.364
0.065	271.479
0.070	787.374
0.075	743.299
0.080	492.787
0.085	561.186
0.090	571.624
0.095	839.658
0.100	888.870
0.105	2006.003
0.110	2774.030
0.115	2423.784
0.120	4285.872
0.125	3313.235
0.130	1751.926
0.135	2766.870
0.140	2885.128
0.145	2977.525
0.150	2679.078
0.155	2770.355
0.160	2736.665
0.165	2746.461
0.170	2830.214
0.175	4334.681
0.180	5102.165
0.185	4616.263
0.190	5420.846
0.195	6692.311
0.200	7015.602
0.205	6147.642
0.210	6287.532
0.215	5718.770
0.220	6839.765
0.225	6557.303
0.230	7471.424
0.235	9080.403
0.240	8746.179
0.245	8481.087
0.250	8347.828
0.255	8415.220
0.260	8062.259
0.265	8711.546
0.270	8573.591
0.275	10014.868
0.280	9281.791
0.285	8301.031
0.290	8814.835
0.295	9605.405
0.300	9457.528
0.305	9278.113
0.310	10230.951
0.315	9930.527
0.320	10431.315
0.325	10200.634
0.330	10639.987
0.335	9758.809
0.340	9636.272
0.345	9324.713
0.350	10085.587
0.355	10013.767
0.360	9117.034
0.365	10049.665
0.370	10810.007
0.375	10721.492
0.380	9826.691
0.385	10208.505
0.390	10053.173
0.395	10299.453
0.400	9821.308
0.405	10184.357
0.410	10196.056
0.415	10196.465
0.420	9789.859
0.425	9604.286
0.430	9779.782
0.435	9177.355
0.440	9095.191
0.445	9747.814
0.450	9965.799
0.455	9230.620
0.460	9845.454
0.465	9276.332
0.470	9295.836
0.475	9347.543
0.480	9448.540
0.485	9711.503
0.490	9721.331
0.495	9503.454
0.500	9384.913
0.505	9634.510
0.510	9575.771
0.515	9613.533
0.520	9518.146
0.525	9427.354
0.530	9128.881
0.535	9104.421
0.540	9512.608
0.545	9184.401
0.550	8115.267
0.555	5754.427
0.560	3977.194
0.565	7362.718
0.570	8295.700
0.575	8580.893
0.580	8987.699
0.585	8852.191
0.590	8710.533
0.595	8956.968
0.600	9146.721
0.605	8690.717
0.610	8949.954
0.615	9025.578
0.620	8699.641
0.625	8686.580
0.630	8661.385
0.635	8592.637
0.640	8376.081
0.645	8316.157
0.650	8049.897
0.655	8369.671
0.660	8039.067
0.665	7733.917
0.670	7846.345
0.675	7892.782
0.680	7701.521
0.685	7606.124
0.690	7499.986
0.695	7535.898
0.700	7473.363
0.705	7064.530
0.710	7269.249
0.715	7227.695
0.720	7051.864
0.725	7112.646
0.730	6956.627
0.735	6919.123
0.740	6989.919
0.745	6436.752
0.750	5236.800
0.755	3703.386
0.760	5644.517
0.765	6158.517
0.770	6166.131
0.775	6337.140
0.780	6326.026
0.785	6120.639
0.790	5960.993
0.795	6123.135
0.800	5907.830
0.805	5792.900
0.810	5776.545
0.815	5713.672
0.820	5746.170
0.825	5727.676
0.830	5502.153
0.835	5609.291
0.840	5707.350
0.845	5440.497
0.850	5426.856
0.855	5601.696
0.860	5450.787
0.865	5461.296
0.870	5370.265
0.875	5349.543
0.880	5348.970
0.885	5207.352
0.890	5118.548
0.895	5174.290
0.900	4961.472
0.905	4815.923
0.910	4917.102
0.915	4761.965
0.920	4607.307
0.925	4614.049
0.930	4627.160
0.935	4609.093
0.940	4562.218
0.945	4438.998
0.950	4516.629
0.955	4525.973
0.960	4366.013
0.965	4339.279
0.970	4320.207
0.975	4323.491
0.980	4041.702
0.985	3811.344
0.990	2675.691
0.995	3440.064
1.000	3720.968
1.005	4063.555
1.010	4034.682
1.015	3779.594
1.020	3821.798
1.025	3856.497
1.030	3770.569
1.035	3629.343
1.040	3574.486
1.045	3642.174
1.050	3622.122
1.055	3421.195
1.060	3514.706
1.065	3542.335
1.070	3428.559
1.075	3292.789
1.080	3253.903
1.085	3078.390
1.090	2633.085
1.095	1373.992
1.100	202.550
1.105	1189.035
1.110	1924.376
1.115	1107.238
1.120	1956.767
1.125	2640.989
1.130	2867.919
1.135	2869.384
1.140	2777.317
1.145	2718.246
1.150	2363.928
1.155	1398.338
1.160	1016.180
1.165	173.713
1.170	807.805
1.175	1917.475
1.180	2374.750
1.185	2595.089
1.190	2708.407
1.195	2606.625
1.200	2622.142
1.205	2268.727
1.210	878.465
1.215	1828.364
1.220	2338.708
1.225	2296.648
1.230	1300.156
1.235	1682.624
1.240	2309.411
1.245	2616.699
1.250	2601.482
1.255	2643.903
1.260	2620.256
1.265	2537.917
1.270	2623.449
1.275	2550.191
1.280	2384.256
1.285	2492.225
1.290	2554.804
1.295	2391.421
1.300	2471.890
1.305	2497.791
1.310	2435.672
1.315	2441.038
1.320	2393.118
1.325	2153.535
1.330	2326.739
1.335	2314.361
1.340	2333.423
1.345	2397.843
1.350	2227.865
1.355	2235.982
1.360	2291.646
1.365	2189.913
1.370	2113.857
1.375	2128.628
1.380	2103.962
1.385	1996.625
1.390	1954.175
1.395	1892.880
1.400	1804.400
1.405	1534.572
1.410	696.987
1.415	21.815
1.420	1011.832
1.425	1565.023
1.430	1771.896
1.435	1894.726
1.440	1885.327
1.445	1829.616
1.450	1883.876
1.455	1913.333
1.460	1820.822
1.465	1818.430
1.470	1837.093
1.475	1771.406
1.480	1735.787
1.485	1730.723
1.490	1727.262
1.495	1686.998
1.500	1620.166
1.505	1637.255
1.510	1637.107
1.515	1582.768
1.520	1563.291
1.525	1593.769
1.530	1567.670
1.535	1539.708
1.540	1525.195
1.545	1457.957
1.550	1510.418
1.555	1468.495
1.560	1445.120
1.565	1486.098
1.570	1435.902
1.575	1373.951
1.580	1386.191
1.585	1363.363
1.590	1263.776
1.595	1210.028
1.600	1038.886
1.605	375.838
1.610	656.149
1.615	1020.357
1.620	1135.952
1.625	1146.625
1.630	1110.093
1.635	1090.412
1.640	1058.908
1.645	962.132
1.650	886.579
1.655	727.996
1.660	287.970
1.665	61.772
1.670	38.247
1.675	61.997
1.680	132.169
1.685	447.311
1.690	661.837
1.695	756.017
1.700	747.613
1.705	686.356
1.710	507.111
1.715	116.243
1.720	38.826
1.725	73.467
1.730	364.116
1.735	619.727
1.740	740.735
1.745	802.550
1.750	834.485
1.755	819.343
1.760	801.780
1.765	475.203
1.770	589.492
1.775	731.107
1.780	777.435
1.785	761.146
1.790	717.876
1.795	524.730
1.800	183.266
1.805	396.592
1.810	638.408
1.815	711.663
1.820	724.959
1.825	731.743
1.830	726.164
1.835	714.344
1.840	701.888
1.845	693.079
1.850	669.992
1.855	638.594
1.860	592.412
1.865	451.198
1.870	118.938
1.875	119.223
1.880	425.786
1.885	565.165
1.890	606.906
1.895	629.358
1.900	633.520
1.905	620.517
1.910	585.538
1.915	536.314
1.920	252.884
1.925	37.529
1.930	359.364
1.935	520.865
1.940	576.661
1.945	592.371
1.950	592.022
1.955	590.151
1.960	584.498
1.965	572.691
1.970	571.930
1.975	572.403
1.980	561.860
1.985	562.447
1.990	559.548
1.995	550.638
2.000	544.758
2.005	537.014
2.010	529.431
2.015	526.687
2.020	435.895
2.025	466.669
2.030	483.145
2.035	458.348
2.040	368.479
2.045	105.450
2.050	281.636
2.055	406.367
2.060	444.869
2.065	445.710
2.070	432.612
2.075	347.363
2.080	171.921
2.085	338.804
2.090	408.025
2.095	428.192
2.100	434.165
2.105	434.455
2.110	430.632
2.115	430.669
2.120	424.623
2.125	417.774
2.130	404.216
2.135	392.484
2.140	384.268
2.145	363.928
2.150	337.507
2.155	309.288
2.160	238.254
2.165	69.956
2.170	12.388
2.175	99.854
2.180	207.707
2.185	253.324
2.190	253.677
2.195	145.150
2.200	28.238
2.205	61.190
2.210	177.928
2.215	227.374
2.220	143.662
2.225	29.744
2.230	36.621
2.235	160.341
2.240	235.936
2.245	255.523
2.250	246.296
2.255	240.144
2.260	185.134
2.265	48.799
2.270	20.828
2.275	63.440
2.280	161.001
2.285	221.858
2.290	248.103
2.295	255.048
2.300	260.296
2.305	256.905
2.310	252.596
2.315	244.328
2.320	222.676
2.325	203.294
2.330	213.971
2.335	210.627
2.340	200.481
2.345	144.994
2.350	29.272
2.355	117.988
2.360	160.620
2.365	153.321
2.370	60.947
2.375	81.569
2.380	134.427
2.385	138.061
2.390	66.505
2.395	7.730
2.400	13.410
2.405	73.694
2.410	129.046
2.415	154.934
2.420	167.805
2.425	169.046
2.430	159.304
2.435	140.474
2.440	160.046
2.445	164.345
2.450	137.565
2.455	131.511
2.460	99.666
2.465	22.624
2.470	17.578
2.475	48.002
2.480	104.822
2.485	136.625
2.490	151.486
2.495	154.940
2.500	157.568
2.505	157.880
2.510	156.076
2.515	154.381
2.520	153.057
2.525	152.470
2.530	150.796
2.535	149.966
2.540	147.737
2.545	145.252
2.550	143.369
2.555	140.395
2.560	138.510
2.565	138.796
2.570	120.858
2.575	113.309
2.580	121.424
2.585	125.877
2.590	123.431
2.595	117.573
2.600	114.428
2.605	108.788
2.610	103.024
2.615	96.795
2.620	89.057
2.625	76.101
2.630	44.684
2.635	12.718
2.640	5.484
2.645	4.482
2.650	4.416
2.655	15.796
2.660	27.477
2.665	33.551
2.670	13.861
2.675	44.010
2.680	65.450
2.685	68.480
2.690	36.256
2.695	24.942
2.700	62.600
2.705	79.410
2.710	85.471
2.715	88.215
2.720	89.472
2.725	87.623
2.730	86.751
2.735	84.428
2.740	80.088
2.745	73.855
2.750	68.989
2.755	65.116
2.760	56.641
2.765	40.496
2.770	11.819
2.775	2.675
2.780	3.398
2.785	3.858
2.790	15.593
2.795	27.652
2.800	44.123
2.805	56.768
2.810	62.383
2.815	69.459
2.820	72.570
2.825	73.311
2.830	74.031
2.835	74.185
2.840	71.618
2.845	71.255
2.850	69.166
2.855	67.573
2.860	65.045
2.865	62.231
2.870	60.084
2.875	57.493
2.880	36.379
2.885	8.689
2.890	5.643
2.895	15.763
2.900	35.837
2.905	49.782
2.910	52.508
2.915	56.537
2.920	56.612
2.925	54.936
2.930	54.615
2.935	51.463
2.940	49.102
2.945	47.123
2.950	43.598
2.955	39.268
2.960	33.017
2.965	15.034
2.970	3.296
2.975	1.873
2.980	5.098
2.985	7.492
2.990	15.474
2.995	21.453
3.000	18.228
3.005	11.036
3.010	2.766
3.015	0.950
3.020	0.560
3.025	5.039
3.030	8.612
3.035	15.206
3.040	18.859
3.045	9.828
3.050	5.769
3.055	9.156
3.060	20.938
3.065	26.778
3.070	30.119
3.075	31.787
3.080	31.787
3.085	32.493
3.090	31.519
3.095	30.361
3.100	31.642
3.105	31.569
3.110	31.350
3.115	30.683
3.120	28.790
3.125	26.065
3.130	12.474
3.135	3.791
3.140	2.232
3.145	4.034
3.150	7.450
3.155	13.640
3.160	18.472
3.165	10.464
3.170	4.430
3.175	2.885
3.180	6.360
3.185	9.103
3.190	4.116
3.195	13.625
3.200	19.872
3.205	21.220
3.210	23.790
3.215	16.023
3.220	12.457
3.225	19.132
3.230	21.515
3.235	10.559
3.240	1.481
3.245	13.987
3.250	19.026
3.255	20.524
3.260	21.712
3.265	21.580
3.270	22.604
3.275	21.675
3.280	20.932
3.285	18.997
3.290	19.205
3.295	20.336
3.300	19.771
3.305	18.530
3.310	19.885
3.315	18.387
3.320	15.924
3.325	16.558
3.330	8.798
3.335	2.455
3.340	0.573
3.345	2.993
3.350	8.303
3.355	12.316
3.360	14.817
3.365	16.287
3.370	16.286
3.375	17.024
3.380	16.369
3.385	17.288
3.390	16.291
3.395	16.599
3.400	15.503
3.405	15.544
3.410	16.240
3.415	16.723
3.420	15.947
3.425	15.275
3.430	16.132
3.435	15.198
3.440	14.742
3.445	16.627
3.450	17.058
3.455	15.406
3.460	16.454
3.465	14.726
3.470	14.433
3.475	13.263
3.480	14.166
3.485	13.777
3.490	14.216
3.495	13.664
3.500	10.684
3.505	5.686
3.510	9.860
3.515	8.935
3.520	8.977
3.525	10.140
3.530	11.332
3.535	12.276
3.540	6.814
3.545	2.622
3.550	4.125
3.555	8.741
3.560	11.534
3.565	11.715
3.570	12.053
3.575	10.958
3.580	10.722
3.585	9.929
3.590	9.019
3.595	7.555
3.600	2.427
3.605	0.899
3.610	1.953
3.615	1.694
3.620	0.626
3.625	2.102
3.630	5.547
3.635	6.100
3.640	7.241
3.645	5.244
3.650	0.909
3.655	0.445
3.660	0.812
3.665	0.433
3.670	1.376
3.675	2.446
3.680	4.100
3.685	4.697
3.690	4.106
3.695	4.298
3.700	0.967
3.705	5.110
3.710	6.279
3.715	6.306
3.720	6.713
3.725	6.810
3.730	6.144
3.735	5.370
3.740	5.888
3.745	5.317
3.750	6.400
3.755	6.284
3.760	6.624
3.765	7.023
3.770	6.776
3.775	6.541
3.780	5.866
3.785	5.848
3.790	4.871
3.795	4.095
3.800	1.761
3.805	0.964
3.810	0.985
3.815	0.587
3.820	0.916
3.825	0.954
3.830	1.608
3.835	1.942
3.840	2.475
3.845	3.875
3.850	4.876
3.855	5.881
3.860	4.998
3.865	1.467
3.870	2.879
3.875	5.419
3.880	5.591
3.885	5.750
3.890	6.049
3.895	5.779
3.900	6.401
3.905	6.159
3.910	4.669
3.915	5.613
3.920	3.394
3.925	5.040
3.930	3.068
3.935	2.359
3.940	5.232
3.945	3.985
3.950	4.344
3.955	1.461
3.960	0.410
3.965	1.092
3.970	1.757
3.975	1.474
3.980	0.687
3.985	0.935
3.990	0.045
3.995	0.717
4.000	1.330
4.005	1.701
4.010	1.080
4.015	2.002
4.020	1.654
4.025	2.579
4.030	2.831
4.035	2.790
4.040	2.748
4.045	2.144
4.050	2.818
4.055	3.156
4.060	3.677
4.065	3.028
4.070	3.284
4.075	2.535
4.080	1.742
4.085	2.397
4.090	2.454
4.095	2.550
4.100	2.568
4.105	2.818
4.110	3.633
4.115	2.577
4.120	3.296
4.125	3.379
4.130	3.599
4.135	2.914
4.140	3.225
4.145	2.842
4.150	2.353
4.155	2.174
4.160	1.433
4.165	1.030
4.170	0.900
4.175	0.676
4.180	1.077
4.185	1.604
4.190	0.620
4.195	1.538
4.200	1.666
4.205	0.435
4.210	1.312
4.215	2.044
4.220	0.792
4.225	0.404
4.230	1.111
4.235	1.268
4.240	1.399
4.245	1.207
4.250	0.851
4.255	1.244
4.260	1.762
4.265	1.636
4.270	1.798
4.275	3.459
4.280	2.545
4.285	2.261
4.290	1.938
4.295	2.537
4.300	2.440
4.305	3.162
4.310	3.170
4.315	1.812
4.320	3.307
4.325	2.232
4.330	2.893
4.335	2.174
4.340	2.272
4.345	1.665
4.350	2.060
4.355	1.347
4.360	2.282
4.365	2.836
4.370	1.957
4.375	2.235
4.380	2.017
4.385	2.567
4.390	2.940
4.395	3.274
4.400	2.107
4.405	2.614
4.410	0.994
4.415	2.541
4.420	2.869
4.425	2.627
4.430	2.013
4.435	1.871
4.440	1.581
4.445	1.737
4.450	1.451
4.455	1.557
4.460	1.770
4.465	0.295
4.470	0.283
4.475	0.298
4.480	0.637
4.485	0.622
4.490	1.727
4.495	0.926
4.500	0.685
4.505	1.044
4.510	0.643
4.515	0.480
4.520	0.806
4.525	0.399
4.530	1.256
4.535	0.676
4.540	0.828
4.545	0.537
4.550	0.664
4.555	0.227
4.560	1.369
4.565	0.977
4.570	0.634
4.575	1.672
4.580	0.690
4.585	1.065
4.590	0.705
4.595	0.302
4.600	0.217
4.605	0.748
4.610	0.224
4.615	0.984
4.620	0.576
4.625	0.922
4.630	0.287
4.635	0.685
4.640	1.485
4.645	0.385
4.650	0.909
4.655	1.095
4.660	1.117
4.665	1.728
4.670	0.936
4.675	1.261
4.680	0.953
4.685	1.668
4.690	0.524
4.695	0.168
4.700	0.143
4.705	1.402
4.710	1.826
4.715	0.971
4.720	1.507
4.725	0.661
4.730	0.890
4.735	1.542
4.740	0.292
4.745	0.863
4.750	0.483
4.755	0.201
4.760	0.348
4.765	1.603
4.770	0.132
4.775	0.487
4.780	0.751
4.785	0.759
4.790	0.662
4.795	1.042
4.800	0.577
4.805	0.969
4.810	0.821
4.815	0.295
4.820	0.312
4.825	0.488
4.830	0.544
4.835	1.222
4.840	1.340
4.845	0.491
4.850	0.865
4.855	0.424
4.860	0.934
4.865	0.570
4.870	0.611
4.875	0.307
4.880	0.859
4.885	0.451
4.890	0.747
4.895	1.821
4.900	0.306
4.905	0.901
4.910	0.227
4.915	1.315
4.920	0.272
4.925	0.349
4.930	0.261
4.935	0.795
4.940	1.270
4.945	1.252
4.950	1.277
4.955	0.663
4.960	0.631
4.965	1.442
4.970	1.464
4.975	0.831
4.980	0.669
4.985	0.939
4.990	1.125
4.995	1.045
5.000	1.037
5.005	1.499
5.010	0.949
5.015	0.645
5.020	0.879
5.025	0.874
5.030	0.313
5.035	1.048
5.040	1.362
5.045	1.501
5.050	1.028
5.055	1.433
5.060	1.404
5.065	0.922
5.070	1.193
5.075	1.409
5.080	0.976
5.085	0.472
5.090	1.292
5.095	0.874
5.100	1.657
5.105	0.519
5.110	0.333
5.115	1.246
5.120	0.268
5.125	0.839
5.130	0.703
5.135	0.581
5.140	0.294
5.145	0.743
5.150	0.899
5.155	0.916
5.160	0.502
5.165	1.351
5.170	0.930
5.175	1.329
5.180	1.339
5.185	1.084
5.190	0.621
5.195	1.240
5.200	1.328
5.205	0.057
5.210	1.140
5.215	0.704
5.220	0.660
5.225	1.004
5.230	0.754
5.235	0.690
5.240	1.165
5.245	1.683
5.250	0.652
5.255	1.333
5.260	1.626
5.265	1.475
5.270	1.732
5.275	0.816
5.280	0.412
5.285	1.766
5.290	0.682
5.295	0.330
5.300	0.320
5.305	1.635
5.310	1.211
5.315	0.546
5.320	1.781
5.325	0.156
5.330	0.969
5.335	1.197
5.340	0.704
5.345	1.070
5.350	0.873
5.355	1.632
5.360	0.797
5.365	2.049
5.370	0.885
5.375	0.772
5.380	0.350
5.385	1.430
5.390	1.750
5.395	1.539
5.400	0.861
5.405	0.811
5.410	2.295
5.415	2.111
5.420	0.825
5.425	1.476
5.430	1.639
5.435	1.859
5.440	0.521
5.445	0.657
5.450	0.355
5.455	0.854
5.460	0.104
5.465	0.471
5.470	0.829
5.475	1.475
5.480	0.589
5.485	0.540
5.490	1.233
5.495	0.933
5.500	0.252
5.505	1.330
5.510	0.244
5.515	0.836
5.520	0.969
5.525	0.835
5.530	0.346
5.535	0.757
5.540	1.190
5.545	1.539
5.550	0.972
5.555	1.066
5.560	1.651
5.565	0.855
5.570	1.155
5.575	1.032
5.580	0.514
5.585	1.071
5.590	0.566
5.595	1.153
5.600	0.681
5.605	0.335
5.610	0.889
5.615	0.741
5.620	0.242
5.625	0.764
5.630	0.333
5.635	2.138
5.640	0.780
5.645	1.200
5.650	0.584
5.655	0.658
5.660	0.463
5.665	0.257
5.670	0.580
5.675	0.701
5.680	1.169
5.685	0.437
5.690	0.193
5.695	1.191
5.700	0.218
5.705	0.734
5.710	1.537
5.715	0.875
5.720	0.350
5.725	0.260
5.730	0.658
5.735	0.886
5.740	0.185
5.745	1.262
5.750	0.834
5.755	0.468
5.760	0.415
5.765	0.785
5.770	1.150
5.775	0.612
5.780	0.516
5.785	0.743
5.790	0.152
5.795	0.742
5.800	0.687
5.805	0.706
5.810	0.860
5.815	0.755
5.820	1.342
5.825	1.057
5.830	1.071
5.835	1.479
5.840	0.872
5.845	1.133
5.850	0.520
5.855	0.810
5.860	0.453
5.865	0.292
5.870	0.684
5.875	1.549
5.880	0.675
5.885	0.235
5.890	0.163
5.895	0.856
5.900	0.463
5.905	0.516
5.910	0.675
5.915	1.735
5.920	0.830
5.925	1.298
5.930	0.187
5.935	0.551
5.940	0.782
5.945	1.178
5.950	0.684
5.955	0.511
5.960	0.151
5.965	0.759
5.970	0.511
5.975	2.323
5.980	0.598
5.985	0.709
5.990	0.211
5.995	0.476
6.000	0.650
6.005	0.522
6.010	0.260
6.015	0.409
6.020	0.692
6.025	0.248
6.030	0.812
6.035	0.916
6.040	0.593
6.045	0.393
6.050	1.379
6.055	0.605
6.060	0.550
6.065	0.887
6.070	0.250
6.075	0.794
6.080	0.323
6.085	0.672
6.090	0.484
6.095	0.216
6.100	0.413
6.105	0.824
6.110	1.096
6.115	0.231
6.120	0.108
6.125	0.086
6.130	0.395
6.135	1.595
6.140	1.011
6.145	0.929
6.150	0.419
6.155	0.742
6.160	0.484
6.165	0.451
6.170	0.295
6.175	0.339
6.180	0.575
6.185	0.674
6.190	0.779
6.195	1.671
6.200	0.191
6.205	0.777
6.210	0.803
6.215	0.383
6.220	0.693
6.225	0.672
6.230	1.025
6.235	0.242
6.240	1.068
6.245	0.475
6.250	0.241
6.255	0.473
6.260	1.051
6.265	0.913
6.270	0.902
6.275	1.182
6.280	1.067
6.285	0.456
6.290	0.438
6.295	0.238
6.300	0.930
6.305	0.626
6.310	0.804
6.315	1.113
6.320	0.568
6.325	0.665
6.330	1.539
6.335	0.906
6.340	0.774
6.345	0.736
6.350	0.498
6.355	1.331
6.360	0.631
6.365	0.357
6.370	1.101
6.375	0.457
6.380	0.300
6.385	0.892
6.390	0.573
6.395	0.555
6.400	0.578
6.405	0.450
6.410	0.413
6.415	0.900
6.420	0.460
6.425	0.865
6.430	0.366
6.435	0.768
6.440	0.544
6.445	0.759
6.450	0.792
6.455	0.347
6.460	0.907
6.465	0.631
6.470	0.862
6.475	0.537
6.480	0.534
6.485	1.005
6.490	0.836
6.495	1.250
6.500	0.487
6.505	0.293
6.510	0.809
6.515	0.499
6.520	0.790
6.525	0.251
6.530	0.125
6.535	0.880
6.540	0.845
6.545	0.981
6.550	0.668
6.555	0.556
6.560	0.806
6.565	0.811
6.570	0.507
6.575	0.445
6.580	0.745
6.585	0.971
6.590	1.388
6.595	0.594
6.600	0.761
6.605	0.142
6.610	1.093
6.615	0.580
6.620	0.454
6.625	0.657
6.630	0.099
6.635	0.802
6.640	1.230
6.645	0.745
6.650	0.565
6.655	0.545
6.660	0.214
6.665	0.715
6.670	1.272
6.675	0.431
6.680	0.473
6.685	0.698
6.690	1.045
6.695	0.584
6.700	0.823
6.705	0.274
6.710	0.714
6.715	0.611
6.720	0.631
6.725	0.731
6.730	0.315
6.735	0.226
6.740	0.621
6.745	0.235
6.750	1.471
6.755	1.162
6.760	0.486
6.765	0.810
6.770	0.243
6.775	1.087
6.780	0.737
6.785	0.837
6.790	1.194
6.795	0.668
6.800	0.352
6.805	0.669
6.810	0.185
6.815	0.435
6.820	0.355
6.825	0.997
6.830	0.295
6.835	0.814
6.840	0.065
6.845	0.721
6.850	1.229
6.855	0.993
6.860	0.160
6.865	0.906
6.870	0.326
6.875	0.840
6.880	0.092
6.885	0.272
6.890	0.764
6.895	0.332
6.900	0.639
6.905	0.569
6.910	1.301
6.915	0.644
6.920	0.889
6.925	1.057
6.930	0.910
6.935	1.166
6.940	0.794
6.945	0.373
6.950	0.844
6.955	0.609
6.960	0.718
6.965	0.394
6.970	0.530
6.975	0.860
6.980	0.157
6.985	0.885
6.990	0.243
6.995	0.461
7.000	0.254
7.005	0.445
7.010	0.362
7.015	0.795
7.020	0.129
7.025	1.065
7.030	0.415
7.035	0.271
7.040	0.608
7.045	0.970
7.050	1.035
7.055	0.544
7.060	1.010
7.065	1.188
7.070	0.681
7.075	1.481
7.080	0.234
7.085	0.540
7.090	1.244
7.095	0.655
7.100	0.798
7.105	0.886
7.110	0.777
7.115	1.746
7.120	0.370
7.125	0.945
7.130	0.289
7.135	0.361
7.140	0.441
7.145	0.719
7.150	0.564
7.155	0.708
7.160	0.226
7.165	0.184
7.170	0.731
7.175	0.415
7.180	1.344
7.185	0.721
7.190	0.740
7.195	0.290
7.200	0.737
7.205	1.067
7.210	1.072
7.215	0.611
7.220	0.190
7.225	0.585
7.230	1.012
7.235	0.992
7.240	0.867
7.245	0.774
7.250	0.921
7.255	0.708
7.260	0.756
7.265	0.452
7.270	0.795
7.275	0.549
7.280	1.392
7.285	0.931
7.290	0.928
7.295	0.768
7.300	0.223
7.305	0.555
7.310	0.600
7.315	0.427
7.320	0.392
7.325	0.863
7.330	0.942
7.335	0.860
7.340	1.065
7.345	0.198
7.350	0.367
7.355	0.194
7.360	1.767
7.365	0.743
7.370	0.636
7.375	1.049
7.380	0.472
7.385	0.221
7.390	0.115
7.395	0.267
7.400	0.595
7.405	0.736
7.410	0.799
7.415	0.648
7.420	0.440
7.425	0.147
7.430	0.686
7.435	0.494
7.440	1.000
7.445	0.578
7.450	0.968
7.455	0.918
7.460	0.255
7.465	0.780
7.470	0.738
7.475	0.240
7.480	1.642
7.485	0.114
7.490	0.784
7.495	0.676
7.500	1.367
7.505	1.053
7.510	0.241
7.515	0.261
7.520	0.482
7.525	0.809
7.530	0.275
7.535	0.620
7.540	0.450
7.545	0.432
7.550	0.929
7.555	0.725
7.560	0.640
7.565	0.261
7.570	0.685
7.575	0.545
7.580	0.344
7.585	0.724
7.590	0.310
7.595	0.409
7.600	0.995
7.605	0.495
7.610	0.580
7.615	0.727
7.620	0.326
7.625	0.940
7.630	0.743
7.635	0.348
7.640	0.485
7.645	0.083
7.650	0.096
7.655	0.367
7.660	1.058
7.665	0.218
7.670	0.740
7.675	1.030
7.680	0.322
7.685	0.248
7.690	0.709
7.695	0.947
7.700	0.954
7.705	0.893
7.710	0.174
7.715	0.259
7.720	0.576
7.725	1.058
7.730	1.161
7.735	0.246
7.740	0.349
7.745	1.631
7.750	0.897
7.755	0.685
7.760	0.468
7.765	0.492
7.770	0.666
7.775	0.501
7.780	0.542
7.785	0.768
7.790	1.094
7.795	0.141
7.800	0.238
7.805	0.640
7.810	0.740
7.815	1.139
7.820	0.435
7.825	0.429
7.830	0.911
7.835	0.565
7.840	0.502
7.845	0.126
7.850	1.378
7.855	0.844
7.860	0.575
7.865	0.477
7.870	0.563
7.875	0.206
7.880	0.271
7.885	0.459
7.890	0.583
7.895	0.741
7.900	1.326
7.905	0.461
7.910	0.772
7.915	0.063
7.920	0.768
7.925	0.579
7.930	1.050
7.935	0.698
7.940	0.571
7.945	0.810
7.950	0.561
7.955	0.481
7.960	0.726
7.965	1.140
7.970	0.519
7.975	0.632
7.980	0.754
7.985	0.163
7.990	1.039
7.995	0.517
8.000	0.733
8.005	0.096
8.010	0.786
8.015	0.450
8.020	0.837
8.025	0.362
8.030	0.366
8.035	0.361
8.040	0.189
8.045	0.095
8.050	1.017
8.055	0.712
8.060	0.327
8.065	0.824
8.070	0.443
8.075	0.585
8.080	0.456
8.085	0.244
8.090	0.881
8.095	0.284
8.100	0.624
8.105	1.008
8.110	0.526
8.115	0.767
8.120	0.430
8.125	0.454
8.130	0.328
8.135	0.824
8.140	0.519
8.145	0.801
8.150	0.759
8.155	0.878
8.160	0.098
8.165	0.330
8.170	0.698
8.175	0.833
8.180	0.404
8.185	0.286
8.190	0.986
8.194	0.130
8.199	0.247
8.204	0.732
8.209	1.600
8.214	0.620
8.219	1.068
8.224	0.047
8.229	0.772
8.234	1.014
8.239	0.661
8.244	0.584
8.249	0.321
8.254	0.255
8.259	0.423
8.264	0.665
8.269	0.780
8.274	1.013
8.279	0.661
8.284	0.334
8.289	0.988
8.294	0.437
8.299	0.324
8.304	1.011
8.309	1.363
8.314	0.561
8.319	0.879
8.324	1.047
8.329	0.565
8.334	0.638
8.339	0.431
8.344	1.512
8.349	0.806
8.354	0.460
8.359	0.719
8.364	0.829
8.369	0.951
8.374	1.190
8.379	0.192
8.384	0.318
8.389	0.121
8.394	0.648
8.399	1.293
8.404	0.279
8.409	0.772
8.414	0.787
8.419	0.691
8.424	0.545
8.429	0.497
8.434	1.573
8.439	0.257
8.444	1.053
8.449	0.195
8.454	0.305
8.459	0.098
8.464	0.387
8.469	0.816
8.474	1.095
8.479	1.569
8.484	0.155
8.489	0.574
8.494	0.753
8.499	0.225
8.504	0.153
8.509	0.855
8.514	0.641
8.519	0.438
8.524	0.133
8.529	0.761
8.534	0.296
8.539	0.202
8.544	0.231
8.549	0.989
8.554	0.924
8.559	0.993
8.564	0.036
8.569	0.070
8.574	0.491
8.579	0.629
8.584	1.039
8.589	0.611
8.594	0.700
8.599	0.582
8.604	0.696
8.609	0.650
8.614	0.272
8.619	1.211
8.624	0.720
8.629	0.874
8.634	1.172
8.639	0.325
8.644	0.961
8.649	0.758
8.654	0.199
8.659	1.120
8.664	0.959
8.669	0.688
8.674	0.913
8.679	0.489
8.684	0.223
8.689	0.655
8.694	0.778
8.699	0.439
8.704	0.723
8.709	1.142
8.714	0.591
8.719	1.057
8.724	0.408
8.729	0.450
8.734	0.536
8.739	0.247
8.744	1.037
8.749	1.296
8.754	0.251
8.759	0.731
8.764	0.463
8.769	1.335
8.774	0.336
8.779	0.381
8.784	0.982
8.789	0.459
8.794	0.653
8.799	0.426
8.804	0.927
8.809	0.302
8.814	0.078
8.819	0.869
8.824	0.777
8.829	0.806
8.834	0.988
8.839	0.336
8.844	1.305
8.849	0.384
8.854	0.530
8.859	0.697
8.864	0.648
8.869	0.347
8.874	0.349
8.879	1.310
8.884	0.704
8.889	0.998
8.894	0.057
8.899	0.482
8.904	1.176
8.909	0.402
8.914	0.334
8.919	0.185
8.924	0.651
8.929	0.628
8.934	0.339
8.939	1.004
8.944	0.681
8.949	0.921
8.954	0.304
8.959	1.126
8.964	0.807
8.969	0.893
8.974	0.342
8.979	0.796
8.984	0.307
8.989	0.533
8.994	0.429
8.999	0.381
9.004	0.930
9.009	0.884
9.014	1.022
9.019	0.267
9.024	0.197
9.029	0.554
9.034	0.317
9.039	1.491
9.044	0.704
9.049	0.940
9.054	1.394
9.059	1.551
9.064	0.429
9.069	0.378
9.074	1.319
9.079	0.762
9.084	0.271
9.089	0.367
9.094	0.870
9.099	0.477
9.104	1.196
9.109	0.821
9.114	0.472
9.119	0.556
9.124	0.533
9.129	0.577
9.134	0.236
9.139	0.329
9.144	0.086
9.149	0.769
9.154	0.265
9.159	1.178
9.164	0.457
9.169	0.323
9.174	0.738
9.179	0.550
9.184	0.741
9.189	0.686
9.194	1.286
9.199	0.453
9.204	0.363
9.209	0.529
9.214	1.009
9.219	0.664
9.224	0.357
9.229	1.096
9.234	0.697
9.239	0.254
9.244	0.246
9.249	0.614
9.254	0.593
9.259	0.321
9.264	1.178
9.269	0.804
9.274	0.296
9.279	0.967
9.284	1.027
9.289	0.990
9.294	0.452
9.299	0.438
9.304	0.427
9.309	0.989
9.314	0.796
9.319	0.499
9.324	0.525
9.329	0.637
9.334	0.666
9.339	0.557
9.344	1.016
9.349	0.636
9.354	1.197
9.359	0.826
9.364	0.364
9.369	1.144
9.374	0.036
9.379	0.623
9.384	0.907
9.389	0.684
9.394	0.188
9.399	0.678
9.404	0.809
9.409	0.843
9.414	1.049
9.419	0.442
9.424	1.002
9.429	0.726
9.434	0.486
9.439	0.408
9.444	0.531
9.449	0.132
9.454	0.694
9.459	0.584
9.464	0.980
9.469	1.945
9.474	0.463
9.479	0.687
9.484	0.424
9.489	1.024
9.494	0.635
9.499	0.692
9.504	0.769
9.509	0.661
9.514	0.449
9.519	0.410
9.524	0.186
9.529	0.901
9.534	0.217
9.539	1.194
9.544	1.360
9.549	0.918
9.554	0.680
9.559	0.490
9.564	0.173
9.569	0.248
9.574	1.126
9.579	0.119
9.584	0.183
9.589	0.864
9.594	0.947
9.599	0.728
9.604	0.616
9.609	0.639
9.614	0.792
9.619	0.744
9.624	0.492
9.629	0.779
9.634	0.419
9.639	1.362
9.644	0.089
9.649	0.088
9.654	0.558
9.659	0.914
9.664	0.429
9.669	0.451
9.674	0.257
9.679	0.919
9.684	0.661
9.689	0.115
9.694	0.420
9.699	0.542
9.704	0.660
9.709	1.114
9.714	0.317
9.719	0.313
9.724	0.049
9.729	1.510
9.734	0.779
9.739	0.272
9.744	1.370
9.749	0.327
9.754	1.285
9.759	0.933
9.764	1.114
9.769	0.103
9.774	0.387
9.779	0.485
9.784	0.578
9.789	0.264
9.794	1.991
9.799	0.316
9.804	0.690
9.809	1.136
9.814	0.166
9.819	0.636
9.824	0.388
9.829	0.224
9.834	0.815
9.839	0.398
9.844	0.517
9.849	1.122
9.854	0.723
9.859	1.019
9.864	0.521
9.869	0.334
9.874	0.966
9.879	0.275
9.884	0.830
9.889	0.210
9.894	0.636
9.899	0.300
9.904	1.541
9.909	0.154
9.914	0.691
9.919	1.218
9.924	0.448
9.929	0.628
9.934	1.060
9.939	0.643
9.944	1.176
9.949	0.743
9.954	0.460
9.959	1.325
9.964	0.371
9.969	1.517
9.974	0.405
9.979	0.593
9.984	0.528
9.989	0.510
9.994	0.064
[truncated: 1 more rows]
