# Supplementary material for: Chemometric Analysis of a Ternary Mixture of Caffeine, Quinic Acid, and Nicotinic Acid by Terahertz Spectroscopy
Source: ACS Omega. 2022 Sep 27;7(40):35783–91. doi: 10.1021/acsomega.2c03808 (PMC9558605; doi:10.1021/acsomega.2c03808)
Supplement: Supplementary file 2 — ao2c03808_si_002.zip [file ao2c03808_si_002.zip › data_and_codes/extended_data/id0-48_run001/fda-8-3.csv]

0.000	1866.099
0.005	628.127
0.010	643.723
0.015	1161.647
0.020	1480.282
0.025	303.234
0.030	683.274
0.035	685.231
0.040	490.739
0.045	1124.829
0.050	906.258
0.055	1345.293
0.060	595.365
0.065	97.702
0.070	1096.486
0.075	1037.583
0.080	1288.185
0.085	852.509
0.090	189.873
0.095	482.485
0.100	766.919
0.105	1369.451
0.110	1742.304
0.115	1491.982
0.120	3570.617
0.125	2972.747
0.130	1848.536
0.135	3038.783
0.140	3487.072
0.145	3837.597
0.150	4196.831
0.155	4054.530
0.160	3588.837
0.165	2774.629
0.170	2364.161
0.175	3614.875
0.180	4105.858
0.185	3516.520
0.190	4502.787
0.195	5913.878
0.200	6510.603
0.205	5913.139
0.210	6233.286
0.215	6048.667
0.220	6908.012
0.225	6657.708
0.230	7565.814
0.235	8892.246
0.240	8062.560
0.245	7888.853
0.250	7764.576
0.255	7840.871
0.260	7563.144
0.265	8214.183
0.270	8114.025
0.275	9653.171
0.280	9409.677
0.285	8489.997
0.290	8831.745
0.295	9454.572
0.300	9245.828
0.305	8970.800
0.310	9807.665
0.315	9281.289
0.320	9496.491
0.325	9366.618
0.330	9878.905
0.335	9307.954
0.340	9249.909
0.345	8847.434
0.350	9728.266
0.355	9761.500
0.360	8938.809
0.365	9830.396
0.370	10419.539
0.375	10190.019
0.380	9320.994
0.385	9662.153
0.390	9458.998
0.395	9599.414
0.400	9190.910
0.405	9484.700
0.410	9555.142
0.415	9589.465
0.420	9124.435
0.425	9042.553
0.430	9288.781
0.435	8717.616
0.440	8753.872
0.445	9259.212
0.450	9499.455
0.455	8891.321
0.460	9411.634
0.465	8877.249
0.470	8859.977
0.475	8833.117
0.480	8996.942
0.485	9165.448
0.490	9118.935
0.495	8933.156
0.500	8760.761
0.505	9027.222
0.510	8934.363
0.515	8967.205
0.520	8943.030
0.525	8851.669
0.530	8541.156
0.535	8643.375
0.540	8939.840
0.545	8646.674
0.550	7692.767
0.555	5451.571
0.560	3787.307
0.565	7004.235
0.570	7908.101
0.575	8271.640
0.580	8640.910
0.585	8406.393
0.590	8345.741
0.595	8553.197
0.600	8664.005
0.605	8268.109
0.610	8461.588
0.615	8456.277
0.620	8129.516
0.625	8100.524
0.630	8040.210
0.635	8009.992
0.640	7810.050
0.645	7690.175
0.650	7490.311
0.655	7794.111
0.660	7479.935
0.665	7223.841
0.670	7389.261
0.675	7404.337
0.680	7236.557
0.685	7214.236
0.690	7081.669
0.695	7090.591
0.700	7011.594
0.705	6647.192
0.710	6794.595
0.715	6803.694
0.720	6579.507
0.725	6606.376
0.730	6530.891
0.735	6394.797
0.740	6445.262
0.745	5945.232
0.750	4835.770
0.755	3377.357
0.760	5191.575
0.765	5706.281
0.770	5717.877
0.775	5849.427
0.780	5900.866
0.785	5743.639
0.790	5559.151
0.795	5762.143
0.800	5526.337
0.805	5428.777
0.810	5403.834
0.815	5314.186
0.820	5297.121
0.825	5300.217
0.830	5044.320
0.835	5132.944
0.840	5185.163
0.845	4910.844
0.850	4893.187
0.855	5005.987
0.860	4877.923
0.865	4851.756
0.870	4788.481
0.875	4769.390
0.880	4777.302
0.885	4625.660
0.890	4584.012
0.895	4637.395
0.900	4482.003
0.905	4320.150
0.910	4406.804
0.915	4300.289
0.920	4132.653
0.925	4127.444
0.930	4110.120
0.935	4077.588
0.940	3999.809
0.945	3907.593
0.950	3911.914
0.955	3906.938
0.960	3761.110
0.965	3707.759
0.970	3687.309
0.975	3683.891
0.980	3437.047
0.985	3215.915
0.990	2262.379
0.995	2909.886
1.000	3152.698
1.005	3443.948
1.010	3433.335
1.015	3213.270
1.020	3263.977
1.025	3277.222
1.030	3195.454
1.035	3101.136
1.040	3032.426
1.045	3062.638
1.050	3031.303
1.055	2837.344
1.060	2892.995
1.065	2904.697
1.070	2782.502
1.075	2653.956
1.080	2617.897
1.085	2478.536
1.090	2102.900
1.095	1083.189
1.100	156.146
1.105	957.160
1.110	1539.840
1.115	871.879
1.120	1572.317
1.125	2127.738
1.130	2306.360
1.135	2298.925
1.140	2245.737
1.145	2184.265
1.150	1886.229
1.155	1105.147
1.160	789.042
1.165	124.429
1.170	658.863
1.175	1537.073
1.180	1878.646
1.185	2048.224
1.190	2119.457
1.195	2029.764
1.200	2032.372
1.205	1756.942
1.210	672.506
1.215	1416.664
1.220	1807.354
1.225	1768.293
1.230	996.273
1.235	1315.791
1.240	1792.015
1.245	2037.154
1.250	2036.014
1.255	2046.675
1.260	2035.914
1.265	1952.057
1.270	1990.517
1.275	1927.243
1.280	1791.395
1.285	1841.348
1.290	1874.178
1.295	1735.045
1.300	1768.224
1.305	1783.890
1.310	1719.390
1.315	1714.612
1.320	1668.843
1.325	1487.651
1.330	1590.602
1.335	1575.463
1.340	1571.898
1.345	1597.209
1.350	1481.682
1.355	1481.117
1.360	1526.660
1.365	1470.712
1.370	1440.031
1.375	1465.930
1.380	1472.479
1.385	1408.290
1.390	1391.346
1.395	1354.340
1.400	1285.562
1.405	1099.461
1.410	489.981
1.415	16.622
1.420	735.693
1.425	1137.291
1.430	1289.184
1.435	1380.557
1.440	1376.860
1.445	1345.826
1.450	1383.593
1.455	1398.286
1.460	1338.744
1.465	1338.693
1.470	1347.714
1.475	1295.037
1.480	1267.493
1.485	1258.969
1.490	1255.082
1.495	1225.795
1.500	1175.028
1.505	1183.022
1.510	1173.098
1.515	1138.343
1.520	1115.598
1.525	1131.817
1.530	1109.896
1.535	1092.111
1.540	1071.205
1.545	1024.334
1.550	1057.892
1.555	1022.208
1.560	1006.947
1.565	1035.383
1.570	998.825
1.575	955.480
1.580	962.318
1.585	939.687
1.590	869.198
1.595	828.860
1.600	708.902
1.605	244.662
1.610	439.124
1.615	684.068
1.620	755.105
1.625	755.847
1.630	727.323
1.635	712.275
1.640	686.152
1.645	624.283
1.650	576.341
1.655	473.278
1.660	193.607
1.665	50.334
1.670	35.035
1.675	49.773
1.680	81.617
1.685	291.214
1.690	425.173
1.695	479.414
1.700	471.042
1.705	425.627
1.710	305.702
1.715	66.264
1.720	33.753
1.725	35.891
1.730	222.497
1.735	377.837
1.740	455.256
1.745	488.556
1.750	502.796
1.755	486.832
1.760	474.589
1.765	277.102
1.770	344.255
1.775	421.347
1.780	443.518
1.785	432.172
1.790	404.803
1.795	290.658
1.800	102.138
1.805	224.506
1.810	354.792
1.815	394.722
1.820	400.147
1.825	400.198
1.830	395.661
1.835	384.220
1.840	376.377
1.845	370.058
1.850	354.088
1.855	334.552
1.860	308.643
1.865	229.611
1.870	60.699
1.875	64.849
1.880	217.197
1.885	284.931
1.890	304.455
1.895	313.940
1.900	314.583
1.905	304.475
1.910	284.636
1.915	258.266
1.920	120.220
1.925	17.473
1.930	172.735
1.935	244.725
1.940	269.925
1.945	276.205
1.950	275.203
1.955	270.272
1.960	264.903
1.965	258.919
1.970	254.719
1.975	250.486
1.980	242.845
1.985	238.116
1.990	233.121
1.995	224.478
2.000	219.163
2.005	213.191
2.010	207.973
2.015	203.489
2.020	166.740
2.025	175.542
2.030	176.644
2.035	164.780
2.040	124.862
2.045	31.772
2.050	92.765
2.055	132.159
2.060	138.185
2.065	134.247
2.070	123.172
2.075	90.320
2.080	44.806
2.085	83.860
2.090	96.183
2.095	95.254
2.100	93.123
2.105	88.198
2.110	84.845
2.115	83.104
2.120	81.461
2.125	80.448
2.130	78.194
2.135	79.793
2.140	80.503
2.145	76.663
2.150	71.717
2.155	66.265
2.160	49.411
2.165	11.758
2.170	1.492
2.175	24.909
2.180	48.353
2.185	56.705
2.190	54.032
2.195	26.598
2.200	3.623
2.205	13.359
2.210	34.936
2.215	42.085
2.220	23.707
2.225	6.546
2.230	3.439
2.235	25.464
2.240	35.567
2.245	37.455
2.250	35.466
2.255	33.657
2.260	24.682
2.265	5.676
2.270	6.368
2.275	4.979
2.280	19.976
2.285	30.375
2.290	38.190
2.295	41.588
2.300	45.693
2.305	48.498
2.310	50.926
2.315	53.262
2.320	52.227
2.325	48.736
2.330	54.607
2.335	56.168
2.340	56.257
2.345	42.857
2.350	11.360
2.355	35.330
2.360	49.078
2.365	48.711
2.370	20.412
2.375	24.477
2.380	43.288
2.385	44.126
2.390	22.783
2.395	4.591
2.400	8.052
2.405	19.292
2.410	35.297
2.415	43.717
2.420	48.090
2.425	49.135
2.430	47.153
2.435	40.983
2.440	48.230
2.445	49.758
2.450	42.356
2.455	41.196
2.460	31.094
2.465	8.969
2.470	7.428
2.475	11.955
2.480	27.729
2.485	36.268
2.490	41.226
2.495	43.824
2.500	44.291
2.505	44.003
2.510	44.083
2.515	42.922
2.520	43.482
2.525	43.190
2.530	44.372
2.535	42.935
2.540	44.152
2.545	43.144
2.550	43.242
2.555	43.265
2.560	42.554
2.565	43.300
2.570	38.481
2.575	36.298
2.580	39.265
2.585	41.275
2.590	40.382
2.595	36.640
2.600	37.226
2.605	33.895
2.610	32.108
2.615	28.691
2.620	26.955
2.625	21.191
2.630	9.566
2.635	3.718
2.640	1.085
2.645	1.412
2.650	2.489
2.655	2.877
2.660	8.640
2.665	8.939
2.670	3.366
2.675	11.114
2.680	14.415
2.685	15.372
2.690	8.524
2.695	4.117
2.700	13.681
2.705	16.216
2.710	19.467
2.715	18.221
2.720	19.183
2.725	17.559
2.730	18.066
2.735	17.271
2.740	15.182
2.745	13.701
2.750	13.361
2.755	11.424
2.760	10.621
2.765	6.366
2.770	0.732
2.775	1.933
2.780	1.628
2.785	0.659
2.790	2.344
2.795	6.890
2.800	9.862
2.805	12.305
2.810	11.920
2.815	11.891
2.820	14.004
2.825	14.069
2.830	15.474
2.835	16.143
2.840	16.127
2.845	16.315
2.850	17.163
2.855	15.795
2.860	16.064
2.865	15.869
2.870	13.687
2.875	14.649
2.880	10.426
2.885	4.243
2.890	3.523
2.895	3.454
2.900	6.832
2.905	10.487
2.910	11.442
2.915	12.171
2.920	12.870
2.925	12.692
2.930	12.172
2.935	11.968
2.940	11.429
2.945	11.440
2.950	10.190
2.955	8.327
2.960	6.784
2.965	2.845
2.970	1.167
2.975	0.470
2.980	1.215
2.985	1.352
2.990	2.203
2.995	4.274
3.000	3.695
3.005	3.091
3.010	1.678
3.015	0.775
3.020	0.642
3.025	1.713
3.030	0.896
3.035	3.391
3.040	3.497
3.045	2.107
3.050	0.648
3.055	1.347
3.060	4.519
3.065	4.429
3.070	4.873
3.075	5.173
3.080	6.116
3.085	4.729
3.090	4.560
3.095	3.868
3.100	4.060
3.105	5.064
3.110	3.803
3.115	5.070
3.120	4.464
3.125	5.298
3.130	2.062
3.135	0.758
3.140	0.798
3.145	1.645
3.150	1.976
3.155	3.354
3.160	3.186
3.165	1.001
3.170	1.127
3.175	0.737
3.180	2.697
3.185	2.351
3.190	2.788
3.195	3.651
3.200	3.371
3.205	4.148
3.210	4.011
3.215	3.082
3.220	2.049
3.225	4.353
3.230	3.012
3.235	2.004
3.240	0.861
3.245	3.006
3.250	4.609
3.255	4.414
3.260	3.798
3.265	3.015
3.270	3.528
3.275	3.345
3.280	2.777
3.285	3.184
3.290	2.127
3.295	3.692
3.300	3.199
3.305	3.334
3.310	3.173
3.315	2.437
3.320	2.829
3.325	2.429
3.330	1.541
3.335	1.297
3.340	0.269
3.345	0.863
3.350	1.831
3.355	2.663
3.360	2.342
3.365	1.309
3.370	2.031
3.375	1.494
3.380	1.431
3.385	1.876
3.390	0.549
3.395	1.535
3.400	2.496
3.405	0.919
3.410	1.687
3.415	0.985
3.420	2.520
3.425	2.373
3.430	1.209
3.435	1.209
3.440	1.746
3.445	1.198
3.450	1.027
3.455	1.314
3.460	1.043
3.465	2.052
3.470	2.119
3.475	0.812
3.480	2.087
3.485	1.274
3.490	0.827
3.495	1.865
3.500	0.944
3.505	1.290
3.510	0.922
3.515	1.260
3.520	1.645
3.525	1.290
3.530	1.206
3.535	1.687
3.540	2.244
3.545	0.981
3.550	0.465
3.555	1.198
3.560	1.545
3.565	1.111
3.570	1.276
3.575	0.910
3.580	1.753
3.585	1.402
3.590	1.480
3.595	1.441
3.600	0.857
3.605	0.640
3.610	0.726
3.615	0.859
3.620	0.667
3.625	0.552
3.630	1.444
3.635	0.987
3.640	0.388
3.645	1.004
3.650	0.673
3.655	0.829
3.660	0.906
3.665	0.368
3.670	0.713
3.675	1.401
3.680	0.491
3.685	1.511
3.690	0.740
3.695	0.629
3.700	1.294
3.705	0.087
3.710	1.457
3.715	1.263
3.720	1.563
3.725	0.756
3.730	0.541
3.735	1.407
3.740	1.254
3.745	0.339
3.750	0.859
3.755	0.173
3.760	0.984
3.765	0.967
3.770	0.156
3.775	1.846
3.780	1.134
3.785	1.106
3.790	1.029
3.795	1.588
3.800	1.221
3.805	0.384
3.810	0.438
3.815	0.666
3.820	0.943
3.825	0.469
3.830	0.714
3.835	1.201
3.840	1.116
3.845	0.765
3.850	0.301
3.855	1.083
3.860	0.403
3.865	0.771
3.870	0.592
3.875	1.299
3.880	1.004
3.885	1.757
3.890	1.881
3.895	1.012
3.900	0.703
3.905	0.599
3.910	1.758
3.915	0.064
3.920	0.629
3.925	0.611
3.930	0.248
3.935	0.783
3.940	1.069
3.945	0.341
3.950	1.311
3.955	0.461
3.960	0.595
3.965	0.672
3.970	0.272
3.975	0.262
3.980	1.117
3.985	0.836
3.990	0.805
3.995	0.633
4.000	0.767
4.005	0.919
4.010	0.798
4.015	0.245
4.020	0.728
4.025	0.350
4.030	0.753
4.035	0.625
4.040	0.437
4.045	0.076
4.050	0.309
4.055	0.631
4.060	0.446
4.065	0.570
4.070	0.394
4.075	0.317
4.080	1.228
4.085	1.194
4.090	0.645
4.095	0.837
4.100	0.068
4.105	1.849
4.110	1.470
4.115	0.353
4.120	0.663
4.125	0.400
4.130	0.711
4.135	0.732
4.140	0.439
4.145	1.126
4.150	0.599
4.155	1.043
4.160	0.718
4.165	0.362
4.170	1.076
4.175	0.204
4.180	1.292
4.185	0.328
4.190	0.621
4.195	0.185
4.200	0.390
4.205	0.856
4.210	1.022
4.215	0.368
4.220	0.188
4.225	0.978
4.230	0.862
4.235	0.501
4.240	0.721
4.245	0.107
4.250	0.382
4.255	0.937
4.260	0.695
4.265	0.624
4.270	0.878
4.275	0.104
4.280	0.990
4.285	0.381
4.290	0.856
4.295	0.454
4.300	0.419
4.305	0.933
4.310	0.959
4.315	0.464
4.320	0.494
4.325	0.420
4.330	0.404
4.335	1.287
4.340	0.683
4.345	0.890
4.350	0.464
4.355	0.863
4.360	1.473
4.365	1.111
4.370	0.330
4.375	0.476
4.380	0.544
4.385	0.545
4.390	0.359
4.395	0.119
4.400	1.101
4.405	1.033
4.410	0.351
4.415	0.425
4.420	0.818
4.425	0.828
4.430	0.824
4.435	0.441
4.440	0.440
4.445	0.664
4.450	0.583
4.455	0.848
4.460	1.003
4.465	1.362
4.470	0.351
4.475	0.870
4.480	0.886
4.485	0.142
4.490	0.401
4.495	0.934
4.500	0.626
4.505	0.920
4.510	0.519
4.515	0.177
4.520	0.625
4.525	1.372
4.530	0.084
4.535	0.718
4.540	0.732
4.545	0.586
4.550	0.723
4.555	0.760
4.560	0.130
4.565	0.603
4.570	0.131
4.575	1.270
4.580	0.860
4.585	0.090
4.590	1.154
4.595	0.466
4.600	0.172
4.605	0.977
4.610	0.289
4.615	0.603
4.620	0.762
4.625	0.545
4.630	0.584
4.635	0.327
4.640	0.727
4.645	0.061
4.650	0.901
4.655	0.448
4.660	0.765
4.665	0.425
4.670	0.535
4.675	0.748
4.680	0.661
4.685	0.659
4.690	1.257
4.695	0.815
4.700	0.807
4.705	1.211
4.710	1.372
4.715	0.377
4.720	1.194
4.725	0.339
4.730	1.074
4.735	0.416
4.740	0.610
4.745	0.099
4.750	0.114
4.755	1.369
4.760	0.603
4.765	1.322
4.770	0.254
4.775	0.615
4.780	0.296
4.785	1.016
4.790	0.737
4.795	0.691
4.800	1.226
4.805	0.672
4.810	0.332
4.815	0.517
4.820	0.454
4.825	0.274
4.830	0.430
4.835	0.644
4.840	0.380
4.845	0.406
4.850	0.930
4.855	0.571
4.860	0.264
4.865	0.633
4.870	0.612
4.875	0.701
4.880	0.880
4.885	0.091
4.890	0.488
4.895	0.375
4.900	0.498
4.905	0.940
4.910	0.052
4.915	0.604
4.920	0.420
4.925	0.402
4.930	0.164
4.935	1.126
4.940	0.844
4.945	0.619
4.950	1.238
4.955	0.892
4.960	0.968
4.965	0.668
4.970	0.433
4.975	0.585
4.980	0.720
4.985	0.529
4.990	0.705
4.995	0.536
5.000	0.457
5.005	0.575
5.010	0.867
5.015	1.455
5.020	0.917
5.025	0.893
5.030	0.712
5.035	0.289
5.040	0.667
5.045	0.971
5.050	0.390
5.055	0.207
5.060	1.267
5.065	1.370
5.070	1.305
5.075	0.688
5.080	0.519
5.085	0.746
5.090	0.387
5.095	0.592
5.100	0.652
5.105	0.995
5.110	2.212
5.115	0.537
5.120	0.851
5.125	0.753
5.130	0.863
5.135	0.601
5.140	0.642
5.145	1.134
5.150	0.202
5.155	0.760
5.160	0.589
5.165	0.554
5.170	0.725
5.175	0.485
5.180	0.701
5.185	0.461
5.190	0.271
5.195	0.754
5.200	0.608
5.205	0.647
5.210	0.686
5.215	0.855
5.220	0.628
5.225	1.174
5.230	0.767
5.235	0.963
5.240	0.751
5.245	0.230
5.250	0.307
5.255	0.259
5.260	0.859
5.265	0.992
5.270	0.616
5.275	1.291
5.280	1.078
5.285	0.887
5.290	0.641
5.295	0.808
5.300	0.265
5.305	0.828
5.310	1.098
5.315	0.442
5.320	0.435
5.325	0.875
5.330	0.707
5.335	0.254
5.340	0.401
5.345	0.820
5.350	0.494
5.355	0.294
5.360	0.472
5.365	0.707
5.370	0.782
5.375	1.503
5.380	0.628
5.385	1.087
5.390	0.158
5.395	0.963
5.400	1.079
5.405	0.974
5.410	0.295
5.415	1.416
5.420	1.129
5.425	0.121
5.430	0.679
5.435	0.122
5.440	0.509
5.445	1.054
5.450	0.631
5.455	0.477
5.460	0.837
5.465	0.477
5.470	0.315
5.475	1.079
5.480	0.507
5.485	0.963
5.490	1.020
5.495	0.691
5.500	1.321
5.505	0.554
5.510	0.594
5.515	0.750
5.520	1.302
5.525	1.587
5.530	0.272
5.535	0.674
5.540	0.211
5.545	0.720
5.550	0.294
5.555	0.678
5.560	0.611
5.565	0.123
5.570	1.417
5.575	0.513
5.580	0.898
5.585	0.984
5.590	0.648
5.595	0.395
5.600	0.408
5.605	0.904
5.610	1.135
5.615	1.103
5.620	0.465
5.625	0.255
5.630	0.366
5.635	0.865
5.640	0.311
5.645	0.985
5.650	0.651
5.655	0.301
5.660	0.536
5.665	0.383
5.670	0.385
5.675	0.615
5.680	0.862
5.685	0.555
5.690	0.383
5.695	1.067
5.700	0.704
5.705	0.391
5.710	0.553
5.715	0.534
5.720	1.689
5.725	0.502
5.730	0.281
5.735	0.429
5.740	0.779
5.745	0.701
5.750	1.109
5.755	0.760
5.760	0.524
5.765	1.119
5.770	0.512
5.775	0.932
5.780	0.872
5.785	0.347
5.790	0.169
5.795	0.130
5.800	0.575
5.805	1.064
5.810	1.199
5.815	0.867
5.820	0.308
5.825	0.539
5.830	0.466
5.835	1.112
5.840	0.500
5.845	0.633
5.850	0.477
5.855	0.469
5.860	1.432
5.865	0.483
5.870	0.402
5.875	0.374
5.880	0.437
5.885	1.718
5.890	0.497
5.895	1.124
5.900	0.677
5.905	0.667
5.910	0.279
5.915	0.333
5.920	1.148
5.925	0.750
5.930	1.589
5.935	1.157
5.940	0.985
5.945	0.974
5.950	0.866
5.955	0.825
5.960	0.702
5.965	0.582
5.970	1.028
5.975	0.587
5.980	0.790
5.985	0.924
5.990	0.444
5.995	0.436
6.000	0.792
6.005	0.431
6.010	0.307
6.015	0.611
6.020	0.264
6.025	0.784
6.030	1.184
6.035	1.017
6.040	0.691
6.045	0.337
6.050	0.890
6.055	0.695
6.060	0.980
6.065	0.255
6.070	0.554
6.075	0.215
6.080	0.653
6.085	0.313
6.090	0.598
6.095	0.347
6.100	0.461
6.105	0.508
6.110	0.674
6.115	0.786
6.120	0.103
6.125	0.577
6.130	0.083
6.135	0.638
6.140	0.266
6.145	0.346
6.150	0.269
6.155	0.435
6.160	0.373
6.165	0.633
6.170	0.814
6.175	0.334
6.180	1.246
6.185	0.982
6.190	0.725
6.195	0.786
6.200	0.378
6.205	1.811
6.210	1.054
6.215	1.073
6.220	0.519
6.225	0.272
6.230	0.431
6.235	0.984
6.240	0.333
6.245	0.157
6.250	0.762
6.255	0.934
6.260	0.735
6.265	0.875
6.270	0.427
6.275	0.475
6.280	0.846
6.285	0.879
6.290	0.826
6.295	1.154
6.300	0.394
6.305	0.203
6.310	0.416
6.315	0.271
6.320	0.743
6.325	0.455
6.330	0.934
6.335	0.428
6.340	0.610
6.345	0.711
6.350	0.307
6.355	1.579
6.360	0.582
6.365	0.825
6.370	1.456
6.375	0.570
6.380	0.633
6.385	0.206
6.390	0.116
6.395	0.725
6.400	0.191
6.405	0.766
6.410	0.942
6.415	1.124
6.420	0.245
6.425	1.306
6.430	0.400
6.435	0.408
6.440	1.051
6.445	0.189
6.450	0.442
6.455	0.985
6.460	0.892
6.465	0.088
6.470	1.013
6.475	0.178
6.480	0.551
6.485	0.194
6.490	0.721
6.495	1.044
6.500	0.805
6.505	0.385
6.510	0.027
6.515	0.344
6.520	0.829
6.525	0.452
6.530	0.234
6.535	0.518
6.540	0.441
6.545	1.648
6.550	0.212
6.555	0.564
6.560	0.529
6.565	0.552
6.570	1.143
6.575	1.222
6.580	0.335
6.585	0.332
6.590	0.989
6.595	0.559
6.600	0.979
6.605	1.515
6.610	0.984
6.615	0.254
6.620	0.384
6.625	0.387
6.630	1.438
6.635	0.272
6.640	1.012
6.645	0.188
6.650	0.839
6.655	0.224
6.660	0.453
6.665	1.019
6.670	0.677
6.675	0.681
6.680	0.782
6.685	0.864
6.690	0.173
6.695	0.321
6.700	0.764
6.705	0.716
6.710	0.821
6.715	1.243
6.720	0.199
6.725	0.710
6.730	0.585
6.735	0.636
6.740	1.067
6.745	1.329
6.750	0.104
6.755	0.476
6.760	0.392
6.765	0.875
6.770	1.708
6.775	0.899
6.780	0.861
6.785	0.108
6.790	0.465
6.795	0.254
6.800	0.650
6.805	0.647
6.810	0.534
6.815	0.557
6.820	0.126
6.825	0.660
6.830	0.837
6.835	0.187
6.840	0.923
6.845	1.156
6.850	1.307
6.855	1.245
6.860	0.409
6.865	0.461
6.870	0.320
6.875	0.796
6.880	0.568
6.885	0.601
6.890	0.745
6.895	0.509
6.900	1.213
6.905	0.913
6.910	0.574
6.915	0.245
6.920	0.667
6.925	1.035
6.930	1.503
6.935	0.583
6.940	0.350
6.945	0.440
6.950	0.628
6.955	0.672
6.960	0.891
6.965	0.739
6.970	0.274
6.975	0.486
6.980	0.593
6.985	0.471
6.990	1.036
6.995	1.207
7.000	0.732
7.005	1.254
7.010	1.264
7.015	0.510
7.020	0.262
7.025	0.501
7.030	0.564
7.035	0.748
7.040	0.566
7.045	0.540
7.050	0.266
7.055	0.701
7.060	0.964
7.065	0.534
7.070	0.336
7.075	0.484
7.080	0.316
7.085	0.451
7.090	0.814
7.095	0.425
7.100	0.979
7.105	0.570
7.110	0.390
7.115	0.808
7.120	0.210
7.125	1.322
7.130	0.499
7.135	0.643
7.140	0.226
7.145	0.781
7.150	0.616
7.155	0.344
7.160	1.217
7.165	0.412
7.170	0.583
7.175	0.367
7.180	0.143
7.185	0.364
7.190	0.155
7.195	0.080
7.200	0.386
7.205	0.303
7.210	0.260
7.215	0.806
7.220	0.671
7.225	0.684
7.230	0.769
7.235	0.566
7.240	0.605
7.245	0.412
7.250	1.042
7.255	2.001
7.260	1.004
7.265	1.169
7.270	0.596
7.275	0.303
7.280	0.735
7.285	0.449
7.290	0.725
7.295	1.013
7.300	0.810
7.305	0.284
7.310	0.589
7.315	0.546
7.320	1.091
7.325	0.565
7.330	0.541
7.335	1.005
7.340	0.481
7.345	0.606
7.350	0.808
7.355	0.529
7.360	0.399
7.365	0.966
7.370	1.116
7.375	0.607
7.380	1.161
7.385	0.163
7.390	0.400
7.395	0.726
7.400	0.968
7.405	0.433
7.410	0.311
7.415	0.383
7.420	0.269
7.425	0.533
7.430	0.418
7.435	0.568
7.440	0.658
7.445	0.477
7.450	0.648
7.455	0.426
7.460	0.651
7.465	1.072
7.470	0.283
7.475	1.162
7.480	0.431
7.485	0.990
7.490	0.341
7.495	0.664
7.500	0.328
7.505	0.447
7.510	1.088
7.515	1.738
7.520	0.459
7.525	0.244
7.530	0.114
7.535	0.221
7.540	0.517
7.545	1.391
7.550	1.061
7.555	0.104
7.560	0.587
7.565	0.493
7.570	0.355
7.575	0.230
7.580	0.097
7.585	0.623
7.590	0.778
7.595	0.564
7.600	0.876
7.605	1.043
7.610	0.908
7.615	0.325
7.620	0.565
7.625	0.247
7.630	0.927
7.635	0.322
7.640	0.026
7.645	1.024
7.650	0.644
7.655	0.679
7.660	0.589
7.665	0.097
7.670	0.488
7.675	0.336
7.680	0.581
7.685	0.445
7.690	0.896
7.695	0.359
7.700	0.891
7.705	0.616
7.710	0.904
7.715	0.332
7.720	0.551
7.725	0.062
7.730	0.669
7.735	0.682
7.740	1.036
7.745	0.567
7.750	0.268
7.755	0.756
7.760	0.334
7.765	0.482
7.770	0.894
7.775	0.856
7.780	0.066
7.785	0.979
7.790	0.318
7.795	0.470
7.800	0.273
7.805	1.283
7.810	0.917
7.815	0.668
7.820	0.216
7.825	0.654
7.830	0.627
7.835	0.915
7.840	0.523
7.845	0.628
7.850	0.799
7.855	0.860
7.860	0.381
7.865	0.613
7.870	0.633
7.875	0.399
7.880	0.782
7.885	0.423
7.890	0.256
7.895	0.469
7.900	0.470
7.905	1.007
7.910	0.358
7.915	0.451
7.920	0.432
7.925	0.479
7.930	1.181
7.935	0.692
7.940	0.963
7.945	0.488
7.950	0.316
7.955	0.321
7.960	0.623
7.965	0.802
7.970	0.395
7.975	0.390
7.980	0.426
7.985	0.453
7.990	0.359
7.995	0.420
8.000	0.529
8.005	0.351
8.010	0.599
8.015	0.310
8.020	0.516
8.025	0.396
8.030	0.480
8.035	1.082
8.040	0.486
8.045	0.329
8.050	0.460
8.055	0.573
8.060	0.771
8.065	0.993
8.070	0.197
8.075	0.525
8.080	0.804
8.085	0.289
8.090	0.986
8.095	0.854
8.100	0.181
8.105	0.398
8.110	0.468
8.115	0.486
8.120	0.409
8.125	1.061
8.130	1.572
8.135	0.671
8.140	0.838
8.145	0.275
8.150	1.208
8.155	0.619
8.160	1.004
8.165	0.223
8.170	0.499
8.175	0.518
8.180	0.872
8.185	0.511
8.190	1.075
8.194	0.564
8.199	0.423
8.204	0.923
8.209	0.381
8.214	0.178
8.219	0.503
8.224	0.313
8.229	1.615
8.234	0.100
8.239	0.282
8.244	0.754
8.249	0.598
8.254	0.471
8.259	0.615
8.264	0.399
8.269	0.354
8.274	0.728
8.279	0.926
8.284	0.435
8.289	0.692
8.294	0.293
8.299	1.055
8.304	1.307
8.309	1.421
8.314	0.365
8.319	0.624
8.324	0.237
8.329	0.968
8.334	0.809
8.339	0.876
8.344	0.507
8.349	0.839
8.354	0.746
8.359	0.224
8.364	0.858
8.369	0.752
8.374	0.592
8.379	0.944
8.384	0.403
8.389	0.170
8.394	0.401
8.399	0.711
8.404	0.616
8.409	1.283
8.414	0.409
8.419	0.509
8.424	1.149
8.429	0.337
8.434	0.628
8.439	0.777
8.444	0.209
8.449	0.923
8.454	0.836
8.459	0.778
8.464	0.760
8.469	0.917
8.474	1.168
8.479	1.147
8.484	0.439
8.489	0.384
8.494	1.093
8.499	0.415
8.504	0.408
8.509	0.280
8.514	0.800
8.519	0.416
8.524	0.219
8.529	0.176
8.534	0.696
8.539	0.834
8.544	0.318
8.549	0.278
8.554	0.884
8.559	0.580
8.564	0.731
8.569	0.361
8.574	0.043
8.579	0.861
8.584	0.435
8.589	0.989
8.594	1.293
8.599	0.483
8.604	0.056
8.609	0.257
8.614	1.078
8.619	0.204
8.624	0.860
8.629	0.349
8.634	0.480
8.639	0.568
8.644	0.837
8.649	0.945
8.654	1.397
8.659	1.531
8.664	1.419
8.669	0.226
8.674	0.890
8.679	0.735
8.684	0.661
8.689	0.254
8.694	0.773
8.699	1.015
8.704	0.883
8.709	0.206
8.714	0.699
8.719	0.398
8.724	1.031
8.729	0.297
8.734	0.087
8.739	1.380
8.744	0.681
8.749	0.317
8.754	0.665
8.759	0.920
8.764	1.065
8.769	1.446
8.774	0.523
8.779	0.784
8.784	0.129
8.789	0.575
8.794	0.349
8.799	0.021
8.804	0.370
8.809	0.163
8.814	0.544
8.819	0.719
8.824	1.222
8.829	1.043
8.834	0.374
8.839	0.184
8.844	0.186
8.849	0.676
8.854	0.498
8.859	0.307
8.864	0.285
8.869	0.474
8.874	0.427
8.879	0.706
8.884	0.638
8.889	0.833
8.894	0.026
8.899	0.070
8.904	0.471
8.909	0.539
8.914	0.390
8.919	0.676
8.924	1.518
8.929	0.442
8.934	1.007
8.939	1.142
8.944	0.460
8.949	0.756
8.954	0.475
8.959	0.642
8.964	0.673
8.969	0.947
8.974	0.699
8.979	0.518
8.984	0.560
8.989	0.739
8.994	0.140
8.999	1.002
9.004	0.874
9.009	0.698
9.014	1.097
9.019	0.442
9.024	0.274
9.029	2.202
9.034	0.837
9.039	0.755
9.044	0.623
9.049	0.625
9.054	0.335
9.059	0.786
9.064	0.679
9.069	0.162
9.074	0.852
9.079	0.639
9.084	0.555
9.089	0.928
9.094	0.815
9.099	1.160
9.104	0.859
9.109	0.479
9.114	0.441
9.119	0.171
9.124	0.963
9.129	0.764
9.134	0.642
9.139	1.324
9.144	1.174
9.149	0.807
9.154	0.559
9.159	0.350
9.164	0.714
9.169	0.503
9.174	1.350
9.179	1.066
9.184	1.176
9.189	0.831
9.194	0.845
9.199	1.428
9.204	0.160
9.209	0.645
9.214	0.595
9.219	0.355
9.224	0.430
9.229	0.321
9.234	0.572
9.239	0.397
9.244	0.873
9.249	0.365
9.254	0.207
9.259	0.281
9.264	0.966
9.269	0.312
9.274	0.905
9.279	1.063
9.284	0.365
9.289	0.838
9.294	0.623
9.299	0.990
9.304	0.359
9.309	1.228
9.314	0.348
9.319	0.487
9.324	0.672
9.329	0.514
9.334	0.616
9.339	0.395
9.344	1.373
9.349	0.435
9.354	0.890
9.359	1.019
9.364	1.309
9.369	0.839
9.374	0.244
9.379	1.046
9.384	0.303
9.389	0.526
9.394	0.638
9.399	0.522
9.404	0.847
9.409	0.227
9.414	0.215
9.419	1.257
9.424	0.601
9.429	1.335
9.434	0.116
9.439	0.192
9.444	0.475
9.449	1.232
9.454	0.910
9.459	0.346
9.464	1.011
9.469	1.550
9.474	0.707
9.479	0.236
9.484	0.501
9.489	1.406
9.494	0.615
9.499	0.914
9.504	0.147
9.509	1.134
9.514	0.593
9.519	0.822
9.524	0.418
9.529	0.760
9.534	0.515
9.539	0.261
9.544	1.275
9.549	1.163
9.554	0.866
9.559	0.723
9.564	1.089
9.569	0.732
9.574	0.638
9.579	0.846
9.584	1.157
9.589	0.654
9.594	1.097
9.599	1.147
9.604	0.933
9.609	1.213
9.614	0.546
9.619	1.286
9.624	0.510
9.629	0.090
9.634	0.832
9.639	1.032
9.644	0.960
9.649	0.147
9.654	0.918
9.659	0.335
9.664	0.488
9.669	0.589
9.674	1.200
9.679	0.509
9.684	0.566
9.689	1.194
9.694	0.350
9.699	0.905
9.704	0.655
9.709	0.782
9.714	1.812
9.719	0.400
9.724	0.853
9.729	0.833
9.734	0.362
9.739	0.193
9.744	0.333
9.749	0.545
9.754	0.284
9.759	0.941
9.764	0.807
9.769	0.730
9.774	0.752
9.779	0.800
9.784	0.732
9.789	0.701
9.794	0.207
9.799	1.101
9.804	0.327
9.809	1.131
9.814	0.481
9.819	0.320
9.824	0.836
9.829	0.303
9.834	1.067
9.839	1.326
9.844	1.143
9.849	0.211
9.854	0.878
9.859	0.292
9.864	0.401
9.869	1.169
9.874	0.515
9.879	0.904
9.884	1.064
9.889	0.655
9.894	0.192
9.899	1.316
9.904	0.345
9.909	0.735
9.914	0.810
9.919	0.543
9.924	0.349
9.929	0.758
9.934	1.035
9.939	0.756
9.944	0.400
9.949	0.781
9.954	0.598
9.959	0.835
9.964	0.417
9.969	0.500
9.974	0.821
9.979	1.050
9.984	0.461
9.989	0.618
9.994	0.560
[truncated: 1 more rows]
