# Supplementary material for: Chemometric Analysis of a Ternary Mixture of Caffeine, Quinic Acid, and Nicotinic Acid by Terahertz Spectroscopy
Source: ACS Omega. 2022 Sep 27;7(40):35783–91. doi: 10.1021/acsomega.2c03808 (PMC9558605; doi:10.1021/acsomega.2c03808)
Supplement: Supplementary file 2 — ao2c03808_si_002.zip [file ao2c03808_si_002.zip › data_and_codes/extended_data/id0-48_run001/fda-8-4.csv]

0.000	2164.762
0.005	803.854
0.010	696.054
0.015	1213.644
0.020	1617.275
0.025	288.953
0.030	717.084
0.035	802.368
0.040	732.820
0.045	1374.109
0.050	1046.705
0.055	1464.700
0.060	471.336
0.065	225.239
0.070	756.051
0.075	608.800
0.080	481.028
0.085	295.989
0.090	599.413
0.095	790.717
0.100	903.519
0.105	1982.032
0.110	2882.889
0.115	2400.772
0.120	4229.005
0.125	3303.005
0.130	1709.735
0.135	2780.093
0.140	2903.190
0.145	3044.665
0.150	2667.613
0.155	2710.669
0.160	2694.201
0.165	2692.238
0.170	2756.062
0.175	4233.290
0.180	5010.278
0.185	4563.909
0.190	5388.026
0.195	6726.962
0.200	7013.158
0.205	6085.554
0.210	6220.034
0.215	5715.652
0.220	6793.752
0.225	6519.578
0.230	7391.381
0.235	8925.060
0.240	8615.249
0.245	8387.825
0.250	8248.422
0.255	8321.654
0.260	7983.768
0.265	8692.266
0.270	8552.449
0.275	9969.304
0.280	9243.869
0.285	8244.599
0.290	8742.668
0.295	9533.502
0.300	9397.895
0.305	9227.337
0.310	10166.621
0.315	9874.789
0.320	10372.466
0.325	10139.325
0.330	10588.513
0.335	9718.331
0.340	9617.048
0.345	9292.732
0.350	10056.108
0.355	9993.075
0.360	9082.560
0.365	10016.221
0.370	10754.820
0.375	10673.293
0.380	9772.213
0.385	10167.361
0.390	10018.310
0.395	10263.153
0.400	9803.577
0.405	10160.371
0.410	10167.543
0.415	10154.899
0.420	9749.877
0.425	9564.863
0.430	9731.962
0.435	9114.398
0.440	9033.419
0.445	9670.148
0.450	9869.937
0.455	9159.274
0.460	9767.560
0.465	9206.271
0.470	9231.619
0.475	9283.790
0.480	9394.710
0.485	9662.731
0.490	9658.124
0.495	9448.526
0.500	9326.054
0.505	9562.849
0.510	9505.417
0.515	9536.997
0.520	9431.651
0.525	9339.758
0.530	9034.168
0.535	8985.824
0.540	9377.579
0.545	9027.397
0.550	7891.056
0.555	5362.842
0.560	3565.668
0.565	7115.262
0.570	8146.629
0.575	8472.991
0.580	8884.361
0.585	8765.494
0.590	8635.557
0.595	8876.038
0.600	9073.290
0.605	8625.556
0.610	8878.592
0.615	8956.505
0.620	8631.217
0.625	8616.888
0.630	8585.836
0.635	8516.165
0.640	8302.300
0.645	8254.744
0.650	7983.128
0.655	8299.405
0.660	7974.411
0.665	7674.576
0.670	7791.164
0.675	7847.480
0.680	7661.145
0.685	7567.573
0.690	7456.315
0.695	7487.561
0.700	7435.261
0.705	7020.870
0.710	7225.660
0.715	7183.951
0.720	7009.723
0.725	7063.157
0.730	6906.501
0.735	6862.134
0.740	6918.748
0.745	6348.263
0.750	5047.811
0.755	3422.231
0.760	5512.903
0.765	6095.862
0.770	6127.972
0.775	6312.568
0.780	6303.950
0.785	6105.536
0.790	5948.575
0.795	6113.309
0.800	5903.765
0.805	5785.924
0.810	5771.207
0.815	5707.742
0.820	5735.659
0.825	5712.628
0.830	5489.253
0.835	5599.276
0.840	5702.281
0.845	5440.352
0.850	5427.909
0.855	5605.226
0.860	5455.223
0.865	5464.963
0.870	5376.990
0.875	5353.163
0.880	5354.014
0.885	5210.166
0.890	5118.718
0.895	5175.664
0.900	4963.070
0.905	4816.025
0.910	4921.825
0.915	4759.732
0.920	4596.584
0.925	4613.184
0.930	4626.579
0.935	4607.728
0.940	4561.565
0.945	4435.392
0.950	4511.266
0.955	4520.692
0.960	4354.664
0.965	4326.124
0.970	4286.934
0.975	4288.448
0.980	4003.416
0.985	3738.059
0.990	2497.526
0.995	3343.562
1.000	3670.279
1.005	4028.105
1.010	4008.966
1.015	3760.484
1.020	3807.963
1.025	3841.022
1.030	3754.572
1.035	3605.559
1.040	3550.417
1.045	3612.132
1.050	3585.260
1.055	3375.913
1.060	3466.635
1.065	3487.689
1.070	3366.680
1.075	3221.469
1.080	3178.040
1.085	2985.603
1.090	2505.734
1.095	1194.596
1.100	159.377
1.105	1060.553
1.110	1770.788
1.115	960.585
1.120	1824.356
1.125	2546.445
1.130	2792.759
1.135	2804.118
1.140	2703.851
1.145	2628.396
1.150	2242.030
1.155	1244.308
1.160	848.593
1.165	99.875
1.170	715.565
1.175	1827.898
1.180	2320.071
1.185	2553.016
1.190	2665.893
1.195	2561.509
1.200	2563.787
1.205	2171.498
1.210	780.140
1.215	1723.087
1.220	2260.855
1.225	2208.009
1.230	1188.348
1.235	1560.596
1.240	2237.686
1.245	2564.596
1.250	2569.296
1.255	2613.161
1.260	2598.607
1.265	2518.598
1.270	2597.856
1.275	2524.226
1.280	2349.754
1.285	2452.351
1.290	2514.117
1.295	2356.119
1.300	2430.553
1.305	2451.408
1.310	2388.381
1.315	2393.805
1.320	2347.370
1.325	2091.582
1.330	2286.219
1.335	2290.684
1.340	2314.978
1.345	2378.489
1.350	2206.381
1.355	2213.033
1.360	2264.641
1.365	2163.415
1.370	2086.692
1.375	2098.346
1.380	2073.287
1.385	1964.459
1.390	1924.327
1.395	1853.934
1.400	1753.117
1.405	1462.593
1.410	593.239
1.415	42.548
1.420	944.694
1.425	1518.997
1.430	1744.588
1.435	1874.587
1.440	1868.172
1.445	1812.826
1.450	1872.559
1.455	1903.814
1.460	1814.938
1.465	1812.932
1.470	1830.904
1.475	1764.959
1.480	1724.828
1.485	1716.426
1.490	1712.026
1.495	1676.196
1.500	1613.033
1.505	1633.366
1.510	1638.466
1.515	1586.286
1.520	1567.139
1.525	1597.292
1.530	1572.977
1.535	1538.802
1.540	1518.418
1.545	1445.453
1.550	1497.814
1.555	1455.503
1.560	1431.185
1.565	1472.880
1.570	1425.983
1.575	1363.420
1.580	1377.460
1.585	1351.290
1.590	1244.928
1.595	1185.173
1.600	990.935
1.605	334.082
1.610	602.177
1.615	985.608
1.620	1109.731
1.625	1119.247
1.630	1080.123
1.635	1058.023
1.640	1027.543
1.645	927.640
1.650	848.566
1.655	678.062
1.660	250.290
1.665	62.056
1.670	44.045
1.675	66.014
1.680	95.577
1.685	405.117
1.690	626.077
1.695	723.244
1.700	714.843
1.705	641.113
1.710	443.912
1.715	90.054
1.720	39.668
1.725	71.162
1.730	309.091
1.735	577.797
1.740	712.395
1.745	779.613
1.750	816.341
1.755	801.938
1.760	779.208
1.765	443.698
1.770	559.651
1.775	710.659
1.780	758.521
1.785	740.302
1.790	695.437
1.795	482.464
1.800	164.861
1.805	355.882
1.810	609.230
1.815	688.720
1.820	705.897
1.825	717.250
1.830	710.601
1.835	699.296
1.840	686.122
1.845	679.116
1.850	654.339
1.855	620.850
1.860	570.842
1.865	412.137
1.870	90.767
1.875	100.748
1.880	393.752
1.885	539.330
1.890	585.925
1.895	609.997
1.900	614.622
1.905	599.008
1.910	564.039
1.915	505.503
1.920	215.556
1.925	14.689
1.930	331.281
1.935	494.181
1.940	553.727
1.945	572.082
1.950	574.852
1.955	576.081
1.960	572.523
1.965	565.114
1.970	567.862
1.975	566.610
1.980	555.305
1.985	553.548
1.990	549.253
1.995	539.988
2.000	532.791
2.005	525.412
2.010	519.572
2.015	515.803
2.020	420.174
2.025	455.139
2.030	471.500
2.035	446.805
2.040	343.404
2.045	90.592
2.050	261.270
2.055	388.137
2.060	431.309
2.065	434.742
2.070	420.123
2.075	325.349
2.080	147.305
2.085	324.558
2.090	399.288
2.095	419.707
2.100	425.639
2.105	424.559
2.110	419.783
2.115	419.232
2.120	415.665
2.125	406.536
2.130	394.704
2.135	385.406
2.140	373.046
2.145	354.051
2.150	325.439
2.155	295.911
2.160	218.564
2.165	61.183
2.170	5.312
2.175	91.065
2.180	194.004
2.185	240.034
2.190	235.176
2.195	120.926
2.200	12.565
2.205	52.612
2.210	164.908
2.215	211.461
2.220	122.117
2.225	16.568
2.230	33.965
2.235	147.343
2.240	224.623
2.245	245.534
2.250	233.982
2.255	227.685
2.260	164.550
2.265	35.734
2.270	21.015
2.275	51.327
2.280	146.488
2.285	211.230
2.290	240.333
2.295	249.186
2.300	252.614
2.305	250.618
2.310	249.078
2.315	241.992
2.320	216.846
2.325	200.500
2.330	210.930
2.335	208.828
2.340	194.843
2.345	132.719
2.350	20.118
2.355	107.229
2.360	150.995
2.365	138.387
2.370	51.400
2.375	73.368
2.380	125.814
2.385	126.509
2.390	53.577
2.395	7.755
2.400	13.053
2.405	62.712
2.410	118.791
2.415	146.349
2.420	159.679
2.425	161.974
2.430	152.105
2.435	132.130
2.440	154.888
2.445	158.006
2.450	128.116
2.455	124.765
2.460	87.793
2.465	19.239
2.470	15.839
2.475	39.901
2.480	96.842
2.485	130.249
2.490	145.814
2.495	151.377
2.500	153.220
2.505	153.623
2.510	152.267
2.515	150.030
2.520	148.450
2.525	149.555
2.530	145.932
2.535	143.818
2.540	142.283
2.545	140.894
2.550	137.768
2.555	132.949
2.560	132.799
2.565	132.090
2.570	114.549
2.575	106.933
2.580	116.782
2.585	120.221
2.590	118.682
2.595	113.682
2.600	111.867
2.605	105.530
2.610	99.363
2.615	91.600
2.620	83.512
2.625	71.212
2.630	33.637
2.635	8.060
2.640	3.093
2.645	3.356
2.650	4.803
2.655	14.279
2.660	24.591
2.665	28.388
2.670	9.487
2.675	39.784
2.680	62.089
2.685	63.627
2.690	33.012
2.695	22.347
2.700	58.229
2.705	77.620
2.710	82.784
2.715	86.064
2.720	86.358
2.725	86.807
2.730	84.161
2.735	81.852
2.740	78.237
2.745	71.126
2.750	66.386
2.755	61.401
2.760	50.354
2.765	35.580
2.770	9.010
2.775	2.362
2.780	2.894
2.785	3.250
2.790	13.457
2.795	25.791
2.800	38.465
2.805	50.414
2.810	58.149
2.815	64.063
2.820	67.225
2.825	67.515
2.830	69.269
2.835	69.527
2.840	68.337
2.845	68.608
2.850	66.228
2.855	64.843
2.860	62.258
2.865	60.110
2.870	56.657
2.875	55.534
2.880	31.154
2.885	7.578
2.890	6.206
2.895	13.094
2.900	34.002
2.905	45.336
2.910	52.393
2.915	53.505
2.920	55.139
2.925	55.433
2.930	54.324
2.935	51.786
2.940	48.514
2.945	45.905
2.950	42.631
2.955	38.153
2.960	31.568
2.965	13.437
2.970	2.756
2.975	1.957
2.980	4.515
2.985	6.318
2.990	15.310
2.995	19.793
3.000	14.295
3.005	6.717
3.010	0.801
3.015	0.888
3.020	1.202
3.025	3.606
3.030	6.983
3.035	13.072
3.040	16.429
3.045	7.723
3.050	4.035
3.055	9.287
3.060	19.492
3.065	25.589
3.070	27.408
3.075	29.290
3.080	31.328
3.085	30.742
3.090	30.031
3.095	30.027
3.100	29.338
3.105	29.555
3.110	30.066
3.115	28.753
3.120	27.660
3.125	24.058
3.130	11.030
3.135	3.032
3.140	1.509
3.145	2.965
3.150	8.218
3.155	11.449
3.160	16.680
3.165	7.838
3.170	1.960
3.175	1.400
3.180	6.684
3.185	6.950
3.190	3.326
3.195	11.843
3.200	17.441
3.205	20.613
3.210	23.327
3.215	15.704
3.220	10.515
3.225	17.452
3.230	19.596
3.235	7.656
3.240	3.968
3.245	13.017
3.250	16.847
3.255	20.435
3.260	22.078
3.265	21.957
3.270	21.662
3.275	21.370
3.280	20.252
3.285	19.560
3.290	18.735
3.295	18.900
3.300	18.164
3.305	18.908
3.310	18.422
3.315	17.439
3.320	16.383
3.325	14.566
3.330	7.750
3.335	2.144
3.340	0.836
3.345	2.761
3.350	6.642
3.355	10.783
3.360	14.408
3.365	15.382
3.370	15.442
3.375	15.746
3.380	17.166
3.385	16.537
3.390	16.166
3.395	16.444
3.400	14.251
3.405	14.209
3.410	15.169
3.415	15.732
3.420	15.646
3.425	15.651
3.430	14.577
3.435	15.687
3.440	15.989
3.445	15.274
3.450	14.647
3.455	15.916
3.460	15.768
3.465	16.606
3.470	14.229
3.475	13.131
3.480	13.789
3.485	13.731
3.490	12.966
3.495	13.717
3.500	10.952
3.505	5.214
3.510	9.340
3.515	7.982
3.520	9.744
3.525	10.187
3.530	9.547
3.535	10.994
3.540	5.103
3.545	3.280
3.550	3.433
3.555	7.503
3.560	10.702
3.565	9.733
3.570	9.596
3.575	11.188
3.580	10.827
3.585	7.824
3.590	7.661
3.595	8.476
3.600	2.577
3.605	0.342
3.610	0.782
3.615	1.535
3.620	1.200
3.625	2.541
3.630	5.006
3.635	6.539
3.640	3.833
3.645	3.676
3.650	1.516
3.655	0.343
3.660	0.235
3.665	0.940
3.670	0.831
3.675	0.148
3.680	3.479
3.685	3.021
3.690	2.694
3.695	3.568
3.700	0.861
3.705	4.535
3.710	5.804
3.715	5.600
3.720	5.691
3.725	6.742
3.730	5.649
3.735	5.396
3.740	5.729
3.745	5.928
3.750	5.089
3.755	6.961
3.760	8.013
3.765	6.857
3.770	7.934
3.775	6.956
3.780	6.080
3.785	5.726
3.790	4.655
3.795	3.311
3.800	0.756
3.805	0.789
3.810	0.335
3.815	0.853
3.820	0.528
3.825	1.044
3.830	0.893
3.835	2.379
3.840	3.237
3.845	3.541
3.850	3.864
3.855	4.857
3.860	4.506
3.865	2.456
3.870	3.824
3.875	4.435
3.880	4.421
3.885	5.574
3.890	4.943
3.895	5.457
3.900	4.747
3.905	5.540
3.910	4.818
3.915	4.330
3.920	3.985
3.925	5.424
3.930	1.936
3.935	2.873
3.940	3.633
3.945	3.957
3.950	3.292
3.955	2.045
3.960	0.341
3.965	1.622
3.970	0.878
3.975	0.650
3.980	0.735
3.985	0.725
3.990	0.837
3.995	1.326
4.000	1.149
4.005	1.370
4.010	1.105
4.015	1.389
4.020	2.525
4.025	1.748
4.030	1.915
4.035	2.681
4.040	1.337
4.045	2.058
4.050	2.755
4.055	3.334
4.060	2.173
4.065	2.829
4.070	2.476
4.075	3.170
4.080	1.555
4.085	2.133
4.090	2.396
4.095	2.584
4.100	2.682
4.105	3.561
4.110	3.896
4.115	1.960
4.120	2.191
4.125	2.394
4.130	2.691
4.135	2.789
4.140	2.539
4.145	1.637
4.150	2.893
4.155	3.003
4.160	1.513
4.165	0.930
4.170	0.331
4.175	0.366
4.180	0.346
4.185	0.741
4.190	1.209
4.195	1.166
4.200	1.068
4.205	1.477
4.210	1.130
4.215	0.610
4.220	1.633
4.225	1.121
4.230	1.182
4.235	0.822
4.240	1.215
4.245	1.807
4.250	0.776
4.255	1.784
4.260	2.300
4.265	2.860
4.270	1.193
4.275	2.232
4.280	1.842
4.285	2.129
4.290	2.383
4.295	2.086
4.300	0.240
4.305	3.424
4.310	2.577
4.315	2.981
4.320	2.153
4.325	2.396
4.330	1.715
4.335	2.247
4.340	2.556
4.345	2.238
4.350	2.986
4.355	1.895
4.360	1.790
4.365	2.507
4.370	2.480
4.375	2.273
4.380	2.124
4.385	2.939
4.390	2.784
4.395	2.327
4.400	3.041
4.405	2.024
4.410	1.537
4.415	2.459
4.420	1.144
4.425	2.505
4.430	1.420
4.435	1.253
4.440	2.373
4.445	1.282
4.450	1.707
4.455	2.337
4.460	0.673
4.465	0.523
4.470	0.714
4.475	0.400
4.480	1.349
4.485	0.337
4.490	0.864
4.495	0.558
4.500	0.516
4.505	0.496
4.510	0.884
4.515	0.274
4.520	0.345
4.525	0.264
4.530	1.131
4.535	0.573
4.540	1.553
4.545	0.570
4.550	0.214
4.555	0.395
4.560	0.932
4.565	1.177
4.570	0.888
4.575	1.191
4.580	0.701
4.585	0.576
4.590	1.197
4.595	0.708
4.600	0.193
4.605	1.031
4.610	0.227
4.615	0.829
4.620	1.084
4.625	0.520
4.630	0.954
4.635	1.014
4.640	1.131
4.645	1.621
4.650	0.826
4.655	1.719
4.660	0.883
4.665	0.733
4.670	1.401
4.675	1.072
4.680	1.252
4.685	0.911
4.690	0.658
4.695	0.743
4.700	0.327
4.705	0.571
4.710	0.938
4.715	1.682
4.720	1.253
4.725	1.966
4.730	0.375
4.735	0.808
4.740	1.132
4.745	0.528
4.750	0.591
4.755	0.687
4.760	1.311
4.765	0.567
4.770	1.042
4.775	0.577
4.780	0.673
4.785	1.796
4.790	1.133
4.795	0.972
4.800	1.129
4.805	1.661
4.810	1.573
4.815	1.020
4.820	0.438
4.825	0.133
4.830	1.654
4.835	1.028
4.840	0.291
4.845	1.289
4.850	1.698
4.855	0.927
4.860	0.681
4.865	0.775
4.870	0.754
4.875	1.779
4.880	1.176
4.885	2.473
4.890	0.539
4.895	0.630
4.900	0.632
4.905	1.378
4.910	1.731
4.915	0.512
4.920	0.163
4.925	0.633
4.930	0.907
4.935	1.399
4.940	1.720
4.945	0.809
4.950	0.546
4.955	1.558
4.960	0.949
4.965	0.662
4.970	1.250
4.975	0.491
4.980	1.305
4.985	1.213
4.990	0.432
4.995	0.948
5.000	0.108
5.005	0.299
5.010	0.881
5.015	0.859
5.020	0.627
5.025	1.056
5.030	0.926
5.035	1.679
5.040	1.115
5.045	0.803
5.050	1.322
5.055	1.095
5.060	0.660
5.065	0.787
5.070	1.000
5.075	1.579
5.080	1.050
5.085	0.139
5.090	1.029
5.095	0.915
5.100	0.730
5.105	0.540
5.110	0.235
5.115	0.616
5.120	0.740
5.125	0.571
5.130	0.810
5.135	0.786
5.140	1.356
5.145	0.103
5.150	0.642
5.155	0.899
5.160	1.500
5.165	0.844
5.170	1.187
5.175	0.671
5.180	1.477
5.185	0.751
5.190	0.903
5.195	1.130
5.200	1.131
5.205	1.265
5.210	0.488
5.215	0.690
5.220	1.607
5.225	0.711
5.230	1.544
5.235	1.353
5.240	0.996
5.245	1.189
5.250	1.118
5.255	1.173
5.260	1.627
5.265	1.096
5.270	1.150
5.275	1.392
5.280	0.385
5.285	0.200
5.290	0.433
5.295	0.658
5.300	0.510
5.305	0.776
5.310	0.606
5.315	0.356
5.320	0.623
5.325	0.478
5.330	0.408
5.335	0.091
5.340	0.451
5.345	1.257
5.350	1.128
5.355	0.940
5.360	1.637
5.365	1.388
5.370	1.221
5.375	0.822
5.380	0.428
5.385	0.924
5.390	0.975
5.395	0.485
5.400	1.427
5.405	1.455
5.410	1.326
5.415	0.947
5.420	1.503
5.425	1.180
5.430	0.871
5.435	0.315
5.440	1.291
5.445	0.982
5.450	0.584
5.455	0.721
5.460	1.333
5.465	0.947
5.470	0.732
5.475	1.031
5.480	0.489
5.485	0.913
5.490	1.626
5.495	1.236
5.500	0.681
5.505	1.237
5.510	1.122
5.515	0.511
5.520	0.221
5.525	0.924
5.530	1.251
5.535	1.308
5.540	1.035
5.545	1.168
5.550	1.301
5.555	0.930
5.560	1.397
5.565	1.011
5.570	1.304
5.575	1.006
5.580	0.913
5.585	0.986
5.590	1.427
5.595	0.199
5.600	0.818
5.605	0.607
5.610	0.937
5.615	0.440
5.620	0.674
5.625	0.589
5.630	1.352
5.635	0.910
5.640	0.443
5.645	0.120
5.650	0.174
5.655	0.451
5.660	0.903
5.665	1.212
5.670	0.454
5.675	0.690
5.680	0.282
5.685	0.613
5.690	0.571
5.695	0.916
5.700	1.730
5.705	0.828
5.710	0.602
5.715	0.355
5.720	0.732
5.725	1.138
5.730	0.660
5.735	1.306
5.740	0.430
5.745	0.185
5.750	0.426
5.755	0.176
5.760	0.543
5.765	0.931
5.770	0.437
5.775	0.839
5.780	0.334
5.785	0.323
5.790	0.842
5.795	0.418
5.800	0.924
5.805	0.927
5.810	1.287
5.815	0.900
5.820	0.260
5.825	0.894
5.830	0.556
5.835	0.973
5.840	0.417
5.845	1.130
5.850	0.925
5.855	0.167
5.860	0.937
5.865	0.561
5.870	0.569
5.875	0.248
5.880	0.237
5.885	0.706
5.890	0.254
5.895	1.036
5.900	0.510
5.905	0.499
5.910	1.086
5.915	0.554
5.920	0.671
5.925	1.222
5.930	0.628
5.935	0.486
5.940	0.757
5.945	0.690
5.950	1.100
5.955	0.550
5.960	0.391
5.965	0.741
5.970	0.765
5.975	0.637
5.980	0.824
5.985	0.647
5.990	0.424
5.995	0.406
6.000	0.133
6.005	0.072
6.010	0.129
6.015	0.892
6.020	1.180
6.025	0.443
6.030	1.530
6.035	0.402
6.040	0.587
6.045	0.702
6.050	1.565
6.055	0.095
6.060	0.744
6.065	0.335
6.070	0.603
6.075	0.355
6.080	0.334
6.085	0.185
6.090	0.734
6.095	0.808
6.100	0.652
6.105	0.508
6.110	0.292
6.115	0.247
6.120	0.396
6.125	0.470
6.130	1.264
6.135	0.403
6.140	0.391
6.145	0.473
6.150	0.452
6.155	0.540
6.160	0.609
6.165	0.587
6.170	1.436
6.175	0.117
6.180	0.224
6.185	0.594
6.190	0.391
6.195	0.541
6.200	0.590
6.205	0.198
6.210	0.220
6.215	1.058
6.220	0.410
6.225	0.533
6.230	1.301
6.235	0.507
6.240	0.720
6.245	1.028
6.250	0.445
6.255	0.793
6.260	0.372
6.265	1.195
6.270	1.028
6.275	0.864
6.280	0.116
6.285	0.217
6.290	0.561
6.295	0.743
6.300	0.953
6.305	0.781
6.310	0.389
6.315	0.983
6.320	0.631
6.325	0.406
6.330	0.986
6.335	0.376
6.340	1.099
6.345	0.992
6.350	0.119
6.355	0.428
6.360	0.541
6.365	0.548
6.370	1.277
6.375	0.487
6.380	1.170
6.385	0.747
6.390	0.631
6.395	0.206
6.400	0.223
6.405	0.563
6.410	1.143
6.415	0.640
6.420	1.143
6.425	0.338
6.430	0.095
6.435	0.423
6.440	0.944
6.445	1.230
6.450	0.684
6.455	0.531
6.460	0.946
6.465	1.088
6.470	0.299
6.475	0.247
6.480	0.716
6.485	0.279
6.490	1.137
6.495	0.447
6.500	0.650
6.505	0.484
6.510	0.759
6.515	0.650
6.520	0.900
6.525	1.022
6.530	0.861
6.535	0.680
6.540	0.566
6.545	0.405
6.550	0.408
6.555	0.638
6.560	0.988
6.565	0.771
6.570	0.609
6.575	0.158
6.580	0.820
6.585	0.350
6.590	0.428
6.595	0.387
6.600	0.066
6.605	0.300
6.610	0.341
6.615	0.955
6.620	0.536
6.625	0.541
6.630	1.317
6.635	0.347
6.640	0.723
6.645	0.880
6.650	0.695
6.655	0.939
6.660	0.709
6.665	0.658
6.670	0.585
6.675	0.648
6.680	0.392
6.685	1.011
6.690	0.367
6.695	1.039
6.700	0.651
6.705	0.810
6.710	1.455
6.715	1.204
6.720	0.374
6.725	0.279
6.730	1.048
6.735	0.362
6.740	0.541
6.745	0.726
6.750	0.474
6.755	0.261
6.760	0.503
6.765	0.649
6.770	0.694
6.775	1.004
6.780	0.588
6.785	0.918
6.790	0.868
6.795	1.031
6.800	0.745
6.805	0.818
6.810	0.524
6.815	0.857
6.820	1.311
6.825	0.164
6.830	0.913
6.835	0.230
6.840	1.226
6.845	0.909
6.850	0.835
6.855	0.843
6.860	0.345
6.865	0.705
6.870	0.525
6.875	0.490
6.880	0.716
6.885	0.989
6.890	1.149
6.895	0.221
6.900	0.644
6.905	0.436
6.910	0.566
6.915	0.348
6.920	0.727
6.925	1.099
6.930	0.807
6.935	1.359
6.940	0.342
6.945	0.517
6.950	0.299
6.955	0.359
6.960	0.838
6.965	0.252
6.970	0.520
6.975	0.663
6.980	0.945
6.985	0.445
6.990	1.036
6.995	0.300
7.000	0.961
7.005	0.925
7.010	0.276
7.015	0.235
7.020	1.207
7.025	0.418
7.030	0.227
7.035	0.921
7.040	0.650
7.045	0.468
7.050	0.659
7.055	0.613
7.060	0.953
7.065	1.054
7.070	0.995
7.075	0.575
7.080	0.357
7.085	1.039
7.090	0.958
7.095	0.806
7.100	0.452
7.105	0.548
7.110	0.175
7.115	0.329
7.120	0.110
7.125	0.435
7.130	0.430
7.135	0.576
7.140	0.212
7.145	0.291
7.150	1.131
7.155	0.600
7.160	0.428
7.165	1.161
7.170	0.631
7.175	0.395
7.180	0.321
7.185	0.606
7.190	0.287
7.195	0.678
7.200	0.313
7.205	1.316
7.210	1.068
7.215	0.435
7.220	0.562
7.225	0.326
7.230	0.596
7.235	1.088
7.240	0.833
7.245	0.862
7.250	0.418
7.255	0.216
7.260	0.370
7.265	1.029
7.270	0.501
7.275	0.526
7.280	1.190
7.285	0.910
7.290	0.551
7.295	0.709
7.300	0.222
7.305	0.741
7.310	0.879
7.315	0.583
7.320	0.491
7.325	0.779
7.330	0.301
7.335	0.759
7.340	0.686
7.345	1.450
7.350	0.339
7.355	0.896
7.360	1.368
7.365	0.555
7.370	0.357
7.375	0.198
7.380	0.543
7.385	0.397
7.390	0.465
7.395	0.761
7.400	0.664
7.405	0.812
7.410	0.283
7.415	0.991
7.420	0.949
7.425	0.562
7.430	0.105
7.435	0.423
7.440	0.305
7.445	0.414
7.450	0.523
7.455	0.099
7.460	0.793
7.465	0.419
7.470	0.809
7.475	0.652
7.480	0.486
7.485	0.309
7.490	0.868
7.495	0.170
7.500	0.579
7.505	0.671
7.510	0.339
7.515	0.628
7.520	0.356
7.525	1.383
7.530	0.809
7.535	0.818
7.540	0.733
7.545	0.362
7.550	1.091
7.555	0.441
7.560	0.776
7.565	0.205
7.570	0.513
7.575	0.557
7.580	0.857
7.585	1.275
7.590	0.485
7.595	0.967
7.600	0.447
7.605	0.908
7.610	0.321
7.615	0.979
7.620	0.267
7.625	0.673
7.630	0.655
7.635	0.152
7.640	0.642
7.645	0.526
7.650	1.513
7.655	0.735
7.660	0.664
7.665	0.400
7.670	0.467
7.675	1.171
7.680	0.654
7.685	0.738
7.690	1.277
7.695	0.333
7.700	0.420
7.705	0.141
7.710	0.544
7.715	0.768
7.720	0.047
7.725	0.260
7.730	0.449
7.735	0.277
7.740	0.848
7.745	0.935
7.750	1.201
7.755	0.316
7.760	0.455
7.765	0.626
7.770	0.278
7.775	0.817
7.780	1.184
7.785	0.528
7.790	0.314
7.795	0.826
7.800	0.688
7.805	0.789
7.810	0.710
7.815	0.532
7.820	0.090
7.825	1.011
7.830	0.029
7.835	0.434
7.840	0.412
7.845	0.751
7.850	0.475
7.855	0.290
7.860	0.600
7.865	0.627
7.870	0.387
7.875	0.882
7.880	0.150
7.885	1.159
7.890	0.865
7.895	0.923
7.900	0.922
7.905	0.524
7.910	0.548
7.915	0.639
7.920	0.373
7.925	0.469
7.930	0.604
7.935	0.919
7.940	0.450
7.945	0.155
7.950	1.314
7.955	0.751
7.960	0.888
7.965	0.317
7.970	0.419
7.975	0.616
7.980	1.023
7.985	0.236
7.990	0.182
7.995	0.609
8.000	1.050
8.005	0.331
8.010	1.045
8.015	0.581
8.020	1.032
8.025	0.328
8.030	0.296
8.035	0.484
8.040	0.671
8.045	0.619
8.050	0.721
8.055	0.353
8.060	0.479
8.065	0.599
8.070	0.230
8.075	0.649
8.080	0.348
8.085	0.704
8.090	1.164
8.095	1.215
8.100	0.467
8.105	1.152
8.110	1.105
8.115	0.288
8.120	0.940
8.125	0.801
8.130	0.650
8.135	1.198
8.140	0.652
8.145	0.449
8.150	1.221
8.155	0.081
8.160	0.506
8.165	0.259
8.170	0.387
8.175	0.729
8.180	0.544
8.185	0.349
8.190	1.022
8.194	0.409
8.199	0.174
8.204	0.591
8.209	0.132
8.214	0.472
8.219	0.182
8.224	0.216
8.229	0.377
8.234	0.380
8.239	0.557
8.244	0.074
8.249	0.892
8.254	0.711
8.259	1.466
8.264	0.793
8.269	0.459
8.274	1.091
8.279	0.558
8.284	0.881
8.289	0.818
8.294	0.736
8.299	0.510
8.304	0.801
8.309	0.131
8.314	0.474
8.319	0.762
8.324	0.716
8.329	0.622
8.334	0.240
8.339	0.381
8.344	0.588
8.349	0.879
8.354	0.843
8.359	0.262
8.364	1.694
8.369	0.536
8.374	0.757
8.379	1.392
8.384	0.598
8.389	0.444
8.394	0.205
8.399	0.762
8.404	0.397
8.409	1.295
8.414	0.587
8.419	0.637
8.424	1.166
8.429	0.402
8.434	0.684
8.439	0.829
8.444	1.077
8.449	0.865
8.454	0.644
8.459	0.398
8.464	0.383
8.469	2.007
8.474	0.133
8.479	1.000
8.484	0.578
8.489	0.498
8.494	1.096
8.499	0.329
8.504	1.921
8.509	0.530
8.514	0.772
8.519	0.380
8.524	1.223
8.529	1.038
8.534	0.049
8.539	0.763
8.544	0.224
8.549	0.656
8.554	1.699
8.559	0.834
8.564	0.772
8.569	0.784
8.574	0.511
8.579	0.890
8.584	0.148
8.589	0.918
8.594	1.440
8.599	0.826
8.604	0.187
8.609	0.956
8.614	0.488
8.619	1.769
8.624	0.938
8.629	0.244
8.634	0.392
8.639	0.872
8.644	0.591
8.649	0.043
8.654	0.619
8.659	0.966
8.664	0.588
8.669	0.781
8.674	0.479
8.679	0.990
8.684	0.342
8.689	0.295
8.694	0.832
8.699	0.932
8.704	1.372
8.709	0.171
8.714	0.119
8.719	0.941
8.724	0.212
8.729	0.346
8.734	0.099
8.739	0.288
8.744	0.161
8.749	0.486
8.754	1.143
8.759	0.787
8.764	0.332
8.769	0.354
8.774	0.119
8.779	1.028
8.784	0.594
8.789	0.329
8.794	0.279
8.799	0.210
8.804	0.680
8.809	0.289
8.814	0.890
8.819	0.790
8.824	0.656
8.829	0.267
8.834	0.730
8.839	0.556
8.844	1.210
8.849	0.639
8.854	0.363
8.859	0.481
8.864	0.544
8.869	0.770
8.874	1.033
8.879	0.147
8.884	0.818
8.889	0.599
8.894	0.790
8.899	1.000
8.904	0.321
8.909	1.122
8.914	0.617
8.919	0.595
8.924	0.173
8.929	0.550
8.934	0.600
8.939	0.946
8.944	0.156
8.949	1.725
8.954	0.397
8.959	0.191
8.964	0.839
8.969	0.255
8.974	0.254
8.979	0.786
8.984	0.952
8.989	1.564
8.994	0.217
8.999	0.984
9.004	0.330
9.009	0.430
9.014	0.297
9.019	0.346
9.024	0.737
9.029	1.339
9.034	0.275
9.039	0.685
9.044	0.506
9.049	0.476
9.054	0.445
9.059	0.625
9.064	0.562
9.069	0.369
9.074	0.830
9.079	0.615
9.084	0.687
9.089	1.310
9.094	0.794
9.099	0.320
9.104	0.274
9.109	0.679
9.114	0.731
9.119	0.217
9.124	1.153
9.129	1.366
9.134	0.187
9.139	0.264
9.144	0.156
9.149	0.470
9.154	0.677
9.159	0.316
9.164	0.715
9.169	0.609
9.174	0.598
9.179	0.586
9.184	0.576
9.189	1.021
9.194	0.804
9.199	0.934
9.204	0.822
9.209	0.900
9.214	0.289
9.219	0.508
9.224	0.598
9.229	0.156
9.234	0.092
9.239	1.261
9.244	0.227
9.249	1.071
9.254	0.709
9.259	0.993
9.264	0.427
9.269	0.488
9.274	0.455
9.279	1.103
9.284	0.929
9.289	0.742
9.294	0.540
9.299	0.459
9.304	0.738
9.309	0.634
9.314	0.310
9.319	0.761
9.324	0.415
9.329	0.755
9.334	0.382
9.339	0.460
9.344	0.757
9.349	0.872
9.354	0.909
9.359	1.052
9.364	0.214
9.369	0.976
9.374	0.609
9.379	0.450
9.384	0.806
9.389	1.046
9.394	0.167
9.399	0.622
9.404	0.461
9.409	0.574
9.414	0.253
9.419	0.138
9.424	0.667
9.429	0.245
9.434	0.808
9.439	1.134
9.444	0.556
9.449	0.604
9.454	0.510
9.459	1.199
9.464	0.791
9.469	0.486
9.474	0.695
9.479	0.217
9.484	0.694
9.489	0.614
9.494	0.884
9.499	0.763
9.504	0.917
9.509	0.413
9.514	0.334
9.519	0.389
9.524	0.646
9.529	0.828
9.534	0.161
9.539	0.434
9.544	0.961
9.549	0.498
9.554	0.980
9.559	0.590
9.564	0.318
9.569	0.813
9.574	0.532
9.579	0.894
9.584	0.657
9.589	0.876
9.594	0.739
9.599	0.502
9.604	1.240
9.609	0.316
9.614	0.123
9.619	0.476
9.624	0.473
9.629	0.589
9.634	0.256
9.639	0.480
9.644	0.449
9.649	0.757
9.654	1.207
9.659	0.876
9.664	1.046
9.669	0.867
9.674	0.641
9.679	0.833
9.684	0.633
9.689	0.631
9.694	0.301
9.699	0.649
9.704	0.357
9.709	0.658
9.714	1.003
9.719	0.799
9.724	0.592
9.729	0.550
9.734	0.651
9.739	0.112
9.744	1.250
9.749	0.931
9.754	0.653
9.759	0.258
9.764	0.933
9.769	0.604
9.774	0.269
9.779	0.498
9.784	0.992
9.789	0.416
9.794	0.471
9.799	0.144
9.804	0.413
9.809	0.553
9.814	1.241
9.819	0.231
9.824	0.114
9.829	0.993
9.834	0.665
9.839	0.736
9.844	0.525
9.849	0.521
9.854	0.500
9.859	1.125
9.864	0.758
9.869	0.333
9.874	0.417
9.879	0.469
9.884	1.340
9.889	0.460
9.894	1.353
9.899	0.497
9.904	0.792
9.909	0.840
9.914	0.904
9.919	0.407
9.924	0.699
9.929	0.506
9.934	0.508
9.939	1.033
9.944	0.149
9.949	0.695
9.954	0.700
9.959	1.641
9.964	0.055
9.969	0.868
9.974	0.230
9.979	0.558
9.984	0.089
9.989	0.118
9.994	0.594
[truncated: 1 more rows]
