# Supplementary material for: Chemometric Analysis of a Ternary Mixture of Caffeine, Quinic Acid, and Nicotinic Acid by Terahertz Spectroscopy
Source: ACS Omega. 2022 Sep 27;7(40):35783–91. doi: 10.1021/acsomega.2c03808 (PMC9558605; doi:10.1021/acsomega.2c03808)
Supplement: Supplementary file 2 — ao2c03808_si_002.zip [file ao2c03808_si_002.zip › data_and_codes/extended_data/id0-48_run001/fda-8-5.csv]

0.000	814.271
0.005	741.146
0.010	647.659
0.015	1152.079
0.020	1485.378
0.025	242.258
0.030	702.941
0.035	665.333
0.040	481.543
0.045	1082.955
0.050	865.154
0.055	1226.081
0.060	396.132
0.065	76.439
0.070	1008.807
0.075	919.031
0.080	1296.113
0.085	1151.212
0.090	222.355
0.095	404.003
0.100	693.182
0.105	1207.236
0.110	1670.203
0.115	1336.603
0.120	3435.928
0.125	2901.606
0.130	1835.385
0.135	3060.891
0.140	3520.930
0.145	3823.608
0.150	4231.631
0.155	4066.068
0.160	3582.836
0.165	2738.368
0.170	2283.559
0.175	3442.108
0.180	3930.674
0.185	3425.257
0.190	4451.048
0.195	5879.415
0.200	6406.188
0.205	5864.896
0.210	6210.407
0.215	5960.121
0.220	6898.539
0.225	6722.778
0.230	7604.901
0.235	8909.537
0.240	8025.922
0.245	7694.003
0.250	7664.800
0.255	7554.011
0.260	7244.037
0.265	8019.167
0.270	7853.045
0.275	9501.979
0.280	9172.698
0.285	8233.603
0.290	8648.382
0.295	9242.320
0.300	9023.479
0.305	8947.156
0.310	9620.596
0.315	9202.223
0.320	9465.027
0.325	9294.842
0.330	10023.697
0.335	9159.642
0.340	9146.603
0.345	8849.526
0.350	9690.998
0.355	9776.418
0.360	8815.536
0.365	9611.159
0.370	10247.775
0.375	10054.510
0.380	9098.325
0.385	9363.901
0.390	9130.289
0.395	9292.728
0.400	8841.595
0.405	9204.448
0.410	9246.653
0.415	9290.929
0.420	8926.401
0.425	8839.598
0.430	9096.427
0.435	8613.559
0.440	8538.838
0.445	9199.524
0.450	9465.019
0.455	8765.004
0.460	9349.530
0.465	8760.589
0.470	8757.447
0.475	8752.843
0.480	8816.452
0.485	8967.134
0.490	8900.476
0.495	8638.531
0.500	8453.166
0.505	8643.465
0.510	8566.091
0.515	8583.131
0.520	8489.737
0.525	8447.307
0.530	8186.338
0.535	8180.332
0.540	8601.709
0.545	8350.581
0.550	7412.676
0.555	5238.067
0.560	3597.053
0.565	6803.324
0.570	7725.195
0.575	7940.966
0.580	8330.147
0.585	8229.536
0.590	8009.570
0.595	8227.217
0.600	8344.431
0.605	7839.790
0.610	8045.026
0.615	8072.508
0.620	7714.089
0.625	7685.847
0.630	7670.080
0.635	7554.553
0.640	7422.855
0.645	7379.293
0.650	7151.396
0.655	7488.370
0.660	7228.726
0.665	6992.740
0.670	7148.722
0.675	7205.688
0.680	7037.989
0.685	7019.014
0.690	6868.337
0.695	6878.752
0.700	6815.644
0.705	6400.850
0.710	6525.793
0.715	6459.625
0.720	6247.205
0.725	6247.071
0.730	6095.407
0.735	6019.717
0.740	6054.719
0.745	5566.238
0.750	4514.410
0.755	3153.971
0.760	4897.325
0.765	5357.148
0.770	5404.229
0.775	5587.551
0.780	5600.982
0.785	5436.340
0.790	5321.407
0.795	5479.646
0.800	5288.730
0.805	5192.495
0.810	5154.933
0.815	5098.523
0.820	5093.385
0.825	5056.346
0.830	4804.749
0.835	4884.640
0.840	4947.477
0.845	4680.520
0.850	4648.743
0.855	4786.160
0.860	4641.895
0.865	4668.325
0.870	4608.319
0.875	4569.311
0.880	4622.301
0.885	4509.826
0.890	4455.402
0.895	4540.636
0.900	4369.314
0.905	4244.315
0.910	4369.574
0.915	4226.421
0.920	4069.948
0.925	4077.079
0.930	4062.977
0.935	4028.890
0.940	3947.059
0.945	3812.067
0.950	3850.584
0.955	3825.138
0.960	3669.832
0.965	3631.358
0.970	3592.096
0.975	3601.710
0.980	3366.466
0.985	3172.476
0.990	2207.165
0.995	2870.900
1.000	3132.353
1.005	3446.721
1.010	3446.584
1.015	3232.481
1.020	3290.317
1.025	3313.786
1.030	3240.925
1.035	3106.135
1.040	3043.707
1.045	3078.582
1.050	3038.683
1.055	2844.929
1.060	2880.191
1.065	2883.284
1.070	2755.620
1.075	2627.151
1.080	2588.462
1.085	2430.343
1.090	2066.526
1.095	1058.838
1.100	158.391
1.105	920.386
1.110	1498.551
1.115	847.105
1.120	1536.360
1.125	2084.034
1.130	2278.481
1.135	2286.338
1.140	2204.736
1.145	2147.247
1.150	1851.612
1.155	1075.300
1.160	767.764
1.165	125.968
1.170	613.502
1.175	1461.335
1.180	1800.703
1.185	1946.630
1.190	2021.799
1.195	1931.610
1.200	1934.197
1.205	1667.486
1.210	633.867
1.215	1330.417
1.220	1715.192
1.225	1681.773
1.230	941.786
1.235	1235.694
1.240	1714.959
1.245	1954.787
1.250	1961.348
1.255	1988.173
1.260	1977.245
1.265	1918.980
1.270	1972.578
1.275	1918.649
1.280	1784.539
1.285	1855.529
1.290	1891.358
1.295	1768.077
1.300	1811.219
1.305	1822.868
1.310	1768.932
1.315	1774.961
1.320	1744.395
1.325	1567.551
1.330	1701.532
1.335	1698.605
1.340	1728.886
1.345	1785.130
1.350	1664.616
1.355	1674.606
1.360	1729.784
1.365	1656.881
1.370	1612.550
1.375	1630.710
1.380	1611.181
1.385	1536.926
1.390	1506.415
1.395	1453.135
1.400	1381.424
1.405	1165.985
1.410	515.006
1.415	22.895
1.420	754.050
1.425	1173.540
1.430	1333.275
1.435	1428.822
1.440	1426.100
1.445	1390.689
1.450	1440.489
1.455	1472.025
1.460	1410.570
1.465	1414.728
1.470	1444.470
1.475	1398.982
1.480	1376.099
1.485	1376.504
1.490	1377.140
1.495	1349.663
1.500	1302.949
1.505	1314.746
1.510	1314.053
1.515	1261.898
1.520	1241.676
1.525	1262.865
1.530	1239.914
1.535	1206.618
1.540	1186.346
1.545	1131.227
1.550	1171.379
1.555	1141.995
1.560	1127.137
1.565	1167.779
1.570	1134.057
1.575	1090.970
1.580	1112.363
1.585	1100.896
1.590	1023.102
1.595	981.837
1.600	843.398
1.605	298.004
1.610	529.257
1.615	824.304
1.620	916.199
1.625	918.992
1.630	882.003
1.635	859.982
1.640	832.766
1.645	750.778
1.650	686.337
1.655	560.587
1.660	215.060
1.665	47.704
1.670	30.171
1.675	49.582
1.680	100.316
1.685	346.382
1.690	517.187
1.695	594.050
1.700	592.621
1.705	542.090
1.710	396.809
1.715	90.020
1.720	33.449
1.725	56.112
1.730	278.885
1.735	480.299
1.740	578.139
1.745	619.869
1.750	643.503
1.755	625.715
1.760	608.795
1.765	357.542
1.770	442.563
1.775	547.570
1.780	582.353
1.785	571.414
1.790	540.299
1.795	393.320
1.800	139.520
1.805	295.256
1.810	484.942
1.815	544.849
1.820	557.354
1.825	565.330
1.830	558.597
1.835	548.490
1.840	535.806
1.845	528.377
1.850	509.312
1.855	484.329
1.860	443.761
1.865	333.673
1.870	89.121
1.875	84.613
1.880	307.654
1.885	407.080
1.890	440.681
1.895	458.537
1.900	462.469
1.905	455.023
1.910	431.500
1.915	395.286
1.920	187.611
1.925	18.759
1.930	265.452
1.935	386.204
1.940	429.825
1.945	442.699
1.950	442.185
1.955	441.256
1.960	435.707
1.965	427.854
1.970	425.278
1.975	423.418
1.980	411.911
1.985	408.667
1.990	404.092
1.995	395.173
2.000	389.262
2.005	386.689
2.010	382.260
2.015	379.536
2.020	314.319
2.025	338.637
2.030	350.460
2.035	335.308
2.040	267.783
2.045	73.946
2.050	200.035
2.055	289.386
2.060	318.608
2.065	320.475
2.070	308.808
2.075	243.140
2.080	117.682
2.085	238.196
2.090	284.266
2.095	294.257
2.100	297.582
2.105	293.126
2.110	289.355
2.115	288.728
2.120	284.853
2.125	280.361
2.130	273.848
2.135	269.548
2.140	262.274
2.145	248.412
2.150	232.366
2.155	212.267
2.160	163.259
2.165	49.440
2.170	10.940
2.175	67.894
2.180	138.886
2.185	170.689
2.190	168.870
2.195	93.223
2.200	14.784
2.205	41.956
2.210	116.085
2.215	147.048
2.220	90.011
2.225	16.424
2.230	26.556
2.235	103.932
2.240	151.428
2.245	163.234
2.250	155.744
2.255	150.980
2.260	115.866
2.265	27.907
2.270	12.837
2.275	38.166
2.280	103.416
2.285	144.241
2.290	159.829
2.295	165.335
2.300	168.159
2.305	167.147
2.310	164.923
2.315	159.550
2.320	144.504
2.325	131.863
2.330	138.967
2.335	135.444
2.340	128.968
2.345	90.414
2.350	15.407
2.355	74.192
2.360	101.064
2.365	94.819
2.370	35.151
2.375	50.883
2.380	86.374
2.385	86.850
2.390	41.439
2.395	3.785
2.400	9.148
2.405	47.572
2.410	82.299
2.415	96.750
2.420	104.989
2.425	104.318
2.430	97.408
2.435	86.276
2.440	97.762
2.445	98.824
2.450	81.822
2.455	79.499
2.460	57.901
2.465	12.867
2.470	9.483
2.475	28.144
2.480	62.478
2.485	83.250
2.490	91.139
2.495	93.487
2.500	95.498
2.505	94.425
2.510	93.183
2.515	91.954
2.520	90.468
2.525	89.972
2.530	89.061
2.535	86.858
2.540	85.015
2.545	84.445
2.550	84.368
2.555	80.610
2.560	80.901
2.565	79.478
2.570	68.010
2.575	64.500
2.580	68.948
2.585	71.129
2.590	69.825
2.595	67.265
2.600	66.083
2.605	62.630
2.610	57.510
2.615	55.869
2.620	50.517
2.625	44.200
2.630	23.728
2.635	7.462
2.640	2.226
2.645	2.965
2.650	1.433
2.655	9.275
2.660	13.968
2.665	18.872
2.670	7.930
2.675	26.293
2.680	38.531
2.685	38.130
2.690	19.282
2.695	15.403
2.700	35.106
2.705	45.097
2.710	48.155
2.715	48.596
2.720	48.598
2.725	47.583
2.730	46.428
2.735	44.973
2.740	42.087
2.745	37.866
2.750	36.132
2.755	32.508
2.760	27.896
2.765	21.286
2.770	6.535
2.775	2.133
2.780	2.882
2.785	3.643
2.790	8.180
2.795	14.066
2.800	19.402
2.805	26.777
2.810	32.064
2.815	34.048
2.820	36.234
2.825	36.355
2.830	37.092
2.835	36.947
2.840	36.268
2.845	35.110
2.850	33.755
2.855	33.341
2.860	31.459
2.865	29.363
2.870	28.754
2.875	27.048
2.880	14.472
2.885	3.206
2.890	3.773
2.895	8.151
2.900	16.614
2.905	23.156
2.910	24.934
2.915	25.258
2.920	23.913
2.925	25.298
2.930	23.958
2.935	23.304
2.940	20.916
2.945	19.322
2.950	17.846
2.955	15.301
2.960	13.459
2.965	6.059
2.970	1.728
2.975	0.413
2.980	1.840
2.985	2.087
2.990	7.580
2.995	8.529
3.000	6.230
3.005	3.134
3.010	1.295
3.015	1.130
3.020	1.065
3.025	1.081
3.030	3.821
3.035	4.863
3.040	6.244
3.045	4.035
3.050	2.269
3.055	2.192
3.060	5.948
3.065	8.816
3.070	8.634
3.075	9.490
3.080	10.436
3.085	10.166
3.090	10.407
3.095	8.658
3.100	9.669
3.105	10.305
3.110	9.263
3.115	9.793
3.120	7.886
3.125	6.477
3.130	3.239
3.135	1.060
3.140	1.157
3.145	1.766
3.150	1.849
3.155	4.109
3.160	5.107
3.165	2.650
3.170	1.341
3.175	0.601
3.180	1.167
3.185	1.932
3.190	0.659
3.195	2.895
3.200	4.285
3.205	4.979
3.210	5.453
3.215	3.406
3.220	3.137
3.225	5.088
3.230	5.176
3.235	2.017
3.240	0.818
3.245	2.716
3.250	4.466
3.255	5.407
3.260	5.858
3.265	7.501
3.270	4.990
3.275	4.689
3.280	6.046
3.285	5.032
3.290	4.628
3.295	4.711
3.300	5.415
3.305	4.014
3.310	4.229
3.315	4.476
3.320	4.076
3.325	3.104
3.330	3.038
3.335	0.525
3.340	0.761
3.345	0.820
3.350	0.540
3.355	2.348
3.360	3.098
3.365	3.607
3.370	4.759
3.375	3.513
3.380	3.742
3.385	2.790
3.390	3.708
3.395	4.422
3.400	3.232
3.405	2.984
3.410	4.048
3.415	3.842
3.420	3.313
3.425	3.656
3.430	3.321
3.435	3.428
3.440	3.609
3.445	4.523
3.450	4.497
3.455	4.118
3.460	6.290
3.465	4.332
3.470	3.169
3.475	3.512
3.480	4.171
3.485	4.535
3.490	3.575
3.495	3.512
3.500	2.909
3.505	1.443
3.510	2.689
3.515	2.616
3.520	2.673
3.525	3.542
3.530	2.885
3.535	2.351
3.540	1.784
3.545	1.079
3.550	0.810
3.555	3.840
3.560	2.781
3.565	3.352
3.570	2.592
3.575	3.232
3.580	3.178
3.585	4.001
3.590	1.896
3.595	1.898
3.600	0.739
3.605	0.469
3.610	0.849
3.615	1.961
3.620	0.445
3.625	1.109
3.630	1.957
3.635	2.186
3.640	2.420
3.645	1.171
3.650	1.219
3.655	0.332
3.660	1.447
3.665	0.224
3.670	1.401
3.675	1.475
3.680	1.584
3.685	1.650
3.690	2.462
3.695	0.358
3.700	0.953
3.705	1.569
3.710	1.703
3.715	3.098
3.720	3.080
3.725	2.006
3.730	2.580
3.735	2.208
3.740	2.158
3.745	1.901
3.750	2.800
3.755	2.175
3.760	2.787
3.765	1.284
3.770	2.022
3.775	1.626
3.780	1.369
3.785	2.173
3.790	1.841
3.795	2.012
3.800	0.984
3.805	0.583
3.810	0.655
3.815	1.267
3.820	0.777
3.825	0.382
3.830	0.991
3.835	1.180
3.840	1.596
3.845	0.017
3.850	0.634
3.855	1.218
3.860	1.202
3.865	0.603
3.870	2.067
3.875	2.276
3.880	1.172
3.885	2.546
3.890	1.348
3.895	1.798
3.900	1.465
3.905	2.069
3.910	2.632
3.915	1.207
3.920	1.964
3.925	1.709
3.930	1.067
3.935	1.318
3.940	1.393
3.945	1.474
3.950	0.499
3.955	0.759
3.960	0.968
3.965	0.637
3.970	0.920
3.975	0.572
3.980	0.231
3.985	0.644
3.990	0.610
3.995	0.888
4.000	1.390
4.005	0.404
4.010	0.851
4.015	0.572
4.020	0.440
4.025	0.715
4.030	0.289
4.035	0.541
4.040	0.433
4.045	1.384
4.050	0.885
4.055	0.450
4.060	0.797
4.065	0.542
4.070	0.729
4.075	0.547
4.080	0.956
4.085	1.310
4.090	0.255
4.095	0.840
4.100	1.267
4.105	1.301
4.110	0.355
4.115	1.311
4.120	1.091
4.125	0.693
4.130	0.959
4.135	0.674
4.140	1.283
4.145	0.686
4.150	0.682
4.155	1.608
4.160	1.521
4.165	0.441
4.170	0.414
4.175	0.812
4.180	0.406
4.185	1.152
4.190	0.865
4.195	0.315
4.200	0.863
4.205	0.985
4.210	0.333
4.215	0.639
4.220	0.913
4.225	0.537
4.230	0.663
4.235	0.785
4.240	0.848
4.245	1.099
4.250	0.305
4.255	0.606
4.260	1.284
4.265	1.184
4.270	1.091
4.275	1.960
4.280	1.201
4.285	0.584
4.290	0.820
4.295	1.136
4.300	1.098
4.305	0.777
4.310	0.844
4.315	0.960
4.320	0.445
4.325	0.353
4.330	1.133
4.335	0.806
4.340	0.362
4.345	0.589
4.350	0.269
4.355	0.471
4.360	0.445
4.365	0.583
4.370	0.312
4.375	0.479
4.380	0.793
4.385	0.681
4.390	0.638
4.395	0.450
4.400	0.510
4.405	0.355
4.410	0.668
4.415	0.738
4.420	0.286
4.425	0.326
4.430	0.286
4.435	0.854
4.440	0.584
4.445	0.636
4.450	0.257
4.455	0.284
4.460	0.532
4.465	0.335
4.470	0.762
4.475	0.126
4.480	1.600
4.485	1.026
4.490	0.607
4.495	0.706
4.500	0.111
4.505	0.949
4.510	0.304
4.515	0.356
4.520	0.275
4.525	0.293
4.530	1.044
4.535	1.173
4.540	0.933
4.545	0.596
4.550	0.617
4.555	0.569
4.560	1.117
4.565	1.009
4.570	1.106
4.575	0.430
4.580	0.354
4.585	0.927
4.590	0.604
4.595	0.835
4.600	0.527
4.605	1.336
4.610	0.144
4.615	1.021
4.620	1.236
4.625	0.635
4.630	0.457
4.635	0.691
4.640	0.873
4.645	0.517
4.650	1.045
4.655	0.383
4.660	1.233
4.665	2.167
4.670	0.395
4.675	1.284
4.680	0.959
4.685	0.117
4.690	0.792
4.695	0.548
4.700	0.526
4.705	0.541
4.710	0.731
4.715	0.277
4.720	0.938
4.725	0.263
4.730	0.146
4.735	0.818
4.740	0.859
4.745	0.631
4.750	0.614
4.755	0.174
4.760	0.686
4.765	1.277
4.770	0.704
4.775	1.125
4.780	0.767
4.785	0.537
4.790	1.236
4.795	0.751
4.800	0.404
4.805	0.583
4.810	0.694
4.815	1.287
4.820	1.011
4.825	0.799
4.830	0.626
4.835	0.759
4.840	1.271
4.845	1.182
4.850	0.446
4.855	0.103
4.860	0.469
4.865	0.385
4.870	0.539
4.875	0.717
4.880	0.378
4.885	0.406
4.890	1.169
4.895	0.753
4.900	0.501
4.905	0.396
4.910	1.328
4.915	0.605
4.920	0.340
4.925	0.733
4.930	0.508
4.935	0.969
4.940	0.785
4.945	0.652
4.950	0.309
4.955	0.321
4.960	0.434
4.965	0.734
4.970	0.071
4.975	0.615
4.980	0.867
4.985	1.255
4.990	0.725
4.995	0.718
5.000	0.651
5.005	0.436
5.010	1.101
5.015	0.326
5.020	0.478
5.025	0.533
5.030	0.085
5.035	0.738
5.040	0.714
5.045	0.878
5.050	0.496
5.055	0.384
5.060	0.262
5.065	0.549
5.070	1.085
5.075	0.655
5.080	0.631
5.085	0.850
5.090	0.402
5.095	0.515
5.100	0.254
5.105	0.551
5.110	0.975
5.115	1.299
5.120	0.233
5.125	0.285
5.130	0.974
5.135	0.265
5.140	0.067
5.145	0.671
5.150	0.057
5.155	0.311
5.160	0.608
5.165	1.259
5.170	0.355
5.175	0.393
5.180	0.762
5.185	0.343
5.190	0.893
5.195	0.258
5.200	0.306
5.205	0.957
5.210	0.185
5.215	1.046
5.220	0.251
5.225	0.620
5.230	0.584
5.235	0.313
5.240	0.698
5.245	0.095
5.250	0.478
5.255	0.568
5.260	0.727
5.265	0.598
5.270	0.615
5.275	0.693
5.280	0.756
5.285	0.289
5.290	0.726
5.295	0.479
5.300	0.478
5.305	0.642
5.310	0.804
5.315	0.772
5.320	0.740
5.325	0.655
5.330	0.788
5.335	0.413
5.340	0.510
5.345	0.202
5.350	1.113
5.355	1.087
5.360	0.681
5.365	0.946
5.370	1.252
5.375	0.543
5.380	0.536
5.385	1.035
5.390	0.750
5.395	1.116
5.400	0.518
5.405	0.360
5.410	1.104
5.415	0.724
5.420	0.431
5.425	0.561
5.430	0.223
5.435	0.469
5.440	0.485
5.445	1.144
5.450	0.325
5.455	0.514
5.460	0.272
5.465	0.933
5.470	0.779
5.475	1.190
5.480	0.366
5.485	2.143
5.490	0.259
5.495	0.214
5.500	1.591
5.505	0.771
5.510	0.946
5.515	0.455
5.520	0.176
5.525	0.662
5.530	0.765
5.535	0.678
5.540	0.199
5.545	0.274
5.550	0.244
5.555	0.164
5.560	0.135
5.565	0.075
5.570	0.631
5.575	0.671
5.580	0.538
5.585	0.418
5.590	1.001
5.595	0.938
5.600	0.741
5.605	0.251
5.610	0.489
5.615	0.392
5.620	0.249
5.625	0.694
5.630	1.305
5.635	0.791
5.640	0.960
5.645	1.466
5.650	1.174
5.655	1.161
5.660	1.261
5.665	1.584
5.670	0.246
5.675	0.352
5.680	0.282
5.685	0.657
5.690	0.815
5.695	0.773
5.700	0.524
5.705	0.626
5.710	0.384
5.715	0.164
5.720	0.515
5.725	1.061
5.730	0.099
5.735	0.542
5.740	1.010
5.745	0.614
5.750	0.194
5.755	0.519
5.760	0.648
5.765	0.357
5.770	0.632
5.775	0.797
5.780	0.501
5.785	0.496
5.790	0.405
5.795	0.454
5.800	0.528
5.805	0.617
5.810	0.155
5.815	0.949
5.820	0.300
5.825	0.311
5.830	0.490
5.835	0.674
5.840	1.354
5.845	0.304
5.850	0.244
5.855	0.497
5.860	0.993
5.865	0.248
5.870	0.553
5.875	0.763
5.880	0.314
5.885	0.350
5.890	0.504
5.895	1.235
5.900	1.263
5.905	1.236
5.910	0.143
5.915	0.772
5.920	0.869
5.925	0.965
5.930	0.760
5.935	1.226
5.940	0.667
5.945	0.464
5.950	0.834
5.955	0.964
5.960	1.320
5.965	1.235
5.970	0.111
5.975	0.875
5.980	0.803
5.985	0.158
5.990	1.111
5.995	0.102
6.000	0.211
6.005	0.643
6.010	0.682
6.015	0.592
6.020	0.481
6.025	0.884
6.030	1.005
6.035	0.681
6.040	0.498
6.045	0.386
6.050	0.376
6.055	0.680
6.060	0.500
6.065	0.652
6.070	1.124
6.075	0.383
6.080	0.684
6.085	0.403
6.090	0.823
6.095	0.769
6.100	0.684
6.105	0.538
6.110	1.295
6.115	0.382
6.120	0.091
6.125	0.767
6.130	0.262
6.135	0.550
6.140	0.652
6.145	0.474
6.150	0.495
6.155	0.201
6.160	1.078
6.165	0.436
6.170	1.357
6.175	0.124
6.180	0.907
6.185	0.496
6.190	0.943
6.195	0.458
6.200	1.310
6.205	0.383
6.210	0.937
6.215	0.150
6.220	0.189
6.225	0.257
6.230	0.732
6.235	0.548
6.240	1.101
6.245	0.659
6.250	0.819
6.255	0.946
6.260	0.069
6.265	1.031
6.270	0.472
6.275	0.155
6.280	1.024
6.285	0.261
6.290	0.761
6.295	0.356
6.300	0.408
6.305	0.960
6.310	0.397
6.315	0.401
6.320	0.897
6.325	0.280
6.330	0.539
6.335	0.919
6.340	1.101
6.345	0.625
6.350	1.620
6.355	1.124
6.360	1.075
6.365	0.910
6.370	0.228
6.375	0.566
6.380	0.560
6.385	0.617
6.390	0.587
6.395	0.884
6.400	1.189
6.405	0.109
6.410	0.416
6.415	0.549
6.420	0.564
6.425	0.545
6.430	1.178
6.435	0.083
6.440	0.728
6.445	0.773
6.450	0.348
6.455	0.654
6.460	0.950
6.465	1.007
6.470	0.891
6.475	0.748
6.480	0.698
6.485	0.431
6.490	0.975
6.495	0.671
6.500	0.515
6.505	0.856
6.510	0.816
6.515	0.938
6.520	0.352
6.525	0.822
6.530	0.908
6.535	0.747
6.540	0.203
6.545	0.756
6.550	0.911
6.555	0.770
6.560	1.238
6.565	0.623
6.570	0.486
6.575	1.317
6.580	0.523
6.585	0.370
6.590	0.714
6.595	0.805
6.600	1.639
6.605	1.369
6.610	0.555
6.615	0.949
6.620	0.540
6.625	0.341
6.630	0.305
6.635	0.212
6.640	0.760
6.645	0.391
6.650	0.222
6.655	0.838
6.660	0.251
6.665	0.341
6.670	0.659
6.675	0.364
6.680	0.804
6.685	0.378
6.690	0.020
6.695	0.538
6.700	1.648
6.705	1.032
6.710	1.332
6.715	1.077
6.720	0.386
6.725	0.737
6.730	0.456
6.735	1.020
6.740	0.641
6.745	1.210
6.750	0.604
6.755	0.637
6.760	0.125
6.765	0.614
6.770	0.267
6.775	0.411
6.780	0.700
6.785	0.799
6.790	0.808
6.795	0.324
6.800	0.820
6.805	0.671
6.810	1.086
6.815	1.088
6.820	0.365
6.825	0.853
6.830	0.712
6.835	1.043
6.840	0.653
6.845	0.735
6.850	1.241
6.855	0.333
6.860	0.815
6.865	0.489
6.870	0.221
6.875	0.380
6.880	0.605
6.885	0.685
6.890	0.475
6.895	1.718
6.900	0.268
6.905	0.099
6.910	0.631
6.915	0.288
6.920	0.294
6.925	0.579
6.930	0.554
6.935	0.039
6.940	1.638
6.945	0.125
6.950	0.742
6.955	0.567
6.960	1.024
6.965	0.411
6.970	0.894
6.975	0.893
6.980	0.189
6.985	0.788
6.990	0.604
6.995	0.272
7.000	0.771
7.005	0.472
7.010	0.563
7.015	0.520
7.020	0.135
7.025	1.142
7.030	1.115
7.035	0.430
7.040	0.588
7.045	0.863
7.050	0.510
7.055	0.351
7.060	0.325
7.065	0.660
7.070	0.282
7.075	0.533
7.080	1.254
7.085	0.194
7.090	0.731
7.095	1.330
7.100	0.421
7.105	0.963
7.110	0.172
7.115	0.534
7.120	0.814
7.125	1.304
7.130	0.631
7.135	0.405
7.140	0.809
7.145	0.233
7.150	0.711
7.155	0.520
7.160	0.908
7.165	0.963
7.170	1.174
7.175	0.542
7.180	0.297
7.185	1.150
7.190	0.156
7.195	0.978
7.200	0.396
7.205	0.178
7.210	0.336
7.215	0.943
7.220	0.364
7.225	0.201
7.230	0.505
7.235	1.003
7.240	0.399
7.245	0.285
7.250	0.748
7.255	0.378
7.260	0.748
7.265	0.486
7.270	0.647
7.275	0.142
7.280	0.118
7.285	0.275
7.290	1.357
7.295	0.701
7.300	1.848
7.305	0.706
7.310	0.982
7.315	0.853
7.320	0.694
7.325	0.789
7.330	0.932
7.335	0.510
7.340	0.970
7.345	0.346
7.350	0.202
7.355	0.505
7.360	0.404
7.365	0.288
7.370	0.904
7.375	0.639
7.380	0.277
7.385	0.675
7.390	0.444
7.395	0.480
7.400	0.359
7.405	0.988
7.410	0.494
7.415	0.896
7.420	1.395
7.425	0.856
7.430	0.845
7.435	0.661
7.440	0.593
7.445	0.400
7.450	0.300
7.455	0.488
7.460	0.713
7.465	0.701
7.470	1.295
7.475	0.375
7.480	0.376
7.485	0.331
7.490	0.555
7.495	0.622
7.500	0.667
7.505	0.440
7.510	0.438
7.515	1.105
7.520	0.643
7.525	1.002
7.530	1.023
7.535	0.494
7.540	1.390
7.545	0.508
7.550	0.692
7.555	0.728
7.560	0.650
7.565	1.022
7.570	0.636
7.575	1.196
7.580	0.253
7.585	1.078
7.590	0.528
7.595	0.472
7.600	0.799
7.605	0.814
7.610	0.550
7.615	0.697
7.620	0.302
7.625	0.218
7.630	0.670
7.635	0.316
7.640	0.444
7.645	0.355
7.650	0.248
7.655	0.445
7.660	1.069
7.665	0.928
7.670	0.537
7.675	0.956
7.680	0.367
7.685	0.127
7.690	1.598
7.695	0.741
7.700	1.089
7.705	0.221
7.710	0.630
7.715	0.133
7.720	1.201
7.725	0.802
7.730	1.415
7.735	0.425
7.740	0.410
7.745	0.382
7.750	0.328
7.755	0.861
7.760	0.941
7.765	0.579
7.770	0.593
7.775	0.491
7.780	0.552
7.785	0.563
7.790	0.985
7.795	0.244
7.800	1.171
7.805	0.259
7.810	0.451
7.815	0.970
7.820	0.805
7.825	1.521
7.830	0.405
7.835	0.946
7.840	1.048
7.845	0.473
7.850	1.229
7.855	0.824
7.860	0.199
7.865	0.696
7.870	0.409
7.875	0.129
7.880	0.616
7.885	0.172
7.890	1.147
7.895	0.761
7.900	0.730
7.905	0.292
7.910	0.503
7.915	0.453
7.920	0.318
7.925	0.604
7.930	0.841
7.935	0.181
7.940	1.312
7.945	0.195
7.950	0.595
7.955	0.864
7.960	0.293
7.965	0.178
7.970	0.546
7.975	0.367
7.980	0.671
7.985	0.748
7.990	0.252
7.995	0.969
8.000	1.012
8.005	1.190
8.010	0.745
8.015	0.521
8.020	0.445
8.025	0.241
8.030	0.996
8.035	1.261
8.040	0.364
8.045	1.314
8.050	0.431
8.055	0.336
8.060	0.799
8.065	0.377
8.070	0.251
8.075	0.424
8.080	0.700
8.085	0.844
8.090	1.489
8.095	0.541
8.100	0.463
8.105	0.994
8.110	0.664
8.115	0.250
8.120	1.100
8.125	0.865
8.130	0.580
8.135	0.580
8.140	0.952
8.145	0.989
8.150	0.573
8.155	0.686
8.160	0.787
8.165	0.360
8.170	0.436
8.175	1.007
8.180	0.400
8.185	0.578
8.190	0.836
8.194	0.391
8.199	0.357
8.204	0.202
8.209	0.891
8.214	0.408
8.219	0.465
8.224	0.096
8.229	0.189
8.234	0.550
8.239	0.563
8.244	0.453
8.249	0.585
8.254	1.048
8.259	0.281
8.264	0.926
8.269	1.776
8.274	0.240
8.279	0.238
8.284	0.477
8.289	0.239
8.294	0.556
8.299	0.127
8.304	0.242
8.309	1.088
8.314	0.181
8.319	0.478
8.324	0.747
8.329	0.725
8.334	0.148
8.339	0.487
8.344	0.406
8.349	0.297
8.354	1.040
8.359	0.256
8.364	0.610
8.369	1.024
8.374	0.408
8.379	0.463
8.384	0.239
8.389	1.151
8.394	1.312
8.399	0.389
8.404	0.316
8.409	0.708
8.414	0.861
8.419	0.713
8.424	0.101
8.429	0.628
8.434	0.551
8.439	0.210
8.444	0.443
8.449	0.131
8.454	0.780
8.459	0.990
8.464	0.157
8.469	0.425
8.474	0.948
8.479	0.443
8.484	0.300
8.489	0.277
8.494	0.109
8.499	1.013
8.504	0.607
8.509	0.575
8.514	1.154
8.519	0.697
8.524	0.293
8.529	1.085
8.534	0.768
8.539	0.601
8.544	0.411
8.549	0.194
8.554	0.412
8.559	1.247
8.564	0.429
8.569	0.252
8.574	0.228
8.579	0.739
8.584	0.912
8.589	0.601
8.594	0.176
8.599	0.648
8.604	1.034
8.609	0.717
8.614	0.725
8.619	0.874
8.624	0.879
8.629	1.281
8.634	0.307
8.639	0.660
8.644	1.177
8.649	0.564
8.654	0.425
8.659	0.611
8.664	0.437
8.669	0.582
8.674	0.753
8.679	0.300
8.684	0.473
8.689	0.163
8.694	1.427
8.699	0.284
8.704	0.457
8.709	0.951
8.714	0.445
8.719	0.252
8.724	1.083
8.729	1.513
8.734	0.516
8.739	0.542
8.744	0.239
8.749	1.085
8.754	0.078
8.759	1.511
8.764	0.240
8.769	0.605
8.774	0.105
8.779	0.268
8.784	0.365
8.789	0.866
8.794	0.458
8.799	0.940
8.804	0.199
8.809	0.677
8.814	0.172
8.819	0.848
8.824	1.140
8.829	0.463
8.834	0.979
8.839	0.699
8.844	1.000
8.849	0.905
8.854	0.294
8.859	0.693
8.864	1.218
8.869	0.747
8.874	0.567
8.879	0.497
8.884	0.548
8.889	1.093
8.894	0.389
8.899	0.129
8.904	0.441
8.909	0.024
8.914	1.069
8.919	0.673
8.924	1.866
8.929	0.192
8.934	0.494
8.939	0.847
8.944	0.506
8.949	0.567
8.954	0.735
8.959	0.396
8.964	0.083
8.969	0.235
8.974	1.127
8.979	1.280
8.984	0.877
8.989	0.244
8.994	1.107
8.999	0.512
9.004	1.371
9.009	1.213
9.014	0.282
9.019	0.764
9.024	0.770
9.029	0.028
9.034	0.418
9.039	0.281
9.044	0.517
9.049	0.146
9.054	0.630
9.059	0.832
9.064	0.376
9.069	0.624
9.074	1.032
9.079	0.313
9.084	0.967
9.089	0.178
9.094	0.440
9.099	1.063
9.104	0.302
9.109	0.252
9.114	0.530
9.119	0.857
9.124	0.584
9.129	0.744
9.134	0.447
9.139	1.360
9.144	0.406
9.149	0.775
9.154	0.297
9.159	1.181
9.164	0.928
9.169	0.515
9.174	1.069
9.179	0.689
9.184	0.675
9.189	0.788
9.194	0.265
9.199	0.624
9.204	0.316
9.209	0.832
9.214	0.267
9.219	1.030
9.224	0.812
9.229	1.124
9.234	0.763
9.239	0.704
9.244	0.212
9.249	0.243
9.254	0.175
9.259	0.277
9.264	0.744
9.269	0.499
9.274	0.341
9.279	0.461
9.284	1.147
9.289	0.875
9.294	0.822
9.299	0.292
9.304	0.619
9.309	1.234
9.314	0.698
9.319	0.613
9.324	0.563
9.329	0.581
9.334	1.085
9.339	0.156
9.344	0.550
9.349	0.513
9.354	0.259
9.359	0.817
9.364	0.378
9.369	0.481
9.374	0.581
9.379	0.959
9.384	0.404
9.389	0.392
9.394	0.655
9.399	0.873
9.404	1.208
9.409	0.504
9.414	0.183
9.419	0.487
9.424	1.220
9.429	0.276
9.434	0.439
9.439	0.594
9.444	0.313
9.449	0.576
9.454	0.672
9.459	0.409
9.464	0.259
9.469	1.234
9.474	0.586
9.479	0.804
9.484	1.553
9.489	0.819
9.494	0.599
9.499	0.459
9.504	0.855
9.509	0.841
9.514	0.856
9.519	0.855
9.524	0.970
9.529	0.153
9.534	0.531
9.539	1.479
9.544	1.236
9.549	0.654
9.554	0.545
9.559	1.359
9.564	0.369
9.569	0.701
9.574	1.073
9.579	0.155
9.584	1.258
9.589	0.728
9.594	0.271
9.599	2.009
9.604	0.459
9.609	0.053
9.614	0.406
9.619	0.074
9.624	0.538
9.629	0.921
9.634	0.534
9.639	0.542
9.644	0.131
9.649	0.680
9.654	0.882
9.659	1.030
9.664	1.616
9.669	0.507
9.674	1.008
9.679	0.416
9.684	0.716
9.689	0.331
9.694	0.760
9.699	0.674
9.704	0.585
9.709	1.210
9.714	0.419
9.719	1.225
9.724	0.964
9.729	0.683
9.734	0.402
9.739	0.065
9.744	0.833
9.749	0.917
9.754	0.486
9.759	1.621
9.764	0.300
9.769	0.614
9.774	0.415
9.779	0.493
9.784	0.371
9.789	0.852
9.794	0.100
9.799	0.423
9.804	0.616
9.809	1.050
9.814	0.160
9.819	0.360
9.824	0.571
9.829	0.181
9.834	0.321
9.839	0.504
9.844	0.462
9.849	0.342
9.854	0.317
9.859	0.692
9.864	0.889
9.869	0.747
9.874	1.411
9.879	0.992
9.884	1.364
9.889	0.103
9.894	0.604
9.899	0.531
9.904	0.111
9.909	1.097
9.914	0.307
9.919	0.927
9.924	0.905
9.929	0.660
9.934	0.431
9.939	0.455
9.944	0.929
9.949	1.202
9.954	0.334
9.959	0.339
9.964	0.868
9.969	0.385
9.974	0.185
9.979	0.706
9.984	0.896
9.989	0.209
9.994	0.295
[truncated: 1 more rows]
