# Supplementary material for: Chemometric Analysis of a Ternary Mixture of Caffeine, Quinic Acid, and Nicotinic Acid by Terahertz Spectroscopy
Source: ACS Omega. 2022 Sep 27;7(40):35783–91. doi: 10.1021/acsomega.2c03808 (PMC9558605; doi:10.1021/acsomega.2c03808)
Supplement: Supplementary file 2 — ao2c03808_si_002.zip [file ao2c03808_si_002.zip › data_and_codes/extended_data/id0-48_run001/fda-8-6.csv]

0.000	1975.543
0.005	706.172
0.010	654.702
0.015	1183.671
0.020	1622.284
0.025	247.312
0.030	623.828
0.035	760.690
0.040	688.130
0.045	1349.933
0.050	859.355
0.055	1310.739
0.060	497.452
0.065	225.696
0.070	699.605
0.075	601.037
0.080	431.460
0.085	259.775
0.090	447.994
0.095	839.156
0.100	843.490
0.105	1879.577
0.110	2916.949
0.115	2388.066
0.120	4242.386
0.125	3272.025
0.130	1732.154
0.135	2752.580
0.140	2958.564
0.145	3055.809
0.150	2630.337
0.155	2541.493
0.160	2533.130
0.165	2533.179
0.170	2605.835
0.175	4089.789
0.180	4851.285
0.185	4446.749
0.190	5340.090
0.195	6643.087
0.200	6937.149
0.205	6000.546
0.210	6149.702
0.215	5605.827
0.220	6653.621
0.225	6392.357
0.230	7218.890
0.235	8659.549
0.240	8269.093
0.245	8137.406
0.250	8069.085
0.255	8115.215
0.260	7839.773
0.265	8666.934
0.270	8557.910
0.275	9910.278
0.280	9211.671
0.285	8214.842
0.290	8677.245
0.295	9438.064
0.300	9239.946
0.305	9104.946
0.310	10005.850
0.315	9717.787
0.320	10203.551
0.325	9931.231
0.330	10409.946
0.335	9580.700
0.340	9513.027
0.345	9194.965
0.350	9979.524
0.355	9936.168
0.360	9004.937
0.365	9961.371
0.370	10694.645
0.375	10605.367
0.380	9721.579
0.385	10095.593
0.390	9934.580
0.395	10174.106
0.400	9717.887
0.405	10078.029
0.410	10066.036
0.415	10025.410
0.420	9641.936
0.425	9464.697
0.430	9606.373
0.435	8991.292
0.440	8913.178
0.445	9556.347
0.450	9751.330
0.455	9056.700
0.460	9668.922
0.465	9106.376
0.470	9158.950
0.475	9218.281
0.480	9304.827
0.485	9574.181
0.490	9552.181
0.495	9362.144
0.500	9244.611
0.505	9468.113
0.510	9419.909
0.515	9435.072
0.520	9344.003
0.525	9254.940
0.530	8942.186
0.535	8883.373
0.540	9280.177
0.545	8979.356
0.550	7916.507
0.555	5598.978
0.560	3831.133
0.565	7163.981
0.570	8093.078
0.575	8383.316
0.580	8778.741
0.585	8664.142
0.590	8542.042
0.595	8776.533
0.600	8983.234
0.605	8550.577
0.610	8795.907
0.615	8879.937
0.620	8579.841
0.625	8560.280
0.630	8525.331
0.635	8460.649
0.640	8260.314
0.645	8197.619
0.650	7922.809
0.655	8238.214
0.660	7901.941
0.665	7613.110
0.670	7720.360
0.675	7775.130
0.680	7598.266
0.685	7508.228
0.690	7402.020
0.695	7445.497
0.700	7408.287
0.705	6995.330
0.710	7208.237
0.715	7168.257
0.720	7006.214
0.725	7064.037
0.730	6912.993
0.735	6869.665
0.740	6935.933
0.745	6394.593
0.750	5200.773
0.755	3641.449
0.760	5585.832
0.765	6111.908
0.770	6122.671
0.775	6301.551
0.780	6290.383
0.785	6091.157
0.790	5937.733
0.795	6106.521
0.800	5901.359
0.805	5784.553
0.810	5774.893
0.815	5713.456
0.820	5749.734
0.825	5723.416
0.830	5504.588
0.835	5614.039
0.840	5712.763
0.845	5451.945
0.850	5431.622
0.855	5606.176
0.860	5458.981
0.865	5472.298
0.870	5381.893
0.875	5364.151
0.880	5363.644
0.885	5229.332
0.890	5141.277
0.895	5198.412
0.900	4988.973
0.905	4845.269
0.910	4947.720
0.915	4796.638
0.920	4640.144
0.925	4643.495
0.930	4652.024
0.935	4637.519
0.940	4588.768
0.945	4462.418
0.950	4535.334
0.955	4545.664
0.960	4384.316
0.965	4359.270
0.970	4336.103
0.975	4340.054
0.980	4060.139
0.985	3826.536
0.990	2664.415
0.995	3440.047
1.000	3730.589
1.005	4077.231
1.010	4048.294
1.015	3796.373
1.020	3838.612
1.025	3875.949
1.030	3792.456
1.035	3644.505
1.040	3588.480
1.045	3653.689
1.050	3630.975
1.055	3421.382
1.060	3508.372
1.065	3533.201
1.070	3419.122
1.075	3281.201
1.080	3245.007
1.085	3067.728
1.090	2624.810
1.095	1359.403
1.100	217.185
1.105	1158.669
1.110	1901.462
1.115	1086.808
1.120	1921.967
1.125	2611.137
1.130	2844.985
1.135	2854.824
1.140	2765.688
1.145	2704.183
1.150	2347.077
1.155	1382.834
1.160	1009.125
1.165	180.413
1.170	784.026
1.175	1887.151
1.180	2348.702
1.185	2567.764
1.190	2673.877
1.195	2576.244
1.200	2595.542
1.205	2251.119
1.210	863.293
1.215	1787.157
1.220	2297.812
1.225	2263.170
1.230	1275.681
1.235	1639.778
1.240	2268.171
1.245	2581.460
1.250	2580.141
1.255	2617.456
1.260	2596.410
1.265	2516.218
1.270	2596.883
1.275	2526.209
1.280	2355.710
1.285	2459.616
1.290	2528.463
1.295	2371.777
1.300	2449.765
1.305	2470.303
1.310	2414.003
1.315	2422.901
1.320	2378.907
1.325	2136.416
1.330	2313.153
1.335	2306.113
1.340	2332.788
1.345	2398.606
1.350	2224.895
1.355	2231.490
1.360	2286.610
1.365	2186.519
1.370	2112.697
1.375	2126.865
1.380	2103.181
1.385	1998.900
1.390	1961.189
1.395	1899.110
1.400	1809.444
1.405	1542.574
1.410	703.644
1.415	38.038
1.420	994.597
1.425	1559.437
1.430	1772.218
1.435	1900.220
1.440	1890.383
1.445	1838.091
1.450	1895.840
1.455	1927.685
1.460	1834.880
1.465	1835.060
1.470	1857.473
1.475	1788.235
1.480	1753.425
1.485	1742.584
1.490	1738.768
1.495	1702.669
1.500	1640.122
1.505	1660.696
1.510	1663.232
1.515	1609.623
1.520	1592.022
1.525	1624.107
1.530	1604.545
1.535	1573.422
1.540	1554.842
1.545	1482.546
1.550	1541.807
1.555	1498.653
1.560	1474.882
1.565	1518.862
1.570	1473.446
1.575	1407.248
1.580	1423.222
1.585	1401.358
1.590	1295.050
1.595	1239.642
1.600	1067.946
1.605	384.024
1.610	667.930
1.615	1046.135
1.620	1166.981
1.625	1174.136
1.630	1135.029
1.635	1113.838
1.640	1083.701
1.645	987.491
1.650	907.679
1.655	740.750
1.660	284.981
1.665	53.374
1.670	29.949
1.675	55.266
1.680	135.790
1.685	449.126
1.690	663.129
1.695	761.708
1.700	756.708
1.705	693.794
1.710	516.483
1.715	125.896
1.720	44.370
1.725	72.353
1.730	365.674
1.735	624.621
1.740	749.967
1.745	809.287
1.750	842.572
1.755	822.421
1.760	805.039
1.765	476.890
1.770	590.718
1.775	733.801
1.780	779.599
1.785	758.163
1.790	719.500
1.795	525.682
1.800	185.504
1.805	389.466
1.810	637.629
1.815	713.567
1.820	725.950
1.825	733.196
1.830	727.563
1.835	713.469
1.840	700.596
1.845	694.219
1.850	673.306
1.855	639.814
1.860	594.412
1.865	452.589
1.870	122.279
1.875	114.142
1.880	418.537
1.885	560.487
1.890	601.060
1.895	623.674
1.900	629.861
1.905	615.510
1.910	583.747
1.915	533.208
1.920	253.816
1.925	27.244
1.930	352.568
1.935	512.695
1.940	568.550
1.945	584.823
1.950	585.425
1.955	584.805
1.960	582.078
1.965	572.215
1.970	573.691
1.975	573.341
1.980	561.482
1.985	560.731
1.990	555.527
1.995	545.299
2.000	538.902
2.005	536.777
2.010	529.553
2.015	527.786
2.020	436.435
2.025	469.292
2.030	485.156
2.035	462.784
2.040	371.991
2.045	104.810
2.050	279.766
2.055	407.228
2.060	447.036
2.065	448.576
2.070	436.546
2.075	350.984
2.080	171.543
2.085	342.672
2.090	415.535
2.095	433.122
2.100	440.169
2.105	440.160
2.110	436.333
2.115	435.199
2.120	430.332
2.125	423.774
2.130	412.042
2.135	400.049
2.140	391.842
2.145	372.591
2.150	346.082
2.155	315.781
2.160	243.657
2.165	72.026
2.170	15.140
2.175	98.684
2.180	208.527
2.185	257.533
2.190	260.175
2.195	148.544
2.200	28.991
2.205	59.125
2.210	177.078
2.215	230.260
2.220	148.238
2.225	30.765
2.230	40.400
2.235	160.248
2.240	236.224
2.245	258.372
2.250	247.165
2.255	244.884
2.260	187.496
2.265	49.737
2.270	18.993
2.275	62.545
2.280	162.179
2.285	225.707
2.290	250.354
2.295	260.873
2.300	263.714
2.305	259.925
2.310	255.362
2.315	250.386
2.320	226.297
2.325	208.560
2.330	220.401
2.335	216.234
2.340	206.960
2.345	147.670
2.350	27.323
2.355	118.223
2.360	162.469
2.365	154.443
2.370	61.390
2.375	82.686
2.380	135.557
2.385	140.825
2.390	68.648
2.395	7.458
2.400	15.008
2.405	73.625
2.410	129.922
2.415	154.919
2.420	168.323
2.425	169.524
2.430	161.008
2.435	141.919
2.440	159.909
2.445	166.493
2.450	138.152
2.455	134.474
2.460	101.306
2.465	25.432
2.470	15.598
2.475	47.965
2.480	106.441
2.485	139.091
2.490	152.180
2.495	159.135
2.500	160.038
2.505	159.068
2.510	156.669
2.515	154.329
2.520	156.066
2.525	152.423
2.530	151.754
2.535	151.343
2.540	148.282
2.545	147.085
2.550	144.178
2.555	142.499
2.560	139.556
2.565	138.294
2.570	122.212
2.575	113.881
2.580	124.156
2.585	126.801
2.590	124.864
2.595	119.317
2.600	115.860
2.605	110.638
2.610	103.981
2.615	98.847
2.620	88.090
2.625	75.660
2.630	42.298
2.635	12.040
2.640	3.223
2.645	2.190
2.650	4.003
2.655	14.740
2.660	28.841
2.665	34.890
2.670	14.434
2.675	43.484
2.680	66.106
2.685	69.965
2.690	35.175
2.695	25.770
2.700	64.566
2.705	80.558
2.710	86.628
2.715	90.114
2.720	90.073
2.725	88.298
2.730	87.110
2.735	85.082
2.740	80.784
2.745	75.307
2.750	70.466
2.755	64.644
2.760	57.149
2.765	40.151
2.770	12.084
2.775	3.564
2.780	3.326
2.785	2.917
2.790	15.261
2.795	27.385
2.800	43.122
2.805	54.043
2.810	62.558
2.815	68.038
2.820	71.804
2.825	72.769
2.830	73.282
2.835	73.723
2.840	72.630
2.845	71.254
2.850	69.361
2.855	67.206
2.860	66.569
2.865	63.332
2.870	61.005
2.875	59.009
2.880	35.400
2.885	9.113
2.890	5.420
2.895	15.494
2.900	36.919
2.905	48.676
2.910	54.498
2.915	57.131
2.920	58.223
2.925	57.655
2.930	56.318
2.935	54.329
2.940	50.745
2.945	47.773
2.950	45.049
2.955	41.354
2.960	33.551
2.965	14.911
2.970	4.214
2.975	1.353
2.980	5.428
2.985	6.743
2.990	15.495
2.995	22.649
3.000	18.238
3.005	9.123
3.010	0.512
3.015	1.477
3.020	0.860
3.025	4.922
3.030	8.229
3.035	16.184
3.040	20.257
3.045	9.994
3.050	5.866
3.055	8.644
3.060	21.335
3.065	27.617
3.070	30.570
3.075	32.450
3.080	33.178
3.085	32.740
3.090	31.581
3.095	31.781
3.100	32.426
3.105	31.919
3.110	30.980
3.115	32.997
3.120	28.284
3.125	28.282
3.130	12.561
3.135	4.371
3.140	1.827
3.145	3.808
3.150	7.685
3.155	12.775
3.160	18.755
3.165	10.943
3.170	3.336
3.175	2.041
3.180	6.921
3.185	8.482
3.190	2.862
3.195	13.384
3.200	19.753
3.205	21.627
3.210	25.362
3.215	15.957
3.220	12.677
3.225	19.743
3.230	20.167
3.235	10.346
3.240	2.633
3.245	13.249
3.250	19.394
3.255	20.387
3.260	22.578
3.265	23.888
3.270	22.297
3.275	21.828
3.280	21.689
3.285	19.986
3.290	18.401
3.295	19.724
3.300	19.772
3.305	17.945
3.310	19.375
3.315	19.400
3.320	17.226
3.325	16.637
3.330	8.967
3.335	1.534
3.340	1.600
3.345	2.788
3.350	8.252
3.355	12.543
3.360	14.181
3.365	15.539
3.370	16.970
3.375	17.612
3.380	16.254
3.385	17.665
3.390	16.810
3.395	16.913
3.400	15.206
3.405	14.981
3.410	16.712
3.415	16.786
3.420	15.059
3.425	15.985
3.430	15.916
3.435	16.005
3.440	15.604
3.445	16.383
3.450	15.447
3.455	15.603
3.460	16.401
3.465	16.290
3.470	15.199
3.475	15.043
3.480	15.044
3.485	12.434
3.490	13.892
3.495	12.819
3.500	10.974
3.505	5.848
3.510	9.474
3.515	8.957
3.520	9.731
3.525	11.619
3.530	10.562
3.535	12.127
3.540	6.868
3.545	3.320
3.550	4.486
3.555	7.755
3.560	11.214
3.565	11.296
3.570	11.704
3.575	11.178
3.580	11.091
3.585	10.233
3.590	8.247
3.595	8.366
3.600	2.498
3.605	1.746
3.610	0.403
3.615	1.164
3.620	1.732
3.625	1.850
3.630	4.767
3.635	6.650
3.640	5.649
3.645	5.531
3.650	0.751
3.655	0.138
3.660	0.768
3.665	1.240
3.670	2.001
3.675	1.840
3.680	4.483
3.685	4.738
3.690	3.900
3.695	4.401
3.700	0.887
3.705	5.420
3.710	5.991
3.715	6.592
3.720	7.266
3.725	7.685
3.730	5.578
3.735	5.378
3.740	6.352
3.745	5.576
3.750	7.673
3.755	7.794
3.760	7.204
3.765	6.862
3.770	6.466
3.775	6.839
3.780	6.741
3.785	6.020
3.790	4.291
3.795	4.061
3.800	1.752
3.805	0.322
3.810	0.648
3.815	0.476
3.820	0.994
3.825	1.293
3.830	1.531
3.835	2.052
3.840	3.685
3.845	4.478
3.850	4.104
3.855	5.995
3.860	4.121
3.865	2.801
3.870	3.466
3.875	5.216
3.880	5.654
3.885	4.958
3.890	4.891
3.895	5.338
3.900	4.716
3.905	6.356
3.910	5.304
3.915	5.393
3.920	5.984
3.925	4.914
3.930	3.049
3.935	3.656
3.940	4.622
3.945	4.345
3.950	2.990
3.955	2.105
3.960	1.142
3.965	1.099
3.970	2.666
3.975	0.404
3.980	1.186
3.985	1.000
3.990	1.227
3.995	1.228
4.000	1.343
4.005	0.848
4.010	1.165
4.015	1.123
4.020	1.602
4.025	2.089
4.030	1.439
4.035	2.120
4.040	1.962
4.045	3.755
4.050	3.127
4.055	3.255
4.060	2.521
4.065	3.735
4.070	2.592
4.075	3.387
4.080	2.627
4.085	1.995
4.090	2.517
4.095	3.023
4.100	3.280
4.105	2.541
4.110	3.910
4.115	2.859
4.120	3.990
4.125	3.281
4.130	2.985
4.135	3.340
4.140	3.445
4.145	3.961
4.150	3.312
4.155	2.986
4.160	1.446
4.165	1.053
4.170	0.858
4.175	1.077
4.180	0.611
4.185	0.864
4.190	0.048
4.195	0.982
4.200	0.199
4.205	1.700
4.210	1.276
4.215	1.562
4.220	0.869
4.225	1.077
4.230	0.800
4.235	0.868
4.240	1.353
4.245	0.082
4.250	0.488
4.255	0.907
4.260	2.330
4.265	2.180
4.270	3.012
4.275	2.773
4.280	3.078
4.285	3.074
4.290	3.307
4.295	2.708
4.300	3.144
4.305	3.237
4.310	3.358
4.315	2.585
4.320	1.625
4.325	2.011
4.330	1.970
4.335	1.561
4.340	3.183
4.345	1.602
4.350	3.717
4.355	2.039
4.360	2.017
4.365	1.734
4.370	2.566
4.375	2.311
4.380	2.593
4.385	1.800
4.390	1.890
4.395	2.864
4.400	2.227
4.405	1.745
4.410	2.102
4.415	2.278
4.420	2.861
4.425	2.281
4.430	1.603
4.435	1.286
4.440	2.106
4.445	1.593
4.450	2.345
4.455	2.249
4.460	0.932
4.465	0.980
4.470	0.635
4.475	0.490
4.480	0.430
4.485	1.051
4.490	1.185
4.495	1.318
4.500	1.328
4.505	0.321
4.510	0.700
4.515	0.932
4.520	0.287
4.525	0.560
4.530	1.014
4.535	0.376
4.540	0.393
4.545	0.378
4.550	1.622
4.555	1.196
4.560	0.702
4.565	1.181
4.570	1.328
4.575	0.547
4.580	0.236
4.585	0.795
4.590	0.482
4.595	1.390
4.600	0.320
4.605	0.878
4.610	0.818
4.615	0.369
4.620	0.156
4.625	0.707
4.630	0.884
4.635	1.661
4.640	0.142
4.645	1.677
4.650	0.754
4.655	1.111
4.660	1.335
4.665	1.359
4.670	0.695
4.675	1.322
4.680	1.226
4.685	1.667
4.690	1.701
4.695	0.864
4.700	0.217
4.705	1.169
4.710	0.786
4.715	0.711
4.720	0.427
4.725	0.877
4.730	1.093
4.735	0.586
4.740	1.248
4.745	0.269
4.750	0.129
4.755	0.439
4.760	1.355
4.765	0.879
4.770	0.894
4.775	0.397
4.780	1.320
4.785	0.791
4.790	1.441
4.795	1.442
4.800	1.465
4.805	1.210
4.810	0.561
4.815	1.227
4.820	1.248
4.825	1.169
4.830	2.323
4.835	0.877
4.840	0.788
4.845	0.871
4.850	0.831
4.855	1.019
4.860	0.325
4.865	1.091
4.870	1.358
4.875	0.766
4.880	1.118
4.885	1.906
4.890	0.324
4.895	0.947
4.900	1.793
4.905	0.877
4.910	0.520
4.915	1.263
4.920	1.135
4.925	0.594
4.930	2.329
4.935	0.853
4.940	0.519
4.945	0.572
4.950	0.918
4.955	1.476
4.960	0.203
4.965	0.588
4.970	1.354
4.975	0.526
4.980	0.631
4.985	0.946
4.990	1.074
4.995	0.339
5.000	0.660
5.005	1.632
5.010	1.150
5.015	1.373
5.020	0.295
5.025	0.606
5.030	1.107
5.035	1.350
5.040	0.755
5.045	0.350
5.050	2.428
5.055	1.132
5.060	1.094
5.065	0.927
5.070	0.339
5.075	0.251
5.080	0.311
5.085	0.900
5.090	0.337
5.095	0.933
5.100	0.479
5.105	0.374
5.110	0.492
5.115	0.469
5.120	0.959
5.125	0.322
5.130	0.458
5.135	0.697
5.140	0.334
5.145	0.800
5.150	1.303
5.155	0.351
5.160	0.180
5.165	0.733
5.170	0.297
5.175	0.607
5.180	1.104
5.185	0.138
5.190	1.456
5.195	1.527
5.200	1.516
5.205	0.826
5.210	0.399
5.215	0.250
5.220	0.636
5.225	0.762
5.230	1.003
5.235	0.913
5.240	0.551
5.245	0.345
5.250	1.190
5.255	0.958
5.260	0.907
5.265	1.438
5.270	1.922
5.275	0.873
5.280	1.569
5.285	0.881
5.290	1.640
5.295	1.040
5.300	0.840
5.305	0.372
5.310	1.022
5.315	0.562
5.320	0.414
5.325	0.277
5.330	0.317
5.335	0.834
5.340	0.903
5.345	0.468
5.350	0.451
5.355	0.465
5.360	1.428
5.365	1.620
5.370	1.384
5.375	1.057
5.380	1.195
5.385	0.945
5.390	1.323
5.395	1.330
5.400	0.395
5.405	0.383
5.410	2.190
5.415	0.798
5.420	2.094
5.425	1.481
5.430	0.633
5.435	1.766
5.440	1.267
5.445	0.362
5.450	1.122
5.455	0.380
5.460	0.541
5.465	0.416
5.470	0.793
5.475	0.767
5.480	0.464
5.485	1.098
5.490	0.839
5.495	1.027
5.500	1.638
5.505	0.497
5.510	0.259
5.515	0.442
5.520	0.961
5.525	1.026
5.530	1.449
5.535	0.897
5.540	0.997
5.545	1.200
5.550	1.861
5.555	1.625
5.560	0.738
5.565	0.684
5.570	0.628
5.575	1.296
5.580	0.389
5.585	0.500
5.590	0.842
5.595	0.836
5.600	0.549
5.605	0.827
5.610	0.770
5.615	1.181
5.620	0.880
5.625	1.416
5.630	0.536
5.635	0.065
5.640	0.463
5.645	0.779
5.650	1.204
5.655	0.440
5.660	0.938
5.665	0.625
5.670	0.452
5.675	0.241
5.680	0.745
5.685	1.117
5.690	0.761
5.695	0.831
5.700	0.175
5.705	0.275
5.710	0.564
5.715	1.003
5.720	0.895
5.725	0.687
5.730	0.158
5.735	0.133
5.740	0.680
5.745	1.026
5.750	0.337
5.755	0.274
5.760	0.684
5.765	0.627
5.770	0.201
5.775	0.971
5.780	1.288
5.785	0.170
5.790	0.769
5.795	1.366
5.800	0.774
5.805	0.264
5.810	0.594
5.815	0.663
5.820	0.896
5.825	0.928
5.830	0.385
5.835	0.993
5.840	1.548
5.845	0.451
5.850	0.356
5.855	0.833
5.860	1.991
5.865	0.750
5.870	1.227
5.875	0.251
5.880	0.712
5.885	0.659
5.890	0.245
5.895	0.865
5.900	0.354
5.905	1.169
5.910	0.696
5.915	0.411
5.920	0.467
5.925	1.281
5.930	0.140
5.935	1.514
5.940	1.316
5.945	0.642
5.950	0.469
5.955	0.931
5.960	0.172
5.965	0.567
5.970	0.483
5.975	0.557
5.980	1.175
5.985	0.397
5.990	0.058
5.995	0.296
6.000	1.083
6.005	0.917
6.010	0.825
6.015	0.643
6.020	1.120
6.025	0.575
6.030	0.848
6.035	0.314
6.040	0.608
6.045	0.539
6.050	0.360
6.055	0.595
6.060	0.850
6.065	0.673
6.070	1.044
6.075	0.781
6.080	0.414
6.085	0.627
6.090	0.289
6.095	0.921
6.100	0.743
6.105	1.027
6.110	0.431
6.115	0.773
6.120	0.384
6.125	0.618
6.130	0.131
6.135	0.161
6.140	0.085
6.145	0.843
6.150	0.765
6.155	0.540
6.160	0.573
6.165	1.479
6.170	0.237
6.175	0.377
6.180	0.233
6.185	0.257
6.190	0.772
6.195	0.339
6.200	0.622
6.205	0.414
6.210	0.856
6.215	0.646
6.220	0.705
6.225	0.244
6.230	0.346
6.235	0.143
6.240	0.488
6.245	0.566
6.250	0.856
6.255	0.837
6.260	1.472
6.265	0.354
6.270	0.779
6.275	0.694
6.280	1.364
6.285	0.354
6.290	1.256
6.295	1.379
6.300	0.678
6.305	0.858
6.310	0.677
6.315	0.075
6.320	0.828
6.325	1.168
6.330	1.311
6.335	1.201
6.340	1.851
6.345	0.828
6.350	0.553
6.355	0.724
6.360	0.574
6.365	0.707
6.370	0.946
6.375	0.292
6.380	0.601
6.385	0.921
6.390	0.462
6.395	1.146
6.400	0.963
6.405	1.124
6.410	0.611
6.415	0.831
6.420	0.198
6.425	0.608
6.430	0.771
6.435	0.422
6.440	1.117
6.445	0.216
6.450	0.883
6.455	0.613
6.460	0.321
6.465	0.763
6.470	0.152
6.475	0.329
6.480	0.118
6.485	0.629
6.490	0.151
6.495	0.551
6.500	0.088
6.505	0.223
6.510	0.090
6.515	0.950
6.520	0.844
6.525	0.560
6.530	0.462
6.535	0.773
6.540	0.524
6.545	0.546
6.550	0.182
6.555	1.144
6.560	0.266
6.565	0.241
6.570	0.752
6.575	0.378
6.580	0.530
6.585	1.393
6.590	0.678
6.595	0.670
6.600	0.737
6.605	1.065
6.610	0.182
6.615	0.421
6.620	0.777
6.625	0.186
6.630	0.359
6.635	0.290
6.640	1.341
6.645	0.592
6.650	0.503
6.655	1.092
6.660	0.570
6.665	0.242
6.670	0.462
6.675	1.147
6.680	1.053
6.685	0.524
6.690	0.497
6.695	0.790
6.700	0.468
6.705	0.994
6.710	1.389
6.715	0.387
6.720	0.437
6.725	0.997
6.730	1.445
6.735	0.844
6.740	0.288
6.745	0.715
6.750	0.590
6.755	0.886
6.760	1.070
6.765	0.259
6.770	0.757
6.775	0.232
6.780	0.933
6.785	0.644
6.790	1.214
6.795	0.254
6.800	0.671
6.805	0.662
6.810	0.839
6.815	0.582
6.820	0.203
6.825	0.474
6.830	0.298
6.835	1.030
6.840	0.987
6.845	0.584
6.850	0.450
6.855	0.344
6.860	0.619
6.865	0.899
6.870	0.305
6.875	0.831
6.880	0.196
6.885	0.358
6.890	1.171
6.895	0.812
6.900	1.273
6.905	0.762
6.910	0.518
6.915	0.285
6.920	0.804
6.925	1.204
6.930	0.294
6.935	0.471
6.940	0.736
6.945	0.148
6.950	1.230
6.955	0.618
6.960	0.568
6.965	0.548
6.970	0.169
6.975	0.762
6.980	1.104
6.985	0.989
6.990	1.047
6.995	1.337
7.000	0.575
7.005	0.404
7.010	0.389
7.015	0.717
7.020	0.944
7.025	0.581
7.030	0.518
7.035	0.547
7.040	0.730
7.045	0.368
7.050	1.015
7.055	0.619
7.060	0.204
7.065	0.754
7.070	1.012
7.075	0.922
7.080	0.561
7.085	0.491
7.090	0.963
7.095	0.183
7.100	0.164
7.105	0.383
7.110	0.978
7.115	0.735
7.120	0.731
7.125	0.293
7.130	0.365
7.135	0.643
7.140	0.810
7.145	0.434
7.150	0.462
7.155	0.532
7.160	0.845
7.165	0.391
7.170	0.595
7.175	0.507
7.180	0.361
7.185	0.671
7.190	0.233
7.195	0.673
7.200	0.785
7.205	0.735
7.210	0.088
7.215	0.760
7.220	0.069
7.225	0.337
7.230	0.548
7.235	1.376
7.240	0.319
7.245	0.058
7.250	0.501
7.255	0.779
7.260	0.189
7.265	0.205
7.270	0.283
7.275	0.625
7.280	1.467
7.285	0.612
7.290	0.581
7.295	0.178
7.300	1.258
7.305	1.006
7.310	1.113
7.315	0.540
7.320	0.494
7.325	0.300
7.330	0.487
7.335	0.621
7.340	0.832
7.345	0.604
7.350	0.141
7.355	0.162
7.360	0.437
7.365	0.355
7.370	0.784
7.375	1.113
7.380	0.583
7.385	0.383
7.390	0.501
7.395	0.523
7.400	0.439
7.405	0.835
7.410	0.491
7.415	0.739
7.420	0.566
7.425	0.608
7.430	0.606
7.435	0.485
7.440	0.581
7.445	0.488
7.450	0.346
7.455	0.703
7.460	0.553
7.465	0.899
7.470	1.026
7.475	1.377
7.480	0.856
7.485	0.427
7.490	0.775
7.495	0.420
7.500	1.200
7.505	0.457
7.510	1.314
7.515	0.862
7.520	0.301
7.525	1.094
7.530	1.409
7.535	0.127
7.540	0.396
7.545	0.503
7.550	0.677
7.555	0.463
7.560	0.531
7.565	0.158
7.570	1.604
7.575	0.612
7.580	0.442
7.585	0.169
7.590	0.902
7.595	0.414
7.600	0.652
7.605	0.368
7.610	0.763
7.615	0.938
7.620	1.098
7.625	0.612
7.630	1.133
7.635	0.849
7.640	0.608
7.645	0.604
7.650	0.847
7.655	0.838
7.660	0.232
7.665	2.224
7.670	1.109
7.675	0.933
7.680	1.532
7.685	0.331
7.690	1.051
7.695	0.409
7.700	1.116
7.705	0.592
7.710	0.907
7.715	0.586
7.720	0.308
7.725	0.093
7.730	0.827
7.735	1.088
7.740	0.199
7.745	0.479
7.750	0.609
7.755	0.484
7.760	0.402
7.765	0.273
7.770	1.147
7.775	1.076
7.780	0.224
7.785	1.213
7.790	0.146
7.795	0.720
7.800	0.503
7.805	0.505
7.810	0.751
7.815	1.174
7.820	0.644
7.825	0.357
7.830	0.651
7.835	0.467
7.840	0.997
7.845	1.324
7.850	0.765
7.855	0.360
7.860	0.337
7.865	0.652
7.870	0.765
7.875	0.599
7.880	0.492
7.885	0.718
7.890	0.594
7.895	1.296
7.900	0.219
7.905	0.691
7.910	0.277
7.915	0.679
7.920	0.524
7.925	0.715
7.930	0.601
7.935	0.667
7.940	0.149
7.945	0.477
7.950	0.849
7.955	0.429
7.960	0.234
7.965	0.788
7.970	0.266
7.975	0.870
7.980	0.374
7.985	0.534
7.990	0.729
7.995	0.604
8.000	1.282
8.005	0.435
8.010	0.281
8.015	1.133
8.020	1.265
8.025	0.518
8.030	0.912
8.035	0.087
8.040	0.937
8.045	0.742
8.050	0.760
8.055	0.142
8.060	1.313
8.065	0.049
8.070	0.731
8.075	1.047
8.080	0.907
8.085	0.596
8.090	0.880
8.095	0.522
8.100	0.204
8.105	0.551
8.110	0.830
8.115	0.300
8.120	0.203
8.125	0.499
8.130	0.623
8.135	0.169
8.140	0.618
8.145	1.449
8.150	0.466
8.155	0.519
8.160	0.611
8.165	1.129
8.170	0.872
8.175	0.321
8.180	0.554
8.185	0.338
8.190	0.536
8.194	0.574
8.199	0.807
8.204	0.142
8.209	0.411
8.214	0.366
8.219	0.513
8.224	0.452
8.229	0.812
8.234	0.852
8.239	0.295
8.244	1.380
8.249	0.641
8.254	0.522
8.259	0.486
8.264	0.486
8.269	0.771
8.274	0.522
8.279	0.401
8.284	0.728
8.289	1.437
8.294	0.835
8.299	0.810
8.304	1.422
8.309	0.129
8.314	0.341
8.319	1.020
8.324	1.332
8.329	1.245
8.334	0.238
8.339	0.515
8.344	0.341
8.349	0.846
8.354	1.003
8.359	0.318
8.364	0.269
8.369	0.857
8.374	0.506
8.379	0.047
8.384	0.269
8.389	0.444
8.394	0.747
8.399	0.315
8.404	0.933
8.409	0.485
8.414	0.662
8.419	0.456
8.424	0.749
8.429	0.948
8.434	0.941
8.439	0.094
8.444	0.855
8.449	1.233
8.454	0.419
8.459	0.347
8.464	1.003
8.469	0.313
8.474	0.588
8.479	0.248
8.484	0.164
8.489	0.428
8.494	1.470
8.499	0.720
8.504	0.901
8.509	0.351
8.514	0.919
8.519	0.765
8.524	0.676
8.529	0.378
8.534	0.276
8.539	0.586
8.544	0.517
8.549	0.377
8.554	0.852
8.559	0.803
8.564	0.226
8.569	1.061
8.574	0.457
8.579	1.177
8.584	0.559
8.589	0.465
8.594	1.142
8.599	0.568
8.604	0.394
8.609	0.300
8.614	0.504
8.619	0.908
8.624	0.391
8.629	0.325
8.634	0.515
8.639	1.200
8.644	0.274
8.649	0.402
8.654	0.514
8.659	0.283
8.664	1.209
8.669	1.344
8.674	0.431
8.679	0.750
8.684	0.362
8.689	1.192
8.694	0.518
8.699	0.320
8.704	0.464
8.709	0.625
8.714	0.860
8.719	0.464
8.724	0.585
8.729	0.639
8.734	0.137
8.739	0.534
8.744	0.319
8.749	1.059
8.754	0.664
8.759	0.254
8.764	1.002
8.769	0.176
8.774	0.857
8.779	0.849
8.784	0.572
8.789	0.542
8.794	0.646
8.799	0.451
8.804	0.254
8.809	1.275
8.814	0.951
8.819	0.380
8.824	1.064
8.829	1.050
8.834	0.216
8.839	0.993
8.844	0.517
8.849	0.524
8.854	0.460
8.859	0.656
8.864	0.346
8.869	1.167
8.874	0.398
8.879	0.922
8.884	1.059
8.889	0.514
8.894	0.773
8.899	0.797
8.904	0.269
8.909	0.310
8.914	1.077
8.919	1.059
8.924	1.168
8.929	0.949
8.934	0.363
8.939	0.621
8.944	1.025
8.949	0.410
8.954	0.200
8.959	0.515
8.964	0.661
8.969	0.151
8.974	0.555
8.979	0.702
8.984	0.137
8.989	0.158
8.994	0.491
8.999	0.539
9.004	0.891
9.009	1.088
9.014	1.146
9.019	0.729
9.024	0.999
9.029	0.491
9.034	0.187
9.039	0.317
9.044	0.240
9.049	0.311
9.054	0.233
9.059	0.407
9.064	1.400
9.069	0.930
9.074	0.883
9.079	0.622
9.084	0.890
9.089	0.531
9.094	0.597
9.099	0.505
9.104	0.230
9.109	0.660
9.114	0.731
9.119	0.789
9.124	1.379
9.129	0.315
9.134	0.563
9.139	0.087
9.144	0.671
9.149	0.582
9.154	1.285
9.159	0.364
9.164	0.503
9.169	0.704
9.174	0.854
9.179	0.737
9.184	0.504
9.189	0.255
9.194	1.784
9.199	0.455
9.204	0.341
9.209	1.145
9.214	0.842
9.219	0.529
9.224	0.412
9.229	0.524
9.234	0.674
9.239	0.030
9.244	0.585
9.249	0.692
9.254	0.122
9.259	0.489
9.264	0.631
9.269	0.534
9.274	0.663
9.279	0.224
9.284	1.300
9.289	1.264
9.294	0.825
9.299	0.561
9.304	0.917
9.309	0.407
9.314	1.227
9.319	0.547
9.324	0.517
9.329	0.200
9.334	0.311
9.339	0.364
9.344	0.372
9.349	0.950
9.354	0.400
9.359	0.522
9.364	0.173
9.369	0.761
9.374	0.469
9.379	0.366
9.384	0.355
9.389	0.886
9.394	0.596
9.399	0.238
9.404	0.047
9.409	0.181
9.414	0.618
9.419	0.654
9.424	0.197
9.429	0.527
9.434	0.171
9.439	0.230
9.444	0.595
9.449	0.450
9.454	0.411
9.459	0.353
9.464	0.209
9.469	1.488
9.474	0.937
9.479	1.030
9.484	0.836
9.489	0.591
9.494	0.626
9.499	1.461
9.504	0.617
9.509	0.992
9.514	1.382
9.519	1.021
9.524	0.369
9.529	1.432
9.534	0.873
9.539	0.823
9.544	0.544
9.549	0.716
9.554	0.881
9.559	0.854
9.564	0.770
9.569	0.751
9.574	0.284
9.579	0.340
9.584	0.964
9.589	1.017
9.594	0.330
9.599	0.811
9.604	1.030
9.609	0.840
9.614	0.322
9.619	0.609
9.624	1.134
9.629	0.606
9.634	0.482
9.639	0.386
9.644	0.762
9.649	0.202
9.654	0.476
9.659	1.577
9.664	0.410
9.669	0.816
9.674	1.021
9.679	0.599
9.684	0.657
9.689	0.572
9.694	1.523
9.699	0.455
9.704	1.000
9.709	1.166
9.714	0.638
9.719	0.246
9.724	0.511
9.729	0.786
9.734	0.948
9.739	0.454
9.744	0.257
9.749	0.805
9.754	0.143
9.759	0.978
9.764	0.837
9.769	0.678
9.774	0.398
9.779	0.526
9.784	0.619
9.789	0.206
9.794	0.568
9.799	0.195
9.804	1.635
9.809	0.898
9.814	0.612
9.819	0.960
9.824	0.489
9.829	0.847
9.834	0.101
9.839	1.344
9.844	1.196
9.849	1.138
9.854	0.712
9.859	0.546
9.864	1.385
9.869	0.446
9.874	0.690
9.879	0.218
9.884	0.123
9.889	0.758
9.894	0.562
9.899	0.512
9.904	0.350
9.909	0.485
9.914	0.498
9.919	0.405
9.924	0.600
9.929	1.150
9.934	0.128
9.939	0.883
9.944	0.218
9.949	1.031
9.954	0.336
9.959	0.204
9.964	1.536
9.969	0.753
9.974	0.051
9.979	0.471
9.984	0.277
9.989	1.131
9.994	1.067
[truncated: 1 more rows]
