# Supplementary material for: Chemometric Analysis of a Ternary Mixture of Caffeine, Quinic Acid, and Nicotinic Acid by Terahertz Spectroscopy
Source: ACS Omega. 2022 Sep 27;7(40):35783–91. doi: 10.1021/acsomega.2c03808 (PMC9558605; doi:10.1021/acsomega.2c03808)
Supplement: Supplementary file 2 — ao2c03808_si_002.zip [file ao2c03808_si_002.zip › data_and_codes/extended_data/id0-48_run001/fda-8-7.csv]

0.000	1153.836
0.005	629.621
0.010	612.682
0.015	1150.223
0.020	1502.113
0.025	234.820
0.030	531.413
0.035	665.140
0.040	517.010
0.045	1115.313
0.050	813.369
0.055	1523.143
0.060	490.580
0.065	82.086
0.070	1087.391
0.075	1125.003
0.080	1431.262
0.085	1094.115
0.090	216.682
0.095	371.235
0.100	668.253
0.105	1020.566
0.110	1626.983
0.115	1248.216
0.120	3282.403
0.125	2880.053
0.130	1819.220
0.135	2950.824
0.140	3382.811
0.145	3622.056
0.150	4078.372
0.155	3925.171
0.160	3474.822
0.165	2620.328
0.170	2209.773
0.175	3439.538
0.180	3906.742
0.185	3441.980
0.190	4469.075
0.195	5895.659
0.200	6422.836
0.205	5854.334
0.210	6185.381
0.215	6006.427
0.220	6867.211
0.225	6666.640
0.230	7509.267
0.235	8773.700
0.240	7931.079
0.245	7691.835
0.250	7610.600
0.255	7534.517
0.260	7247.711
0.265	8153.944
0.270	8059.377
0.275	9606.748
0.280	9324.535
0.285	8339.811
0.290	8697.282
0.295	9301.945
0.300	8995.690
0.305	8861.144
0.310	9541.071
0.315	9094.062
0.320	9366.446
0.325	9182.071
0.330	9875.079
0.335	9194.588
0.340	9226.576
0.345	8968.164
0.350	9892.521
0.355	10037.740
0.360	9070.605
0.365	9916.704
0.370	10549.616
0.375	10287.805
0.380	9290.923
0.385	9593.980
0.390	9306.893
0.395	9419.204
0.400	8965.066
0.405	9305.376
0.410	9284.725
0.415	9217.861
0.420	8856.130
0.425	8807.578
0.430	9072.157
0.435	8545.320
0.440	8543.476
0.445	9245.582
0.450	9560.632
0.455	8956.226
0.460	9580.664
0.465	9033.272
0.470	9038.616
0.475	9041.927
0.480	9105.744
0.485	9205.982
0.490	9080.005
0.495	8829.819
0.500	8621.530
0.505	8768.094
0.510	8652.284
0.515	8615.416
0.520	8524.554
0.525	8469.505
0.530	8185.802
0.535	8186.819
0.540	8593.882
0.545	8341.921
0.550	7351.059
0.555	4942.563
0.560	3234.515
0.565	6721.204
0.570	7825.301
0.575	8175.796
0.580	8573.157
0.585	8436.912
0.590	8289.444
0.595	8482.235
0.600	8597.932
0.605	8104.268
0.610	8260.295
0.615	8260.562
0.620	7879.902
0.625	7825.844
0.630	7780.410
0.635	7693.516
0.640	7526.205
0.645	7459.080
0.650	7244.607
0.655	7596.501
0.660	7333.690
0.665	7116.984
0.670	7302.414
0.675	7383.240
0.680	7255.293
0.685	7232.674
0.690	7123.246
0.695	7142.291
0.700	7081.035
0.705	6651.357
0.710	6791.342
0.715	6719.200
0.720	6495.552
0.725	6475.221
0.730	6316.045
0.735	6208.037
0.740	6204.381
0.745	5666.317
0.750	4459.093
0.755	2952.235
0.760	4888.192
0.765	5469.326
0.770	5544.151
0.775	5751.502
0.780	5796.583
0.785	5659.602
0.790	5546.951
0.795	5741.101
0.800	5553.775
0.805	5456.050
0.810	5448.353
0.815	5358.363
0.820	5347.051
0.825	5314.607
0.830	5041.948
0.835	5100.107
0.840	5155.404
0.845	4863.551
0.850	4819.872
0.855	4947.137
0.860	4786.871
0.865	4790.762
0.870	4719.147
0.875	4693.050
0.880	4726.252
0.885	4626.252
0.890	4574.759
0.895	4660.661
0.900	4515.616
0.905	4393.454
0.910	4507.948
0.915	4376.629
0.920	4223.523
0.925	4237.619
0.930	4233.190
0.935	4186.551
0.940	4104.962
0.945	3966.821
0.950	3982.920
0.955	3947.811
0.960	3781.378
0.965	3731.913
0.970	3670.729
0.975	3660.340
0.980	3417.056
0.985	3166.897
0.990	2087.871
0.995	2847.121
1.000	3158.140
1.005	3497.984
1.010	3504.152
1.015	3300.383
1.020	3372.274
1.025	3410.422
1.030	3342.640
1.035	3229.854
1.040	3172.935
1.045	3205.810
1.050	3177.412
1.055	2967.204
1.060	3006.178
1.065	3003.043
1.070	2865.831
1.075	2712.020
1.080	2651.588
1.085	2469.944
1.090	2045.014
1.095	943.387
1.100	137.364
1.105	829.170
1.110	1411.830
1.115	752.003
1.120	1478.634
1.125	2107.529
1.130	2338.807
1.135	2364.052
1.140	2303.252
1.145	2243.783
1.150	1906.070
1.155	1039.411
1.160	686.695
1.165	81.129
1.170	559.731
1.175	1482.855
1.180	1879.681
1.185	2064.372
1.190	2144.918
1.195	2047.345
1.200	2031.932
1.205	1694.907
1.210	574.742
1.215	1322.815
1.220	1766.886
1.225	1728.993
1.230	906.759
1.235	1224.136
1.240	1780.964
1.245	2068.920
1.250	2086.489
1.255	2114.750
1.260	2111.308
1.265	2041.175
1.270	2092.477
1.275	2028.405
1.280	1878.050
1.285	1938.433
1.290	1973.883
1.295	1832.168
1.300	1862.202
1.305	1864.071
1.310	1796.069
1.315	1788.380
1.320	1728.986
1.325	1513.554
1.330	1644.724
1.335	1635.360
1.340	1641.359
1.345	1673.943
1.350	1547.460
1.355	1557.296
1.360	1608.469
1.365	1554.063
1.370	1528.173
1.375	1563.758
1.380	1569.306
1.385	1503.700
1.390	1485.971
1.395	1437.415
1.400	1358.229
1.405	1125.682
1.410	438.509
1.415	40.920
1.420	705.260
1.425	1154.589
1.430	1334.688
1.435	1436.906
1.440	1431.621
1.445	1393.841
1.450	1442.350
1.455	1471.056
1.460	1407.000
1.465	1411.416
1.470	1433.866
1.475	1386.842
1.480	1365.203
1.485	1361.377
1.490	1362.859
1.495	1333.290
1.500	1283.213
1.505	1292.011
1.510	1290.130
1.515	1243.878
1.520	1220.774
1.525	1238.101
1.530	1212.920
1.535	1181.167
1.540	1159.233
1.545	1097.426
1.550	1136.340
1.555	1102.840
1.560	1085.253
1.565	1116.433
1.570	1080.732
1.575	1036.470
1.580	1049.071
1.585	1030.426
1.590	950.605
1.595	905.439
1.600	749.847
1.605	245.996
1.610	451.785
1.615	750.106
1.620	844.377
1.625	849.081
1.630	816.041
1.635	789.645
1.640	756.437
1.645	678.415
1.650	613.443
1.655	476.043
1.660	163.526
1.665	40.757
1.670	29.617
1.675	45.094
1.680	64.571
1.685	272.856
1.690	432.052
1.695	507.678
1.700	504.408
1.705	455.595
1.710	304.586
1.715	61.498
1.720	26.832
1.725	51.062
1.730	211.462
1.735	398.197
1.740	494.066
1.745	538.915
1.750	561.209
1.755	544.979
1.760	526.011
1.765	286.995
1.770	368.099
1.775	471.972
1.780	504.284
1.785	491.615
1.790	460.498
1.795	310.203
1.800	100.184
1.805	234.956
1.810	406.422
1.815	460.487
1.820	471.173
1.825	475.445
1.830	470.640
1.835	460.316
1.840	450.778
1.845	441.165
1.850	423.139
1.855	396.371
1.860	360.127
1.865	246.578
1.870	46.436
1.875	61.993
1.880	238.996
1.885	327.999
1.890	355.979
1.895	369.847
1.900	370.143
1.905	357.934
1.910	338.087
1.915	296.846
1.920	119.656
1.925	7.130
1.930	193.716
1.935	293.019
1.940	326.836
1.945	338.548
1.950	337.049
1.955	333.523
1.960	327.436
1.965	317.327
1.970	314.094
1.975	311.475
1.980	300.276
1.985	296.369
1.990	289.597
1.995	279.525
2.000	274.428
2.005	268.225
2.010	261.750
2.015	256.433
2.020	205.239
2.025	220.614
2.030	225.324
2.035	209.893
2.040	154.556
2.045	34.561
2.050	113.963
2.055	167.388
2.060	181.182
2.065	175.204
2.070	161.636
2.075	116.396
2.080	49.656
2.085	110.761
2.090	129.257
2.095	129.441
2.100	125.120
2.105	119.175
2.110	114.752
2.115	112.709
2.120	111.380
2.125	110.097
2.130	107.540
2.135	107.049
2.140	107.756
2.145	103.324
2.150	96.229
2.155	88.125
2.160	63.843
2.165	17.886
2.170	2.659
2.175	30.025
2.180	60.791
2.185	72.567
2.190	68.320
2.195	28.841
2.200	2.423
2.205	14.479
2.210	43.690
2.215	52.172
2.220	25.168
2.225	3.860
2.230	4.817
2.235	31.816
2.240	46.871
2.245	49.195
2.250	45.795
2.255	41.836
2.260	28.303
2.265	4.319
2.270	8.226
2.275	6.059
2.280	25.027
2.285	42.156
2.290	51.267
2.295	57.196
2.300	61.633
2.305	64.718
2.310	68.754
2.315	70.623
2.320	68.334
2.325	64.535
2.330	70.430
2.335	71.406
2.340	69.862
2.345	46.890
2.350	10.239
2.355	40.612
2.360	58.984
2.365	54.639
2.370	23.579
2.375	29.113
2.380	51.359
2.385	51.909
2.390	20.547
2.395	1.416
2.400	7.627
2.405	21.651
2.410	45.083
2.415	56.830
2.420	63.984
2.425	64.518
2.430	61.094
2.435	52.874
2.440	61.767
2.445	63.491
2.450	53.893
2.455	51.263
2.460	33.249
2.465	7.973
2.470	7.803
2.475	14.606
2.480	35.112
2.485	47.934
2.490	54.804
2.495	57.709
2.500	60.576
2.505	59.821
2.510	60.262
2.515	58.947
2.520	60.010
2.525	59.893
2.530	58.612
2.535	59.787
2.540	59.787
2.545	59.068
2.550	58.035
2.555	58.768
2.560	57.419
2.565	56.619
2.570	48.405
2.575	47.072
2.580	49.768
2.585	51.321
2.590	51.494
2.595	49.565
2.600	46.110
2.605	44.188
2.610	39.094
2.615	35.738
2.620	32.643
2.625	25.886
2.630	12.993
2.635	4.715
2.640	1.081
2.645	1.824
2.650	1.979
2.655	3.144
2.660	10.123
2.665	8.803
2.670	2.382
2.675	12.706
2.680	20.268
2.685	20.452
2.690	11.651
2.695	5.685
2.700	18.289
2.705	22.705
2.710	25.302
2.715	25.202
2.720	25.742
2.725	24.579
2.730	23.184
2.735	21.239
2.740	19.819
2.745	18.185
2.750	15.715
2.755	13.822
2.760	10.014
2.765	5.647
2.770	3.371
2.775	2.154
2.780	0.765
2.785	1.594
2.790	2.006
2.795	7.540
2.800	10.276
2.805	12.250
2.810	14.702
2.815	17.055
2.820	17.979
2.825	18.788
2.830	18.975
2.835	21.066
2.840	21.016
2.845	20.576
2.850	20.529
2.855	20.330
2.860	20.414
2.865	20.731
2.870	18.700
2.875	18.138
2.880	9.859
2.885	2.515
2.890	2.390
2.895	2.876
2.900	9.626
2.905	13.093
2.910	15.363
2.915	15.955
2.920	15.863
2.925	16.497
2.930	16.855
2.935	15.183
2.940	14.273
2.945	12.844
2.950	10.975
2.955	8.936
2.960	7.234
2.965	1.996
2.970	0.660
2.975	2.257
2.980	1.717
2.985	2.115
2.990	2.315
2.995	4.052
3.000	3.724
3.005	1.113
3.010	0.975
3.015	1.031
3.020	1.505
3.025	1.056
3.030	2.103
3.035	2.257
3.040	3.200
3.045	1.606
3.050	0.935
3.055	2.298
3.060	3.120
3.065	4.945
3.070	4.370
3.075	5.215
3.080	5.522
3.085	5.494
3.090	5.062
3.095	4.665
3.100	6.897
3.105	5.580
3.110	6.326
3.115	6.570
3.120	5.830
3.125	4.770
3.130	2.902
3.135	1.208
3.140	2.265
3.145	0.766
3.150	1.690
3.155	2.515
3.160	2.812
3.165	1.881
3.170	0.974
3.175	1.240
3.180	1.464
3.185	2.520
3.190	0.791
3.195	2.230
3.200	3.831
3.205	4.634
3.210	5.127
3.215	3.043
3.220	1.777
3.225	4.283
3.230	3.267
3.235	1.563
3.240	1.274
3.245	2.713
3.250	2.157
3.255	3.165
3.260	4.576
3.265	3.862
3.270	3.510
3.275	4.347
3.280	3.826
3.285	4.084
3.290	2.705
3.295	3.710
3.300	3.242
3.305	3.513
3.310	4.224
3.315	4.169
3.320	1.581
3.325	2.831
3.330	1.112
3.335	0.775
3.340	0.817
3.345	1.264
3.350	0.923
3.355	2.423
3.360	1.757
3.365	2.110
3.370	2.047
3.375	1.596
3.380	1.400
3.385	2.998
3.390	2.254
3.395	1.872
3.400	1.557
3.405	2.498
3.410	1.468
3.415	1.613
3.420	2.456
3.425	1.559
3.430	3.231
3.435	0.802
3.440	2.543
3.445	1.620
3.450	2.147
3.455	2.152
3.460	2.020
3.465	2.211
3.470	2.199
3.475	2.521
3.480	1.894
3.485	3.276
3.490	0.867
3.495	2.002
3.500	1.252
3.505	0.439
3.510	2.167
3.515	0.665
3.520	2.223
3.525	1.810
3.530	0.868
3.535	1.706
3.540	0.351
3.545	0.476
3.550	0.434
3.555	0.831
3.560	0.244
3.565	1.584
3.570	1.987
3.575	1.575
3.580	2.061
3.585	0.833
3.590	0.858
3.595	1.691
3.600	0.305
3.605	1.051
3.610	1.479
3.615	0.553
3.620	0.497
3.625	1.147
3.630	0.673
3.635	0.877
3.640	2.012
3.645	0.976
3.650	1.429
3.655	0.980
3.660	0.547
3.665	0.730
3.670	1.773
3.675	1.278
3.680	0.674
3.685	1.484
3.690	1.179
3.695	0.139
3.700	1.573
3.705	1.135
3.710	1.204
3.715	1.302
3.720	0.412
3.725	0.616
3.730	0.925
3.735	0.523
3.740	1.415
3.745	0.949
3.750	1.281
3.755	1.860
3.760	0.964
3.765	1.430
3.770	1.523
3.775	1.145
3.780	1.418
3.785	1.122
3.790	1.765
3.795	0.483
3.800	0.321
3.805	0.696
3.810	0.386
3.815	0.730
3.820	1.127
3.825	0.216
3.830	0.705
3.835	1.268
3.840	0.640
3.845	0.598
3.850	0.504
3.855	0.484
3.860	0.834
3.865	0.603
3.870	1.724
3.875	1.625
3.880	0.524
3.885	2.245
3.890	1.134
3.895	1.082
3.900	0.943
3.905	0.834
3.910	2.145
3.915	1.381
3.920	1.437
3.925	1.706
3.930	1.502
3.935	0.284
3.940	0.388
3.945	2.037
3.950	0.408
3.955	0.717
3.960	0.652
3.965	0.336
3.970	0.737
3.975	0.581
3.980	1.302
3.985	0.873
3.990	0.825
3.995	0.799
4.000	0.247
4.005	1.596
4.010	0.785
4.015	0.496
4.020	0.739
4.025	0.324
4.030	0.221
4.035	0.382
4.040	0.433
4.045	0.704
4.050	0.767
4.055	0.151
4.060	0.284
4.065	0.831
4.070	0.470
4.075	0.514
4.080	1.184
4.085	1.027
4.090	0.195
4.095	0.447
4.100	0.735
4.105	0.635
4.110	0.227
4.115	0.980
4.120	0.561
4.125	0.547
4.130	0.247
4.135	0.979
4.140	0.936
4.145	1.496
4.150	0.224
4.155	0.175
4.160	0.254
4.165	0.710
4.170	0.820
4.175	0.351
4.180	0.966
4.185	0.654
4.190	0.414
4.195	0.324
4.200	0.831
4.205	1.216
4.210	0.055
4.215	0.741
4.220	1.649
4.225	0.535
4.230	0.454
4.235	0.312
4.240	0.603
4.245	1.102
4.250	0.129
4.255	0.569
4.260	0.399
4.265	0.986
4.270	0.772
4.275	0.640
4.280	0.780
4.285	0.527
4.290	1.061
4.295	0.451
4.300	0.681
4.305	0.181
4.310	0.254
4.315	0.357
4.320	0.548
4.325	0.857
4.330	0.607
4.335	1.250
4.340	0.500
4.345	0.637
4.350	0.189
4.355	0.542
4.360	0.867
4.365	0.773
4.370	0.241
4.375	0.757
4.380	1.038
4.385	1.022
4.390	0.410
4.395	0.795
4.400	1.290
4.405	0.813
4.410	0.447
4.415	1.043
4.420	0.103
4.425	0.448
4.430	0.612
4.435	0.389
4.440	1.482
4.445	0.485
4.450	0.306
4.455	0.222
4.460	0.600
4.465	0.558
4.470	0.315
4.475	1.557
4.480	0.443
4.485	0.346
4.490	0.655
4.495	0.296
4.500	0.761
4.505	0.214
4.510	0.320
4.515	0.744
4.520	1.099
4.525	0.549
4.530	0.162
4.535	0.265
4.540	0.506
4.545	0.843
4.550	0.557
4.555	0.333
4.560	0.686
4.565	1.208
4.570	0.701
4.575	0.523
4.580	0.712
4.585	0.557
4.590	1.601
4.595	0.845
4.600	0.726
4.605	0.225
4.610	0.927
4.615	1.051
4.620	0.295
4.625	0.137
4.630	0.311
4.635	0.727
4.640	0.343
4.645	0.681
4.650	1.105
4.655	1.258
4.660	0.973
4.665	1.147
4.670	0.057
4.675	0.401
4.680	0.439
4.685	0.298
4.690	0.493
4.695	0.539
4.700	0.414
4.705	0.225
4.710	0.081
4.715	0.610
4.720	0.464
4.725	0.284
4.730	0.639
4.735	0.824
4.740	0.910
4.745	1.464
4.750	0.350
4.755	0.195
4.760	0.467
4.765	0.490
4.770	0.233
4.775	0.775
4.780	1.484
4.785	0.483
4.790	0.347
4.795	0.672
4.800	0.171
4.805	0.755
4.810	0.870
4.815	0.151
4.820	0.147
4.825	0.809
4.830	0.380
4.835	0.755
4.840	1.260
4.845	0.695
4.850	0.967
4.855	1.104
4.860	0.593
4.865	0.640
4.870	0.298
4.875	0.246
4.880	0.937
4.885	0.476
4.890	0.865
4.895	0.569
4.900	0.728
4.905	0.434
4.910	0.463
4.915	0.870
4.920	0.408
4.925	0.857
4.930	0.827
4.935	0.497
4.940	0.069
4.945	0.854
4.950	0.866
4.955	0.317
4.960	0.701
4.965	0.424
4.970	0.589
4.975	0.413
4.980	0.895
4.985	0.719
4.990	0.219
4.995	0.560
5.000	0.277
5.005	0.241
5.010	0.879
5.015	0.614
5.020	0.289
5.025	0.836
5.030	1.313
5.035	0.881
5.040	0.456
5.045	0.683
5.050	0.789
5.055	0.739
5.060	0.766
5.065	0.626
5.070	0.315
5.075	0.348
5.080	1.150
5.085	0.851
5.090	0.235
5.095	0.454
5.100	0.197
5.105	1.037
5.110	0.123
5.115	0.504
5.120	0.070
5.125	0.226
5.130	0.722
5.135	1.108
5.140	0.332
5.145	0.310
5.150	0.236
5.155	0.937
5.160	0.432
5.165	0.416
5.170	0.070
5.175	0.704
5.180	0.753
5.185	0.679
5.190	1.068
5.195	0.572
5.200	0.254
5.205	0.484
5.210	0.145
5.215	0.110
5.220	0.708
5.225	0.840
5.230	0.839
5.235	0.222
5.240	0.553
5.245	0.737
5.250	0.564
5.255	0.403
5.260	0.786
5.265	0.483
5.270	0.858
5.275	1.054
5.280	0.495
5.285	1.525
5.290	0.760
5.295	0.876
5.300	0.626
5.305	0.644
5.310	0.879
5.315	0.228
5.320	0.644
5.325	0.887
5.330	0.430
5.335	0.319
5.340	0.871
5.345	0.514
5.350	0.232
5.355	0.932
5.360	0.578
5.365	0.972
5.370	0.556
5.375	0.361
5.380	0.680
5.385	0.246
5.390	0.137
5.395	0.757
5.400	0.910
5.405	0.728
5.410	0.699
5.415	0.768
5.420	0.578
5.425	0.624
5.430	0.103
5.435	1.132
5.440	1.085
5.445	0.532
5.450	0.244
5.455	0.592
5.460	0.938
5.465	0.542
5.470	0.800
5.475	0.780
5.480	0.658
5.485	0.169
5.490	0.526
5.495	0.859
5.500	0.227
5.505	0.928
5.510	1.275
5.515	0.821
5.520	0.348
5.525	0.770
5.530	0.733
5.535	0.711
5.540	0.569
5.545	0.210
5.550	1.025
5.555	0.523
5.560	0.558
5.565	0.721
5.570	0.665
5.575	0.806
5.580	0.865
5.585	0.588
5.590	0.715
5.595	0.726
5.600	0.394
5.605	0.590
5.610	0.421
5.615	0.666
5.620	0.657
5.625	1.378
5.630	0.756
5.635	0.223
5.640	0.674
5.645	0.768
5.650	0.477
5.655	0.487
5.660	0.359
5.665	0.705
5.670	0.252
5.675	0.195
5.680	0.551
5.685	0.661
5.690	0.444
5.695	0.565
5.700	0.391
5.705	0.080
5.710	0.133
5.715	0.215
5.720	0.362
5.725	0.456
5.730	0.496
5.735	0.122
5.740	0.927
5.745	0.961
5.750	0.925
5.755	0.359
5.760	0.510
5.765	1.234
5.770	0.785
5.775	1.222
5.780	1.177
5.785	0.404
5.790	0.400
5.795	0.418
5.800	0.331
5.805	0.484
5.810	0.178
5.815	0.313
5.820	0.254
5.825	0.777
5.830	0.324
5.835	0.251
5.840	0.420
5.845	0.819
5.850	0.681
5.855	0.753
5.860	0.291
5.865	0.790
5.870	0.985
5.875	0.401
5.880	0.092
5.885	0.261
5.890	0.276
5.895	0.190
5.900	0.456
5.905	1.184
5.910	0.386
5.915	1.107
5.920	0.913
5.925	0.164
5.930	0.507
5.935	0.752
5.940	0.601
5.945	0.545
5.950	0.578
5.955	0.444
5.960	0.568
5.965	0.479
5.970	1.171
5.975	0.973
5.980	0.562
5.985	1.040
5.990	0.693
5.995	0.149
6.000	0.552
6.005	0.081
6.010	0.369
6.015	0.315
6.020	0.801
6.025	1.094
6.030	0.110
6.035	0.806
6.040	0.680
6.045	0.484
6.050	0.379
6.055	0.642
6.060	0.694
6.065	0.333
6.070	0.817
6.075	0.596
6.080	0.576
6.085	0.464
6.090	0.929
6.095	0.699
6.100	0.396
6.105	0.403
6.110	0.370
6.115	0.862
6.120	1.110
6.125	1.275
6.130	0.758
6.135	0.196
6.140	0.538
6.145	0.907
6.150	1.189
6.155	0.254
6.160	0.135
6.165	0.367
6.170	0.528
6.175	0.845
6.180	0.501
6.185	0.211
6.190	1.055
6.195	0.248
6.200	0.344
6.205	0.581
6.210	0.598
6.215	0.305
6.220	1.350
6.225	0.557
6.230	0.199
6.235	0.940
6.240	0.059
6.245	0.530
6.250	0.372
6.255	0.158
6.260	0.686
6.265	0.784
6.270	0.588
6.275	0.677
6.280	0.314
6.285	0.657
6.290	0.391
6.295	0.620
6.300	0.620
6.305	0.274
6.310	0.379
6.315	1.153
6.320	0.286
6.325	0.677
6.330	1.190
6.335	0.232
6.340	0.702
6.345	0.139
6.350	0.575
6.355	0.515
6.360	0.762
6.365	0.998
6.370	1.166
6.375	0.640
6.380	1.070
6.385	0.376
6.390	0.604
6.395	0.328
6.400	0.837
6.405	0.811
6.410	0.683
6.415	0.963
6.420	0.536
6.425	0.354
6.430	0.239
6.435	0.759
6.440	0.266
6.445	1.050
6.450	0.978
6.455	0.964
6.460	0.775
6.465	0.988
6.470	0.863
6.475	0.978
6.480	0.865
6.485	1.054
6.490	0.311
6.495	0.396
6.500	0.624
6.505	0.714
6.510	1.070
6.515	0.543
6.520	0.604
6.525	1.107
6.530	0.409
6.535	0.260
6.540	0.492
6.545	0.532
6.550	0.343
6.555	0.620
6.560	0.537
6.565	0.876
6.570	0.910
6.575	0.496
6.580	0.182
6.585	0.653
6.590	0.713
6.595	0.371
6.600	0.198
6.605	1.052
6.610	0.640
6.615	0.516
6.620	0.086
6.625	0.251
6.630	1.018
6.635	1.682
6.640	0.428
6.645	0.642
6.650	0.109
6.655	0.544
6.660	0.587
6.665	0.396
6.670	0.669
6.675	0.532
6.680	1.037
6.685	0.640
6.690	0.489
6.695	0.819
6.700	0.663
6.705	0.241
6.710	0.417
6.715	1.508
6.720	1.191
6.725	0.421
6.730	0.297
6.735	0.417
6.740	0.264
6.745	1.040
6.750	0.849
6.755	0.240
6.760	0.407
6.765	0.850
6.770	0.543
6.775	0.575
6.780	1.072
6.785	0.813
6.790	0.686
6.795	0.922
6.800	0.868
6.805	0.134
6.810	0.277
6.815	0.648
6.820	0.633
6.825	0.185
6.830	1.215
6.835	0.604
6.840	1.083
6.845	0.577
6.850	0.871
6.855	0.601
6.860	1.034
6.865	0.496
6.870	0.595
6.875	0.088
6.880	0.250
6.885	0.622
6.890	0.193
6.895	0.264
6.900	0.402
6.905	0.557
6.910	0.369
6.915	1.164
6.920	0.403
6.925	0.187
6.930	0.699
6.935	0.970
6.940	0.303
6.945	0.489
6.950	0.666
6.955	0.536
6.960	0.537
6.965	0.156
6.970	0.453
6.975	0.455
6.980	0.322
6.985	0.788
6.990	0.833
6.995	0.794
7.000	0.618
7.005	0.620
7.010	1.103
7.015	0.739
7.020	0.377
7.025	0.390
7.030	0.532
7.035	0.999
7.040	1.032
7.045	0.911
7.050	0.562
7.055	0.771
7.060	0.122
7.065	0.560
7.070	0.502
7.075	1.013
7.080	0.560
7.085	0.414
7.090	0.459
7.095	0.472
7.100	0.429
7.105	0.225
7.110	0.492
7.115	1.191
7.120	0.297
7.125	0.230
7.130	0.344
7.135	0.516
7.140	0.978
7.145	0.648
7.150	0.669
7.155	0.603
7.160	0.864
7.165	0.295
7.170	0.732
7.175	0.462
7.180	0.876
7.185	0.638
7.190	0.098
7.195	0.079
7.200	0.303
7.205	0.417
7.210	0.622
7.215	0.892
7.220	0.710
7.225	0.417
7.230	0.504
7.235	0.528
7.240	0.587
7.245	1.009
7.250	0.479
7.255	0.045
7.260	0.451
7.265	0.515
7.270	0.385
7.275	0.548
7.280	0.253
7.285	0.853
7.290	0.461
7.295	0.359
7.300	0.714
7.305	0.503
7.310	0.361
7.315	0.352
7.320	0.589
7.325	1.026
7.330	0.773
7.335	0.270
7.340	0.996
7.345	0.548
7.350	0.329
7.355	0.586
7.360	0.190
7.365	0.463
7.370	0.373
7.375	0.582
7.380	0.681
7.385	0.420
7.390	0.127
7.395	0.694
7.400	0.374
7.405	1.283
7.410	0.555
7.415	0.414
7.420	0.402
7.425	0.670
7.430	0.859
7.435	1.064
7.440	1.515
7.445	0.511
7.450	0.875
7.455	0.299
7.460	0.838
7.465	0.934
7.470	0.209
7.475	1.162
7.480	0.849
7.485	0.113
7.490	0.418
7.495	0.650
7.500	0.786
7.505	0.621
7.510	0.650
7.515	0.266
7.520	0.777
7.525	0.274
7.530	0.268
7.535	0.509
7.540	0.589
7.545	0.578
7.550	0.881
7.555	0.754
7.560	0.494
7.565	0.200
7.570	0.494
7.575	1.046
7.580	1.502
7.585	0.264
7.590	0.953
7.595	0.362
7.600	0.614
7.605	0.837
7.610	0.840
7.615	0.975
7.620	0.726
7.625	0.530
7.630	0.519
7.635	0.862
7.640	1.084
7.645	0.576
7.650	1.169
7.655	0.736
7.660	0.585
7.665	1.054
7.670	0.464
7.675	1.487
7.680	0.648
7.685	0.541
7.690	0.524
7.695	0.747
7.700	0.615
7.705	1.643
7.710	1.495
7.715	0.789
7.720	0.362
7.725	0.134
7.730	0.355
7.735	0.256
7.740	0.111
7.745	1.353
7.750	0.967
7.755	0.105
7.760	0.735
7.765	0.902
7.770	0.576
7.775	0.871
7.780	0.285
7.785	0.893
7.790	0.263
7.795	0.453
7.800	0.574
7.805	0.635
7.810	0.357
7.815	0.398
7.820	0.505
7.825	0.746
7.830	0.775
7.835	0.975
7.840	1.440
7.845	0.113
7.850	0.857
7.855	0.705
7.860	0.785
7.865	0.477
7.870	0.170
7.875	1.173
7.880	0.649
7.885	0.036
7.890	0.466
7.895	0.559
7.900	1.016
7.905	0.460
7.910	0.727
7.915	0.919
7.920	0.452
7.925	0.858
7.930	1.035
7.935	0.305
7.940	0.555
7.945	0.811
7.950	0.371
7.955	0.631
7.960	0.496
7.965	0.367
7.970	0.400
7.975	0.838
7.980	0.764
7.985	0.701
7.990	0.256
7.995	1.000
8.000	0.677
8.005	0.539
8.010	1.175
8.015	0.801
8.020	1.024
8.025	0.312
8.030	0.451
8.035	0.125
8.040	0.767
8.045	0.619
8.050	0.881
8.055	0.571
8.060	0.616
8.065	1.126
8.070	0.534
8.075	0.201
8.080	1.097
8.085	0.829
8.090	0.462
8.095	0.522
8.100	0.269
8.105	0.413
8.110	0.431
8.115	0.194
8.120	0.458
8.125	0.643
8.130	0.900
8.135	0.941
8.140	0.112
8.145	0.342
8.150	0.967
8.155	0.550
8.160	1.001
8.165	1.109
8.170	0.949
8.175	0.472
8.180	0.858
8.185	0.869
8.190	0.189
8.194	0.227
8.199	0.663
8.204	0.140
8.209	1.197
8.214	0.965
8.219	0.243
8.224	0.771
8.229	0.758
8.234	0.152
8.239	0.557
8.244	0.661
8.249	1.156
8.254	0.716
8.259	0.358
8.264	1.840
8.269	0.259
8.274	0.585
8.279	0.293
8.284	0.260
8.289	0.504
8.294	1.093
8.299	0.590
8.304	0.185
8.309	0.759
8.314	1.319
8.319	0.400
8.324	1.375
8.329	0.425
8.334	0.243
8.339	0.211
8.344	0.347
8.349	0.775
8.354	1.210
8.359	0.429
8.364	1.426
8.369	0.406
8.374	0.581
8.379	0.467
8.384	0.451
8.389	0.553
8.394	0.127
8.399	0.238
8.404	0.959
8.409	0.317
8.414	0.386
8.419	0.566
8.424	0.316
8.429	0.371
8.434	0.772
8.439	0.430
8.444	0.266
8.449	0.202
8.454	0.877
8.459	0.342
8.464	0.709
8.469	1.648
8.474	0.710
8.479	0.890
8.484	0.121
8.489	0.927
8.494	0.934
8.499	0.384
8.504	0.425
8.509	1.316
8.514	0.605
8.519	0.263
8.524	0.600
8.529	0.493
8.534	0.462
8.539	0.352
8.544	0.535
8.549	0.624
8.554	0.535
8.559	0.963
8.564	1.033
8.569	0.555
8.574	0.729
8.579	0.757
8.584	0.305
8.589	0.563
8.594	0.245
8.599	0.836
8.604	1.089
8.609	0.521
8.614	0.442
8.619	0.844
8.624	0.445
8.629	0.276
8.634	0.990
8.639	0.478
8.644	0.709
8.649	1.117
8.654	1.155
8.659	1.139
8.664	1.319
8.669	1.530
8.674	0.727
8.679	0.840
8.684	0.213
8.689	0.130
8.694	0.092
8.699	0.845
8.704	0.551
8.709	1.245
8.714	0.690
8.719	0.529
8.724	1.007
8.729	0.756
8.734	0.282
8.739	1.680
8.744	0.403
8.749	0.532
8.754	0.683
8.759	0.828
8.764	0.911
8.769	1.112
8.774	0.980
8.779	0.592
8.784	0.888
8.789	0.768
8.794	0.818
8.799	0.222
8.804	1.135
8.809	0.478
8.814	0.282
8.819	0.817
8.824	0.827
8.829	0.562
8.834	0.540
8.839	0.797
8.844	0.710
8.849	0.722
8.854	0.587
8.859	0.468
8.864	0.338
8.869	0.187
8.874	0.728
8.879	0.062
8.884	0.734
8.889	0.522
8.894	0.343
8.899	0.973
8.904	0.347
8.909	0.842
8.914	0.617
8.919	0.551
8.924	0.709
8.929	0.813
8.934	0.472
8.939	0.615
8.944	0.498
8.949	0.794
8.954	1.159
8.959	0.435
8.964	0.467
8.969	0.837
8.974	0.154
8.979	1.186
8.984	0.987
8.989	0.331
8.994	1.139
8.999	0.176
9.004	0.610
9.009	0.292
9.014	0.182
9.019	0.839
9.024	0.613
9.029	0.392
9.034	0.336
9.039	0.545
9.044	0.576
9.049	0.414
9.054	0.637
9.059	0.675
9.064	0.121
9.069	0.649
9.074	0.719
9.079	0.746
9.084	0.287
9.089	0.540
9.094	0.330
9.099	0.476
9.104	0.846
9.109	0.319
9.114	0.785
9.119	0.435
9.124	0.840
9.129	0.655
9.134	1.364
9.139	0.751
9.144	0.261
9.149	0.528
9.154	1.380
9.159	0.556
9.164	0.433
9.169	0.334
9.174	0.345
9.179	0.508
9.184	0.337
9.189	0.325
9.194	0.144
9.199	0.927
9.204	1.094
9.209	0.638
9.214	0.967
9.219	0.593
9.224	0.998
9.229	0.452
9.234	0.710
9.239	0.501
9.244	0.442
9.249	0.600
9.254	0.390
9.259	0.308
9.264	0.587
9.269	0.083
9.274	0.684
9.279	0.620
9.284	0.214
9.289	0.419
9.294	0.435
9.299	0.100
9.304	1.523
9.309	0.979
9.314	0.677
9.319	0.317
9.324	0.626
9.329	0.709
9.334	0.625
9.339	0.751
9.344	0.745
9.349	0.349
9.354	0.511
9.359	0.193
9.364	0.809
9.369	0.391
9.374	1.472
9.379	0.640
9.384	0.462
9.389	0.569
9.394	0.673
9.399	0.411
9.404	0.545
9.409	0.269
9.414	0.650
9.419	0.715
9.424	0.226
9.429	0.768
9.434	1.029
9.439	0.220
9.444	0.581
9.449	0.306
9.454	0.254
9.459	0.246
9.464	0.192
9.469	0.407
9.474	0.510
9.479	0.957
9.484	0.615
9.489	0.489
9.494	0.371
9.499	1.241
9.504	0.884
9.509	1.335
9.514	0.962
9.519	1.086
9.524	0.814
9.529	0.353
9.534	0.893
9.539	0.909
9.544	0.551
9.549	0.169
9.554	0.600
9.559	1.344
9.564	1.045
9.569	0.100
9.574	1.770
9.579	0.297
9.584	0.798
9.589	0.475
9.594	0.346
9.599	0.533
9.604	1.250
9.609	0.386
9.614	0.711
9.619	1.381
9.624	0.312
9.629	0.154
9.634	0.720
9.639	0.608
9.644	0.537
9.649	0.290
9.654	0.558
9.659	0.657
9.664	0.281
9.669	0.573
9.674	0.465
9.679	1.017
9.684	0.197
9.689	0.637
9.694	0.509
9.699	0.305
9.704	1.169
9.709	0.522
9.714	0.405
9.719	1.304
9.724	1.618
9.729	1.061
9.734	0.237
9.739	0.360
9.744	0.730
9.749	0.625
9.754	0.416
9.759	0.171
9.764	0.262
9.769	0.997
9.774	0.132
9.779	1.350
9.784	0.381
9.789	1.054
9.794	1.120
9.799	0.622
9.804	0.581
9.809	0.158
9.814	0.257
9.819	0.403
9.824	0.670
9.829	0.447
9.834	0.717
9.839	0.206
9.844	1.159
9.849	0.562
9.854	0.779
9.859	0.517
9.864	0.566
9.869	0.338
9.874	0.816
9.879	0.312
9.884	0.320
9.889	0.557
9.894	0.903
9.899	0.610
9.904	0.778
9.909	1.007
9.914	0.647
9.919	1.134
9.924	0.583
9.929	0.384
9.934	0.512
9.939	0.252
9.944	0.929
9.949	0.366
9.954	0.536
9.959	0.123
9.964	0.418
9.969	0.289
9.974	0.057
9.979	0.369
9.984	0.663
9.989	0.314
9.994	0.355
[truncated: 1 more rows]
