# Supplementary material for: Chemometric Analysis of a Ternary Mixture of Caffeine, Quinic Acid, and Nicotinic Acid by Terahertz Spectroscopy
Source: ACS Omega. 2022 Sep 27;7(40):35783–91. doi: 10.1021/acsomega.2c03808 (PMC9558605; doi:10.1021/acsomega.2c03808)
Supplement: Supplementary file 2 — ao2c03808_si_002.zip [file ao2c03808_si_002.zip › data_and_codes/extended_data/id0-48_run001/fda-8-8.csv]

0.000	1860.328
0.005	826.230
0.010	633.638
0.015	1086.851
0.020	1277.829
0.025	485.710
0.030	615.695
0.035	844.447
0.040	698.649
0.045	1351.927
0.050	1041.027
0.055	1531.241
0.060	494.867
0.065	177.037
0.070	856.944
0.075	667.212
0.080	578.103
0.085	457.964
0.090	494.817
0.095	857.814
0.100	746.570
0.105	1736.744
0.110	2653.198
0.115	2303.478
0.120	4139.830
0.125	3319.937
0.130	1766.083
0.135	2775.710
0.140	2914.835
0.145	3008.572
0.150	2562.632
0.155	2424.845
0.160	2483.937
0.165	2448.489
0.170	2618.278
0.175	4108.213
0.180	4834.525
0.185	4514.281
0.190	5433.362
0.195	6757.298
0.200	7004.873
0.205	6105.942
0.210	6228.264
0.215	5569.507
0.220	6569.001
0.225	6285.576
0.230	7061.938
0.235	8456.627
0.240	8075.731
0.245	8050.425
0.250	8038.419
0.255	8114.859
0.260	7908.424
0.265	8855.101
0.270	8796.639
0.275	10084.310
0.280	9370.988
0.285	8362.149
0.290	8716.183
0.295	9411.117
0.300	9116.675
0.305	8986.718
0.310	9854.862
0.315	9593.275
0.320	10140.291
0.325	9855.841
0.330	10339.661
0.335	9586.588
0.340	9573.736
0.345	9254.499
0.350	10024.798
0.355	10017.182
0.360	9066.350
0.365	9989.090
0.370	10701.813
0.375	10566.270
0.380	9655.126
0.385	10022.356
0.390	9844.689
0.395	10057.425
0.400	9593.628
0.405	9984.994
0.410	9996.917
0.415	9937.974
0.420	9563.627
0.425	9413.390
0.430	9565.421
0.435	8961.617
0.440	8882.445
0.445	9553.600
0.450	9774.409
0.455	9080.983
0.460	9709.117
0.465	9133.106
0.470	9160.761
0.475	9226.395
0.480	9296.487
0.485	9557.713
0.490	9519.452
0.495	9297.817
0.500	9221.625
0.505	9444.083
0.510	9370.608
0.515	9368.581
0.520	9257.498
0.525	9187.605
0.530	8876.966
0.535	8812.791
0.540	9221.584
0.545	8920.882
0.550	7860.129
0.555	5504.193
0.560	3750.955
0.565	7117.336
0.570	8077.607
0.575	8381.130
0.580	8761.704
0.585	8650.211
0.590	8532.879
0.595	8758.088
0.600	8954.904
0.605	8531.203
0.610	8764.101
0.615	8842.812
0.620	8539.840
0.625	8514.880
0.630	8484.411
0.635	8419.868
0.640	8211.098
0.645	8146.744
0.650	7867.539
0.655	8185.335
0.660	7855.382
0.665	7571.358
0.670	7678.388
0.675	7728.596
0.680	7559.336
0.685	7470.920
0.690	7364.401
0.695	7399.269
0.700	7360.052
0.705	6940.741
0.710	7142.020
0.715	7097.185
0.720	6929.321
0.725	6983.345
0.730	6828.566
0.735	6786.855
0.740	6847.133
0.745	6307.738
0.750	5093.664
0.755	3550.622
0.760	5509.240
0.765	6043.022
0.770	6056.086
0.775	6241.222
0.780	6222.711
0.785	6024.381
0.790	5870.519
0.795	6033.299
0.800	5824.481
0.805	5704.569
0.810	5694.382
0.815	5630.491
0.820	5660.696
0.825	5638.716
0.830	5420.076
0.835	5524.783
0.840	5618.217
0.845	5362.446
0.850	5342.714
0.855	5516.579
0.860	5368.855
0.865	5379.738
0.870	5290.918
0.875	5276.784
0.880	5275.907
0.885	5142.091
0.890	5051.288
0.895	5106.263
0.900	4896.415
0.905	4752.050
0.910	4849.802
0.915	4693.205
0.920	4539.303
0.925	4548.701
0.930	4559.758
0.935	4541.216
0.940	4494.698
0.945	4372.450
0.950	4444.958
0.955	4454.646
0.960	4294.621
0.965	4269.025
0.970	4243.391
0.975	4246.696
0.980	3973.735
0.985	3735.859
0.990	2584.176
0.995	3359.115
1.000	3650.307
1.005	3994.033
1.010	3965.434
1.015	3713.232
1.020	3751.868
1.025	3782.982
1.030	3703.149
1.035	3557.437
1.040	3503.199
1.045	3569.830
1.050	3550.166
1.055	3346.638
1.060	3438.909
1.065	3464.107
1.070	3349.487
1.075	3208.325
1.080	3166.856
1.085	2988.607
1.090	2542.151
1.095	1285.381
1.100	187.955
1.105	1123.929
1.110	1839.000
1.115	1039.825
1.120	1875.034
1.125	2553.396
1.130	2781.623
1.135	2787.068
1.140	2695.176
1.145	2633.568
1.150	2273.891
1.155	1314.530
1.160	936.093
1.165	146.806
1.170	760.474
1.175	1849.662
1.180	2308.829
1.185	2525.148
1.190	2632.464
1.195	2534.091
1.200	2543.530
1.205	2184.843
1.210	822.309
1.215	1746.715
1.220	2255.731
1.225	2215.151
1.230	1233.595
1.235	1605.228
1.240	2229.579
1.245	2542.105
1.250	2537.065
1.255	2575.551
1.260	2552.312
1.265	2471.828
1.270	2553.212
1.275	2480.705
1.280	2315.965
1.285	2420.179
1.290	2486.571
1.295	2329.861
1.300	2405.098
1.305	2430.750
1.310	2369.550
1.315	2374.956
1.320	2325.050
1.325	2081.001
1.330	2257.575
1.335	2250.928
1.340	2273.161
1.345	2336.397
1.350	2169.836
1.355	2180.699
1.360	2233.240
1.365	2135.576
1.370	2061.305
1.375	2074.245
1.380	2051.758
1.385	1944.714
1.390	1906.680
1.395	1841.600
1.400	1750.730
1.405	1480.942
1.410	649.790
1.415	30.473
1.420	969.130
1.425	1521.710
1.430	1732.061
1.435	1853.000
1.440	1845.044
1.445	1789.640
1.450	1847.626
1.455	1877.705
1.460	1788.749
1.465	1785.261
1.470	1804.667
1.475	1739.987
1.480	1706.317
1.485	1698.816
1.490	1696.963
1.495	1658.220
1.500	1591.429
1.505	1608.812
1.510	1610.894
1.515	1558.113
1.520	1537.755
1.525	1564.476
1.530	1541.282
1.535	1514.108
1.540	1500.492
1.545	1431.405
1.550	1484.868
1.555	1443.841
1.560	1418.020
1.565	1460.920
1.570	1414.812
1.575	1350.863
1.580	1361.519
1.585	1336.602
1.590	1235.947
1.595	1180.616
1.600	1009.140
1.605	352.609
1.610	625.993
1.615	991.617
1.620	1110.488
1.625	1120.298
1.630	1082.529
1.635	1061.406
1.640	1030.662
1.645	934.212
1.650	860.124
1.655	700.094
1.660	272.342
1.665	61.967
1.670	41.817
1.675	66.433
1.680	115.365
1.685	421.705
1.690	635.810
1.695	728.569
1.700	722.237
1.705	656.096
1.710	476.840
1.715	108.324
1.720	43.957
1.725	64.412
1.730	336.320
1.735	589.891
1.740	715.519
1.745	778.147
1.750	811.595
1.755	795.424
1.760	776.461
1.765	453.221
1.770	565.284
1.775	705.243
1.780	749.724
1.785	732.653
1.790	691.901
1.795	496.054
1.800	169.478
1.805	374.712
1.810	613.964
1.815	685.851
1.820	698.803
1.825	704.993
1.830	700.374
1.835	686.010
1.840	674.763
1.845	665.377
1.850	643.320
1.855	611.181
1.860	566.999
1.865	424.407
1.870	105.911
1.875	108.794
1.880	403.379
1.885	538.833
1.890	582.611
1.895	604.572
1.900	607.646
1.905	593.879
1.910	560.653
1.915	507.959
1.920	232.921
1.925	29.719
1.930	340.936
1.935	497.551
1.940	551.498
1.945	569.079
1.950	568.386
1.955	568.005
1.960	562.901
1.965	554.614
1.970	554.524
1.975	553.850
1.980	542.760
1.985	540.420
1.990	538.261
1.995	529.473
2.000	525.431
2.005	519.396
2.010	511.240
2.015	508.170
2.020	417.534
2.025	449.270
2.030	466.258
2.035	441.593
2.040	351.407
2.045	96.097
2.050	267.338
2.055	391.217
2.060	430.135
2.065	432.399
2.070	418.123
2.075	332.215
2.080	158.675
2.085	325.727
2.090	395.057
2.095	414.613
2.100	419.377
2.105	420.345
2.110	416.339
2.115	415.103
2.120	412.573
2.125	404.006
2.130	392.249
2.135	380.514
2.140	371.651
2.145	351.102
2.150	325.106
2.155	297.134
2.160	227.140
2.165	66.574
2.170	8.394
2.175	94.351
2.180	197.929
2.185	243.388
2.190	241.556
2.195	135.157
2.200	22.144
2.205	58.247
2.210	168.768
2.215	216.828
2.220	132.492
2.225	24.920
2.230	34.166
2.235	151.161
2.240	226.295
2.245	246.666
2.250	236.523
2.255	231.180
2.260	174.756
2.265	43.634
2.270	17.459
2.275	57.256
2.280	151.539
2.285	211.412
2.290	239.024
2.295	248.435
2.300	251.811
2.305	250.421
2.310	244.196
2.315	236.366
2.320	214.062
2.325	195.904
2.330	205.891
2.335	201.906
2.340	193.923
2.345	137.127
2.350	23.433
2.355	113.172
2.360	154.100
2.365	145.109
2.370	57.988
2.375	74.063
2.380	126.788
2.385	131.324
2.390	61.256
2.395	8.472
2.400	10.986
2.405	70.270
2.410	123.823
2.415	147.625
2.420	161.146
2.425	162.754
2.430	153.090
2.435	134.348
2.440	152.738
2.445	157.461
2.450	131.071
2.455	127.239
2.460	91.607
2.465	21.729
2.470	14.983
2.475	43.458
2.480	99.644
2.485	131.104
2.490	143.587
2.495	148.683
2.500	150.904
2.505	151.662
2.510	150.083
2.515	147.143
2.520	145.339
2.525	144.696
2.530	144.756
2.535	141.740
2.540	141.258
2.545	138.838
2.550	137.947
2.555	133.650
2.560	132.238
2.565	131.865
2.570	115.074
2.575	107.345
2.580	116.295
2.585	119.418
2.590	116.607
2.595	112.803
2.600	109.360
2.605	104.014
2.610	98.616
2.615	92.715
2.620	84.617
2.625	74.244
2.630	40.433
2.635	11.443
2.640	6.009
2.645	4.773
2.650	3.921
2.655	14.303
2.660	25.217
2.665	29.216
2.670	10.758
2.675	40.024
2.680	62.460
2.685	65.173
2.690	34.096
2.695	22.531
2.700	59.855
2.705	75.516
2.710	81.996
2.715	84.730
2.720	84.537
2.725	83.513
2.730	82.976
2.735	80.753
2.740	76.447
2.745	71.436
2.750	66.522
2.755	59.231
2.760	53.199
2.765	37.851
2.770	12.531
2.775	3.606
2.780	2.700
2.785	3.605
2.790	14.763
2.795	26.011
2.800	39.484
2.805	51.871
2.810	59.509
2.815	63.693
2.820	69.377
2.825	70.197
2.830	70.236
2.835	69.564
2.840	68.923
2.845	68.867
2.850	66.623
2.855	64.773
2.860	63.301
2.865	60.323
2.870	56.176
2.875	55.052
2.880	33.305
2.885	8.440
2.890	5.454
2.895	14.437
2.900	35.130
2.905	45.840
2.910	50.298
2.915	52.670
2.920	53.681
2.925	53.223
2.930	53.712
2.935	51.578
2.940	47.829
2.945	44.941
2.950	40.596
2.955	36.995
2.960	29.973
2.965	13.203
2.970	5.072
2.975	1.039
2.980	4.040
2.985	6.544
2.990	14.345
2.995	20.665
3.000	16.518
3.005	9.481
3.010	2.342
3.015	1.492
3.020	0.828
3.025	4.905
3.030	7.265
3.035	14.479
3.040	19.475
3.045	8.742
3.050	5.488
3.055	9.055
3.060	19.052
3.065	25.224
3.070	29.655
3.075	29.008
3.080	31.899
3.085	31.873
3.090	29.264
3.095	29.647
3.100	28.568
3.105	29.697
3.110	29.461
3.115	28.874
3.120	27.018
3.125	25.685
3.130	11.479
3.135	4.337
3.140	2.267
3.145	3.988
3.150	5.534
3.155	11.446
3.160	17.227
3.165	8.429
3.170	3.167
3.175	2.386
3.180	5.943
3.185	8.388
3.190	3.248
3.195	12.212
3.200	18.516
3.205	20.365
3.210	23.002
3.215	16.197
3.220	10.940
3.225	17.829
3.230	19.059
3.235	10.150
3.240	2.999
3.245	12.547
3.250	16.856
3.255	20.183
3.260	19.736
3.265	21.014
3.270	20.928
3.275	21.525
3.280	21.005
3.285	18.098
3.290	17.867
3.295	18.418
3.300	19.128
3.305	17.198
3.310	17.407
3.315	17.315
3.320	15.684
3.325	14.465
3.330	8.432
3.335	2.540
3.340	0.764
3.345	2.713
3.350	7.280
3.355	11.062
3.360	13.916
3.365	15.651
3.370	14.991
3.375	15.778
3.380	15.366
3.385	15.801
3.390	16.855
3.395	16.785
3.400	13.556
3.405	14.499
3.410	14.538
3.415	16.029
3.420	14.882
3.425	14.672
3.430	13.743
3.435	13.922
3.440	14.199
3.445	14.428
3.450	15.476
3.455	15.285
3.460	15.513
3.465	14.554
3.470	13.967
3.475	13.476
3.480	14.025
3.485	12.411
3.490	13.064
3.495	13.136
3.500	10.860
3.505	4.451
3.510	10.779
3.515	7.998
3.520	7.563
3.525	8.965
3.530	9.496
3.535	11.078
3.540	5.371
3.545	2.083
3.550	3.821
3.555	7.640
3.560	11.207
3.565	9.789
3.570	10.106
3.575	10.568
3.580	10.928
3.585	9.072
3.590	8.554
3.595	7.628
3.600	2.766
3.605	0.867
3.610	0.841
3.615	1.857
3.620	0.231
3.625	3.140
3.630	5.780
3.635	5.253
3.640	5.187
3.645	4.449
3.650	1.485
3.655	0.723
3.660	0.161
3.665	0.950
3.670	1.102
3.675	2.125
3.680	4.078
3.685	3.896
3.690	3.835
3.695	2.696
3.700	1.877
3.705	4.801
3.710	7.232
3.715	5.429
3.720	6.007
3.725	6.574
3.730	5.482
3.735	5.734
3.740	6.364
3.745	5.538
3.750	6.248
3.755	7.051
3.760	7.663
3.765	6.473
3.770	6.811
3.775	6.625
3.780	7.466
3.785	4.891
3.790	5.304
3.795	5.418
3.800	1.272
3.805	0.376
3.810	1.701
3.815	0.386
3.820	1.002
3.825	1.307
3.830	0.382
3.835	2.388
3.840	3.898
3.845	2.610
3.850	4.464
3.855	5.857
3.860	4.542
3.865	2.051
3.870	3.998
3.875	4.905
3.880	4.075
3.885	4.920
3.890	4.416
3.895	5.437
3.900	5.570
3.905	5.308
3.910	5.126
3.915	4.244
3.920	4.494
3.925	4.688
3.930	1.962
3.935	1.935
3.940	3.612
3.945	2.908
3.950	3.570
3.955	1.064
3.960	1.921
3.965	0.381
3.970	0.657
3.975	1.670
3.980	0.849
3.985	0.523
3.990	1.165
3.995	0.416
4.000	2.085
4.005	1.104
4.010	0.561
4.015	0.728
4.020	2.627
4.025	1.973
4.030	2.409
4.035	2.448
4.040	2.810
4.045	1.695
4.050	2.298
4.055	2.236
4.060	2.446
4.065	1.221
4.070	2.614
4.075	3.264
4.080	1.661
4.085	2.035
4.090	2.196
4.095	3.257
4.100	3.179
4.105	3.485
4.110	3.064
4.115	2.318
4.120	2.758
4.125	1.985
4.130	2.865
4.135	2.702
4.140	3.003
4.145	2.794
4.150	1.887
4.155	3.557
4.160	1.074
4.165	1.212
4.170	1.020
4.175	1.089
4.180	0.420
4.185	0.798
4.190	1.116
4.195	2.050
4.200	1.261
4.205	0.612
4.210	2.198
4.215	0.388
4.220	0.512
4.225	0.722
4.230	1.316
4.235	1.312
4.240	2.078
4.245	1.604
4.250	0.665
4.255	0.645
4.260	2.627
4.265	2.269
4.270	1.874
4.275	3.168
4.280	3.155
4.285	2.194
4.290	2.745
4.295	2.774
4.300	2.531
4.305	2.007
4.310	2.422
4.315	2.239
4.320	1.843
4.325	3.755
4.330	2.438
4.335	2.867
4.340	2.081
4.345	1.700
4.350	2.900
4.355	1.774
4.360	2.665
4.365	1.854
4.370	2.973
4.375	1.557
4.380	2.263
4.385	2.198
4.390	2.201
4.395	3.626
4.400	1.686
4.405	2.547
4.410	1.738
4.415	2.370
4.420	2.424
4.425	1.647
4.430	2.075
4.435	1.307
4.440	2.321
4.445	1.264
4.450	1.849
4.455	1.746
4.460	2.216
4.465	1.252
4.470	0.623
4.475	0.711
4.480	0.528
4.485	0.317
4.490	1.812
4.495	0.974
4.500	1.057
4.505	0.869
4.510	0.589
4.515	0.144
4.520	0.624
4.525	0.029
4.530	0.431
4.535	0.486
4.540	0.110
4.545	0.670
4.550	0.333
4.555	0.580
4.560	1.363
4.565	0.600
4.570	1.089
4.575	1.453
4.580	1.836
4.585	1.958
4.590	1.305
4.595	1.851
4.600	0.562
4.605	0.313
4.610	0.678
4.615	1.073
4.620	0.543
4.625	0.606
4.630	0.382
4.635	1.738
4.640	0.680
4.645	1.246
4.650	2.353
4.655	0.762
4.660	0.496
4.665	2.126
4.670	1.219
4.675	1.232
4.680	0.641
4.685	1.088
4.690	1.758
4.695	0.874
4.700	0.247
4.705	0.999
4.710	1.767
4.715	2.279
4.720	1.303
4.725	0.573
4.730	0.938
4.735	0.058
4.740	0.299
4.745	0.793
4.750	1.204
4.755	0.496
4.760	0.720
4.765	1.027
4.770	0.858
4.775	1.003
4.780	1.250
4.785	1.270
4.790	0.390
4.795	0.726
4.800	1.474
4.805	1.262
4.810	1.005
4.815	0.855
4.820	0.665
4.825	2.106
4.830	1.221
4.835	0.710
4.840	1.226
4.845	0.808
4.850	1.366
4.855	0.591
4.860	1.099
4.865	1.018
4.870	0.836
4.875	0.485
4.880	1.347
4.885	0.478
4.890	0.408
4.895	0.776
4.900	1.776
4.905	1.632
4.910	0.073
4.915	0.554
4.920	1.017
4.925	0.998
4.930	1.123
4.935	1.050
4.940	1.360
4.945	0.898
4.950	1.579
4.955	0.170
4.960	1.039
4.965	1.106
4.970	0.728
4.975	0.643
4.980	0.570
4.985	0.147
4.990	1.223
4.995	0.711
5.000	0.924
5.005	0.522
5.010	0.823
5.015	0.362
5.020	1.426
5.025	1.197
5.030	1.685
5.035	0.884
5.040	1.062
5.045	1.170
5.050	0.387
5.055	1.354
5.060	1.108
5.065	1.626
5.070	1.303
5.075	1.220
5.080	1.208
5.085	0.915
5.090	0.754
5.095	1.109
5.100	0.798
5.105	0.143
5.110	0.830
5.115	1.018
5.120	0.780
5.125	0.471
5.130	0.220
5.135	0.783
5.140	0.618
5.145	0.887
5.150	1.212
5.155	1.188
5.160	1.439
5.165	0.543
5.170	0.719
5.175	0.615
5.180	1.289
5.185	1.000
5.190	0.277
5.195	1.829
5.200	1.178
5.205	0.717
5.210	1.299
5.215	0.513
5.220	0.825
5.225	0.916
5.230	0.995
5.235	0.685
5.240	0.803
5.245	1.380
5.250	1.038
5.255	0.069
5.260	1.366
5.265	1.354
5.270	1.186
5.275	0.879
5.280	0.307
5.285	0.849
5.290	0.960
5.295	0.790
5.300	0.249
5.305	0.712
5.310	1.274
5.315	0.639
5.320	1.074
5.325	0.850
5.330	0.798
5.335	0.763
5.340	0.258
5.345	0.214
5.350	1.629
5.355	0.521
5.360	0.877
5.365	1.554
5.370	1.100
5.375	0.970
5.380	1.157
5.385	0.992
5.390	0.885
5.395	0.207
5.400	1.219
5.405	1.263
5.410	0.834
5.415	1.428
5.420	1.655
5.425	0.823
5.430	0.517
5.435	0.764
5.440	0.172
5.445	0.564
5.450	0.827
5.455	1.060
5.460	1.115
5.465	1.114
5.470	1.162
5.475	1.179
5.480	0.466
5.485	0.685
5.490	1.033
5.495	1.363
5.500	1.027
5.505	2.223
5.510	1.716
5.515	0.615
5.520	1.233
5.525	0.791
5.530	0.830
5.535	0.433
5.540	0.378
5.545	1.037
5.550	0.248
5.555	0.949
5.560	0.717
5.565	0.865
5.570	0.998
5.575	1.459
5.580	0.221
5.585	0.761
5.590	1.333
5.595	0.571
5.600	0.909
5.605	1.425
5.610	0.936
5.615	0.162
5.620	1.284
5.625	0.476
5.630	1.463
5.635	0.363
5.640	2.036
5.645	1.242
5.650	0.102
5.655	0.724
5.660	0.478
5.665	0.113
5.670	0.609
5.675	0.568
5.680	0.428
5.685	0.266
5.690	0.407
5.695	0.959
5.700	0.167
5.705	0.124
5.710	0.316
5.715	1.045
5.720	0.879
5.725	1.037
5.730	0.602
5.735	0.158
5.740	0.176
5.745	0.489
5.750	0.291
5.755	0.564
5.760	0.916
5.765	0.495
5.770	0.288
5.775	1.086
5.780	0.630
5.785	1.487
5.790	0.811
5.795	0.185
5.800	1.770
5.805	0.367
5.810	1.134
5.815	0.199
5.820	0.341
5.825	0.781
5.830	0.511
5.835	0.140
5.840	0.626
5.845	0.979
5.850	0.638
5.855	0.469
5.860	0.657
5.865	1.044
5.870	0.830
5.875	0.805
5.880	0.384
5.885	0.201
5.890	0.428
5.895	0.407
5.900	0.895
5.905	0.050
5.910	0.659
5.915	1.288
5.920	1.527
5.925	0.757
5.930	0.416
5.935	0.803
5.940	0.946
5.945	0.139
5.950	0.213
5.955	0.886
5.960	0.545
5.965	0.224
5.970	1.364
5.975	0.636
5.980	0.205
5.985	0.667
5.990	1.012
5.995	0.637
6.000	0.415
6.005	0.675
6.010	0.749
6.015	0.498
6.020	1.122
6.025	0.487
6.030	0.437
6.035	0.805
6.040	0.529
6.045	0.365
6.050	0.755
6.055	0.676
6.060	1.097
6.065	0.635
6.070	1.005
6.075	0.376
6.080	0.523
6.085	0.479
6.090	0.703
6.095	0.904
6.100	0.386
6.105	0.963
6.110	0.439
6.115	0.312
6.120	0.482
6.125	0.537
6.130	1.030
6.135	0.424
6.140	1.061
6.145	0.309
6.150	0.348
6.155	0.337
6.160	0.742
6.165	0.421
6.170	0.558
6.175	0.629
6.180	0.930
6.185	0.734
6.190	0.745
6.195	0.373
6.200	0.731
6.205	0.733
6.210	1.307
6.215	0.966
6.220	0.630
6.225	1.371
6.230	0.609
6.235	0.720
6.240	0.765
6.245	0.599
6.250	1.279
6.255	0.303
6.260	0.401
6.265	0.618
6.270	0.370
6.275	0.972
6.280	0.686
6.285	0.646
6.290	0.733
6.295	0.977
6.300	1.174
6.305	0.253
6.310	1.112
6.315	0.052
6.320	0.567
6.325	1.047
6.330	0.745
6.335	1.122
6.340	0.938
6.345	1.147
6.350	0.402
6.355	1.276
6.360	1.051
6.365	2.001
6.370	1.107
6.375	0.491
6.380	0.951
6.385	0.535
6.390	0.630
6.395	0.820
6.400	0.389
6.405	0.816
6.410	0.486
6.415	0.754
6.420	0.315
6.425	0.179
6.430	1.052
6.435	0.834
6.440	1.482
6.445	0.890
6.450	0.663
6.455	0.737
6.460	1.123
6.465	0.475
6.470	0.154
6.475	0.612
6.480	0.855
6.485	1.097
6.490	1.016
6.495	0.319
6.500	0.032
6.505	0.608
6.510	0.673
6.515	0.584
6.520	0.352
6.525	0.826
6.530	0.972
6.535	0.512
6.540	0.142
6.545	1.178
6.550	1.360
6.555	0.217
6.560	0.373
6.565	0.173
6.570	0.288
6.575	0.448
6.580	0.645
6.585	0.770
6.590	0.597
6.595	0.569
6.600	0.733
6.605	0.535
6.610	1.166
6.615	0.205
6.620	0.526
6.625	0.548
6.630	1.132
6.635	0.897
6.640	1.870
6.645	0.320
6.650	0.430
6.655	0.252
6.660	0.676
6.665	0.035
6.670	0.971
6.675	0.349
6.680	0.914
6.685	0.179
6.690	0.971
6.695	0.899
6.700	0.299
6.705	0.640
6.710	1.430
6.715	1.187
6.720	0.421
6.725	1.100
6.730	0.718
6.735	0.386
6.740	0.547
6.745	0.749
6.750	0.389
6.755	0.192
6.760	0.232
6.765	0.649
6.770	0.296
6.775	0.407
6.780	0.475
6.785	0.494
6.790	0.883
6.795	0.359
6.800	1.189
6.805	1.030
6.810	0.113
6.815	0.705
6.820	0.738
6.825	0.325
6.830	1.096
6.835	0.566
6.840	1.099
6.845	0.397
6.850	0.690
6.855	0.278
6.860	0.958
6.865	0.615
6.870	0.990
6.875	0.601
6.880	0.490
6.885	0.843
6.890	1.318
6.895	0.694
6.900	0.340
6.905	0.759
6.910	0.831
6.915	0.710
6.920	0.591
6.925	0.995
6.930	0.181
6.935	0.569
6.940	0.895
6.945	0.673
6.950	0.086
6.955	0.425
6.960	1.079
6.965	0.535
6.970	0.332
6.975	0.220
6.980	0.347
6.985	0.879
6.990	0.226
6.995	0.277
7.000	0.998
7.005	0.882
7.010	1.089
7.015	0.451
7.020	0.686
7.025	0.116
7.030	0.342
7.035	1.129
7.040	0.449
7.045	2.134
7.050	0.519
7.055	0.239
7.060	0.334
7.065	0.202
7.070	0.465
7.075	0.106
7.080	0.305
7.085	0.253
7.090	0.655
7.095	0.164
7.100	1.100
7.105	0.369
7.110	0.474
7.115	0.294
7.120	0.338
7.125	0.834
7.130	0.991
7.135	0.925
7.140	0.535
7.145	1.059
7.150	1.209
7.155	0.878
7.160	0.492
7.165	0.104
7.170	0.667
7.175	0.881
7.180	1.240
7.185	0.651
7.190	0.178
7.195	0.268
7.200	0.728
7.205	0.203
7.210	0.492
7.215	0.602
7.220	0.149
7.225	1.033
7.230	0.357
7.235	0.402
7.240	0.705
7.245	0.166
7.250	0.225
7.255	1.290
7.260	0.161
7.265	0.844
7.270	1.102
7.275	0.582
7.280	0.354
7.285	0.368
7.290	0.831
7.295	0.577
7.300	0.499
7.305	0.856
7.310	0.184
7.315	0.586
7.320	0.366
7.325	1.075
7.330	0.558
7.335	0.825
7.340	0.505
7.345	0.653
7.350	1.097
7.355	0.751
7.360	0.441
7.365	1.080
7.370	0.759
7.375	0.782
7.380	0.391
7.385	0.615
7.390	0.309
7.395	0.382
7.400	0.928
7.405	0.459
7.410	0.245
7.415	0.492
7.420	0.226
7.425	0.581
7.430	0.476
7.435	0.143
7.440	0.061
7.445	0.958
7.450	0.989
7.455	0.349
7.460	0.604
7.465	0.455
7.470	0.674
7.475	0.317
7.480	0.093
7.485	0.508
7.490	0.718
7.495	0.695
7.500	0.796
7.505	0.539
7.510	1.316
7.515	0.804
7.520	0.417
7.525	0.963
7.530	0.498
7.535	0.383
7.540	0.237
7.545	0.452
7.550	0.890
7.555	0.020
7.560	0.433
7.565	1.009
7.570	0.897
7.575	0.536
7.580	0.788
7.585	0.140
7.590	0.815
7.595	0.772
7.600	0.429
7.605	0.663
7.610	0.446
7.615	0.436
7.620	0.630
7.625	0.670
7.630	0.846
7.635	0.769
7.640	0.432
7.645	1.241
7.650	0.873
7.655	0.642
7.660	0.827
7.665	0.792
7.670	0.814
7.675	0.642
7.680	0.189
7.685	0.800
7.690	0.964
7.695	0.927
7.700	1.011
7.705	1.323
7.710	0.955
7.715	0.593
7.720	0.840
7.725	0.772
7.730	0.480
7.735	0.593
7.740	1.020
7.745	0.879
7.750	1.357
7.755	0.560
7.760	0.608
7.765	1.056
7.770	0.396
7.775	1.055
7.780	1.249
7.785	0.742
7.790	0.706
7.795	0.712
7.800	0.265
7.805	1.481
7.810	0.753
7.815	0.207
7.820	1.130
7.825	0.185
7.830	0.047
7.835	0.393
7.840	0.603
7.845	0.639
7.850	0.193
7.855	0.064
7.860	0.625
7.865	0.610
7.870	0.562
7.875	0.444
7.880	0.157
7.885	0.092
7.890	0.433
7.895	1.102
7.900	1.266
7.905	0.690
7.910	0.819
7.915	0.657
7.920	0.724
7.925	0.394
7.930	0.989
7.935	0.158
7.940	0.701
7.945	0.973
7.950	1.081
7.955	0.916
7.960	1.046
7.965	0.506
7.970	0.309
7.975	0.565
7.980	0.808
7.985	0.622
7.990	0.698
7.995	0.218
8.000	0.421
8.005	1.101
8.010	0.643
8.015	0.262
8.020	0.450
8.025	0.643
8.030	0.395
8.035	0.902
8.040	0.167
8.045	1.077
8.050	0.842
8.055	0.582
8.060	1.299
8.065	0.577
8.070	0.599
8.075	0.879
8.080	1.392
8.085	0.911
8.090	0.545
8.095	0.348
8.100	0.751
8.105	0.684
8.110	0.307
8.115	0.478
8.120	0.151
8.125	0.628
8.130	0.956
8.135	0.790
8.140	0.571
8.145	1.071
8.150	0.575
8.155	0.552
8.160	1.450
8.165	0.533
8.170	0.320
8.175	0.648
8.180	1.052
8.185	0.447
8.190	0.990
8.194	1.108
8.199	0.208
8.204	0.971
8.209	0.131
8.214	0.800
8.219	0.715
8.224	0.330
8.229	0.304
8.234	1.179
8.239	0.241
8.244	0.063
8.249	0.921
8.254	0.357
8.259	0.023
8.264	0.654
8.269	0.409
8.274	0.632
8.279	0.549
8.284	0.445
8.289	0.478
8.294	0.432
8.299	0.410
8.304	1.340
8.309	0.616
8.314	1.338
8.319	0.583
8.324	0.917
8.329	1.439
8.334	0.875
8.339	1.020
8.344	0.568
8.349	0.550
8.354	0.746
8.359	1.532
8.364	0.805
8.369	0.387
8.374	0.389
8.379	0.602
8.384	0.854
8.389	0.600
8.394	1.103
8.399	0.418
8.404	0.537
8.409	1.324
8.414	0.564
8.419	0.359
8.424	0.323
8.429	0.937
8.434	1.694
8.439	0.747
8.444	0.454
8.449	0.702
8.454	0.428
8.459	1.044
8.464	0.926
8.469	0.452
8.474	0.322
8.479	0.366
8.484	0.339
8.489	0.538
8.494	0.809
8.499	0.591
8.504	0.918
8.509	0.441
8.514	0.251
8.519	0.910
8.524	0.144
8.529	0.254
8.534	0.234
8.539	0.720
8.544	1.305
8.549	0.326
8.554	0.976
8.559	1.230
8.564	0.182
8.569	1.100
8.574	0.262
8.579	0.833
8.584	1.356
8.589	0.664
8.594	0.249
8.599	0.691
8.604	0.132
8.609	0.430
8.614	0.257
8.619	0.497
8.624	0.059
8.629	0.879
8.634	0.729
8.639	0.994
8.644	0.905
8.649	0.137
8.654	0.412
8.659	0.252
8.664	1.009
8.669	0.589
8.674	0.725
8.679	0.590
8.684	0.287
8.689	1.010
8.694	0.846
8.699	0.492
8.704	0.952
8.709	0.539
8.714	0.397
8.719	0.387
8.724	0.522
8.729	1.106
8.734	1.063
8.739	1.247
8.744	0.306
8.749	0.291
8.754	0.271
8.759	0.198
8.764	0.403
8.769	1.625
8.774	0.751
8.779	0.835
8.784	1.029
8.789	0.573
8.794	0.684
8.799	0.764
8.804	0.708
8.809	0.571
8.814	1.109
8.819	0.366
8.824	0.281
8.829	1.910
8.834	0.801
8.839	0.130
8.844	0.276
8.849	0.945
8.854	0.456
8.859	0.510
8.864	0.180
8.869	0.593
8.874	0.234
8.879	0.046
8.884	0.346
8.889	0.771
8.894	0.577
8.899	0.517
8.904	0.622
8.909	0.649
8.914	0.104
8.919	1.363
8.924	0.141
8.929	0.884
8.934	0.494
8.939	0.358
8.944	0.355
8.949	0.199
8.954	0.675
8.959	0.747
8.964	1.145
8.969	0.748
8.974	0.709
8.979	0.857
8.984	1.045
8.989	0.568
8.994	0.673
8.999	0.286
9.004	0.618
9.009	0.413
9.014	0.110
9.019	0.965
9.024	0.870
9.029	0.426
9.034	0.490
9.039	1.211
9.044	1.101
9.049	0.689
9.054	1.024
9.059	0.912
9.064	0.767
9.069	1.132
9.074	0.748
9.079	0.501
9.084	0.527
9.089	0.551
9.094	1.007
9.099	0.587
9.104	1.071
9.109	1.128
9.114	0.568
9.119	0.538
9.124	0.333
9.129	0.204
9.134	0.331
9.139	0.624
9.144	0.310
9.149	0.782
9.154	0.428
9.159	0.635
9.164	1.084
9.169	0.616
9.174	0.093
9.179	0.941
9.184	0.446
9.189	1.197
9.194	0.200
9.199	0.887
9.204	1.088
9.209	1.134
9.214	0.292
9.219	0.200
9.224	0.639
9.229	0.938
9.234	0.066
9.239	0.700
9.244	0.352
9.249	0.006
9.254	0.291
9.259	0.687
9.264	0.889
9.269	0.610
9.274	0.596
9.279	0.429
9.284	0.484
9.289	0.608
9.294	1.204
9.299	1.580
9.304	1.083
9.309	0.779
9.314	0.267
9.319	0.200
9.324	0.498
9.329	0.709
9.334	0.797
9.339	0.292
9.344	1.033
9.349	0.925
9.354	0.709
9.359	0.680
9.364	0.558
9.369	1.368
9.374	0.487
9.379	0.445
9.384	0.755
9.389	0.770
9.394	0.991
9.399	1.308
9.404	0.460
9.409	1.030
9.414	0.939
9.419	0.702
9.424	0.324
9.429	0.295
9.434	0.626
9.439	0.202
9.444	0.813
9.449	0.527
9.454	0.169
9.459	0.569
9.464	0.712
9.469	1.405
9.474	0.378
9.479	0.560
9.484	0.614
9.489	0.203
9.494	0.325
9.499	0.575
9.504	0.433
9.509	0.525
9.514	1.262
9.519	0.415
9.524	0.668
9.529	0.685
9.534	0.793
9.539	0.618
9.544	1.402
9.549	0.400
9.554	0.573
9.559	0.592
9.564	0.238
9.569	0.106
9.574	0.801
9.579	0.689
9.584	0.140
9.589	0.254
9.594	0.155
9.599	1.147
9.604	1.245
9.609	0.493
9.614	1.002
9.619	0.621
9.624	0.810
9.629	0.478
9.634	0.839
9.639	0.989
9.644	0.592
9.649	0.404
9.654	0.755
9.659	0.949
9.664	0.756
9.669	0.490
9.674	1.046
9.679	1.059
9.684	0.964
9.689	0.999
9.694	1.247
9.699	0.260
9.704	0.939
9.709	1.015
9.714	0.092
9.719	0.349
9.724	0.763
9.729	0.351
9.734	0.491
9.739	0.305
9.744	0.641
9.749	0.945
9.754	0.687
9.759	0.223
9.764	0.827
9.769	1.652
9.774	0.644
9.779	1.304
9.784	0.422
9.789	0.142
9.794	0.400
9.799	1.324
9.804	0.638
9.809	0.700
9.814	0.760
9.819	1.288
9.824	0.685
9.829	0.556
9.834	0.854
9.839	1.156
9.844	0.359
9.849	0.613
9.854	0.291
9.859	0.375
9.864	1.242
9.869	0.495
9.874	0.583
9.879	0.379
9.884	0.429
9.889	0.275
9.894	0.518
9.899	1.422
9.904	0.640
9.909	0.285
9.914	0.737
9.919	0.178
9.924	0.353
9.929	1.081
9.934	0.524
9.939	0.352
9.944	0.543
9.949	0.322
9.954	0.590
9.959	1.085
9.964	0.870
9.969	0.925
9.974	0.651
9.979	1.028
9.984	0.742
9.989	1.409
9.994	0.939
[truncated: 1 more rows]
