# Supplementary material for: Chemometric Analysis of a Ternary Mixture of Caffeine, Quinic Acid, and Nicotinic Acid by Terahertz Spectroscopy
Source: ACS Omega. 2022 Sep 27;7(40):35783–91. doi: 10.1021/acsomega.2c03808 (PMC9558605; doi:10.1021/acsomega.2c03808)
Supplement: Supplementary file 2 — ao2c03808_si_002.zip [file ao2c03808_si_002.zip › data_and_codes/extended_data/id0-48_run001/fda-9-0.csv]

0.000	1588.719
0.005	673.930
0.010	589.286
0.015	1048.784
0.020	1299.246
0.025	499.031
0.030	580.285
0.035	646.033
0.040	566.198
0.045	1128.346
0.050	901.584
0.055	1503.783
0.060	551.240
0.065	126.944
0.070	1020.106
0.075	927.919
0.080	1159.780
0.085	1041.710
0.090	198.408
0.095	462.366
0.100	664.460
0.105	1250.965
0.110	1787.988
0.115	1656.078
0.120	3731.413
0.125	3085.089
0.130	1929.193
0.135	3191.632
0.140	3544.342
0.145	3868.270
0.150	4064.808
0.155	3892.699
0.160	3472.242
0.165	2684.078
0.170	2312.479
0.175	3592.075
0.180	4111.698
0.185	3689.712
0.190	4831.927
0.195	6266.931
0.200	6820.949
0.205	6233.038
0.210	6555.003
0.215	6197.516
0.220	7116.581
0.225	6850.183
0.230	7730.650
0.235	9141.452
0.240	8209.438
0.245	8108.923
0.250	8036.016
0.255	8046.243
0.260	7789.098
0.265	8640.278
0.270	8524.180
0.275	10131.252
0.280	9832.686
0.285	8794.588
0.290	9120.908
0.295	9686.856
0.300	9372.089
0.305	9261.362
0.310	10000.413
0.315	9567.201
0.320	9837.618
0.325	9683.428
0.330	10425.630
0.335	9781.684
0.340	9783.615
0.345	9459.075
0.350	10371.970
0.355	10431.392
0.360	9480.013
0.365	10376.414
0.370	11019.913
0.375	10710.185
0.380	9720.375
0.385	10008.217
0.390	9747.984
0.395	9896.009
0.400	9419.441
0.405	9756.773
0.410	9769.660
0.415	9760.102
0.420	9371.634
0.425	9306.888
0.430	9567.828
0.435	9032.445
0.440	9040.331
0.445	9717.928
0.450	10007.821
0.455	9382.944
0.460	9999.613
0.465	9440.754
0.470	9432.030
0.475	9426.499
0.480	9510.847
0.485	9626.360
0.490	9544.608
0.495	9284.820
0.500	9073.654
0.505	9243.207
0.510	9135.151
0.515	9140.012
0.520	9071.085
0.525	8988.988
0.530	8686.839
0.535	8734.801
0.540	9114.897
0.545	8840.970
0.550	7804.043
0.555	5242.066
0.560	3434.871
0.565	7103.065
0.570	8245.492
0.575	8609.308
0.580	9048.542
0.585	8869.892
0.590	8699.273
0.595	8901.156
0.600	8993.451
0.605	8493.284
0.610	8669.413
0.615	8673.656
0.620	8275.956
0.625	8229.702
0.630	8177.971
0.635	8123.707
0.640	7941.182
0.645	7881.982
0.650	7697.354
0.655	8049.851
0.660	7783.104
0.665	7530.432
0.670	7726.120
0.675	7809.686
0.680	7668.787
0.685	7628.933
0.690	7512.849
0.695	7530.269
0.700	7432.428
0.705	6993.947
0.710	7133.970
0.715	7066.700
0.720	6816.545
0.725	6816.798
0.730	6646.980
0.735	6542.834
0.740	6550.785
0.745	5983.578
0.750	4725.437
0.755	3142.138
0.760	5195.461
0.765	5811.793
0.770	5908.328
0.775	6118.110
0.780	6187.861
0.785	6038.621
0.790	5911.582
0.795	6119.690
0.800	5900.335
0.805	5803.955
0.810	5786.904
0.815	5695.610
0.820	5676.773
0.825	5639.345
0.830	5358.949
0.835	5423.551
0.840	5472.528
0.845	5177.892
0.850	5134.380
0.855	5266.013
0.860	5114.951
0.865	5114.618
0.870	5046.266
0.875	5036.282
0.880	5066.137
0.885	4956.069
0.890	4916.535
0.895	5000.944
0.900	4846.437
0.905	4720.507
0.910	4839.527
0.915	4698.925
0.920	4534.438
0.925	4541.139
0.930	4531.225
0.935	4487.392
0.940	4397.316
0.945	4259.544
0.950	4274.124
0.955	4236.184
0.960	4055.553
0.965	4003.835
0.970	3945.821
0.975	3936.196
0.980	3677.716
0.985	3409.501
0.990	2251.981
0.995	3070.211
1.000	3408.471
1.005	3769.502
1.010	3778.718
1.015	3561.993
1.020	3631.735
1.025	3669.508
1.030	3586.528
1.035	3454.182
1.040	3385.245
1.045	3424.507
1.050	3378.352
1.055	3156.536
1.060	3205.079
1.065	3195.247
1.070	3057.561
1.075	2901.147
1.080	2844.779
1.085	2664.813
1.090	2214.765
1.095	1025.980
1.100	141.300
1.105	911.200
1.110	1540.058
1.115	812.566
1.120	1614.356
1.125	2295.811
1.130	2533.954
1.135	2550.720
1.140	2482.133
1.145	2407.540
1.150	2036.969
1.155	1107.787
1.160	728.081
1.165	76.938
1.170	612.588
1.175	1600.433
1.180	2032.551
1.185	2233.810
1.190	2323.017
1.195	2225.019
1.200	2212.474
1.205	1852.496
1.210	640.511
1.215	1463.153
1.220	1947.271
1.225	1903.460
1.230	999.823
1.235	1349.686
1.240	1957.793
1.245	2263.445
1.250	2275.983
1.255	2306.941
1.260	2297.171
1.265	2213.284
1.270	2268.431
1.275	2191.314
1.280	2025.703
1.285	2088.627
1.290	2122.249
1.295	1968.427
1.300	2003.575
1.305	2004.811
1.310	1934.340
1.315	1924.801
1.320	1867.334
1.325	1640.205
1.330	1781.605
1.335	1770.792
1.340	1772.456
1.345	1808.647
1.350	1674.697
1.355	1679.024
1.360	1735.368
1.365	1676.306
1.370	1650.481
1.375	1693.300
1.380	1703.297
1.385	1630.159
1.390	1616.237
1.395	1568.269
1.400	1483.220
1.405	1234.677
1.410	483.078
1.415	48.140
1.420	773.733
1.425	1267.507
1.430	1462.497
1.435	1583.082
1.440	1580.532
1.445	1541.077
1.450	1599.383
1.455	1632.015
1.460	1563.591
1.465	1574.919
1.470	1600.469
1.475	1548.452
1.480	1525.765
1.485	1521.146
1.490	1522.514
1.495	1490.481
1.500	1432.198
1.505	1440.159
1.510	1435.303
1.515	1380.957
1.520	1353.789
1.525	1373.272
1.530	1345.992
1.535	1314.535
1.540	1291.755
1.545	1222.770
1.550	1267.156
1.555	1232.115
1.560	1214.314
1.565	1253.149
1.570	1217.240
1.575	1167.894
1.580	1183.930
1.585	1170.175
1.590	1085.303
1.595	1032.458
1.600	854.625
1.605	279.651
1.610	510.594
1.615	850.071
1.620	955.651
1.625	962.028
1.630	927.111
1.635	901.921
1.640	870.263
1.645	782.536
1.650	712.504
1.655	559.354
1.660	198.344
1.665	54.612
1.670	40.869
1.675	55.891
1.680	71.749
1.685	325.446
1.690	513.113
1.695	596.914
1.700	585.977
1.705	524.357
1.710	348.502
1.715	65.071
1.720	30.759
1.725	66.376
1.730	244.630
1.735	463.048
1.740	574.987
1.745	628.498
1.750	654.321
1.755	638.372
1.760	617.815
1.765	343.242
1.770	433.736
1.775	553.256
1.780	590.198
1.785	577.106
1.790	542.456
1.795	370.640
1.800	124.204
1.805	275.474
1.810	476.309
1.815	542.384
1.820	555.765
1.825	565.113
1.830	559.455
1.835	545.136
1.840	531.785
1.845	523.525
1.850	501.613
1.855	471.084
1.860	430.310
1.865	299.012
1.870	63.386
1.875	71.167
1.880	282.113
1.885	388.338
1.890	421.528
1.895	438.682
1.900	440.013
1.905	428.231
1.910	400.255
1.915	355.917
1.920	145.126
1.925	6.622
1.930	227.373
1.935	339.607
1.940	381.554
1.945	395.449
1.950	393.842
1.955	390.810
1.960	384.491
1.965	374.481
1.970	369.533
1.975	367.971
1.980	355.394
1.985	350.681
1.990	344.897
1.995	334.829
2.000	326.638
2.005	321.327
2.010	312.488
2.015	306.158
2.020	244.448
2.025	260.409
2.030	266.748
2.035	247.930
2.040	182.256
2.045	42.866
2.050	132.126
2.055	193.461
2.060	206.073
2.065	200.677
2.070	184.213
2.075	133.203
2.080	53.292
2.085	119.079
2.090	142.173
2.095	141.915
2.100	136.178
2.105	130.211
2.110	123.939
2.115	121.080
2.120	118.208
2.125	119.366
2.130	118.862
2.135	119.466
2.140	121.442
2.145	118.764
2.150	110.631
2.155	103.059
2.160	75.825
2.165	20.206
2.170	1.703
2.175	34.111
2.180	71.055
2.185	84.131
2.190	80.297
2.195	36.643
2.200	0.929
2.205	17.753
2.210	52.178
2.215	60.988
2.220	28.686
2.225	4.835
2.230	5.214
2.235	37.901
2.240	54.432
2.245	57.788
2.250	52.949
2.255	50.037
2.260	31.687
2.265	4.911
2.270	8.574
2.275	6.834
2.280	27.985
2.285	47.835
2.290	60.679
2.295	70.454
2.300	77.638
2.305	84.450
2.310	91.405
2.315	94.629
2.320	91.469
2.325	88.509
2.330	100.298
2.335	104.611
2.340	104.741
2.345	71.436
2.350	13.349
2.355	61.917
2.360	90.505
2.365	84.164
2.370	33.051
2.375	45.232
2.380	80.431
2.385	82.940
2.390	32.916
2.395	3.117
2.400	12.724
2.405	39.673
2.410	73.105
2.415	93.701
2.420	104.571
2.425	107.041
2.430	101.543
2.435	89.764
2.440	103.190
2.445	106.943
2.450	87.656
2.455	85.134
2.460	57.275
2.465	13.619
2.470	11.658
2.475	25.077
2.480	58.338
2.485	78.561
2.490	90.031
2.495	90.915
2.500	92.560
2.505	93.073
2.510	92.761
2.515	90.953
2.520	90.320
2.525	91.235
2.530	90.175
2.535	89.150
2.540	88.688
2.545	87.681
2.550	86.782
2.555	85.136
2.560	84.455
2.565	82.719
2.570	70.809
2.575	67.446
2.580	71.682
2.585	73.684
2.590	72.756
2.595	69.034
2.600	66.240
2.605	62.227
2.610	57.572
2.615	51.518
2.620	45.933
2.625	37.730
2.630	16.907
2.635	3.887
2.640	2.001
2.645	0.937
2.650	2.751
2.655	5.819
2.660	13.045
2.665	12.415
2.670	2.981
2.675	18.477
2.680	28.370
2.685	25.817
2.690	13.135
2.695	8.534
2.700	24.394
2.705	30.475
2.710	31.643
2.715	33.186
2.720	31.155
2.725	30.079
2.730	28.239
2.735	27.289
2.740	24.953
2.745	22.085
2.750	18.660
2.755	16.629
2.760	13.495
2.765	6.352
2.770	1.393
2.775	1.721
2.780	1.162
2.785	2.606
2.790	2.847
2.795	8.185
2.800	13.723
2.805	14.990
2.810	17.756
2.815	21.530
2.820	23.203
2.825	23.435
2.830	24.259
2.835	25.382
2.840	26.005
2.845	25.683
2.850	26.352
2.855	25.771
2.860	24.248
2.865	24.594
2.870	23.560
2.875	22.528
2.880	12.568
2.885	3.217
2.890	2.606
2.895	6.210
2.900	10.850
2.905	15.824
2.910	18.498
2.915	19.613
2.920	19.759
2.925	19.243
2.930	19.528
2.935	17.726
2.940	16.705
2.945	16.042
2.950	15.021
2.955	13.188
2.960	9.068
2.965	2.809
2.970	1.381
2.975	0.645
2.980	2.198
2.985	1.969
2.990	3.818
2.995	5.866
3.000	5.082
3.005	1.409
3.010	1.925
3.015	1.385
3.020	1.103
3.025	1.520
3.030	1.750
3.035	3.172
3.040	5.103
3.045	1.384
3.050	1.029
3.055	1.739
3.060	6.565
3.065	7.016
3.070	7.390
3.075	6.334
3.080	6.630
3.085	7.621
3.090	7.228
3.095	6.794
3.100	7.330
3.105	7.080
3.110	6.612
3.115	7.834
3.120	8.751
3.125	6.732
3.130	3.315
3.135	1.552
3.140	0.607
3.145	0.851
3.150	3.469
3.155	3.727
3.160	5.017
3.165	3.064
3.170	0.879
3.175	1.454
3.180	3.034
3.185	3.311
3.190	0.505
3.195	5.670
3.200	6.743
3.205	7.613
3.210	8.937
3.215	3.742
3.220	4.784
3.225	7.052
3.230	6.513
3.235	2.736
3.240	1.585
3.245	5.321
3.250	6.963
3.255	7.025
3.260	9.285
3.265	7.770
3.270	8.185
3.275	8.382
3.280	8.722
3.285	7.225
3.290	5.654
3.295	8.486
3.300	8.021
3.305	7.134
3.310	7.773
3.315	7.585
3.320	5.997
3.325	5.995
3.330	3.491
3.335	2.258
3.340	1.288
3.345	1.152
3.350	3.218
3.355	5.709
3.360	5.687
3.365	5.980
3.370	5.944
3.375	6.214
3.380	6.495
3.385	6.751
3.390	6.206
3.395	5.967
3.400	5.571
3.405	6.315
3.410	5.865
3.415	7.293
3.420	5.660
3.425	5.125
3.430	6.289
3.435	4.490
3.440	4.232
3.445	5.452
3.450	5.399
3.455	5.416
3.460	4.751
3.465	4.758
3.470	4.273
3.475	4.228
3.480	5.237
3.485	4.894
3.490	4.865
3.495	5.349
3.500	5.065
3.505	1.688
3.510	4.924
3.515	2.975
3.520	3.213
3.525	3.670
3.530	3.118
3.535	4.856
3.540	2.153
3.545	1.646
3.550	1.086
3.555	2.182
3.560	1.904
3.565	3.711
3.570	3.138
3.575	3.221
3.580	3.039
3.585	2.563
3.590	2.694
3.595	3.059
3.600	0.152
3.605	0.705
3.610	0.904
3.615	0.617
3.620	0.251
3.625	0.625
3.630	0.991
3.635	3.047
3.640	1.767
3.645	1.419
3.650	0.964
3.655	0.974
3.660	0.995
3.665	0.492
3.670	0.916
3.675	0.365
3.680	0.341
3.685	1.104
3.690	0.907
3.695	2.392
3.700	1.145
3.705	1.469
3.710	1.425
3.715	0.985
3.720	1.471
3.725	1.411
3.730	1.733
3.735	2.153
3.740	1.125
3.745	1.190
3.750	0.684
3.755	1.654
3.760	1.201
3.765	1.223
3.770	1.557
3.775	0.702
3.780	1.553
3.785	1.142
3.790	1.262
3.795	0.534
3.800	0.729
3.805	0.783
3.810	0.307
3.815	0.178
3.820	0.416
3.825	0.605
3.830	0.483
3.835	1.059
3.840	1.614
3.845	0.996
3.850	2.623
3.855	2.863
3.860	0.654
3.865	0.380
3.870	1.161
3.875	1.385
3.880	1.957
3.885	1.582
3.890	2.566
3.895	1.132
3.900	0.508
3.905	2.278
3.910	1.362
3.915	0.354
3.920	0.787
3.925	1.127
3.930	0.213
3.935	0.328
3.940	2.303
3.945	0.958
3.950	0.816
3.955	0.920
3.960	1.160
3.965	0.510
3.970	0.241
3.975	0.516
3.980	0.628
3.985	0.193
3.990	1.130
3.995	0.802
4.000	0.213
4.005	0.824
4.010	0.334
4.015	1.371
4.020	1.669
4.025	1.039
4.030	0.440
4.035	0.187
4.040	1.766
4.045	0.224
4.050	0.957
4.055	1.350
4.060	0.746
4.065	0.158
4.070	0.588
4.075	1.052
4.080	0.769
4.085	0.711
4.090	0.637
4.095	1.514
4.100	0.657
4.105	0.300
4.110	1.578
4.115	0.380
4.120	0.611
4.125	0.664
4.130	0.840
4.135	1.553
4.140	0.279
4.145	0.195
4.150	0.902
4.155	0.831
4.160	0.768
4.165	0.631
4.170	0.771
4.175	0.468
4.180	0.517
4.185	0.442
4.190	0.940
4.195	0.807
4.200	0.697
4.205	0.530
4.210	0.451
4.215	1.343
4.220	0.708
4.225	0.178
4.230	0.501
4.235	0.675
4.240	0.675
4.245	0.539
4.250	0.174
4.255	0.289
4.260	0.534
4.265	0.260
4.270	0.934
4.275	1.273
4.280	0.499
4.285	0.619
4.290	0.765
4.295	0.603
4.300	0.542
4.305	0.831
4.310	0.995
4.315	0.295
4.320	0.330
4.325	0.323
4.330	0.387
4.335	0.556
4.340	1.436
4.345	0.742
4.350	0.826
4.355	1.013
4.360	0.909
4.365	0.790
4.370	0.371
4.375	0.390
4.380	0.548
4.385	0.450
4.390	0.236
4.395	0.475
4.400	1.094
4.405	0.960
4.410	0.883
4.415	1.001
4.420	0.664
4.425	0.828
4.430	0.651
4.435	0.700
4.440	1.758
4.445	1.069
4.450	0.475
4.455	0.420
4.460	1.108
4.465	1.087
4.470	0.972
4.475	1.161
4.480	0.358
4.485	1.015
4.490	0.695
4.495	0.443
4.500	0.503
4.505	0.498
4.510	0.391
4.515	1.217
4.520	1.067
4.525	0.924
4.530	0.133
4.535	1.017
4.540	1.102
4.545	0.849
4.550	0.185
4.555	1.378
4.560	0.932
4.565	0.828
4.570	0.089
4.575	0.591
4.580	0.640
4.585	1.221
4.590	0.784
4.595	0.495
4.600	0.814
4.605	1.844
4.610	0.347
4.615	0.378
4.620	0.678
4.625	1.179
4.630	0.216
4.635	0.560
4.640	1.319
4.645	0.546
4.650	1.028
4.655	0.668
4.660	0.194
4.665	1.151
4.670	0.983
4.675	1.957
4.680	0.927
4.685	0.679
4.690	0.378
4.695	0.047
4.700	0.474
4.705	0.393
4.710	0.425
4.715	0.456
4.720	0.996
4.725	0.834
4.730	0.584
4.735	1.422
4.740	0.104
4.745	0.375
4.750	1.195
4.755	0.436
4.760	1.113
4.765	0.861
4.770	0.223
4.775	0.325
4.780	0.701
4.785	0.717
4.790	0.272
4.795	1.001
4.800	0.679
4.805	1.223
4.810	0.466
4.815	0.922
4.820	0.243
4.825	0.591
4.830	0.710
4.835	0.605
4.840	0.278
4.845	1.172
4.850	0.642
4.855	0.779
4.860	1.285
4.865	0.451
4.870	0.531
4.875	0.321
4.880	0.938
4.885	0.410
4.890	0.450
4.895	0.926
4.900	1.115
4.905	0.749
4.910	0.485
4.915	0.514
4.920	0.685
4.925	1.263
4.930	0.293
4.935	0.508
4.940	0.195
4.945	0.889
4.950	0.606
4.955	0.378
4.960	0.528
4.965	0.818
4.970	0.792
4.975	0.650
4.980	0.299
4.985	0.355
4.990	0.171
4.995	0.466
5.000	0.300
5.005	0.388
5.010	0.517
5.015	0.960
5.020	0.688
5.025	0.369
5.030	0.451
5.035	1.176
5.040	0.220
5.045	1.453
5.050	0.522
5.055	0.733
5.060	0.081
5.065	0.954
5.070	0.904
5.075	0.628
5.080	0.224
5.085	0.093
5.090	0.862
5.095	0.719
5.100	0.225
5.105	0.919
5.110	0.040
5.115	0.746
5.120	0.366
5.125	0.219
5.130	0.317
5.135	0.486
5.140	0.646
5.145	0.961
5.150	1.380
5.155	0.265
5.160	0.935
5.165	0.330
5.170	1.099
5.175	0.565
5.180	0.583
5.185	1.262
5.190	0.872
5.195	0.779
5.200	1.038
5.205	0.439
5.210	0.725
5.215	1.133
5.220	0.881
5.225	0.625
5.230	1.016
5.235	0.946
5.240	0.343
5.245	0.030
5.250	0.509
5.255	0.097
5.260	0.533
5.265	0.642
5.270	0.167
5.275	0.843
5.280	0.415
5.285	1.479
5.290	0.402
5.295	0.732
5.300	0.823
5.305	0.898
5.310	1.120
5.315	0.558
5.320	0.585
5.325	0.411
5.330	0.882
5.335	0.722
5.340	0.892
5.345	0.824
5.350	0.401
5.355	1.244
5.360	0.898
5.365	0.455
5.370	0.569
5.375	1.331
5.380	0.982
5.385	1.110
5.390	0.078
5.395	0.279
5.400	0.827
5.405	0.895
5.410	0.533
5.415	0.302
5.420	0.641
5.425	0.438
5.430	0.183
5.435	0.333
5.440	0.613
5.445	1.090
5.450	0.530
5.455	1.215
5.460	0.685
5.465	0.892
5.470	0.161
5.475	0.979
5.480	0.225
5.485	0.842
5.490	1.389
5.495	0.479
5.500	0.632
5.505	0.691
5.510	0.603
5.515	0.728
5.520	1.024
5.525	0.933
5.530	0.798
5.535	1.053
5.540	0.261
5.545	1.024
5.550	0.330
5.555	0.706
5.560	0.760
5.565	0.334
5.570	0.476
5.575	0.605
5.580	0.345
5.585	0.300
5.590	0.519
5.595	0.149
5.600	1.290
5.605	0.561
5.610	1.191
5.615	0.873
5.620	0.595
5.625	0.676
5.630	0.602
5.635	0.752
5.640	0.494
5.645	0.451
5.650	1.021
5.655	1.000
5.660	0.568
5.665	0.854
5.670	0.299
5.675	0.685
5.680	0.646
5.685	0.205
5.690	0.637
5.695	0.201
5.700	0.321
5.705	0.225
5.710	0.784
5.715	0.474
5.720	0.366
5.725	0.818
5.730	1.124
5.735	0.510
5.740	0.376
5.745	0.192
5.750	0.627
5.755	0.757
5.760	0.441
5.765	0.438
5.770	0.716
5.775	0.620
5.780	0.377
5.785	0.556
5.790	0.386
5.795	0.397
5.800	0.583
5.805	1.044
5.810	0.317
5.815	0.949
5.820	0.887
5.825	0.546
5.830	1.005
5.835	0.745
5.840	0.566
5.845	0.278
5.850	1.110
5.855	0.649
5.860	1.016
5.865	1.083
5.870	0.640
5.875	0.249
5.880	1.100
5.885	0.230
5.890	0.532
5.895	0.617
5.900	0.246
5.905	0.548
5.910	0.900
5.915	0.272
5.920	1.079
5.925	0.822
5.930	0.559
5.935	0.439
5.940	1.159
5.945	0.252
5.950	0.349
5.955	0.862
5.960	1.009
5.965	1.034
5.970	0.729
5.975	0.445
5.980	0.122
5.985	0.340
5.990	0.346
5.995	0.548
6.000	0.617
6.005	0.750
6.010	0.801
6.015	0.561
6.020	0.310
6.025	0.443
6.030	0.800
6.035	0.827
6.040	1.176
6.045	0.618
6.050	0.168
6.055	0.438
6.060	0.575
6.065	0.714
6.070	0.691
6.075	0.353
6.080	1.542
6.085	0.930
6.090	0.971
6.095	0.473
6.100	0.677
6.105	1.178
6.110	0.581
6.115	0.839
6.120	0.238
6.125	0.159
6.130	0.122
6.135	0.367
6.140	1.399
6.145	0.311
6.150	0.669
6.155	0.499
6.160	0.636
6.165	0.198
6.170	1.629
6.175	0.445
6.180	1.002
6.185	0.500
6.190	0.839
6.195	0.375
6.200	0.387
6.205	1.044
6.210	0.885
6.215	0.769
6.220	1.095
6.225	1.090
6.230	0.464
6.235	0.981
6.240	0.365
6.245	0.565
6.250	0.929
6.255	0.413
6.260	0.517
6.265	0.340
6.270	0.509
6.275	1.325
6.280	0.886
6.285	0.480
6.290	1.364
6.295	0.331
6.300	0.800
6.305	0.394
6.310	0.314
6.315	0.709
6.320	0.543
6.325	0.515
6.330	0.398
6.335	0.947
6.340	0.365
6.345	0.806
6.350	1.110
6.355	0.439
6.360	0.739
6.365	0.274
6.370	0.446
6.375	0.932
6.380	0.646
6.385	0.656
6.390	0.684
6.395	0.947
6.400	0.797
6.405	0.172
6.410	0.223
6.415	0.741
6.420	0.399
6.425	0.665
6.430	0.355
6.435	0.860
6.440	0.294
6.445	0.889
6.450	0.420
6.455	0.476
6.460	0.805
6.465	0.494
6.470	0.870
6.475	0.848
6.480	1.049
6.485	0.293
6.490	0.668
6.495	0.757
6.500	0.758
6.505	0.389
6.510	1.175
6.515	0.599
6.520	0.441
6.525	0.094
6.530	1.035
6.535	0.542
6.540	0.571
6.545	0.434
6.550	0.249
6.555	0.678
6.560	1.002
6.565	0.658
6.570	0.410
6.575	0.958
6.580	0.174
6.585	0.822
6.590	0.581
6.595	0.523
6.600	0.710
6.605	0.923
6.610	0.649
6.615	0.746
6.620	0.523
6.625	0.877
6.630	0.638
6.635	0.291
6.640	0.487
6.645	0.627
6.650	0.245
6.655	0.133
6.660	0.208
6.665	0.867
6.670	0.708
6.675	0.873
6.680	0.786
6.685	0.612
6.690	0.588
6.695	1.375
6.700	0.484
6.705	0.031
6.710	0.807
6.715	0.319
6.720	0.898
6.725	0.580
6.730	0.409
6.735	0.639
6.740	0.932
6.745	0.202
6.750	0.265
6.755	0.497
6.760	1.322
6.765	1.844
6.770	0.586
6.775	1.047
6.780	0.438
6.785	0.810
6.790	0.562
6.795	0.991
6.800	0.686
6.805	0.233
6.810	0.089
6.815	0.627
6.820	0.157
6.825	0.432
6.830	1.058
6.835	0.819
6.840	0.927
6.845	0.188
6.850	0.206
6.855	0.410
6.860	0.357
6.865	0.549
6.870	0.379
6.875	0.967
6.880	0.805
6.885	0.640
6.890	0.718
6.895	0.416
6.900	0.818
6.905	0.903
6.910	0.726
6.915	0.795
6.920	0.510
6.925	0.877
6.930	0.643
6.935	0.842
6.940	0.838
6.945	1.021
6.950	0.435
6.955	1.104
6.960	0.686
6.965	0.582
6.970	1.269
6.975	0.830
6.980	0.074
6.985	0.648
6.990	0.689
6.995	0.543
7.000	0.434
7.005	0.188
7.010	0.250
7.015	0.596
7.020	0.627
7.025	1.140
7.030	0.345
7.035	0.453
7.040	0.591
7.045	0.860
7.050	0.312
7.055	1.002
7.060	0.449
7.065	0.333
7.070	0.930
7.075	1.339
7.080	0.529
7.085	0.722
7.090	0.519
7.095	0.858
7.100	0.803
7.105	0.912
7.110	0.812
7.115	0.696
7.120	0.531
7.125	1.194
7.130	0.835
7.135	0.315
7.140	0.167
7.145	1.078
7.150	0.996
7.155	0.365
7.160	0.297
7.165	0.585
7.170	0.239
7.175	0.631
7.180	0.784
7.185	0.220
7.190	0.716
7.195	0.869
7.200	0.947
7.205	1.009
7.210	0.879
7.215	1.226
7.220	1.016
7.225	0.525
7.230	0.522
7.235	0.369
7.240	0.536
7.245	0.502
7.250	0.560
7.255	0.373
7.260	0.926
7.265	0.147
7.270	0.181
7.275	0.527
7.280	1.061
7.285	0.697
7.290	0.934
7.295	0.710
7.300	1.002
7.305	0.819
7.310	0.063
7.315	0.272
7.320	1.045
7.325	0.856
7.330	0.473
7.335	0.736
7.340	0.695
7.345	0.793
7.350	0.622
7.355	0.213
7.360	0.415
7.365	0.539
7.370	0.508
7.375	0.304
7.380	1.100
7.385	0.668
7.390	0.787
7.395	0.862
7.400	0.358
7.405	0.144
7.410	0.865
7.415	0.279
7.420	1.004
7.425	0.622
7.430	1.071
7.435	0.767
7.440	0.512
7.445	0.577
7.450	0.519
7.455	0.434
7.460	0.363
7.465	0.455
7.470	1.460
7.475	0.892
7.480	0.405
7.485	0.643
7.490	0.129
7.495	1.245
7.500	1.194
7.505	0.664
7.510	0.429
7.515	0.441
7.520	0.827
7.525	0.624
7.530	0.460
7.535	0.686
7.540	0.761
7.545	0.335
7.550	1.163
7.555	0.432
7.560	0.608
7.565	0.951
7.570	0.556
7.575	0.955
7.580	0.821
7.585	0.176
7.590	0.561
7.595	1.044
7.600	1.384
7.605	0.217
7.610	1.251
7.615	0.270
7.620	0.509
7.625	0.151
7.630	0.072
7.635	0.153
7.640	0.769
7.645	0.629
7.650	0.252
7.655	0.506
7.660	0.743
7.665	0.409
7.670	0.538
7.675	0.945
7.680	0.840
7.685	1.003
7.690	0.576
7.695	0.607
7.700	0.379
7.705	0.434
7.710	0.274
7.715	0.308
7.720	0.935
7.725	0.536
7.730	0.506
7.735	0.742
7.740	0.759
7.745	0.386
7.750	0.868
7.755	0.447
7.760	0.570
7.765	0.854
7.770	0.893
7.775	0.275
7.780	0.316
7.785	0.305
7.790	0.913
7.795	1.158
7.800	0.492
7.805	0.506
7.810	0.825
7.815	1.026
7.820	0.385
7.825	0.590
7.830	0.371
7.835	0.304
7.840	0.297
7.845	0.617
7.850	0.372
7.855	1.003
7.860	0.426
7.865	0.326
7.870	0.267
7.875	0.962
7.880	0.218
7.885	1.131
7.890	1.280
7.895	0.604
7.900	0.413
7.905	0.477
7.910	0.235
7.915	0.807
7.920	0.720
7.925	0.109
7.930	0.417
7.935	0.183
7.940	0.372
7.945	0.948
7.950	0.597
7.955	0.842
7.960	0.722
7.965	0.789
7.970	0.243
7.975	0.960
7.980	0.546
7.985	0.538
7.990	0.572
7.995	0.634
8.000	1.074
8.005	1.148
8.010	0.298
8.015	0.602
8.020	0.654
8.025	0.834
8.030	0.232
8.035	0.291
8.040	0.209
8.045	0.280
8.050	0.358
8.055	0.271
8.060	0.196
8.065	0.287
8.070	1.052
8.075	0.495
8.080	0.193
8.085	0.642
8.090	0.437
8.095	0.047
8.100	0.802
8.105	1.109
8.110	0.263
8.115	0.270
8.120	0.495
8.125	0.639
8.130	0.419
8.135	0.655
8.140	0.469
8.145	0.698
8.150	0.961
8.155	0.740
8.160	0.094
8.165	0.488
8.170	0.256
8.175	0.622
8.180	0.075
8.185	0.488
8.190	0.698
8.194	0.470
8.199	1.093
8.204	0.465
8.209	0.240
8.214	0.620
8.219	1.296
8.224	0.164
8.229	0.623
8.234	0.564
8.239	0.709
8.244	1.057
8.249	1.156
8.254	0.518
8.259	0.736
8.264	0.353
8.269	0.016
8.274	0.734
8.279	1.158
8.284	0.966
8.289	0.080
8.294	1.024
8.299	0.741
8.304	0.485
8.309	0.546
8.314	0.471
8.319	0.650
8.324	0.416
8.329	0.748
8.334	0.336
8.339	1.672
8.344	0.287
8.349	0.606
8.354	0.207
8.359	0.732
8.364	0.828
8.369	0.150
8.374	1.111
8.379	0.498
8.384	0.115
8.389	0.566
8.394	0.543
8.399	0.551
8.404	0.767
8.409	0.304
8.414	0.904
8.419	0.793
8.424	0.511
8.429	0.710
8.434	0.484
8.439	0.805
8.444	0.603
8.449	0.413
8.454	0.543
8.459	0.576
8.464	0.412
8.469	0.477
8.474	0.551
8.479	0.768
8.484	0.534
8.489	0.872
8.494	0.643
8.499	0.309
8.504	0.485
8.509	0.412
8.514	0.342
8.519	0.172
8.524	1.067
8.529	0.847
8.534	0.266
8.539	0.893
8.544	0.574
8.549	0.234
8.554	0.163
8.559	0.188
8.564	0.354
8.569	0.209
8.574	0.789
8.579	0.447
8.584	0.449
8.589	0.804
8.594	1.098
8.599	0.459
8.604	1.112
8.609	1.308
8.614	0.898
8.619	0.520
8.624	0.574
8.629	0.704
8.634	0.201
8.639	0.116
8.644	1.888
8.649	0.526
8.654	0.150
8.659	1.095
8.664	0.951
8.669	0.769
8.674	1.183
8.679	0.642
8.684	0.518
8.689	0.460
8.694	0.576
8.699	0.723
8.704	0.699
8.709	1.171
8.714	0.487
8.719	0.439
8.724	0.631
8.729	1.057
8.734	1.325
8.739	0.282
8.744	0.928
8.749	0.425
8.754	0.656
8.759	0.293
8.764	0.321
8.769	1.011
8.774	0.264
8.779	1.027
8.784	0.789
8.789	0.714
8.794	0.634
8.799	0.963
8.804	0.488
8.809	0.473
8.814	0.134
8.819	0.871
8.824	1.421
8.829	1.206
8.834	0.424
8.839	0.357
8.844	0.468
8.849	0.337
8.854	0.766
8.859	0.730
8.864	0.286
8.869	0.893
8.874	0.500
8.879	0.461
8.884	0.333
8.889	0.580
8.894	0.401
8.899	0.926
8.904	0.515
8.909	0.427
8.914	0.441
8.919	0.447
8.924	1.122
8.929	1.089
8.934	1.070
8.939	1.239
8.944	0.842
8.949	1.119
8.954	0.586
8.959	1.256
8.964	0.810
8.969	0.348
8.974	0.803
8.979	0.504
8.984	0.657
8.989	1.487
8.994	0.853
8.999	0.379
9.004	1.334
9.009	0.501
9.014	0.243
9.019	0.827
9.024	0.568
9.029	1.391
9.034	0.329
9.039	0.563
9.044	0.762
9.049	0.318
9.054	0.513
9.059	0.747
9.064	0.252
9.069	0.142
9.074	0.378
9.079	0.499
9.084	1.024
9.089	0.259
9.094	0.964
9.099	1.074
9.104	0.626
9.109	1.495
9.114	0.157
9.119	1.402
9.124	0.930
9.129	0.708
9.134	0.243
9.139	0.955
9.144	0.624
9.149	0.097
9.154	1.170
9.159	0.174
9.164	0.525
9.169	0.209
9.174	0.584
9.179	0.707
9.184	0.649
9.189	1.170
9.194	0.400
9.199	0.206
9.204	0.767
9.209	0.527
9.214	0.421
9.219	0.065
9.224	1.132
9.229	0.511
9.234	0.554
9.239	0.088
9.244	0.522
9.249	0.274
9.254	0.245
9.259	0.658
9.264	1.241
9.269	0.802
9.274	0.541
9.279	0.811
9.284	1.577
9.289	1.148
9.294	0.425
9.299	1.067
9.304	0.680
9.309	0.464
9.314	1.069
9.319	0.517
9.324	0.321
9.329	0.279
9.334	0.933
9.339	0.643
9.344	0.266
9.349	0.596
9.354	0.727
9.359	0.551
9.364	1.009
9.369	1.093
9.374	0.319
9.379	0.512
9.384	0.937
9.389	0.714
9.394	0.926
9.399	1.208
9.404	0.416
9.409	0.517
9.414	1.536
9.419	0.303
9.424	0.462
9.429	0.628
9.434	1.383
9.439	0.985
9.444	1.213
9.449	1.193
9.454	0.338
9.459	1.033
9.464	0.630
9.469	0.617
9.474	0.964
9.479	0.130
9.484	1.412
9.489	0.417
9.494	0.895
9.499	0.249
9.504	0.277
9.509	0.516
9.514	0.663
9.519	0.860
9.524	0.834
9.529	0.753
9.534	0.219
9.539	0.376
9.544	0.179
9.549	0.235
9.554	0.579
9.559	1.100
9.564	1.201
9.569	1.213
9.574	0.970
9.579	0.756
9.584	0.327
9.589	0.606
9.594	0.660
9.599	0.955
9.604	0.199
9.609	1.145
9.614	0.642
9.619	0.963
9.624	0.241
9.629	0.735
9.634	1.100
9.639	0.259
9.644	0.500
9.649	0.387
9.654	1.395
9.659	1.133
9.664	0.432
9.669	0.867
9.674	0.578
9.679	0.208
9.684	0.074
9.689	0.301
9.694	1.103
9.699	0.273
9.704	0.372
9.709	0.824
9.714	0.051
9.719	0.989
9.724	0.326
9.729	0.089
9.734	0.415
9.739	0.702
9.744	0.438
9.749	0.437
9.754	1.246
9.759	0.524
9.764	0.431
9.769	1.318
9.774	0.301
9.779	0.420
9.784	0.778
9.789	0.938
9.794	0.057
9.799	0.338
9.804	1.555
9.809	0.417
9.814	0.510
9.819	1.352
9.824	0.446
9.829	0.762
9.834	0.755
9.839	0.221
9.844	0.211
9.849	0.230
9.854	0.717
9.859	1.302
9.864	1.615
9.869	0.612
9.874	0.765
9.879	0.168
9.884	0.299
9.889	0.486
9.894	0.847
9.899	0.988
9.904	0.974
9.909	0.972
9.914	0.365
9.919	0.843
9.924	0.426
9.929	0.999
9.934	1.890
9.939	1.194
9.944	0.564
9.949	0.099
9.954	0.609
9.959	0.441
9.964	0.420
9.969	0.110
9.974	0.428
9.979	0.252
9.984	0.429
9.989	0.850
9.994	0.607
[truncated: 1 more rows]
