# Supplementary material for: Chemometric Analysis of a Ternary Mixture of Caffeine, Quinic Acid, and Nicotinic Acid by Terahertz Spectroscopy
Source: ACS Omega. 2022 Sep 27;7(40):35783–91. doi: 10.1021/acsomega.2c03808 (PMC9558605; doi:10.1021/acsomega.2c03808)
Supplement: Supplementary file 2 — ao2c03808_si_002.zip [file ao2c03808_si_002.zip › data_and_codes/extended_data/id0-48_run001/fda-9-1.csv]

0.000	2555.915
0.005	762.370
0.010	681.775
0.015	1166.972
0.020	1690.868
0.025	113.642
0.030	663.871
0.035	814.523
0.040	682.765
0.045	1351.831
0.050	1019.177
0.055	1459.588
0.060	515.232
0.065	292.702
0.070	747.599
0.075	540.937
0.080	426.343
0.085	304.880
0.090	586.570
0.095	852.957
0.100	979.845
0.105	2094.407
0.110	2820.773
0.115	2536.353
0.120	4365.435
0.125	3370.277
0.130	1783.106
0.135	2792.017
0.140	2892.734
0.145	2986.115
0.150	2648.669
0.155	2787.553
0.160	2751.918
0.165	2757.313
0.170	2874.736
0.175	4431.861
0.180	5209.582
0.185	4704.210
0.190	5518.936
0.195	6842.472
0.200	7175.863
0.205	6262.270
0.210	6409.367
0.215	5827.112
0.220	6948.507
0.225	6662.750
0.230	7576.942
0.235	9244.914
0.240	8860.195
0.245	8632.443
0.250	8511.086
0.255	8568.680
0.260	8217.261
0.265	8903.422
0.270	8764.698
0.275	10245.696
0.280	9525.337
0.285	8518.202
0.290	9082.257
0.295	9887.037
0.300	9713.681
0.305	9550.287
0.310	10497.005
0.315	10182.540
0.320	10686.962
0.325	10434.912
0.330	10897.339
0.335	9986.253
0.340	9849.432
0.345	9539.637
0.350	10331.400
0.355	10250.624
0.360	9336.509
0.365	10296.929
0.370	11088.936
0.375	10982.962
0.380	10060.797
0.385	10455.023
0.390	10301.856
0.395	10557.862
0.400	10078.622
0.405	10454.734
0.410	10447.869
0.415	10434.781
0.420	10018.779
0.425	9832.693
0.430	9992.319
0.435	9364.398
0.440	9281.927
0.445	9944.233
0.450	10153.172
0.455	9417.749
0.460	10035.229
0.465	9469.801
0.470	9500.134
0.475	9556.378
0.480	9670.415
0.485	9940.313
0.490	9953.047
0.495	9732.024
0.500	9607.138
0.505	9854.020
0.510	9796.369
0.515	9838.324
0.520	9745.217
0.525	9643.126
0.530	9323.291
0.535	9298.923
0.540	9695.034
0.545	9344.258
0.550	8212.030
0.555	5693.467
0.560	3861.954
0.565	7430.733
0.570	8435.719
0.575	8741.662
0.580	9175.701
0.585	9042.589
0.590	8893.451
0.595	9157.347
0.600	9351.869
0.605	8892.372
0.610	9162.848
0.615	9244.070
0.620	8910.364
0.625	8889.887
0.630	8860.683
0.635	8783.558
0.640	8574.355
0.645	8522.135
0.650	8248.417
0.655	8572.051
0.660	8239.095
0.665	7922.837
0.670	8049.622
0.675	8101.889
0.680	7907.223
0.685	7808.597
0.690	7695.158
0.695	7736.418
0.700	7676.477
0.705	7258.195
0.710	7483.145
0.715	7442.602
0.720	7265.381
0.725	7328.507
0.730	7166.581
0.735	7130.129
0.740	7196.481
0.745	6609.709
0.750	5318.492
0.755	3686.916
0.760	5780.247
0.765	6346.119
0.770	6370.348
0.775	6555.611
0.780	6549.695
0.785	6344.733
0.790	6181.893
0.795	6359.162
0.800	6136.618
0.805	6026.261
0.810	6016.105
0.815	5954.284
0.820	5988.098
0.825	5964.889
0.830	5733.730
0.835	5854.912
0.840	5961.951
0.845	5687.104
0.850	5677.995
0.855	5859.682
0.860	5704.592
0.865	5717.499
0.870	5625.211
0.875	5599.641
0.880	5602.179
0.885	5455.179
0.890	5364.394
0.895	5427.463
0.900	5204.198
0.905	5057.295
0.910	5165.983
0.915	5005.340
0.920	4836.677
0.925	4850.116
0.930	4861.991
0.935	4841.924
0.940	4795.195
0.945	4665.829
0.950	4746.060
0.955	4753.368
0.960	4586.058
0.965	4556.585
0.970	4525.800
0.975	4527.632
0.980	4224.525
0.985	3962.552
0.990	2709.355
0.995	3564.152
1.000	3881.329
1.005	4247.561
1.010	4225.512
1.015	3969.132
1.020	4019.139
1.025	4054.799
1.030	3964.604
1.035	3805.133
1.040	3745.663
1.045	3814.458
1.050	3782.734
1.055	3562.149
1.060	3652.529
1.065	3672.219
1.070	3552.751
1.075	3407.092
1.080	3370.206
1.085	3177.470
1.090	2691.228
1.095	1335.950
1.100	186.798
1.105	1176.812
1.110	1935.598
1.115	1073.999
1.120	1981.294
1.125	2718.821
1.130	2962.171
1.135	2972.050
1.140	2872.893
1.145	2797.599
1.150	2403.522
1.155	1374.078
1.160	969.941
1.165	141.743
1.170	803.335
1.175	1971.899
1.180	2470.274
1.185	2707.028
1.190	2823.096
1.195	2720.791
1.200	2729.399
1.205	2338.373
1.210	875.747
1.215	1868.099
1.220	2415.298
1.225	2360.187
1.230	1299.820
1.235	1699.942
1.240	2381.414
1.245	2713.532
1.250	2716.211
1.255	2765.565
1.260	2745.149
1.265	2663.815
1.270	2749.109
1.275	2673.124
1.280	2488.510
1.285	2597.939
1.290	2661.405
1.295	2492.661
1.300	2568.829
1.305	2588.195
1.310	2527.402
1.315	2542.272
1.320	2493.556
1.325	2236.037
1.330	2434.222
1.335	2432.148
1.340	2457.916
1.345	2527.895
1.350	2342.728
1.355	2345.185
1.360	2400.044
1.365	2296.114
1.370	2218.433
1.375	2236.478
1.380	2207.760
1.385	2095.411
1.390	2051.451
1.395	1983.361
1.400	1884.510
1.405	1588.458
1.410	682.782
1.415	36.521
1.420	1042.474
1.425	1641.405
1.430	1871.071
1.435	2011.524
1.440	2006.578
1.445	1946.107
1.450	2007.184
1.455	2040.569
1.460	1945.767
1.465	1947.440
1.470	1969.887
1.475	1898.901
1.480	1859.104
1.485	1846.393
1.490	1843.142
1.495	1807.432
1.500	1744.278
1.505	1768.482
1.510	1773.169
1.515	1715.607
1.520	1696.878
1.525	1734.156
1.530	1710.586
1.535	1671.728
1.540	1645.525
1.545	1566.738
1.550	1625.838
1.555	1579.237
1.560	1553.944
1.565	1602.950
1.570	1552.391
1.575	1484.214
1.580	1502.671
1.585	1478.191
1.590	1365.955
1.595	1305.852
1.600	1106.210
1.605	382.341
1.610	687.536
1.615	1097.200
1.620	1221.809
1.625	1230.796
1.630	1186.536
1.635	1164.390
1.640	1135.016
1.645	1030.572
1.650	945.098
1.655	765.924
1.660	294.294
1.665	67.406
1.670	44.578
1.675	70.351
1.680	124.572
1.685	471.949
1.690	711.501
1.695	813.400
1.700	801.898
1.705	726.455
1.710	515.216
1.715	109.736
1.720	44.809
1.725	70.537
1.730	365.444
1.735	652.473
1.740	793.137
1.745	860.917
1.750	900.221
1.755	881.419
1.760	863.251
1.765	502.626
1.770	628.372
1.775	783.254
1.780	832.209
1.785	812.697
1.790	768.439
1.795	550.414
1.800	193.507
1.805	401.399
1.810	672.616
1.815	758.806
1.820	777.562
1.825	788.435
1.830	783.102
1.835	767.954
1.840	751.188
1.845	745.668
1.850	721.998
1.855	686.141
1.860	633.448
1.865	470.494
1.870	116.077
1.875	122.867
1.880	446.297
1.885	599.081
1.890	644.355
1.895	669.585
1.900	675.535
1.905	659.376
1.910	623.873
1.915	564.960
1.920	255.230
1.925	25.104
1.930	372.317
1.935	545.987
1.940	607.352
1.945	626.770
1.950	628.642
1.955	630.032
1.960	626.496
1.965	617.211
1.970	619.590
1.975	620.682
1.980	608.388
1.985	607.527
1.990	601.862
1.995	589.324
2.000	582.538
2.005	576.970
2.010	571.389
2.015	567.642
2.020	464.248
2.025	502.047
2.030	519.965
2.035	495.354
2.040	390.977
2.045	107.072
2.050	292.265
2.055	430.530
2.060	474.153
2.065	479.981
2.070	465.101
2.075	366.629
2.080	173.546
2.085	363.055
2.090	442.086
2.095	464.847
2.100	472.136
2.105	472.390
2.110	464.573
2.115	464.086
2.120	458.965
2.125	452.145
2.130	441.118
2.135	431.500
2.140	419.025
2.145	396.146
2.150	366.258
2.155	333.816
2.160	253.441
2.165	75.275
2.170	12.813
2.175	107.896
2.180	220.892
2.185	274.265
2.190	271.551
2.195	146.071
2.200	21.239
2.205	63.357
2.210	189.512
2.215	245.813
2.220	148.278
2.225	26.326
2.230	41.568
2.235	173.268
2.240	256.711
2.245	279.878
2.250	269.087
2.255	262.740
2.260	196.103
2.265	45.046
2.270	23.546
2.275	62.411
2.280	171.712
2.285	241.807
2.290	271.714
2.295	281.574
2.300	285.345
2.305	283.751
2.310	281.803
2.315	273.704
2.320	247.648
2.325	227.959
2.330	240.669
2.335	235.668
2.340	223.410
2.345	157.217
2.350	25.182
2.355	124.646
2.360	173.200
2.365	161.183
2.370	59.763
2.375	87.836
2.380	146.248
2.385	147.182
2.390	65.823
2.395	8.936
2.400	14.839
2.405	76.833
2.410	138.860
2.415	167.340
2.420	181.436
2.425	184.457
2.430	174.229
2.435	153.764
2.440	176.141
2.445	179.611
2.450	148.140
2.455	144.474
2.460	103.922
2.465	23.978
2.470	17.600
2.475	49.719
2.480	112.947
2.485	148.940
2.490	165.334
2.495	170.629
2.500	172.069
2.505	173.765
2.510	169.891
2.515	168.579
2.520	167.463
2.525	166.401
2.530	164.344
2.535	162.614
2.540	160.629
2.545	158.823
2.550	156.674
2.555	151.558
2.560	149.882
2.565	149.187
2.570	131.551
2.575	122.145
2.580	132.939
2.585	137.225
2.590	134.674
2.595	129.110
2.600	125.098
2.605	120.967
2.610	114.519
2.615	105.624
2.620	96.730
2.625	82.495
2.630	43.701
2.635	10.923
2.640	4.708
2.645	3.828
2.650	3.271
2.655	17.148
2.660	28.495
2.665	33.910
2.670	13.503
2.675	46.335
2.680	72.586
2.685	74.602
2.690	38.157
2.695	26.406
2.700	69.905
2.705	88.653
2.710	95.797
2.715	98.854
2.720	99.583
2.725	98.719
2.730	96.927
2.735	94.564
2.740	90.649
2.745	82.349
2.750	76.455
2.755	69.189
2.760	60.043
2.765	41.542
2.770	10.194
2.775	3.020
2.780	2.304
2.785	4.491
2.790	17.590
2.795	30.011
2.800	46.222
2.805	58.578
2.810	67.715
2.815	74.353
2.820	78.879
2.825	79.362
2.830	79.053
2.835	79.215
2.840	79.446
2.845	80.194
2.850	77.751
2.855	75.146
2.860	73.006
2.865	70.752
2.870	66.292
2.875	65.517
2.880	38.948
2.885	9.079
2.890	8.114
2.895	17.663
2.900	40.807
2.905	53.685
2.910	59.276
2.915	64.112
2.920	63.404
2.925	63.326
2.930	63.709
2.935	60.923
2.940	56.342
2.945	53.516
2.950	49.354
2.955	44.964
2.960	38.309
2.965	17.327
2.970	5.018
2.975	0.856
2.980	4.132
2.985	7.718
2.990	16.394
2.995	25.315
3.000	19.080
3.005	8.644
3.010	1.646
3.015	1.275
3.020	1.763
3.025	4.891
3.030	8.548
3.035	15.911
3.040	20.681
3.045	9.715
3.050	6.875
3.055	10.511
3.060	22.047
3.065	29.484
3.070	33.086
3.075	34.819
3.080	36.964
3.085	36.343
3.090	35.961
3.095	34.379
3.100	35.529
3.105	34.939
3.110	35.480
3.115	34.774
3.120	33.158
3.125	30.717
3.130	14.266
3.135	5.133
3.140	0.763
3.145	4.215
3.150	8.557
3.155	15.080
3.160	20.649
3.165	11.085
3.170	3.393
3.175	2.751
3.180	7.933
3.185	8.193
3.190	2.904
3.195	15.267
3.200	21.230
3.205	23.659
3.210	27.059
3.215	17.063
3.220	13.841
3.225	20.702
3.230	22.457
3.235	9.567
3.240	3.041
3.245	15.704
3.250	20.640
3.255	23.775
3.260	25.511
3.265	25.208
3.270	25.576
3.275	25.715
3.280	24.598
3.285	22.007
3.290	21.842
3.295	22.349
3.300	22.485
3.305	21.004
3.310	21.328
3.315	21.183
3.320	19.286
3.325	18.335
3.330	8.440
3.335	1.546
3.340	1.155
3.345	4.367
3.350	7.302
3.355	13.415
3.360	16.288
3.365	17.049
3.370	18.993
3.375	18.682
3.380	19.436
3.385	19.116
3.390	19.088
3.395	18.932
3.400	17.475
3.405	16.056
3.410	17.944
3.415	18.501
3.420	18.015
3.425	17.945
3.430	18.974
3.435	17.744
3.440	18.046
3.445	17.813
3.450	17.772
3.455	17.809
3.460	17.499
3.465	18.320
3.470	17.559
3.475	14.983
3.480	15.888
3.485	15.201
3.490	14.452
3.495	15.002
3.500	12.100
3.505	5.924
3.510	10.767
3.515	10.325
3.520	10.780
3.525	11.519
3.530	12.475
3.535	13.458
3.540	7.540
3.545	3.502
3.550	4.686
3.555	9.828
3.560	11.939
3.565	13.618
3.570	12.805
3.575	12.605
3.580	11.875
3.585	11.539
3.590	10.529
3.595	7.890
3.600	4.562
3.605	1.433
3.610	1.034
3.615	2.219
3.620	1.238
3.625	3.312
3.630	6.030
3.635	7.248
3.640	6.931
3.645	5.220
3.650	0.120
3.655	1.122
3.660	1.180
3.665	0.857
3.670	1.620
3.675	1.916
3.680	4.556
3.685	4.866
3.690	4.322
3.695	4.914
3.700	2.043
3.705	4.458
3.710	6.337
3.715	7.348
3.720	7.765
3.725	7.068
3.730	5.910
3.735	6.933
3.740	7.017
3.745	6.797
3.750	8.198
3.755	9.356
3.760	8.531
3.765	7.919
3.770	7.884
3.775	7.728
3.780	8.388
3.785	6.481
3.790	6.024
3.795	4.757
3.800	0.799
3.805	1.454
3.810	0.415
3.815	0.466
3.820	1.660
3.825	0.394
3.830	1.812
3.835	3.072
3.840	4.061
3.845	4.768
3.850	5.358
3.855	7.258
3.860	5.659
3.865	3.163
3.870	5.602
3.875	5.318
3.880	6.389
3.885	7.035
3.890	6.407
3.895	6.748
3.900	6.889
3.905	6.788
3.910	6.073
3.915	5.268
3.920	5.921
3.925	6.164
3.930	2.750
3.935	3.622
3.940	4.377
3.945	5.027
3.950	4.149
3.955	2.153
3.960	1.268
3.965	0.996
3.970	1.085
3.975	0.445
3.980	0.183
3.985	0.976
3.990	0.537
3.995	0.390
4.000	1.096
4.005	0.905
4.010	1.314
4.015	0.846
4.020	1.928
4.025	3.275
4.030	2.689
4.035	2.252
4.040	3.016
4.045	3.810
4.050	4.284
4.055	3.838
4.060	2.095
4.065	2.821
4.070	3.363
4.075	3.287
4.080	2.795
4.085	3.577
4.090	3.063
4.095	3.473
4.100	3.473
4.105	4.942
4.110	3.762
4.115	4.339
4.120	3.189
4.125	4.771
4.130	2.974
4.135	3.053
4.140	3.559
4.145	3.490
4.150	2.925
4.155	3.604
4.160	2.629
4.165	0.615
4.170	0.538
4.175	0.359
4.180	1.921
4.185	1.611
4.190	0.695
4.195	1.473
4.200	0.513
4.205	1.073
4.210	0.855
4.215	1.175
4.220	1.503
4.225	1.016
4.230	0.389
4.235	1.624
4.240	1.526
4.245	0.823
4.250	0.131
4.255	0.469
4.260	2.106
4.265	3.017
4.270	4.075
4.275	3.102
4.280	3.197
4.285	2.815
4.290	3.983
4.295	3.308
4.300	3.263
4.305	3.547
4.310	3.157
4.315	2.485
4.320	2.645
4.325	2.928
4.330	3.747
4.335	2.218
4.340	3.744
4.345	2.735
4.350	4.005
4.355	2.091
4.360	2.542
4.365	3.397
4.370	2.033
4.375	3.009
4.380	2.654
4.385	2.894
4.390	3.057
4.395	3.344
4.400	2.695
4.405	3.636
4.410	3.199
4.415	2.448
4.420	1.962
4.425	2.150
4.430	2.050
4.435	2.600
4.440	2.125
4.445	1.681
4.450	2.451
4.455	1.259
4.460	1.919
4.465	0.810
4.470	0.447
4.475	0.530
4.480	0.437
4.485	1.791
4.490	0.658
4.495	0.625
4.500	0.685
4.505	0.638
4.510	0.482
4.515	0.214
4.520	0.647
4.525	0.616
4.530	0.681
4.535	0.404
4.540	0.637
4.545	0.646
4.550	1.014
4.555	0.204
4.560	1.339
4.565	0.886
4.570	0.479
4.575	1.942
4.580	2.069
4.585	0.983
4.590	0.572
4.595	1.484
4.600	0.202
4.605	0.422
4.610	0.372
4.615	0.884
4.620	0.343
4.625	0.418
4.630	0.454
4.635	1.750
4.640	1.113
4.645	1.189
4.650	0.868
4.655	1.225
4.660	1.853
4.665	0.939
4.670	2.002
4.675	1.263
4.680	1.429
4.685	1.676
4.690	1.889
4.695	1.288
4.700	0.144
4.705	0.716
4.710	0.441
4.715	1.401
4.720	1.785
4.725	0.084
4.730	1.293
4.735	0.484
4.740	0.093
4.745	0.431
4.750	0.597
4.755	0.985
4.760	1.970
4.765	1.227
4.770	1.880
4.775	0.829
4.780	1.368
4.785	0.973
4.790	2.324
4.795	0.848
4.800	0.787
4.805	0.588
4.810	0.769
4.815	1.810
4.820	0.587
4.825	0.712
4.830	0.659
4.835	0.411
4.840	0.954
4.845	0.638
4.850	1.312
4.855	0.652
4.860	0.595
4.865	0.710
4.870	1.836
4.875	0.620
4.880	0.984
4.885	1.292
4.890	0.961
4.895	0.618
4.900	1.101
4.905	0.868
4.910	0.516
4.915	0.747
4.920	1.647
4.925	1.575
4.930	0.427
4.935	1.138
4.940	0.260
4.945	1.825
4.950	1.022
4.955	0.466
4.960	0.372
4.965	0.640
4.970	1.383
4.975	1.099
4.980	1.092
4.985	0.636
4.990	1.406
4.995	0.456
5.000	0.684
5.005	0.573
5.010	0.511
5.015	0.259
5.020	0.285
5.025	0.888
5.030	0.577
5.035	0.434
5.040	0.601
5.045	0.724
5.050	0.709
5.055	0.285
5.060	1.339
5.065	0.711
5.070	1.423
5.075	0.918
5.080	1.627
5.085	1.084
5.090	0.428
5.095	1.132
5.100	1.330
5.105	1.035
5.110	0.873
5.115	0.712
5.120	0.679
5.125	0.681
5.130	0.196
5.135	0.905
5.140	1.189
5.145	1.550
5.150	1.437
5.155	0.487
5.160	0.986
5.165	0.969
5.170	0.498
5.175	1.642
5.180	0.846
5.185	1.993
5.190	1.409
5.195	0.402
5.200	1.228
5.205	0.556
5.210	0.265
5.215	0.470
5.220	0.178
5.225	0.784
5.230	1.556
5.235	1.021
5.240	0.894
5.245	1.712
5.250	0.517
5.255	1.025
5.260	1.766
5.265	1.363
5.270	1.341
5.275	0.347
5.280	0.913
5.285	0.633
5.290	0.874
5.295	1.119
5.300	0.512
5.305	1.184
5.310	1.184
5.315	0.440
5.320	1.738
5.325	1.554
5.330	0.162
5.335	0.085
5.340	1.664
5.345	0.593
5.350	1.049
5.355	1.336
5.360	0.459
5.365	1.217
5.370	0.805
5.375	1.396
5.380	0.942
5.385	1.110
5.390	0.786
5.395	0.568
5.400	0.935
5.405	1.198
5.410	0.766
5.415	1.064
5.420	2.580
5.425	1.966
5.430	1.591
5.435	1.199
5.440	0.504
5.445	0.833
5.450	1.587
5.455	0.891
5.460	1.287
5.465	0.470
5.470	1.850
5.475	1.288
5.480	1.472
5.485	1.287
5.490	1.290
5.495	0.993
5.500	0.317
5.505	1.836
5.510	1.563
5.515	0.363
5.520	1.070
5.525	1.232
5.530	0.971
5.535	0.482
5.540	1.975
5.545	0.975
5.550	0.884
5.555	0.840
5.560	0.670
5.565	1.236
5.570	0.450
5.575	0.547
5.580	1.358
5.585	0.365
5.590	1.034
5.595	0.611
5.600	1.407
5.605	1.258
5.610	1.570
5.615	0.954
5.620	0.974
5.625	0.532
5.630	0.161
5.635	0.789
5.640	0.230
5.645	0.785
5.650	0.639
5.655	0.601
5.660	0.357
5.665	0.263
5.670	0.440
5.675	0.478
5.680	0.346
5.685	0.418
5.690	1.273
5.695	0.723
5.700	0.956
5.705	1.076
5.710	1.128
5.715	0.754
5.720	0.544
5.725	0.726
5.730	0.785
5.735	1.257
5.740	0.497
5.745	0.961
5.750	0.597
5.755	0.396
5.760	1.394
5.765	0.273
5.770	1.115
5.775	0.713
5.780	1.328
5.785	0.370
5.790	0.708
5.795	0.436
5.800	1.509
5.805	0.514
5.810	0.657
5.815	0.583
5.820	0.687
5.825	0.343
5.830	1.302
5.835	0.298
5.840	0.661
5.845	0.981
5.850	0.372
5.855	0.339
5.860	0.890
5.865	1.011
5.870	1.385
5.875	1.217
5.880	1.349
5.885	0.172
5.890	0.662
5.895	0.451
5.900	0.677
5.905	0.428
5.910	0.541
5.915	0.780
5.920	0.560
5.925	0.134
5.930	0.505
5.935	0.178
5.940	0.549
5.945	0.616
5.950	1.387
5.955	0.537
5.960	1.188
5.965	0.817
5.970	1.186
5.975	1.140
5.980	0.301
5.985	0.211
5.990	0.975
5.995	0.603
6.000	0.798
6.005	0.365
6.010	0.685
6.015	0.445
6.020	0.676
6.025	0.692
6.030	1.300
6.035	0.839
6.040	0.370
6.045	0.717
6.050	0.526
6.055	0.825
6.060	0.522
6.065	0.673
6.070	0.709
6.075	0.998
6.080	0.246
6.085	1.129
6.090	0.521
6.095	0.688
6.100	0.275
6.105	0.206
6.110	0.350
6.115	0.528
6.120	0.791
6.125	1.637
6.130	0.094
6.135	0.242
6.140	0.857
6.145	1.119
6.150	0.391
6.155	0.758
6.160	0.239
6.165	0.433
6.170	0.168
6.175	1.158
6.180	0.987
6.185	0.633
6.190	1.028
6.195	0.769
6.200	0.586
6.205	0.739
6.210	0.672
6.215	0.579
6.220	1.018
6.225	0.044
6.230	1.275
6.235	0.123
6.240	0.405
6.245	0.846
6.250	0.592
6.255	0.633
6.260	0.654
6.265	0.919
6.270	0.516
6.275	0.353
6.280	0.553
6.285	1.239
6.290	0.289
6.295	0.432
6.300	0.551
6.305	1.404
6.310	0.508
6.315	0.796
6.320	0.284
6.325	0.467
6.330	1.463
6.335	0.317
6.340	0.248
6.345	0.663
6.350	0.190
6.355	0.597
6.360	0.515
6.365	0.444
6.370	0.812
6.375	0.702
6.380	0.199
6.385	0.924
6.390	1.021
6.395	0.709
6.400	0.392
6.405	0.444
6.410	0.826
6.415	0.952
6.420	0.566
6.425	1.149
6.430	0.420
6.435	0.333
6.440	0.429
6.445	0.605
6.450	0.096
6.455	0.630
6.460	0.416
6.465	0.321
6.470	0.719
6.475	0.190
6.480	0.101
6.485	1.278
6.490	0.309
6.495	1.217
6.500	0.715
6.505	0.562
6.510	1.447
6.515	1.167
6.520	0.842
6.525	0.618
6.530	0.449
6.535	0.309
6.540	0.768
6.545	0.511
6.550	0.795
6.555	0.217
6.560	0.321
6.565	0.723
6.570	0.503
6.575	0.488
6.580	1.061
6.585	0.108
6.590	0.924
6.595	0.740
6.600	0.675
6.605	0.577
6.610	0.732
6.615	0.540
6.620	0.515
6.625	0.402
6.630	0.919
6.635	0.790
6.640	0.398
6.645	0.091
6.650	1.282
6.655	0.239
6.660	0.586
6.665	0.559
6.670	0.736
6.675	0.373
6.680	1.289
6.685	0.934
6.690	0.825
6.695	1.027
6.700	1.359
6.705	1.476
6.710	0.731
6.715	0.510
6.720	0.350
6.725	0.472
6.730	0.848
6.735	0.357
6.740	0.629
6.745	0.510
6.750	0.541
6.755	0.376
6.760	0.763
6.765	1.151
6.770	0.466
6.775	0.557
6.780	0.474
6.785	0.743
6.790	0.379
6.795	0.803
6.800	1.142
6.805	1.127
6.810	0.381
6.815	0.102
6.820	0.684
6.825	0.616
6.830	0.897
6.835	1.135
6.840	0.202
6.845	1.096
6.850	1.022
6.855	0.606
6.860	0.133
6.865	0.832
6.870	0.653
6.875	0.957
6.880	0.793
6.885	0.309
6.890	0.775
6.895	0.315
6.900	0.326
6.905	0.504
6.910	0.829
6.915	0.198
6.920	0.628
6.925	0.579
6.930	0.807
6.935	0.880
6.940	1.243
6.945	0.620
6.950	1.041
6.955	0.247
6.960	1.757
6.965	0.878
6.970	0.966
6.975	0.487
6.980	0.762
6.985	0.380
6.990	0.558
6.995	0.772
7.000	1.037
7.005	0.479
7.010	1.240
7.015	0.188
7.020	0.651
7.025	0.241
7.030	0.206
7.035	1.056
7.040	0.573
7.045	0.091
7.050	1.376
7.055	0.273
7.060	0.079
7.065	1.111
7.070	0.274
7.075	0.219
7.080	0.068
7.085	0.974
7.090	0.724
7.095	0.296
7.100	0.975
7.105	0.520
7.110	0.224
7.115	0.891
7.120	0.523
7.125	0.456
7.130	1.675
7.135	0.857
7.140	1.124
7.145	0.562
7.150	0.368
7.155	1.071
7.160	0.969
7.165	0.443
7.170	0.687
7.175	0.316
7.180	0.887
7.185	0.299
7.190	0.794
7.195	0.965
7.200	0.201
7.205	1.111
7.210	0.709
7.215	0.486
7.220	0.263
7.225	0.770
7.230	0.773
7.235	1.070
7.240	0.724
7.245	0.713
7.250	0.764
7.255	0.489
7.260	1.330
7.265	0.712
7.270	0.541
7.275	0.748
7.280	0.540
7.285	1.963
7.290	0.698
7.295	1.353
7.300	0.956
7.305	0.406
7.310	0.624
7.315	0.574
7.320	0.191
7.325	0.735
7.330	0.719
7.335	0.233
7.340	0.831
7.345	0.371
7.350	0.505
7.355	1.224
7.360	0.500
7.365	0.678
7.370	0.317
7.375	0.470
7.380	1.221
7.385	0.460
7.390	1.791
7.395	0.567
7.400	0.215
7.405	0.354
7.410	0.398
7.415	0.359
7.420	0.386
7.425	0.893
7.430	0.474
7.435	0.796
7.440	1.140
7.445	0.518
7.450	0.455
7.455	0.735
7.460	0.318
7.465	0.440
7.470	0.776
7.475	0.980
7.480	0.251
7.485	0.980
7.490	0.914
7.495	0.540
7.500	0.791
7.505	0.842
7.510	0.575
7.515	0.241
7.520	1.200
7.525	0.541
7.530	0.303
7.535	1.630
7.540	1.637
7.545	0.374
7.550	0.260
7.555	1.429
7.560	0.846
7.565	0.402
7.570	0.952
7.575	0.276
7.580	0.604
7.585	0.941
7.590	0.392
7.595	0.715
7.600	0.786
7.605	0.185
7.610	1.344
7.615	0.719
7.620	0.317
7.625	0.782
7.630	0.664
7.635	0.403
7.640	0.870
7.645	0.300
7.650	0.462
7.655	1.248
7.660	0.940
7.665	1.016
7.670	0.316
7.675	0.332
7.680	0.942
7.685	0.320
7.690	0.953
7.695	0.615
7.700	0.536
7.705	0.633
7.710	0.580
7.715	0.842
7.720	0.068
7.725	0.370
7.730	0.665
7.735	0.281
7.740	0.421
7.745	1.111
7.750	1.102
7.755	0.757
7.760	0.462
7.765	0.548
7.770	0.497
7.775	1.878
7.780	0.884
7.785	0.374
7.790	0.569
7.795	0.448
7.800	1.025
7.805	1.121
7.810	0.766
7.815	0.751
7.820	0.447
7.825	0.362
7.830	0.518
7.835	0.803
7.840	0.254
7.845	0.529
7.850	0.249
7.855	0.746
7.860	0.371
7.865	0.256
7.870	0.522
7.875	0.390
7.880	0.196
7.885	0.559
7.890	0.225
7.895	0.594
7.900	0.527
7.905	0.708
7.910	0.546
7.915	1.006
7.920	0.492
7.925	0.106
7.930	0.507
7.935	0.232
7.940	1.120
7.945	0.664
7.950	0.587
7.955	0.964
7.960	0.360
7.965	0.725
7.970	0.345
7.975	0.483
7.980	1.003
7.985	0.078
7.990	0.371
7.995	1.248
8.000	0.835
8.005	0.731
8.010	0.748
8.015	0.549
8.020	0.545
8.025	0.754
8.030	0.487
8.035	0.790
8.040	0.652
8.045	0.181
8.050	0.464
8.055	0.539
8.060	1.158
8.065	1.276
8.070	1.466
8.075	0.557
8.080	0.437
8.085	0.449
8.090	0.610
8.095	0.220
8.100	0.884
8.105	0.527
8.110	0.990
8.115	0.215
8.120	0.548
8.125	1.222
8.130	0.561
8.135	0.213
8.140	0.802
8.145	0.702
8.150	0.614
8.155	0.505
8.160	0.721
8.165	0.137
8.170	0.762
8.175	0.400
8.180	0.484
8.185	0.350
8.190	0.813
8.194	0.794
8.199	1.265
8.204	0.310
8.209	0.488
8.214	0.376
8.219	0.389
8.224	0.645
8.229	1.123
8.234	0.423
8.239	0.987
8.244	0.307
8.249	0.338
8.254	0.730
8.259	0.313
8.264	0.375
8.269	0.761
8.274	0.325
8.279	0.354
8.284	0.500
8.289	0.322
8.294	0.388
8.299	1.074
8.304	1.019
8.309	1.372
8.314	0.578
8.319	0.495
8.324	0.443
8.329	0.539
8.334	0.276
8.339	0.435
8.344	0.206
8.349	0.333
8.354	0.945
8.359	0.634
8.364	0.127
8.369	1.198
8.374	0.545
8.379	0.866
8.384	0.642
8.389	0.672
8.394	0.155
8.399	0.177
8.404	0.535
8.409	0.659
8.414	1.022
8.419	1.446
8.424	0.218
8.429	0.108
8.434	1.363
8.439	1.057
8.444	0.701
8.449	0.250
8.454	0.592
8.459	1.058
8.464	1.009
8.469	0.806
8.474	1.063
8.479	0.982
8.484	0.927
8.489	0.336
8.494	0.708
8.499	0.723
8.504	0.356
8.509	0.565
8.514	0.766
8.519	0.681
8.524	0.769
8.529	0.461
8.534	0.354
8.539	0.900
8.544	0.786
8.549	1.126
8.554	0.773
8.559	0.917
8.564	1.294
8.569	0.558
8.574	0.692
8.579	0.395
8.584	0.770
8.589	1.027
8.594	0.232
8.599	0.981
8.604	1.469
8.609	0.557
8.614	0.187
8.619	0.445
8.624	0.423
8.629	0.500
8.634	0.714
8.639	0.524
8.644	0.678
8.649	0.471
8.654	0.579
8.659	0.894
8.664	0.376
8.669	0.860
8.674	0.749
8.679	0.899
8.684	0.443
8.689	0.362
8.694	0.650
8.699	0.853
8.704	0.467
8.709	0.660
8.714	0.706
8.719	0.758
8.724	0.509
8.729	0.448
8.734	0.522
8.739	0.146
8.744	0.933
8.749	0.233
8.754	0.288
8.759	0.349
8.764	0.690
8.769	1.054
8.774	0.306
8.779	0.692
8.784	0.228
8.789	0.935
8.794	1.680
8.799	0.673
8.804	0.787
8.809	0.283
8.814	1.053
8.819	0.843
8.824	0.361
8.829	1.041
8.834	0.741
8.839	0.304
8.844	0.505
8.849	0.862
8.854	0.582
8.859	0.866
8.864	0.059
8.869	0.777
8.874	0.766
8.879	0.373
8.884	0.520
8.889	0.373
8.894	0.702
8.899	0.410
8.904	1.094
8.909	0.431
8.914	0.637
8.919	0.418
8.924	0.209
8.929	0.962
8.934	0.489
8.939	0.252
8.944	0.869
8.949	1.254
8.954	0.520
8.959	0.802
8.964	0.475
8.969	1.177
8.974	0.407
8.979	0.865
8.984	0.566
8.989	0.708
8.994	0.223
8.999	1.104
9.004	0.948
9.009	0.292
9.014	0.518
9.019	1.824
9.024	0.929
9.029	0.578
9.034	0.753
9.039	0.465
9.044	0.680
9.049	0.492
9.054	0.159
9.059	0.755
9.064	0.229
9.069	1.023
9.074	0.852
9.079	1.114
9.084	0.669
9.089	1.409
9.094	0.511
9.099	0.493
9.104	1.103
9.109	0.909
9.114	0.573
9.119	0.705
9.124	0.861
9.129	0.695
9.134	1.736
9.139	0.726
9.144	0.448
9.149	0.552
9.154	1.428
9.159	0.618
9.164	0.635
9.169	0.211
9.174	0.168
9.179	0.842
9.184	1.227
9.189	0.385
9.194	1.251
9.199	0.796
9.204	0.287
9.209	0.342
9.214	0.387
9.219	0.945
9.224	0.640
9.229	1.075
9.234	0.843
9.239	0.513
9.244	0.246
9.249	0.357
9.254	1.181
9.259	0.951
9.264	0.165
9.269	1.299
9.274	0.184
9.279	0.868
9.284	0.927
9.289	0.892
9.294	0.962
9.299	1.359
9.304	0.389
9.309	0.498
9.314	0.283
9.319	0.785
9.324	1.445
9.329	0.589
9.334	0.387
9.339	1.091
9.344	0.097
9.349	0.510
9.354	0.508
9.359	0.530
9.364	0.768
9.369	0.856
9.374	0.457
9.379	0.636
9.384	0.777
9.389	0.865
9.394	0.543
9.399	0.503
9.404	0.307
9.409	0.568
9.414	0.755
9.419	0.338
9.424	0.759
9.429	0.292
9.434	0.324
9.439	0.457
9.444	0.677
9.449	0.680
9.454	0.311
9.459	0.701
9.464	0.827
9.469	0.427
9.474	0.152
9.479	0.081
9.484	0.352
9.489	0.055
9.494	0.687
9.499	0.332
9.504	0.240
9.509	0.190
9.514	0.915
9.519	0.607
9.524	0.268
9.529	0.597
9.534	0.370
9.539	0.256
9.544	0.434
9.549	0.144
9.554	0.449
9.559	0.450
9.564	0.454
9.569	0.968
9.574	0.476
9.579	0.200
9.584	1.125
9.589	0.169
9.594	0.640
9.599	0.954
9.604	0.690
9.609	0.871
9.614	0.509
9.619	1.021
9.624	0.242
9.629	0.388
9.634	0.674
9.639	0.162
9.644	0.611
9.649	0.610
9.654	1.201
9.659	1.078
9.664	0.746
9.669	0.835
9.674	0.827
9.679	0.907
9.684	1.258
9.689	0.724
9.694	0.168
9.699	0.095
9.704	0.358
9.709	0.646
9.714	0.731
9.719	0.738
9.724	0.599
9.729	0.441
9.734	0.636
9.739	0.993
9.744	1.624
9.749	0.524
9.754	0.655
9.759	0.794
9.764	0.939
9.769	0.538
9.774	0.111
9.779	0.451
9.784	0.730
9.789	0.509
9.794	1.064
9.799	1.084
9.804	0.940
9.809	0.562
9.814	0.363
9.819	1.133
9.824	0.442
9.829	0.842
9.834	0.521
9.839	0.386
9.844	0.404
9.849	1.072
9.854	1.224
9.859	0.945
9.864	0.499
9.869	0.225
9.874	1.391
9.879	0.665
9.884	0.472
9.889	0.642
9.894	0.963
9.899	0.361
9.904	0.718
9.909	0.870
9.914	0.580
9.919	1.333
9.924	0.240
9.929	0.458
9.934	0.696
9.939	0.563
9.944	0.542
9.949	0.964
9.954	0.944
9.959	0.823
9.964	0.557
9.969	0.896
9.974	0.906
9.979	0.658
9.984	1.130
9.989	0.591
9.994	0.646
[truncated: 1 more rows]
