# Supplementary material for: Chemometric Analysis of a Ternary Mixture of Caffeine, Quinic Acid, and Nicotinic Acid by Terahertz Spectroscopy
Source: ACS Omega. 2022 Sep 27;7(40):35783–91. doi: 10.1021/acsomega.2c03808 (PMC9558605; doi:10.1021/acsomega.2c03808)
Supplement: Supplementary file 2 — ao2c03808_si_002.zip [file ao2c03808_si_002.zip › data_and_codes/extended_data/id0-48_run001/fda-9-2.csv]

0.000	1636.418
0.005	707.365
0.010	647.469
0.015	1136.183
0.020	1431.396
0.025	366.212
0.030	590.794
0.035	642.481
0.040	507.378
0.045	1081.996
0.050	1056.058
0.055	1492.046
0.060	530.940
0.065	138.061
0.070	1055.719
0.075	1112.515
0.080	1199.315
0.085	1302.147
0.090	82.605
0.095	430.651
0.100	655.264
0.105	1240.996
0.110	1639.497
0.115	1505.680
0.120	3592.346
0.125	3028.964
0.130	1894.088
0.135	3130.223
0.140	3519.916
0.145	3855.542
0.150	4243.528
0.155	4087.629
0.160	3619.984
0.165	2774.590
0.170	2331.768
0.175	3560.536
0.180	4091.584
0.185	3508.037
0.190	4551.338
0.195	5995.468
0.200	6585.179
0.205	6041.442
0.210	6309.869
0.215	6060.607
0.220	7054.290
0.225	6807.952
0.230	7749.127
0.235	9163.415
0.240	8307.250
0.245	8029.261
0.250	7915.115
0.255	7889.187
0.260	7555.972
0.265	8212.905
0.270	8026.156
0.275	9689.589
0.280	9322.759
0.285	8364.892
0.290	8712.406
0.295	9295.691
0.300	9104.126
0.305	8956.849
0.310	9697.005
0.315	9305.928
0.320	9623.301
0.325	9473.517
0.330	10188.636
0.335	9463.445
0.340	9472.141
0.345	9144.509
0.350	10006.737
0.355	10059.993
0.360	9143.661
0.365	9930.714
0.370	10564.681
0.375	10357.599
0.380	9345.475
0.385	9604.995
0.390	9346.878
0.395	9479.561
0.400	8977.202
0.405	9327.856
0.410	9388.250
0.415	9429.385
0.420	9049.712
0.425	8954.883
0.430	9245.271
0.435	8784.926
0.440	8749.496
0.445	9409.791
0.450	9728.843
0.455	9070.887
0.460	9661.383
0.465	9123.958
0.470	9107.425
0.475	9074.767
0.480	9191.055
0.485	9334.356
0.490	9258.153
0.495	8980.357
0.500	8762.057
0.505	8937.122
0.510	8823.228
0.515	8806.536
0.520	8692.640
0.525	8627.138
0.530	8336.483
0.535	8320.509
0.540	8730.936
0.545	8456.554
0.550	7473.113
0.555	5193.323
0.560	3526.128
0.565	6896.382
0.570	7908.982
0.575	8246.040
0.580	8679.766
0.585	8591.450
0.590	8425.110
0.595	8646.954
0.600	8789.069
0.605	8272.210
0.610	8438.733
0.615	8437.659
0.620	8054.158
0.625	7960.331
0.630	7905.216
0.635	7781.617
0.640	7595.659
0.645	7523.503
0.650	7273.504
0.655	7602.033
0.660	7346.631
0.665	7112.482
0.670	7268.687
0.675	7370.638
0.680	7246.598
0.685	7238.484
0.690	7157.195
0.695	7226.034
0.700	7177.781
0.705	6770.626
0.710	6931.799
0.715	6890.187
0.720	6672.421
0.725	6654.379
0.730	6473.959
0.735	6373.441
0.740	6388.565
0.745	5816.437
0.750	4640.326
0.755	3186.135
0.760	5024.556
0.765	5519.126
0.770	5565.448
0.775	5759.068
0.780	5779.949
0.785	5633.760
0.790	5535.362
0.795	5734.754
0.800	5562.401
0.805	5492.209
0.810	5519.685
0.815	5490.811
0.820	5498.155
0.825	5488.060
0.830	5238.678
0.835	5310.931
0.840	5357.270
0.845	5053.211
0.850	4999.496
0.855	5115.628
0.860	4930.920
0.865	4906.599
0.870	4810.296
0.875	4763.221
0.880	4769.377
0.885	4647.499
0.890	4588.444
0.895	4666.606
0.900	4507.980
0.905	4403.372
0.910	4543.422
0.915	4414.958
0.920	4289.057
0.925	4338.570
0.930	4363.513
0.935	4339.648
0.940	4283.131
0.945	4154.691
0.950	4191.086
0.955	4160.918
0.960	3975.311
0.965	3914.282
0.970	3846.910
0.975	3823.673
0.980	3542.971
0.985	3292.922
0.990	2237.575
0.995	2946.583
1.000	3215.875
1.005	3539.146
1.010	3527.682
1.015	3313.296
1.020	3385.862
1.025	3433.488
1.030	3377.556
1.035	3271.452
1.040	3232.324
1.045	3298.055
1.050	3288.801
1.055	3092.783
1.060	3159.143
1.065	3167.440
1.070	3027.674
1.075	2876.882
1.080	2812.340
1.085	2619.807
1.090	2188.425
1.095	1065.878
1.100	145.892
1.105	941.723
1.110	1537.354
1.115	844.637
1.120	1579.981
1.125	2182.054
1.130	2394.593
1.135	2411.828
1.140	2350.887
1.145	2305.027
1.150	1988.662
1.155	1133.854
1.160	780.021
1.165	108.378
1.170	658.537
1.175	1634.327
1.180	2039.244
1.185	2219.696
1.190	2307.130
1.195	2194.491
1.200	2175.611
1.205	1837.654
1.210	665.287
1.215	1447.133
1.220	1876.510
1.225	1825.494
1.230	997.367
1.235	1326.351
1.240	1864.508
1.245	2136.343
1.250	2146.717
1.255	2185.157
1.260	2184.891
1.265	2131.321
1.270	2201.992
1.275	2148.286
1.280	2003.607
1.285	2096.255
1.290	2146.354
1.295	1997.812
1.300	2040.682
1.305	2045.735
1.310	1974.487
1.315	1958.130
1.320	1897.523
1.325	1676.919
1.330	1801.420
1.335	1782.633
1.340	1793.354
1.345	1835.929
1.350	1703.394
1.355	1709.849
1.360	1759.344
1.365	1689.064
1.370	1649.299
1.375	1677.952
1.380	1671.727
1.385	1603.506
1.390	1577.694
1.395	1533.832
1.400	1457.226
1.405	1225.775
1.410	513.092
1.415	32.370
1.420	793.282
1.425	1244.151
1.430	1411.351
1.435	1502.292
1.440	1487.775
1.445	1441.034
1.450	1477.497
1.455	1494.258
1.460	1421.562
1.465	1418.342
1.470	1440.717
1.475	1393.357
1.480	1372.318
1.485	1378.224
1.490	1382.270
1.495	1358.678
1.500	1311.674
1.505	1324.984
1.510	1324.241
1.515	1275.756
1.520	1253.274
1.525	1270.280
1.530	1242.805
1.535	1211.896
1.540	1190.164
1.545	1123.336
1.550	1153.017
1.555	1110.686
1.560	1086.869
1.565	1110.925
1.570	1072.214
1.575	1021.929
1.580	1031.835
1.585	1017.436
1.590	943.989
1.595	901.535
1.600	763.628
1.605	257.205
1.610	477.059
1.615	765.941
1.620	858.468
1.625	862.976
1.630	834.738
1.635	812.801
1.640	785.976
1.645	705.513
1.650	641.094
1.655	514.998
1.660	197.820
1.665	54.382
1.670	40.220
1.675	55.127
1.680	75.395
1.685	299.685
1.690	454.114
1.695	518.366
1.700	509.299
1.705	457.886
1.710	317.777
1.715	65.870
1.720	33.381
1.725	46.825
1.730	235.878
1.735	425.887
1.740	520.474
1.745	562.051
1.750	583.538
1.755	567.915
1.760	547.388
1.765	310.719
1.770	388.310
1.775	480.756
1.780	506.307
1.785	490.224
1.790	456.165
1.795	316.264
1.800	102.993
1.805	249.065
1.810	407.686
1.815	455.278
1.820	461.542
1.825	466.946
1.830	460.328
1.835	451.377
1.840	442.512
1.845	436.452
1.850	416.651
1.855	393.880
1.860	360.576
1.865	258.665
1.870	55.834
1.875	72.028
1.880	250.582
1.885	329.399
1.890	352.420
1.895	362.096
1.900	361.115
1.905	348.814
1.910	326.284
1.915	289.648
1.920	125.580
1.925	16.494
1.930	196.795
1.935	285.212
1.940	318.097
1.945	328.090
1.950	327.290
1.955	324.707
1.960	320.108
1.965	311.403
1.970	308.397
1.975	308.803
1.980	297.821
1.985	294.688
1.990	289.415
1.995	281.032
2.000	275.173
2.005	268.101
2.010	262.604
2.015	255.527
2.020	205.909
2.025	218.941
2.030	223.398
2.035	208.624
2.040	159.213
2.045	37.358
2.050	119.442
2.055	173.226
2.060	187.109
2.065	184.095
2.070	172.285
2.075	129.358
2.080	57.967
2.085	123.969
2.090	146.353
2.095	150.103
2.100	147.541
2.105	142.614
2.110	136.394
2.115	132.184
2.120	129.558
2.125	124.410
2.130	119.130
2.135	115.691
2.140	110.865
2.145	103.673
2.150	94.095
2.155	84.503
2.160	63.820
2.165	21.346
2.170	3.383
2.175	32.499
2.180	57.214
2.185	64.011
2.190	57.911
2.195	27.179
2.200	2.120
2.205	18.062
2.210	42.967
2.215	48.271
2.220	21.640
2.225	3.596
2.230	7.960
2.235	33.017
2.240	45.625
2.245	45.254
2.250	40.960
2.255	36.504
2.260	21.622
2.265	1.826
2.270	8.845
2.275	6.715
2.280	23.957
2.285	35.452
2.290	39.677
2.295	40.943
2.300	42.003
2.305	41.849
2.310	40.829
2.315	38.680
2.320	34.563
2.325	31.329
2.330	33.460
2.335	32.186
2.340	30.708
2.345	20.470
2.350	6.523
2.355	21.386
2.360	25.469
2.365	22.243
2.370	8.880
2.375	14.378
2.380	20.865
2.385	18.560
2.390	6.461
2.395	3.337
2.400	3.927
2.405	8.247
2.410	16.131
2.415	20.553
2.420	23.190
2.425	22.336
2.430	20.344
2.435	19.518
2.440	22.440
2.445	22.028
2.450	19.563
2.455	19.044
2.460	13.401
2.465	3.476
2.470	5.183
2.475	3.713
2.480	11.715
2.485	15.444
2.490	19.562
2.495	22.238
2.500	21.799
2.505	23.436
2.510	23.328
2.515	24.162
2.520	25.621
2.525	25.596
2.530	25.705
2.535	26.953
2.540	27.154
2.545	27.319
2.550	27.681
2.555	27.935
2.560	28.898
2.565	30.402
2.570	26.724
2.575	25.610
2.580	27.034
2.585	27.831
2.590	30.156
2.595	28.691
2.600	27.133
2.605	26.606
2.610	24.903
2.615	21.932
2.620	19.868
2.625	15.696
2.630	7.243
2.635	2.658
2.640	2.692
2.645	2.031
2.650	3.018
2.655	2.791
2.660	7.751
2.665	8.143
2.670	3.716
2.675	11.522
2.680	15.679
2.685	16.489
2.690	8.234
2.695	4.921
2.700	14.861
2.705	20.233
2.710	21.701
2.715	23.300
2.720	23.810
2.725	24.433
2.730	23.056
2.735	23.090
2.740	22.279
2.745	20.046
2.750	17.468
2.755	16.934
2.760	13.872
2.765	7.836
2.770	2.017
2.775	1.913
2.780	1.868
2.785	2.307
2.790	4.371
2.795	8.176
2.800	12.790
2.805	15.272
2.810	16.118
2.815	17.761
2.820	19.467
2.825	19.776
2.830	20.575
2.835	20.860
2.840	22.333
2.845	20.658
2.850	21.162
2.855	21.151
2.860	20.838
2.865	21.044
2.870	19.498
2.875	18.698
2.880	8.930
2.885	2.991
2.890	3.223
2.895	2.670
2.900	10.153
2.905	14.276
2.910	15.809
2.915	16.748
2.920	16.655
2.925	17.752
2.930	18.385
2.935	16.242
2.940	15.306
2.945	15.443
2.950	12.448
2.955	11.206
2.960	8.556
2.965	4.337
2.970	0.898
2.975	1.156
2.980	1.646
2.985	2.116
2.990	3.159
2.995	6.024
3.000	4.643
3.005	1.151
3.010	0.928
3.015	1.092
3.020	1.764
3.025	1.444
3.030	2.250
3.035	3.592
3.040	4.650
3.045	1.267
3.050	0.589
3.055	2.690
3.060	5.684
3.065	5.444
3.070	6.638
3.075	6.418
3.080	6.527
3.085	5.147
3.090	5.156
3.095	5.871
3.100	5.446
3.105	6.150
3.110	6.251
3.115	5.985
3.120	5.234
3.125	4.643
3.130	2.923
3.135	1.085
3.140	0.277
3.145	0.270
3.150	1.977
3.155	2.820
3.160	2.201
3.165	0.886
3.170	1.284
3.175	0.796
3.180	1.643
3.185	1.758
3.190	0.599
3.195	1.767
3.200	2.160
3.205	2.730
3.210	2.149
3.215	2.585
3.220	0.923
3.225	1.984
3.230	2.552
3.235	1.012
3.240	0.244
3.245	1.064
3.250	0.280
3.255	1.897
3.260	2.632
3.265	1.587
3.270	1.655
3.275	2.734
3.280	0.770
3.285	1.320
3.290	1.812
3.295	1.427
3.300	0.700
3.305	0.548
3.310	1.566
3.315	1.339
3.320	1.044
3.325	1.919
3.330	1.212
3.335	0.248
3.340	0.415
3.345	0.894
3.350	0.693
3.355	0.703
3.360	0.860
3.365	0.557
3.370	0.370
3.375	0.710
3.380	0.203
3.385	0.749
3.390	0.618
3.395	0.685
3.400	0.698
3.405	0.978
3.410	0.908
3.415	0.291
3.420	0.710
3.425	0.807
3.430	0.328
3.435	0.867
3.440	1.756
3.445	1.317
3.450	1.419
3.455	1.156
3.460	0.669
3.465	0.246
3.470	0.770
3.475	0.421
3.480	0.838
3.485	0.519
3.490	1.007
3.495	0.427
3.500	0.797
3.505	0.095
3.510	1.094
3.515	1.307
3.520	0.651
3.525	1.082
3.530	0.180
3.535	0.929
3.540	0.640
3.545	0.876
3.550	1.096
3.555	1.655
3.560	0.800
3.565	0.285
3.570	0.745
3.575	0.644
3.580	0.257
3.585	0.981
3.590	0.900
3.595	2.857
3.600	1.643
3.605	0.785
3.610	1.027
3.615	0.697
3.620	0.644
3.625	0.287
3.630	1.186
3.635	0.524
3.640	1.047
3.645	0.650
3.650	0.432
3.655	0.210
3.660	1.071
3.665	1.581
3.670	0.924
3.675	0.538
3.680	0.864
3.685	0.610
3.690	1.220
3.695	1.144
3.700	0.268
3.705	0.334
3.710	1.105
3.715	0.471
3.720	0.533
3.725	0.546
3.730	1.687
3.735	0.877
3.740	1.784
3.745	1.860
3.750	1.100
3.755	2.034
3.760	1.913
3.765	0.912
3.770	1.080
3.775	1.278
3.780	0.856
3.785	1.284
3.790	0.341
3.795	0.976
3.800	0.745
3.805	0.576
3.810	0.574
3.815	0.797
3.820	1.192
3.825	0.936
3.830	0.970
3.835	0.458
3.840	0.555
3.845	1.086
3.850	1.448
3.855	1.087
3.860	0.966
3.865	0.915
3.870	0.363
3.875	1.035
3.880	1.290
3.885	1.469
3.890	1.578
3.895	1.948
3.900	0.593
3.905	1.597
3.910	0.326
3.915	1.366
3.920	1.248
3.925	1.436
3.930	0.573
3.935	1.497
3.940	1.171
3.945	1.070
3.950	1.146
3.955	0.112
3.960	1.084
3.965	0.730
3.970	0.688
3.975	0.925
3.980	0.720
3.985	0.638
3.990	0.497
3.995	0.910
4.000	1.021
4.005	0.452
4.010	1.191
4.015	0.914
4.020	1.082
4.025	0.228
4.030	0.606
4.035	0.905
4.040	0.894
4.045	0.851
4.050	1.184
4.055	0.857
4.060	0.820
4.065	0.957
4.070	1.613
4.075	0.758
4.080	0.719
4.085	0.330
4.090	1.629
4.095	1.697
4.100	0.712
4.105	1.318
4.110	0.348
4.115	0.229
4.120	1.016
4.125	0.280
4.130	0.690
4.135	1.073
4.140	0.338
4.145	1.199
4.150	0.318
4.155	0.904
4.160	0.882
4.165	0.873
4.170	0.484
4.175	0.284
4.180	0.823
4.185	0.693
4.190	0.860
4.195	1.135
4.200	0.714
4.205	0.394
4.210	0.376
4.215	0.578
4.220	0.464
4.225	0.401
4.230	0.538
4.235	0.941
4.240	1.873
4.245	0.362
4.250	0.692
4.255	0.439
4.260	0.533
4.265	0.302
4.270	0.239
4.275	0.052
4.280	0.112
4.285	0.301
4.290	0.787
4.295	0.538
4.300	0.317
4.305	0.850
4.310	0.728
4.315	0.654
4.320	1.204
4.325	1.067
4.330	0.759
4.335	0.460
4.340	1.048
4.345	0.214
4.350	0.728
4.355	0.419
4.360	1.003
4.365	1.544
4.370	0.179
4.375	1.017
4.380	1.165
4.385	1.107
4.390	0.950
4.395	1.105
4.400	0.289
4.405	0.786
4.410	0.672
4.415	0.622
4.420	0.609
4.425	0.418
4.430	1.069
4.435	0.331
4.440	0.999
4.445	0.821
4.450	0.449
4.455	0.517
4.460	0.744
4.465	1.374
4.470	0.734
4.475	0.261
4.480	0.677
4.485	0.540
4.490	1.394
4.495	0.490
4.500	1.120
4.505	0.941
4.510	0.296
4.515	0.716
4.520	0.491
4.525	0.817
4.530	1.269
4.535	0.617
4.540	0.392
4.545	0.236
4.550	0.558
4.555	0.423
4.560	0.492
4.565	1.654
4.570	0.812
4.575	0.353
4.580	0.664
4.585	0.886
4.590	0.702
4.595	0.482
4.600	0.818
4.605	0.636
4.610	0.783
4.615	0.734
4.620	0.383
4.625	0.388
4.630	1.051
4.635	0.037
4.640	0.649
4.645	0.886
4.650	0.263
4.655	0.230
4.660	1.173
4.665	0.398
4.670	1.396
4.675	0.884
4.680	0.416
4.685	0.797
4.690	0.556
4.695	0.871
4.700	0.764
4.705	0.835
4.710	1.789
4.715	0.842
4.720	0.982
4.725	0.450
4.730	0.840
4.735	0.554
4.740	0.580
4.745	1.009
4.750	0.512
4.755	0.434
4.760	0.105
4.765	0.399
4.770	0.478
4.775	0.657
4.780	0.698
4.785	0.797
4.790	0.801
4.795	0.630
4.800	1.015
4.805	0.938
4.810	0.554
4.815	0.438
4.820	1.161
4.825	0.868
4.830	0.731
4.835	0.944
4.840	0.897
4.845	1.279
4.850	0.488
4.855	0.118
4.860	0.428
4.865	0.860
4.870	0.835
4.875	0.843
4.880	0.607
4.885	0.376
4.890	0.722
4.895	0.426
4.900	0.953
4.905	0.276
4.910	1.012
4.915	0.189
4.920	0.989
4.925	0.651
4.930	0.467
4.935	0.876
4.940	0.479
4.945	0.680
4.950	0.379
4.955	0.417
4.960	0.202
4.965	1.321
4.970	0.382
4.975	0.777
4.980	0.466
4.985	1.383
4.990	0.819
4.995	0.611
5.000	0.976
5.005	1.368
5.010	0.836
5.015	1.145
5.020	1.205
5.025	0.129
5.030	0.845
5.035	0.841
5.040	0.713
5.045	0.511
5.050	0.744
5.055	0.303
5.060	0.756
5.065	0.408
5.070	0.284
5.075	0.137
5.080	0.639
5.085	0.952
5.090	0.456
5.095	1.569
5.100	0.343
5.105	1.235
5.110	0.777
5.115	0.456
5.120	0.366
5.125	0.418
5.130	1.362
5.135	1.144
5.140	1.115
5.145	0.169
5.150	0.694
5.155	0.340
5.160	0.414
5.165	0.517
5.170	0.449
5.175	0.402
5.180	1.140
5.185	0.780
5.190	0.524
5.195	0.431
5.200	0.918
5.205	0.189
5.210	0.498
5.215	0.742
5.220	0.709
5.225	0.312
5.230	0.101
5.235	0.525
5.240	0.280
5.245	0.697
5.250	0.132
5.255	0.736
5.260	0.282
5.265	0.677
5.270	0.729
5.275	1.211
5.280	0.519
5.285	0.693
5.290	0.569
5.295	0.252
5.300	0.483
5.305	0.667
5.310	0.130
5.315	1.066
5.320	0.539
5.325	0.414
5.330	0.293
5.335	0.319
5.340	0.982
5.345	0.599
5.350	1.257
5.355	0.484
5.360	0.765
5.365	0.805
5.370	1.846
5.375	0.556
5.380	0.224
5.385	0.919
5.390	0.518
5.395	0.771
5.400	0.737
5.405	0.249
5.410	0.239
5.415	0.552
5.420	0.744
5.425	0.447
5.430	0.273
5.435	0.398
5.440	0.444
5.445	0.936
5.450	0.532
5.455	0.658
5.460	0.794
5.465	0.505
5.470	0.447
5.475	0.338
5.480	0.579
5.485	1.471
5.490	0.471
5.495	0.259
5.500	1.038
5.505	0.822
5.510	0.147
5.515	1.107
5.520	1.024
5.525	0.110
5.530	0.204
5.535	0.443
5.540	0.895
5.545	1.043
5.550	1.349
5.555	0.906
5.560	1.245
5.565	0.920
5.570	0.650
5.575	0.298
5.580	0.763
5.585	0.210
5.590	0.598
5.595	1.097
5.600	0.720
5.605	0.146
5.610	1.447
5.615	0.671
5.620	0.455
5.625	0.495
5.630	0.469
5.635	0.369
5.640	0.634
5.645	0.660
5.650	0.610
5.655	0.631
5.660	0.800
5.665	0.490
5.670	0.376
5.675	0.157
5.680	0.605
5.685	0.288
5.690	0.339
5.695	0.766
5.700	0.300
5.705	0.950
5.710	0.965
5.715	0.635
5.720	0.381
5.725	0.805
5.730	0.860
5.735	0.231
5.740	0.349
5.745	0.983
5.750	0.592
5.755	0.294
5.760	0.952
5.765	0.437
5.770	0.635
5.775	0.387
5.780	1.263
5.785	0.866
5.790	0.527
5.795	0.838
5.800	0.702
5.805	0.599
5.810	1.090
5.815	0.168
5.820	0.680
5.825	0.860
5.830	0.339
5.835	0.354
5.840	1.178
5.845	0.534
5.850	0.610
5.855	1.046
5.860	0.497
5.865	0.809
5.870	0.771
5.875	0.152
5.880	0.449
5.885	0.210
5.890	0.481
5.895	1.149
5.900	0.717
5.905	0.598
5.910	0.782
5.915	0.955
5.920	0.516
5.925	0.444
5.930	0.599
5.935	0.893
5.940	1.076
5.945	0.766
5.950	0.918
5.955	0.550
5.960	0.384
5.965	0.694
5.970	0.129
5.975	0.595
5.980	0.233
5.985	0.358
5.990	0.355
5.995	0.622
6.000	0.098
6.005	0.376
6.010	0.432
6.015	0.901
6.020	0.608
6.025	0.683
6.030	0.534
6.035	0.378
6.040	0.905
6.045	0.742
6.050	0.283
6.055	0.467
6.060	0.650
6.065	0.611
6.070	0.934
6.075	0.395
6.080	0.676
6.085	0.341
6.090	0.419
6.095	0.345
6.100	0.100
6.105	0.481
6.110	0.702
6.115	0.456
6.120	0.372
6.125	0.392
6.130	0.688
6.135	0.929
6.140	0.755
6.145	0.697
6.150	0.265
6.155	0.194
6.160	0.310
6.165	0.526
6.170	0.520
6.175	0.589
6.180	0.468
6.185	0.958
6.190	0.655
6.195	1.425
6.200	0.510
6.205	0.726
6.210	0.647
6.215	1.175
6.220	0.697
6.225	0.332
6.230	1.161
6.235	0.743
6.240	0.385
6.245	0.907
6.250	0.170
6.255	0.603
6.260	0.006
6.265	0.382
6.270	0.643
6.275	0.441
6.280	0.778
6.285	0.695
6.290	0.411
6.295	0.869
6.300	0.237
6.305	0.308
6.310	0.716
6.315	0.344
6.320	0.522
6.325	0.803
6.330	0.880
6.335	0.770
6.340	0.821
6.345	1.044
6.350	0.178
6.355	0.938
6.360	1.089
6.365	0.283
6.370	0.472
6.375	0.808
6.380	0.583
6.385	0.539
6.390	0.302
6.395	0.985
6.400	0.274
6.405	0.686
6.410	0.475
6.415	0.933
6.420	0.669
6.425	0.711
6.430	0.873
6.435	0.745
6.440	0.415
6.445	0.970
6.450	0.630
6.455	0.932
6.460	0.598
6.465	0.228
6.470	0.351
6.475	0.761
6.480	0.325
6.485	0.513
6.490	1.065
6.495	0.168
6.500	0.778
6.505	0.213
6.510	0.642
6.515	0.803
6.520	0.759
6.525	0.757
6.530	0.810
6.535	0.836
6.540	0.612
6.545	0.481
6.550	0.673
6.555	0.653
6.560	0.492
6.565	0.580
6.570	1.311
6.575	0.329
6.580	0.562
6.585	0.768
6.590	0.917
6.595	0.578
6.600	0.312
6.605	1.438
6.610	0.658
6.615	0.788
6.620	0.695
6.625	0.267
6.630	0.892
6.635	0.817
6.640	0.723
6.645	0.337
6.650	0.437
6.655	0.359
6.660	0.596
6.665	0.227
6.670	0.559
6.675	0.637
6.680	0.581
6.685	1.556
6.690	0.796
6.695	0.299
6.700	1.134
6.705	0.578
6.710	0.947
6.715	0.769
6.720	0.722
6.725	0.331
6.730	1.022
6.735	0.755
6.740	0.641
6.745	0.962
6.750	0.720
6.755	0.561
6.760	1.092
6.765	0.515
6.770	0.633
6.775	1.208
6.780	0.147
6.785	0.864
6.790	0.175
6.795	0.812
6.800	0.132
6.805	0.540
6.810	0.682
6.815	0.359
6.820	0.123
6.825	1.051
6.830	1.334
6.835	1.044
6.840	0.458
6.845	0.524
6.850	0.342
6.855	0.818
6.860	0.462
6.865	0.661
6.870	1.254
6.875	0.481
6.880	0.926
6.885	0.588
6.890	0.493
6.895	0.407
6.900	0.308
6.905	0.460
6.910	0.249
6.915	1.461
6.920	0.551
6.925	0.451
6.930	1.478
6.935	0.020
6.940	0.671
6.945	0.741
6.950	0.906
6.955	0.514
6.960	0.792
6.965	0.258
6.970	0.789
6.975	0.881
6.980	0.415
6.985	0.367
6.990	0.145
6.995	0.766
7.000	0.594
7.005	0.167
7.010	0.277
7.015	1.088
7.020	0.578
7.025	0.316
7.030	1.438
7.035	0.855
7.040	1.169
7.045	0.855
7.050	0.138
7.055	0.858
7.060	1.631
7.065	0.576
7.070	0.312
7.075	0.249
7.080	0.529
7.085	0.148
7.090	0.871
7.095	0.217
7.100	0.237
7.105	0.635
7.110	1.231
7.115	0.526
7.120	0.513
7.125	0.113
7.130	0.310
7.135	0.436
7.140	0.642
7.145	0.167
7.150	0.794
7.155	1.122
7.160	0.602
7.165	0.282
7.170	0.270
7.175	0.726
7.180	0.410
7.185	1.204
7.190	0.690
7.195	0.227
7.200	1.317
7.205	0.440
7.210	0.272
7.215	1.507
7.220	0.930
7.225	0.413
7.230	0.559
7.235	0.181
7.240	0.620
7.245	0.766
7.250	0.641
7.255	0.600
7.260	0.591
7.265	0.701
7.270	1.013
7.275	0.282
7.280	0.125
7.285	0.798
7.290	0.339
7.295	0.813
7.300	1.191
7.305	1.422
7.310	0.302
7.315	0.861
7.320	1.233
7.325	0.292
7.330	1.051
7.335	1.255
7.340	0.413
7.345	0.741
7.350	0.329
7.355	0.282
7.360	0.725
7.365	0.135
7.370	1.119
7.375	0.744
7.380	1.498
7.385	0.687
7.390	0.869
7.395	0.069
7.400	0.513
7.405	0.879
7.410	0.559
7.415	0.348
7.420	1.453
7.425	1.156
7.430	1.284
7.435	0.790
7.440	0.086
7.445	0.723
7.450	0.897
7.455	0.172
7.460	0.722
7.465	0.330
7.470	0.753
7.475	0.823
7.480	0.972
7.485	1.147
7.490	0.868
7.495	0.629
7.500	0.716
7.505	0.752
7.510	0.503
7.515	0.906
7.520	1.172
7.525	0.185
7.530	1.802
7.535	0.830
7.540	0.413
7.545	0.205
7.550	0.114
7.555	0.143
7.560	0.708
7.565	0.511
7.570	1.154
7.575	0.497
7.580	0.718
7.585	0.267
7.590	0.230
7.595	0.617
7.600	0.256
7.605	0.892
7.610	0.495
7.615	0.873
7.620	0.426
7.625	0.928
7.630	0.829
7.635	0.230
7.640	0.560
7.645	1.309
7.650	1.179
7.655	0.356
7.660	1.024
7.665	0.287
7.670	0.196
7.675	0.345
7.680	0.708
7.685	0.044
7.690	0.130
7.695	1.355
7.700	0.792
7.705	1.119
7.710	0.078
7.715	0.340
7.720	0.895
7.725	1.216
7.730	0.710
7.735	0.704
7.740	0.955
7.745	1.161
7.750	1.173
7.755	0.830
7.760	0.597
7.765	0.378
7.770	0.271
7.775	0.244
7.780	0.854
7.785	0.593
7.790	0.819
7.795	0.335
7.800	0.212
7.805	0.362
7.810	0.337
7.815	1.513
7.820	0.710
7.825	0.746
7.830	0.282
7.835	0.512
7.840	0.313
7.845	0.693
7.850	0.304
7.855	0.793
7.860	0.592
7.865	0.879
7.870	0.528
7.875	1.013
7.880	0.818
7.885	0.623
7.890	1.012
7.895	0.968
7.900	0.628
7.905	0.157
7.910	0.290
7.915	0.788
7.920	0.662
7.925	0.155
7.930	0.874
7.935	0.605
7.940	0.178
7.945	1.272
7.950	0.089
7.955	1.131
7.960	1.053
7.965	0.547
7.970	0.464
7.975	1.412
7.980	0.466
7.985	0.536
7.990	1.053
7.995	0.836
8.000	0.231
8.005	0.715
8.010	0.322
8.015	0.568
8.020	0.840
8.025	0.659
8.030	0.925
8.035	0.467
8.040	0.222
8.045	0.380
8.050	0.677
8.055	0.450
8.060	0.092
8.065	0.765
8.070	0.868
8.075	0.248
8.080	0.619
8.085	0.184
8.090	0.866
8.095	0.290
8.100	0.238
8.105	0.822
8.110	0.131
8.115	0.317
8.120	0.654
8.125	0.456
8.130	0.820
8.135	0.794
8.140	0.092
8.145	0.450
8.150	0.523
8.155	0.667
8.160	0.963
8.165	1.272
8.170	0.909
8.175	1.087
8.180	0.624
8.185	1.924
8.190	0.331
8.194	0.316
8.199	1.352
8.204	1.008
8.209	1.123
8.214	0.492
8.219	1.226
8.224	0.506
8.229	0.500
8.234	0.753
8.239	1.022
8.244	0.989
8.249	0.727
8.254	0.519
8.259	0.523
8.264	0.176
8.269	0.746
8.274	0.599
8.279	0.176
8.284	0.951
8.289	0.683
8.294	0.521
8.299	0.934
8.304	0.902
8.309	0.376
8.314	1.017
8.319	1.103
8.324	1.052
8.329	0.785
8.334	0.749
8.339	0.459
8.344	0.161
8.349	0.347
8.354	1.334
8.359	0.657
8.364	0.486
8.369	0.835
8.374	1.410
8.379	0.799
8.384	0.354
8.389	1.107
8.394	0.122
8.399	0.416
8.404	0.871
8.409	1.030
8.414	0.150
8.419	0.244
8.424	0.552
8.429	0.514
8.434	0.327
8.439	0.476
8.444	0.523
8.449	0.764
8.454	0.045
8.459	0.291
8.464	0.554
8.469	0.815
8.474	1.058
8.479	0.638
8.484	0.371
8.489	0.134
8.494	0.347
8.499	0.896
8.504	1.238
8.509	0.297
8.514	0.753
8.519	0.284
8.524	0.518
8.529	0.525
8.534	0.688
8.539	0.833
8.544	0.315
8.549	0.751
8.554	0.288
8.559	1.212
8.564	0.664
8.569	0.495
8.574	0.617
8.579	0.392
8.584	0.120
8.589	0.519
8.594	0.353
8.599	0.314
8.604	0.755
8.609	0.605
8.614	0.661
8.619	0.255
8.624	0.923
8.629	0.708
8.634	1.231
8.639	0.111
8.644	0.645
8.649	0.286
8.654	0.599
8.659	0.861
8.664	0.936
8.669	0.372
8.674	0.266
8.679	0.711
8.684	0.404
8.689	0.402
8.694	0.354
8.699	0.734
8.704	0.174
8.709	0.494
8.714	0.263
8.719	0.754
8.724	0.485
8.729	1.604
8.734	0.241
8.739	0.396
8.744	0.225
8.749	0.549
8.754	0.533
8.759	0.963
8.764	0.593
8.769	0.569
8.774	0.791
8.779	0.695
8.784	1.055
8.789	0.427
8.794	0.369
8.799	0.272
8.804	0.542
8.809	0.358
8.814	1.489
8.819	1.119
8.824	0.417
8.829	0.901
8.834	1.075
8.839	0.342
8.844	0.676
8.849	0.116
8.854	0.405
8.859	0.530
8.864	1.128
8.869	0.464
8.874	0.796
8.879	0.558
8.884	0.396
8.889	0.392
8.894	0.528
8.899	0.363
8.904	0.804
8.909	0.166
8.914	0.488
8.919	0.513
8.924	0.661
8.929	0.347
8.934	1.364
8.939	0.965
8.944	1.810
8.949	0.240
8.954	0.209
8.959	0.634
8.964	1.027
8.969	0.558
8.974	0.604
8.979	1.061
8.984	0.970
8.989	1.028
8.994	0.383
8.999	0.558
9.004	0.557
9.009	0.371
9.014	0.347
9.019	0.194
9.024	0.313
9.029	0.418
9.034	0.152
9.039	0.740
9.044	0.295
9.049	0.611
9.054	0.358
9.059	0.753
9.064	0.135
9.069	1.322
9.074	0.877
9.079	0.652
9.084	0.640
9.089	0.535
9.094	0.326
9.099	1.289
9.104	0.473
9.109	0.899
9.114	0.880
9.119	1.016
9.124	0.705
9.129	0.767
9.134	0.838
9.139	0.180
9.144	0.887
9.149	0.216
9.154	0.429
9.159	0.465
9.164	0.303
9.169	1.091
9.174	1.656
9.179	0.209
9.184	0.424
9.189	0.568
9.194	1.085
9.199	0.444
9.204	0.658
9.209	0.650
9.214	0.422
9.219	0.475
9.224	0.240
9.229	0.753
9.234	0.912
9.239	0.500
9.244	0.948
9.249	0.727
9.254	0.854
9.259	1.242
9.264	0.920
9.269	0.907
9.274	0.479
9.279	0.756
9.284	1.524
9.289	0.535
9.294	0.527
9.299	0.748
9.304	0.324
9.309	1.290
9.314	1.122
9.319	0.746
9.324	0.324
9.329	0.683
9.334	0.190
9.339	0.604
9.344	0.253
9.349	0.399
9.354	0.432
9.359	0.517
9.364	0.744
9.369	1.241
9.374	0.294
9.379	0.648
9.384	0.786
9.389	0.470
9.394	0.842
9.399	0.426
9.404	0.709
9.409	0.579
9.414	0.724
9.419	0.519
9.424	0.561
9.429	0.533
9.434	0.366
9.439	0.387
9.444	0.934
9.449	1.051
9.454	0.274
9.459	0.290
9.464	1.704
9.469	0.561
9.474	0.651
9.479	0.390
9.484	0.603
9.489	0.996
9.494	0.075
9.499	0.782
9.504	0.857
9.509	0.335
9.514	1.308
9.519	0.939
9.524	0.424
9.529	0.258
9.534	1.005
9.539	0.917
9.544	0.496
9.549	0.630
9.554	0.638
9.559	0.803
9.564	0.355
9.569	0.288
9.574	1.281
9.579	1.393
9.584	0.553
9.589	0.454
9.594	0.871
9.599	0.954
9.604	0.622
9.609	0.685
9.614	0.475
9.619	0.611
9.624	0.464
9.629	0.757
9.634	0.712
9.639	0.717
9.644	0.698
9.649	0.586
9.654	0.305
9.659	0.483
9.664	1.055
9.669	0.406
9.674	0.553
9.679	0.866
9.684	0.426
9.689	0.491
9.694	0.912
9.699	0.482
9.704	0.942
9.709	0.768
9.714	0.265
9.719	1.060
9.724	0.545
9.729	0.462
9.734	1.891
9.739	0.466
9.744	0.779
9.749	0.729
9.754	0.360
9.759	0.302
9.764	0.538
9.769	0.624
9.774	0.528
9.779	0.542
9.784	0.284
9.789	0.313
9.794	0.366
9.799	0.743
9.804	0.803
9.809	1.007
9.814	0.896
9.819	1.078
9.824	0.397
9.829	0.338
9.834	0.834
9.839	0.259
9.844	0.717
9.849	0.654
9.854	0.431
9.859	0.433
9.864	0.630
9.869	0.154
9.874	0.784
9.879	0.781
9.884	0.876
9.889	1.261
9.894	0.145
9.899	0.510
9.904	0.926
9.909	0.077
9.914	0.760
9.919	1.021
9.924	0.837
9.929	0.070
9.934	0.369
9.939	0.625
9.944	0.922
9.949	0.649
9.954	0.666
9.959	0.633
9.964	1.045
9.969	0.059
9.974	0.827
9.979	0.794
9.984	0.564
9.989	0.847
9.994	0.604
[truncated: 1 more rows]
