# Supplementary material for: Chemometric Analysis of a Ternary Mixture of Caffeine, Quinic Acid, and Nicotinic Acid by Terahertz Spectroscopy
Source: ACS Omega. 2022 Sep 27;7(40):35783–91. doi: 10.1021/acsomega.2c03808 (PMC9558605; doi:10.1021/acsomega.2c03808)
Supplement: Supplementary file 2 — ao2c03808_si_002.zip [file ao2c03808_si_002.zip › data_and_codes/extended_data/id0-48_run001/fda-9-3.csv]

0.000	2474.646
0.005	734.922
0.010	673.042
0.015	1168.253
0.020	1605.154
0.025	318.624
0.030	661.719
0.035	776.730
0.040	694.087
0.045	1346.915
0.050	984.644
0.055	1324.296
0.060	546.736
0.065	188.572
0.070	825.806
0.075	703.727
0.080	691.616
0.085	229.079
0.090	548.724
0.095	832.495
0.100	973.136
0.105	2061.607
0.110	2812.088
0.115	2354.407
0.120	4239.694
0.125	3293.041
0.130	1742.145
0.135	2761.656
0.140	2875.405
0.145	3014.656
0.150	2700.033
0.155	2790.600
0.160	2747.067
0.165	2731.956
0.170	2821.795
0.175	4335.939
0.180	5098.918
0.185	4583.661
0.190	5380.712
0.195	6688.190
0.200	7029.833
0.205	6179.552
0.210	6281.308
0.215	5710.349
0.220	6826.741
0.225	6555.905
0.230	7455.819
0.235	9096.918
0.240	8748.904
0.245	8473.192
0.250	8334.199
0.255	8415.415
0.260	8065.170
0.265	8713.437
0.270	8558.135
0.275	9992.961
0.280	9263.648
0.285	8278.800
0.290	8781.223
0.295	9564.389
0.300	9427.678
0.305	9251.325
0.310	10212.919
0.315	9918.850
0.320	10429.074
0.325	10205.497
0.330	10640.125
0.335	9762.885
0.340	9643.955
0.345	9319.695
0.350	10068.728
0.355	9990.475
0.360	9088.805
0.365	10008.990
0.370	10754.484
0.375	10672.767
0.380	9765.837
0.385	10154.176
0.390	10002.021
0.395	10246.210
0.400	9779.638
0.405	10137.628
0.410	10157.577
0.415	10160.235
0.420	9757.523
0.425	9571.145
0.430	9748.556
0.435	9146.074
0.440	9051.838
0.445	9694.408
0.450	9899.940
0.455	9175.221
0.460	9782.357
0.465	9211.019
0.470	9222.630
0.475	9268.420
0.480	9367.768
0.485	9635.648
0.490	9640.850
0.495	9420.697
0.500	9312.626
0.505	9557.261
0.510	9500.899
0.515	9535.744
0.520	9430.242
0.525	9345.550
0.530	9044.632
0.535	9011.537
0.540	9408.406
0.545	9060.547
0.550	7962.024
0.555	5512.172
0.560	3726.803
0.565	7191.767
0.570	8176.568
0.575	8481.692
0.580	8891.605
0.585	8767.129
0.590	8632.469
0.595	8883.043
0.600	9074.737
0.605	8625.814
0.610	8883.447
0.615	8965.027
0.620	8636.703
0.625	8630.265
0.630	8607.250
0.635	8539.762
0.640	8319.895
0.645	8265.391
0.650	7992.121
0.655	8308.125
0.660	7983.474
0.665	7680.173
0.670	7795.331
0.675	7844.519
0.680	7661.153
0.685	7578.189
0.690	7474.775
0.695	7512.944
0.700	7461.847
0.705	7054.143
0.710	7260.730
0.715	7224.521
0.720	7049.206
0.725	7109.983
0.730	6953.849
0.735	6918.542
0.740	6984.702
0.745	6418.150
0.750	5154.026
0.755	3561.936
0.760	5602.765
0.765	6158.824
0.770	6183.351
0.775	6364.365
0.780	6360.358
0.785	6157.642
0.790	6003.148
0.795	6174.845
0.800	5965.109
0.805	5851.730
0.810	5840.994
0.815	5781.511
0.820	5813.982
0.825	5795.877
0.830	5572.904
0.835	5681.186
0.840	5782.193
0.845	5514.345
0.850	5496.097
0.855	5676.801
0.860	5525.118
0.865	5536.969
0.870	5445.952
0.875	5426.811
0.880	5428.630
0.885	5287.821
0.890	5198.333
0.895	5258.650
0.900	5040.668
0.905	4893.213
0.910	4997.665
0.915	4835.123
0.920	4675.871
0.925	4690.349
0.930	4704.126
0.935	4684.475
0.940	4634.930
0.945	4507.156
0.950	4582.873
0.955	4589.035
0.960	4423.882
0.965	4397.787
0.970	4365.666
0.975	4367.860
0.980	4080.513
0.985	3827.123
0.990	2615.083
0.995	3440.019
1.000	3752.227
1.005	4103.890
1.010	4076.880
1.015	3816.349
1.020	3859.152
1.025	3894.805
1.030	3802.611
1.035	3659.416
1.040	3599.656
1.045	3664.626
1.050	3641.815
1.055	3433.410
1.060	3522.542
1.065	3551.819
1.070	3429.831
1.075	3285.371
1.080	3240.106
1.085	3046.520
1.090	2576.656
1.095	1275.724
1.100	171.946
1.105	1129.094
1.110	1853.421
1.115	1032.011
1.120	1900.139
1.125	2607.485
1.130	2841.483
1.135	2843.942
1.140	2745.708
1.145	2676.402
1.150	2300.447
1.155	1307.825
1.160	910.564
1.165	126.662
1.170	753.062
1.175	1871.868
1.180	2349.798
1.185	2575.211
1.190	2690.509
1.195	2583.159
1.200	2587.100
1.205	2212.706
1.210	814.630
1.215	1768.540
1.220	2297.198
1.225	2249.156
1.230	1240.075
1.235	1623.119
1.240	2275.215
1.245	2594.567
1.250	2587.897
1.255	2625.776
1.260	2605.456
1.265	2524.013
1.270	2606.588
1.275	2531.750
1.280	2366.377
1.285	2474.540
1.290	2537.612
1.295	2380.914
1.300	2457.064
1.305	2485.310
1.310	2423.437
1.315	2426.389
1.320	2378.839
1.325	2122.360
1.330	2304.969
1.335	2301.186
1.340	2325.877
1.345	2389.618
1.350	2219.866
1.355	2229.217
1.360	2286.528
1.365	2183.228
1.370	2107.310
1.375	2123.677
1.380	2098.479
1.385	1988.050
1.390	1950.219
1.395	1885.318
1.400	1791.355
1.405	1506.957
1.410	639.033
1.415	33.978
1.420	985.000
1.425	1557.548
1.430	1779.608
1.435	1909.562
1.440	1903.951
1.445	1849.413
1.450	1908.436
1.455	1939.164
1.460	1847.341
1.465	1846.101
1.470	1867.003
1.475	1800.699
1.480	1767.774
1.485	1764.026
1.490	1760.668
1.495	1723.426
1.500	1654.301
1.505	1673.641
1.510	1672.826
1.515	1617.283
1.520	1596.892
1.525	1627.608
1.530	1604.445
1.535	1574.308
1.540	1558.988
1.545	1487.468
1.550	1544.007
1.555	1499.231
1.560	1475.406
1.565	1517.266
1.570	1466.255
1.575	1402.305
1.580	1411.198
1.585	1390.735
1.590	1286.085
1.595	1227.230
1.600	1038.452
1.605	356.733
1.610	639.855
1.615	1028.789
1.620	1152.651
1.625	1162.468
1.630	1123.916
1.635	1103.372
1.640	1071.473
1.645	970.721
1.650	889.608
1.655	723.345
1.660	278.535
1.665	69.173
1.670	47.303
1.675	72.231
1.680	111.527
1.685	434.017
1.690	659.089
1.695	757.190
1.700	747.629
1.705	676.873
1.710	478.789
1.715	97.354
1.720	39.165
1.725	72.341
1.730	339.937
1.735	610.815
1.740	746.045
1.745	809.182
1.750	844.270
1.755	829.108
1.760	808.965
1.765	466.897
1.770	582.752
1.775	733.198
1.780	779.403
1.785	763.935
1.790	715.599
1.795	507.817
1.800	171.812
1.805	382.673
1.810	634.761
1.815	712.129
1.820	725.856
1.825	732.575
1.830	727.538
1.835	712.191
1.840	700.032
1.845	691.134
1.850	665.752
1.855	632.408
1.860	583.458
1.865	427.967
1.870	99.285
1.875	110.220
1.880	413.607
1.885	556.856
1.890	599.667
1.895	623.073
1.900	628.909
1.905	613.210
1.910	579.170
1.915	521.525
1.920	231.603
1.925	26.231
1.930	349.474
1.935	513.272
1.940	571.726
1.945	589.140
1.950	589.811
1.955	588.595
1.960	583.481
1.965	572.024
1.970	570.705
1.975	573.663
1.980	563.273
1.985	563.581
1.990	558.367
1.995	550.473
2.000	545.644
2.005	538.658
2.010	530.055
2.015	528.692
2.020	432.349
2.025	465.755
2.030	483.918
2.035	457.362
2.040	358.975
2.045	94.756
2.050	276.020
2.055	403.858
2.060	445.202
2.065	447.180
2.070	433.792
2.075	339.934
2.080	157.906
2.085	333.808
2.090	408.322
2.095	430.058
2.100	435.964
2.105	435.520
2.110	432.976
2.115	433.061
2.120	428.069
2.125	421.031
2.130	405.626
2.135	395.931
2.140	385.833
2.145	365.117
2.150	334.920
2.155	307.651
2.160	232.316
2.165	67.465
2.170	8.701
2.175	98.096
2.180	203.056
2.185	248.912
2.190	249.291
2.195	132.824
2.200	17.746
2.205	60.715
2.210	174.692
2.215	224.366
2.220	132.822
2.225	21.070
2.230	33.478
2.235	156.932
2.240	235.114
2.245	256.413
2.250	245.460
2.255	240.753
2.260	176.683
2.265	41.143
2.270	22.298
2.275	58.350
2.280	158.001
2.285	219.286
2.290	249.724
2.295	261.208
2.300	263.587
2.305	262.313
2.310	256.959
2.315	247.767
2.320	224.473
2.325	205.860
2.330	217.126
2.335	213.954
2.340	204.028
2.345	140.978
2.350	24.203
2.355	117.442
2.360	161.991
2.365	148.999
2.370	59.859
2.375	77.220
2.380	131.345
2.385	134.135
2.390	61.027
2.395	11.065
2.400	11.205
2.405	73.110
2.410	129.114
2.415	156.075
2.420	168.670
2.425	172.504
2.430	160.959
2.435	140.588
2.440	161.822
2.445	165.883
2.450	137.031
2.455	131.458
2.460	94.499
2.465	22.173
2.470	16.258
2.475	44.255
2.480	102.313
2.485	136.600
2.490	152.089
2.495	156.085
2.500	159.256
2.505	158.583
2.510	157.833
2.515	154.489
2.520	152.773
2.525	152.292
2.530	151.076
2.535	149.665
2.540	147.903
2.545	146.101
2.550	144.269
2.555	141.710
2.560	140.735
2.565	139.244
2.570	119.682
2.575	112.189
2.580	120.552
2.585	125.307
2.590	122.797
2.595	117.822
2.600	115.206
2.605	109.484
2.610	103.555
2.615	97.492
2.620	88.696
2.625	76.949
2.630	39.587
2.635	10.351
2.640	5.091
2.645	5.352
2.650	5.341
2.655	16.334
2.660	26.558
2.665	30.110
2.670	8.897
2.675	41.001
2.680	64.492
2.685	67.568
2.690	35.069
2.695	22.567
2.700	62.451
2.705	78.824
2.710	84.778
2.715	88.540
2.720	88.945
2.725	86.156
2.730	86.842
2.735	82.409
2.740	80.480
2.745	74.122
2.750	69.254
2.755	62.979
2.760	55.452
2.765	38.981
2.770	10.929
2.775	3.124
2.780	2.802
2.785	4.882
2.790	14.957
2.795	25.882
2.800	41.815
2.805	53.767
2.810	63.212
2.815	69.299
2.820	71.593
2.825	73.404
2.830	74.394
2.835	74.154
2.840	72.469
2.845	72.080
2.850	69.928
2.855	67.972
2.860	65.074
2.865	63.711
2.870	58.900
2.875	57.887
2.880	33.178
2.885	8.031
2.890	5.672
2.895	15.190
2.900	34.875
2.905	47.178
2.910	53.211
2.915	55.747
2.920	56.098
2.925	56.121
2.930	55.865
2.935	53.755
2.940	50.219
2.945	46.670
2.950	42.846
2.955	38.881
2.960	33.677
2.965	14.013
2.970	4.775
2.975	2.056
2.980	4.784
2.985	6.413
2.990	14.936
2.995	20.322
3.000	16.350
3.005	9.540
3.010	3.159
3.015	1.037
3.020	0.431
3.025	5.034
3.030	7.925
3.035	15.668
3.040	19.367
3.045	9.102
3.050	6.236
3.055	8.910
3.060	19.808
3.065	26.042
3.070	30.241
3.075	31.808
3.080	31.122
3.085	32.636
3.090	31.313
3.095	31.111
3.100	31.801
3.105	31.796
3.110	32.340
3.115	31.905
3.120	29.230
3.125	26.512
3.130	11.515
3.135	3.256
3.140	1.258
3.145	3.895
3.150	8.450
3.155	11.889
3.160	17.210
3.165	9.262
3.170	3.248
3.175	3.762
3.180	6.126
3.185	8.944
3.190	3.205
3.195	13.221
3.200	19.660
3.205	21.795
3.210	23.965
3.215	15.073
3.220	11.670
3.225	18.840
3.230	19.414
3.235	9.832
3.240	3.057
3.245	12.674
3.250	17.612
3.255	20.664
3.260	22.377
3.265	22.238
3.270	22.260
3.275	22.814
3.280	22.679
3.285	20.840
3.290	18.170
3.295	20.979
3.300	19.465
3.305	17.685
3.310	18.721
3.315	18.663
3.320	16.995
3.325	15.389
3.330	8.956
3.335	1.839
3.340	2.586
3.345	3.227
3.350	7.583
3.355	11.106
3.360	14.944
3.365	14.820
3.370	15.630
3.375	17.585
3.380	17.180
3.385	17.385
3.390	16.285
3.395	17.493
3.400	17.211
3.405	15.563
3.410	16.803
3.415	17.391
3.420	16.749
3.425	16.610
3.430	16.329
3.435	16.676
3.440	16.164
3.445	15.978
3.450	15.900
3.455	16.147
3.460	16.108
3.465	15.270
3.470	14.294
3.475	15.093
3.480	13.656
3.485	14.997
3.490	14.127
3.495	14.127
3.500	11.188
3.505	5.700
3.510	10.050
3.515	8.887
3.520	9.619
3.525	10.674
3.530	10.742
3.535	11.471
3.540	6.474
3.545	3.259
3.550	4.008
3.555	8.113
3.560	10.155
3.565	10.639
3.570	10.141
3.575	11.045
3.580	11.888
3.585	10.125
3.590	7.669
3.595	8.266
3.600	2.320
3.605	1.187
3.610	1.647
3.615	1.263
3.620	0.792
3.625	2.903
3.630	5.733
3.635	6.830
3.640	6.466
3.645	6.222
3.650	0.865
3.655	1.549
3.660	0.170
3.665	0.428
3.670	0.682
3.675	1.211
3.680	4.121
3.685	3.108
3.690	3.664
3.695	2.706
3.700	1.635
3.705	4.218
3.710	5.481
3.715	6.091
3.720	6.325
3.725	6.015
3.730	6.310
3.735	5.863
3.740	6.089
3.745	6.936
3.750	6.355
3.755	6.592
3.760	7.717
3.765	7.514
3.770	6.193
3.775	6.812
3.780	5.717
3.785	6.497
3.790	5.468
3.795	3.334
3.800	0.838
3.805	0.570
3.810	0.254
3.815	0.887
3.820	1.086
3.825	1.494
3.830	1.639
3.835	3.207
3.840	3.365
3.845	4.512
3.850	4.896
3.855	6.075
3.860	3.935
3.865	2.419
3.870	3.377
3.875	5.816
3.880	6.136
3.885	5.875
3.890	5.325
3.895	4.639
3.900	5.789
3.905	5.222
3.910	6.189
3.915	4.296
3.920	5.350
3.925	5.540
3.930	2.452
3.935	3.801
3.940	3.542
3.945	4.296
3.950	5.145
3.955	1.196
3.960	0.521
3.965	1.145
3.970	0.634
3.975	0.265
3.980	0.805
3.985	0.519
3.990	1.021
3.995	1.041
4.000	0.839
4.005	0.157
4.010	1.340
4.015	1.404
4.020	1.801
4.025	2.697
4.030	2.952
4.035	2.262
4.040	2.848
4.045	2.012
4.050	3.470
4.055	2.891
4.060	2.880
4.065	1.854
4.070	2.530
4.075	2.562
4.080	1.765
4.085	2.665
4.090	2.744
4.095	2.332
4.100	3.290
4.105	3.130
4.110	2.601
4.115	2.435
4.120	3.107
4.125	3.280
4.130	2.740
4.135	2.417
4.140	2.748
4.145	3.136
4.150	2.422
4.155	3.662
4.160	2.052
4.165	0.280
4.170	0.884
4.175	0.664
4.180	1.061
4.185	1.235
4.190	1.493
4.195	1.122
4.200	1.058
4.205	0.281
4.210	1.705
4.215	1.392
4.220	0.953
4.225	0.852
4.230	1.107
4.235	0.878
4.240	1.795
4.245	0.672
4.250	0.863
4.255	1.080
4.260	1.570
4.265	3.374
4.270	3.758
4.275	3.258
4.280	3.171
4.285	3.118
4.290	2.583
4.295	2.747
4.300	2.384
4.305	2.432
4.310	2.492
4.315	2.315
4.320	2.232
4.325	4.048
4.330	2.567
4.335	1.653
4.340	2.176
4.345	2.041
4.350	2.297
4.355	2.094
4.360	2.422
4.365	1.620
4.370	2.276
4.375	2.174
4.380	2.441
4.385	2.498
4.390	2.231
4.395	2.081
4.400	2.963
4.405	2.000
4.410	1.554
4.415	1.882
4.420	0.717
4.425	2.291
4.430	2.570
4.435	1.569
4.440	1.394
4.445	1.886
4.450	1.368
4.455	0.829
4.460	0.361
4.465	0.801
4.470	0.747
4.475	0.835
4.480	0.548
4.485	0.812
4.490	0.458
4.495	0.555
4.500	1.053
4.505	1.262
4.510	0.522
4.515	1.177
4.520	0.410
4.525	0.369
4.530	0.194
4.535	0.507
4.540	0.553
4.545	0.151
4.550	0.290
4.555	0.499
4.560	1.640
4.565	0.835
4.570	1.169
4.575	1.712
4.580	2.153
4.585	1.081
4.590	1.014
4.595	1.098
4.600	0.411
4.605	1.188
4.610	0.598
4.615	0.548
4.620	0.867
4.625	0.865
4.630	1.944
4.635	1.107
4.640	1.106
4.645	0.564
4.650	0.830
4.655	0.793
4.660	1.035
4.665	0.383
4.670	0.869
4.675	0.489
4.680	0.894
4.685	1.332
4.690	0.988
4.695	1.547
4.700	0.221
4.705	0.193
4.710	1.768
4.715	0.247
4.720	1.799
4.725	0.384
4.730	0.380
4.735	0.467
4.740	0.990
4.745	0.885
4.750	0.507
4.755	1.391
4.760	0.683
4.765	0.719
4.770	0.924
4.775	0.982
4.780	0.476
4.785	1.310
4.790	0.861
4.795	0.437
4.800	1.358
4.805	0.877
4.810	0.588
4.815	0.506
4.820	0.726
4.825	1.225
4.830	0.228
4.835	1.244
4.840	0.847
4.845	1.223
4.850	0.176
4.855	0.745
4.860	1.248
4.865	0.383
4.870	1.231
4.875	1.191
4.880	0.882
4.885	1.107
4.890	1.344
4.895	1.441
4.900	1.170
4.905	0.468
4.910	0.495
4.915	0.148
4.920	0.478
4.925	0.239
4.930	1.476
4.935	1.218
4.940	1.484
4.945	1.184
4.950	1.347
4.955	0.424
4.960	0.409
4.965	1.354
4.970	0.174
4.975	0.953
4.980	0.783
4.985	0.630
4.990	0.952
4.995	0.499
5.000	1.081
5.005	1.779
5.010	0.917
5.015	0.694
5.020	2.103
5.025	0.415
5.030	0.550
5.035	0.725
5.040	1.040
5.045	1.027
5.050	1.073
5.055	0.801
5.060	0.594
5.065	1.486
5.070	1.249
5.075	1.394
5.080	0.252
5.085	1.199
5.090	1.827
5.095	0.972
5.100	0.175
5.105	0.584
5.110	0.520
5.115	0.564
5.120	0.697
5.125	0.321
5.130	0.907
5.135	0.793
5.140	0.819
5.145	0.830
5.150	0.506
5.155	1.602
5.160	1.217
5.165	1.452
5.170	1.282
5.175	0.153
5.180	1.171
5.185	0.857
5.190	0.219
5.195	0.882
5.200	1.570
5.205	1.314
5.210	0.261
5.215	0.460
5.220	1.149
5.225	0.803
5.230	2.521
5.235	0.853
5.240	0.615
5.245	0.605
5.250	0.857
5.255	2.212
5.260	1.370
5.265	1.355
5.270	1.164
5.275	0.864
5.280	0.998
5.285	0.325
5.290	0.794
5.295	0.129
5.300	0.424
5.305	0.746
5.310	0.257
5.315	0.491
5.320	0.461
5.325	1.286
5.330	0.495
5.335	1.065
5.340	0.064
5.345	0.846
5.350	0.488
5.355	0.687
5.360	1.637
5.365	1.832
5.370	1.541
5.375	1.537
5.380	1.460
5.385	0.966
5.390	0.785
5.395	1.165
5.400	1.268
5.405	1.713
5.410	1.599
5.415	2.325
5.420	1.507
5.425	2.145
5.430	1.295
5.435	1.120
5.440	0.693
5.445	0.929
5.450	0.623
5.455	0.205
5.460	1.067
5.465	0.935
5.470	1.341
5.475	0.695
5.480	0.083
5.485	1.090
5.490	0.347
5.495	1.598
5.500	0.169
5.505	0.836
5.510	1.394
5.515	0.309
5.520	0.936
5.525	0.470
5.530	0.960
5.535	0.488
5.540	1.592
5.545	1.027
5.550	0.968
5.555	0.390
5.560	1.543
5.565	0.553
5.570	0.859
5.575	1.048
5.580	1.251
5.585	0.489
5.590	1.566
5.595	0.656
5.600	0.335
5.605	1.176
5.610	0.341
5.615	0.603
5.620	0.673
5.625	1.149
5.630	1.001
5.635	1.214
5.640	0.629
5.645	0.361
5.650	0.656
5.655	0.832
5.660	0.500
5.665	1.584
5.670	0.256
5.675	0.531
5.680	0.998
5.685	0.500
5.690	0.864
5.695	0.899
5.700	0.975
5.705	0.398
5.710	1.620
5.715	0.568
5.720	0.713
5.725	0.452
5.730	0.736
5.735	0.262
5.740	0.332
5.745	0.835
5.750	0.159
5.755	1.105
5.760	0.317
5.765	0.613
5.770	0.561
5.775	1.249
5.780	0.471
5.785	0.916
5.790	0.691
5.795	1.208
5.800	1.233
5.805	1.024
5.810	0.634
5.815	0.703
5.820	0.803
5.825	0.255
5.830	0.837
5.835	0.229
5.840	0.679
5.845	0.757
5.850	0.498
5.855	0.521
5.860	1.016
5.865	0.350
5.870	1.074
5.875	0.887
5.880	0.599
5.885	0.905
5.890	0.181
5.895	0.841
5.900	0.436
5.905	0.457
5.910	0.376
5.915	0.276
5.920	0.875
5.925	0.133
5.930	0.428
5.935	0.872
5.940	0.491
5.945	0.673
5.950	0.396
5.955	0.442
5.960	0.351
5.965	0.835
5.970	1.324
5.975	1.050
5.980	1.017
5.985	1.118
5.990	0.249
5.995	0.902
6.000	0.129
6.005	1.016
6.010	0.851
6.015	0.582
6.020	0.360
6.025	0.918
6.030	0.821
6.035	0.376
6.040	0.171
6.045	0.555
6.050	0.318
6.055	0.220
6.060	0.795
6.065	0.938
6.070	0.475
6.075	0.643
6.080	0.666
6.085	0.331
6.090	0.940
6.095	0.712
6.100	0.490
6.105	0.390
6.110	2.033
6.115	0.114
6.120	0.621
6.125	0.176
6.130	0.430
6.135	0.907
6.140	0.544
6.145	0.999
6.150	1.124
6.155	0.360
6.160	0.197
6.165	0.976
6.170	0.483
6.175	1.188
6.180	1.276
6.185	0.908
6.190	0.187
6.195	1.442
6.200	0.991
6.205	1.290
6.210	0.565
6.215	0.361
6.220	0.867
6.225	0.599
6.230	0.631
6.235	0.744
6.240	0.346
6.245	0.136
6.250	0.340
6.255	0.523
6.260	0.074
6.265	0.620
6.270	0.338
6.275	1.334
6.280	0.502
6.285	0.466
6.290	0.379
6.295	0.930
6.300	0.318
6.305	0.655
6.310	0.698
6.315	0.284
6.320	1.160
6.325	0.195
6.330	0.660
6.335	0.208
6.340	0.492
6.345	0.836
6.350	0.376
6.355	0.202
6.360	0.648
6.365	0.449
6.370	1.022
6.375	0.650
6.380	0.843
6.385	0.647
6.390	0.415
6.395	1.657
6.400	0.310
6.405	0.082
6.410	1.148
6.415	1.128
6.420	1.131
6.425	0.490
6.430	0.686
6.435	0.619
6.440	0.685
6.445	0.435
6.450	0.549
6.455	0.614
6.460	0.211
6.465	0.757
6.470	0.066
6.475	0.469
6.480	0.720
6.485	0.798
6.490	1.251
6.495	0.112
6.500	0.493
6.505	0.422
6.510	0.746
6.515	0.433
6.520	0.213
6.525	0.843
6.530	0.150
6.535	0.306
6.540	0.588
6.545	0.853
6.550	0.970
6.555	1.025
6.560	0.417
6.565	1.006
6.570	0.971
6.575	0.709
6.580	0.168
6.585	0.400
6.590	1.247
6.595	0.541
6.600	0.268
6.605	0.152
6.610	0.430
6.615	0.882
6.620	0.973
6.625	1.038
6.630	0.311
6.635	0.096
6.640	0.202
6.645	0.390
6.650	1.272
6.655	1.109
6.660	0.528
6.665	0.594
6.670	0.562
6.675	1.356
6.680	0.140
6.685	0.471
6.690	0.663
6.695	0.906
6.700	0.953
6.705	1.212
6.710	1.176
6.715	0.669
6.720	0.604
6.725	0.589
6.730	0.080
6.735	0.623
6.740	0.608
6.745	0.130
6.750	0.961
6.755	0.751
6.760	0.438
6.765	0.310
6.770	0.545
6.775	1.047
6.780	0.401
6.785	0.502
6.790	0.193
6.795	1.136
6.800	0.952
6.805	0.410
6.810	0.687
6.815	0.633
6.820	0.722
6.825	0.744
6.830	1.315
6.835	0.485
6.840	0.231
6.845	0.174
6.850	0.446
6.855	0.857
6.860	0.966
6.865	0.263
6.870	1.737
6.875	0.513
6.880	0.532
6.885	1.416
6.890	0.160
6.895	0.687
6.900	0.976
6.905	0.503
6.910	0.210
6.915	0.296
6.920	0.350
6.925	0.465
6.930	0.576
6.935	0.400
6.940	0.608
6.945	0.411
6.950	0.404
6.955	0.572
6.960	0.734
6.965	0.704
6.970	0.214
6.975	0.580
6.980	1.396
6.985	0.127
6.990	0.827
6.995	0.387
7.000	0.835
7.005	0.493
7.010	1.399
7.015	0.417
7.020	0.728
7.025	0.483
7.030	1.021
7.035	0.652
7.040	0.896
7.045	0.822
7.050	0.143
7.055	1.186
7.060	0.205
7.065	1.107
7.070	0.798
7.075	0.696
7.080	0.471
7.085	0.960
7.090	0.995
7.095	0.184
7.100	1.107
7.105	0.480
7.110	1.245
7.115	0.487
7.120	0.983
7.125	0.536
7.130	1.697
7.135	1.535
7.140	1.131
7.145	0.204
7.150	0.597
7.155	1.144
7.160	1.067
7.165	1.098
7.170	0.406
7.175	1.065
7.180	0.680
7.185	0.572
7.190	0.200
7.195	0.811
7.200	0.292
7.205	0.493
7.210	0.755
7.215	0.375
7.220	0.260
7.225	0.478
7.230	0.277
7.235	0.796
7.240	0.131
7.245	0.466
7.250	0.501
7.255	0.499
7.260	0.370
7.265	0.376
7.270	1.007
7.275	0.093
7.280	0.984
7.285	0.414
7.290	0.606
7.295	0.708
7.300	1.012
7.305	0.159
7.310	0.611
7.315	0.544
7.320	1.040
7.325	1.399
7.330	0.215
7.335	0.799
7.340	0.441
7.345	0.924
7.350	0.374
7.355	1.085
7.360	0.629
7.365	0.850
7.370	0.260
7.375	0.168
7.380	0.898
7.385	0.177
7.390	0.625
7.395	0.722
7.400	0.698
7.405	0.651
7.410	1.045
7.415	0.876
7.420	0.684
7.425	0.272
7.430	0.183
7.435	0.359
7.440	0.367
7.445	0.685
7.450	0.677
7.455	1.320
7.460	0.357
7.465	0.259
7.470	0.687
7.475	1.303
7.480	0.433
7.485	0.212
7.490	0.922
7.495	0.818
7.500	0.166
7.505	1.119
7.510	0.567
7.515	0.859
7.520	0.436
7.525	0.621
7.530	0.921
7.535	0.938
7.540	0.841
7.545	0.368
7.550	0.948
7.555	1.005
7.560	0.641
7.565	0.308
7.570	0.693
7.575	0.607
7.580	0.813
7.585	0.065
7.590	0.379
7.595	0.829
7.600	0.429
7.605	0.624
7.610	0.615
7.615	0.907
7.620	1.135
7.625	0.159
7.630	0.712
7.635	0.615
7.640	0.568
7.645	0.312
7.650	0.363
7.655	0.656
7.660	1.092
7.665	0.482
7.670	0.822
7.675	1.057
7.680	0.403
7.685	0.647
7.690	0.112
7.695	1.066
7.700	0.639
7.705	0.651
7.710	1.249
7.715	0.333
7.720	0.502
7.725	0.759
7.730	0.786
7.735	0.468
7.740	0.325
7.745	0.492
7.750	0.310
7.755	0.512
7.760	1.105
7.765	0.866
7.770	1.133
7.775	0.298
7.780	1.078
7.785	0.561
7.790	0.266
7.795	0.201
7.800	0.031
7.805	0.615
7.810	0.229
7.815	1.327
7.820	0.376
7.825	0.387
7.830	0.811
7.835	0.746
7.840	0.160
7.845	0.268
7.850	0.726
7.855	0.262
7.860	0.561
7.865	0.544
7.870	0.978
7.875	0.791
7.880	0.365
7.885	1.219
7.890	0.463
7.895	0.720
7.900	0.610
7.905	0.203
7.910	0.292
7.915	0.813
7.920	0.441
7.925	1.387
7.930	0.272
7.935	0.491
7.940	0.657
7.945	0.485
7.950	0.358
7.955	0.852
7.960	0.888
7.965	0.248
7.970	0.556
7.975	0.423
7.980	0.914
7.985	1.173
7.990	1.256
7.995	0.671
8.000	0.727
8.005	0.291
8.010	0.848
8.015	0.419
8.020	0.667
8.025	0.514
8.030	1.153
8.035	0.714
8.040	0.768
8.045	1.222
8.050	0.941
8.055	0.037
8.060	0.952
8.065	0.618
8.070	0.578
8.075	0.281
8.080	1.129
8.085	1.858
8.090	0.409
8.095	0.337
8.100	0.470
8.105	0.309
8.110	0.261
8.115	0.569
8.120	0.216
8.125	0.704
8.130	0.153
8.135	1.034
8.140	0.301
8.145	0.898
8.150	0.252
8.155	0.877
8.160	0.837
8.165	0.394
8.170	0.750
8.175	1.027
8.180	0.734
8.185	0.807
8.190	0.462
8.194	0.855
8.199	0.260
8.204	1.066
8.209	0.419
8.214	1.084
8.219	0.863
8.224	0.096
8.229	0.764
8.234	0.343
8.239	0.582
8.244	0.474
8.249	0.455
8.254	0.481
8.259	1.273
8.264	0.295
8.269	0.779
8.274	0.077
8.279	0.731
8.284	0.306
8.289	0.965
8.294	0.877
8.299	0.789
8.304	0.533
8.309	0.682
8.314	0.468
8.319	0.418
8.324	0.224
8.329	0.464
8.334	0.814
8.339	1.178
8.344	1.152
8.349	1.045
8.354	0.338
8.359	0.502
8.364	0.570
8.369	0.453
8.374	0.813
8.379	0.794
8.384	0.361
8.389	0.663
8.394	0.345
8.399	1.227
8.404	1.277
8.409	1.758
8.414	0.329
8.419	0.319
8.424	0.299
8.429	0.745
8.434	0.480
8.439	0.993
8.444	0.371
8.449	0.851
8.454	0.523
8.459	0.233
8.464	0.163
8.469	0.325
8.474	0.875
8.479	0.415
8.484	1.037
8.489	0.543
8.494	0.419
8.499	0.522
8.504	0.136
8.509	1.160
8.514	1.222
8.519	0.428
8.524	0.328
8.529	0.210
8.534	0.602
8.539	1.010
8.544	1.350
8.549	0.552
8.554	0.281
8.559	0.708
8.564	0.798
8.569	0.133
8.574	0.316
8.579	1.394
8.584	0.667
8.589	1.120
8.594	0.453
8.599	0.523
8.604	1.103
8.609	0.143
8.614	0.690
8.619	0.349
8.624	0.777
8.629	1.006
8.634	1.313
8.639	0.140
8.644	0.616
8.649	0.345
8.654	0.518
8.659	0.467
8.664	0.775
8.669	0.473
8.674	0.662
8.679	0.301
8.684	1.747
8.689	0.613
8.694	0.376
8.699	0.651
8.704	0.164
8.709	0.841
8.714	0.237
8.719	0.048
8.724	1.389
8.729	0.604
8.734	0.687
8.739	0.904
8.744	0.545
8.749	0.958
8.754	0.404
8.759	0.488
8.764	0.190
8.769	1.248
8.774	0.301
8.779	1.329
8.784	0.802
8.789	1.296
8.794	0.673
8.799	0.200
8.804	0.627
8.809	0.275
8.814	0.086
8.819	0.832
8.824	0.728
8.829	0.463
8.834	0.437
8.839	1.115
8.844	0.313
8.849	1.193
8.854	0.466
8.859	1.104
8.864	0.524
8.869	1.311
8.874	0.171
8.879	0.449
8.884	0.726
8.889	0.908
8.894	0.942
8.899	0.651
8.904	1.048
8.909	1.229
8.914	0.525
8.919	0.326
8.924	0.352
8.929	0.229
8.934	0.248
8.939	1.678
8.944	0.404
8.949	0.549
8.954	0.539
8.959	1.501
8.964	0.609
8.969	0.277
8.974	0.194
8.979	0.564
8.984	0.113
8.989	0.799
8.994	0.585
8.999	0.448
9.004	0.685
9.009	0.864
9.014	0.348
9.019	0.526
9.024	0.970
9.029	0.295
9.034	1.291
9.039	1.962
9.044	0.936
9.049	1.023
9.054	0.046
9.059	0.776
9.064	0.805
9.069	0.539
9.074	0.915
9.079	0.921
9.084	0.772
9.089	0.999
9.094	0.668
9.099	0.830
9.104	1.297
9.109	0.753
9.114	0.371
9.119	0.875
9.124	0.349
9.129	0.413
9.134	0.744
9.139	0.074
9.144	1.105
9.149	0.316
9.154	0.251
9.159	0.439
9.164	0.576
9.169	0.363
9.174	0.361
9.179	0.143
9.184	1.305
9.189	0.953
9.194	1.010
9.199	0.192
9.204	0.674
9.209	0.619
9.214	0.556
9.219	0.516
9.224	0.839
9.229	0.847
9.234	0.893
9.239	0.431
9.244	0.200
9.249	0.440
9.254	0.883
9.259	0.786
9.264	0.508
9.269	0.398
9.274	0.902
9.279	0.657
9.284	0.344
9.289	0.453
9.294	0.797
9.299	0.866
9.304	0.565
9.309	0.110
9.314	0.507
9.319	0.898
9.324	0.852
9.329	0.639
9.334	0.659
9.339	0.187
9.344	0.403
9.349	0.908
9.354	0.926
9.359	1.192
9.364	0.593
9.369	0.890
9.374	0.188
9.379	0.579
9.384	0.590
9.389	0.955
9.394	0.894
9.399	0.331
9.404	0.339
9.409	0.660
9.414	0.980
9.419	0.887
9.424	0.679
9.429	0.336
9.434	0.860
9.439	0.569
9.444	1.194
9.449	0.950
9.454	0.283
9.459	1.119
9.464	0.221
9.469	0.306
9.474	0.545
9.479	1.074
9.484	0.863
9.489	0.694
9.494	0.169
9.499	0.476
9.504	0.606
9.509	0.934
9.514	0.268
9.519	0.478
9.524	1.240
9.529	0.335
9.534	0.151
9.539	1.300
9.544	0.746
9.549	1.369
9.554	1.009
9.559	0.546
9.564	0.993
9.569	1.036
9.574	0.634
9.579	0.112
9.584	0.863
9.589	0.670
9.594	0.636
9.599	0.836
9.604	0.271
9.609	0.173
9.614	0.707
9.619	0.830
9.624	1.144
9.629	0.575
9.634	0.990
9.639	0.225
9.644	0.140
9.649	0.309
9.654	1.301
9.659	0.589
9.664	0.127
9.669	0.214
9.674	0.814
9.679	0.691
9.684	0.904
9.689	0.542
9.694	0.888
9.699	0.724
9.704	0.630
9.709	0.661
9.714	0.431
9.719	0.353
9.724	0.683
9.729	0.590
9.734	0.490
9.739	0.555
9.744	0.289
9.749	0.349
9.754	1.298
9.759	0.694
9.764	0.406
9.769	0.421
9.774	0.209
9.779	0.056
9.784	0.792
9.789	0.261
9.794	0.981
9.799	1.116
9.804	0.895
9.809	0.268
9.814	0.723
9.819	0.669
9.824	0.994
9.829	0.644
9.834	0.991
9.839	0.722
9.844	0.287
9.849	0.437
9.854	0.736
9.859	0.478
9.864	0.710
9.869	1.254
9.874	0.324
9.879	0.695
9.884	1.326
9.889	1.021
9.894	0.967
9.899	0.071
9.904	0.422
9.909	1.089
9.914	0.067
9.919	0.694
9.924	0.611
9.929	1.305
9.934	0.633
9.939	1.013
9.944	0.171
9.949	0.312
9.954	0.623
9.959	1.101
9.964	1.194
9.969	0.395
9.974	0.382
9.979	0.582
9.984	0.225
9.989	0.233
9.994	0.534
[truncated: 1 more rows]
