# Supplementary material for: Chemometric Analysis of a Ternary Mixture of Caffeine, Quinic Acid, and Nicotinic Acid by Terahertz Spectroscopy
Source: ACS Omega. 2022 Sep 27;7(40):35783–91. doi: 10.1021/acsomega.2c03808 (PMC9558605; doi:10.1021/acsomega.2c03808)
Supplement: Supplementary file 2 — ao2c03808_si_002.zip [file ao2c03808_si_002.zip › data_and_codes/extended_data/id0-48_run001/fda-9-4.csv]

0.000	1074.858
0.005	754.160
0.010	644.588
0.015	1156.912
0.020	1531.753
0.025	322.432
0.030	716.219
0.035	705.796
0.040	539.684
0.045	1140.788
0.050	963.785
0.055	1508.256
0.060	475.551
0.065	57.997
0.070	1068.439
0.075	1041.834
0.080	1398.772
0.085	962.935
0.090	41.190
0.095	417.545
0.100	785.978
0.105	1244.902
0.110	1672.284
0.115	1380.528
0.120	3482.719
0.125	2965.346
0.130	1852.665
0.135	3092.525
0.140	3521.956
0.145	3798.552
0.150	4275.870
0.155	4114.819
0.160	3656.321
0.165	2765.633
0.170	2288.799
0.175	3452.931
0.180	3966.991
0.185	3429.983
0.190	4471.971
0.195	5894.315
0.200	6339.864
0.205	5794.102
0.210	6177.667
0.215	5979.180
0.220	6840.296
0.225	6665.398
0.230	7601.607
0.235	8951.520
0.240	8251.987
0.245	7794.087
0.250	7658.134
0.255	7566.794
0.260	7197.481
0.265	8028.958
0.270	7904.305
0.275	9447.789
0.280	9120.309
0.285	8147.589
0.290	8569.499
0.295	9227.975
0.300	8969.928
0.305	8867.988
0.310	9608.444
0.315	9185.446
0.320	9580.089
0.325	9397.093
0.330	9926.623
0.335	9214.214
0.340	9216.915
0.345	8991.876
0.350	9863.056
0.355	9891.836
0.360	8930.795
0.365	9795.586
0.370	10363.359
0.375	10174.030
0.380	9201.275
0.385	9439.931
0.390	9234.861
0.395	9379.993
0.400	8915.588
0.405	9220.032
0.410	9295.579
0.415	9330.824
0.420	8995.422
0.425	8914.117
0.430	9198.607
0.435	8703.368
0.440	8688.935
0.445	9311.653
0.450	9631.436
0.455	8996.307
0.460	9522.707
0.465	8972.835
0.470	8963.886
0.475	8951.702
0.480	8946.495
0.485	9163.334
0.490	9042.155
0.495	8726.787
0.500	8572.914
0.505	8731.312
0.510	8627.342
0.515	8648.007
0.520	8527.546
0.525	8453.690
0.530	8244.090
0.535	8206.333
0.540	8611.662
0.545	8397.530
0.550	7438.751
0.555	5208.238
0.560	3583.198
0.565	6862.920
0.570	7789.124
0.575	8129.339
0.580	8515.397
0.585	8370.790
0.590	8237.233
0.595	8389.315
0.600	8521.715
0.605	8045.767
0.610	8182.558
0.615	8173.471
0.620	7838.448
0.625	7768.150
0.630	7689.101
0.635	7620.240
0.640	7403.533
0.645	7408.720
0.650	7186.504
0.655	7506.521
0.660	7274.639
0.665	7061.925
0.670	7184.918
0.675	7317.360
0.680	7195.163
0.685	7087.058
0.690	7014.734
0.695	7028.526
0.700	6989.287
0.705	6552.010
0.710	6704.363
0.715	6580.682
0.720	6388.016
0.725	6387.796
0.730	6171.377
0.735	6092.273
0.740	6128.107
0.745	5616.597
0.750	4501.054
0.755	3138.277
0.760	4887.590
0.765	5386.814
0.770	5423.546
0.775	5639.240
0.780	5654.750
0.785	5513.756
0.790	5400.391
0.795	5593.254
0.800	5441.080
0.805	5321.140
0.810	5318.935
0.815	5261.384
0.820	5273.284
0.825	5200.859
0.830	4985.290
0.835	5029.019
0.840	5077.332
0.845	4804.516
0.850	4744.577
0.855	4874.257
0.860	4728.200
0.865	4712.316
0.870	4630.180
0.875	4635.300
0.880	4630.601
0.885	4543.114
0.890	4492.886
0.895	4572.411
0.900	4414.088
0.905	4325.613
0.910	4438.352
0.915	4322.485
0.920	4182.277
0.925	4188.142
0.930	4196.447
0.935	4154.605
0.940	4085.666
0.945	3935.572
0.950	3969.090
0.955	3941.733
0.960	3757.248
0.965	3702.343
0.970	3652.447
0.975	3631.895
0.980	3379.277
0.985	3170.377
0.990	2176.792
0.995	2855.706
1.000	3117.891
1.005	3437.730
1.010	3443.818
1.015	3245.709
1.020	3298.296
1.025	3351.755
1.030	3277.887
1.035	3144.554
1.040	3098.194
1.045	3150.896
1.050	3109.616
1.055	2908.752
1.060	2962.256
1.065	2950.207
1.070	2824.481
1.075	2681.759
1.080	2628.112
1.085	2461.386
1.090	2083.597
1.095	1043.211
1.100	154.003
1.105	911.090
1.110	1484.326
1.115	826.459
1.120	1531.212
1.125	2110.012
1.130	2304.429
1.135	2324.614
1.140	2254.313
1.145	2207.634
1.150	1907.017
1.155	1101.075
1.160	774.466
1.165	119.725
1.170	633.108
1.175	1507.359
1.180	1872.488
1.185	2030.241
1.190	2095.241
1.195	2001.595
1.200	1993.553
1.205	1700.962
1.210	636.031
1.215	1362.706
1.220	1751.652
1.225	1716.200
1.230	947.908
1.235	1252.622
1.240	1754.336
1.245	2012.593
1.250	2019.567
1.255	2064.519
1.260	2064.334
1.265	2007.217
1.270	2075.312
1.275	2017.624
1.280	1882.210
1.285	1956.539
1.290	1995.346
1.295	1851.548
1.300	1903.547
1.305	1907.101
1.310	1847.546
1.315	1842.003
1.320	1802.538
1.325	1612.971
1.330	1748.703
1.335	1746.955
1.340	1766.585
1.345	1821.552
1.350	1693.645
1.355	1707.411
1.360	1760.718
1.365	1693.124
1.370	1638.917
1.375	1664.233
1.380	1650.401
1.385	1570.609
1.390	1540.336
1.395	1487.626
1.400	1410.930
1.405	1183.983
1.410	511.069
1.415	29.257
1.420	759.879
1.425	1187.283
1.430	1345.883
1.435	1440.071
1.440	1432.609
1.445	1383.614
1.450	1428.891
1.455	1456.404
1.460	1392.839
1.465	1394.517
1.470	1419.214
1.475	1376.062
1.480	1353.214
1.485	1356.118
1.490	1356.528
1.495	1330.762
1.500	1283.100
1.505	1302.425
1.510	1299.982
1.515	1255.090
1.520	1233.948
1.525	1251.220
1.530	1224.814
1.535	1187.880
1.540	1168.008
1.545	1105.886
1.550	1141.058
1.555	1105.945
1.560	1086.253
1.565	1119.300
1.570	1087.973
1.575	1043.273
1.580	1059.041
1.585	1048.391
1.590	973.085
1.595	936.567
1.600	798.282
1.605	275.982
1.610	498.575
1.615	787.459
1.620	879.295
1.625	882.729
1.630	852.048
1.635	832.140
1.640	804.509
1.645	723.796
1.650	662.308
1.655	534.874
1.660	203.512
1.665	48.209
1.670	32.033
1.675	48.459
1.680	91.207
1.685	323.083
1.690	480.937
1.695	549.195
1.700	542.390
1.705	494.778
1.710	354.365
1.715	77.163
1.720	32.748
1.725	50.666
1.730	256.263
1.735	448.563
1.740	538.489
1.745	579.452
1.750	599.350
1.755	584.279
1.760	564.436
1.765	328.901
1.770	410.962
1.775	506.702
1.780	538.483
1.785	524.926
1.790	494.791
1.795	353.621
1.800	122.378
1.805	263.098
1.810	435.574
1.815	488.623
1.820	501.184
1.825	509.119
1.830	507.323
1.835	498.932
1.840	488.126
1.845	481.281
1.850	461.515
1.855	434.530
1.860	399.920
1.865	292.819
1.870	73.885
1.875	76.295
1.880	272.093
1.885	361.129
1.890	387.720
1.895	399.191
1.900	401.005
1.905	391.256
1.910	368.689
1.915	334.289
1.920	153.800
1.925	15.726
1.930	225.406
1.935	327.736
1.940	364.764
1.945	376.119
1.950	376.964
1.955	377.895
1.960	374.602
1.965	365.823
1.970	363.572
1.975	360.051
1.980	350.620
1.985	348.167
1.990	342.045
1.995	330.959
2.000	323.673
2.005	317.485
2.010	310.565
2.015	306.594
2.020	250.701
2.025	270.567
2.030	278.555
2.035	264.318
2.040	206.943
2.045	53.325
2.050	158.362
2.055	228.372
2.060	249.564
2.065	248.967
2.070	240.287
2.075	186.627
2.080	88.192
2.085	181.503
2.090	219.299
2.095	225.517
2.100	226.303
2.105	221.413
2.110	216.527
2.115	214.270
2.120	207.858
2.125	200.701
2.130	193.340
2.135	185.366
2.140	178.194
2.145	166.882
2.150	152.899
2.155	138.804
2.160	104.465
2.165	32.324
2.170	4.973
2.175	45.853
2.180	86.580
2.185	102.965
2.190	99.814
2.195	50.444
2.200	6.093
2.205	25.538
2.210	69.072
2.215	81.974
2.220	46.380
2.225	5.984
2.230	14.629
2.235	58.786
2.240	80.376
2.245	84.735
2.250	78.353
2.255	73.606
2.260	50.768
2.265	9.320
2.270	8.001
2.275	17.039
2.280	46.885
2.285	65.760
2.290	73.192
2.295	71.519
2.300	71.735
2.305	70.374
2.310	66.923
2.315	64.618
2.320	56.696
2.325	51.604
2.330	53.652
2.335	53.020
2.340	47.893
2.345	33.274
2.350	5.389
2.355	27.966
2.360	37.364
2.365	32.074
2.370	10.941
2.375	19.673
2.380	28.522
2.385	27.795
2.390	11.602
2.395	2.349
2.400	1.776
2.405	13.360
2.410	26.326
2.415	31.981
2.420	33.550
2.425	34.887
2.430	31.860
2.435	28.500
2.440	31.438
2.445	33.573
2.450	26.896
2.455	25.860
2.460	17.301
2.465	3.746
2.470	5.340
2.475	6.618
2.480	19.692
2.485	28.573
2.490	30.856
2.495	32.561
2.500	34.936
2.505	35.533
2.510	35.139
2.515	35.957
2.520	37.415
2.525	37.106
2.530	36.836
2.535	36.656
2.540	38.159
2.545	37.609
2.550	36.850
2.555	37.888
2.560	37.438
2.565	37.477
2.570	33.231
2.575	33.247
2.580	35.533
2.585	36.865
2.590	35.935
2.595	33.866
2.600	34.708
2.605	33.505
2.610	31.161
2.615	27.590
2.620	24.562
2.625	23.092
2.630	12.211
2.635	4.375
2.640	1.952
2.645	1.540
2.650	2.699
2.655	4.768
2.660	11.140
2.665	10.131
2.670	3.641
2.675	13.990
2.680	21.086
2.685	22.105
2.690	11.969
2.695	6.949
2.700	21.646
2.705	26.206
2.710	30.158
2.715	31.353
2.720	32.629
2.725	31.699
2.730	30.506
2.735	31.038
2.740	30.029
2.745	26.099
2.750	25.072
2.755	22.410
2.760	19.207
2.765	12.978
2.770	3.401
2.775	1.775
2.780	1.199
2.785	0.824
2.790	6.640
2.795	9.283
2.800	15.460
2.805	17.995
2.810	20.723
2.815	23.809
2.820	23.770
2.825	25.271
2.830	24.652
2.835	24.243
2.840	24.640
2.845	25.817
2.850	24.043
2.855	23.888
2.860	23.464
2.865	21.887
2.870	21.150
2.875	20.080
2.880	10.970
2.885	2.413
2.890	2.968
2.895	4.297
2.900	11.644
2.905	16.649
2.910	18.136
2.915	18.813
2.920	18.536
2.925	18.310
2.930	17.894
2.935	18.362
2.940	16.411
2.945	14.135
2.950	14.112
2.955	11.975
2.960	9.987
2.965	4.510
2.970	1.230
2.975	1.203
2.980	2.164
2.985	1.933
2.990	4.659
2.995	7.283
3.000	3.990
3.005	1.754
3.010	0.459
3.015	0.068
3.020	0.842
3.025	2.321
3.030	0.811
3.035	4.130
3.040	5.124
3.045	2.385
3.050	2.226
3.055	1.207
3.060	5.835
3.065	5.444
3.070	5.422
3.075	7.050
3.080	6.342
3.085	6.736
3.090	6.478
3.095	6.458
3.100	6.621
3.105	5.591
3.110	5.542
3.115	6.154
3.120	6.487
3.125	4.715
3.130	1.654
3.135	0.802
3.140	1.080
3.145	0.621
3.150	1.334
3.155	1.302
3.160	2.619
3.165	1.652
3.170	0.976
3.175	0.927
3.180	1.643
3.185	1.104
3.190	0.975
3.195	1.897
3.200	1.187
3.205	1.836
3.210	3.150
3.215	1.526
3.220	1.051
3.225	1.385
3.230	2.657
3.235	0.730
3.240	0.988
3.245	0.755
3.250	0.429
3.255	2.349
3.260	1.680
3.265	1.508
3.270	1.205
3.275	1.933
3.280	0.820
3.285	2.057
3.290	1.497
3.295	3.159
3.300	1.642
3.305	1.266
3.310	1.048
3.315	1.914
3.320	1.964
3.325	1.698
3.330	0.681
3.335	0.625
3.340	1.096
3.345	1.207
3.350	1.044
3.355	0.564
3.360	0.730
3.365	0.850
3.370	1.734
3.375	1.271
3.380	0.711
3.385	0.983
3.390	0.478
3.395	1.002
3.400	0.691
3.405	0.576
3.410	1.102
3.415	1.542
3.420	0.231
3.425	1.277
3.430	1.444
3.435	0.509
3.440	0.950
3.445	0.093
3.450	0.793
3.455	1.847
3.460	1.213
3.465	1.095
3.470	0.691
3.475	0.810
3.480	0.997
3.485	0.260
3.490	0.797
3.495	0.205
3.500	0.818
3.505	1.073
3.510	0.298
3.515	1.080
3.520	1.440
3.525	0.341
3.530	0.100
3.535	0.255
3.540	1.071
3.545	0.552
3.550	0.252
3.555	0.376
3.560	0.402
3.565	0.751
3.570	0.592
3.575	1.709
3.580	1.533
3.585	1.005
3.590	0.759
3.595	0.464
3.600	0.726
3.605	0.692
3.610	0.866
3.615	0.857
3.620	0.829
3.625	1.265
3.630	0.599
3.635	1.175
3.640	1.624
3.645	0.427
3.650	0.223
3.655	0.532
3.660	1.336
3.665	0.326
3.670	0.387
3.675	0.839
3.680	1.232
3.685	0.820
3.690	0.465
3.695	0.531
3.700	0.456
3.705	1.187
3.710	0.909
3.715	0.968
3.720	1.200
3.725	1.228
3.730	1.267
3.735	2.140
3.740	1.821
3.745	0.667
3.750	1.857
3.755	1.173
3.760	2.263
3.765	1.587
3.770	1.717
3.775	1.902
3.780	1.726
3.785	0.902
3.790	1.711
3.795	0.552
3.800	0.194
3.805	0.802
3.810	0.447
3.815	1.361
3.820	0.732
3.825	1.255
3.830	1.639
3.835	1.129
3.840	0.812
3.845	0.923
3.850	1.571
3.855	1.756
3.860	1.160
3.865	0.506
3.870	0.298
3.875	0.875
3.880	1.074
3.885	1.560
3.890	0.482
3.895	1.757
3.900	2.022
3.905	1.209
3.910	1.817
3.915	1.045
3.920	1.121
3.925	1.660
3.930	1.192
3.935	1.084
3.940	0.210
3.945	0.636
3.950	1.465
3.955	0.479
3.960	1.123
3.965	1.042
3.970	0.621
3.975	1.068
3.980	0.787
3.985	0.739
3.990	0.228
3.995	0.994
4.000	0.696
4.005	1.484
4.010	1.302
4.015	0.693
4.020	0.769
4.025	0.685
4.030	0.642
4.035	0.906
4.040	1.021
4.045	1.403
4.050	1.004
4.055	0.171
4.060	0.534
4.065	0.629
4.070	0.360
4.075	0.901
4.080	1.530
4.085	0.453
4.090	0.558
4.095	0.810
4.100	0.605
4.105	1.811
4.110	0.965
4.115	0.495
4.120	1.012
4.125	0.402
4.130	0.898
4.135	0.901
4.140	0.591
4.145	0.573
4.150	0.511
4.155	1.674
4.160	0.758
4.165	0.499
4.170	0.658
4.175	0.344
4.180	0.693
4.185	0.521
4.190	1.398
4.195	0.739
4.200	0.920
4.205	0.545
4.210	1.006
4.215	1.670
4.220	0.645
4.225	0.684
4.230	0.519
4.235	0.264
4.240	0.188
4.245	0.978
4.250	0.823
4.255	1.032
4.260	0.725
4.265	1.364
4.270	0.827
4.275	0.402
4.280	0.566
4.285	0.131
4.290	0.304
4.295	1.209
4.300	0.607
4.305	1.000
4.310	0.601
4.315	0.185
4.320	0.918
4.325	0.573
4.330	0.660
4.335	0.256
4.340	0.579
4.345	0.675
4.350	0.196
4.355	1.404
4.360	1.397
4.365	0.430
4.370	0.419
4.375	0.577
4.380	1.871
4.385	0.665
4.390	0.793
4.395	0.638
4.400	1.206
4.405	0.813
4.410	0.765
4.415	1.483
4.420	1.344
4.425	0.983
4.430	0.425
4.435	0.455
4.440	1.440
4.445	0.557
4.450	0.885
4.455	1.012
4.460	0.760
4.465	0.397
4.470	0.131
4.475	0.514
4.480	0.688
4.485	0.305
4.490	1.405
4.495	0.885
4.500	0.645
4.505	0.606
4.510	0.370
4.515	0.178
4.520	0.798
4.525	0.631
4.530	0.267
4.535	1.354
4.540	0.656
4.545	1.237
4.550	0.347
4.555	0.379
4.560	0.199
4.565	0.880
4.570	0.381
4.575	0.642
4.580	0.615
4.585	0.448
4.590	0.752
4.595	0.760
4.600	0.413
4.605	0.236
4.610	0.750
4.615	0.090
4.620	0.510
4.625	0.330
4.630	0.703
4.635	0.387
4.640	0.525
4.645	0.130
4.650	0.549
4.655	0.505
4.660	0.823
4.665	1.551
4.670	0.752
4.675	0.374
4.680	0.700
4.685	0.919
4.690	0.698
4.695	0.730
4.700	0.698
4.705	0.445
4.710	0.085
4.715	0.627
4.720	0.651
4.725	0.747
4.730	1.247
4.735	0.872
4.740	0.807
4.745	0.311
4.750	0.263
4.755	0.820
4.760	0.800
4.765	0.589
4.770	0.277
4.775	0.839
4.780	1.069
4.785	0.919
4.790	0.618
4.795	0.964
4.800	0.363
4.805	1.415
4.810	0.357
4.815	0.908
4.820	0.515
4.825	0.532
4.830	0.523
4.835	0.131
4.840	0.243
4.845	0.782
4.850	0.987
4.855	0.922
4.860	1.095
4.865	0.578
4.870	0.725
4.875	0.221
4.880	0.978
4.885	0.430
4.890	0.530
4.895	0.826
4.900	0.842
4.905	0.776
4.910	1.031
4.915	0.772
4.920	0.315
4.925	0.623
4.930	0.873
4.935	1.206
4.940	0.253
4.945	0.636
4.950	0.270
4.955	0.788
4.960	0.407
4.965	0.741
4.970	0.911
4.975	1.560
4.980	1.299
4.985	1.246
4.990	0.880
4.995	0.623
5.000	0.279
5.005	0.360
5.010	0.594
5.015	1.261
5.020	0.424
5.025	0.972
5.030	0.769
5.035	0.602
5.040	0.189
5.045	0.316
5.050	0.273
5.055	0.324
5.060	0.807
5.065	0.386
5.070	0.463
5.075	0.844
5.080	0.896
5.085	1.269
5.090	0.299
5.095	0.288
5.100	1.743
5.105	0.567
5.110	0.391
5.115	0.147
5.120	0.535
5.125	1.309
5.130	0.552
5.135	0.628
5.140	1.432
5.145	1.116
5.150	0.460
5.155	1.219
5.160	0.598
5.165	1.021
5.170	1.066
5.175	1.025
5.180	0.960
5.185	0.214
5.190	0.453
5.195	0.385
5.200	0.256
5.205	1.337
5.210	0.766
5.215	0.784
5.220	0.342
5.225	0.769
5.230	0.360
5.235	0.725
5.240	0.515
5.245	1.047
5.250	1.285
5.255	1.076
5.260	0.153
5.265	0.203
5.270	1.151
5.275	0.761
5.280	0.899
5.285	0.322
5.290	0.336
5.295	0.454
5.300	0.621
5.305	0.603
5.310	0.671
5.315	0.837
5.320	0.597
5.325	0.059
5.330	0.646
5.335	0.991
5.340	0.615
5.345	0.641
5.350	0.958
5.355	0.978
5.360	0.258
5.365	0.138
5.370	0.872
5.375	1.485
5.380	1.302
5.385	0.194
5.390	1.296
5.395	0.242
5.400	1.094
5.405	0.761
5.410	0.715
5.415	0.609
5.420	0.160
5.425	0.834
5.430	0.837
5.435	0.610
5.440	0.968
5.445	0.324
5.450	0.740
5.455	0.493
5.460	0.838
5.465	0.167
5.470	0.621
5.475	0.229
5.480	0.387
5.485	0.413
5.490	1.101
5.495	0.626
5.500	0.786
5.505	0.677
5.510	0.405
5.515	1.096
5.520	1.182
5.525	0.744
5.530	0.574
5.535	1.070
5.540	0.274
5.545	0.963
5.550	0.708
5.555	0.135
5.560	0.039
5.565	0.783
5.570	0.583
5.575	0.854
5.580	0.488
5.585	0.465
5.590	0.710
5.595	0.960
5.600	0.487
5.605	0.123
5.610	1.236
5.615	0.622
5.620	0.577
5.625	0.454
5.630	0.473
5.635	0.893
5.640	0.695
5.645	0.770
5.650	0.190
5.655	0.836
5.660	0.687
5.665	0.765
5.670	0.474
5.675	0.089
5.680	0.926
5.685	0.371
5.690	0.456
5.695	0.963
5.700	0.383
5.705	0.902
5.710	0.281
5.715	0.392
5.720	0.645
5.725	0.190
5.730	0.630
5.735	0.952
5.740	0.892
5.745	0.216
5.750	0.494
5.755	0.122
5.760	0.437
5.765	0.357
5.770	0.470
5.775	0.883
5.780	0.300
5.785	0.400
5.790	0.712
5.795	0.338
5.800	1.154
5.805	0.416
5.810	0.021
5.815	0.537
5.820	0.773
5.825	0.654
5.830	0.925
5.835	0.386
5.840	1.129
5.845	0.413
5.850	0.786
5.855	0.096
5.860	0.688
5.865	0.684
5.870	0.108
5.875	0.136
5.880	0.247
5.885	1.163
5.890	0.514
5.895	1.192
5.900	0.330
5.905	0.447
5.910	0.324
5.915	0.372
5.920	0.649
5.925	0.039
5.930	0.612
5.935	0.200
5.940	1.290
5.945	0.309
5.950	1.396
5.955	0.308
5.960	0.753
5.965	0.048
5.970	0.627
5.975	1.139
5.980	0.293
5.985	0.224
5.990	0.438
5.995	0.515
6.000	0.754
6.005	0.344
6.010	0.569
6.015	0.307
6.020	0.208
6.025	0.411
6.030	0.216
6.035	0.487
6.040	1.140
6.045	1.155
6.050	0.728
6.055	0.537
6.060	0.549
6.065	0.946
6.070	0.440
6.075	0.415
6.080	0.567
6.085	0.646
6.090	0.500
6.095	1.072
6.100	0.820
6.105	0.597
6.110	1.042
6.115	0.642
6.120	0.154
6.125	0.824
6.130	0.354
6.135	0.395
6.140	0.637
6.145	0.952
6.150	0.719
6.155	0.866
6.160	0.795
6.165	0.724
6.170	1.378
6.175	0.658
6.180	1.290
6.185	0.173
6.190	0.305
6.195	0.674
6.200	0.327
6.205	0.233
6.210	0.568
6.215	0.410
6.220	0.585
6.225	0.730
6.230	0.890
6.235	0.357
6.240	0.567
6.245	1.216
6.250	0.705
6.255	2.070
6.260	0.683
6.265	0.501
6.270	0.966
6.275	0.170
6.280	0.326
6.285	0.715
6.290	1.238
6.295	1.137
6.300	1.024
6.305	0.810
6.310	0.354
6.315	0.384
6.320	0.478
6.325	0.543
6.330	0.421
6.335	0.253
6.340	0.522
6.345	1.167
6.350	0.275
6.355	0.525
6.360	0.453
6.365	0.358
6.370	0.341
6.375	0.233
6.380	0.431
6.385	0.925
6.390	0.755
6.395	0.353
6.400	0.523
6.405	0.590
6.410	0.979
6.415	0.590
6.420	0.891
6.425	0.182
6.430	1.441
6.435	0.329
6.440	0.903
6.445	0.170
6.450	0.682
6.455	0.435
6.460	0.172
6.465	0.865
6.470	0.271
6.475	0.930
6.480	0.522
6.485	1.012
6.490	0.476
6.495	0.689
6.500	0.649
6.505	1.026
6.510	0.767
6.515	0.923
6.520	0.439
6.525	0.597
6.530	1.287
6.535	0.412
6.540	0.149
6.545	1.153
6.550	0.402
6.555	0.791
6.560	0.626
6.565	1.054
6.570	0.901
6.575	0.655
6.580	0.595
6.585	0.391
6.590	0.178
6.595	0.330
6.600	0.944
6.605	0.471
6.610	0.441
6.615	0.385
6.620	0.529
6.625	0.238
6.630	0.634
6.635	0.311
6.640	1.114
6.645	0.515
6.650	0.130
6.655	1.171
6.660	0.602
6.665	0.066
6.670	0.477
6.675	0.922
6.680	0.353
6.685	0.356
6.690	1.334
6.695	0.188
6.700	0.646
6.705	0.625
6.710	0.761
6.715	0.699
6.720	0.318
6.725	0.890
6.730	0.792
6.735	0.377
6.740	0.593
6.745	0.215
6.750	0.426
6.755	0.630
6.760	0.515
6.765	1.113
6.770	1.116
6.775	0.499
6.780	0.628
6.785	0.322
6.790	0.364
6.795	0.231
6.800	0.256
6.805	0.714
6.810	0.115
6.815	0.893
6.820	1.009
6.825	0.131
6.830	0.263
6.835	0.659
6.840	0.838
6.845	0.317
6.850	0.937
6.855	0.379
6.860	0.201
6.865	0.900
6.870	0.406
6.875	1.448
6.880	0.670
6.885	0.865
6.890	0.233
6.895	0.580
6.900	0.782
6.905	0.588
6.910	0.142
6.915	1.181
6.920	0.690
6.925	0.585
6.930	0.542
6.935	0.498
6.940	0.597
6.945	0.399
6.950	1.291
6.955	1.096
6.960	0.342
6.965	0.876
6.970	0.610
6.975	1.387
6.980	0.358
6.985	0.450
6.990	0.637
6.995	1.029
7.000	0.551
7.005	0.375
7.010	1.396
7.015	0.839
7.020	0.611
7.025	0.703
7.030	0.949
7.035	1.107
7.040	0.119
7.045	0.810
7.050	1.867
7.055	0.109
7.060	0.847
7.065	0.620
7.070	0.680
7.075	1.263
7.080	0.499
7.085	0.821
7.090	0.665
7.095	0.972
7.100	0.512
7.105	0.896
7.110	0.788
7.115	1.018
7.120	1.022
7.125	0.605
7.130	0.366
7.135	0.362
7.140	0.837
7.145	1.082
7.150	0.269
7.155	1.270
7.160	0.558
7.165	0.954
7.170	0.138
7.175	0.644
7.180	0.839
7.185	0.608
7.190	0.343
7.195	0.090
7.200	0.444
7.205	0.732
7.210	0.728
7.215	0.708
7.220	0.432
7.225	0.561
7.230	1.245
7.235	0.156
7.240	0.841
7.245	0.783
7.250	0.561
7.255	0.706
7.260	0.919
7.265	0.751
7.270	1.809
7.275	0.649
7.280	0.737
7.285	0.631
7.290	0.675
7.295	1.376
7.300	0.188
7.305	0.333
7.310	0.962
7.315	0.815
7.320	0.402
7.325	0.373
7.330	0.789
7.335	0.694
7.340	0.466
7.345	0.420
7.350	0.581
7.355	1.414
7.360	0.444
7.365	1.076
7.370	0.165
7.375	0.425
7.380	0.386
7.385	0.474
7.390	0.458
7.395	0.703
7.400	0.788
7.405	0.790
7.410	0.656
7.415	0.954
7.420	0.594
7.425	0.678
7.430	0.124
7.435	0.651
7.440	0.327
7.445	1.210
7.450	0.686
7.455	0.292
7.460	0.715
7.465	0.547
7.470	1.443
7.475	1.080
7.480	0.835
7.485	1.454
7.490	0.444
7.495	0.397
7.500	0.652
7.505	1.037
7.510	0.652
7.515	0.648
7.520	0.472
7.525	0.101
7.530	0.478
7.535	0.369
7.540	1.223
7.545	0.054
7.550	0.911
7.555	0.348
7.560	0.629
7.565	0.282
7.570	1.366
7.575	0.555
7.580	0.620
7.585	0.601
7.590	0.823
7.595	0.658
7.600	0.247
7.605	0.959
7.610	0.461
7.615	0.762
7.620	1.581
7.625	0.482
7.630	1.538
7.635	0.037
7.640	1.074
7.645	0.815
7.650	1.137
7.655	0.906
7.660	0.669
7.665	0.530
7.670	0.979
7.675	0.980
7.680	0.409
7.685	0.946
7.690	1.319
7.695	0.645
7.700	0.180
7.705	0.698
7.710	0.687
7.715	0.430
7.720	1.149
7.725	0.405
7.730	0.837
7.735	0.414
7.740	0.305
7.745	1.660
7.750	0.960
7.755	0.966
7.760	0.747
7.765	0.810
7.770	0.676
7.775	1.583
7.780	0.165
7.785	0.452
7.790	1.269
7.795	0.585
7.800	0.549
7.805	1.500
7.810	0.699
7.815	0.737
7.820	0.530
7.825	0.419
7.830	0.450
7.835	1.129
7.840	0.494
7.845	0.177
7.850	0.731
7.855	0.524
7.860	0.950
7.865	1.060
7.870	0.634
7.875	0.449
7.880	0.134
7.885	0.655
7.890	0.880
7.895	1.381
7.900	0.670
7.905	0.277
7.910	0.232
7.915	0.448
7.920	0.615
7.925	0.503
7.930	0.692
7.935	1.407
7.940	0.861
7.945	0.434
7.950	1.585
7.955	0.082
7.960	0.345
7.965	0.203
7.970	0.384
7.975	1.066
7.980	0.453
7.985	0.419
7.990	0.379
7.995	0.515
8.000	0.212
8.005	0.933
8.010	0.284
8.015	0.524
8.020	0.459
8.025	0.775
8.030	0.968
8.035	0.476
8.040	0.128
8.045	0.372
8.050	0.944
8.055	0.387
8.060	0.733
8.065	0.695
8.070	0.534
8.075	0.332
8.080	1.431
8.085	0.175
8.090	0.793
8.095	1.430
8.100	0.228
8.105	0.230
8.110	0.409
8.115	1.413
8.120	0.044
8.125	0.442
8.130	0.236
8.135	0.631
8.140	0.903
8.145	1.324
8.150	0.993
8.155	0.159
8.160	0.863
8.165	1.002
8.170	0.338
8.175	0.470
8.180	0.306
8.185	0.741
8.190	1.049
8.194	0.302
8.199	0.299
8.204	0.598
8.209	0.335
8.214	0.615
8.219	0.078
8.224	1.086
8.229	0.710
8.234	0.196
8.239	0.926
8.244	0.204
8.249	0.648
8.254	1.948
8.259	0.558
8.264	1.238
8.269	0.567
8.274	1.062
8.279	0.524
8.284	0.674
8.289	0.077
8.294	0.416
8.299	0.845
8.304	0.565
8.309	0.515
8.314	0.521
8.319	0.639
8.324	1.036
8.329	0.794
8.334	0.428
8.339	0.344
8.344	0.975
8.349	0.113
8.354	0.203
8.359	0.832
8.364	0.980
8.369	0.993
8.374	0.844
8.379	0.591
8.384	0.578
8.389	0.106
8.394	1.841
8.399	0.621
8.404	0.403
8.409	0.933
8.414	0.460
8.419	0.334
8.424	0.644
8.429	0.187
8.434	0.861
8.439	0.919
8.444	0.653
8.449	1.623
8.454	0.426
8.459	0.378
8.464	0.247
8.469	0.544
8.474	0.245
8.479	0.247
8.484	0.768
8.489	0.594
8.494	0.925
8.499	1.267
8.504	0.177
8.509	0.190
8.514	0.918
8.519	0.849
8.524	0.432
8.529	0.247
8.534	0.648
8.539	0.450
8.544	0.324
8.549	1.105
8.554	0.268
8.559	1.159
8.564	0.748
8.569	0.934
8.574	0.964
8.579	1.016
8.584	0.440
8.589	1.027
8.594	0.537
8.599	0.565
8.604	0.488
8.609	0.046
8.614	0.654
8.619	0.094
8.624	0.414
8.629	0.317
8.634	0.577
8.639	0.807
8.644	0.421
8.649	0.878
8.654	0.298
8.659	0.963
8.664	0.371
8.669	1.362
8.674	0.288
8.679	0.766
8.684	1.085
8.689	1.042
8.694	0.457
8.699	0.390
8.704	0.249
8.709	0.931
8.714	1.293
8.719	0.324
8.724	0.746
8.729	0.283
8.734	0.688
8.739	0.545
8.744	0.563
8.749	0.642
8.754	0.257
8.759	0.535
8.764	1.275
8.769	0.631
8.774	0.857
8.779	1.327
8.784	0.638
8.789	1.169
8.794	0.086
8.799	0.599
8.804	0.982
8.809	0.498
8.814	0.488
8.819	0.784
8.824	0.256
8.829	1.239
8.834	0.704
8.839	0.676
8.844	0.845
8.849	1.008
8.854	0.606
8.859	0.624
8.864	0.373
8.869	0.302
8.874	0.653
8.879	0.948
8.884	0.401
8.889	0.486
8.894	0.919
8.899	0.379
8.904	0.556
8.909	0.831
8.914	0.168
8.919	0.420
8.924	0.865
8.929	0.158
8.934	0.227
8.939	0.519
8.944	0.732
8.949	0.363
8.954	0.226
8.959	1.025
8.964	1.072
8.969	0.723
8.974	0.685
8.979	0.374
8.984	0.970
8.989	0.767
8.994	0.339
8.999	0.731
9.004	0.843
9.009	0.518
9.014	0.521
9.019	0.480
9.024	0.322
9.029	0.346
9.034	0.801
9.039	1.487
9.044	0.683
9.049	1.081
9.054	0.714
9.059	0.725
9.064	0.511
9.069	0.078
9.074	0.999
9.079	0.927
9.084	0.410
9.089	0.507
9.094	0.386
9.099	0.362
9.104	0.466
9.109	0.651
9.114	0.365
9.119	0.539
9.124	0.465
9.129	0.724
9.134	0.954
9.139	0.289
9.144	0.758
9.149	0.152
9.154	0.945
9.159	0.584
9.164	0.651
9.169	1.008
9.174	0.161
9.179	1.280
9.184	0.736
9.189	0.828
9.194	0.761
9.199	0.670
9.204	0.456
9.209	0.782
9.214	1.347
9.219	0.529
9.224	0.275
9.229	0.392
9.234	0.577
9.239	0.697
9.244	0.298
9.249	0.141
9.254	0.017
9.259	0.485
9.264	0.368
9.269	0.847
9.274	0.993
9.279	0.467
9.284	0.686
9.289	0.781
9.294	0.280
9.299	0.545
9.304	0.431
9.309	0.784
9.314	0.410
9.319	0.874
9.324	0.374
9.329	0.366
9.334	0.732
9.339	0.468
9.344	1.431
9.349	0.742
9.354	0.152
9.359	0.302
9.364	0.244
9.369	0.231
9.374	0.125
9.379	1.178
9.384	0.264
9.389	0.497
9.394	0.153
9.399	0.575
9.404	0.631
9.409	0.831
9.414	0.535
9.419	0.800
9.424	0.958
9.429	0.438
9.434	0.854
9.439	0.659
9.444	0.506
9.449	0.442
9.454	0.582
9.459	0.777
9.464	0.653
9.469	0.197
9.474	1.097
9.479	1.009
9.484	0.522
9.489	0.225
9.494	0.351
9.499	0.843
9.504	1.260
9.509	0.636
9.514	0.228
9.519	0.726
9.524	0.790
9.529	0.990
9.534	0.261
9.539	0.567
9.544	0.139
9.549	1.345
9.554	0.335
9.559	1.140
9.564	0.207
9.569	0.519
9.574	0.865
9.579	0.504
9.584	0.328
9.589	0.418
9.594	0.247
9.599	0.873
9.604	1.104
9.609	0.430
9.614	0.110
9.619	0.424
9.624	0.611
9.629	1.170
9.634	0.304
9.639	0.929
9.644	0.647
9.649	1.209
9.654	0.850
9.659	0.916
9.664	0.256
9.669	0.394
9.674	0.488
9.679	0.484
9.684	0.835
9.689	0.476
9.694	0.783
9.699	0.573
9.704	1.389
9.709	0.474
9.714	0.252
9.719	0.508
9.724	0.374
9.729	0.895
9.734	0.156
9.739	0.845
9.744	0.397
9.749	0.350
9.754	0.693
9.759	0.945
9.764	0.816
9.769	0.828
9.774	0.523
9.779	0.672
9.784	1.312
9.789	0.579
9.794	0.088
9.799	0.739
9.804	1.146
9.809	0.851
9.814	0.551
9.819	0.229
9.824	0.615
9.829	0.285
9.834	0.179
9.839	0.818
9.844	1.261
9.849	0.454
9.854	0.194
9.859	0.856
9.864	1.186
9.869	0.967
9.874	0.135
9.879	1.144
9.884	0.955
9.889	0.322
9.894	0.766
9.899	0.224
9.904	0.649
9.909	1.119
9.914	0.632
9.919	0.450
9.924	0.749
9.929	1.009
9.934	0.872
9.939	1.225
9.944	0.852
9.949	1.016
9.954	0.331
9.959	1.363
9.964	0.198
9.969	0.728
9.974	0.550
9.979	0.503
9.984	0.310
9.989	0.558
9.994	0.894
[truncated: 1 more rows]
