# Supplementary material for: Chemometric Analysis of a Ternary Mixture of Caffeine, Quinic Acid, and Nicotinic Acid by Terahertz Spectroscopy
Source: ACS Omega. 2022 Sep 27;7(40):35783–91. doi: 10.1021/acsomega.2c03808 (PMC9558605; doi:10.1021/acsomega.2c03808)
Supplement: Supplementary file 2 — ao2c03808_si_002.zip [file ao2c03808_si_002.zip › data_and_codes/extended_data/id0-48_run001/fda-9-5.csv]

0.000	1907.850
0.005	827.243
0.010	661.021
0.015	1241.513
0.020	1604.630
0.025	297.784
0.030	743.029
0.035	793.533
0.040	697.501
0.045	1339.594
0.050	999.529
0.055	1250.168
0.060	476.842
0.065	228.274
0.070	741.677
0.075	541.326
0.080	437.365
0.085	376.158
0.090	413.601
0.095	816.090
0.100	831.309
0.105	1962.420
0.110	2809.899
0.115	2388.275
0.120	4270.825
0.125	3283.646
0.130	1718.694
0.135	2781.591
0.140	2935.302
0.145	3085.954
0.150	2682.916
0.155	2674.878
0.160	2670.353
0.165	2642.083
0.170	2729.939
0.175	4192.636
0.180	4957.616
0.185	4501.143
0.190	5367.116
0.195	6659.738
0.200	6973.129
0.205	6071.538
0.210	6204.786
0.215	5677.555
0.220	6739.540
0.225	6478.301
0.230	7338.846
0.235	8863.727
0.240	8496.956
0.245	8289.871
0.250	8194.645
0.255	8250.295
0.260	7951.309
0.265	8693.437
0.270	8549.483
0.275	9947.550
0.280	9221.211
0.285	8230.811
0.290	8718.598
0.295	9500.769
0.300	9331.494
0.305	9190.637
0.310	10111.920
0.315	9824.495
0.320	10321.183
0.325	10068.263
0.330	10526.321
0.335	9658.257
0.340	9574.440
0.345	9246.691
0.350	10013.404
0.355	9949.430
0.360	9032.257
0.365	9984.497
0.370	10719.795
0.375	10641.360
0.380	9750.584
0.385	10130.196
0.390	9978.031
0.395	10224.561
0.400	9773.836
0.405	10128.650
0.410	10127.541
0.415	10107.718
0.420	9710.816
0.425	9525.334
0.430	9686.625
0.435	9069.881
0.440	8989.841
0.445	9630.426
0.450	9824.439
0.455	9125.237
0.460	9730.688
0.465	9165.176
0.470	9198.527
0.475	9243.662
0.480	9349.927
0.485	9627.802
0.490	9617.002
0.495	9419.246
0.500	9299.973
0.505	9532.706
0.510	9477.490
0.515	9503.471
0.520	9405.816
0.525	9313.487
0.530	9005.461
0.535	8960.393
0.540	9355.858
0.545	9028.552
0.550	7927.593
0.555	5505.275
0.560	3709.768
0.565	7156.817
0.570	8135.771
0.575	8446.267
0.580	8854.347
0.585	8733.637
0.590	8602.321
0.595	8841.396
0.600	9040.196
0.605	8597.345
0.610	8845.169
0.615	8920.797
0.620	8607.796
0.625	8593.933
0.630	8567.572
0.635	8497.966
0.640	8287.637
0.645	8230.889
0.650	7961.486
0.655	8276.149
0.660	7946.628
0.665	7648.677
0.670	7758.098
0.675	7812.008
0.680	7627.233
0.685	7536.249
0.690	7426.826
0.695	7464.748
0.700	7413.766
0.705	7000.801
0.710	7210.362
0.715	7167.484
0.720	6997.137
0.725	7055.182
0.730	6901.959
0.735	6856.966
0.740	6919.137
0.745	6362.015
0.750	5120.046
0.755	3525.884
0.760	5542.245
0.765	6096.266
0.770	6115.416
0.775	6297.401
0.780	6286.458
0.785	6088.338
0.790	5930.300
0.795	6093.985
0.800	5884.201
0.805	5766.238
0.810	5754.492
0.815	5693.104
0.820	5721.228
0.825	5698.251
0.830	5476.840
0.835	5587.650
0.840	5686.516
0.845	5424.214
0.850	5408.008
0.855	5581.141
0.860	5434.242
0.865	5447.181
0.870	5355.433
0.875	5332.660
0.880	5334.462
0.885	5197.459
0.890	5109.804
0.895	5165.581
0.900	4952.862
0.905	4805.689
0.910	4908.711
0.915	4751.767
0.920	4591.875
0.925	4601.752
0.930	4611.753
0.935	4593.892
0.940	4547.985
0.945	4419.731
0.950	4497.395
0.955	4508.042
0.960	4346.147
0.965	4321.142
0.970	4292.284
0.975	4294.912
0.980	4015.005
0.985	3766.562
0.990	2572.737
0.995	3378.657
1.000	3686.305
1.005	4030.928
1.010	4002.302
1.015	3753.717
1.020	3798.067
1.025	3835.007
1.030	3750.846
1.035	3603.683
1.040	3550.192
1.045	3615.291
1.050	3594.599
1.055	3386.197
1.060	3474.632
1.065	3499.239
1.070	3382.043
1.075	3244.507
1.080	3203.590
1.085	3018.207
1.090	2559.699
1.095	1277.660
1.100	187.871
1.105	1108.145
1.110	1833.480
1.115	1022.694
1.120	1867.567
1.125	2569.443
1.130	2805.322
1.135	2820.707
1.140	2726.003
1.145	2659.086
1.150	2288.136
1.155	1310.063
1.160	926.238
1.165	137.788
1.170	750.961
1.175	1855.305
1.180	2328.733
1.185	2551.296
1.190	2660.826
1.195	2559.420
1.200	2570.254
1.205	2204.800
1.210	815.587
1.215	1745.911
1.220	2268.443
1.225	2227.506
1.230	1226.543
1.235	1599.349
1.240	2246.842
1.245	2564.890
1.250	2563.912
1.255	2605.551
1.260	2585.412
1.265	2501.936
1.270	2582.097
1.275	2510.026
1.280	2342.642
1.285	2443.174
1.290	2507.986
1.295	2354.313
1.300	2429.419
1.305	2448.294
1.310	2388.673
1.315	2400.476
1.320	2353.279
1.325	2100.212
1.330	2283.402
1.335	2279.018
1.340	2306.534
1.345	2371.360
1.350	2198.366
1.355	2204.937
1.360	2258.451
1.365	2160.253
1.370	2085.457
1.375	2101.426
1.380	2074.932
1.385	1971.615
1.390	1929.849
1.395	1864.322
1.400	1770.654
1.405	1494.777
1.410	645.906
1.415	42.359
1.420	964.361
1.425	1528.511
1.430	1744.638
1.435	1873.705
1.440	1866.981
1.445	1811.055
1.450	1869.892
1.455	1900.079
1.460	1810.830
1.465	1809.492
1.470	1829.170
1.475	1765.125
1.480	1728.532
1.485	1718.321
1.490	1715.268
1.495	1677.801
1.500	1614.679
1.505	1633.623
1.510	1636.350
1.515	1582.033
1.520	1563.623
1.525	1595.211
1.530	1573.134
1.535	1540.219
1.540	1521.769
1.545	1447.251
1.550	1504.350
1.555	1461.984
1.560	1439.418
1.565	1482.433
1.570	1436.544
1.575	1369.906
1.580	1383.996
1.585	1360.043
1.590	1257.655
1.595	1202.192
1.600	1019.071
1.605	352.482
1.610	628.237
1.615	1007.783
1.620	1126.726
1.625	1136.470
1.630	1094.775
1.635	1074.788
1.640	1046.188
1.645	948.938
1.650	871.586
1.655	704.792
1.660	267.114
1.665	59.689
1.670	39.821
1.675	64.035
1.680	114.342
1.685	424.562
1.690	641.101
1.695	735.772
1.700	728.479
1.705	661.127
1.710	474.867
1.715	105.267
1.720	42.884
1.725	65.435
1.730	334.343
1.735	597.464
1.740	724.896
1.745	786.256
1.750	821.920
1.755	804.667
1.760	785.508
1.765	453.471
1.770	567.420
1.775	713.883
1.780	760.021
1.785	740.471
1.790	699.673
1.795	498.836
1.800	173.999
1.805	370.639
1.810	618.308
1.815	696.948
1.820	709.396
1.825	716.084
1.830	709.528
1.835	694.874
1.840	683.915
1.845	677.432
1.850	655.505
1.855	622.191
1.860	574.511
1.865	426.883
1.870	103.598
1.875	105.489
1.880	402.964
1.885	542.818
1.890	587.637
1.895	609.181
1.900	613.960
1.905	601.234
1.910	567.658
1.915	513.508
1.920	232.993
1.925	21.202
1.930	337.980
1.935	499.592
1.940	555.746
1.945	572.689
1.950	574.570
1.955	575.274
1.960	571.635
1.965	562.742
1.970	562.405
1.975	563.760
1.980	549.478
1.985	551.158
1.990	544.946
1.995	535.470
2.000	530.506
2.005	524.988
2.010	519.972
2.015	517.805
2.020	423.734
2.025	456.495
2.030	474.243
2.035	448.958
2.040	355.676
2.045	95.456
2.050	266.098
2.055	393.786
2.060	433.533
2.065	436.849
2.070	424.075
2.075	334.794
2.080	157.253
2.085	329.120
2.090	403.686
2.095	422.131
2.100	428.509
2.105	428.156
2.110	424.658
2.115	423.050
2.120	418.889
2.125	410.205
2.130	400.564
2.135	389.114
2.140	379.433
2.145	360.254
2.150	331.526
2.155	302.621
2.160	229.564
2.165	65.979
2.170	11.089
2.175	92.630
2.180	198.795
2.185	245.323
2.190	247.322
2.195	133.636
2.200	20.191
2.205	57.339
2.210	167.776
2.215	220.401
2.220	132.359
2.225	22.378
2.230	35.157
2.235	150.833
2.240	227.811
2.245	250.200
2.250	239.596
2.255	235.144
2.260	175.849
2.265	42.848
2.270	18.419
2.275	55.296
2.280	153.566
2.285	216.668
2.290	244.178
2.295	252.319
2.300	254.424
2.305	253.494
2.310	249.409
2.315	243.326
2.320	219.611
2.325	200.212
2.330	211.607
2.335	208.811
2.340	197.071
2.345	138.029
2.350	25.309
2.355	112.633
2.360	154.918
2.365	146.304
2.370	57.749
2.375	75.287
2.380	127.527
2.385	132.446
2.390	59.234
2.395	9.598
2.400	12.974
2.405	68.925
2.410	123.276
2.415	149.119
2.420	161.241
2.425	164.287
2.430	155.566
2.435	136.197
2.440	154.931
2.445	160.092
2.450	132.103
2.455	127.772
2.460	94.157
2.465	21.496
2.470	13.861
2.475	42.665
2.480	98.652
2.485	131.368
2.490	146.647
2.495	150.847
2.500	153.956
2.505	152.843
2.510	151.682
2.515	148.539
2.520	149.208
2.525	146.970
2.530	145.655
2.535	144.183
2.540	142.217
2.545	141.167
2.550	138.842
2.555	135.985
2.560	134.097
2.565	134.713
2.570	117.301
2.575	109.890
2.580	117.985
2.585	121.750
2.590	121.005
2.595	115.558
2.600	111.681
2.605	106.483
2.610	101.626
2.615	94.791
2.620	85.733
2.625	73.299
2.630	38.616
2.635	10.282
2.640	4.003
2.645	3.313
2.650	5.102
2.655	15.158
2.660	25.678
2.665	30.926
2.670	11.541
2.675	40.646
2.680	63.522
2.685	67.133
2.690	34.243
2.695	22.467
2.700	60.750
2.705	78.204
2.710	82.921
2.715	86.273
2.720	87.200
2.725	86.448
2.730	84.534
2.735	81.748
2.740	79.403
2.745	71.391
2.750	67.649
2.755	61.133
2.760	53.620
2.765	36.950
2.770	10.524
2.775	1.680
2.780	1.427
2.785	3.528
2.790	13.619
2.795	25.125
2.800	39.877
2.805	52.099
2.810	59.159
2.815	65.999
2.820	69.244
2.825	70.020
2.830	70.829
2.835	71.668
2.840	71.216
2.845	69.277
2.850	68.004
2.855	65.621
2.860	63.968
2.865	60.753
2.870	58.052
2.875	56.003
2.880	31.476
2.885	8.745
2.890	6.255
2.895	14.126
2.900	34.718
2.905	46.278
2.910	53.566
2.915	54.746
2.920	55.940
2.925	56.089
2.930	55.070
2.935	51.812
2.940	48.170
2.945	44.998
2.950	42.422
2.955	37.977
2.960	32.279
2.965	14.377
2.970	3.972
2.975	1.089
2.980	3.591
2.985	6.066
2.990	13.477
2.995	21.076
3.000	16.845
3.005	8.639
3.010	1.406
3.015	0.362
3.020	0.782
3.025	3.992
3.030	7.513
3.035	15.018
3.040	18.102
3.045	7.870
3.050	5.140
3.055	8.698
3.060	19.652
3.065	26.360
3.070	29.225
3.075	30.721
3.080	31.055
3.085	31.011
3.090	29.798
3.095	29.904
3.100	30.262
3.105	30.708
3.110	30.720
3.115	30.888
3.120	28.939
3.125	25.832
3.130	11.152
3.135	3.623
3.140	0.857
3.145	3.358
3.150	7.205
3.155	11.688
3.160	17.572
3.165	9.694
3.170	2.596
3.175	1.530
3.180	6.470
3.185	7.287
3.190	3.378
3.195	12.844
3.200	19.478
3.205	20.533
3.210	23.015
3.215	14.702
3.220	10.728
3.225	18.452
3.230	18.275
3.235	9.717
3.240	3.719
3.245	11.596
3.250	18.336
3.255	19.825
3.260	21.991
3.265	20.808
3.270	21.270
3.275	21.603
3.280	20.738
3.285	19.496
3.290	19.227
3.295	19.166
3.300	18.818
3.305	17.713
3.310	17.738
3.315	17.481
3.320	16.124
3.325	14.458
3.330	7.269
3.335	2.177
3.340	1.310
3.345	4.229
3.350	7.115
3.355	11.850
3.360	14.033
3.365	13.767
3.370	16.380
3.375	17.186
3.380	16.282
3.385	17.327
3.390	16.691
3.395	16.496
3.400	16.028
3.405	15.474
3.410	14.984
3.415	14.799
3.420	16.248
3.425	16.094
3.430	15.079
3.435	15.533
3.440	14.292
3.445	14.843
3.450	14.855
3.455	15.590
3.460	16.922
3.465	14.562
3.470	13.834
3.475	14.692
3.480	13.666
3.485	12.838
3.490	13.868
3.495	14.886
3.500	11.697
3.505	5.334
3.510	9.251
3.515	8.532
3.520	9.099
3.525	9.609
3.530	10.339
3.535	10.334
3.540	5.685
3.545	2.394
3.550	4.104
3.555	7.538
3.560	10.303
3.565	11.320
3.570	11.013
3.575	10.379
3.580	10.652
3.585	9.630
3.590	8.066
3.595	6.467
3.600	2.659
3.605	0.531
3.610	1.755
3.615	1.400
3.620	0.511
3.625	3.220
3.630	6.170
3.635	6.228
3.640	5.847
3.645	4.298
3.650	1.375
3.655	0.763
3.660	0.468
3.665	0.443
3.670	1.069
3.675	0.567
3.680	2.693
3.685	5.339
3.690	2.848
3.695	3.421
3.700	1.254
3.705	4.217
3.710	5.375
3.715	5.370
3.720	6.389
3.725	6.151
3.730	5.457
3.735	5.963
3.740	5.926
3.745	6.366
3.750	5.864
3.755	7.530
3.760	8.190
3.765	6.639
3.770	7.279
3.775	7.531
3.780	6.272
3.785	6.062
3.790	5.393
3.795	2.518
3.800	1.727
3.805	0.841
3.810	0.888
3.815	0.669
3.820	1.085
3.825	0.761
3.830	1.946
3.835	2.341
3.840	2.946
3.845	4.055
3.850	4.647
3.855	5.886
3.860	5.362
3.865	1.902
3.870	4.123
3.875	5.000
3.880	5.710
3.885	4.088
3.890	5.655
3.895	4.753
3.900	4.794
3.905	5.540
3.910	5.173
3.915	5.163
3.920	4.347
3.925	5.123
3.930	2.208
3.935	3.289
3.940	3.216
3.945	4.313
3.950	3.567
3.955	0.465
3.960	1.174
3.965	0.363
3.970	1.612
3.975	0.671
3.980	0.533
3.985	0.732
3.990	0.860
3.995	0.993
4.000	0.562
4.005	1.425
4.010	0.427
4.015	0.916
4.020	1.173
4.025	1.338
4.030	1.947
4.035	1.865
4.040	2.425
4.045	1.704
4.050	2.997
4.055	2.902
4.060	1.535
4.065	1.380
4.070	2.975
4.075	1.712
4.080	2.547
4.085	2.481
4.090	2.552
4.095	3.113
4.100	2.930
4.105	2.284
4.110	2.746
4.115	2.792
4.120	3.000
4.125	1.729
4.130	1.472
4.135	2.219
4.140	2.713
4.145	2.961
4.150	2.009
4.155	2.282
4.160	2.200
4.165	1.568
4.170	0.652
4.175	0.291
4.180	0.874
4.185	0.803
4.190	1.095
4.195	1.123
4.200	0.225
4.205	1.795
4.210	1.316
4.215	2.113
4.220	1.117
4.225	0.251
4.230	0.729
4.235	0.444
4.240	1.484
4.245	1.817
4.250	1.505
4.255	0.744
4.260	2.400
4.265	2.095
4.270	2.559
4.275	3.013
4.280	1.851
4.285	2.640
4.290	2.190
4.295	3.079
4.300	2.884
4.305	3.607
4.310	2.458
4.315	2.872
4.320	1.997
4.325	2.232
4.330	1.878
4.335	2.843
4.340	1.698
4.345	2.085
4.350	2.417
4.355	2.682
4.360	1.754
4.365	3.170
4.370	2.130
4.375	2.616
4.380	2.742
4.385	1.633
4.390	2.166
4.395	2.866
4.400	2.166
4.405	2.450
4.410	1.872
4.415	2.372
4.420	1.657
4.425	1.803
4.430	2.762
4.435	2.260
4.440	2.161
4.445	1.443
4.450	1.910
4.455	2.340
4.460	1.549
4.465	1.101
4.470	0.532
4.475	0.530
4.480	1.148
4.485	0.298
4.490	0.798
4.495	0.447
4.500	0.468
4.505	0.706
4.510	0.672
4.515	0.608
4.520	0.281
4.525	0.365
4.530	0.490
4.535	0.305
4.540	0.639
4.545	0.626
4.550	0.704
4.555	0.388
4.560	0.887
4.565	0.809
4.570	1.041
4.575	1.157
4.580	1.156
4.585	0.135
4.590	0.624
4.595	1.788
4.600	0.688
4.605	0.257
4.610	0.563
4.615	0.388
4.620	0.484
4.625	0.693
4.630	0.469
4.635	0.830
4.640	0.560
4.645	1.247
4.650	0.763
4.655	0.252
4.660	0.519
4.665	1.855
4.670	1.308
4.675	1.129
4.680	0.389
4.685	0.937
4.690	1.429
4.695	1.573
4.700	0.476
4.705	1.154
4.710	1.096
4.715	0.744
4.720	1.297
4.725	0.770
4.730	0.184
4.735	0.537
4.740	0.596
4.745	0.610
4.750	0.993
4.755	0.377
4.760	0.150
4.765	0.428
4.770	0.357
4.775	0.121
4.780	2.105
4.785	0.667
4.790	0.917
4.795	0.481
4.800	0.382
4.805	1.682
4.810	0.307
4.815	0.250
4.820	0.837
4.825	0.340
4.830	1.746
4.835	0.553
4.840	0.888
4.845	2.357
4.850	1.270
4.855	0.775
4.860	0.748
4.865	1.300
4.870	1.105
4.875	0.475
4.880	0.372
4.885	0.081
4.890	1.847
4.895	1.104
4.900	1.307
4.905	1.438
4.910	0.949
4.915	0.784
4.920	0.142
4.925	0.490
4.930	0.929
4.935	0.643
4.940	1.035
4.945	1.889
4.950	0.742
4.955	0.681
4.960	1.292
4.965	0.392
4.970	0.722
4.975	1.592
4.980	0.147
4.985	1.336
4.990	0.829
4.995	0.485
5.000	0.934
5.005	0.160
5.010	0.427
5.015	0.570
5.020	0.465
5.025	1.016
5.030	0.951
5.035	0.482
5.040	0.442
5.045	0.177
5.050	1.151
5.055	1.293
5.060	0.482
5.065	1.394
5.070	1.529
5.075	0.996
5.080	0.742
5.085	1.499
5.090	0.422
5.095	0.868
5.100	1.215
5.105	0.700
5.110	0.438
5.115	0.737
5.120	1.035
5.125	0.700
5.130	0.802
5.135	0.432
5.140	0.192
5.145	0.825
5.150	0.785
5.155	1.127
5.160	1.262
5.165	1.071
5.170	1.615
5.175	1.052
5.180	1.653
5.185	0.746
5.190	1.653
5.195	0.616
5.200	1.878
5.205	0.371
5.210	0.880
5.215	1.362
5.220	0.925
5.225	0.681
5.230	0.482
5.235	1.792
5.240	1.698
5.245	1.295
5.250	0.443
5.255	0.938
5.260	0.878
5.265	0.774
5.270	1.376
5.275	1.317
5.280	1.018
5.285	0.840
5.290	0.765
5.295	0.519
5.300	1.094
5.305	0.841
5.310	1.193
5.315	0.810
5.320	0.554
5.325	0.072
5.330	0.916
5.335	0.620
5.340	0.574
5.345	0.569
5.350	0.514
5.355	0.865
5.360	0.853
5.365	0.867
5.370	0.458
5.375	1.664
5.380	1.539
5.385	1.427
5.390	1.145
5.395	1.021
5.400	0.836
5.405	1.058
5.410	1.111
5.415	1.807
5.420	1.314
5.425	1.627
5.430	0.736
5.435	0.884
5.440	0.866
5.445	0.704
5.450	0.707
5.455	0.864
5.460	1.004
5.465	1.006
5.470	0.835
5.475	1.578
5.480	0.872
5.485	0.427
5.490	1.057
5.495	0.934
5.500	1.110
5.505	1.546
5.510	0.838
5.515	0.607
5.520	0.630
5.525	0.924
5.530	1.739
5.535	0.788
5.540	0.712
5.545	1.527
5.550	0.141
5.555	0.686
5.560	0.301
5.565	0.656
5.570	0.324
5.575	0.952
5.580	1.428
5.585	0.883
5.590	1.063
5.595	0.852
5.600	0.312
5.605	0.470
5.610	1.657
5.615	0.983
5.620	0.538
5.625	0.485
5.630	0.338
5.635	1.793
5.640	0.773
5.645	1.496
5.650	0.654
5.655	0.735
5.660	0.170
5.665	0.292
5.670	0.588
5.675	1.131
5.680	1.327
5.685	0.776
5.690	0.131
5.695	0.900
5.700	0.975
5.705	0.736
5.710	0.070
5.715	1.226
5.720	0.174
5.725	0.937
5.730	0.788
5.735	0.587
5.740	1.098
5.745	0.659
5.750	0.511
5.755	1.482
5.760	0.622
5.765	1.001
5.770	0.330
5.775	0.827
5.780	0.222
5.785	0.456
5.790	0.470
5.795	0.487
5.800	0.162
5.805	0.892
5.810	0.583
5.815	0.828
5.820	0.601
5.825	0.303
5.830	0.536
5.835	0.707
5.840	0.853
5.845	0.470
5.850	0.928
5.855	0.605
5.860	0.766
5.865	1.407
5.870	0.632
5.875	0.361
5.880	0.271
5.885	1.023
5.890	0.847
5.895	0.798
5.900	1.404
5.905	0.736
5.910	0.744
5.915	0.810
5.920	0.525
5.925	0.378
5.930	1.030
5.935	0.629
5.940	0.504
5.945	0.832
5.950	0.876
5.955	1.222
5.960	1.424
5.965	1.255
5.970	0.997
5.975	0.913
5.980	0.655
5.985	0.349
5.990	0.695
5.995	0.322
6.000	0.637
6.005	0.315
6.010	0.751
6.015	0.635
6.020	0.320
6.025	1.003
6.030	1.338
6.035	0.869
6.040	1.190
6.045	1.347
6.050	0.912
6.055	0.185
6.060	0.289
6.065	0.724
6.070	0.115
6.075	0.978
6.080	0.800
6.085	0.724
6.090	0.439
6.095	0.974
6.100	0.442
6.105	0.296
6.110	0.592
6.115	0.478
6.120	0.434
6.125	0.683
6.130	0.283
6.135	1.129
6.140	0.541
6.145	1.118
6.150	0.046
6.155	0.843
6.160	0.870
6.165	0.648
6.170	0.866
6.175	0.253
6.180	0.801
6.185	0.200
6.190	1.182
6.195	0.278
6.200	0.818
6.205	0.395
6.210	0.227
6.215	0.193
6.220	0.737
6.225	0.763
6.230	1.339
6.235	0.688
6.240	0.726
6.245	0.145
6.250	0.937
6.255	0.109
6.260	0.665
6.265	1.484
6.270	0.190
6.275	0.643
6.280	0.414
6.285	0.734
6.290	0.427
6.295	0.436
6.300	1.047
6.305	0.594
6.310	0.771
6.315	0.487
6.320	0.662
6.325	1.388
6.330	0.281
6.335	0.392
6.340	0.712
6.345	0.739
6.350	0.502
6.355	0.244
6.360	0.299
6.365	0.260
6.370	0.650
6.375	0.435
6.380	0.564
6.385	0.539
6.390	0.634
6.395	0.583
6.400	0.198
6.405	0.035
6.410	0.669
6.415	0.453
6.420	0.425
6.425	0.654
6.430	0.059
6.435	0.056
6.440	1.092
6.445	0.395
6.450	0.423
6.455	1.312
6.460	1.008
6.465	1.101
6.470	0.720
6.475	0.964
6.480	0.790
6.485	0.282
6.490	0.094
6.495	0.918
6.500	0.983
6.505	0.276
6.510	0.391
6.515	0.298
6.520	0.535
6.525	0.915
6.530	0.494
6.535	0.687
6.540	0.492
6.545	0.208
6.550	1.058
6.555	0.789
6.560	0.982
6.565	1.296
6.570	1.485
6.575	0.548
6.580	0.649
6.585	0.440
6.590	0.355
6.595	0.226
6.600	0.411
6.605	1.563
6.610	1.018
6.615	0.343
6.620	0.266
6.625	0.681
6.630	0.459
6.635	0.280
6.640	0.487
6.645	0.564
6.650	0.236
6.655	1.068
6.660	0.317
6.665	0.834
6.670	0.422
6.675	0.223
6.680	0.800
6.685	0.588
6.690	0.586
6.695	1.269
6.700	1.041
6.705	0.498
6.710	0.255
6.715	1.078
6.720	1.185
6.725	1.009
6.730	0.821
6.735	0.815
6.740	0.415
6.745	0.133
6.750	0.816
6.755	0.269
6.760	1.105
6.765	0.700
6.770	0.876
6.775	0.662
6.780	0.653
6.785	0.532
6.790	0.299
6.795	0.925
6.800	0.467
6.805	0.468
6.810	0.942
6.815	0.551
6.820	0.394
6.825	0.523
6.830	0.941
6.835	0.637
6.840	1.195
6.845	0.577
6.850	0.840
6.855	1.205
6.860	0.217
6.865	0.648
6.870	0.272
6.875	0.531
6.880	0.388
6.885	0.787
6.890	0.047
6.895	0.084
6.900	0.245
6.905	0.539
6.910	0.986
6.915	0.152
6.920	0.540
6.925	0.585
6.930	0.266
6.935	0.951
6.940	0.978
6.945	0.530
6.950	0.517
6.955	0.118
6.960	0.872
6.965	1.473
6.970	0.416
6.975	0.282
6.980	0.659
6.985	0.541
6.990	0.516
6.995	1.169
7.000	1.231
7.005	1.538
7.010	0.376
7.015	0.273
7.020	0.951
7.025	0.526
7.030	0.398
7.035	0.680
7.040	1.051
7.045	0.919
7.050	0.722
7.055	0.815
7.060	0.324
7.065	0.404
7.070	0.468
7.075	0.317
7.080	1.407
7.085	0.440
7.090	0.112
7.095	0.595
7.100	1.572
7.105	0.656
7.110	0.758
7.115	0.457
7.120	0.280
7.125	0.557
7.130	1.207
7.135	0.456
7.140	1.056
7.145	0.848
7.150	0.277
7.155	0.998
7.160	1.080
7.165	0.657
7.170	0.537
7.175	0.756
7.180	0.170
7.185	0.283
7.190	0.976
7.195	0.242
7.200	0.388
7.205	0.704
7.210	1.257
7.215	0.520
7.220	0.873
7.225	0.674
7.230	0.765
7.235	0.172
7.240	0.728
7.245	0.641
7.250	0.866
7.255	0.712
7.260	0.639
7.265	0.673
7.270	1.003
7.275	0.683
7.280	0.915
7.285	0.181
7.290	0.360
7.295	0.037
7.300	0.569
7.305	0.826
7.310	0.591
7.315	0.677
7.320	0.656
7.325	0.575
7.330	0.413
7.335	0.343
7.340	0.453
7.345	0.479
7.350	0.662
7.355	0.322
7.360	0.407
7.365	0.830
7.370	1.294
7.375	0.541
7.380	0.133
7.385	0.543
7.390	0.586
7.395	0.473
7.400	1.712
7.405	0.503
7.410	0.505
7.415	0.313
7.420	1.519
7.425	0.722
7.430	0.703
7.435	0.524
7.440	0.333
7.445	0.914
7.450	0.539
7.455	0.559
7.460	0.383
7.465	1.027
7.470	0.254
7.475	0.954
7.480	0.543
7.485	0.225
7.490	0.723
7.495	0.549
7.500	0.446
7.505	0.611
7.510	0.507
7.515	0.453
7.520	0.929
7.525	0.234
7.530	0.572
7.535	1.061
7.540	1.174
7.545	0.501
7.550	0.464
7.555	0.733
7.560	0.785
7.565	0.201
7.570	0.667
7.575	0.754
7.580	1.108
7.585	0.492
7.590	1.008
7.595	1.272
7.600	1.164
7.605	0.910
7.610	0.871
7.615	0.374
7.620	0.805
7.625	0.744
7.630	0.652
7.635	0.483
7.640	0.214
7.645	0.266
7.650	1.008
7.655	0.922
7.660	0.135
7.665	1.100
7.670	0.532
7.675	1.048
7.680	0.316
7.685	0.774
7.690	0.484
7.695	0.555
7.700	0.393
7.705	0.890
7.710	1.079
7.715	1.113
7.720	0.514
7.725	0.515
7.730	0.506
7.735	0.512
7.740	0.695
7.745	0.743
7.750	0.457
7.755	0.652
7.760	0.644
7.765	0.417
7.770	0.475
7.775	0.446
7.780	1.373
7.785	0.400
7.790	1.049
7.795	0.647
7.800	0.713
7.805	0.736
7.810	0.178
7.815	0.946
7.820	0.597
7.825	0.672
7.830	1.109
7.835	1.238
7.840	0.856
7.845	0.348
7.850	0.341
7.855	0.356
7.860	1.676
7.865	0.571
7.870	0.528
7.875	0.825
7.880	0.582
7.885	0.492
7.890	1.288
7.895	0.597
7.900	0.560
7.905	0.211
7.910	0.422
7.915	0.669
7.920	0.397
7.925	0.080
7.930	0.983
7.935	0.303
7.940	0.864
7.945	0.456
7.950	0.863
7.955	0.747
7.960	0.354
7.965	0.767
7.970	1.014
7.975	0.813
7.980	0.463
7.985	0.755
7.990	0.265
7.995	1.018
8.000	0.500
8.005	1.503
8.010	0.517
8.015	0.764
8.020	0.581
8.025	0.410
8.030	0.684
8.035	0.488
8.040	0.197
8.045	0.255
8.050	0.418
8.055	0.472
8.060	0.553
8.065	0.271
8.070	1.042
8.075	0.827
8.080	0.044
8.085	0.424
8.090	0.542
8.095	0.819
8.100	0.971
8.105	0.500
8.110	0.316
8.115	0.451
8.120	1.629
8.125	0.696
8.130	1.160
8.135	0.644
8.140	0.269
8.145	0.178
8.150	1.042
8.155	0.326
8.160	0.285
8.165	0.397
8.170	0.615
8.175	0.650
8.180	0.917
8.185	0.336
8.190	0.530
8.194	0.445
8.199	0.367
8.204	0.083
8.209	0.424
8.214	1.518
8.219	0.558
8.224	0.691
8.229	0.346
8.234	1.403
8.239	0.274
8.244	0.545
8.249	0.804
8.254	0.565
8.259	1.413
8.264	0.298
8.269	0.631
8.274	0.085
8.279	0.518
8.284	0.134
8.289	0.958
8.294	0.730
8.299	0.738
8.304	0.520
8.309	0.212
8.314	1.025
8.319	0.572
8.324	0.847
8.329	0.832
8.334	0.484
8.339	1.063
8.344	0.454
8.349	0.381
8.354	0.286
8.359	0.966
8.364	0.512
8.369	0.754
8.374	1.104
8.379	0.487
8.384	0.735
8.389	0.388
8.394	0.201
8.399	0.178
8.404	0.629
8.409	0.370
8.414	0.352
8.419	1.152
8.424	0.558
8.429	0.260
8.434	0.359
8.439	0.758
8.444	0.709
8.449	0.255
8.454	0.312
8.459	0.492
8.464	0.241
8.469	0.753
8.474	0.768
8.479	0.270
8.484	1.518
8.489	0.518
8.494	0.355
8.499	0.492
8.504	0.936
8.509	0.294
8.514	0.672
8.519	0.613
8.524	1.498
8.529	0.774
8.534	0.666
8.539	0.729
8.544	0.616
8.549	0.537
8.554	0.734
8.559	0.948
8.564	0.140
8.569	0.299
8.574	0.670
8.579	0.755
8.584	0.624
8.589	0.962
8.594	0.441
8.599	0.972
8.604	0.823
8.609	1.288
8.614	0.271
8.619	0.303
8.624	0.751
8.629	0.481
8.634	1.228
8.639	0.998
8.644	0.975
8.649	0.749
8.654	0.271
8.659	0.457
8.664	1.031
8.669	0.649
8.674	0.770
8.679	0.358
8.684	0.751
8.689	0.578
8.694	0.521
8.699	0.188
8.704	0.128
8.709	0.645
8.714	0.608
8.719	0.466
8.724	0.221
8.729	0.682
8.734	0.360
8.739	0.948
8.744	0.502
8.749	0.807
8.754	0.118
8.759	0.257
8.764	0.716
8.769	0.390
8.774	0.716
8.779	0.499
8.784	0.151
8.789	1.086
8.794	0.884
8.799	0.412
8.804	0.720
8.809	0.442
8.814	0.246
8.819	0.693
8.824	0.541
8.829	0.607
8.834	0.426
8.839	0.815
8.844	0.208
8.849	0.445
8.854	0.591
8.859	0.431
8.864	0.834
8.869	0.849
8.874	0.875
8.879	0.696
8.884	0.664
8.889	0.756
8.894	0.398
8.899	0.154
8.904	0.609
8.909	0.825
8.914	0.282
8.919	0.353
8.924	0.497
8.929	0.527
8.934	0.846
8.939	0.502
8.944	1.102
8.949	0.459
8.954	0.863
8.959	0.718
8.964	0.581
8.969	0.273
8.974	0.575
8.979	0.259
8.984	1.268
8.989	0.225
8.994	0.904
8.999	0.126
9.004	0.378
9.009	1.331
9.014	0.517
9.019	1.028
9.024	0.843
9.029	0.720
9.034	0.455
9.039	0.460
9.044	0.860
9.049	0.888
9.054	0.755
9.059	0.817
9.064	0.950
9.069	0.518
9.074	0.557
9.079	0.778
9.084	0.566
9.089	0.311
9.094	0.397
9.099	0.441
9.104	1.540
9.109	1.447
9.114	0.928
9.119	0.138
9.124	0.667
9.129	0.547
9.134	0.520
9.139	0.204
9.144	0.966
9.149	0.419
9.154	0.787
9.159	1.247
9.164	0.288
9.169	1.888
9.174	0.469
9.179	0.633
9.184	1.004
9.189	0.316
9.194	0.436
9.199	0.813
9.204	0.086
9.209	0.637
9.214	1.245
9.219	0.226
9.224	0.422
9.229	0.897
9.234	0.517
9.239	1.451
9.244	0.720
9.249	0.247
9.254	0.686
9.259	0.677
9.264	0.368
9.269	1.015
9.274	0.621
9.279	0.617
9.284	0.233
9.289	0.286
9.294	0.681
9.299	0.433
9.304	0.335
9.309	0.815
9.314	0.616
9.319	0.789
9.324	0.432
9.329	0.264
9.334	0.618
9.339	0.797
9.344	1.450
9.349	1.156
9.354	0.907
9.359	1.003
9.364	1.436
9.369	0.963
9.374	0.163
9.379	0.681
9.384	1.029
9.389	0.370
9.394	0.263
9.399	0.484
9.404	0.387
9.409	0.547
9.414	0.240
9.419	0.638
9.424	1.257
9.429	1.059
9.434	0.528
9.439	0.821
9.444	0.485
9.449	0.728
9.454	0.482
9.459	0.818
9.464	1.110
9.469	0.581
9.474	0.111
9.479	0.213
9.484	0.551
9.489	0.449
9.494	0.485
9.499	0.497
9.504	0.609
9.509	0.487
9.514	0.398
9.519	0.358
9.524	0.420
9.529	0.997
9.534	0.244
9.539	0.736
9.544	1.157
9.549	0.827
9.554	0.181
9.559	0.379
9.564	0.577
9.569	0.680
9.574	0.455
9.579	0.334
9.584	0.849
9.589	0.223
9.594	0.292
9.599	0.450
9.604	0.911
9.609	0.681
9.614	1.415
9.619	0.479
9.624	0.954
9.629	0.518
9.634	0.982
9.639	0.597
9.644	0.993
9.649	0.878
9.654	0.210
9.659	1.240
9.664	0.338
9.669	0.876
9.674	0.810
9.679	0.291
9.684	0.839
9.689	0.397
9.694	0.860
9.699	1.102
9.704	0.362
9.709	0.818
9.714	0.148
9.719	0.877
9.724	0.881
9.729	0.147
9.734	1.103
9.739	0.261
9.744	1.580
9.749	0.913
9.754	0.732
9.759	1.285
9.764	1.001
9.769	0.609
9.774	0.521
9.779	0.483
9.784	0.383
9.789	0.197
9.794	0.616
9.799	0.497
9.804	0.938
9.809	0.753
9.814	0.708
9.819	0.712
9.824	0.158
9.829	0.937
9.834	0.588
9.839	0.773
9.844	0.613
9.849	0.461
9.854	1.074
9.859	0.691
9.864	2.199
9.869	0.506
9.874	1.222
9.879	0.232
9.884	0.918
9.889	0.418
9.894	1.815
9.899	0.482
9.904	0.754
9.909	1.263
9.914	0.759
9.919	0.387
9.924	0.546
9.929	0.340
9.934	0.523
9.939	0.458
9.944	1.159
9.949	0.397
9.954	1.133
9.959	1.456
9.964	0.217
9.969	0.410
9.974	0.866
9.979	1.758
9.984	0.209
9.989	0.226
9.994	0.462
[truncated: 1 more rows]
