# Supplementary material for: Chemometric Analysis of a Ternary Mixture of Caffeine, Quinic Acid, and Nicotinic Acid by Terahertz Spectroscopy
Source: ACS Omega. 2022 Sep 27;7(40):35783–91. doi: 10.1021/acsomega.2c03808 (PMC9558605; doi:10.1021/acsomega.2c03808)
Supplement: Supplementary file 2 — ao2c03808_si_002.zip [file ao2c03808_si_002.zip › data_and_codes/extended_data/id0-48_run001/fda-9-6.csv]

0.000	501.579
0.005	743.639
0.010	611.429
0.015	1164.132
0.020	1614.654
0.025	312.341
0.030	638.757
0.035	668.416
0.040	515.835
0.045	1098.130
0.050	718.984
0.055	1272.988
0.060	436.616
0.065	57.403
0.070	1074.746
0.075	1024.717
0.080	1303.812
0.085	991.375
0.090	176.353
0.095	413.640
0.100	752.901
0.105	1100.285
0.110	1754.753
0.115	1242.809
0.120	3318.845
0.125	2890.865
0.130	1794.113
0.135	2990.218
0.140	3511.096
0.145	3666.156
0.150	4149.396
0.155	3989.251
0.160	3576.794
0.165	2657.604
0.170	2163.008
0.175	3296.705
0.180	3738.081
0.185	3354.957
0.190	4416.774
0.195	5774.087
0.200	6131.776
0.205	5548.091
0.210	6005.800
0.215	5874.495
0.220	6554.783
0.225	6421.381
0.230	7337.431
0.235	8545.374
0.240	7915.727
0.245	7429.435
0.250	7304.439
0.255	7180.038
0.260	6820.495
0.265	7833.902
0.270	7801.879
0.275	9219.427
0.280	8960.595
0.285	7967.502
0.290	8422.144
0.295	9125.337
0.300	8786.521
0.305	8703.026
0.310	9371.603
0.315	8901.651
0.320	9275.071
0.325	9039.334
0.330	9456.366
0.335	8735.750
0.340	8757.761
0.345	8619.173
0.350	9507.966
0.355	9567.507
0.360	8603.054
0.365	9555.031
0.370	10142.271
0.375	9988.126
0.380	9066.309
0.385	9339.993
0.390	9164.155
0.395	9327.504
0.400	8886.946
0.405	9157.753
0.410	9187.161
0.415	9162.497
0.420	8845.078
0.425	8713.545
0.430	8970.679
0.435	8396.366
0.440	8372.819
0.445	8959.298
0.450	9236.773
0.455	8676.529
0.460	9166.329
0.465	8656.947
0.470	8698.277
0.475	8740.882
0.480	8694.434
0.485	9005.331
0.490	8883.182
0.495	8625.134
0.500	8509.596
0.505	8644.252
0.510	8569.042
0.515	8574.913
0.520	8461.871
0.525	8331.085
0.530	8145.188
0.535	8038.170
0.540	8423.632
0.545	8190.609
0.550	7139.480
0.555	4802.973
0.560	3152.454
0.565	6455.584
0.570	7417.535
0.575	7817.412
0.580	8186.574
0.585	8068.239
0.590	8001.010
0.595	8127.931
0.600	8334.809
0.605	7928.440
0.610	8049.866
0.615	8072.031
0.620	7775.405
0.625	7727.834
0.630	7650.418
0.635	7637.959
0.640	7366.943
0.645	7398.173
0.650	7162.563
0.655	7444.907
0.660	7192.117
0.665	6974.725
0.670	7041.768
0.675	7165.926
0.680	7058.151
0.685	6892.779
0.690	6850.091
0.695	6857.667
0.700	6849.394
0.705	6422.415
0.710	6616.405
0.715	6477.021
0.720	6343.808
0.725	6370.423
0.730	6146.247
0.735	6094.451
0.740	6132.571
0.745	5618.900
0.750	4390.275
0.755	2959.508
0.760	4817.687
0.765	5388.202
0.770	5417.374
0.775	5647.157
0.780	5631.451
0.785	5476.795
0.790	5348.452
0.795	5514.982
0.800	5379.746
0.805	5229.088
0.810	5224.424
0.815	5162.348
0.820	5199.847
0.825	5096.643
0.830	4925.037
0.835	4974.567
0.840	5037.656
0.845	4789.824
0.850	4736.404
0.855	4883.620
0.860	4749.613
0.865	4740.312
0.870	4641.405
0.875	4681.415
0.880	4648.005
0.885	4565.316
0.890	4504.714
0.895	4573.848
0.900	4392.340
0.905	4297.159
0.910	4388.672
0.915	4255.610
0.920	4114.831
0.925	4105.800
0.930	4121.524
0.935	4073.857
0.940	4021.058
0.945	3863.077
0.950	3914.105
0.955	3901.407
0.960	3731.522
0.965	3693.523
0.970	3653.913
0.975	3636.717
0.980	3393.262
0.985	3166.859
0.990	2085.702
0.995	2833.725
1.000	3132.999
1.005	3461.339
1.010	3461.857
1.015	3259.538
1.020	3295.151
1.025	3348.682
1.030	3273.070
1.035	3131.516
1.040	3085.192
1.045	3144.276
1.050	3107.646
1.055	2906.173
1.060	2967.449
1.065	2956.418
1.070	2842.407
1.075	2700.701
1.080	2647.926
1.085	2472.002
1.090	2068.885
1.095	959.599
1.100	144.970
1.105	831.350
1.110	1419.066
1.115	752.102
1.120	1470.680
1.125	2097.370
1.130	2311.832
1.135	2335.139
1.140	2262.039
1.145	2203.425
1.150	1874.830
1.155	1026.922
1.160	684.257
1.165	84.224
1.170	554.425
1.175	1433.772
1.180	1847.813
1.185	2028.256
1.190	2106.207
1.195	2029.163
1.200	2024.745
1.205	1694.500
1.210	583.974
1.215	1324.917
1.220	1762.727
1.225	1734.585
1.230	906.586
1.235	1212.125
1.240	1768.052
1.245	2043.848
1.250	2045.641
1.255	2087.888
1.260	2068.517
1.265	1999.565
1.270	2060.323
1.275	1989.214
1.280	1847.448
1.285	1916.738
1.290	1964.813
1.295	1821.342
1.300	1872.143
1.305	1873.802
1.310	1829.549
1.315	1821.337
1.320	1782.754
1.325	1572.992
1.330	1711.581
1.335	1716.172
1.340	1726.014
1.345	1777.621
1.350	1639.627
1.355	1653.231
1.360	1698.423
1.365	1640.346
1.370	1585.378
1.375	1618.850
1.380	1608.881
1.385	1531.816
1.390	1506.658
1.395	1449.301
1.400	1371.255
1.405	1134.201
1.410	448.467
1.415	45.784
1.420	705.283
1.425	1147.522
1.430	1327.859
1.435	1430.988
1.440	1431.958
1.445	1389.601
1.450	1443.018
1.455	1480.952
1.460	1410.713
1.465	1419.988
1.470	1436.431
1.475	1395.367
1.480	1367.681
1.485	1367.256
1.490	1361.525
1.495	1333.290
1.500	1278.187
1.505	1291.273
1.510	1285.496
1.515	1237.173
1.520	1216.143
1.525	1228.637
1.530	1207.857
1.535	1172.396
1.540	1155.689
1.545	1089.305
1.550	1133.293
1.555	1101.473
1.560	1087.355
1.565	1115.829
1.570	1084.486
1.575	1037.645
1.580	1048.983
1.585	1034.328
1.590	953.458
1.595	909.964
1.600	751.268
1.605	247.086
1.610	452.896
1.615	750.421
1.620	840.557
1.625	844.791
1.630	811.658
1.635	788.200
1.640	760.588
1.645	682.279
1.650	618.493
1.655	480.802
1.660	164.862
1.665	39.759
1.670	27.308
1.675	42.970
1.680	69.939
1.685	278.681
1.690	440.513
1.695	511.206
1.700	507.203
1.705	457.563
1.710	307.506
1.715	64.061
1.720	27.024
1.725	51.058
1.730	217.645
1.735	401.722
1.740	496.598
1.745	540.821
1.750	563.761
1.755	549.430
1.760	530.715
1.765	292.348
1.770	373.091
1.775	480.791
1.780	513.712
1.785	500.021
1.790	468.665
1.795	319.208
1.800	103.974
1.805	238.245
1.810	412.494
1.815	467.894
1.820	478.838
1.825	484.252
1.830	478.303
1.835	466.980
1.840	455.541
1.845	449.209
1.850	430.766
1.855	403.849
1.860	367.985
1.865	257.528
1.870	51.246
1.875	64.192
1.880	248.451
1.885	338.831
1.890	368.457
1.895	384.344
1.900	386.200
1.905	375.550
1.910	354.402
1.915	312.545
1.920	128.434
1.925	7.540
1.930	203.138
1.935	303.416
1.940	341.954
1.945	353.823
1.950	351.889
1.955	349.618
1.960	346.705
1.965	338.836
1.970	336.575
1.975	332.136
1.980	320.987
1.985	318.136
1.990	313.336
1.995	304.044
2.000	296.153
2.005	292.115
2.010	287.122
2.015	282.568
2.020	225.542
2.025	242.647
2.030	249.819
2.035	233.717
2.040	172.924
2.045	40.978
2.050	128.375
2.055	189.337
2.060	206.891
2.065	203.221
2.070	191.336
2.075	142.179
2.080	62.221
2.085	137.105
2.090	165.114
2.095	166.579
2.100	166.523
2.105	160.972
2.110	154.363
2.115	152.479
2.120	149.897
2.125	146.890
2.130	142.748
2.135	138.996
2.140	136.080
2.145	129.523
2.150	118.732
2.155	106.814
2.160	76.266
2.165	22.646
2.170	0.933
2.175	34.281
2.180	69.077
2.185	81.904
2.190	78.960
2.195	35.534
2.200	1.137
2.205	18.753
2.210	53.318
2.215	61.440
2.220	31.172
2.225	5.438
2.230	6.666
2.235	40.062
2.240	59.499
2.245	60.976
2.250	56.978
2.255	52.590
2.260	34.508
2.265	3.765
2.270	7.896
2.275	9.667
2.280	32.737
2.285	49.902
2.290	60.064
2.295	63.139
2.300	66.031
2.305	66.421
2.310	67.972
2.315	67.206
2.320	60.098
2.325	57.422
2.330	59.192
2.335	58.725
2.340	57.049
2.345	36.616
2.350	7.212
2.355	33.491
2.360	45.424
2.365	39.713
2.370	14.986
2.375	21.226
2.380	36.133
2.385	35.802
2.390	12.577
2.395	1.895
2.400	5.374
2.405	17.373
2.410	31.845
2.415	41.826
2.420	44.334
2.425	46.129
2.430	44.419
2.435	37.948
2.440	43.124
2.445	43.022
2.450	36.176
2.455	33.489
2.460	22.083
2.465	3.535
2.470	6.518
2.475	8.993
2.480	23.623
2.485	34.480
2.490	39.147
2.495	40.530
2.500	43.940
2.505	43.415
2.510	45.099
2.515	44.431
2.520	45.246
2.525	44.029
2.530	45.441
2.535	45.977
2.540	46.007
2.545	45.450
2.550	45.818
2.555	44.632
2.560	45.796
2.565	44.422
2.570	38.907
2.575	35.663
2.580	39.019
2.585	40.753
2.590	40.420
2.595	38.821
2.600	36.974
2.605	35.214
2.610	33.415
2.615	29.726
2.620	27.373
2.625	22.784
2.630	11.655
2.635	4.366
2.640	1.470
2.645	2.118
2.650	4.167
2.655	3.525
2.660	9.896
2.665	7.659
2.670	2.612
2.675	12.206
2.680	20.134
2.685	19.363
2.690	11.179
2.695	5.050
2.700	18.680
2.705	24.581
2.710	26.794
2.715	28.386
2.720	27.400
2.725	27.724
2.730	27.780
2.735	25.881
2.740	24.235
2.745	21.848
2.750	19.674
2.755	17.328
2.760	14.812
2.765	9.987
2.770	2.458
2.775	2.452
2.780	1.232
2.785	1.681
2.790	4.282
2.795	8.975
2.800	10.631
2.805	15.423
2.810	17.362
2.815	19.361
2.820	20.210
2.825	21.964
2.830	23.338
2.835	23.175
2.840	22.930
2.845	24.650
2.850	22.814
2.855	22.016
2.860	22.446
2.865	21.634
2.870	20.411
2.875	21.104
2.880	11.111
2.885	3.166
2.890	2.183
2.895	3.981
2.900	10.436
2.905	14.311
2.910	17.456
2.915	18.568
2.920	17.508
2.925	17.528
2.930	16.857
2.935	15.751
2.940	15.768
2.945	13.807
2.950	13.674
2.955	11.911
2.960	8.611
2.965	3.656
2.970	1.367
2.975	0.856
2.980	1.269
2.985	1.015
2.990	2.936
2.995	6.779
3.000	4.334
3.005	2.116
3.010	1.095
3.015	0.917
3.020	1.142
3.025	1.353
3.030	0.807
3.035	3.736
3.040	4.418
3.045	2.784
3.050	0.480
3.055	1.898
3.060	5.091
3.065	4.891
3.070	5.507
3.075	6.697
3.080	6.675
3.085	6.020
3.090	5.807
3.095	6.579
3.100	7.311
3.105	6.611
3.110	7.094
3.115	6.478
3.120	6.767
3.125	6.162
3.130	3.511
3.135	0.718
3.140	0.517
3.145	0.794
3.150	1.020
3.155	2.436
3.160	2.669
3.165	1.260
3.170	0.775
3.175	1.218
3.180	1.579
3.185	2.411
3.190	1.151
3.195	2.872
3.200	3.504
3.205	3.825
3.210	3.910
3.215	2.303
3.220	1.871
3.225	2.537
3.230	3.177
3.235	2.292
3.240	0.315
3.245	1.490
3.250	2.047
3.255	2.797
3.260	3.048
3.265	2.956
3.270	3.452
3.275	3.316
3.280	2.485
3.285	2.088
3.290	3.204
3.295	2.005
3.300	1.723
3.305	2.046
3.310	1.123
3.315	2.388
3.320	3.052
3.325	2.030
3.330	0.978
3.335	0.483
3.340	0.921
3.345	0.125
3.350	0.654
3.355	1.217
3.360	1.661
3.365	1.642
3.370	0.952
3.375	1.543
3.380	0.742
3.385	1.891
3.390	1.119
3.395	1.219
3.400	1.576
3.405	1.060
3.410	0.594
3.415	2.095
3.420	1.491
3.425	0.449
3.430	0.198
3.435	1.146
3.440	1.347
3.445	1.051
3.450	1.282
3.455	2.067
3.460	0.767
3.465	0.930
3.470	1.371
3.475	1.718
3.480	0.344
3.485	1.288
3.490	0.183
3.495	0.959
3.500	1.284
3.505	0.560
3.510	0.283
3.515	0.875
3.520	0.545
3.525	1.436
3.530	1.025
3.535	1.364
3.540	1.538
3.545	1.533
3.550	0.613
3.555	0.690
3.560	0.190
3.565	0.881
3.570	2.028
3.575	2.153
3.580	1.561
3.585	1.333
3.590	2.782
3.595	2.118
3.600	1.285
3.605	0.981
3.610	0.513
3.615	0.931
3.620	0.561
3.625	1.143
3.630	1.270
3.635	0.542
3.640	0.157
3.645	0.554
3.650	0.183
3.655	0.313
3.660	0.887
3.665	0.834
3.670	0.474
3.675	0.896
3.680	0.654
3.685	0.687
3.690	1.279
3.695	1.589
3.700	0.795
3.705	0.404
3.710	0.966
3.715	1.403
3.720	0.963
3.725	1.704
3.730	0.806
3.735	0.801
3.740	0.955
3.745	1.771
3.750	1.585
3.755	1.204
3.760	2.113
3.765	0.546
3.770	1.578
3.775	1.133
3.780	1.084
3.785	1.211
3.790	1.207
3.795	0.481
3.800	0.177
3.805	0.833
3.810	0.770
3.815	0.336
3.820	1.056
3.825	0.349
3.830	0.096
3.835	0.907
3.840	1.575
3.845	0.998
3.850	1.082
3.855	1.150
3.860	1.297
3.865	1.101
3.870	0.627
3.875	1.510
3.880	1.374
3.885	1.435
3.890	1.046
3.895	0.414
3.900	0.970
3.905	1.281
3.910	2.436
3.915	2.060
3.920	0.098
3.925	0.347
3.930	0.385
3.935	1.113
3.940	1.093
3.945	1.057
3.950	1.009
3.955	0.663
3.960	0.943
3.965	0.839
3.970	0.416
3.975	0.659
3.980	0.378
3.985	0.818
3.990	0.587
3.995	0.296
4.000	0.574
4.005	0.248
4.010	0.636
4.015	1.211
4.020	0.562
4.025	0.524
4.030	0.746
4.035	0.904
4.040	0.291
4.045	0.243
4.050	0.649
4.055	0.854
4.060	0.698
4.065	0.723
4.070	0.657
4.075	0.390
4.080	0.828
4.085	0.778
4.090	1.087
4.095	0.666
4.100	0.536
4.105	0.992
4.110	0.463
4.115	0.714
4.120	0.643
4.125	0.986
4.130	0.687
4.135	0.399
4.140	0.851
4.145	0.558
4.150	0.452
4.155	0.829
4.160	0.341
4.165	0.606
4.170	0.602
4.175	0.536
4.180	0.578
4.185	0.438
4.190	0.228
4.195	0.268
4.200	0.843
4.205	1.312
4.210	0.781
4.215	0.428
4.220	0.215
4.225	0.724
4.230	0.185
4.235	0.248
4.240	0.537
4.245	0.652
4.250	0.400
4.255	0.530
4.260	0.484
4.265	0.504
4.270	0.654
4.275	0.739
4.280	0.476
4.285	0.606
4.290	0.165
4.295	0.152
4.300	0.382
4.305	0.681
4.310	0.978
4.315	0.651
4.320	0.529
4.325	0.306
4.330	1.490
4.335	1.237
4.340	0.237
4.345	0.601
4.350	0.460
4.355	0.539
4.360	0.876
4.365	0.529
4.370	0.442
4.375	0.220
4.380	0.961
4.385	0.635
4.390	0.443
4.395	1.255
4.400	0.843
4.405	0.566
4.410	0.777
4.415	0.201
4.420	1.407
4.425	0.371
4.430	0.549
4.435	0.337
4.440	0.621
4.445	0.869
4.450	0.545
4.455	0.665
4.460	0.273
4.465	0.383
4.470	0.331
4.475	0.139
4.480	0.122
4.485	0.727
4.490	1.303
4.495	0.506
4.500	0.727
4.505	0.509
4.510	0.489
4.515	0.750
4.520	0.233
4.525	0.816
4.530	0.555
4.535	0.307
4.540	0.754
4.545	0.138
4.550	0.712
4.555	0.349
4.560	0.883
4.565	0.559
4.570	0.095
4.575	1.404
4.580	1.629
4.585	0.654
4.590	0.380
4.595	0.348
4.600	0.771
4.605	0.375
4.610	0.084
4.615	1.498
4.620	2.205
4.625	0.217
4.630	0.226
4.635	0.334
4.640	1.623
4.645	0.932
4.650	0.615
4.655	0.906
4.660	1.054
4.665	0.488
4.670	0.435
4.675	0.965
4.680	1.769
4.685	0.837
4.690	0.362
4.695	1.026
4.700	1.109
4.705	0.536
4.710	0.931
4.715	1.024
4.720	0.389
4.725	0.200
4.730	0.242
4.735	0.663
4.740	1.102
4.745	0.912
4.750	1.146
4.755	0.596
4.760	0.685
4.765	1.188
4.770	0.773
4.775	0.781
4.780	0.814
4.785	1.326
4.790	1.103
4.795	1.277
4.800	0.188
4.805	1.181
4.810	0.367
4.815	0.606
4.820	0.492
4.825	0.537
4.830	0.394
4.835	0.380
4.840	0.482
4.845	0.414
4.850	0.109
4.855	1.043
4.860	1.395
4.865	1.602
4.870	0.666
4.875	0.515
4.880	0.816
4.885	0.522
4.890	0.403
4.895	0.616
4.900	0.814
4.905	0.143
4.910	0.789
4.915	0.295
4.920	0.289
4.925	0.746
4.930	0.599
4.935	1.210
4.940	0.306
4.945	0.825
4.950	0.920
4.955	0.494
4.960	0.419
4.965	0.584
4.970	0.670
4.975	0.986
4.980	0.567
4.985	0.521
4.990	0.234
4.995	0.837
5.000	0.312
5.005	0.889
5.010	0.721
5.015	0.587
5.020	0.808
5.025	0.564
5.030	0.227
5.035	0.555
5.040	1.018
5.045	0.665
5.050	0.537
5.055	0.180
5.060	0.429
5.065	0.352
5.070	0.818
5.075	0.435
5.080	0.793
5.085	0.153
5.090	0.461
5.095	0.932
5.100	0.355
5.105	0.983
5.110	1.410
5.115	0.793
5.120	0.886
5.125	0.487
5.130	0.856
5.135	1.141
5.140	0.741
5.145	1.222
5.150	0.668
5.155	1.001
5.160	1.167
5.165	0.260
5.170	0.402
5.175	0.367
5.180	0.595
5.185	0.443
5.190	0.496
5.195	0.712
5.200	1.553
5.205	0.974
5.210	0.672
5.215	0.095
5.220	0.594
5.225	0.151
5.230	0.608
5.235	1.024
5.240	0.516
5.245	0.525
5.250	0.330
5.255	1.034
5.260	0.062
5.265	1.453
5.270	0.328
5.275	0.408
5.280	0.865
5.285	0.827
5.290	0.667
5.295	0.537
5.300	1.366
5.305	0.615
5.310	1.260
5.315	0.709
5.320	1.248
5.325	1.182
5.330	0.382
5.335	0.481
5.340	0.069
5.345	0.926
5.350	0.723
5.355	0.536
5.360	0.150
5.365	0.316
5.370	0.203
5.375	0.164
5.380	0.737
5.385	0.391
5.390	0.883
5.395	0.486
5.400	0.870
5.405	1.056
5.410	0.684
5.415	1.300
5.420	0.327
5.425	0.696
5.430	0.364
5.435	0.074
5.440	0.268
5.445	1.051
5.450	0.643
5.455	0.262
5.460	0.824
5.465	0.481
5.470	0.300
5.475	1.218
5.480	0.398
5.485	0.791
5.490	0.834
5.495	0.813
5.500	1.293
5.505	0.803
5.510	0.486
5.515	0.559
5.520	0.502
5.525	0.754
5.530	0.265
5.535	0.319
5.540	0.573
5.545	0.673
5.550	0.702
5.555	0.466
5.560	0.583
5.565	1.156
5.570	0.315
5.575	0.495
5.580	1.018
5.585	0.076
5.590	0.603
5.595	0.217
5.600	0.409
5.605	0.089
5.610	0.311
5.615	0.764
5.620	0.601
5.625	1.380
5.630	1.008
5.635	0.673
5.640	0.469
5.645	0.360
5.650	0.237
5.655	0.778
5.660	0.927
5.665	0.349
5.670	0.805
5.675	0.912
5.680	0.339
5.685	0.240
5.690	0.252
5.695	0.254
5.700	1.223
5.705	0.612
5.710	0.804
5.715	0.481
5.720	0.193
5.725	0.947
5.730	0.972
5.735	0.535
5.740	0.738
5.745	0.059
5.750	0.700
5.755	0.371
5.760	0.801
5.765	0.281
5.770	0.425
5.775	0.404
5.780	0.555
5.785	1.245
5.790	0.571
5.795	1.113
5.800	0.166
5.805	0.436
5.810	0.395
5.815	0.829
5.820	0.215
5.825	0.337
5.830	0.586
5.835	0.304
5.840	0.772
5.845	1.217
5.850	0.623
5.855	0.137
5.860	0.863
5.865	0.258
5.870	0.257
5.875	0.248
5.880	0.737
5.885	0.228
5.890	0.825
5.895	0.651
5.900	0.901
5.905	0.222
5.910	0.412
5.915	0.584
5.920	0.080
5.925	0.318
5.930	0.276
5.935	0.240
5.940	1.026
5.945	1.092
5.950	0.393
5.955	0.171
5.960	0.590
5.965	0.810
5.970	0.499
5.975	0.429
5.980	1.063
5.985	0.589
5.990	0.769
5.995	0.523
6.000	1.287
6.005	0.419
6.010	0.623
6.015	0.946
6.020	0.326
6.025	0.194
6.030	1.018
6.035	0.471
6.040	0.552
6.045	0.041
6.050	0.103
6.055	0.427
6.060	0.620
6.065	0.448
6.070	0.458
6.075	1.034
6.080	0.236
6.085	0.527
6.090	0.261
6.095	0.801
6.100	0.555
6.105	0.142
6.110	0.754
6.115	1.118
6.120	0.509
6.125	1.033
6.130	0.858
6.135	0.765
6.140	1.090
6.145	0.415
6.150	0.618
6.155	0.252
6.160	1.079
6.165	0.487
6.170	0.516
6.175	0.893
6.180	0.776
6.185	1.588
6.190	0.289
6.195	0.669
6.200	0.485
6.205	0.847
6.210	0.622
6.215	0.557
6.220	0.271
6.225	0.651
6.230	0.242
6.235	0.618
6.240	0.837
6.245	0.309
6.250	0.981
6.255	0.376
6.260	1.190
6.265	1.253
6.270	0.940
6.275	0.936
6.280	0.536
6.285	0.691
6.290	0.072
6.295	0.573
6.300	0.611
6.305	0.590
6.310	0.145
6.315	0.587
6.320	0.836
6.325	0.445
6.330	1.810
6.335	0.357
6.340	0.309
6.345	0.440
6.350	0.180
6.355	0.757
6.360	0.602
6.365	0.164
6.370	1.073
6.375	1.471
6.380	0.193
6.385	1.530
6.390	0.474
6.395	0.092
6.400	0.749
6.405	0.189
6.410	0.437
6.415	0.823
6.420	0.499
6.425	0.995
6.430	0.850
6.435	0.695
6.440	1.363
6.445	0.125
6.450	1.108
6.455	1.244
6.460	0.507
6.465	0.601
6.470	0.541
6.475	0.490
6.480	0.662
6.485	0.577
6.490	0.747
6.495	0.645
6.500	0.645
6.505	1.475
6.510	1.050
6.515	0.799
6.520	1.875
6.525	0.785
6.530	1.309
6.535	0.986
6.540	0.696
6.545	0.420
6.550	1.178
6.555	1.027
6.560	1.290
6.565	1.235
6.570	0.172
6.575	0.861
6.580	1.296
6.585	1.535
6.590	0.832
6.595	0.635
6.600	0.372
6.605	0.213
6.610	1.022
6.615	0.800
6.620	0.916
6.625	0.426
6.630	0.761
6.635	0.351
6.640	0.723
6.645	0.955
6.650	0.366
6.655	0.458
6.660	0.739
6.665	0.185
6.670	0.720
6.675	0.429
6.680	0.500
6.685	0.407
6.690	0.914
6.695	0.717
6.700	0.059
6.705	0.686
6.710	0.384
6.715	0.394
6.720	0.189
6.725	0.255
6.730	0.169
6.735	0.660
6.740	0.672
6.745	0.640
6.750	0.550
6.755	0.727
6.760	0.180
6.765	0.632
6.770	0.377
6.775	0.594
6.780	1.099
6.785	1.277
6.790	1.193
6.795	0.749
6.800	0.777
6.805	0.983
6.810	1.209
6.815	1.099
6.820	0.158
6.825	0.391
6.830	0.787
6.835	1.039
6.840	0.618
6.845	1.042
6.850	0.544
6.855	0.885
6.860	0.914
6.865	0.782
6.870	0.985
6.875	0.441
6.880	0.389
6.885	0.731
6.890	0.564
6.895	0.633
6.900	0.652
6.905	0.296
6.910	0.559
6.915	0.371
6.920	0.663
6.925	0.376
6.930	0.323
6.935	0.305
6.940	1.513
6.945	1.777
6.950	0.908
6.955	0.437
6.960	0.532
6.965	1.545
6.970	1.375
6.975	0.417
6.980	0.839
6.985	0.639
6.990	0.447
6.995	0.422
7.000	0.432
7.005	1.011
7.010	0.323
7.015	0.417
7.020	0.560
7.025	0.744
7.030	0.209
7.035	0.534
7.040	0.481
7.045	0.115
7.050	0.533
7.055	1.708
7.060	0.595
7.065	0.258
7.070	0.598
7.075	0.302
7.080	0.501
7.085	1.252
7.090	0.341
7.095	0.692
7.100	0.689
7.105	0.464
7.110	0.625
7.115	0.421
7.120	0.786
7.125	0.499
7.130	0.745
7.135	0.872
7.140	0.453
7.145	0.928
7.150	0.652
7.155	0.261
7.160	0.437
7.165	0.952
7.170	0.663
7.175	0.821
7.180	0.959
7.185	0.381
7.190	0.499
7.195	0.659
7.200	0.881
7.205	0.519
7.210	0.757
7.215	0.769
7.220	1.029
7.225	0.715
7.230	0.649
7.235	1.264
7.240	0.872
7.245	0.333
7.250	0.975
7.255	0.564
7.260	0.434
7.265	0.158
7.270	0.533
7.275	0.626
7.280	0.592
7.285	0.156
7.290	0.793
7.295	1.269
7.300	0.183
7.305	0.579
7.310	0.397
7.315	0.935
7.320	0.440
7.325	0.487
7.330	0.064
7.335	0.345
7.340	0.718
7.345	0.365
7.350	1.050
7.355	1.559
7.360	0.397
7.365	0.160
7.370	0.442
7.375	0.576
7.380	0.550
7.385	0.742
7.390	0.451
7.395	0.736
7.400	0.232
7.405	0.156
7.410	0.784
7.415	1.061
7.420	0.612
7.425	0.556
7.430	1.161
7.435	0.542
7.440	0.583
7.445	0.713
7.450	0.530
7.455	1.034
7.460	0.472
7.465	0.186
7.470	1.094
7.475	0.869
7.480	0.923
7.485	0.845
7.490	0.519
7.495	0.667
7.500	0.434
7.505	0.422
7.510	0.949
7.515	0.320
7.520	0.793
7.525	0.595
7.530	0.598
7.535	1.095
7.540	0.287
7.545	0.344
7.550	0.361
7.555	0.286
7.560	0.996
7.565	1.136
7.570	0.412
7.575	0.184
7.580	1.174
7.585	0.527
7.590	1.053
7.595	0.147
7.600	0.617
7.605	0.541
7.610	1.061
7.615	0.559
7.620	1.190
7.625	0.949
7.630	0.809
7.635	0.650
7.640	0.286
7.645	0.427
7.650	0.248
7.655	0.903
7.660	1.161
7.665	0.523
7.670	0.313
7.675	0.184
7.680	0.516
7.685	0.996
7.690	0.887
7.695	1.060
7.700	0.827
7.705	1.279
7.710	0.850
7.715	0.520
7.720	1.090
7.725	0.267
7.730	0.837
7.735	0.947
7.740	0.785
7.745	0.861
7.750	0.497
7.755	1.049
7.760	0.540
7.765	0.387
7.770	1.196
7.775	0.821
7.780	0.654
7.785	0.596
7.790	0.772
7.795	0.295
7.800	0.086
7.805	1.411
7.810	0.710
7.815	0.117
7.820	0.597
7.825	0.843
7.830	0.021
7.835	0.362
7.840	0.888
7.845	0.043
7.850	0.665
7.855	0.822
7.860	1.180
7.865	0.924
7.870	1.129
7.875	0.203
7.880	0.711
7.885	0.070
7.890	0.790
7.895	0.424
7.900	0.049
7.905	0.494
7.910	0.497
7.915	0.525
7.920	1.382
7.925	0.386
7.930	0.757
7.935	0.459
7.940	1.119
7.945	0.813
7.950	0.819
7.955	1.225
7.960	0.811
7.965	0.485
7.970	0.471
7.975	0.660
7.980	0.107
7.985	0.847
7.990	0.788
7.995	0.404
8.000	0.553
8.005	0.435
8.010	0.792
8.015	0.592
8.020	0.298
8.025	0.787
8.030	0.268
8.035	1.042
8.040	0.436
8.045	1.024
8.050	0.474
8.055	0.248
8.060	1.147
8.065	1.440
8.070	0.734
8.075	0.741
8.080	0.529
8.085	1.222
8.090	1.180
8.095	0.606
8.100	1.081
8.105	0.229
8.110	0.879
8.115	0.061
8.120	0.359
8.125	1.068
8.130	0.232
8.135	0.331
8.140	1.227
8.145	0.370
8.150	0.109
8.155	0.488
8.160	0.769
8.165	0.698
8.170	0.607
8.175	0.321
8.180	0.690
8.185	0.378
8.190	0.564
8.194	0.753
8.199	0.495
8.204	0.095
8.209	0.680
8.214	0.724
8.219	0.138
8.224	0.102
8.229	0.826
8.234	0.253
8.239	0.351
8.244	0.129
8.249	0.399
8.254	0.403
8.259	0.275
8.264	0.396
8.269	0.514
8.274	0.620
8.279	0.896
8.284	0.861
8.289	0.541
8.294	0.695
8.299	0.420
8.304	1.222
8.309	0.492
8.314	0.361
8.319	0.251
8.324	0.847
8.329	0.594
8.334	0.453
8.339	0.658
8.344	0.378
8.349	0.664
8.354	1.032
8.359	0.456
8.364	0.725
8.369	0.274
8.374	0.716
8.379	0.235
8.384	1.210
8.389	1.326
8.394	0.473
8.399	0.885
8.404	0.929
8.409	0.656
8.414	1.061
8.419	0.305
8.424	0.165
8.429	0.938
8.434	0.210
8.439	0.583
8.444	0.374
8.449	0.876
8.454	0.696
8.459	0.396
8.464	0.348
8.469	0.686
8.474	0.987
8.479	0.282
8.484	1.380
8.489	0.224
8.494	0.053
8.499	0.640
8.504	0.506
8.509	1.178
8.514	0.540
8.519	0.419
8.524	0.422
8.529	0.952
8.534	0.165
8.539	0.646
8.544	0.577
8.549	0.879
8.554	0.708
8.559	1.374
8.564	0.850
8.569	0.516
8.574	0.342
8.579	0.083
8.584	0.243
8.589	1.228
8.594	0.278
8.599	0.334
8.604	0.590
8.609	0.499
8.614	0.548
8.619	0.732
8.624	0.201
8.629	0.689
8.634	0.417
8.639	0.353
8.644	2.218
8.649	0.434
8.654	0.664
8.659	1.086
8.664	0.826
8.669	0.249
8.674	0.892
8.679	0.569
8.684	0.162
8.689	1.103
8.694	0.672
8.699	0.232
8.704	0.538
8.709	0.661
8.714	1.030
8.719	0.222
8.724	0.991
8.729	1.147
8.734	0.859
8.739	0.714
8.744	1.040
8.749	0.449
8.754	0.546
8.759	0.424
8.764	0.557
8.769	0.219
8.774	0.144
8.779	0.763
8.784	0.697
8.789	0.527
8.794	1.003
8.799	0.385
8.804	0.547
8.809	0.516
8.814	0.535
8.819	0.693
8.824	0.586
8.829	1.209
8.834	0.543
8.839	0.522
8.844	0.572
8.849	0.465
8.854	1.220
8.859	0.940
8.864	0.635
8.869	0.923
8.874	0.499
8.879	0.343
8.884	1.281
8.889	0.597
8.894	0.633
8.899	1.172
8.904	0.275
8.909	0.150
8.914	0.600
8.919	0.305
8.924	0.373
8.929	0.368
8.934	0.761
8.939	0.391
8.944	0.497
8.949	0.834
8.954	0.421
8.959	0.203
8.964	0.735
8.969	0.963
8.974	0.211
8.979	0.708
8.984	1.110
8.989	0.470
8.994	0.696
8.999	0.309
9.004	1.165
9.009	0.795
9.014	0.998
9.019	0.474
9.024	0.984
9.029	0.732
9.034	1.127
9.039	0.998
9.044	0.410
9.049	0.511
9.054	0.870
9.059	0.657
9.064	0.419
9.069	0.974
9.074	0.974
9.079	0.930
9.084	1.348
9.089	0.421
9.094	0.688
9.099	0.211
9.104	0.234
9.109	0.466
9.114	0.477
9.119	0.476
9.124	1.088
9.129	0.251
9.134	0.491
9.139	0.405
9.144	0.424
9.149	0.552
9.154	0.701
9.159	0.576
9.164	0.427
9.169	0.616
9.174	0.358
9.179	1.225
9.184	0.764
9.189	0.627
9.194	1.039
9.199	0.714
9.204	0.615
9.209	0.642
9.214	0.078
9.219	0.685
9.224	0.719
9.229	0.791
9.234	0.482
9.239	0.762
9.244	0.495
9.249	0.404
9.254	1.248
9.259	0.569
9.264	0.281
9.269	0.449
9.274	0.396
9.279	0.979
9.284	0.369
9.289	0.369
9.294	0.682
9.299	0.552
9.304	0.093
9.309	0.074
9.314	0.786
9.319	0.466
9.324	0.495
9.329	0.771
9.334	1.010
9.339	0.258
9.344	0.512
9.349	0.626
9.354	0.512
9.359	1.148
9.364	1.134
9.369	1.429
9.374	1.154
9.379	0.415
9.384	1.015
9.389	0.586
9.394	0.892
9.399	0.311
9.404	0.307
9.409	1.547
9.414	0.747
9.419	0.753
9.424	0.993
9.429	0.563
9.434	1.189
9.439	0.511
9.444	0.442
9.449	0.480
9.454	0.412
9.459	0.724
9.464	1.486
9.469	0.079
9.474	0.835
9.479	0.540
9.484	0.363
9.489	0.542
9.494	1.419
9.499	0.233
9.504	0.374
9.509	0.244
9.514	0.406
9.519	0.681
9.524	0.766
9.529	1.275
9.534	0.207
9.539	1.502
9.544	1.358
9.549	0.719
9.554	0.487
9.559	0.148
9.564	0.624
9.569	0.068
9.574	0.021
9.579	0.056
9.584	0.469
9.589	1.711
9.594	0.830
9.599	0.800
9.604	0.159
9.609	0.898
9.614	0.499
9.619	0.575
9.624	0.555
9.629	0.889
9.634	0.861
9.639	0.482
9.644	1.094
9.649	0.740
9.654	0.557
9.659	0.604
9.664	0.163
9.669	0.397
9.674	1.704
9.679	0.259
9.684	0.585
9.689	0.507
9.694	1.167
9.699	0.463
9.704	0.629
9.709	0.404
9.714	1.599
9.719	0.931
9.724	0.912
9.729	1.071
9.734	0.502
9.739	1.380
9.744	0.155
9.749	1.222
9.754	0.384
9.759	0.770
9.764	1.171
9.769	0.390
9.774	1.195
9.779	0.443
9.784	0.952
9.789	0.629
9.794	0.588
9.799	0.629
9.804	0.696
9.809	0.170
9.814	0.745
9.819	0.671
9.824	0.098
9.829	0.730
9.834	0.712
9.839	0.182
9.844	1.303
9.849	0.073
9.854	1.265
9.859	0.364
9.864	0.433
9.869	0.799
9.874	0.819
9.879	0.703
9.884	0.049
9.889	0.110
9.894	0.486
9.899	0.294
9.904	0.278
9.909	0.305
9.914	0.263
9.919	1.068
9.924	0.106
9.929	0.777
9.934	1.487
9.939	0.345
9.944	0.481
9.949	0.663
9.954	0.322
9.959	0.907
9.964	0.428
9.969	0.222
9.974	0.403
9.979	0.722
9.984	0.796
9.989	0.768
9.994	1.036
[truncated: 1 more rows]
