# Supplementary material for: Chemometric Analysis of a Ternary Mixture of Caffeine, Quinic Acid, and Nicotinic Acid by Terahertz Spectroscopy
Source: ACS Omega. 2022 Sep 27;7(40):35783–91. doi: 10.1021/acsomega.2c03808 (PMC9558605; doi:10.1021/acsomega.2c03808)
Supplement: Supplementary file 2 — ao2c03808_si_002.zip [file ao2c03808_si_002.zip › data_and_codes/extended_data/id0-48_run001/fda-9-7.csv]

0.000	2172.480
0.005	661.090
0.010	606.677
0.015	1162.766
0.020	1639.636
0.025	288.319
0.030	541.795
0.035	756.027
0.040	704.861
0.045	1343.597
0.050	958.051
0.055	1555.083
0.060	492.418
0.065	165.554
0.070	766.603
0.075	695.108
0.080	467.241
0.085	406.574
0.090	405.597
0.095	800.635
0.100	777.434
0.105	1812.548
0.110	2804.701
0.115	2327.385
0.120	4193.098
0.125	3321.170
0.130	1780.918
0.135	2796.772
0.140	2984.844
0.145	3035.915
0.150	2623.050
0.155	2528.654
0.160	2510.909
0.165	2471.983
0.170	2612.834
0.175	4072.961
0.180	4818.671
0.185	4435.433
0.190	5342.243
0.195	6669.730
0.200	6940.506
0.205	6036.578
0.210	6161.800
0.215	5612.909
0.220	6644.665
0.225	6365.264
0.230	7178.599
0.235	8615.513
0.240	8198.274
0.245	8086.602
0.250	8029.434
0.255	8075.618
0.260	7841.112
0.265	8700.237
0.270	8606.682
0.275	9948.625
0.280	9249.816
0.285	8250.402
0.290	8689.117
0.295	9433.299
0.300	9175.848
0.305	9045.901
0.310	9936.027
0.315	9660.511
0.320	10150.560
0.325	9850.105
0.330	10345.007
0.335	9536.582
0.340	9495.851
0.345	9180.282
0.350	9959.355
0.355	9939.359
0.360	8995.583
0.365	9932.929
0.370	10657.048
0.375	10556.043
0.380	9659.823
0.385	10036.056
0.390	9876.809
0.395	10109.905
0.400	9652.394
0.405	10020.245
0.410	10004.410
0.415	9944.684
0.420	9568.325
0.425	9401.141
0.430	9539.700
0.435	8925.416
0.440	8845.438
0.445	9498.452
0.450	9688.634
0.455	9010.138
0.460	9629.125
0.465	9075.356
0.470	9135.043
0.475	9198.156
0.480	9277.185
0.485	9540.159
0.490	9515.672
0.495	9318.320
0.500	9215.127
0.505	9430.926
0.510	9369.992
0.515	9378.958
0.520	9284.716
0.525	9192.463
0.530	8874.632
0.535	8804.459
0.540	9177.176
0.545	8856.856
0.550	7724.678
0.555	5197.198
0.560	3386.883
0.565	6922.969
0.570	7978.837
0.575	8316.057
0.580	8723.168
0.585	8619.611
0.590	8505.820
0.595	8741.154
0.600	8945.942
0.605	8518.373
0.610	8762.577
0.615	8844.561
0.620	8534.307
0.625	8521.771
0.630	8494.127
0.635	8428.338
0.640	8230.123
0.645	8165.062
0.650	7885.172
0.655	8205.506
0.660	7872.234
0.665	7583.186
0.670	7691.369
0.675	7749.114
0.680	7578.077
0.685	7490.395
0.690	7387.484
0.695	7430.442
0.700	7392.940
0.705	6978.384
0.710	7186.334
0.715	7142.818
0.720	6976.046
0.725	7029.679
0.730	6876.735
0.735	6826.854
0.740	6878.481
0.745	6312.441
0.750	4994.712
0.755	3325.058
0.760	5437.503
0.765	6045.882
0.770	6085.310
0.775	6278.110
0.780	6271.352
0.785	6080.355
0.790	5925.832
0.795	6095.408
0.800	5888.764
0.805	5769.857
0.810	5760.485
0.815	5701.284
0.820	5734.512
0.825	5710.107
0.830	5487.753
0.835	5596.973
0.840	5694.978
0.845	5439.365
0.850	5420.191
0.855	5597.639
0.860	5447.390
0.865	5462.530
0.870	5374.150
0.875	5360.603
0.880	5359.705
0.885	5223.489
0.890	5135.168
0.895	5189.852
0.900	4979.425
0.905	4833.703
0.910	4936.344
0.915	4772.761
0.920	4610.339
0.925	4628.822
0.930	4642.014
0.935	4623.115
0.940	4575.142
0.945	4447.278
0.950	4522.356
0.955	4531.227
0.960	4366.230
0.965	4339.224
0.970	4302.726
0.975	4304.081
0.980	4026.302
0.985	3751.532
0.990	2483.029
0.995	3341.621
1.000	3687.315
1.005	4052.675
1.010	4032.561
1.015	3781.388
1.020	3824.604
1.025	3857.368
1.030	3774.192
1.035	3623.688
1.040	3569.741
1.045	3632.737
1.050	3612.622
1.055	3403.030
1.060	3494.219
1.065	3519.428
1.070	3399.325
1.075	3253.332
1.080	3201.218
1.085	3005.193
1.090	2518.315
1.095	1182.360
1.100	180.565
1.105	1008.986
1.110	1735.704
1.115	933.406
1.120	1781.768
1.125	2525.086
1.130	2780.116
1.135	2800.523
1.140	2704.750
1.145	2636.255
1.150	2248.549
1.155	1240.567
1.160	840.795
1.165	109.995
1.170	666.897
1.175	1768.631
1.180	2271.398
1.185	2515.419
1.190	2634.114
1.195	2534.946
1.200	2539.825
1.205	2139.153
1.210	746.020
1.215	1671.736
1.220	2229.477
1.225	2185.752
1.230	1159.482
1.235	1522.174
1.240	2210.093
1.245	2549.281
1.250	2559.462
1.255	2601.537
1.260	2583.315
1.265	2502.566
1.270	2586.928
1.275	2512.743
1.280	2343.046
1.285	2450.445
1.290	2522.771
1.295	2367.826
1.300	2443.666
1.305	2471.861
1.310	2410.821
1.315	2418.238
1.320	2363.897
1.325	2092.361
1.330	2295.188
1.335	2298.670
1.340	2324.566
1.345	2388.209
1.350	2216.896
1.355	2226.016
1.360	2280.816
1.365	2180.860
1.370	2104.952
1.375	2116.890
1.380	2091.592
1.385	1986.548
1.390	1943.929
1.395	1876.728
1.400	1773.941
1.405	1478.575
1.410	599.799
1.415	64.506
1.420	913.353
1.425	1502.729
1.430	1741.924
1.435	1881.447
1.440	1876.505
1.445	1822.994
1.450	1884.626
1.455	1918.550
1.460	1830.360
1.465	1828.007
1.470	1848.729
1.475	1781.223
1.480	1747.396
1.485	1740.352
1.490	1737.703
1.495	1698.575
1.500	1635.173
1.505	1654.336
1.510	1659.306
1.515	1604.766
1.520	1585.986
1.525	1614.469
1.530	1593.106
1.535	1561.914
1.540	1549.641
1.545	1472.004
1.550	1532.126
1.555	1492.903
1.560	1468.668
1.565	1511.539
1.570	1465.515
1.575	1399.702
1.580	1412.648
1.585	1389.148
1.590	1280.834
1.595	1217.918
1.600	1015.242
1.605	344.722
1.610	604.297
1.615	1006.580
1.620	1140.017
1.625	1155.154
1.630	1117.249
1.635	1094.160
1.640	1061.038
1.645	957.453
1.650	872.029
1.655	681.315
1.660	230.872
1.665	46.733
1.670	30.710
1.675	52.855
1.680	102.358
1.685	386.156
1.690	610.576
1.695	713.801
1.700	712.946
1.705	649.487
1.710	452.710
1.715	99.633
1.720	34.715
1.725	72.613
1.730	309.871
1.735	574.007
1.740	711.561
1.745	781.321
1.750	821.968
1.755	803.763
1.760	783.073
1.765	435.461
1.770	556.645
1.775	712.932
1.780	766.368
1.785	747.681
1.790	701.174
1.795	483.313
1.800	158.792
1.805	354.176
1.810	614.927
1.815	697.564
1.820	715.403
1.825	722.748
1.830	716.770
1.835	706.457
1.840	693.964
1.845	685.980
1.850	661.578
1.855	628.165
1.860	577.120
1.865	411.778
1.870	88.423
1.875	89.186
1.880	387.918
1.885	536.760
1.890	587.278
1.895	614.268
1.900	620.799
1.905	606.481
1.910	569.670
1.915	509.438
1.920	214.241
1.925	6.506
1.930	324.816
1.935	493.740
1.940	556.450
1.945	578.548
1.950	580.270
1.955	582.670
1.960	578.718
1.965	569.904
1.970	570.291
1.975	570.638
1.980	558.159
1.985	557.799
1.990	553.030
1.995	544.256
2.000	539.142
2.005	532.384
2.010	526.778
2.015	523.982
2.020	423.786
2.025	458.974
2.030	478.173
2.035	452.737
2.040	345.347
2.045	88.181
2.050	261.349
2.055	396.585
2.060	440.104
2.065	443.723
2.070	429.056
2.075	333.789
2.080	146.207
2.085	327.001
2.090	406.542
2.095	427.905
2.100	435.505
2.105	434.906
2.110	430.533
2.115	430.890
2.120	426.260
2.125	417.239
2.130	406.139
2.135	391.081
2.140	383.179
2.145	363.252
2.150	334.636
2.155	302.266
2.160	219.663
2.165	58.740
2.170	9.482
2.175	84.265
2.180	190.543
2.185	240.887
2.190	242.706
2.195	122.493
2.200	15.156
2.205	50.207
2.210	159.747
2.215	213.421
2.220	123.671
2.225	17.221
2.230	35.117
2.235	141.938
2.240	220.568
2.245	244.112
2.250	233.255
2.255	230.659
2.260	165.182
2.265	38.986
2.270	19.203
2.275	52.005
2.280	145.819
2.285	212.660
2.290	244.068
2.295	254.770
2.300	258.114
2.305	257.746
2.310	252.657
2.315	246.047
2.320	220.707
2.325	203.010
2.330	214.206
2.335	210.439
2.340	201.289
2.345	132.438
2.350	19.442
2.355	108.507
2.360	156.300
2.365	142.532
2.370	55.890
2.375	70.428
2.380	128.057
2.385	130.591
2.390	54.620
2.395	9.402
2.400	13.939
2.405	63.894
2.410	119.383
2.415	149.071
2.420	162.773
2.425	165.839
2.430	156.528
2.435	134.883
2.440	155.920
2.445	161.708
2.450	132.571
2.455	128.482
2.460	87.726
2.465	22.052
2.470	14.721
2.475	41.083
2.480	96.778
2.485	131.367
2.490	148.787
2.495	152.155
2.500	155.691
2.505	156.201
2.510	154.790
2.515	152.116
2.520	151.458
2.525	151.477
2.530	149.272
2.535	149.046
2.540	146.535
2.545	144.870
2.550	141.242
2.555	139.892
2.560	138.434
2.565	137.850
2.570	118.426
2.575	109.770
2.580	118.353
2.585	123.658
2.590	121.732
2.595	117.742
2.600	112.582
2.605	108.610
2.610	99.282
2.615	93.431
2.620	84.020
2.625	70.476
2.630	33.657
2.635	8.058
2.640	2.653
2.645	1.532
2.650	5.214
2.655	11.544
2.660	24.456
2.665	28.371
2.670	9.169
2.675	38.011
2.680	61.902
2.685	62.553
2.690	31.391
2.695	20.341
2.700	58.717
2.705	77.794
2.710	83.367
2.715	85.881
2.720	87.571
2.725	85.815
2.730	83.850
2.735	83.167
2.740	77.690
2.745	71.853
2.750	66.021
2.755	60.376
2.760	51.798
2.765	33.400
2.770	9.422
2.775	2.378
2.780	1.184
2.785	4.563
2.790	13.287
2.795	24.961
2.800	38.968
2.805	51.267
2.810	58.945
2.815	65.278
2.820	69.265
2.825	69.261
2.830	70.218
2.835	71.725
2.840	70.954
2.845	69.811
2.850	68.790
2.855	67.304
2.860	64.177
2.865	61.051
2.870	58.504
2.875	56.643
2.880	30.384
2.885	7.791
2.890	6.722
2.895	14.193
2.900	35.197
2.905	46.531
2.910	53.001
2.915	55.291
2.920	55.867
2.925	55.077
2.930	54.405
2.935	52.302
2.940	49.788
2.945	45.749
2.950	41.934
2.955	37.193
2.960	29.069
2.965	12.126
2.970	3.115
2.975	1.767
2.980	4.436
2.985	6.929
2.990	12.683
2.995	19.402
3.000	14.880
3.005	6.006
3.010	1.281
3.015	0.454
3.020	1.966
3.025	4.297
3.030	8.187
3.035	13.214
3.040	17.731
3.045	6.934
3.050	4.687
3.055	9.568
3.060	19.612
3.065	27.721
3.070	29.330
3.075	30.682
3.080	32.656
3.085	32.864
3.090	31.770
3.095	30.738
3.100	29.948
3.105	32.018
3.110	30.758
3.115	29.561
3.120	28.517
3.125	24.434
3.130	10.909
3.135	3.807
3.140	1.126
3.145	3.341
3.150	7.555
3.155	12.242
3.160	17.278
3.165	7.981
3.170	2.274
3.175	2.938
3.180	6.997
3.185	7.760
3.190	2.687
3.195	12.430
3.200	18.957
3.205	20.472
3.210	22.891
3.215	15.756
3.220	10.775
3.225	19.208
3.230	18.619
3.235	7.993
3.240	3.576
3.245	11.506
3.250	17.553
3.255	20.686
3.260	21.575
3.265	21.880
3.270	22.063
3.275	21.531
3.280	20.397
3.285	20.011
3.290	18.793
3.295	18.606
3.300	18.647
3.305	18.759
3.310	17.070
3.315	18.590
3.320	15.879
3.325	14.331
3.330	7.507
3.335	1.413
3.340	1.205
3.345	3.412
3.350	7.660
3.355	11.274
3.360	12.952
3.365	14.731
3.370	15.628
3.375	16.452
3.380	17.047
3.385	17.544
3.390	16.729
3.395	15.272
3.400	15.370
3.405	14.964
3.410	15.189
3.415	14.948
3.420	15.935
3.425	15.849
3.430	15.633
3.435	14.608
3.440	14.693
3.445	15.741
3.450	15.187
3.455	14.942
3.460	16.491
3.465	16.279
3.470	13.348
3.475	14.315
3.480	14.055
3.485	14.334
3.490	12.768
3.495	13.658
3.500	11.178
3.505	4.811
3.510	9.837
3.515	8.445
3.520	9.263
3.525	10.588
3.530	10.747
3.535	10.510
3.540	5.918
3.545	2.063
3.550	3.919
3.555	7.822
3.560	10.045
3.565	10.308
3.570	11.471
3.575	11.330
3.580	10.342
3.585	10.126
3.590	8.057
3.595	5.974
3.600	2.290
3.605	1.388
3.610	0.922
3.615	1.967
3.620	0.933
3.625	2.485
3.630	4.047
3.635	5.820
3.640	6.098
3.645	4.209
3.650	1.782
3.655	0.694
3.660	0.287
3.665	0.987
3.670	1.651
3.675	2.127
3.680	3.434
3.685	3.575
3.690	2.233
3.695	3.275
3.700	0.742
3.705	4.294
3.710	5.500
3.715	7.357
3.720	7.233
3.725	6.618
3.730	5.831
3.735	5.457
3.740	7.310
3.745	5.944
3.750	6.529
3.755	6.600
3.760	6.908
3.765	7.057
3.770	7.013
3.775	7.065
3.780	6.326
3.785	5.169
3.790	4.495
3.795	3.514
3.800	1.214
3.805	1.013
3.810	0.550
3.815	1.106
3.820	0.253
3.825	1.224
3.830	1.321
3.835	2.296
3.840	3.232
3.845	4.235
3.850	4.587
3.855	5.563
3.860	3.720
3.865	2.100
3.870	3.533
3.875	4.291
3.880	4.972
3.885	6.670
3.890	6.172
3.895	5.823
3.900	5.587
3.905	5.563
3.910	5.429
3.915	4.215
3.920	3.704
3.925	4.618
3.930	2.793
3.935	2.204
3.940	3.342
3.945	4.643
3.950	3.369
3.955	1.301
3.960	0.462
3.965	1.662
3.970	0.982
3.975	0.724
3.980	1.041
3.985	0.213
3.990	0.115
3.995	1.482
4.000	1.351
4.005	0.816
4.010	1.221
4.015	1.530
4.020	1.915
4.025	2.643
4.030	1.374
4.035	1.829
4.040	2.989
4.045	2.213
4.050	3.271
4.055	2.642
4.060	2.739
4.065	1.829
4.070	2.094
4.075	3.228
4.080	2.084
4.085	1.604
4.090	2.908
4.095	2.224
4.100	3.319
4.105	2.749
4.110	4.024
4.115	1.623
4.120	2.871
4.125	1.847
4.130	2.406
4.135	3.172
4.140	1.771
4.145	2.097
4.150	2.358
4.155	1.855
4.160	1.928
4.165	1.147
4.170	1.240
4.175	0.390
4.180	1.277
4.185	0.321
4.190	0.408
4.195	0.893
4.200	1.228
4.205	0.271
4.210	1.298
4.215	1.047
4.220	0.953
4.225	0.529
4.230	1.538
4.235	0.363
4.240	1.435
4.245	1.160
4.250	0.847
4.255	1.366
4.260	1.429
4.265	2.071
4.270	1.467
4.275	3.657
4.280	4.373
4.285	2.966
4.290	2.797
4.295	2.993
4.300	3.685
4.305	2.686
4.310	2.040
4.315	2.838
4.320	2.229
4.325	2.600
4.330	2.511
4.335	1.453
4.340	2.460
4.345	2.035
4.350	2.253
4.355	2.006
4.360	2.115
4.365	2.451
4.370	1.722
4.375	2.384
4.380	2.878
4.385	2.647
4.390	2.076
4.395	2.436
4.400	1.686
4.405	2.196
4.410	2.042
4.415	2.666
4.420	1.805
4.425	1.320
4.430	2.377
4.435	1.408
4.440	1.640
4.445	2.159
4.450	0.547
4.455	1.784
4.460	1.756
4.465	0.860
4.470	1.295
4.475	0.817
4.480	0.161
4.485	0.430
4.490	1.436
4.495	1.127
4.500	0.326
4.505	1.660
4.510	0.427
4.515	1.209
4.520	1.846
4.525	0.574
4.530	0.689
4.535	0.894
4.540	0.865
4.545	0.525
4.550	0.355
4.555	0.823
4.560	1.249
4.565	0.755
4.570	0.954
4.575	1.036
4.580	0.608
4.585	1.743
4.590	1.601
4.595	0.508
4.600	0.815
4.605	1.008
4.610	0.571
4.615	0.321
4.620	0.128
4.625	0.953
4.630	0.943
4.635	0.330
4.640	0.701
4.645	0.622
4.650	1.382
4.655	0.811
4.660	1.883
4.665	1.496
4.670	1.149
4.675	0.092
4.680	1.324
4.685	1.242
4.690	1.196
4.695	0.346
4.700	0.651
4.705	0.402
4.710	1.366
4.715	0.915
4.720	0.979
4.725	0.993
4.730	0.781
4.735	0.678
4.740	0.724
4.745	0.804
4.750	0.293
4.755	0.434
4.760	0.805
4.765	1.321
4.770	0.552
4.775	0.935
4.780	0.981
4.785	0.753
4.790	0.824
4.795	0.792
4.800	0.984
4.805	0.657
4.810	1.409
4.815	0.337
4.820	1.533
4.825	1.098
4.830	1.468
4.835	1.209
4.840	0.715
4.845	0.516
4.850	1.027
4.855	1.464
4.860	0.813
4.865	0.636
4.870	0.548
4.875	1.754
4.880	0.236
4.885	1.659
4.890	1.351
4.895	1.076
4.900	0.809
4.905	0.390
4.910	0.966
4.915	1.122
4.920	0.523
4.925	0.462
4.930	0.617
4.935	1.707
4.940	1.530
4.945	0.630
4.950	1.057
4.955	0.518
4.960	0.399
4.965	0.334
4.970	1.691
4.975	1.300
4.980	0.370
4.985	0.628
4.990	0.249
4.995	0.515
5.000	1.289
5.005	0.851
5.010	0.783
5.015	0.643
5.020	0.211
5.025	0.560
5.030	1.017
5.035	0.996
5.040	1.261
5.045	1.277
5.050	1.490
5.055	0.836
5.060	1.236
5.065	0.917
5.070	0.953
5.075	1.483
5.080	0.543
5.085	1.269
5.090	0.868
5.095	0.785
5.100	0.423
5.105	0.536
5.110	0.804
5.115	0.946
5.120	0.147
5.125	0.319
5.130	0.417
5.135	0.749
5.140	0.682
5.145	0.958
5.150	0.498
5.155	1.912
5.160	1.404
5.165	1.700
5.170	0.826
5.175	0.201
5.180	0.510
5.185	0.960
5.190	1.849
5.195	0.933
5.200	0.731
5.205	0.643
5.210	0.739
5.215	0.452
5.220	0.855
5.225	0.286
5.230	0.445
5.235	0.889
5.240	1.017
5.245	0.305
5.250	1.036
5.255	1.367
5.260	1.592
5.265	0.962
5.270	1.088
5.275	1.218
5.280	0.405
5.285	1.181
5.290	1.118
5.295	0.667
5.300	0.715
5.305	1.169
5.310	0.878
5.315	0.921
5.320	1.240
5.325	0.336
5.330	0.127
5.335	0.208
5.340	0.528
5.345	0.675
5.350	0.612
5.355	0.984
5.360	1.036
5.365	0.986
5.370	1.497
5.375	1.798
5.380	0.884
5.385	1.517
5.390	1.808
5.395	0.573
5.400	1.611
5.405	1.046
5.410	0.951
5.415	0.383
5.420	1.656
5.425	1.304
5.430	1.307
5.435	1.050
5.440	0.732
5.445	0.802
5.450	0.701
5.455	1.199
5.460	0.421
5.465	1.090
5.470	1.266
5.475	0.658
5.480	0.696
5.485	0.701
5.490	1.103
5.495	0.690
5.500	0.496
5.505	0.631
5.510	0.949
5.515	0.825
5.520	0.836
5.525	1.238
5.530	0.677
5.535	1.420
5.540	1.819
5.545	0.148
5.550	0.812
5.555	1.981
5.560	1.186
5.565	1.146
5.570	1.023
5.575	1.108
5.580	1.084
5.585	1.046
5.590	0.797
5.595	0.731
5.600	0.651
5.605	2.091
5.610	0.515
5.615	0.578
5.620	0.446
5.625	0.627
5.630	0.306
5.635	0.317
5.640	0.821
5.645	0.664
5.650	1.074
5.655	0.163
5.660	0.267
5.665	1.347
5.670	0.982
5.675	0.266
5.680	1.150
5.685	0.866
5.690	0.290
5.695	0.420
5.700	1.259
5.705	0.794
5.710	0.333
5.715	0.778
5.720	0.866
5.725	0.200
5.730	0.389
5.735	0.656
5.740	0.555
5.745	0.309
5.750	0.270
5.755	0.803
5.760	0.494
5.765	0.478
5.770	0.357
5.775	0.251
5.780	0.887
5.785	0.240
5.790	1.532
5.795	0.819
5.800	0.398
5.805	0.390
5.810	0.746
5.815	0.398
5.820	1.286
5.825	0.453
5.830	0.288
5.835	0.541
5.840	0.602
5.845	0.968
5.850	0.649
5.855	0.433
5.860	0.883
5.865	0.925
5.870	1.165
5.875	1.717
5.880	0.235
5.885	0.347
5.890	0.478
5.895	0.657
5.900	0.409
5.905	0.720
5.910	0.985
5.915	0.622
5.920	0.139
5.925	1.035
5.930	0.949
5.935	0.445
5.940	0.367
5.945	1.029
5.950	0.776
5.955	1.620
5.960	0.188
5.965	0.786
5.970	0.287
5.975	0.831
5.980	0.474
5.985	1.072
5.990	0.951
5.995	0.652
6.000	0.770
6.005	0.648
6.010	1.018
6.015	1.497
6.020	0.587
6.025	0.569
6.030	0.394
6.035	0.302
6.040	0.971
6.045	0.342
6.050	1.222
6.055	0.343
6.060	0.591
6.065	0.475
6.070	0.644
6.075	0.712
6.080	0.569
6.085	0.776
6.090	0.526
6.095	0.521
6.100	1.171
6.105	0.563
6.110	0.448
6.115	0.224
6.120	0.973
6.125	0.485
6.130	0.041
6.135	0.450
6.140	1.326
6.145	0.662
6.150	0.753
6.155	0.744
6.160	0.394
6.165	0.740
6.170	0.479
6.175	0.199
6.180	0.509
6.185	0.736
6.190	0.713
6.195	0.176
6.200	0.933
6.205	1.180
6.210	0.324
6.215	0.047
6.220	0.650
6.225	1.228
6.230	0.732
6.235	0.725
6.240	0.289
6.245	0.893
6.250	0.909
6.255	0.498
6.260	0.767
6.265	0.642
6.270	0.957
6.275	0.446
6.280	0.734
6.285	0.491
6.290	1.229
6.295	1.270
6.300	0.621
6.305	1.010
6.310	0.532
6.315	1.325
6.320	1.222
6.325	0.518
6.330	0.948
6.335	0.695
6.340	0.399
6.345	0.496
6.350	0.311
6.355	0.595
6.360	0.526
6.365	0.475
6.370	0.441
6.375	0.660
6.380	1.119
6.385	1.498
6.390	0.795
6.395	0.983
6.400	0.473
6.405	0.250
6.410	0.580
6.415	0.474
6.420	0.720
6.425	0.968
6.430	0.366
6.435	0.538
6.440	0.520
6.445	0.692
6.450	0.305
6.455	1.034
6.460	0.689
6.465	0.442
6.470	0.512
6.475	0.554
6.480	0.171
6.485	0.382
6.490	0.628
6.495	1.106
6.500	0.274
6.505	1.062
6.510	0.759
6.515	0.431
6.520	0.520
6.525	0.561
6.530	0.290
6.535	0.198
6.540	1.117
6.545	0.914
6.550	0.863
6.555	1.057
6.560	0.429
6.565	0.199
6.570	0.914
6.575	0.767
6.580	0.184
6.585	0.175
6.590	0.148
6.595	0.419
6.600	0.194
6.605	0.865
6.610	0.920
6.615	0.451
6.620	1.489
6.625	1.221
6.630	0.295
6.635	0.484
6.640	1.425
6.645	0.122
6.650	1.581
6.655	0.428
6.660	0.920
6.665	0.930
6.670	0.495
6.675	0.332
6.680	0.594
6.685	0.394
6.690	0.642
6.695	1.190
6.700	0.671
6.705	0.161
6.710	0.730
6.715	0.396
6.720	0.408
6.725	0.633
6.730	0.116
6.735	0.709
6.740	0.322
6.745	0.709
6.750	0.343
6.755	0.498
6.760	0.380
6.765	0.838
6.770	0.482
6.775	0.846
6.780	0.352
6.785	0.151
6.790	0.023
6.795	0.502
6.800	0.945
6.805	0.735
6.810	0.235
6.815	0.320
6.820	1.537
6.825	0.248
6.830	0.312
6.835	0.384
6.840	0.258
6.845	0.699
6.850	0.813
6.855	1.161
6.860	0.724
6.865	0.299
6.870	0.115
6.875	0.438
6.880	0.826
6.885	1.229
6.890	0.883
6.895	0.546
6.900	0.545
6.905	0.298
6.910	0.569
6.915	0.206
6.920	0.326
6.925	0.686
6.930	0.483
6.935	0.837
6.940	0.546
6.945	0.408
6.950	0.926
6.955	1.206
6.960	0.630
6.965	0.197
6.970	0.396
6.975	0.609
6.980	0.916
6.985	0.765
6.990	0.826
6.995	0.892
7.000	0.987
7.005	0.762
7.010	0.568
7.015	0.480
7.020	0.176
7.025	0.411
7.030	0.762
7.035	0.585
7.040	1.081
7.045	0.780
7.050	1.047
7.055	0.586
7.060	0.697
7.065	0.645
7.070	0.476
7.075	0.399
7.080	0.655
7.085	0.597
7.090	0.828
7.095	0.677
7.100	0.786
7.105	0.887
7.110	0.969
7.115	0.562
7.120	0.814
7.125	1.218
7.130	0.607
7.135	0.475
7.140	0.348
7.145	1.384
7.150	1.070
7.155	0.624
7.160	0.794
7.165	0.878
7.170	1.348
7.175	0.510
7.180	0.443
7.185	0.303
7.190	0.634
7.195	0.755
7.200	0.779
7.205	0.341
7.210	0.779
7.215	0.609
7.220	1.413
7.225	1.123
7.230	0.453
7.235	0.368
7.240	0.826
7.245	0.564
7.250	0.440
7.255	1.137
7.260	1.240
7.265	1.128
7.270	0.324
7.275	0.595
7.280	0.631
7.285	0.476
7.290	0.475
7.295	1.095
7.300	0.573
7.305	0.667
7.310	1.074
7.315	1.013
7.320	0.777
7.325	0.900
7.330	0.579
7.335	0.168
7.340	0.968
7.345	0.497
7.350	0.813
7.355	0.354
7.360	0.349
7.365	0.508
7.370	0.426
7.375	0.360
7.380	0.550
7.385	1.060
7.390	0.715
7.395	0.642
7.400	0.295
7.405	0.828
7.410	0.403
7.415	0.394
7.420	0.389
7.425	0.658
7.430	1.099
7.435	0.608
7.440	0.511
7.445	0.435
7.450	0.492
7.455	0.864
7.460	0.275
7.465	1.025
7.470	0.349
7.475	0.302
7.480	0.343
7.485	0.590
7.490	0.817
7.495	0.805
7.500	1.286
7.505	0.384
7.510	0.839
7.515	0.894
7.520	0.898
7.525	0.324
7.530	0.517
7.535	0.460
7.540	0.014
7.545	0.673
7.550	1.307
7.555	0.178
7.560	0.447
7.565	1.195
7.570	0.653
7.575	1.021
7.580	0.307
7.585	0.270
7.590	0.926
7.595	0.463
7.600	0.766
7.605	1.187
7.610	0.774
7.615	0.503
7.620	0.636
7.625	0.912
7.630	0.402
7.635	0.871
7.640	0.457
7.645	0.929
7.650	0.625
7.655	0.415
7.660	0.542
7.665	0.449
7.670	0.867
7.675	0.252
7.680	0.945
7.685	1.045
7.690	0.179
7.695	0.301
7.700	0.435
7.705	0.994
7.710	0.231
7.715	0.365
7.720	0.590
7.725	0.248
7.730	0.203
7.735	1.869
7.740	0.691
7.745	0.253
7.750	0.445
7.755	0.358
7.760	0.535
7.765	0.320
7.770	1.099
7.775	0.619
7.780	0.364
7.785	0.840
7.790	0.503
7.795	0.801
7.800	0.560
7.805	0.517
7.810	1.353
7.815	0.612
7.820	0.875
7.825	0.103
7.830	0.768
7.835	0.866
7.840	0.694
7.845	0.193
7.850	1.030
7.855	1.375
7.860	0.855
7.865	0.514
7.870	0.715
7.875	0.776
7.880	0.416
7.885	0.912
7.890	0.974
7.895	0.526
7.900	0.775
7.905	0.293
7.910	0.920
7.915	0.330
7.920	0.706
7.925	0.337
7.930	1.202
7.935	0.393
7.940	0.701
7.945	0.575
7.950	0.877
7.955	0.542
7.960	0.291
7.965	0.862
7.970	0.400
7.975	0.815
7.980	0.075
7.985	0.637
7.990	0.643
7.995	1.302
8.000	0.580
8.005	0.424
8.010	1.246
8.015	0.588
8.020	0.703
8.025	0.506
8.030	0.717
8.035	1.041
8.040	0.687
8.045	0.610
8.050	1.471
8.055	0.699
8.060	0.546
8.065	0.315
8.070	0.366
8.075	1.130
8.080	0.219
8.085	0.426
8.090	0.346
8.095	1.096
8.100	0.811
8.105	0.999
8.110	0.478
8.115	0.330
8.120	1.479
8.125	0.232
8.130	1.056
8.135	0.782
8.140	0.871
8.145	0.320
8.150	0.475
8.155	0.845
8.160	0.375
8.165	0.936
8.170	0.469
8.175	0.953
8.180	0.488
8.185	0.915
8.190	0.870
8.194	0.600
8.199	1.322
8.204	0.937
8.209	0.304
8.214	0.839
8.219	0.628
8.224	0.833
8.229	0.097
8.234	0.967
8.239	0.748
8.244	0.236
8.249	0.639
8.254	0.499
8.259	0.485
8.264	0.374
8.269	0.647
8.274	1.024
8.279	0.662
8.284	0.311
8.289	0.533
8.294	1.691
8.299	0.861
8.304	0.319
8.309	0.417
8.314	0.357
8.319	0.775
8.324	0.873
8.329	0.738
8.334	0.326
8.339	0.220
8.344	0.381
8.349	0.447
8.354	0.961
8.359	0.288
8.364	0.876
8.369	0.528
8.374	0.681
8.379	0.418
8.384	1.219
8.389	0.721
8.394	0.182
8.399	0.957
8.404	0.763
8.409	0.840
8.414	1.344
8.419	0.392
8.424	0.637
8.429	0.291
8.434	0.792
8.439	0.272
8.444	0.091
8.449	0.903
8.454	0.531
8.459	0.805
8.464	0.256
8.469	0.512
8.474	0.769
8.479	0.721
8.484	0.418
8.489	0.683
8.494	1.186
8.499	0.954
8.504	0.375
8.509	1.108
8.514	0.776
8.519	0.194
8.524	0.455
8.529	0.927
8.534	0.631
8.539	0.723
8.544	0.053
8.549	0.175
8.554	0.875
8.559	1.035
8.564	0.472
8.569	0.184
8.574	1.281
8.579	0.964
8.584	0.327
8.589	1.142
8.594	0.050
8.599	0.922
8.604	0.641
8.609	0.681
8.614	0.642
8.619	1.556
8.624	0.333
8.629	0.577
8.634	0.429
8.639	0.435
8.644	0.610
8.649	0.320
8.654	0.272
8.659	0.439
8.664	0.575
8.669	1.005
8.674	0.764
8.679	0.401
8.684	0.409
8.689	0.384
8.694	0.778
8.699	1.341
8.704	0.470
8.709	1.355
8.714	0.126
8.719	0.505
8.724	0.276
8.729	0.952
8.734	0.605
8.739	0.885
8.744	0.520
8.749	0.562
8.754	0.530
8.759	0.379
8.764	0.430
8.769	0.202
8.774	0.789
8.779	0.463
8.784	0.537
8.789	0.853
8.794	1.149
8.799	0.762
8.804	0.251
8.809	1.309
8.814	0.507
8.819	1.089
8.824	1.438
8.829	0.196
8.834	0.493
8.839	0.288
8.844	0.243
8.849	0.971
8.854	0.247
8.859	0.259
8.864	0.360
8.869	0.499
8.874	0.143
8.879	0.617
8.884	0.543
8.889	1.087
8.894	0.300
8.899	0.424
8.904	0.169
8.909	0.455
8.914	1.225
8.919	0.715
8.924	0.234
8.929	0.329
8.934	0.497
8.939	0.022
8.944	0.914
8.949	0.552
8.954	0.342
8.959	1.027
8.964	0.432
8.969	0.584
8.974	0.989
8.979	0.844
8.984	0.580
8.989	0.340
8.994	0.463
8.999	0.813
9.004	0.595
9.009	0.217
9.014	0.421
9.019	0.229
9.024	0.998
9.029	1.022
9.034	0.358
9.039	0.809
9.044	0.366
9.049	0.625
9.054	0.435
9.059	0.476
9.064	1.134
9.069	0.451
9.074	0.919
9.079	0.358
9.084	1.514
9.089	0.822
9.094	1.310
9.099	1.137
9.104	0.549
9.109	0.416
9.114	0.300
9.119	1.078
9.124	0.998
9.129	1.363
9.134	0.619
9.139	0.595
9.144	0.403
9.149	0.350
9.154	1.009
9.159	0.935
9.164	0.148
9.169	0.457
9.174	0.695
9.179	0.312
9.184	0.370
9.189	0.536
9.194	0.700
9.199	1.343
9.204	0.790
9.209	0.957
9.214	0.185
9.219	0.436
9.224	0.137
9.229	0.565
9.234	0.914
9.239	0.857
9.244	0.141
9.249	0.422
9.254	1.167
9.259	0.243
9.264	0.715
9.269	0.400
9.274	0.504
9.279	0.478
9.284	0.499
9.289	0.444
9.294	0.172
9.299	0.620
9.304	0.338
9.309	0.230
9.314	0.700
9.319	0.978
9.324	0.391
9.329	0.072
9.334	0.474
9.339	1.182
9.344	0.958
9.349	0.605
9.354	0.531
9.359	0.656
9.364	0.193
9.369	0.484
9.374	0.862
9.379	0.382
9.384	0.138
9.389	0.269
9.394	0.195
9.399	0.228
9.404	0.666
9.409	0.667
9.414	1.066
9.419	1.031
9.424	0.456
9.429	0.322
9.434	1.398
9.439	0.966
9.444	0.061
9.449	0.510
9.454	0.722
9.459	1.068
9.464	1.014
9.469	0.798
9.474	0.393
9.479	0.639
9.484	0.401
9.489	0.927
9.494	0.943
9.499	0.534
9.504	0.780
9.509	0.533
9.514	0.318
9.519	0.489
9.524	0.743
9.529	0.917
9.534	0.900
9.539	0.762
9.544	0.755
9.549	0.727
9.554	0.752
9.559	0.507
9.564	0.627
9.569	0.647
9.574	0.812
9.579	0.782
9.584	0.385
9.589	1.168
9.594	0.706
9.599	0.266
9.604	0.821
9.609	0.413
9.614	0.672
9.619	0.483
9.624	0.966
9.629	0.666
9.634	0.511
9.639	0.647
9.644	0.418
9.649	0.857
9.654	0.230
9.659	0.772
9.664	0.913
9.669	0.773
9.674	0.342
9.679	0.756
9.684	0.202
9.689	0.298
9.694	0.170
9.699	0.761
9.704	1.005
9.709	0.562
9.714	0.991
9.719	0.663
9.724	0.773
9.729	0.639
9.734	0.418
9.739	0.349
9.744	0.729
9.749	0.426
9.754	0.433
9.759	0.997
9.764	0.533
9.769	0.915
9.774	0.554
9.779	0.700
9.784	0.187
9.789	1.149
9.794	0.657
9.799	0.711
9.804	1.231
9.809	1.033
9.814	0.530
9.819	0.544
9.824	0.798
9.829	0.163
9.834	0.533
9.839	1.010
9.844	1.197
9.849	0.856
9.854	0.133
9.859	0.266
9.864	0.759
9.869	1.495
9.874	0.354
9.879	0.907
9.884	1.093
9.889	0.383
9.894	0.407
9.899	0.680
9.904	1.289
9.909	0.390
9.914	0.165
9.919	0.266
9.924	0.210
9.929	0.251
9.934	0.374
9.939	0.917
9.944	0.317
9.949	0.408
9.954	0.042
9.959	0.702
9.964	0.379
9.969	0.635
9.974	0.830
9.979	0.520
9.984	0.235
9.989	1.387
9.994	0.700
[truncated: 1 more rows]
