# Supplementary material for: Chemometric Analysis of a Ternary Mixture of Caffeine, Quinic Acid, and Nicotinic Acid by Terahertz Spectroscopy
Source: ACS Omega. 2022 Sep 27;7(40):35783–91. doi: 10.1021/acsomega.2c03808 (PMC9558605; doi:10.1021/acsomega.2c03808)
Supplement: Supplementary file 2 — ao2c03808_si_002.zip [file ao2c03808_si_002.zip › data_and_codes/extended_data/id0-48_run001/fda-9-8.csv]

0.000	856.786
0.005	665.617
0.010	517.173
0.015	1011.555
0.020	1310.050
0.025	516.559
0.030	639.918
0.035	756.613
0.040	521.932
0.045	1123.276
0.050	801.642
0.055	1489.360
0.060	524.410
0.065	51.837
0.070	1121.527
0.075	1185.143
0.080	1601.762
0.085	1159.412
0.090	229.928
0.095	344.467
0.100	667.892
0.105	934.799
0.110	1345.095
0.115	1160.475
0.120	3110.206
0.125	2766.301
0.130	1796.781
0.135	2904.434
0.140	3369.881
0.145	3605.825
0.150	4100.834
0.155	3902.828
0.160	3495.784
0.165	2651.650
0.170	2189.762
0.175	3414.935
0.180	3912.031
0.185	3420.559
0.190	4452.033
0.195	5909.182
0.200	6438.867
0.205	5923.689
0.210	6219.888
0.215	5972.623
0.220	6940.823
0.225	6720.138
0.230	7503.944
0.235	8774.098
0.240	7857.086
0.245	7691.168
0.250	7640.202
0.255	7594.983
0.260	7297.593
0.265	8204.086
0.270	8121.453
0.275	9684.689
0.280	9427.600
0.285	8431.220
0.290	8716.602
0.295	9297.712
0.300	9024.839
0.305	8927.358
0.310	9553.164
0.315	9105.912
0.320	9399.539
0.325	9232.384
0.330	9972.221
0.335	9294.008
0.340	9303.648
0.345	9021.624
0.350	9945.233
0.355	10075.410
0.360	9116.338
0.365	9940.685
0.370	10572.249
0.375	10267.090
0.380	9262.605
0.385	9554.649
0.390	9251.228
0.395	9346.346
0.400	8894.166
0.405	9252.270
0.410	9252.228
0.415	9189.898
0.420	8819.132
0.425	8818.145
0.430	9083.255
0.435	8586.646
0.440	8583.515
0.445	9318.276
0.450	9652.135
0.455	9012.262
0.460	9642.974
0.465	9053.590
0.470	9031.587
0.475	9015.702
0.480	9086.938
0.485	9144.618
0.490	9016.734
0.495	8741.293
0.500	8554.283
0.505	8722.613
0.510	8588.564
0.515	8569.563
0.520	8492.220
0.525	8476.777
0.530	8195.554
0.535	8233.316
0.540	8659.269
0.545	8438.321
0.550	7519.217
0.555	5285.927
0.560	3621.624
0.565	6940.105
0.570	7921.403
0.575	8195.746
0.580	8561.796
0.585	8396.801
0.590	8212.299
0.595	8403.762
0.600	8480.323
0.605	7975.656
0.610	8142.341
0.615	8139.254
0.620	7780.174
0.625	7727.814
0.630	7697.271
0.635	7619.839
0.640	7484.296
0.645	7403.229
0.650	7206.466
0.655	7563.065
0.660	7312.260
0.665	7089.667
0.670	7280.815
0.675	7345.204
0.680	7186.193
0.685	7168.986
0.690	7023.997
0.695	7037.578
0.700	6947.620
0.705	6519.479
0.710	6631.916
0.715	6568.740
0.720	6327.808
0.725	6302.828
0.730	6156.575
0.735	6059.072
0.740	6075.272
0.745	5574.275
0.750	4514.250
0.755	3130.012
0.760	4905.423
0.765	5406.404
0.770	5478.291
0.775	5660.039
0.780	5708.475
0.785	5559.451
0.790	5445.474
0.795	5634.327
0.800	5419.222
0.805	5326.347
0.810	5300.225
0.815	5213.523
0.820	5177.647
0.825	5156.976
0.830	4881.733
0.835	4944.768
0.840	4987.667
0.845	4707.710
0.850	4673.917
0.855	4800.986
0.860	4658.150
0.865	4664.496
0.870	4612.372
0.875	4584.708
0.880	4632.759
0.885	4533.507
0.890	4496.005
0.895	4569.317
0.900	4428.950
0.905	4298.029
0.910	4410.801
0.915	4278.569
0.920	4119.098
0.925	4125.662
0.930	4105.241
0.935	4054.837
0.940	3966.045
0.945	3834.649
0.950	3842.859
0.955	3810.284
0.960	3655.191
0.965	3612.084
0.970	3568.799
0.975	3573.483
0.980	3342.469
0.985	3136.555
0.990	2171.620
0.995	2839.832
1.000	3112.925
1.005	3429.978
1.010	3431.966
1.015	3227.554
1.020	3297.536
1.025	3326.869
1.030	3256.905
1.035	3139.433
1.040	3073.443
1.045	3101.854
1.050	3066.708
1.055	2860.457
1.060	2894.539
1.065	2896.556
1.070	2763.126
1.075	2620.862
1.080	2572.626
1.085	2421.027
1.090	2045.601
1.095	1025.997
1.100	152.418
1.105	907.158
1.110	1490.146
1.115	838.371
1.120	1538.618
1.125	2107.131
1.130	2307.100
1.135	2315.116
1.140	2250.986
1.145	2193.364
1.150	1882.318
1.155	1082.378
1.160	759.314
1.165	116.681
1.170	619.886
1.175	1494.993
1.180	1843.994
1.185	2007.556
1.190	2081.328
1.195	1988.705
1.200	1988.918
1.205	1705.726
1.210	634.271
1.215	1360.611
1.220	1764.252
1.225	1735.653
1.230	963.436
1.235	1276.063
1.240	1778.230
1.245	2038.331
1.250	2046.550
1.255	2070.771
1.260	2060.549
1.265	1989.755
1.270	2041.547
1.275	1979.827
1.280	1837.382
1.285	1899.623
1.290	1939.653
1.295	1807.514
1.300	1848.642
1.305	1858.522
1.310	1802.581
1.315	1806.745
1.320	1771.033
1.325	1583.347
1.330	1720.918
1.335	1722.163
1.340	1750.164
1.345	1803.993
1.350	1684.456
1.355	1696.488
1.360	1750.774
1.365	1676.533
1.370	1629.680
1.375	1644.807
1.380	1626.425
1.385	1542.920
1.390	1506.231
1.395	1452.020
1.400	1368.273
1.405	1151.055
1.410	496.367
1.415	25.923
1.420	740.416
1.425	1158.303
1.430	1317.680
1.435	1410.972
1.440	1404.719
1.445	1368.753
1.450	1418.650
1.455	1445.159
1.460	1383.934
1.465	1388.665
1.470	1413.981
1.475	1365.547
1.480	1344.388
1.485	1340.510
1.490	1339.622
1.495	1304.542
1.500	1249.721
1.505	1256.270
1.510	1249.870
1.515	1205.048
1.520	1179.823
1.525	1195.159
1.530	1166.712
1.535	1139.143
1.540	1116.628
1.545	1063.876
1.550	1097.415
1.555	1066.441
1.560	1049.359
1.565	1084.353
1.570	1053.337
1.575	1008.579
1.580	1022.160
1.585	1007.465
1.590	934.806
1.595	896.909
1.600	766.452
1.605	264.326
1.610	474.840
1.615	750.589
1.620	836.776
1.625	839.138
1.630	805.626
1.635	781.056
1.640	754.092
1.645	681.487
1.650	621.229
1.655	505.282
1.660	196.140
1.665	48.979
1.670	33.818
1.675	50.673
1.680	79.892
1.685	305.242
1.690	458.834
1.695	525.769
1.700	519.874
1.705	472.137
1.710	337.742
1.715	75.736
1.720	32.949
1.725	44.349
1.730	238.959
1.735	419.720
1.740	508.136
1.745	547.940
1.750	567.860
1.755	550.577
1.760	535.587
1.765	308.001
1.770	384.349
1.775	478.784
1.780	507.046
1.785	499.086
1.790	470.561
1.795	336.650
1.800	115.842
1.805	258.211
1.810	425.146
1.815	475.577
1.820	484.411
1.825	488.270
1.830	481.622
1.835	472.975
1.840	461.776
1.845	452.473
1.850	434.668
1.855	409.307
1.860	374.829
1.865	275.767
1.870	67.572
1.875	72.167
1.880	260.186
1.885	344.963
1.890	372.540
1.895	385.174
1.900	388.473
1.905	380.704
1.910	358.482
1.915	325.970
1.920	148.633
1.925	16.384
1.930	216.388
1.935	315.868
1.940	350.267
1.945	359.499
1.950	358.832
1.955	355.457
1.960	350.688
1.965	342.661
1.970	339.188
1.975	338.281
1.980	326.868
1.985	323.017
1.990	318.784
1.995	310.769
2.000	305.808
2.005	301.768
2.010	298.010
2.015	293.415
2.020	241.028
2.025	258.123
2.030	266.762
2.035	251.559
2.040	195.378
2.045	50.387
2.050	146.212
2.055	210.189
2.060	229.143
2.065	227.082
2.070	215.627
2.075	166.592
2.080	78.617
2.085	159.729
2.090	191.599
2.095	195.855
2.100	197.261
2.105	194.175
2.110	187.820
2.115	185.564
2.120	180.898
2.125	178.474
2.130	170.137
2.135	164.326
2.140	159.229
2.145	150.477
2.150	138.946
2.155	124.089
2.160	93.601
2.165	27.477
2.170	4.423
2.175	40.483
2.180	79.251
2.185	93.722
2.190	90.173
2.195	45.747
2.200	6.152
2.205	23.994
2.210	63.135
2.215	75.657
2.220	40.984
2.225	6.811
2.230	11.449
2.235	50.699
2.240	72.228
2.245	75.406
2.250	70.602
2.255	67.189
2.260	48.327
2.265	9.784
2.270	8.721
2.275	13.189
2.280	43.624
2.285	58.244
2.290	65.713
2.295	68.554
2.300	68.795
2.305	66.891
2.310	64.795
2.315	61.323
2.320	55.510
2.325	51.720
2.330	54.490
2.335	52.523
2.340	49.307
2.345	33.299
2.350	7.385
2.355	29.610
2.360	39.932
2.365	35.552
2.370	15.356
2.375	19.332
2.380	30.700
2.385	30.473
2.390	11.201
2.395	1.310
2.400	3.336
2.405	13.784
2.410	26.415
2.415	33.219
2.420	35.079
2.425	37.067
2.430	33.380
2.435	30.237
2.440	34.223
2.445	35.459
2.450	30.149
2.455	28.910
2.460	19.624
2.465	4.107
2.470	5.693
2.475	8.258
2.480	21.045
2.485	29.575
2.490	33.489
2.495	34.791
2.500	38.408
2.505	36.447
2.510	37.052
2.515	37.561
2.520	38.092
2.525	37.262
2.530	38.512
2.535	40.337
2.540	39.599
2.545	40.076
2.550	39.531
2.555	39.956
2.560	41.023
2.565	41.041
2.570	36.453
2.575	34.235
2.580	37.195
2.585	39.701
2.590	39.644
2.595	37.235
2.600	35.683
2.605	33.899
2.610	32.266
2.615	30.830
2.620	26.781
2.625	23.270
2.630	12.398
2.635	5.070
2.640	1.539
2.645	2.528
2.650	2.216
2.655	5.683
2.660	10.608
2.665	11.067
2.670	3.459
2.675	13.811
2.680	22.205
2.685	23.291
2.690	12.782
2.695	7.803
2.700	21.620
2.705	27.136
2.710	29.714
2.715	32.477
2.720	31.387
2.725	31.296
2.730	30.933
2.735	31.387
2.740	29.441
2.745	25.263
2.750	24.270
2.755	22.803
2.760	18.995
2.765	12.656
2.770	2.839
2.775	1.279
2.780	1.221
2.785	2.100
2.790	4.451
2.795	11.118
2.800	14.467
2.805	18.861
2.810	21.129
2.815	22.655
2.820	25.236
2.825	25.775
2.830	25.688
2.835	25.731
2.840	25.889
2.845	26.204
2.850	25.784
2.855	25.158
2.860	24.756
2.865	24.016
2.870	22.364
2.875	21.121
2.880	13.286
2.885	4.835
2.890	2.627
2.895	3.670
2.900	11.112
2.905	16.308
2.910	17.963
2.915	19.631
2.920	19.215
2.925	19.065
2.930	18.574
2.935	18.255
2.940	15.526
2.945	15.356
2.950	14.242
2.955	13.532
2.960	9.510
2.965	4.043
2.970	1.132
2.975	0.639
2.980	1.750
2.985	1.811
2.990	3.963
2.995	5.949
3.000	5.466
3.005	2.415
3.010	0.451
3.015	0.122
3.020	0.712
3.025	2.019
3.030	2.194
3.035	4.925
3.040	4.753
3.045	2.437
3.050	0.487
3.055	2.480
3.060	4.682
3.065	6.407
3.070	5.861
3.075	6.958
3.080	7.103
3.085	5.742
3.090	6.311
3.095	6.529
3.100	5.802
3.105	6.053
3.110	5.827
3.115	5.566
3.120	4.476
3.125	5.099
3.130	3.818
3.135	1.281
3.140	1.661
3.145	0.374
3.150	1.121
3.155	2.242
3.160	3.612
3.165	1.728
3.170	1.380
3.175	0.379
3.180	1.883
3.185	0.968
3.190	0.536
3.195	1.601
3.200	2.606
3.205	2.272
3.210	2.336
3.215	1.072
3.220	1.679
3.225	3.097
3.230	2.234
3.235	1.088
3.240	0.264
3.245	1.877
3.250	1.662
3.255	1.814
3.260	1.587
3.265	2.292
3.270	0.984
3.275	2.850
3.280	2.085
3.285	1.342
3.290	1.603
3.295	1.268
3.300	1.685
3.305	2.650
3.310	0.532
3.315	1.353
3.320	1.911
3.325	1.549
3.330	1.222
3.335	0.114
3.340	0.054
3.345	1.097
3.350	0.682
3.355	1.223
3.360	0.346
3.365	0.979
3.370	0.652
3.375	1.591
3.380	0.871
3.385	0.377
3.390	1.087
3.395	1.666
3.400	1.041
3.405	0.738
3.410	0.895
3.415	0.817
3.420	0.708
3.425	0.939
3.430	2.092
3.435	2.278
3.440	1.357
3.445	0.712
3.450	0.517
3.455	0.682
3.460	0.779
3.465	2.086
3.470	0.938
3.475	0.018
3.480	1.590
3.485	0.340
3.490	0.651
3.495	1.341
3.500	0.471
3.505	1.498
3.510	1.476
3.515	0.130
3.520	1.422
3.525	0.203
3.530	1.274
3.535	1.111
3.540	0.999
3.545	0.895
3.550	0.250
3.555	0.418
3.560	0.294
3.565	0.518
3.570	1.311
3.575	1.106
3.580	1.224
3.585	1.388
3.590	1.454
3.595	1.236
3.600	0.708
3.605	0.589
3.610	0.362
3.615	0.464
3.620	0.716
3.625	0.603
3.630	1.238
3.635	1.323
3.640	0.567
3.645	1.255
3.650	0.807
3.655	0.533
3.660	0.457
3.665	1.321
3.670	0.209
3.675	1.244
3.680	0.770
3.685	1.027
3.690	0.824
3.695	0.942
3.700	0.893
3.705	0.663
3.710	0.878
3.715	1.110
3.720	0.970
3.725	2.505
3.730	1.618
3.735	1.581
3.740	1.264
3.745	1.598
3.750	1.287
3.755	2.278
3.760	0.999
3.765	2.088
3.770	1.884
3.775	1.087
3.780	2.262
3.785	3.210
3.790	0.861
3.795	0.301
3.800	0.848
3.805	0.451
3.810	1.003
3.815	0.950
3.820	0.644
3.825	0.576
3.830	0.874
3.835	0.332
3.840	0.842
3.845	1.523
3.850	0.838
3.855	0.939
3.860	2.003
3.865	1.582
3.870	1.271
3.875	0.585
3.880	2.595
3.885	1.633
3.890	1.377
3.895	1.586
3.900	1.594
3.905	1.536
3.910	1.214
3.915	1.156
3.920	1.250
3.925	1.558
3.930	1.068
3.935	0.652
3.940	0.474
3.945	1.079
3.950	0.635
3.955	0.408
3.960	1.078
3.965	0.474
3.970	0.504
3.975	0.380
3.980	0.738
3.985	0.947
3.990	0.265
3.995	0.410
4.000	0.500
4.005	0.282
4.010	0.388
4.015	0.413
4.020	0.541
4.025	1.497
4.030	0.545
4.035	1.305
4.040	0.912
4.045	1.223
4.050	1.156
4.055	0.694
4.060	0.973
4.065	1.079
4.070	1.183
4.075	1.299
4.080	0.965
4.085	1.729
4.090	0.688
4.095	1.315
4.100	0.697
4.105	1.050
4.110	1.728
4.115	0.345
4.120	0.706
4.125	0.467
4.130	0.256
4.135	1.690
4.140	1.011
4.145	1.352
4.150	0.426
4.155	1.313
4.160	0.374
4.165	0.547
4.170	0.674
4.175	0.580
4.180	0.313
4.185	0.178
4.190	0.647
4.195	0.966
4.200	0.370
4.205	0.207
4.210	0.513
4.215	0.575
4.220	0.593
4.225	0.438
4.230	0.347
4.235	0.240
4.240	0.336
4.245	0.894
4.250	0.784
4.255	0.812
4.260	1.156
4.265	0.599
4.270	0.584
4.275	1.185
4.280	0.682
4.285	0.697
4.290	0.652
4.295	0.351
4.300	0.653
4.305	0.553
4.310	0.710
4.315	0.590
4.320	0.096
4.325	1.335
4.330	0.385
4.335	0.824
4.340	0.531
4.345	0.534
4.350	0.393
4.355	0.895
4.360	0.246
4.365	1.697
4.370	0.780
4.375	0.648
4.380	0.960
4.385	0.702
4.390	0.613
4.395	0.799
4.400	0.943
4.405	1.148
4.410	0.724
4.415	0.503
4.420	0.609
4.425	1.156
4.430	0.430
4.435	0.974
4.440	0.523
4.445	0.124
4.450	0.210
4.455	0.284
4.460	0.975
4.465	0.549
4.470	0.333
4.475	0.763
4.480	0.389
4.485	0.805
4.490	0.500
4.495	0.352
4.500	0.485
4.505	0.793
4.510	0.365
4.515	0.376
4.520	0.744
4.525	0.643
4.530	0.951
4.535	0.302
4.540	0.711
4.545	0.531
4.550	0.774
4.555	0.537
4.560	0.865
4.565	0.219
4.570	0.747
4.575	0.369
4.580	0.531
4.585	0.458
4.590	0.540
4.595	0.359
4.600	0.657
4.605	1.339
4.610	0.441
4.615	0.564
4.620	0.672
4.625	1.046
4.630	0.205
4.635	1.219
4.640	0.311
4.645	0.523
4.650	0.925
4.655	0.620
4.660	0.291
4.665	0.658
4.670	0.756
4.675	0.536
4.680	0.502
4.685	0.479
4.690	0.812
4.695	0.248
4.700	0.133
4.705	0.553
4.710	0.556
4.715	0.551
4.720	0.999
4.725	1.159
4.730	1.241
4.735	0.388
4.740	0.917
4.745	1.337
4.750	0.413
4.755	0.946
4.760	0.771
4.765	0.061
4.770	0.545
4.775	0.964
4.780	0.681
4.785	0.772
4.790	0.446
4.795	0.112
4.800	0.365
4.805	0.847
4.810	0.580
4.815	0.716
4.820	0.746
4.825	0.755
4.830	0.634
4.835	0.521
4.840	0.360
4.845	1.382
4.850	0.568
4.855	1.618
4.860	0.116
4.865	0.797
4.870	0.564
4.875	0.802
4.880	0.468
4.885	0.285
4.890	0.317
4.895	0.510
4.900	0.393
4.905	0.518
4.910	1.937
4.915	0.897
4.920	0.668
4.925	0.466
4.930	1.163
4.935	0.701
4.940	0.252
4.945	0.841
4.950	0.904
4.955	0.418
4.960	0.192
4.965	0.506
4.970	1.113
4.975	0.201
4.980	1.085
4.985	0.573
4.990	1.121
4.995	0.416
5.000	0.620
5.005	0.696
5.010	0.504
5.015	0.143
5.020	1.668
5.025	0.391
5.030	0.800
5.035	1.090
5.040	0.750
5.045	0.246
5.050	0.540
5.055	0.335
5.060	0.333
5.065	0.740
5.070	0.768
5.075	1.456
5.080	0.162
5.085	0.491
5.090	1.286
5.095	0.476
5.100	0.651
5.105	1.111
5.110	0.054
5.115	0.270
5.120	0.324
5.125	0.367
5.130	0.725
5.135	1.507
5.140	0.674
5.145	0.502
5.150	0.698
5.155	0.922
5.160	0.237
5.165	0.652
5.170	0.915
5.175	0.487
5.180	0.304
5.185	1.556
5.190	0.944
5.195	0.159
5.200	0.785
5.205	0.287
5.210	0.773
5.215	0.412
5.220	1.531
5.225	0.828
5.230	0.070
5.235	0.373
5.240	0.916
5.245	0.079
5.250	0.720
5.255	0.428
5.260	0.923
5.265	0.477
5.270	1.245
5.275	0.371
5.280	0.850
5.285	1.020
5.290	0.247
5.295	0.341
5.300	0.439
5.305	0.410
5.310	1.002
5.315	0.309
5.320	0.749
5.325	0.671
5.330	0.236
5.335	0.830
5.340	0.523
5.345	0.620
5.350	0.667
5.355	0.357
5.360	0.354
5.365	0.427
5.370	0.864
5.375	0.631
5.380	0.528
5.385	0.341
5.390	0.751
5.395	0.614
5.400	0.431
5.405	1.500
5.410	0.273
5.415	0.723
5.420	0.445
5.425	0.481
5.430	0.248
5.435	0.943
5.440	1.357
5.445	0.438
5.450	0.468
5.455	1.301
5.460	1.457
5.465	0.522
5.470	1.471
5.475	0.980
5.480	0.540
5.485	0.743
5.490	0.472
5.495	0.694
5.500	0.313
5.505	1.250
5.510	0.879
5.515	0.650
5.520	1.238
5.525	0.619
5.530	0.629
5.535	0.541
5.540	0.102
5.545	0.414
5.550	1.025
5.555	1.158
5.560	0.738
5.565	1.183
5.570	0.649
5.575	0.553
5.580	0.542
5.585	0.406
5.590	0.620
5.595	0.377
5.600	0.675
5.605	1.382
5.610	0.460
5.615	1.078
5.620	1.111
5.625	0.629
5.630	0.336
5.635	0.731
5.640	0.464
5.645	1.513
5.650	0.790
5.655	0.578
5.660	0.590
5.665	1.080
5.670	0.792
5.675	0.846
5.680	0.716
5.685	0.560
5.690	0.103
5.695	1.298
5.700	0.254
5.705	0.300
5.710	0.572
5.715	1.042
5.720	0.610
5.725	0.389
5.730	0.217
5.735	0.869
5.740	0.511
5.745	0.923
5.750	1.417
5.755	0.269
5.760	0.892
5.765	1.239
5.770	1.449
5.775	0.889
5.780	0.297
5.785	0.300
5.790	0.531
5.795	0.413
5.800	0.449
5.805	0.087
5.810	0.834
5.815	0.920
5.820	0.558
5.825	0.957
5.830	0.967
5.835	0.986
5.840	0.685
5.845	0.756
5.850	0.706
5.855	1.584
5.860	0.562
5.865	0.451
5.870	0.811
5.875	0.195
5.880	0.898
5.885	1.125
5.890	0.553
5.895	0.758
5.900	0.248
5.905	0.369
5.910	1.311
5.915	1.368
5.920	0.651
5.925	0.381
5.930	0.719
5.935	0.707
5.940	0.838
5.945	0.218
5.950	0.640
5.955	0.390
5.960	0.173
5.965	0.469
5.970	0.460
5.975	0.521
5.980	0.635
5.985	1.330
5.990	0.455
5.995	1.065
6.000	0.384
6.005	1.227
6.010	0.588
6.015	0.444
6.020	0.326
6.025	0.396
6.030	0.653
6.035	0.565
6.040	0.953
6.045	0.151
6.050	0.347
6.055	0.264
6.060	0.781
6.065	0.732
6.070	0.556
6.075	0.580
6.080	0.672
6.085	0.029
6.090	0.269
6.095	0.739
6.100	0.676
6.105	0.649
6.110	0.293
6.115	0.617
6.120	0.430
6.125	0.675
6.130	0.434
6.135	0.323
6.140	0.595
6.145	0.336
6.150	0.324
6.155	0.506
6.160	0.124
6.165	0.373
6.170	1.043
6.175	0.981
6.180	0.716
6.185	0.651
6.190	0.488
6.195	1.137
6.200	0.933
6.205	0.740
6.210	1.605
6.215	1.025
6.220	0.467
6.225	0.441
6.230	0.552
6.235	0.587
6.240	1.091
6.245	0.116
6.250	0.294
6.255	0.391
6.260	0.235
6.265	0.366
6.270	0.833
6.275	1.618
6.280	0.354
6.285	0.455
6.290	0.599
6.295	0.706
6.300	0.431
6.305	0.890
6.310	0.129
6.315	0.691
6.320	0.560
6.325	0.768
6.330	0.636
6.335	0.381
6.340	0.587
6.345	0.629
6.350	0.093
6.355	0.313
6.360	1.157
6.365	0.573
6.370	0.948
6.375	0.331
6.380	0.455
6.385	0.663
6.390	1.225
6.395	1.011
6.400	0.665
6.405	0.918
6.410	0.497
6.415	0.382
6.420	1.651
6.425	0.846
6.430	0.323
6.435	0.914
6.440	0.478
6.445	0.593
6.450	0.779
6.455	0.156
6.460	0.436
6.465	0.347
6.470	0.788
6.475	0.331
6.480	0.060
6.485	0.528
6.490	0.784
6.495	0.283
6.500	0.455
6.505	0.565
6.510	0.804
6.515	0.210
6.520	0.634
6.525	0.509
6.530	1.042
6.535	0.705
6.540	0.435
6.545	0.377
6.550	0.231
6.555	0.340
6.560	0.599
6.565	1.061
6.570	0.541
6.575	0.845
6.580	0.888
6.585	0.483
6.590	0.384
6.595	0.051
6.600	1.039
6.605	0.680
6.610	0.481
6.615	0.679
6.620	0.299
6.625	1.228
6.630	0.888
6.635	0.174
6.640	0.875
6.645	0.669
6.650	0.856
6.655	0.257
6.660	1.299
6.665	1.126
6.670	0.216
6.675	0.989
6.680	0.342
6.685	1.160
6.690	0.787
6.695	0.147
6.700	0.873
6.705	0.537
6.710	0.933
6.715	1.685
6.720	0.938
6.725	0.241
6.730	0.512
6.735	0.646
6.740	0.774
6.745	0.523
6.750	0.859
6.755	0.651
6.760	0.292
6.765	1.944
6.770	0.359
6.775	0.814
6.780	0.472
6.785	0.989
6.790	0.599
6.795	0.590
6.800	0.260
6.805	0.070
6.810	0.825
6.815	0.583
6.820	0.342
6.825	0.676
6.830	0.524
6.835	0.475
6.840	0.759
6.845	0.556
6.850	0.282
6.855	1.085
6.860	0.457
6.865	0.949
6.870	0.619
6.875	0.224
6.880	1.033
6.885	0.256
6.890	0.901
6.895	1.313
6.900	0.184
6.905	0.365
6.910	0.197
6.915	1.075
6.920	1.143
6.925	0.274
6.930	1.064
6.935	1.203
6.940	0.667
6.945	0.923
6.950	0.987
6.955	1.502
6.960	1.260
6.965	0.314
6.970	0.465
6.975	0.452
6.980	0.528
6.985	0.494
6.990	0.199
6.995	0.510
7.000	0.164
7.005	0.361
7.010	0.216
7.015	0.513
7.020	0.320
7.025	0.404
7.030	0.910
7.035	0.558
7.040	1.330
7.045	1.188
7.050	0.661
7.055	0.853
7.060	0.860
7.065	0.583
7.070	0.316
7.075	0.198
7.080	0.193
7.085	0.652
7.090	1.645
7.095	0.501
7.100	0.610
7.105	1.055
7.110	0.275
7.115	0.905
7.120	0.915
7.125	0.638
7.130	1.314
7.135	0.285
7.140	0.872
7.145	1.419
7.150	0.517
7.155	1.139
7.160	0.673
7.165	0.736
7.170	0.740
7.175	0.109
7.180	0.827
7.185	0.900
7.190	0.558
7.195	0.221
7.200	1.454
7.205	0.822
7.210	0.927
7.215	0.993
7.220	0.401
7.225	0.904
7.230	1.062
7.235	0.782
7.240	0.905
7.245	0.514
7.250	0.287
7.255	0.444
7.260	0.345
7.265	0.769
7.270	0.471
7.275	0.450
7.280	0.742
7.285	1.521
7.290	0.164
7.295	1.120
7.300	0.130
7.305	0.553
7.310	0.417
7.315	0.931
7.320	0.820
7.325	0.901
7.330	0.077
7.335	0.560
7.340	0.596
7.345	0.662
7.350	1.228
7.355	0.496
7.360	0.742
7.365	0.817
7.370	0.416
7.375	1.079
7.380	0.392
7.385	0.702
7.390	0.617
7.395	0.869
7.400	0.602
7.405	0.548
7.410	0.098
7.415	0.270
7.420	0.727
7.425	0.511
7.430	0.733
7.435	0.951
7.440	0.845
7.445	0.391
7.450	1.134
7.455	0.208
7.460	0.716
7.465	0.916
7.470	0.293
7.475	1.171
7.480	1.121
7.485	1.514
7.490	0.641
7.495	0.360
7.500	0.613
7.505	0.892
7.510	0.269
7.515	1.366
7.520	0.656
7.525	1.066
7.530	0.548
7.535	0.260
7.540	0.679
7.545	0.143
7.550	0.545
7.555	0.347
7.560	0.353
7.565	1.422
7.570	0.704
7.575	0.925
7.580	0.492
7.585	0.656
7.590	0.977
7.595	0.643
7.600	0.563
7.605	0.492
7.610	0.911
7.615	0.649
7.620	0.557
7.625	0.095
7.630	0.518
7.635	0.430
7.640	1.172
7.645	0.670
7.650	0.653
7.655	0.999
7.660	1.179
7.665	0.509
7.670	0.787
7.675	0.791
7.680	1.140
7.685	0.550
7.690	0.107
7.695	0.971
7.700	0.520
7.705	0.589
7.710	0.299
7.715	0.232
7.720	0.914
7.725	0.102
7.730	0.988
7.735	1.883
7.740	1.288
7.745	0.715
7.750	0.756
7.755	0.426
7.760	0.344
7.765	0.505
7.770	0.052
7.775	0.457
7.780	0.368
7.785	1.292
7.790	0.866
7.795	0.785
7.800	0.317
7.805	0.379
7.810	0.244
7.815	1.636
7.820	0.516
7.825	0.800
7.830	0.400
7.835	0.333
7.840	0.551
7.845	0.732
7.850	0.739
7.855	0.556
7.860	0.417
7.865	0.253
7.870	0.303
7.875	0.768
7.880	0.148
7.885	0.053
7.890	0.625
7.895	0.623
7.900	0.405
7.905	0.590
7.910	0.657
7.915	0.491
7.920	1.269
7.925	0.759
7.930	1.312
7.935	0.276
7.940	0.993
7.945	0.530
7.950	1.141
7.955	0.650
7.960	0.724
7.965	0.516
7.970	0.661
7.975	0.993
7.980	0.639
7.985	0.206
7.990	0.596
7.995	0.015
8.000	0.885
8.005	0.987
8.010	0.211
8.015	0.879
8.020	0.130
8.025	1.227
8.030	0.692
8.035	0.274
8.040	0.964
8.045	0.352
8.050	0.153
8.055	0.222
8.060	0.400
8.065	0.691
8.070	0.676
8.075	0.425
8.080	0.190
8.085	1.073
8.090	0.404
8.095	0.240
8.100	0.459
8.105	0.620
8.110	1.469
8.115	0.988
8.120	0.559
8.125	1.353
8.130	0.908
8.135	1.276
8.140	0.560
8.145	0.910
8.150	0.505
8.155	0.242
8.160	0.511
8.165	0.714
8.170	0.972
8.175	0.213
8.180	1.166
8.185	0.566
8.190	1.268
8.194	0.676
8.199	0.455
8.204	0.836
8.209	0.886
8.214	0.123
8.219	0.443
8.224	0.571
8.229	0.864
8.234	0.572
8.239	0.990
8.244	0.162
8.249	0.813
8.254	0.636
8.259	1.358
8.264	0.589
8.269	0.286
8.274	0.668
8.279	0.445
8.284	0.150
8.289	0.300
8.294	0.719
8.299	1.087
8.304	0.434
8.309	1.068
8.314	0.376
8.319	0.715
8.324	0.419
8.329	1.354
8.334	1.374
8.339	1.158
8.344	0.629
8.349	0.518
8.354	0.603
8.359	0.987
8.364	0.406
8.369	0.862
8.374	0.963
8.379	0.071
8.384	0.126
8.389	0.712
8.394	0.840
8.399	1.281
8.404	0.730
8.409	1.333
8.414	0.621
8.419	0.444
8.424	1.007
8.429	1.155
8.434	1.008
8.439	0.662
8.444	0.792
8.449	0.749
8.454	0.462
8.459	0.622
8.464	0.350
8.469	0.097
8.474	0.549
8.479	1.008
8.484	1.651
8.489	0.593
8.494	0.141
8.499	0.226
8.504	0.371
8.509	0.557
8.514	0.501
8.519	0.316
8.524	0.518
8.529	0.673
8.534	0.604
8.539	0.440
8.544	0.402
8.549	0.443
8.554	0.631
8.559	0.146
8.564	1.274
8.569	0.319
8.574	0.521
8.579	0.645
8.584	0.667
8.589	0.735
8.594	0.853
8.599	0.312
8.604	0.350
8.609	0.153
8.614	0.783
8.619	0.666
8.624	0.880
8.629	0.240
8.634	1.379
8.639	1.129
8.644	0.084
8.649	0.691
8.654	0.966
8.659	0.266
8.664	1.243
8.669	0.655
8.674	0.032
8.679	0.613
8.684	0.829
8.689	0.514
8.694	0.470
8.699	0.995
8.704	1.076
8.709	0.936
8.714	0.801
8.719	0.558
8.724	0.878
8.729	0.755
8.734	1.696
8.739	0.704
8.744	0.465
8.749	1.579
8.754	1.148
8.759	0.780
8.764	0.792
8.769	0.578
8.774	0.214
8.779	0.728
8.784	0.458
8.789	1.279
8.794	0.438
8.799	0.493
8.804	0.475
8.809	1.132
8.814	0.160
8.819	0.364
8.824	0.576
8.829	1.243
8.834	1.251
8.839	0.308
8.844	0.462
8.849	0.335
8.854	0.702
8.859	0.522
8.864	0.801
8.869	0.791
8.874	0.505
8.879	0.307
8.884	0.761
8.889	0.312
8.894	1.482
8.899	0.222
8.904	0.297
8.909	0.296
8.914	0.223
8.919	0.391
8.924	0.666
8.929	0.487
8.934	0.832
8.939	1.175
8.944	0.470
8.949	0.423
8.954	0.930
8.959	1.438
8.964	0.130
8.969	0.669
8.974	0.887
8.979	0.594
8.984	0.625
8.989	0.917
8.994	0.760
8.999	0.504
9.004	0.572
9.009	0.752
9.014	0.670
9.019	0.706
9.024	0.240
9.029	0.611
9.034	0.482
9.039	0.175
9.044	0.634
9.049	0.860
9.054	1.169
9.059	0.660
9.064	0.399
9.069	1.208
9.074	0.464
9.079	0.190
9.084	0.382
9.089	0.240
9.094	0.508
9.099	0.794
9.104	0.984
9.109	0.588
9.114	0.596
9.119	0.237
9.124	0.603
9.129	0.417
9.134	1.592
9.139	1.082
9.144	0.141
9.149	0.195
9.154	0.962
9.159	0.139
9.164	0.586
9.169	0.432
9.174	0.140
9.179	0.170
9.184	0.802
9.189	0.222
9.194	0.413
9.199	1.836
9.204	0.160
9.209	0.197
9.214	0.530
9.219	0.145
9.224	0.614
9.229	0.695
9.234	0.128
9.239	0.718
9.244	0.448
9.249	0.995
9.254	0.257
9.259	0.717
9.264	0.770
9.269	0.478
9.274	0.923
9.279	0.615
9.284	0.586
9.289	1.302
9.294	0.772
9.299	0.430
9.304	1.190
9.309	0.307
9.314	1.109
9.319	0.888
9.324	0.421
9.329	0.449
9.334	0.501
9.339	0.621
9.344	0.518
9.349	0.838
9.354	0.639
9.359	1.129
9.364	0.402
9.369	0.385
9.374	0.123
9.379	0.734
9.384	1.007
9.389	0.687
9.394	0.364
9.399	0.932
9.404	0.998
9.409	0.857
9.414	1.185
9.419	0.743
9.424	1.028
9.429	0.808
9.434	0.506
9.439	0.647
9.444	0.836
9.449	0.020
9.454	0.813
9.459	1.010
9.464	0.997
9.469	0.590
9.474	0.717
9.479	0.229
9.484	0.818
9.489	0.818
9.494	0.928
9.499	0.123
9.504	0.554
9.509	0.722
9.514	0.645
9.519	0.900
9.524	0.268
9.529	0.652
9.534	0.442
9.539	1.056
9.544	0.232
9.549	0.131
9.554	0.963
9.559	1.185
9.564	0.493
9.569	1.222
9.574	0.079
9.579	1.518
9.584	0.804
9.589	0.809
9.594	0.276
9.599	0.430
9.604	1.055
9.609	0.410
9.614	0.449
9.619	0.169
9.624	0.548
9.629	0.548
9.634	0.568
9.639	1.044
9.644	0.666
9.649	0.337
9.654	0.827
9.659	0.901
9.664	0.413
9.669	0.951
9.674	0.954
9.679	0.844
9.684	0.559
9.689	0.224
9.694	0.435
9.699	0.177
9.704	0.761
9.709	0.269
9.714	0.305
9.719	0.658
9.724	0.603
9.729	0.629
9.734	1.068
9.739	1.241
9.744	0.448
9.749	0.875
9.754	1.258
9.759	1.383
9.764	0.761
9.769	1.657
9.774	0.614
9.779	0.498
9.784	0.452
9.789	0.293
9.794	1.284
9.799	0.772
9.804	0.608
9.809	0.909
9.814	1.525
9.819	0.375
9.824	0.840
9.829	1.286
9.834	0.982
9.839	0.468
9.844	2.401
9.849	0.352
9.854	0.890
9.859	0.129
9.864	0.860
9.869	0.890
9.874	0.114
9.879	0.262
9.884	0.975
9.889	0.696
9.894	0.834
9.899	0.290
9.904	0.582
9.909	0.164
9.914	0.528
9.919	0.339
9.924	0.310
9.929	0.866
9.934	0.423
9.939	0.101
9.944	0.256
9.949	0.824
9.954	0.323
9.959	0.836
9.964	0.887
9.969	1.100
9.974	0.307
9.979	0.822
9.984	0.377
9.989	0.324
9.994	0.466
[truncated: 1 more rows]
