# Supplementary material for: Chemometric Analysis of a Ternary Mixture of Caffeine, Quinic Acid, and Nicotinic Acid by Terahertz Spectroscopy
Source: ACS Omega. 2022 Sep 27;7(40):35783–91. doi: 10.1021/acsomega.2c03808 (PMC9558605; doi:10.1021/acsomega.2c03808)
Supplement: Supplementary file 2 — ao2c03808_si_002.zip [file ao2c03808_si_002.zip › data_and_codes/extended_data/id0-48_run001/fdp-0-0.csv]

0.000	-0.000
0.005	0.506
0.010	0.427
0.015	-0.203
0.020	0.168
0.025	0.221
0.030	0.389
0.035	-0.180
0.040	0.216
0.045	1.077
0.050	3.424
0.055	2.010
0.060	1.496
0.065	3.747
0.070	3.848
0.075	5.211
0.080	5.190
0.085	8.234
0.090	8.452
0.095	9.645
0.100	10.475
0.105	11.498
0.110	10.838
0.115	10.979
0.120	11.638
0.125	12.429
0.130	13.629
0.135	13.892
0.140	13.430
0.145	13.355
0.150	13.320
0.155	13.381
0.160	13.317
0.165	13.573
0.170	13.976
0.175	14.271
0.180	14.377
0.185	14.674
0.190	15.005
0.195	15.059
0.200	15.250
0.205	15.503
0.210	15.621
0.215	15.789
0.220	15.997
0.225	16.432
0.230	16.517
0.235	16.456
0.240	16.614
0.245	16.957
0.250	17.005
0.255	17.269
0.260	17.507
0.265	17.748
0.270	18.010
0.275	17.961
0.280	18.156
0.285	18.401
0.290	18.567
0.295	18.699
0.300	19.072
0.305	19.125
0.310	19.191
0.315	19.359
0.320	19.592
0.325	19.840
0.330	19.949
0.335	20.090
0.340	20.275
0.345	20.521
0.350	20.598
0.355	20.825
0.360	21.009
0.365	21.174
0.370	21.279
0.375	21.450
0.380	21.597
0.385	21.807
0.390	22.002
0.395	22.185
0.400	22.385
0.405	22.498
0.410	22.631
0.415	22.799
0.420	23.032
0.425	23.158
0.430	23.337
0.435	23.567
0.440	23.710
0.445	23.757
0.450	23.952
0.455	24.172
0.460	24.312
0.465	24.485
0.470	24.603
0.475	24.809
0.480	25.000
0.485	25.137
0.490	25.288
0.495	25.514
0.500	25.677
0.505	25.804
0.510	25.991
0.515	26.235
0.520	26.433
0.525	26.553
0.530	26.750
0.535	26.962
0.540	27.218
0.545	27.459
0.550	27.831
0.555	27.049
0.560	27.170
0.565	27.453
0.570	27.728
0.575	27.949
0.580	28.122
0.585	28.280
0.590	28.501
0.595	28.698
0.600	28.878
0.605	29.052
0.610	29.219
0.615	29.418
0.620	29.543
0.625	29.707
0.630	29.912
0.635	30.117
0.640	30.243
0.645	30.421
0.650	30.625
0.655	30.766
0.660	30.941
0.665	31.103
0.670	31.268
0.675	31.428
0.680	31.582
0.685	31.731
0.690	31.928
0.695	32.058
0.700	32.222
0.705	32.429
0.710	32.578
0.715	32.743
0.720	32.937
0.725	33.118
0.730	33.308
0.735	33.496
0.740	33.729
0.745	34.076
0.750	33.626
0.755	33.682
0.760	33.985
0.765	34.193
0.770	34.369
0.775	34.567
0.780	34.754
0.785	34.929
0.790	35.070
0.795	35.226
0.800	35.435
0.805	35.570
0.810	35.708
0.815	35.893
0.820	36.059
0.825	36.199
0.830	36.361
0.835	36.515
0.840	36.702
0.845	36.875
0.850	36.994
0.855	37.177
0.860	37.378
0.865	37.514
0.870	37.689
0.875	37.870
0.880	38.042
0.885	38.197
0.890	38.364
0.895	38.543
0.900	38.723
0.905	38.848
0.910	39.035
0.915	39.200
0.920	39.336
0.925	39.486
0.930	39.680
0.935	39.858
0.940	39.998
0.945	40.156
0.950	40.334
0.955	40.538
0.960	40.685
0.965	40.893
0.970	41.086
0.975	41.284
0.980	41.546
0.985	41.501
0.990	41.436
0.995	41.680
1.000	41.876
1.005	42.086
1.010	42.322
1.015	42.460
1.020	42.636
1.025	42.867
1.030	43.031
1.035	43.180
1.040	43.382
1.045	43.570
1.050	43.753
1.055	43.959
1.060	44.168
1.065	44.420
1.070	44.658
1.075	44.932
1.080	45.310
1.085	45.815
1.090	46.620
1.095	46.711
1.100	43.828
1.105	44.779
1.110	45.158
1.115	44.724
1.120	45.189
1.125	45.599
1.130	45.948
1.135	46.297
1.140	46.660
1.145	47.132
1.150	47.491
1.155	48.041
1.160	47.699
1.165	44.837
1.170	45.771
1.175	46.362
1.180	46.801
1.185	47.126
1.190	47.468
1.195	47.839
1.200	48.257
1.205	48.338
1.210	47.652
1.215	48.091
1.220	48.550
1.225	48.900
1.230	48.160
1.235	48.528
1.240	48.809
1.245	49.060
1.250	49.361
1.255	49.505
1.260	49.709
1.265	49.953
1.270	50.122
1.275	50.266
1.280	50.459
1.285	50.637
1.290	50.835
1.295	50.991
1.300	51.137
1.305	51.388
1.310	51.574
1.315	51.759
1.320	51.882
1.325	52.046
1.330	52.212
1.335	52.399
1.340	52.614
1.345	52.820
1.350	52.987
1.355	53.140
1.360	53.394
1.365	53.572
1.370	53.738
1.375	53.963
1.380	54.204
1.385	54.385
1.390	54.659
1.395	54.983
1.400	55.443
1.405	56.147
1.410	57.334
1.415	59.968
1.420	60.588
1.425	61.000
1.430	61.338
1.435	61.625
1.440	61.819
1.445	62.041
1.450	62.261
1.455	62.473
1.460	62.677
1.465	62.853
1.470	63.069
1.475	63.263
1.480	63.414
1.485	63.610
1.490	63.813
1.495	63.973
1.500	64.138
1.505	64.341
1.510	64.510
1.515	64.688
1.520	64.867
1.525	65.052
1.530	65.272
1.535	65.441
1.540	65.622
1.545	65.833
1.550	66.013
1.555	66.201
1.560	66.436
1.565	66.656
1.570	66.857
1.575	67.087
1.580	67.335
1.585	67.612
1.590	67.916
1.595	68.391
1.600	68.678
1.605	67.450
1.610	67.907
1.615	68.338
1.620	68.725
1.625	69.048
1.630	69.417
1.635	69.818
1.640	70.299
1.645	70.876
1.650	71.755
1.655	72.905
1.660	73.416
1.665	73.770
1.670	74.270
1.675	72.003
1.680	73.678
1.685	74.725
1.690	75.558
1.695	76.281
1.700	77.064
1.705	78.175
1.710	79.571
1.715	81.116
1.720	84.205
1.725	86.791
1.730	87.824
1.735	88.490
1.740	89.013
1.745	89.456
1.750	89.850
1.755	90.277
1.760	90.572
1.765	90.270
1.770	90.617
1.775	90.964
1.780	91.309
1.785	91.696
1.790	92.274
1.795	92.252
1.800	91.010
1.805	91.503
1.810	91.913
1.815	92.224
1.820	92.496
1.825	92.770
1.830	93.014
1.835	93.252
1.840	93.517
1.845	93.800
1.850	94.108
1.855	94.505
1.860	95.221
1.865	95.395
1.870	92.260
1.875	93.281
1.880	93.908
1.885	94.311
1.890	94.671
1.895	94.994
1.900	95.321
1.905	95.676
1.910	96.154
1.915	96.706
1.920	94.796
1.925	94.903
1.930	95.439
1.935	95.855
1.940	96.164
1.945	96.422
1.950	96.671
1.955	96.894
1.960	97.096
1.965	97.306
1.970	97.506
1.975	97.712
1.980	97.911
1.985	98.105
1.990	98.312
1.995	98.516
2.000	98.715
2.005	98.940
2.010	99.200
2.015	99.368
2.020	99.490
2.025	99.769
2.030	100.096
2.035	100.628
2.040	100.616
2.045	99.536
2.050	99.998
2.055	100.376
2.060	100.703
2.065	101.042
2.070	101.549
2.075	101.000
2.080	100.934
2.085	101.290
2.090	101.595
2.095	101.864
2.100	102.117
2.105	102.359
2.110	102.597
2.115	102.856
2.120	103.119
2.125	103.372
2.130	103.655
2.135	103.960
2.140	104.298
2.145	104.685
2.150	105.188
2.155	106.040
2.160	106.963
2.165	105.762
2.170	108.809
2.175	110.003
2.180	110.865
2.185	111.699
2.190	112.850
2.195	112.805
2.200	115.419
2.205	116.916
2.210	117.990
2.215	119.204
2.220	119.051
2.225	121.613
2.230	123.295
2.235	124.162
2.240	124.854
2.245	125.378
2.250	126.007
2.255	126.987
2.260	127.874
2.265	125.608
2.270	122.934
2.275	124.264
2.280	125.043
2.285	125.598
2.290	126.033
2.295	126.401
2.300	126.737
2.305	127.056
2.310	127.364
2.315	127.746
2.320	127.839
2.325	128.114
2.330	128.463
2.335	128.857
2.340	129.515
2.345	129.329
2.350	128.439
2.355	129.074
2.360	129.835
2.365	130.443
2.370	129.094
2.375	129.814
2.380	130.655
2.385	131.809
2.390	133.459
2.395	131.831
2.400	134.247
2.405	135.195
2.410	135.854
2.415	136.359
2.420	136.760
2.425	137.276
2.430	137.369
2.435	137.668
2.440	138.099
2.445	138.590
2.450	138.977
2.455	139.969
2.460	140.857
2.465	139.004
2.470	136.000
2.475	137.171
2.480	137.890
2.485	138.392
2.490	138.797
2.495	139.143
2.500	139.450
2.505	139.723
2.510	139.993
2.515	140.231
2.520	140.477
2.525	140.729
2.530	140.977
2.535	141.215
2.540	141.466
2.545	141.723
2.550	141.964
2.555	142.223
2.560	142.498
2.565	142.893
2.570	142.952
2.575	143.210
2.580	143.533
2.585	143.880
2.590	144.240
2.595	144.623
2.600	145.049
2.605	145.527
2.610	146.101
2.615	146.828
2.620	147.794
2.625	149.210
2.630	150.027
2.635	149.803
2.640	149.989
2.645	151.086
2.650	149.596
2.655	151.941
2.660	154.160
2.665	154.666
2.670	154.910
2.675	155.854
2.680	156.909
2.685	157.747
2.690	156.156
2.695	156.841
2.700	157.439
2.705	157.962
2.710	158.410
2.715	158.813
2.720	159.197
2.725	159.619
2.730	160.038
2.735	160.453
2.740	160.937
2.745	161.428
2.750	162.041
2.755	162.835
2.760	164.169
2.765	165.696
2.770	166.692
2.775	166.548
2.780	163.843
2.785	160.876
2.790	162.823
2.795	164.207
2.800	165.148
2.805	165.903
2.810	166.495
2.815	167.003
2.820	167.463
2.825	167.867
2.830	168.233
2.835	168.604
2.840	168.960
2.845	169.318
2.850	169.652
2.855	170.021
2.860	170.404
2.865	170.799
2.870	171.380
2.875	172.415
2.880	172.990
2.885	171.677
2.890	174.817
2.895	176.068
2.900	176.858
2.905	177.452
2.910	177.930
2.915	178.349
2.920	178.786
2.925	179.217
2.930	179.647
2.935	180.101
2.940	180.574
2.945	181.122
2.950	181.817
2.955	182.847
2.960	184.267
2.965	185.451
2.970	186.715
2.975	186.571
2.980	189.521
2.985	191.816
2.990	193.404
2.995	195.078
3.000	196.919
3.005	198.214
3.010	198.276
3.015	197.325
3.020	194.570
3.025	192.286
3.030	194.501
3.035	196.431
3.040	197.995
3.045	198.844
3.050	195.882
3.055	197.336
3.060	198.316
3.065	198.964
3.070	199.513
3.075	200.076
3.080	200.535
3.085	200.978
3.090	201.325
3.095	201.720
3.100	202.118
3.105	202.592
3.110	203.101
3.115	203.674
3.120	204.521
3.125	205.465
3.130	206.322
3.135	206.036
3.140	203.895
3.145	206.461
3.150	208.216
3.155	209.803
3.160	211.354
3.165	212.012
3.170	209.301
3.175	206.501
3.180	208.609
3.185	208.150
3.190	208.694
3.195	209.492
3.200	210.124
3.205	210.706
3.210	211.515
3.215	211.061
3.220	211.401
3.225	212.413
3.230	212.880
3.235	215.387
3.240	217.250
3.245	217.949
3.250	218.479
3.255	218.856
3.260	219.171
3.265	219.532
3.270	219.874
3.275	220.133
3.280	220.410
3.285	220.651
3.290	220.901
3.295	221.231
3.300	221.515
3.305	221.856
3.310	222.221
3.315	222.651
3.320	223.300
3.325	224.355
3.330	225.088
3.335	227.295
3.340	224.584
3.345	226.051
3.350	227.065
3.355	227.818
3.360	228.281
3.365	228.697
3.370	229.058
3.375	229.256
3.380	229.617
3.385	229.960
3.390	230.231
3.395	230.417
3.400	230.609
3.405	230.826
3.410	231.053
3.415	231.342
3.420	231.570
3.425	231.687
3.430	231.993
3.435	232.185
3.440	232.328
3.445	232.608
3.450	232.886
3.455	233.116
3.460	233.408
3.465	233.684
3.470	233.800
3.475	234.060
3.480	234.302
3.485	234.686
3.490	234.862
3.495	235.601
3.500	235.136
3.505	235.047
3.510	235.446
3.515	235.680
3.520	235.962
3.525	236.305
3.530	236.861
3.535	237.589
3.540	238.378
3.545	235.412
3.550	236.285
3.555	236.831
3.560	237.351
3.565	237.815
3.570	238.296
3.575	238.755
3.580	239.206
3.585	239.879
3.590	240.894
3.595	242.399
3.600	242.209
3.605	240.181
3.610	237.467
3.615	238.442
3.620	238.247
3.625	239.257
3.630	240.246
3.635	241.373
3.640	243.226
3.645	243.839
3.650	246.803
3.655	249.222
3.660	251.326
3.665	254.401
3.670	251.367
3.675	253.590
3.680	255.303
3.685	255.688
3.690	257.147
3.695	256.668
3.700	257.059
3.705	257.920
3.710	258.328
3.715	258.946
3.720	259.422
3.725	259.784
3.730	260.043
3.735	260.602
3.740	260.780
3.745	261.048
3.750	261.598
3.755	261.992
3.760	262.460
3.765	262.966
3.770	263.575
3.775	264.024
3.780	264.503
3.785	265.430
3.790	266.806
3.795	268.403
3.800	270.414
3.805	272.921
3.810	272.533
3.815	270.108
3.820	272.910
3.825	275.816
3.830	277.615
3.835	279.017
3.840	279.819
3.845	280.582
3.850	281.267
3.855	282.287
3.860	281.785
3.865	282.260
3.870	282.628
3.875	283.077
3.880	283.560
3.885	284.003
3.890	284.335
3.895	284.671
3.900	285.134
3.905	285.612
3.910	285.671
3.915	286.325
3.920	286.754
3.925	286.975
3.930	287.189
3.935	287.286
3.940	288.005
3.945	289.247
3.950	289.641
3.955	290.450
3.960	293.004
3.965	290.587
3.970	291.001
3.975	288.059
3.980	289.855
3.985	292.159
3.990	294.607
3.995	297.048
4.000	298.817
4.005	296.377
4.010	297.269
4.015	298.834
4.020	299.502
4.025	300.231
4.030	300.550
4.035	301.338
4.040	300.990
4.045	301.627
4.050	302.185
4.055	302.283
4.060	302.385
4.065	302.727
4.070	302.921
4.075	303.673
4.080	303.969
4.085	303.694
4.090	304.202
4.095	304.600
4.100	304.977
4.105	305.216
4.110	305.752
4.115	305.795
4.120	306.265
4.125	306.727
4.130	307.215
4.135	307.632
4.140	308.074
4.145	308.867
4.150	309.772
4.155	311.461
4.160	312.240
4.165	310.259
4.170	311.443
4.175	309.527
4.180	308.740
4.185	308.660
4.190	310.511
4.195	310.849
4.200	308.264
4.205	310.220
4.210	311.974
4.215	314.718
4.220	313.471
4.225	313.614
4.230	313.490
4.235	311.816
4.240	313.803
4.245	314.418
4.250	312.876
4.255	313.414
4.260	314.043
4.265	314.522
4.270	314.815
4.275	315.368
4.280	315.726
4.285	316.285
4.290	316.276
4.295	316.829
4.300	316.798
4.305	317.272
4.310	317.552
4.315	318.229
4.320	318.281
4.325	318.470
4.330	318.575
4.335	319.261
4.340	319.590
4.345	319.753
4.350	319.915
4.355	320.169
4.360	320.495
4.365	320.780
4.370	320.607
4.375	321.642
4.380	321.711
4.385	322.012
4.390	322.277
4.395	322.408
4.400	323.126
4.405	323.593
4.410	323.707
4.415	323.985
4.420	324.120
4.425	325.000
4.430	325.093
4.435	325.990
4.440	325.892
4.445	326.348
4.450	327.758
4.455	328.288
4.460	330.321
4.465	331.272
4.470	333.431
4.475	331.554
4.480	329.175
4.485	330.976
4.490	329.177
4.495	329.974
4.500	327.309
4.505	328.575
4.510	328.996
4.515	328.238
4.520	326.860
4.525	328.258
4.530	331.094
4.535	333.776
4.540	336.106
4.545	333.734
4.550	336.712
4.555	338.582
4.560	340.727
4.565	341.594
4.570	342.953
4.575	344.190
4.580	344.278
4.585	345.703
4.590	347.223
4.595	349.239
4.600	349.813
4.605	347.793
4.610	350.270
4.615	352.953
4.620	354.007
4.625	356.801
4.630	356.337
4.635	357.457
4.640	357.235
4.645	358.877
4.650	359.103
4.655	359.475
4.660	360.049
4.665	360.402
4.670	360.822
4.675	361.106
4.680	361.823
4.685	362.590
4.690	362.627
4.695	364.432
4.700	361.901
4.705	363.416
4.710	365.181
4.715	365.190
4.720	365.259
4.725	363.700
4.730	361.526
4.735	364.511
4.740	361.462
4.745	360.884
4.750	361.461
4.755	359.908
4.760	361.084
4.765	361.131
4.770	362.867
4.775	362.387
4.780	363.532
4.785	364.054
4.790	364.738
4.795	364.414
4.800	364.716
4.805	366.056
4.810	368.442
4.815	371.300
4.820	371.965
4.825	372.112
4.830	372.984
4.835	373.562
4.840	373.083
4.845	374.717
4.850	373.254
4.855	374.332
4.860	374.091
4.865	375.371
4.870	374.410
4.875	374.586
4.880	375.268
4.885	375.365
4.890	375.049
4.895	375.218
4.900	376.069
4.905	377.291
4.910	377.182
4.915	376.266
4.920	377.188
4.925	378.272
4.930	377.625
4.935	377.994
4.940	378.253
4.945	378.993
4.950	376.926
4.955	379.264
4.960	380.367
4.965	378.796
4.970	380.425
4.975	380.808
4.980	380.197
4.985	382.670
4.990	380.910
4.995	381.944
5.000	380.357
5.005	381.318
5.010	380.892
5.015	381.592
5.020	380.676
5.025	380.323
5.030	381.893
5.035	382.670
5.040	382.596
5.045	382.512
5.050	384.094
5.055	385.980
5.060	385.109
5.065	384.837
5.070	386.011
5.075	386.150
5.080	386.826
5.085	387.153
5.090	388.438
5.095	391.226
5.100	392.314
5.105	394.538
5.110	395.726
5.115	397.757
5.120	396.800
5.125	397.428
5.130	397.913
5.135	398.967
5.140	399.506
5.145	397.389
5.150	395.594
5.155	395.819
5.160	396.710
5.165	397.094
5.170	398.255
5.175	399.186
5.180	399.652
5.185	400.691
5.190	400.943
5.195	401.177
5.200	404.086
5.205	403.604
5.210	404.846
5.215	405.946
5.220	406.306
5.225	406.636
5.230	406.800
5.235	404.504
5.240	402.184
5.245	401.973
5.250	402.933
5.255	404.401
5.260	404.195
5.265	404.482
5.270	407.087
5.275	407.720
5.280	408.338
5.285	408.984
5.290	410.397
5.295	412.247
5.300	409.166
5.305	408.936
5.310	410.724
5.315	412.891
5.320	413.684
5.325	414.923
5.330	414.235
5.335	413.850
5.340	413.847
5.345	414.392
5.350	416.922
5.355	417.123
5.360	417.283
5.365	417.959
5.370	419.364
5.375	418.743
5.380	419.194
5.385	419.514
5.390	419.776
5.395	420.931
5.400	421.589
5.405	421.735
5.410	421.868
5.415	422.070
5.420	422.932
5.425	422.562
5.430	424.515
5.435	426.121
5.440	428.531
5.445	428.146
5.450	427.580
5.455	425.707
5.460	428.109
5.465	429.095
5.470	429.638
5.475	431.050
5.480	432.762
5.485	430.693
5.490	431.529
5.495	431.168
5.500	432.366
5.505	431.467
5.510	432.226
5.515	431.437
5.520	432.789
5.525	433.215
5.530	433.975
5.535	433.985
5.540	435.213
5.545	433.642
5.550	435.424
5.555	436.264
5.560	434.962
5.565	435.558
5.570	435.960
5.575	436.858
5.580	436.288
5.585	436.689
5.590	436.898
5.595	437.421
5.600	438.355
5.605	438.025
5.610	437.010
5.615	438.512
5.620	439.543
5.625	438.964
5.630	441.167
5.635	440.838
5.640	442.202
5.645	441.552
5.650	439.505
5.655	440.896
5.660	443.202
5.665	445.866
5.670	445.038
5.675	448.110
5.680	450.884
5.685	452.631
5.690	455.280
5.695	453.714
5.700	454.104
5.705	453.211
5.710	453.060
5.715	450.357
5.720	448.951
5.725	449.355
5.730	451.444
5.735	452.169
5.740	453.216
5.745	452.688
5.750	453.283
5.755	451.642
5.760	450.162
5.765	452.284
5.770	452.402
5.775	452.476
5.780	451.416
5.785	453.762
5.790	452.030
5.795	455.110
5.800	452.709
5.805	452.278
5.810	452.165
5.815	454.023
5.820	453.592
5.825	450.751
5.830	451.558
5.835	449.241
5.840	448.628
5.845	446.595
5.850	447.398
5.855	447.112
5.860	449.028
5.865	449.365
5.870	448.474
5.875	450.275
5.880	448.995
5.885	449.208
5.890	450.613
5.895	447.674
5.900	445.590
5.905	448.350
5.910	448.787
5.915	450.959
5.920	448.671
5.925	450.078
5.930	447.178
5.935	448.070
5.940	447.689
5.945	445.197
5.950	444.813
5.955	442.494
5.960	443.314
5.965	445.847
5.970	445.584
5.975	446.210
5.980	444.606
5.985	445.287
5.990	445.876
5.995	445.709
6.000	443.243
6.005	441.530
6.010	442.102
6.015	440.284
6.020	442.991
6.025	441.915
6.030	444.010
6.035	446.702
6.040	447.137
6.045	446.829
6.050	444.600
6.055	444.543
6.060	443.969
6.065	443.908
6.070	445.572
6.075	442.827
6.080	440.814
6.085	438.852
6.090	438.592
6.095	440.972
6.100	442.846
6.105	440.599
6.110	441.424
6.115	440.107
6.120	441.612
6.125	440.397
6.130	437.698
6.135	437.024
6.140	436.652
6.145	438.897
6.150	441.491
6.155	442.189
6.160	444.073
6.165	444.667
6.170	444.840
6.175	445.276
6.180	446.847
6.185	448.702
6.190	450.630
6.195	452.922
6.200	453.739
6.205	454.793
6.210	454.075
6.215	455.868
6.220	453.865
6.225	450.952
6.230	453.186
6.235	451.057
6.240	453.680
6.245	452.825
6.250	451.367
6.255	448.653
6.260	449.393
6.265	450.765
6.270	449.321
6.275	451.628
6.280	449.886
6.285	449.914
6.290	452.012
6.295	452.711
6.300	455.572
6.305	453.109
6.310	455.889
6.315	454.707
6.320	453.825
6.325	451.850
6.330	451.758
6.335	451.586
6.340	453.035
6.345	456.033
6.350	457.022
6.355	459.533
6.360	462.318
6.365	462.944
6.370	462.572
6.375	461.139
6.380	461.326
6.385	461.638
6.390	461.232
6.395	463.011
6.400	462.355
6.405	461.822
6.410	461.172
6.415	458.581
6.420	459.442
6.425	460.487
6.430	459.100
6.435	458.294
6.440	455.516
6.445	452.920
6.450	450.149
6.455	452.308
6.460	453.522
6.465	450.596
6.470	449.851
6.475	447.762
6.480	448.754
6.485	449.408
6.490	451.887
6.495	450.103
6.500	449.345
6.505	447.366
6.510	450.386
6.515	450.295
6.520	452.994
6.525	452.770
6.530	455.350
6.535	456.201
6.540	453.480
6.545	453.791
6.550	451.474
6.555	453.041
6.560	454.874
6.565	455.629
6.570	452.865
6.575	455.163
6.580	453.069
6.585	453.518
6.590	456.407
6.595	456.178
6.600	453.751
6.605	451.987
6.610	451.887
6.615	451.660
6.620	448.519
6.625	446.723
6.630	446.945
6.635	449.976
6.640	450.344
6.645	451.339
6.650	451.308
6.655	454.358
6.660	453.286
6.665	456.415
6.670	457.863
6.675	460.628
6.680	460.297
6.685	461.593
6.690	462.199
6.695	464.673
6.700	464.415
6.705	464.529
6.710	462.219
6.715	464.710
6.720	466.028
6.725	466.540
6.730	465.493
6.735	463.222
6.740	466.043
6.745	468.725
6.750	465.698
6.755	467.939
6.760	466.281
6.765	463.945
6.770	464.215
6.775	465.393
6.780	463.014
6.785	463.851
6.790	465.833
6.795	464.851
6.800	464.654
6.805	463.296
6.810	463.811
6.815	463.534
6.820	466.462
6.825	463.597
6.830	463.130
6.835	461.595
6.840	459.409
6.845	460.865
6.850	460.790
6.855	459.191
6.860	457.106
6.865	457.318
6.870	457.308
6.875	455.477
6.880	457.731
6.885	459.420
6.890	457.159
6.895	456.120
6.900	456.916
6.905	459.668
6.910	460.304
6.915	458.218
6.920	461.305
6.925	462.112
6.930	460.543
6.935	461.981
6.940	460.941
6.945	461.099
6.950	462.393
6.955	459.288
6.960	461.879
6.965	460.864
6.970	463.112
6.975	460.760
6.980	459.484
6.985	456.632
6.990	459.535
6.995	461.355
7.000	459.224
7.005	460.498
7.010	459.041
7.015	459.829
7.020	458.048
7.025	456.296
7.030	458.730
7.035	458.168
7.040	457.482
7.045	460.357
7.050	462.869
7.055	461.240
7.060	458.393
7.065	457.916
7.070	454.825
7.075	455.091
7.080	452.341
7.085	454.031
7.090	456.509
7.095	455.773
7.100	454.633
7.105	454.545
7.110	452.102
7.115	453.292
7.120	452.838
7.125	450.432
7.130	453.321
7.135	455.903
7.140	456.882
7.145	454.047
7.150	454.739
7.155	453.550
7.160	452.511
7.165	453.707
7.170	451.518
7.175	452.124
7.180	449.128
7.185	449.967
7.190	452.214
7.195	451.825
7.200	450.232
7.205	451.583
7.210	452.067
7.215	450.699
7.220	453.609
7.225	454.234
7.230	453.245
7.235	454.274
7.240	455.564
7.245	454.103
7.250	456.534
7.255	454.208
7.260	455.537
7.265	455.708
7.270	454.449
7.275	454.963
7.280	452.022
7.285	453.589
7.290	451.641
7.295	451.825
7.300	450.920
7.305	453.934
7.310	455.481
7.315	456.141
7.320	455.748
7.325	454.769
7.330	453.542
7.335	455.320
7.340	456.709
7.345	458.618
7.350	456.231
7.355	458.864
7.360	461.642
7.365	462.247
7.370	463.437
7.375	464.569
7.380	463.608
7.385	462.797
7.390	461.825
7.395	463.591
7.400	464.965
7.405	466.217
7.410	467.335
7.415	467.425
7.420	466.654
7.425	465.484
7.430	463.041
7.435	461.474
7.440	462.545
7.445	460.188
7.450	463.270
7.455	464.676
7.460	464.844
7.465	464.870
7.470	462.972
7.475	462.139
7.480	463.673
7.485	465.351
7.490	465.219
7.495	463.468
7.500	464.446
7.505	463.874
7.510	461.978
7.515	459.993
7.520	457.494
7.525	457.113
7.530	457.416
7.535	456.929
7.540	455.257
7.545	455.375
7.550	454.573
7.555	452.878
7.560	454.802
7.565	456.596
7.570	453.986
7.575	453.346
7.580	453.539
7.585	450.635
7.590	449.924
7.595	447.260
7.600	449.939
7.605	448.363
7.610	446.159
7.615	446.031
7.620	446.788
7.625	446.462
7.630	449.397
7.635	450.048
7.640	450.547
7.645	452.006
7.650	453.787
7.655	453.902
7.660	455.865
7.665	458.022
7.670	457.808
7.675	454.764
7.680	455.288
7.685	455.689
7.690	453.460
7.695	450.641
7.700	448.233
7.705	445.264
7.710	446.705
7.715	446.599
7.720	446.668
7.725	449.537
7.730	452.063
7.735	453.062
7.740	453.564
7.745	452.497
7.750	451.060
7.755	452.301
7.760	454.835
7.765	456.727
7.770	456.599
7.775	458.454
7.780	459.470
7.785	459.328
7.790	460.837
7.795	461.859
7.800	462.028
7.805	461.790
7.810	460.045
7.815	457.484
7.820	454.714
7.825	457.089
7.830	454.128
7.835	455.931
7.840	453.721
7.845	456.016
7.850	456.384
7.855	455.105
7.860	457.911
7.865	456.636
7.870	458.119
7.875	456.736
7.880	455.783
7.885	457.822
7.890	454.882
7.895	454.458
7.900	452.961
7.905	455.278
7.910	454.233
7.915	453.552
7.920	450.565
7.925	450.339
7.930	452.790
7.935	453.754
7.940	450.891
7.945	450.705
7.950	452.928
7.955	452.111
7.960	450.403
7.965	451.910
7.970	450.127
7.975	452.476
7.980	453.797
7.985	454.055
7.990	453.810
7.995	454.424
8.000	456.419
8.005	457.130
8.010	456.660
8.015	457.478
8.020	454.489
8.025	457.104
8.030	458.077
8.035	455.148
8.040	453.428
8.045	452.221
8.050	451.066
8.055	452.937
8.060	451.703
8.065	452.767
8.070	455.634
8.075	456.897
8.080	456.723
8.085	455.414
8.090	455.663
8.095	452.634
8.100	455.221
8.105	454.297
8.110	455.715
8.115	454.481
8.120	454.473
8.125	452.854
8.130	455.182
8.135	454.164
8.140	456.707
8.145	453.848
8.150	453.750
8.155	450.991
8.160	451.982
8.165	454.018
8.170	451.850
8.175	452.176
8.180	452.251
8.185	453.337
8.190	452.929
8.194	452.195
8.199	451.121
8.204	453.388
8.209	452.142
8.214	452.402
8.219	450.176
8.224	451.667
8.229	448.536
8.234	445.511
8.239	448.035
8.244	448.872
8.249	446.006
8.254	447.827
8.259	449.483
8.264	449.569
8.269	448.981
8.274	448.297
8.279	449.186
8.284	447.877
8.289	448.896
8.294	449.580
8.299	452.342
8.304	451.885
8.309	453.999
8.314	451.819
8.319	449.121
8.324	446.605
8.329	447.944
8.334	445.581
8.339	447.814
8.344	447.308
8.349	447.615
8.354	445.099
8.359	443.761
8.364	445.919
8.369	448.423
8.374	447.852
8.379	448.223
8.384	448.649
8.389	449.062
8.394	446.520
8.399	449.224
8.404	448.902
8.409	450.041
8.414	451.708
8.419	451.873
8.424	451.134
8.429	453.863
8.434	450.917
8.439	452.693
8.444	452.382
8.449	452.704
8.454	450.854
8.459	453.830
8.464	455.348
8.469	455.847
8.474	458.315
8.479	461.261
8.484	463.168
8.489	460.613
8.494	463.058
8.499	463.914
8.504	461.228
8.509	461.842
8.514	460.583
8.519	460.330
8.524	460.506
8.529	458.407
8.534	460.583
8.539	459.009
8.544	460.521
8.549	461.285
8.554	459.579
8.559	460.007
8.564	461.991
8.569	458.940
8.574	461.530
8.579	460.315
8.584	463.299
8.589	462.050
8.594	463.848
8.599	465.862
8.604	462.942
8.609	463.175
8.614	461.860
8.619	461.214
8.624	463.155
8.629	466.274
8.634	467.292
8.639	469.701
8.644	469.526
8.649	469.786
8.654	472.702
8.659	473.385
8.664	473.650
8.669	474.333
8.674	475.494
8.679	477.758
8.684	480.437
8.689	480.042
8.694	482.419
8.699	482.367
8.704	482.281
8.709	481.633
8.714	481.027
8.719	482.394
8.724	480.037
8.729	479.623
8.734	481.338
8.739	482.364
8.744	480.430
8.749	482.939
8.754	483.496
8.759	483.128
8.764	483.134
8.769	485.413
8.774	485.099
8.779	487.295
8.784	487.250
8.789	484.214
8.794	486.693
8.799	485.310
8.804	486.762
8.809	486.445
8.814	484.539
8.819	481.548
8.824	478.681
8.829	476.356
8.834	478.098
8.839	478.755
8.844	478.310
8.849	478.815
8.854	475.940
8.859	475.004
8.864	476.018
8.869	475.179
8.874	473.221
8.879	475.072
8.884	473.377
8.889	470.441
8.894	472.490
8.899	470.022
8.904	468.235
8.909	469.506
8.914	471.705
8.919	470.910
8.924	472.728
8.929	471.972
8.934	472.983
8.939	474.388
8.944	476.615
8.949	476.530
8.954	478.897
8.959	477.179
8.964	476.464
8.969	476.111
8.974	477.419
8.979	480.292
8.984	477.943
8.989	476.260
8.994	473.208
8.999	474.142
9.004	474.533
9.009	474.110
9.014	471.088
9.019	468.192
9.024	468.735
9.029	466.832
9.034	469.111
9.039	470.289
9.044	470.094
9.049	468.936
9.054	467.215
9.059	464.641
9.064	467.342
9.069	466.311
9.074	465.961
9.079	464.634
9.084	463.861
9.089	462.040
9.094	460.452
9.099	462.710
9.104	462.259
9.109	462.519
9.114	461.328
9.119	464.431
9.124	464.026
9.129	461.104
9.134	464.004
9.139	464.934
9.144	466.656
9.149	465.843
9.154	468.863
9.159	466.123
9.164	465.189
9.169	468.005
9.174	468.058
9.179	466.291
9.184	465.710
9.189	465.960
9.194	463.932
9.199	465.638
9.204	466.332
9.209	466.132
9.214	463.103
9.219	460.343
9.224	457.905
9.229	460.883
9.234	458.584
9.239	457.221
9.244	458.087
9.249	458.252
9.254	455.387
9.259	455.883
9.264	458.436
9.269	457.169
9.274	456.231
9.279	456.577
9.284	459.215
9.289	460.156
9.294	457.469
9.299	456.412
9.304	454.105
9.309	453.808
9.314	456.485
9.319	458.450
9.324	458.133
9.329	458.033
9.334	457.204
9.339	454.560
9.344	456.781
9.349	458.620
9.354	459.703
9.359	457.542
9.364	454.799
9.369	456.951
9.374	455.446
9.379	452.594
9.384	455.011
9.389	453.399
9.394	453.576
9.399	450.901
9.404	453.001
9.409	455.523
9.414	454.832
9.419	453.269
9.424	452.338
9.429	454.314
9.434	454.653
9.439	456.624
9.444	454.925
9.449	457.304
9.454	455.594
9.459	455.090
9.464	455.053
9.469	457.860
9.474	458.384
9.479	455.285
9.484	457.623
9.489	458.774
9.494	459.658
9.499	461.140
9.504	463.780
9.509	466.040
9.514	468.505
9.519	470.934
9.524	469.416
9.529	469.928
9.534	472.408
9.539	471.326
9.544	468.889
9.549	468.533
9.554	467.125
9.559	469.451
9.564	468.141
9.569	467.371
9.574	465.170
9.579	466.512
9.584	466.633
9.589	464.217
9.594	462.058
9.599	460.542
9.604	459.436
9.609	459.070
9.614	458.376
9.619	455.730
9.624	454.499
9.629	457.611
9.634	459.104
9.639	460.657
9.644	462.500
9.649	465.315
9.654	462.931
9.659	461.341
9.664	460.702
9.669	463.362
9.674	462.975
9.679	461.713
9.684	461.529
9.689	459.360
9.694	458.994
9.699	456.354
9.704	458.962
9.709	456.586
9.714	456.116
9.719	456.335
9.724	459.211
9.729	457.062
9.734	457.187
9.739	455.668
9.744	453.266
9.749	452.376
9.754	450.888
9.759	450.592
9.764	453.700
9.769	452.149
9.774	451.750
9.779	453.951
9.784	456.835
9.789	454.662
9.794	453.772
9.799	452.734
9.804	450.808
9.809	447.800
9.814	448.805
9.819	449.106
9.824	449.600
9.829	448.906
9.834	449.681
9.839	446.847
9.844	449.310
9.849	447.034
9.854	450.037
9.859	449.660
9.864	452.380
9.869	451.503
9.874	448.685
9.879	451.470
9.884	451.446
9.889	450.771
9.894	451.514
9.899	448.992
9.904	450.632
9.909	451.891
9.914	454.207
9.919	455.748
9.924	456.260
9.929	457.611
9.934	457.361
9.939	455.891
9.944	453.367
9.949	452.971
9.954	450.088
9.959	448.313
9.964	450.325
9.969	451.752
9.974	448.802
9.979	450.239
9.984	452.034
9.989	450.166
9.994	447.761
[truncated: 1 more rows]
