# Supplementary material for: Chemometric Analysis of a Ternary Mixture of Caffeine, Quinic Acid, and Nicotinic Acid by Terahertz Spectroscopy
Source: ACS Omega. 2022 Sep 27;7(40):35783–91. doi: 10.1021/acsomega.2c03808 (PMC9558605; doi:10.1021/acsomega.2c03808)
Supplement: Supplementary file 2 — ao2c03808_si_002.zip [file ao2c03808_si_002.zip › data_and_codes/extended_data/id0-48_run001/fdp-0-1.csv]

0.000	-0.000
0.005	0.522
0.010	0.256
0.015	-0.607
0.020	0.612
0.025	0.355
0.030	0.202
0.035	-0.609
0.040	-0.091
0.045	0.934
0.050	3.236
0.055	2.088
0.060	2.192
0.065	3.762
0.070	3.970
0.075	4.855
0.080	4.894
0.085	3.790
0.090	2.051
0.095	2.316
0.100	3.687
0.105	5.445
0.110	4.705
0.115	4.906
0.120	5.789
0.125	6.649
0.130	7.715
0.135	8.123
0.140	7.771
0.145	8.056
0.150	8.228
0.155	8.418
0.160	8.412
0.165	8.559
0.170	8.889
0.175	9.244
0.180	9.294
0.185	9.491
0.190	9.892
0.195	10.013
0.200	10.267
0.205	10.558
0.210	10.760
0.215	11.039
0.220	11.309
0.225	11.805
0.230	11.946
0.235	11.965
0.240	12.106
0.245	12.475
0.250	12.552
0.255	12.805
0.260	13.065
0.265	13.359
0.270	13.694
0.275	13.694
0.280	13.925
0.285	14.231
0.290	14.453
0.295	14.638
0.300	15.039
0.305	15.112
0.310	15.200
0.315	15.404
0.320	15.667
0.325	15.947
0.330	16.077
0.335	16.247
0.340	16.492
0.345	16.804
0.350	16.932
0.355	17.205
0.360	17.447
0.365	17.675
0.370	17.835
0.375	18.043
0.380	18.235
0.385	18.486
0.390	18.722
0.395	18.945
0.400	19.176
0.405	19.318
0.410	19.475
0.415	19.672
0.420	19.941
0.425	20.098
0.430	20.308
0.435	20.572
0.440	20.762
0.445	20.859
0.450	21.088
0.455	21.359
0.460	21.554
0.465	21.772
0.470	21.944
0.475	22.203
0.480	22.439
0.485	22.629
0.490	22.823
0.495	23.089
0.500	23.295
0.505	23.461
0.510	23.684
0.515	23.965
0.520	24.199
0.525	24.353
0.530	24.584
0.535	24.839
0.540	25.134
0.545	25.419
0.550	25.843
0.555	25.024
0.560	25.175
0.565	25.514
0.570	25.839
0.575	26.108
0.580	26.331
0.585	26.539
0.590	26.810
0.595	27.060
0.600	27.287
0.605	27.509
0.610	27.724
0.615	27.965
0.620	28.129
0.625	28.332
0.630	28.574
0.635	28.812
0.640	28.969
0.645	29.180
0.650	29.416
0.655	29.589
0.660	29.796
0.665	29.996
0.670	30.200
0.675	30.395
0.680	30.588
0.685	30.781
0.690	31.021
0.695	31.197
0.700	31.407
0.705	31.664
0.710	31.862
0.715	32.074
0.720	32.317
0.725	32.545
0.730	32.782
0.735	33.015
0.740	33.293
0.745	33.690
0.750	33.230
0.755	33.307
0.760	33.653
0.765	33.899
0.770	34.110
0.775	34.343
0.780	34.565
0.785	34.780
0.790	34.957
0.795	35.150
0.800	35.401
0.805	35.580
0.810	35.761
0.815	35.993
0.820	36.210
0.825	36.395
0.830	36.606
0.835	36.808
0.840	37.042
0.845	37.259
0.850	37.424
0.855	37.648
0.860	37.889
0.865	38.065
0.870	38.273
0.875	38.490
0.880	38.700
0.885	38.886
0.890	39.087
0.895	39.303
0.900	39.517
0.905	39.681
0.910	39.906
0.915	40.111
0.920	40.290
0.925	40.485
0.930	40.723
0.935	40.951
0.940	41.142
0.945	41.347
0.950	41.576
0.955	41.827
0.960	42.024
0.965	42.277
0.970	42.514
0.975	42.757
0.980	43.069
0.985	43.040
0.990	42.985
0.995	43.271
1.000	43.508
1.005	43.756
1.010	44.030
1.015	44.209
1.020	44.424
1.025	44.696
1.030	44.902
1.035	45.095
1.040	45.342
1.045	45.580
1.050	45.814
1.055	46.072
1.060	46.338
1.065	46.643
1.070	46.936
1.075	47.273
1.080	47.717
1.085	48.301
1.090	49.186
1.095	49.300
1.100	46.203
1.105	47.273
1.110	47.706
1.115	47.251
1.120	47.783
1.125	48.252
1.130	48.656
1.135	49.058
1.140	49.477
1.145	50.019
1.150	50.431
1.155	51.060
1.160	50.659
1.165	47.609
1.170	48.676
1.175	49.355
1.180	49.867
1.185	50.259
1.190	50.664
1.195	51.102
1.200	51.593
1.205	51.720
1.210	50.997
1.215	51.502
1.220	52.030
1.225	52.435
1.230	51.649
1.235	52.069
1.240	52.403
1.245	52.698
1.250	53.042
1.255	53.228
1.260	53.475
1.265	53.767
1.270	53.984
1.275	54.175
1.280	54.414
1.285	54.642
1.290	54.886
1.295	55.092
1.300	55.287
1.305	55.585
1.310	55.818
1.315	56.051
1.320	56.211
1.325	56.409
1.330	56.615
1.335	56.837
1.340	57.082
1.345	57.308
1.350	57.490
1.355	57.662
1.360	57.940
1.365	58.143
1.370	58.342
1.375	58.605
1.380	58.886
1.385	59.117
1.390	59.441
1.395	59.825
1.400	60.362
1.405	61.145
1.410	62.061
1.415	64.829
1.420	65.538
1.425	66.022
1.430	66.422
1.435	66.767
1.440	67.016
1.445	67.288
1.450	67.558
1.455	67.816
1.460	68.063
1.465	68.282
1.470	68.538
1.475	68.773
1.480	68.962
1.485	69.195
1.490	69.430
1.495	69.628
1.500	69.828
1.505	70.070
1.510	70.284
1.515	70.507
1.520	70.737
1.525	70.971
1.530	71.241
1.535	71.460
1.540	71.690
1.545	71.944
1.550	72.178
1.555	72.419
1.560	72.700
1.565	72.969
1.570	73.220
1.575	73.500
1.580	73.796
1.585	74.118
1.590	74.472
1.595	75.011
1.600	75.363
1.605	74.025
1.610	74.553
1.615	75.043
1.620	75.482
1.625	75.864
1.630	76.289
1.635	76.755
1.640	77.307
1.645	77.973
1.650	78.966
1.655	80.152
1.660	80.579
1.665	80.785
1.670	81.137
1.675	78.860
1.680	80.719
1.685	81.864
1.690	82.790
1.695	83.599
1.700	84.476
1.705	85.718
1.710	87.241
1.715	88.585
1.720	91.209
1.725	94.077
1.730	95.231
1.735	95.979
1.740	96.577
1.745	97.087
1.750	97.545
1.755	98.045
1.760	98.386
1.765	98.098
1.770	98.513
1.775	98.929
1.780	99.346
1.785	99.803
1.790	100.462
1.795	100.510
1.800	99.136
1.805	99.711
1.810	100.182
1.815	100.544
1.820	100.872
1.825	101.192
1.830	101.490
1.835	101.784
1.840	102.108
1.845	102.440
1.850	102.808
1.855	103.273
1.860	104.082
1.865	104.257
1.870	107.099
1.875	108.347
1.880	109.066
1.885	109.538
1.890	109.968
1.895	110.362
1.900	110.754
1.905	111.180
1.910	111.750
1.915	112.354
1.920	110.080
1.925	110.465
1.930	111.088
1.935	111.570
1.940	111.935
1.945	112.245
1.950	112.549
1.955	112.813
1.960	113.072
1.965	113.329
1.970	113.580
1.975	113.839
1.980	114.105
1.985	114.355
1.990	114.625
1.995	114.886
2.000	115.151
2.005	115.435
2.010	115.759
2.015	115.970
2.020	116.138
2.025	116.493
2.030	116.891
2.035	117.516
2.040	117.612
2.045	116.357
2.050	116.913
2.055	117.355
2.060	117.737
2.065	118.147
2.070	118.702
2.075	118.160
2.080	118.085
2.085	118.488
2.090	118.824
2.095	119.094
2.100	119.350
2.105	119.584
2.110	119.799
2.115	120.037
2.120	120.283
2.125	120.541
2.130	120.835
2.135	121.180
2.140	121.562
2.145	121.999
2.150	122.596
2.155	123.621
2.160	124.735
2.165	127.128
2.170	126.244
2.175	127.491
2.180	128.444
2.185	129.391
2.190	130.621
2.195	130.129
2.200	127.002
2.205	128.407
2.210	129.562
2.215	130.792
2.220	130.258
2.225	133.349
2.230	134.893
2.235	135.681
2.240	136.369
2.245	136.884
2.250	137.497
2.255	138.445
2.260	138.964
2.265	136.885
2.270	139.961
2.275	141.781
2.280	142.567
2.285	143.120
2.290	143.552
2.295	143.940
2.300	144.319
2.305	144.659
2.310	145.008
2.315	145.481
2.320	145.612
2.325	145.966
2.330	146.380
2.335	146.858
2.340	147.584
2.345	147.772
2.350	146.572
2.355	147.285
2.360	148.150
2.365	148.795
2.370	147.452
2.375	148.276
2.380	149.226
2.385	150.386
2.390	151.296
2.395	149.945
2.400	152.767
2.405	153.911
2.410	154.669
2.415	155.264
2.420	155.733
2.425	156.345
2.430	156.475
2.435	156.848
2.440	157.343
2.445	157.900
2.450	158.367
2.455	159.454
2.460	160.237
2.465	158.473
2.470	161.488
2.475	162.858
2.480	163.650
2.485	164.244
2.490	164.726
2.495	165.138
2.500	165.506
2.505	165.840
2.510	166.154
2.515	166.475
2.520	166.753
2.525	167.090
2.530	167.399
2.535	167.686
2.540	168.009
2.545	168.320
2.550	168.605
2.555	168.913
2.560	169.243
2.565	169.691
2.570	169.787
2.575	170.081
2.580	170.505
2.585	170.905
2.590	171.335
2.595	171.794
2.600	172.300
2.605	172.862
2.610	173.537
2.615	174.390
2.620	175.489
2.625	177.088
2.630	178.150
2.635	177.376
2.640	179.208
2.645	178.316
2.650	176.556
2.655	179.286
2.660	181.573
2.665	181.948
2.670	182.450
2.675	183.574
2.680	184.725
2.685	185.651
2.690	183.840
2.695	184.786
2.700	185.476
2.705	186.057
2.710	186.598
2.715	187.072
2.720	187.557
2.725	187.974
2.730	188.473
2.735	188.900
2.740	189.464
2.745	189.948
2.750	190.587
2.755	191.446
2.760	192.921
2.765	194.021
2.770	196.018
2.775	196.888
2.780	197.842
2.785	194.840
2.790	197.080
2.795	198.337
2.800	199.495
2.805	200.282
2.810	201.222
2.815	201.725
2.820	202.281
2.825	202.734
2.830	203.186
2.835	203.693
2.840	204.089
2.845	204.559
2.850	204.955
2.855	205.382
2.860	205.882
2.865	206.330
2.870	207.000
2.875	208.128
2.880	208.504
2.885	207.353
2.890	210.334
2.895	211.745
2.900	212.590
2.905	213.353
2.910	213.859
2.915	214.382
2.920	214.751
2.925	215.322
2.930	215.805
2.935	216.368
2.940	216.972
2.945	217.405
2.950	218.202
2.955	219.256
2.960	220.866
2.965	222.334
2.970	223.472
2.975	222.667
2.980	219.666
2.985	221.979
2.990	223.861
2.995	225.518
3.000	228.062
3.005	229.558
3.010	232.043
3.015	232.575
3.020	231.566
3.025	234.411
3.030	231.517
3.035	232.909
3.040	234.576
3.045	235.346
3.050	232.756
3.055	233.741
3.060	234.696
3.065	235.488
3.070	236.253
3.075	236.516
3.080	237.172
3.085	237.720
3.090	238.136
3.095	238.228
3.100	238.828
3.105	239.413
3.110	239.883
3.115	240.760
3.120	241.484
3.125	242.561
3.130	243.291
3.135	243.489
3.140	240.955
3.145	243.734
3.150	245.047
3.155	246.862
3.160	248.267
3.165	248.291
3.170	246.233
3.175	243.328
3.180	245.540
3.185	244.965
3.190	246.059
3.195	246.877
3.200	247.388
3.205	248.246
3.210	249.100
3.215	248.194
3.220	248.928
3.225	250.237
3.230	250.809
3.235	253.441
3.240	255.037
3.245	255.663
3.250	256.321
3.255	256.708
3.260	257.173
3.265	257.668
3.270	258.046
3.275	258.398
3.280	258.689
3.285	258.963
3.290	259.331
3.295	259.668
3.300	260.046
3.305	260.442
3.310	260.789
3.315	261.675
3.320	262.353
3.325	263.146
3.330	264.033
3.335	262.463
3.340	262.465
3.345	265.031
3.350	265.880
3.355	266.602
3.360	267.017
3.365	267.729
3.370	268.209
3.375	268.609
3.380	268.820
3.385	269.182
3.390	269.396
3.395	269.858
3.400	270.069
3.405	270.129
3.410	270.821
3.415	270.862
3.420	271.205
3.425	271.570
3.430	271.948
3.435	272.303
3.440	272.222
3.445	272.591
3.450	272.986
3.455	273.342
3.460	273.518
3.465	274.066
3.470	274.125
3.475	274.490
3.480	274.799
3.485	275.161
3.490	275.524
3.495	276.159
3.500	275.728
3.505	276.076
3.510	276.033
3.515	276.400
3.520	276.809
3.525	277.112
3.530	277.710
3.535	278.876
3.540	279.090
3.545	281.691
3.550	284.011
3.555	283.934
3.560	285.113
3.565	285.464
3.570	285.384
3.575	286.535
3.580	286.770
3.585	287.708
3.590	289.219
3.595	286.556
3.600	283.518
3.605	281.823
3.610	282.490
3.615	280.285
3.620	278.707
3.625	276.524
3.630	276.830
3.635	277.645
3.640	274.975
3.645	276.073
3.650	278.106
3.655	278.346
3.660	280.214
3.665	280.097
3.670	280.192
3.675	282.891
3.680	281.140
3.685	281.729
3.690	279.703
3.695	280.224
3.700	279.294
3.705	280.681
3.710	282.293
3.715	281.905
3.720	284.012
3.725	283.763
3.730	282.948
3.735	283.028
3.740	282.861
3.745	285.535
3.750	285.244
3.755	286.664
3.760	286.171
3.765	286.130
3.770	287.437
3.775	288.922
3.780	288.835
3.785	288.869
3.790	289.853
3.795	291.326
3.800	289.082
3.805	291.014
3.810	294.018
3.815	295.649
3.820	297.949
3.825	295.189
3.830	295.762
3.835	295.199
3.840	296.953
3.845	298.776
3.850	299.041
3.855	299.711
3.860	299.458
3.865	300.749
3.870	300.028
3.875	301.058
3.880	299.524
3.885	302.193
3.890	303.387
3.895	303.674
3.900	303.470
3.905	304.185
3.910	304.820
3.915	305.268
3.920	305.263
3.925	304.890
3.930	305.558
3.935	305.585
3.940	306.637
3.945	308.433
3.950	309.405
3.955	312.408
3.960	314.480
3.965	314.791
3.970	314.201
3.975	313.924
3.980	314.156
3.985	316.238
3.990	318.163
3.995	317.692
4.000	316.456
4.005	315.744
4.010	318.199
4.015	315.920
4.020	316.072
4.025	319.119
4.030	319.453
4.035	319.492
4.040	320.504
4.045	320.326
4.050	320.248
4.055	321.130
4.060	320.474
4.065	322.687
4.070	321.901
4.075	323.024
4.080	323.173
4.085	323.251
4.090	320.624
4.095	319.416
4.100	317.744
4.105	319.222
4.110	319.348
4.115	317.553
4.120	314.600
4.125	314.918
4.130	314.534
4.135	314.367
4.140	313.426
4.145	316.327
4.150	314.857
4.155	316.043
4.160	316.884
4.165	315.194
4.170	312.602
4.175	311.424
4.180	313.049
4.185	310.204
4.190	308.137
4.195	310.894
4.200	308.087
4.205	305.052
4.210	301.937
4.215	301.851
4.220	298.937
4.225	301.004
4.230	302.422
4.235	301.786
4.240	302.717
4.245	300.313
4.250	300.145
4.255	301.948
4.260	303.497
4.265	304.503
4.270	305.003
4.275	302.820
4.280	301.101
4.285	302.778
4.290	302.867
4.295	302.251
4.300	299.230
4.305	302.321
4.310	301.909
4.315	302.960
4.320	300.830
4.325	303.834
4.330	302.647
4.335	299.578
4.340	296.922
4.345	293.990
4.350	294.217
4.355	292.340
4.360	293.369
4.365	292.074
4.370	289.641
4.375	290.601
4.380	292.821
4.385	291.630
4.390	291.848
4.395	294.376
4.400	294.611
4.405	295.450
4.410	298.473
4.415	297.401
4.420	298.620
4.425	300.726
4.430	299.033
4.435	297.207
4.440	299.840
4.445	301.372
4.450	298.338
4.455	297.492
4.460	297.670
4.465	297.164
4.470	295.111
4.475	294.541
4.480	292.220
4.485	292.125
4.490	289.489
4.495	287.739
4.500	285.140
4.505	284.679
4.510	282.185
4.515	281.647
4.520	282.882
4.525	285.858
4.530	287.265
4.535	290.082
4.540	291.952
4.545	290.196
4.550	291.404
4.555	293.286
4.560	291.663
4.565	294.578
4.570	294.075
4.575	292.497
4.580	290.761
4.585	293.228
4.590	292.751
4.595	295.032
4.600	298.147
4.605	299.973
4.610	299.988
4.615	297.013
4.620	296.224
4.625	298.121
4.630	297.034
4.635	298.923
4.640	299.105
4.645	301.557
4.650	300.656
4.655	298.281
4.660	298.865
4.665	296.341
4.670	299.156
4.675	296.131
4.680	297.990
4.685	298.971
4.690	302.074
4.695	299.052
4.700	298.554
4.705	300.790
4.710	302.666
4.715	301.580
4.720	300.546
4.725	299.743
4.730	300.562
4.735	300.751
4.740	300.407
4.745	301.809
4.750	298.784
4.755	298.997
4.760	296.887
4.765	299.471
4.770	297.494
4.775	294.541
4.780	296.478
4.785	294.215
4.790	294.970
4.795	292.812
4.800	290.116
4.805	287.760
4.810	290.601
4.815	292.673
4.820	289.820
4.825	288.469
4.830	286.092
4.835	289.150
4.840	288.429
4.845	291.094
4.850	290.102
4.855	288.352
4.860	289.086
4.865	291.819
4.870	290.205
4.875	287.213
4.880	287.380
4.885	285.331
4.890	283.574
4.895	282.513
4.900	281.871
4.905	279.527
4.910	282.662
4.915	279.546
4.920	279.149
4.925	277.385
4.930	276.935
4.935	276.795
4.940	275.509
4.945	275.931
4.950	278.771
4.955	275.889
4.960	273.146
4.965	274.887
4.970	275.956
4.975	275.268
4.980	274.612
4.985	273.276
4.990	270.763
4.995	268.310
5.000	269.323
5.005	267.889
5.010	267.531
5.015	266.597
5.020	268.093
5.025	268.456
5.030	268.774
5.035	269.664
5.040	267.089
5.045	266.465
5.050	265.264
5.055	264.053
5.060	262.144
5.065	261.024
5.070	262.826
5.075	264.943
5.080	265.110
5.085	266.657
5.090	265.179
5.095	267.643
5.100	266.681
5.105	265.222
5.110	265.509
5.115	262.820
5.120	262.034
5.125	261.690
5.130	262.937
5.135	262.308
5.140	259.476
5.145	256.431
5.150	256.202
5.155	254.568
5.160	257.603
5.165	257.866
5.170	258.139
5.175	256.212
5.180	259.257
5.185	257.949
5.190	257.465
5.195	260.050
5.200	262.986
5.205	262.645
5.210	263.130
5.215	263.253
5.220	264.816
5.225	264.894
5.230	265.123
5.235	262.388
5.240	259.756
5.245	262.153
5.250	262.827
5.255	264.094
5.260	264.027
5.265	263.320
5.270	266.331
5.275	267.956
5.280	270.142
5.285	271.331
5.290	270.976
5.295	271.026
5.300	273.277
5.305	270.758
5.310	272.241
5.315	271.946
5.320	274.740
5.325	277.444
5.330	279.162
5.335	278.733
5.340	279.835
5.345	278.113
5.350	280.191
5.355	278.374
5.360	279.151
5.365	281.874
5.370	280.248
5.375	280.891
5.380	283.557
5.385	282.013
5.390	281.122
5.395	284.035
5.400	282.547
5.405	281.344
5.410	281.990
5.415	283.770
5.420	285.386
5.425	284.432
5.430	282.157
5.435	281.260
5.440	279.909
5.445	280.668
5.450	279.109
5.455	277.776
5.460	278.760
5.465	277.863
5.470	278.616
5.475	276.280
5.480	274.169
5.485	274.468
5.490	274.961
5.495	275.985
5.500	276.596
5.505	276.869
5.510	279.594
5.515	280.050
5.520	280.272
5.525	281.755
5.530	281.670
5.535	283.233
5.540	284.410
5.545	286.979
5.550	289.710
5.555	292.200
5.560	293.956
5.565	293.768
5.570	294.941
5.575	296.389
5.580	297.383
5.585	298.859
5.590	296.743
5.595	298.493
5.600	297.386
5.605	297.037
5.610	295.185
5.615	297.043
5.620	297.458
5.625	295.285
5.630	295.837
5.635	294.640
5.640	294.732
5.645	294.699
5.650	292.768
5.655	292.394
5.660	291.054
5.665	290.646
5.670	291.638
5.675	292.541
5.680	292.810
5.685	293.714
5.690	293.790
5.695	290.765
5.700	291.416
5.705	289.859
5.710	292.112
5.715	289.101
5.720	287.713
5.725	286.329
5.730	284.942
5.735	282.768
5.740	282.504
5.745	284.568
5.750	283.606
5.755	285.914
5.760	283.478
5.765	285.314
5.770	283.380
5.775	282.545
5.780	285.638
5.785	285.602
5.790	284.861
5.795	285.054
5.800	286.344
5.805	286.553
5.810	288.895
5.815	286.823
5.820	287.499
5.825	287.133
5.830	288.315
5.835	287.166
5.840	286.909
5.845	288.911
5.850	291.145
5.855	292.420
5.860	290.372
5.865	289.997
5.870	287.427
5.875	286.352
5.880	283.278
5.885	283.434
5.890	284.074
5.895	286.685
5.900	284.291
5.905	281.603
5.910	279.215
5.915	278.372
5.920	281.466
5.925	279.363
5.930	276.263
5.935	276.838
5.940	277.316
5.945	278.699
5.950	280.208
5.955	278.533
5.960	275.823
5.965	274.363
5.970	273.292
5.975	273.217
5.980	273.493
5.985	273.202
5.990	270.884
5.995	269.070
6.000	269.001
6.005	271.098
6.010	271.130
6.015	268.814
6.020	268.466
6.025	266.458
6.030	264.913
6.035	264.433
6.040	265.372
6.045	265.079
6.050	263.340
6.055	260.913
6.060	261.891
6.065	262.217
6.070	263.496
6.075	265.011
6.080	262.690
6.085	262.345
6.090	261.783
6.095	260.157
6.100	258.517
6.105	261.158
6.110	260.044
6.115	258.994
6.120	257.115
6.125	256.925
6.130	254.758
6.135	255.494
6.140	257.801
6.145	256.297
6.150	253.611
6.155	251.437
6.160	253.611
6.165	253.706
6.170	251.028
6.175	254.082
6.180	251.820
6.185	253.246
6.190	252.056
6.195	252.293
6.200	251.082
6.205	250.192
6.210	247.587
6.215	248.000
6.220	245.022
6.225	244.209
6.230	247.331
6.235	246.023
6.240	243.073
6.245	245.423
6.250	248.062
6.255	248.912
6.260	250.229
6.265	250.629
6.270	248.653
6.275	249.984
6.280	247.491
6.285	249.405
6.290	250.095
6.295	247.588
6.300	244.994
6.305	247.428
6.310	245.813
6.315	248.269
6.320	249.611
6.325	246.893
6.330	245.755
6.335	247.675
6.340	247.112
6.345	244.957
6.350	242.504
6.355	245.453
6.360	246.629
6.365	244.424
6.370	243.709
6.375	244.229
6.380	243.036
6.385	241.846
6.390	241.440
6.395	239.524
6.400	241.669
6.405	242.274
6.410	243.706
6.415	241.564
6.420	240.665
6.425	241.833
6.430	239.543
6.435	238.873
6.440	240.878
6.445	238.307
6.450	237.957
6.455	238.187
6.460	240.415
6.465	240.560
6.470	240.377
6.475	239.451
6.480	240.834
6.485	243.151
6.490	244.934
6.495	243.290
6.500	243.904
6.505	242.846
6.510	242.923
6.515	241.045
6.520	243.425
6.525	241.318
6.530	240.169
6.535	241.227
6.540	238.873
6.545	240.778
6.550	241.659
6.555	240.494
6.560	242.807
6.565	245.712
6.570	248.086
6.575	250.878
6.580	251.142
6.585	254.217
6.590	255.772
6.595	255.225
6.600	257.652
6.605	255.362
6.610	257.972
6.615	257.514
6.620	257.449
6.625	255.842
6.630	255.608
6.635	254.876
6.640	257.114
6.645	256.931
6.650	259.684
6.655	258.259
6.660	258.013
6.665	255.970
6.670	258.822
6.675	259.273
6.680	261.776
6.685	264.331
6.690	261.358
6.695	263.704
6.700	266.428
6.705	265.958
6.710	263.224
6.715	265.157
6.720	265.912
6.725	265.313
6.730	267.268
6.735	270.065
6.740	268.731
6.745	266.247
6.750	264.302
6.755	263.911
6.760	261.175
6.765	260.925
6.770	263.497
6.775	266.491
6.780	263.610
6.785	261.422
6.790	263.612
6.795	265.770
6.800	267.606
6.805	266.616
6.810	264.784
6.815	263.863
6.820	265.421
6.825	265.334
6.830	263.894
6.835	262.578
6.840	264.651
6.845	266.608
6.850	268.374
6.855	266.599
6.860	264.317
6.865	264.345
6.870	267.213
6.875	267.266
6.880	266.567
6.885	269.314
6.890	271.329
6.895	273.397
6.900	273.800
6.905	272.078
6.910	271.144
6.915	268.495
6.920	268.883
6.925	271.812
6.930	269.540
6.935	272.225
6.940	274.062
6.945	271.289
6.950	271.781
6.955	272.096
6.960	269.930
6.965	270.038
6.970	269.101
6.975	267.821
6.980	266.706
6.985	267.489
6.990	269.900
6.995	271.436
7.000	269.052
7.005	270.823
7.010	273.556
7.015	275.183
7.020	273.184
7.025	274.685
7.030	271.748
7.035	270.486
7.040	268.813
7.045	268.860
7.050	267.113
7.055	267.643
7.060	269.404
7.065	270.053
7.070	271.969
7.075	269.170
7.080	266.407
7.085	264.054
7.090	265.704
7.095	265.402
7.100	262.542
7.105	260.316
7.110	260.775
7.115	263.907
7.120	265.736
7.125	266.563
7.130	266.345
7.135	269.190
7.140	269.200
7.145	270.760
7.150	272.267
7.155	270.551
7.160	271.914
7.165	273.949
7.170	276.680
7.175	275.510
7.180	273.281
7.185	272.854
7.190	274.868
7.195	273.504
7.200	274.117
7.205	273.353
7.210	274.580
7.215	276.180
7.220	276.025
7.225	276.162
7.230	276.908
7.235	279.884
7.240	281.536
7.245	280.292
7.250	283.391
7.255	281.172
7.260	283.158
7.265	283.575
7.270	281.365
7.275	282.572
7.280	285.269
7.285	284.672
7.290	284.221
7.295	284.658
7.300	281.715
7.305	281.809
7.310	281.934
7.315	284.390
7.320	283.982
7.325	284.879
7.330	286.802
7.335	289.210
7.340	291.694
7.345	288.905
7.350	286.433
7.355	289.255
7.360	287.685
7.365	289.363
7.370	291.785
7.375	293.779
7.380	296.585
7.385	298.416
7.390	301.463
7.395	299.853
7.400	298.929
7.405	296.004
7.410	296.732
7.415	293.865
7.420	294.626
7.425	294.177
7.430	295.953
7.435	294.825
7.440	294.618
7.445	292.343
7.450	290.377
7.455	292.411
7.460	290.109
7.465	288.600
7.470	286.717
7.475	284.685
7.480	282.876
7.485	281.776
7.490	284.259
7.495	286.386
7.500	287.415
7.505	290.380
7.510	291.962
7.515	291.742
7.520	289.120
7.525	292.249
7.530	290.774
7.535	291.566
7.540	293.536
7.545	295.927
7.550	298.798
7.555	296.953
7.560	296.268
7.565	294.271
7.570	293.520
7.575	290.732
7.580	293.470
7.585	292.482
7.590	289.927
7.595	290.514
7.600	291.701
7.605	291.175
7.610	293.490
7.615	295.102
7.620	292.154
7.625	292.235
7.630	293.809
7.635	291.126
7.640	289.098
7.645	292.213
7.650	291.033
7.655	288.843
7.660	287.037
7.665	285.738
7.670	284.821
7.675	287.778
7.680	289.681
7.685	291.975
7.690	293.359
7.695	291.384
7.700	293.740
7.705	296.097
7.710	293.069
7.715	291.426
7.720	291.253
7.725	288.381
7.730	290.937
7.735	290.222
7.740	290.712
7.745	289.652
7.750	289.675
7.755	286.931
7.760	286.957
7.765	287.879
7.770	286.066
7.775	284.834
7.780	282.687
7.785	281.567
7.790	279.701
7.795	281.457
7.800	279.577
7.805	276.869
7.810	274.142
7.815	271.628
7.820	270.747
7.825	267.797
7.830	268.577
7.835	268.555
7.840	265.808
7.845	267.136
7.850	266.700
7.855	268.221
7.860	266.300
7.865	264.701
7.870	262.627
7.875	261.778
7.880	263.503
7.885	261.085
7.890	261.343
7.895	258.687
7.900	256.474
7.905	253.344
7.910	255.811
7.915	257.191
7.920	257.639
7.925	258.776
7.930	257.471
7.935	259.830
7.940	259.043
7.945	258.869
7.950	258.586
7.955	258.639
7.960	256.603
7.965	256.230
7.970	258.671
7.975	259.065
7.980	260.161
7.985	257.272
7.990	257.021
7.995	258.956
8.000	257.153
8.005	259.788
8.010	262.706
8.015	264.663
8.020	264.824
8.025	264.300
8.030	266.028
8.035	268.221
8.040	265.115
8.045	265.512
8.050	262.785
8.055	265.665
8.060	263.449
8.065	265.896
8.070	267.871
8.075	268.588
8.080	268.080
8.085	265.511
8.090	263.612
8.095	260.983
8.100	262.978
8.105	261.204
8.110	264.295
8.115	263.422
8.120	263.689
8.125	264.921
8.130	263.598
8.135	266.403
8.140	269.071
8.145	268.236
8.150	265.621
8.155	262.502
8.160	260.016
8.165	259.827
8.170	260.900
8.175	262.995
8.180	263.358
8.185	263.210
8.190	262.243
8.194	263.954
8.199	265.492
8.204	263.557
8.209	261.708
8.214	262.121
8.219	261.902
8.224	262.410
8.229	261.264
8.234	262.651
8.239	259.568
8.244	261.701
8.249	263.965
8.254	263.963
8.259	266.136
8.264	266.685
8.269	267.047
8.274	266.362
8.279	265.106
8.284	265.415
8.289	264.452
8.294	261.970
8.299	264.555
8.304	266.546
8.309	269.121
8.314	270.733
8.319	270.601
8.324	271.884
8.329	269.120
8.334	266.084
8.339	267.825
8.344	265.437
8.349	266.736
8.354	269.112
8.359	269.738
8.364	270.471
8.369	269.429
8.374	271.972
8.379	274.672
8.384	272.038
8.389	273.715
8.394	272.350
8.399	271.527
8.404	273.183
8.409	272.617
8.414	273.698
8.419	273.155
8.424	270.142
8.429	268.334
8.434	269.308
8.439	267.604
8.444	267.996
8.449	270.266
8.454	272.156
8.459	274.154
8.464	277.044
8.469	277.413
8.474	279.518
8.479	279.995
8.484	277.465
8.489	278.034
8.494	280.647
8.499	277.978
8.504	276.198
8.509	278.206
8.514	278.494
8.519	277.190
8.524	276.689
8.529	274.564
8.534	273.754
8.539	274.882
8.544	277.290
8.549	278.227
8.554	278.368
8.559	276.092
8.564	276.320
8.569	276.435
8.574	276.630
8.579	276.029
8.584	276.800
8.589	279.342
8.594	281.004
8.599	279.522
8.604	279.674
8.609	280.801
8.614	280.766
8.619	280.209
8.624	280.998
8.629	282.079
8.634	281.990
8.639	283.541
8.644	283.357
8.649	283.016
8.654	283.722
8.659	284.633
8.664	284.428
8.669	287.331
8.674	289.856
8.679	292.105
8.684	290.090
8.689	292.948
8.694	290.180
8.699	292.326
8.704	290.906
8.709	289.423
8.714	290.672
8.719	290.003
8.724	292.161
8.729	293.105
8.734	290.925
8.739	290.188
8.744	289.537
8.749	287.283
8.754	290.065
8.759	287.448
8.764	284.623
8.769	286.963
8.774	287.103
8.779	285.900
8.784	283.058
8.789	282.750
8.794	285.190
8.799	283.705
8.804	285.410
8.809	285.609
8.814	284.904
8.819	287.265
8.824	289.084
8.829	287.298
8.834	285.552
8.839	288.367
8.844	286.094
8.849	283.685
8.854	281.273
8.859	281.143
8.864	281.188
8.869	281.882
8.874	280.004
8.879	279.707
8.884	281.903
8.889	280.447
8.894	278.406
8.899	277.867
8.904	277.646
8.909	280.011
8.914	277.812
8.919	275.961
8.924	273.289
8.929	273.135
8.934	272.620
8.939	269.778
8.944	272.549
8.949	271.571
8.954	269.551
8.959	266.714
8.964	266.376
8.969	268.186
8.974	270.427
8.979	271.868
8.984	269.659
8.989	268.817
8.994	270.718
8.999	268.772
9.004	271.408
9.009	273.026
9.014	275.111
9.019	275.722
9.024	274.819
9.029	276.707
9.034	277.292
9.039	274.421
9.044	272.997
9.049	271.409
9.054	269.554
9.059	269.367
9.064	271.880
9.069	273.263
9.074	272.716
9.079	273.526
9.084	274.300
9.089	275.265
9.094	276.853
9.099	276.008
9.104	278.267
9.109	275.676
9.114	273.780
9.119	272.405
9.124	273.836
9.129	271.328
9.134	271.560
9.139	268.938
9.144	267.282
9.149	268.719
9.154	271.841
9.159	270.730
9.164	268.964
9.169	268.297
9.174	267.999
9.179	268.598
9.184	267.233
9.189	270.363
9.194	268.895
9.199	268.562
9.204	267.049
9.209	265.684
9.214	264.987
9.219	265.416
9.224	266.961
9.229	269.817
9.234	272.632
9.239	275.035
9.244	277.541
9.249	276.785
9.254	274.535
9.259	273.435
9.264	273.195
9.269	273.246
9.274	274.066
9.279	276.958
9.284	276.722
9.289	279.306
9.294	277.562
9.299	276.687
9.304	274.049
9.309	273.058
9.314	272.741
9.319	273.904
9.324	272.562
9.329	271.585
9.334	269.043
9.339	268.502
9.344	267.355
9.349	269.961
9.354	269.898
9.359	267.624
9.364	268.136
9.369	267.248
9.374	265.592
9.379	264.663
9.384	262.292
9.389	262.028
9.394	261.382
9.399	260.865
9.404	258.907
9.409	256.520
9.414	255.172
9.419	253.791
9.424	252.412
9.429	250.256
9.434	251.886
9.439	252.204
9.444	254.463
9.449	257.073
9.454	258.391
9.459	259.468
9.464	258.535
9.469	255.438
9.474	255.115
9.479	257.103
9.484	258.767
9.489	255.977
9.494	258.591
9.499	259.288
9.504	256.815
9.509	258.462
9.514	256.199
9.519	254.156
9.524	256.262
9.529	256.991
9.534	257.265
9.539	258.848
9.544	258.870
9.549	259.717
9.554	260.936
9.559	258.866
9.564	257.611
9.569	256.985
9.574	259.063
9.579	262.078
9.584	262.822
9.589	261.054
9.594	263.447
9.599	265.858
9.604	268.865
9.609	270.142
9.614	267.921
9.619	268.242
9.624	265.502
9.629	263.623
9.634	264.262
9.639	264.837
9.644	266.808
9.649	265.459
9.654	268.550
9.659	271.356
9.664	271.253
9.669	273.222
9.674	273.697
9.679	272.820
9.684	272.280
9.689	271.941
9.694	272.278
9.699	271.912
9.704	272.645
9.709	274.884
9.714	274.497
9.719	276.503
9.724	277.831
9.729	277.366
9.734	279.406
9.739	281.552
9.744	283.249
9.749	281.627
9.754	279.803
9.759	281.831
9.764	282.375
9.769	282.088
9.774	280.091
9.779	277.486
9.784	275.455
9.789	275.060
9.794	273.865
9.799	273.641
9.804	272.127
9.809	269.052
9.814	270.473
9.819	270.734
9.824	272.786
9.829	270.476
9.834	273.026
9.839	272.496
9.844	270.291
9.849	269.577
9.854	270.863
9.859	267.918
9.864	267.041
9.869	264.861
9.874	267.227
9.879	264.336
9.884	265.247
9.889	264.545
9.894	265.117
9.899	267.922
9.904	267.256
9.909	268.340
9.914	269.449
9.919	272.318
9.924	273.947
9.929	275.425
9.934	277.429
9.939	275.293
9.944	273.432
9.949	274.218
9.954	276.458
9.959	277.133
9.964	278.578
9.969	276.928
9.974	274.088
9.979	277.189
9.984	278.734
9.989	277.875
9.994	277.294
[truncated: 1 more rows]
