# Supplementary material for: Chemometric Analysis of a Ternary Mixture of Caffeine, Quinic Acid, and Nicotinic Acid by Terahertz Spectroscopy
Source: ACS Omega. 2022 Sep 27;7(40):35783–91. doi: 10.1021/acsomega.2c03808 (PMC9558605; doi:10.1021/acsomega.2c03808)
Supplement: Supplementary file 2 — ao2c03808_si_002.zip [file ao2c03808_si_002.zip › data_and_codes/extended_data/id0-48_run001/fdp-0-2.csv]

0.000	-0.000
0.005	0.388
0.010	0.192
0.015	-0.597
0.020	0.630
0.025	0.247
0.030	0.234
0.035	-0.482
0.040	-0.060
0.045	0.816
0.050	3.176
0.055	1.854
0.060	1.390
0.065	3.583
0.070	3.695
0.075	4.595
0.080	4.953
0.085	7.792
0.090	8.162
0.095	9.283
0.100	10.272
0.105	11.283
0.110	10.655
0.115	10.774
0.120	11.447
0.125	12.243
0.130	13.419
0.135	13.692
0.140	13.225
0.145	13.199
0.150	13.167
0.155	13.219
0.160	13.142
0.165	13.385
0.170	13.794
0.175	14.088
0.180	14.185
0.185	14.481
0.190	14.816
0.195	14.876
0.200	15.074
0.205	15.326
0.210	15.446
0.215	15.616
0.220	15.823
0.225	16.254
0.230	16.338
0.235	16.274
0.240	16.433
0.245	16.776
0.250	16.824
0.255	17.088
0.260	17.328
0.265	17.567
0.270	17.830
0.275	17.782
0.280	17.977
0.285	18.222
0.290	18.388
0.295	18.519
0.300	18.891
0.305	18.941
0.310	19.007
0.315	19.173
0.320	19.405
0.325	19.654
0.330	19.762
0.335	19.903
0.340	20.087
0.345	20.333
0.350	20.409
0.355	20.635
0.360	20.819
0.365	20.982
0.370	21.086
0.375	21.257
0.380	21.402
0.385	21.611
0.390	21.806
0.395	21.989
0.400	22.189
0.405	22.302
0.410	22.436
0.415	22.603
0.420	22.836
0.425	22.961
0.430	23.140
0.435	23.368
0.440	23.510
0.445	23.556
0.450	23.750
0.455	23.969
0.460	24.108
0.465	24.280
0.470	24.399
0.475	24.605
0.480	24.795
0.485	24.932
0.490	25.084
0.495	25.308
0.500	25.472
0.505	25.599
0.510	25.786
0.515	26.030
0.520	26.228
0.525	26.348
0.530	26.545
0.535	26.757
0.540	27.013
0.545	27.257
0.550	27.632
0.555	26.842
0.560	26.958
0.565	27.242
0.570	27.518
0.575	27.740
0.580	27.913
0.585	28.072
0.590	28.293
0.595	28.491
0.600	28.670
0.605	28.845
0.610	29.013
0.615	29.213
0.620	29.340
0.625	29.504
0.630	29.709
0.635	29.914
0.640	30.040
0.645	30.218
0.650	30.423
0.655	30.564
0.660	30.740
0.665	30.902
0.670	31.068
0.675	31.229
0.680	31.385
0.685	31.534
0.690	31.732
0.695	31.863
0.700	32.028
0.705	32.235
0.710	32.386
0.715	32.551
0.720	32.746
0.725	32.928
0.730	33.119
0.735	33.308
0.740	33.543
0.745	33.892
0.750	33.440
0.755	33.491
0.760	33.797
0.765	34.007
0.770	34.184
0.775	34.382
0.780	34.571
0.785	34.746
0.790	34.889
0.795	35.046
0.800	35.256
0.805	35.392
0.810	35.531
0.815	35.718
0.820	35.885
0.825	36.026
0.830	36.188
0.835	36.343
0.840	36.529
0.845	36.704
0.850	36.824
0.855	37.008
0.860	37.210
0.865	37.347
0.870	37.522
0.875	37.704
0.880	37.877
0.885	38.031
0.890	38.199
0.895	38.378
0.900	38.559
0.905	38.685
0.910	38.873
0.915	39.039
0.920	39.175
0.925	39.326
0.930	39.520
0.935	39.698
0.940	39.840
0.945	39.998
0.950	40.177
0.955	40.382
0.960	40.529
0.965	40.737
0.970	40.929
0.975	41.127
0.980	41.390
0.985	41.345
0.990	41.274
0.995	41.517
1.000	41.714
1.005	41.925
1.010	42.162
1.015	42.301
1.020	42.480
1.025	42.711
1.030	42.875
1.035	43.025
1.040	43.227
1.045	43.415
1.050	43.599
1.055	43.803
1.060	44.012
1.065	44.263
1.070	44.500
1.075	44.775
1.080	45.153
1.085	45.660
1.090	46.459
1.095	46.513
1.100	43.651
1.105	44.610
1.110	44.999
1.115	44.548
1.120	45.017
1.125	45.430
1.130	45.781
1.135	46.132
1.140	46.496
1.145	46.970
1.150	47.336
1.155	47.882
1.160	47.617
1.165	44.619
1.170	45.577
1.175	46.176
1.180	46.618
1.185	46.947
1.190	47.291
1.195	47.663
1.200	48.081
1.205	48.176
1.210	47.474
1.215	47.916
1.220	48.377
1.225	48.741
1.230	47.978
1.235	48.345
1.240	48.627
1.245	48.876
1.250	49.177
1.255	49.321
1.260	49.526
1.265	49.773
1.270	49.944
1.275	50.091
1.280	50.282
1.285	50.460
1.290	50.658
1.295	50.815
1.300	50.959
1.305	51.209
1.310	51.393
1.315	51.578
1.320	51.701
1.325	51.865
1.330	52.035
1.335	52.226
1.340	52.440
1.345	52.648
1.350	52.814
1.355	52.968
1.360	53.222
1.365	53.401
1.370	53.566
1.375	53.791
1.380	54.032
1.385	54.215
1.390	54.491
1.395	54.816
1.400	55.280
1.405	55.992
1.410	56.976
1.415	59.777
1.420	60.403
1.425	60.821
1.430	61.162
1.435	61.451
1.440	61.647
1.445	61.870
1.450	62.093
1.455	62.306
1.460	62.510
1.465	62.687
1.470	62.907
1.475	63.102
1.480	63.253
1.485	63.447
1.490	63.649
1.495	63.807
1.500	63.971
1.505	64.175
1.510	64.348
1.515	64.528
1.520	64.711
1.525	64.898
1.530	65.121
1.535	65.292
1.540	65.472
1.545	65.682
1.550	65.863
1.555	66.052
1.560	66.287
1.565	66.506
1.570	66.710
1.575	66.942
1.580	67.194
1.585	67.471
1.590	67.776
1.595	68.250
1.600	68.545
1.605	67.308
1.610	67.764
1.615	68.197
1.620	68.586
1.625	68.910
1.630	69.280
1.635	69.683
1.640	70.167
1.645	70.749
1.650	71.636
1.655	72.798
1.660	73.354
1.665	73.586
1.670	74.034
1.675	71.796
1.680	73.495
1.685	74.559
1.690	75.400
1.695	76.131
1.700	76.916
1.705	78.031
1.710	79.396
1.715	80.917
1.720	84.014
1.725	86.577
1.730	87.637
1.735	88.316
1.740	88.848
1.745	89.293
1.750	89.691
1.755	90.121
1.760	90.424
1.765	90.112
1.770	90.464
1.775	90.814
1.780	91.164
1.785	91.558
1.790	92.138
1.795	92.164
1.800	90.836
1.805	91.339
1.810	91.747
1.815	92.060
1.820	92.332
1.825	92.606
1.830	92.854
1.835	93.097
1.840	93.366
1.845	93.646
1.850	93.959
1.855	94.363
1.860	95.074
1.865	95.278
1.870	98.302
1.875	99.385
1.880	100.022
1.885	100.426
1.890	100.790
1.895	101.115
1.900	101.442
1.905	101.798
1.910	102.282
1.915	102.840
1.920	101.065
1.925	101.009
1.930	101.556
1.935	101.972
1.940	102.279
1.945	102.531
1.950	102.776
1.955	102.999
1.960	103.204
1.965	103.416
1.970	103.615
1.975	103.825
1.980	104.028
1.985	104.223
1.990	104.433
1.995	104.642
2.000	104.841
2.005	105.062
2.010	105.322
2.015	105.487
2.020	105.604
2.025	105.886
2.030	106.216
2.035	106.751
2.040	106.760
2.045	105.645
2.050	106.111
2.055	106.490
2.060	106.820
2.065	107.160
2.070	107.664
2.075	107.138
2.080	107.054
2.085	107.412
2.090	107.721
2.095	107.989
2.100	108.242
2.105	108.485
2.110	108.725
2.115	108.984
2.120	109.248
2.125	109.503
2.130	109.783
2.135	110.086
2.140	110.426
2.145	110.816
2.150	111.318
2.155	112.181
2.160	113.133
2.165	111.899
2.170	114.915
2.175	116.106
2.180	116.969
2.185	117.809
2.190	118.950
2.195	118.790
2.200	121.484
2.205	123.038
2.210	124.123
2.215	125.333
2.220	125.316
2.225	127.629
2.230	129.376
2.235	130.259
2.240	130.961
2.245	131.478
2.250	132.114
2.255	133.098
2.260	133.949
2.265	131.637
2.270	128.998
2.275	130.352
2.280	131.136
2.285	131.696
2.290	132.146
2.295	132.512
2.300	132.845
2.305	133.169
2.310	133.467
2.315	133.851
2.320	133.952
2.325	134.242
2.330	134.600
2.335	134.998
2.340	135.662
2.345	135.614
2.350	134.543
2.355	135.186
2.360	135.960
2.365	136.567
2.370	135.163
2.375	135.895
2.380	136.758
2.385	137.914
2.390	139.543
2.395	137.640
2.400	140.341
2.405	141.310
2.410	141.965
2.415	142.477
2.420	142.888
2.425	143.396
2.430	143.492
2.435	143.797
2.440	144.224
2.445	144.735
2.450	145.111
2.455	146.112
2.460	146.888
2.465	145.066
2.470	142.064
2.475	143.263
2.480	143.990
2.485	144.500
2.490	144.907
2.495	145.259
2.500	145.559
2.505	145.846
2.510	146.111
2.515	146.369
2.520	146.606
2.525	146.864
2.530	147.124
2.535	147.359
2.540	147.619
2.545	147.871
2.550	148.110
2.555	148.359
2.560	148.636
2.565	149.025
2.570	149.093
2.575	149.329
2.580	149.671
2.585	150.010
2.590	150.377
2.595	150.761
2.600	151.185
2.605	151.664
2.610	152.254
2.615	152.983
2.620	153.964
2.625	155.383
2.630	156.287
2.635	156.387
2.640	155.647
2.645	157.142
2.650	155.519
2.655	158.016
2.660	160.220
2.665	160.704
2.670	160.975
2.675	161.970
2.680	163.004
2.685	163.858
2.690	162.221
2.695	162.924
2.700	163.533
2.705	164.059
2.710	164.525
2.715	164.937
2.720	165.339
2.725	165.738
2.730	166.155
2.735	166.607
2.740	167.088
2.745	167.572
2.750	168.192
2.755	168.999
2.760	170.311
2.765	171.814
2.770	173.224
2.775	172.423
2.780	169.920
2.785	166.803
2.790	168.902
2.795	170.244
2.800	171.261
2.805	171.993
2.810	172.598
2.815	173.109
2.820	173.572
2.825	173.974
2.830	174.345
2.835	174.700
2.840	175.071
2.845	175.405
2.850	175.746
2.855	176.119
2.860	176.495
2.865	176.920
2.870	177.494
2.875	178.571
2.880	179.110
2.885	177.567
2.890	174.580
2.895	175.901
2.900	176.650
2.905	177.266
2.910	177.760
2.915	178.184
2.920	178.614
2.925	179.041
2.930	179.476
2.935	179.953
2.940	180.426
2.945	180.999
2.950	181.663
2.955	182.690
2.960	183.989
2.965	185.074
2.970	187.022
2.975	185.944
2.980	183.272
2.985	185.366
2.990	186.998
2.995	188.597
3.000	190.557
3.005	191.733
3.010	193.378
3.015	195.104
3.020	194.615
3.025	191.596
3.030	194.244
3.035	196.254
3.040	197.942
3.045	198.646
3.050	195.547
3.055	197.086
3.060	198.037
3.065	198.711
3.070	199.316
3.075	199.870
3.080	200.337
3.085	200.739
3.090	201.158
3.095	201.542
3.100	201.959
3.105	202.414
3.110	202.895
3.115	203.549
3.120	204.406
3.125	205.194
3.130	205.848
3.135	205.631
3.140	203.698
3.145	206.281
3.150	207.964
3.155	209.576
3.160	211.163
3.165	211.611
3.170	208.863
3.175	206.405
3.180	208.267
3.185	207.480
3.190	208.395
3.195	209.240
3.200	209.895
3.205	210.494
3.210	211.359
3.215	210.716
3.220	211.211
3.225	212.211
3.230	212.746
3.235	215.210
3.240	217.031
3.245	217.772
3.250	218.268
3.255	218.654
3.260	218.984
3.265	219.323
3.270	219.683
3.275	219.971
3.280	220.239
3.285	220.444
3.290	220.789
3.295	221.096
3.300	221.316
3.305	221.674
3.310	222.098
3.315	222.571
3.320	223.155
3.325	224.064
3.330	225.123
3.335	226.949
3.340	224.048
3.345	225.780
3.350	226.920
3.355	227.626
3.360	228.072
3.365	228.499
3.370	228.880
3.375	229.118
3.380	229.425
3.385	229.803
3.390	229.995
3.395	230.219
3.400	230.457
3.405	230.664
3.410	230.890
3.415	231.112
3.420	231.294
3.425	231.597
3.430	231.828
3.435	232.045
3.440	232.156
3.445	232.425
3.450	232.594
3.455	232.883
3.460	233.239
3.465	233.491
3.470	233.673
3.475	233.818
3.480	234.161
3.485	234.466
3.490	234.700
3.495	235.463
3.500	234.871
3.505	234.930
3.510	235.362
3.515	235.404
3.520	235.681
3.525	236.155
3.530	236.712
3.535	237.370
3.540	238.452
3.545	241.572
3.550	242.235
3.555	242.883
3.560	243.516
3.565	243.855
3.570	244.400
3.575	244.912
3.580	245.498
3.585	246.053
3.590	246.928
3.595	248.204
3.600	249.515
3.605	246.484
3.610	243.951
3.615	246.192
3.620	244.301
3.625	245.351
3.630	246.260
3.635	247.705
3.640	249.201
3.645	250.737
3.650	251.478
3.655	252.767
3.660	251.697
3.665	254.602
3.670	257.100
3.675	259.301
3.680	261.201
3.685	261.972
3.690	262.928
3.695	262.705
3.700	263.189
3.705	263.842
3.710	264.420
3.715	265.149
3.720	265.439
3.725	266.073
3.730	266.002
3.735	266.412
3.740	266.873
3.745	267.071
3.750	267.595
3.755	268.072
3.760	268.765
3.765	269.033
3.770	269.463
3.775	270.123
3.780	270.964
3.785	271.763
3.790	272.970
3.795	274.328
3.800	277.192
3.805	275.533
3.810	275.145
3.815	275.502
3.820	272.826
3.825	275.675
3.830	278.357
3.835	278.905
3.840	279.740
3.845	280.198
3.850	281.262
3.855	282.028
3.860	281.524
3.865	281.749
3.870	282.448
3.875	282.892
3.880	283.447
3.885	283.579
3.890	284.191
3.895	284.340
3.900	284.859
3.905	285.276
3.910	285.542
3.915	286.151
3.920	286.789
3.925	287.181
3.930	287.201
3.935	287.264
3.940	288.094
3.945	289.197
3.950	289.970
3.955	290.332
3.960	292.222
3.965	289.188
3.970	286.808
3.975	289.795
3.980	291.108
3.985	291.067
3.990	293.338
3.995	296.352
4.000	297.509
4.005	294.803
4.010	297.192
4.015	299.030
4.020	299.480
4.025	299.915
4.030	300.018
4.035	300.552
4.040	301.114
4.045	301.348
4.050	301.563
4.055	302.018
4.060	302.112
4.065	302.336
4.070	302.808
4.075	303.604
4.080	303.316
4.085	303.485
4.090	303.846
4.095	304.690
4.100	304.623
4.105	305.140
4.110	305.419
4.115	305.802
4.120	306.426
4.125	306.260
4.130	307.022
4.135	307.466
4.140	308.211
4.145	308.571
4.150	309.586
4.155	310.797
4.160	309.643
4.165	310.736
4.170	309.391
4.175	309.039
4.180	307.803
4.185	305.351
4.190	304.475
4.195	303.942
4.200	301.094
4.205	304.034
4.210	305.735
4.215	307.127
4.220	304.696
4.225	304.798
4.230	304.141
4.235	305.686
4.240	307.005
4.245	309.108
4.250	312.116
4.255	314.024
4.260	313.790
4.265	314.510
4.270	314.453
4.275	315.151
4.280	315.588
4.285	315.462
4.290	316.185
4.295	316.648
4.300	316.784
4.305	317.254
4.310	317.281
4.315	317.289
4.320	318.025
4.325	318.540
4.330	318.808
4.335	318.685
4.340	318.896
4.345	319.091
4.350	319.502
4.355	320.182
4.360	319.831
4.365	320.425
4.370	320.524
4.375	320.845
4.380	321.226
4.385	321.977
4.390	322.221
4.395	322.211
4.400	322.391
4.405	322.687
4.410	323.748
4.415	324.196
4.420	324.864
4.425	324.577
4.430	325.160
4.435	325.425
4.440	326.123
4.445	327.042
4.450	326.702
4.455	328.031
4.460	330.792
4.465	332.240
4.470	332.927
4.475	335.951
4.480	338.912
4.485	341.313
4.490	340.317
4.495	339.528
4.500	341.087
4.505	342.391
4.510	341.087
4.515	343.825
4.520	346.683
4.525	348.230
4.530	346.558
4.535	348.406
4.540	347.524
4.545	345.647
4.550	345.326
4.555	344.327
4.560	346.542
4.565	348.086
4.570	349.913
4.575	350.186
4.580	349.984
4.585	350.744
4.590	353.114
4.595	354.414
4.600	351.957
4.605	349.193
4.610	348.746
4.615	350.093
4.620	352.994
4.625	354.888
4.630	356.694
4.635	356.368
4.640	353.668
4.645	351.730
4.650	352.543
4.655	353.165
4.660	352.436
4.665	353.162
4.670	354.620
4.675	354.295
4.680	355.722
4.685	355.159
4.690	355.948
4.695	357.784
4.700	356.636
4.705	356.851
4.710	357.326
4.715	360.021
4.720	359.771
4.725	357.833
4.730	360.231
4.735	363.057
4.740	361.924
4.745	359.044
4.750	357.882
4.755	357.319
4.760	358.560
4.765	355.913
4.770	355.448
4.775	358.516
4.780	355.691
4.785	356.136
4.790	357.506
4.795	356.046
4.800	357.813
4.805	358.815
4.810	358.063
4.815	359.807
4.820	358.856
4.825	360.099
4.830	360.130
4.835	361.319
4.840	361.516
4.845	361.048
4.850	358.761
4.855	360.738
4.860	361.975
4.865	361.416
4.870	361.960
4.875	361.884
4.880	360.722
4.885	362.495
4.890	363.413
4.895	364.278
4.900	363.838
4.905	363.579
4.910	365.946
4.915	364.635
4.920	363.760
4.925	364.747
4.930	364.908
4.935	364.932
4.940	366.935
4.945	365.260
4.950	365.682
4.955	363.782
4.960	366.815
4.965	368.158
4.970	367.316
4.975	365.933
4.980	363.622
4.985	366.189
4.990	368.978
4.995	369.351
5.000	372.191
5.005	372.834
5.010	369.721
5.015	372.300
5.020	375.198
5.025	374.263
5.030	374.675
5.035	372.104
5.040	374.857
5.045	376.470
5.050	376.417
5.055	378.425
5.060	380.176
5.065	381.034
5.070	379.194
5.075	379.828
5.080	380.888
5.085	382.288
5.090	381.223
5.095	384.118
5.100	381.136
5.105	380.968
5.110	379.385
5.115	379.401
5.120	382.023
5.125	379.758
5.130	376.830
5.135	373.743
5.140	371.614
5.145	369.208
5.150	370.629
5.155	370.951
5.160	370.213
5.165	372.278
5.170	372.284
5.175	373.527
5.180	372.924
5.185	373.997
5.190	376.221
5.195	377.091
5.200	379.831
5.205	377.775
5.210	377.210
5.215	376.658
5.220	373.591
5.225	375.518
5.230	374.657
5.235	375.604
5.240	376.275
5.245	377.856
5.250	377.761
5.255	378.680
5.260	380.065
5.265	380.079
5.270	381.637
5.275	383.646
5.280	384.632
5.285	383.639
5.290	384.266
5.295	381.204
5.300	383.849
5.305	384.675
5.310	386.382
5.315	386.003
5.320	388.760
5.325	385.985
5.330	384.461
5.335	383.330
5.340	380.737
5.345	383.521
5.350	383.148
5.355	386.068
5.360	385.587
5.365	386.138
5.370	387.376
5.375	384.784
5.380	387.368
5.385	387.743
5.390	388.802
5.395	389.324
5.400	389.456
5.405	389.468
5.410	390.413
5.415	390.311
5.420	391.270
5.425	391.727
5.430	392.408
5.435	393.486
5.440	394.811
5.445	392.553
5.450	391.707
5.455	393.132
5.460	391.676
5.465	392.103
5.470	394.560
5.475	392.068
5.480	393.166
5.485	392.964
5.490	394.338
5.495	393.975
5.500	393.614
5.505	395.226
5.510	395.345
5.515	395.065
5.520	395.557
5.525	396.329
5.530	395.717
5.535	396.265
5.540	397.625
5.545	396.025
5.550	397.745
5.555	397.688
5.560	396.271
5.565	398.498
5.570	398.209
5.575	398.616
5.580	398.154
5.585	399.640
5.590	398.122
5.595	401.062
5.600	400.523
5.605	400.783
5.610	400.123
5.615	398.862
5.620	401.513
5.625	401.624
5.630	403.576
5.635	404.559
5.640	404.740
5.645	404.678
5.650	403.175
5.655	402.751
5.660	402.066
5.665	400.875
5.670	401.501
5.675	401.968
5.680	401.673
5.685	398.795
5.690	401.856
5.695	403.883
5.700	404.551
5.705	407.115
5.710	404.561
5.715	405.255
5.720	404.322
5.725	405.782
5.730	408.642
5.735	406.458
5.740	408.544
5.745	406.666
5.750	405.307
5.755	406.939
5.760	405.935
5.765	404.807
5.770	406.753
5.775	407.500
5.780	408.982
5.785	409.711
5.790	409.885
5.795	409.445
5.800	411.812
5.805	413.072
5.810	413.878
5.815	414.177
5.820	417.071
5.825	418.334
5.830	420.770
5.835	421.600
5.840	424.441
5.845	426.934
5.850	427.356
5.855	428.340
5.860	429.775
5.865	427.128
5.870	424.617
5.875	425.796
5.880	423.814
5.885	426.158
5.890	426.642
5.895	427.933
5.900	426.107
5.905	425.906
5.910	426.756
5.915	427.892
5.920	428.090
5.925	428.030
5.930	426.007
5.935	429.066
5.940	429.922
5.945	428.626
5.950	427.962
5.955	428.958
5.960	426.241
5.965	424.524
5.970	423.455
5.975	421.233
5.980	419.654
5.985	419.632
5.990	421.359
5.995	418.433
6.000	418.563
6.005	416.107
6.010	416.070
6.015	416.518
6.020	414.612
6.025	412.114
6.030	411.666
6.035	412.504
6.040	412.329
6.045	414.750
6.050	415.372
6.055	417.852
6.060	419.518
6.065	420.671
6.070	417.910
6.075	418.054
6.080	420.353
6.085	420.945
6.090	422.281
6.095	421.101
6.100	419.764
6.105	421.257
6.110	421.413
6.115	420.638
6.120	419.964
6.125	419.023
6.130	416.533
6.135	414.254
6.140	412.840
6.145	415.723
6.150	417.879
6.155	416.096
6.160	417.711
6.165	417.116
6.170	416.186
6.175	416.482
6.180	414.022
6.185	414.606
6.190	416.854
6.195	415.509
6.200	415.876
6.205	413.541
6.210	412.786
6.215	415.209
6.220	413.978
6.225	412.366
6.230	410.692
6.235	408.364
6.240	405.653
6.245	404.924
6.250	405.292
6.255	404.374
6.260	406.398
6.265	407.464
6.270	405.010
6.275	405.719
6.280	405.944
6.285	406.339
6.290	407.986
6.295	410.910
6.300	414.005
6.305	414.778
6.310	417.112
6.315	416.070
6.320	416.860
6.325	416.008
6.330	416.088
6.335	416.675
6.340	417.644
6.345	415.680
6.350	418.113
6.355	421.013
6.360	421.842
6.365	419.341
6.370	419.033
6.375	419.565
6.380	416.739
6.385	416.763
6.390	413.941
6.395	412.409
6.400	412.858
6.405	409.893
6.410	412.184
6.415	410.933
6.420	410.167
6.425	408.439
6.430	405.851
6.435	404.069
6.440	404.116
6.445	405.514
6.450	402.466
6.455	402.807
6.460	401.363
6.465	402.386
6.470	402.004
6.475	402.475
6.480	400.722
6.485	402.315
6.490	403.651
6.495	402.196
6.500	403.120
6.505	402.109
6.510	402.655
6.515	401.985
6.520	403.249
6.525	403.541
6.530	405.444
6.535	403.624
6.540	404.056
6.545	402.742
6.550	405.538
6.555	404.950
6.560	406.783
6.565	406.959
6.570	406.102
6.575	405.334
6.580	405.566
6.585	403.263
6.590	403.882
6.595	401.269
6.600	400.358
6.605	398.379
6.610	397.373
6.615	399.346
6.620	402.123
6.625	399.737
6.630	400.981
6.635	401.099
6.640	401.462
6.645	404.570
6.650	403.397
6.655	405.859
6.660	406.507
6.665	409.579
6.670	408.481
6.675	407.824
6.680	409.757
6.685	408.733
6.690	406.605
6.695	408.176
6.700	406.746
6.705	405.662
6.710	405.403
6.715	405.628
6.720	405.110
6.725	403.848
6.730	402.627
6.735	402.071
6.740	400.862
6.745	400.464
6.750	397.422
6.755	396.999
6.760	399.298
6.765	399.079
6.770	401.529
6.775	404.636
6.780	407.567
6.785	410.245
6.790	407.535
6.795	409.880
6.800	409.395
6.805	406.955
6.810	404.437
6.815	404.277
6.820	402.778
6.825	402.854
6.830	400.373
6.835	401.003
6.840	400.508
6.845	400.066
6.850	402.771
6.855	404.275
6.860	401.711
6.865	398.570
6.870	400.072
6.875	397.918
6.880	399.526
6.885	398.514
6.890	397.765
6.895	395.435
6.900	392.322
6.905	391.141
6.910	390.672
6.915	387.858
6.920	387.860
6.925	385.764
6.930	388.905
6.935	391.217
6.940	394.127
6.945	391.507
6.950	388.383
6.955	390.668
6.960	387.983
6.965	384.952
6.970	386.444
6.975	387.105
6.980	389.947
6.985	387.177
6.990	386.098
6.995	387.859
7.000	385.765
7.005	384.387
7.010	381.687
7.015	379.781
7.020	376.821
7.025	376.784
7.030	377.751
7.035	377.807
7.040	380.185
7.045	380.520
7.050	377.556
7.055	374.998
7.060	374.884
7.065	373.322
7.070	372.543
7.075	374.984
7.080	374.164
7.085	376.155
7.090	374.493
7.095	375.951
7.100	377.124
7.105	376.865
7.110	379.012
7.115	380.435
7.120	379.814
7.125	376.811
7.130	376.993
7.135	377.554
7.140	376.220
7.145	377.510
7.150	374.602
7.155	375.177
7.160	374.961
7.165	373.642
7.170	370.941
7.175	369.243
7.180	371.884
7.185	368.987
7.190	367.398
7.195	367.963
7.200	369.592
7.205	367.505
7.210	365.717
7.215	367.397
7.220	367.833
7.225	369.809
7.230	371.991
7.235	374.808
7.240	376.575
7.245	374.325
7.250	373.028
7.255	370.305
7.260	368.845
7.265	368.924
7.270	371.289
7.275	369.986
7.280	370.531
7.285	372.146
7.290	371.456
7.295	372.627
7.300	372.050
7.305	371.235
7.310	371.225
7.315	373.074
7.320	372.675
7.325	375.156
7.330	372.320
7.335	370.320
7.340	373.056
7.345	370.681
7.350	369.413
7.355	367.137
7.360	365.171
7.365	367.467
7.370	364.887
7.375	366.531
7.380	366.119
7.385	368.986
7.390	368.074
7.395	370.025
7.400	368.213
7.405	370.799
7.410	373.739
7.415	376.045
7.420	375.151
7.425	375.133
7.430	374.375
7.435	376.369
7.440	375.200
7.445	376.642
7.450	376.630
7.455	374.415
7.460	373.020
7.465	373.504
7.470	375.869
7.475	378.017
7.480	380.370
7.485	378.168
7.490	378.943
7.495	375.961
7.500	376.898
7.505	379.447
7.510	381.853
7.515	382.875
7.520	385.763
7.525	386.508
7.530	383.726
7.535	384.287
7.540	386.521
7.545	389.129
7.550	387.161
7.555	385.259
7.560	384.138
7.565	381.132
7.570	383.346
7.575	385.318
7.580	385.342
7.585	384.645
7.590	383.887
7.595	381.315
7.600	379.821
7.605	378.109
7.610	375.024
7.615	376.601
7.620	379.600
7.625	382.175
7.630	383.253
7.635	380.456
7.640	379.971
7.645	383.053
7.650	384.084
7.655	385.951
7.660	388.387
7.665	387.931
7.670	389.515
7.675	387.504
7.680	384.504
7.685	385.814
7.690	383.515
7.695	384.670
7.700	382.612
7.705	383.880
7.710	384.858
7.715	383.954
7.720	383.366
7.725	381.913
7.730	383.686
7.735	384.085
7.740	387.090
7.745	386.064
7.750	386.869
7.755	387.121
7.760	388.976
7.765	386.918
7.770	388.646
7.775	387.861
7.780	390.714
7.785	393.556
7.790	396.227
7.795	396.430
7.800	399.330
7.805	401.377
7.810	398.401
7.815	397.586
7.820	400.437
7.825	402.719
7.830	403.943
7.835	406.630
7.840	408.220
7.845	405.923
7.850	403.954
7.855	406.930
7.860	409.181
7.865	412.059
7.870	413.918
7.875	416.207
7.880	417.610
7.885	415.008
7.890	413.326
7.895	411.951
7.900	410.790
7.905	409.760
7.910	411.749
7.915	413.266
7.920	414.611
7.925	413.654
7.930	412.814
7.935	410.257
7.940	412.979
7.945	411.204
7.950	413.244
7.955	410.945
7.960	410.761
7.965	407.845
7.970	410.496
7.975	412.103
7.980	410.907
7.985	408.277
7.990	407.166
7.995	410.301
8.000	408.375
8.005	407.458
8.010	407.122
8.015	404.841
8.020	406.027
8.025	404.369
8.030	404.848
8.035	402.705
8.040	399.591
8.045	398.036
8.050	399.133
8.055	400.422
8.060	398.799
8.065	397.599
8.070	397.772
8.075	400.736
8.080	397.760
8.085	394.881
8.090	392.278
8.095	391.643
8.100	393.995
8.105	396.842
8.110	397.772
8.115	397.730
8.120	397.700
8.125	398.337
8.130	397.595
8.135	395.832
8.140	395.687
8.145	396.236
8.150	393.898
8.155	393.364
8.160	393.104
8.165	391.087
8.170	393.608
8.175	396.458
8.180	397.332
8.185	399.058
8.190	396.182
8.194	399.028
8.199	396.631
8.204	398.787
8.209	397.465
8.214	395.381
8.219	394.681
8.224	396.247
8.229	396.015
8.234	396.305
8.239	394.901
8.244	395.516
8.249	395.029
8.254	394.893
8.259	392.408
8.264	391.651
8.269	393.342
8.274	393.826
8.279	391.271
8.284	394.266
8.289	395.239
8.294	396.032
8.299	395.138
8.304	395.600
8.309	396.858
8.314	394.318
8.319	394.019
8.324	394.969
8.329	396.880
8.334	395.939
8.339	395.107
8.344	392.283
8.349	392.045
8.354	390.304
8.359	388.464
8.364	386.158
8.369	386.055
8.374	388.617
8.379	391.463
8.384	393.856
8.389	390.743
8.394	393.021
8.399	392.784
8.404	390.345
8.409	389.290
8.414	387.208
8.419	386.451
8.424	383.545
8.429	385.461
8.434	386.899
8.439	389.881
8.444	392.145
8.449	394.021
8.454	391.668
8.459	393.988
8.464	394.218
8.469	392.695
8.474	393.157
8.479	390.318
8.484	387.648
8.489	387.942
8.494	385.462
8.499	385.172
8.504	383.754
8.509	380.908
8.514	377.825
8.519	378.085
8.524	378.492
8.529	380.860
8.534	383.144
8.539	385.488
8.544	384.066
8.549	384.975
8.554	383.358
8.559	385.526
8.564	382.403
8.569	383.981
8.574	385.031
8.579	383.938
8.584	386.223
8.589	386.552
8.594	383.614
8.599	380.988
8.604	381.438
8.609	382.605
8.614	383.937
8.619	382.173
8.624	381.025
8.629	380.767
8.634	380.359
8.639	378.115
8.644	375.199
8.649	375.516
8.654	372.554
8.659	369.488
8.664	367.136
8.669	365.406
8.674	366.049
8.679	363.138
8.684	363.636
8.689	361.219
8.694	360.678
8.699	361.813
8.704	362.878
8.709	362.174
8.714	365.070
8.719	364.949
8.724	362.561
8.729	361.186
8.734	362.686
8.739	364.252
8.744	365.676
8.749	363.265
8.754	363.178
8.759	360.637
8.764	362.511
8.769	362.362
8.774	359.862
8.779	358.919
8.784	359.697
8.789	358.303
8.794	358.783
8.799	356.029
8.804	354.115
8.809	351.759
8.814	354.228
8.819	351.715
8.824	353.379
8.829	351.203
8.834	349.869
8.839	350.361
8.844	348.374
8.849	348.509
8.854	350.362
8.859	351.990
8.864	355.013
8.869	357.200
8.874	357.465
8.879	356.425
8.884	358.942
8.889	356.461
8.894	359.441
8.899	361.764
8.904	363.829
8.909	362.173
8.914	361.900
8.919	363.394
8.924	360.931
8.929	359.229
8.934	356.593
8.939	354.337
8.944	356.282
8.949	354.631
8.954	351.762
8.959	352.921
8.964	350.186
8.969	352.471
8.974	354.810
8.979	356.248
8.984	353.502
8.989	354.650
8.994	356.936
8.999	354.010
9.004	356.987
9.009	355.726
9.014	356.551
9.019	354.387
9.024	354.862
9.029	352.794
9.034	353.450
9.039	352.014
9.044	353.045
9.049	351.958
9.054	351.259
9.059	353.480
9.064	351.329
9.069	352.388
9.074	351.817
9.079	354.858
9.084	355.242
9.089	352.757
9.094	352.518
9.099	354.687
9.104	355.596
9.109	354.867
9.114	352.399
9.119	354.151
9.124	352.998
9.129	350.217
9.134	353.075
9.139	352.179
9.144	351.735
9.149	351.558
9.154	351.321
9.159	349.550
9.164	348.883
9.169	346.258
9.174	348.848
9.179	349.234
9.184	352.148
9.189	354.462
9.194	355.172
9.199	356.837
9.204	354.193
9.209	354.623
9.214	355.701
9.219	353.540
9.224	354.906
9.229	354.075
9.234	354.131
9.239	354.583
9.244	356.480
9.249	353.398
9.254	354.318
9.259	356.956
9.264	355.416
9.269	353.176
9.274	354.528
9.279	353.320
9.284	353.727
9.289	355.025
9.294	352.552
9.299	352.805
9.304	354.457
9.309	352.228
9.314	351.349
9.319	353.816
9.324	352.859
9.329	355.771
9.334	353.575
9.339	352.551
9.344	355.605
9.349	357.528
9.354	358.344
9.359	356.712
9.364	357.899
9.369	357.241
9.374	356.362
9.379	356.736
9.384	358.275
9.389	359.191
9.394	358.308
9.399	357.915
9.404	358.341
9.409	359.088
9.414	360.369
9.419	357.834
9.424	355.965
9.429	355.043
9.434	357.497
9.439	356.737
9.444	355.396
9.449	354.311
9.454	354.874
9.459	356.220
9.464	358.327
9.469	360.514
9.474	362.578
9.479	361.006
9.484	363.348
9.489	365.899
9.494	368.920
9.499	368.814
9.504	370.095
9.509	369.170
9.514	367.484
9.519	365.920
9.524	366.220
9.529	366.459
9.534	367.542
9.539	365.853
9.544	367.537
9.549	367.724
9.554	368.574
9.559	371.608
9.564	372.450
9.569	372.023
9.574	372.235
9.579	369.957
9.584	371.355
9.589	369.001
9.594	368.365
9.599	370.959
9.604	370.476
9.609	369.533
9.614	368.292
9.619	370.472
9.624	371.340
9.629	374.103
9.634	376.517
9.639	377.597
9.644	374.923
9.649	376.846
9.654	375.722
9.659	375.907
9.664	373.151
9.669	372.272
9.674	373.893
9.679	371.058
9.684	371.697
9.689	369.930
9.694	371.238
9.699	371.713
9.704	372.801
9.709	371.690
9.714	374.800
9.719	374.581
9.724	373.857
9.729	373.308
9.734	370.875
9.739	369.799
9.744	369.627
9.749	366.692
9.754	367.846
9.759	369.108
9.764	367.159
9.769	366.249
9.774	369.042
9.779	370.284
9.784	370.320
9.789	370.534
9.794	373.631
9.799	373.077
9.804	373.124
9.809	372.212
9.814	372.988
9.819	370.609
9.824	368.623
9.829	369.827
9.834	367.335
9.839	368.613
9.844	369.751
9.849	368.204
9.854	369.281
9.859	369.571
9.864	368.125
9.869	368.680
9.874	365.738
9.879	367.065
9.884	366.914
9.889	369.558
9.894	366.508
9.899	364.926
9.904	367.995
9.909	367.485
9.914	365.824
9.919	364.195
9.924	365.982
9.929	363.041
9.934	361.278
9.939	361.163
9.944	360.206
9.949	362.561
9.954	364.166
9.959	361.791
9.964	361.799
9.969	358.762
9.974	361.617
9.979	360.757
9.984	363.536
9.989	365.027
9.994	363.599
[truncated: 1 more rows]
