# Supplementary material for: Chemometric Analysis of a Ternary Mixture of Caffeine, Quinic Acid, and Nicotinic Acid by Terahertz Spectroscopy
Source: ACS Omega. 2022 Sep 27;7(40):35783–91. doi: 10.1021/acsomega.2c03808 (PMC9558605; doi:10.1021/acsomega.2c03808)
Supplement: Supplementary file 2 — ao2c03808_si_002.zip [file ao2c03808_si_002.zip › data_and_codes/extended_data/id0-48_run001/fdp-0-3.csv]

0.000	-0.000
0.005	0.460
0.010	0.276
0.015	-0.576
0.020	1.064
0.025	0.542
0.030	0.329
0.035	-0.512
0.040	0.002
0.045	0.956
0.050	3.213
0.055	2.290
0.060	3.235
0.065	3.872
0.070	4.078
0.075	4.999
0.080	5.092
0.085	3.975
0.090	2.136
0.095	2.308
0.100	3.685
0.105	5.545
0.110	4.808
0.115	4.990
0.120	5.879
0.125	6.754
0.130	7.807
0.135	8.221
0.140	7.861
0.145	8.169
0.150	8.347
0.155	8.543
0.160	8.564
0.165	8.722
0.170	9.049
0.175	9.409
0.180	9.450
0.185	9.624
0.190	10.028
0.195	10.151
0.200	10.414
0.205	10.707
0.210	10.905
0.215	11.189
0.220	11.455
0.225	11.965
0.230	12.128
0.235	12.143
0.240	12.283
0.245	12.648
0.250	12.729
0.255	12.992
0.260	13.232
0.265	13.525
0.270	13.859
0.275	13.859
0.280	14.101
0.285	14.407
0.290	14.629
0.295	14.817
0.300	15.224
0.305	15.313
0.310	15.412
0.315	15.617
0.320	15.896
0.325	16.170
0.330	16.305
0.335	16.480
0.340	16.711
0.345	17.026
0.350	17.154
0.355	17.431
0.360	17.675
0.365	17.900
0.370	18.052
0.375	18.267
0.380	18.457
0.385	18.708
0.390	18.948
0.395	19.174
0.400	19.409
0.405	19.553
0.410	19.716
0.415	19.919
0.420	20.196
0.425	20.357
0.430	20.574
0.435	20.842
0.440	21.039
0.445	21.130
0.450	21.374
0.455	21.642
0.460	21.834
0.465	22.061
0.470	22.231
0.475	22.485
0.480	22.720
0.485	22.912
0.490	23.097
0.495	23.368
0.500	23.571
0.505	23.736
0.510	23.957
0.515	24.240
0.520	24.473
0.525	24.626
0.530	24.866
0.535	25.115
0.540	25.418
0.545	25.707
0.550	26.128
0.555	25.355
0.560	25.525
0.565	25.854
0.570	26.181
0.575	26.461
0.580	26.679
0.585	26.889
0.590	27.161
0.595	27.400
0.600	27.632
0.605	27.846
0.610	28.056
0.615	28.294
0.620	28.462
0.625	28.652
0.630	28.897
0.635	29.142
0.640	29.295
0.645	29.516
0.650	29.755
0.655	29.933
0.660	30.153
0.665	30.361
0.670	30.564
0.675	30.783
0.680	30.981
0.685	31.176
0.690	31.430
0.695	31.609
0.700	31.819
0.705	32.073
0.710	32.276
0.715	32.476
0.720	32.719
0.725	32.940
0.730	33.172
0.735	33.398
0.740	33.673
0.745	34.060
0.750	33.628
0.755	33.709
0.760	34.050
0.765	34.304
0.770	34.519
0.775	34.762
0.780	34.992
0.785	35.216
0.790	35.399
0.795	35.608
0.800	35.862
0.805	36.049
0.810	36.236
0.815	36.471
0.820	36.685
0.825	36.868
0.830	37.082
0.835	37.270
0.840	37.499
0.845	37.714
0.850	37.871
0.855	38.088
0.860	38.333
0.865	38.501
0.870	38.716
0.875	38.936
0.880	39.141
0.885	39.343
0.890	39.553
0.895	39.774
0.900	40.001
0.905	40.180
0.910	40.412
0.915	40.633
0.920	40.815
0.925	41.018
0.930	41.260
0.935	41.488
0.940	41.678
0.945	41.878
0.950	42.101
0.955	42.348
0.960	42.533
0.965	42.781
0.970	43.015
0.975	43.248
0.980	43.556
0.985	43.539
0.990	43.498
0.995	43.786
1.000	44.029
1.005	44.284
1.010	44.571
1.015	44.759
1.020	44.987
1.025	45.273
1.030	45.488
1.035	45.688
1.040	45.943
1.045	46.189
1.050	46.416
1.055	46.678
1.060	46.934
1.065	47.227
1.070	47.514
1.075	47.837
1.080	48.263
1.085	48.824
1.090	49.686
1.095	49.857
1.100	46.828
1.105	47.870
1.110	48.305
1.115	47.870
1.120	48.399
1.125	48.869
1.130	49.273
1.135	49.682
1.140	50.108
1.145	50.643
1.150	51.063
1.155	51.679
1.160	51.447
1.165	48.406
1.170	49.429
1.175	50.085
1.180	50.589
1.185	50.963
1.190	51.350
1.195	51.771
1.200	52.238
1.205	52.367
1.210	51.680
1.215	52.169
1.220	52.681
1.225	53.089
1.230	52.337
1.235	52.759
1.240	53.100
1.245	53.402
1.250	53.753
1.255	53.952
1.260	54.208
1.265	54.511
1.270	54.733
1.275	54.930
1.280	55.172
1.285	55.400
1.290	55.641
1.295	55.842
1.300	56.030
1.305	56.318
1.310	56.542
1.315	56.767
1.320	56.931
1.325	57.130
1.330	57.336
1.335	57.565
1.340	57.818
1.345	58.063
1.350	58.268
1.355	58.457
1.360	58.748
1.365	58.971
1.370	59.179
1.375	59.456
1.380	59.744
1.385	59.979
1.390	60.310
1.395	60.690
1.400	61.214
1.405	61.983
1.410	63.140
1.415	65.742
1.420	66.432
1.425	66.897
1.430	67.282
1.435	67.615
1.440	67.852
1.445	68.118
1.450	68.388
1.455	68.644
1.460	68.897
1.465	69.120
1.470	69.383
1.475	69.630
1.480	69.831
1.485	70.076
1.490	70.326
1.495	70.536
1.500	70.750
1.505	71.007
1.510	71.226
1.515	71.452
1.520	71.678
1.525	71.911
1.530	72.175
1.535	72.389
1.540	72.604
1.545	72.854
1.550	73.075
1.555	73.304
1.560	73.582
1.565	73.844
1.570	74.090
1.575	74.370
1.580	74.674
1.585	75.004
1.590	75.368
1.595	75.905
1.600	76.276
1.605	75.002
1.610	75.527
1.615	76.023
1.620	76.466
1.625	76.846
1.630	77.269
1.635	77.730
1.640	78.270
1.645	78.911
1.650	79.865
1.655	81.016
1.660	81.417
1.665	81.664
1.670	82.139
1.675	80.134
1.680	81.810
1.685	82.921
1.690	83.830
1.695	84.627
1.700	85.489
1.705	86.715
1.710	88.252
1.715	89.676
1.720	92.526
1.725	95.339
1.730	96.439
1.735	97.168
1.740	97.754
1.745	98.256
1.750	98.701
1.755	99.188
1.760	99.522
1.765	99.254
1.770	99.659
1.775	100.061
1.780	100.463
1.785	100.912
1.790	101.546
1.795	101.597
1.800	100.304
1.805	100.872
1.810	101.337
1.815	101.712
1.820	102.042
1.825	102.376
1.830	102.679
1.835	102.979
1.840	103.308
1.845	103.648
1.850	104.021
1.855	104.485
1.860	105.273
1.865	105.565
1.870	108.471
1.875	109.620
1.880	110.314
1.885	110.772
1.890	111.191
1.895	111.576
1.900	111.962
1.905	112.380
1.910	112.940
1.915	113.548
1.920	111.180
1.925	111.741
1.930	112.365
1.935	112.838
1.940	113.207
1.945	113.517
1.950	113.815
1.955	114.105
1.960	114.358
1.965	114.612
1.970	114.870
1.975	115.131
1.980	115.391
1.985	115.634
1.990	115.899
1.995	116.153
2.000	116.408
2.005	116.692
2.010	117.008
2.015	117.225
2.020	117.393
2.025	117.746
2.030	118.141
2.035	118.753
2.040	118.818
2.045	117.649
2.050	118.207
2.055	118.653
2.060	119.038
2.065	119.436
2.070	120.000
2.075	119.393
2.080	119.398
2.085	119.839
2.090	120.176
2.095	120.484
2.100	120.755
2.105	121.018
2.110	121.285
2.115	121.568
2.120	121.837
2.125	122.125
2.130	122.449
2.135	122.802
2.140	123.202
2.145	123.652
2.150	124.229
2.155	125.237
2.160	126.391
2.165	127.266
2.170	127.867
2.175	129.046
2.180	129.990
2.185	130.962
2.190	132.274
2.195	134.755
2.200	135.022
2.205	136.230
2.210	137.335
2.215	138.552
2.220	136.592
2.225	135.609
2.230	136.469
2.235	137.289
2.240	137.979
2.245	138.487
2.250	139.079
2.255	140.058
2.260	139.997
2.265	138.427
2.270	136.317
2.275	137.580
2.280	138.248
2.285	138.774
2.290	139.210
2.295	139.564
2.300	139.877
2.305	140.238
2.310	140.563
2.315	140.968
2.320	141.074
2.325	141.419
2.330	141.777
2.335	142.175
2.340	142.817
2.345	142.276
2.350	141.962
2.355	142.545
2.360	143.285
2.365	143.578
2.370	142.699
2.375	143.378
2.380	144.269
2.385	145.117
2.390	143.600
2.395	144.487
2.400	142.060
2.405	142.899
2.410	143.488
2.415	144.021
2.420	144.366
2.425	144.904
2.430	144.949
2.435	145.337
2.440	145.790
2.445	146.297
2.450	146.592
2.455	147.573
2.460	147.496
2.465	146.856
2.470	149.240
2.475	151.331
2.480	152.025
2.485	152.517
2.490	152.988
2.495	153.337
2.500	153.711
2.505	154.023
2.510	154.333
2.515	154.611
2.520	154.861
2.525	155.099
2.530	155.413
2.535	155.718
2.540	156.022
2.545	156.335
2.550	156.586
2.555	156.870
2.560	157.179
2.565	157.612
2.570	157.730
2.575	158.079
2.580	158.373
2.585	158.791
2.590	159.251
2.595	159.669
2.600	160.133
2.605	160.688
2.610	161.324
2.615	162.138
2.620	163.357
2.625	164.984
2.630	165.844
2.635	166.209
2.640	166.945
2.645	167.227
2.650	165.266
2.655	167.563
2.660	169.592
2.665	169.717
2.670	170.644
2.675	171.796
2.680	172.938
2.685	173.916
2.690	172.091
2.695	173.044
2.700	173.748
2.705	174.297
2.710	174.829
2.715	175.327
2.720	175.783
2.725	176.217
2.730	176.703
2.735	177.135
2.740	177.622
2.745	178.118
2.750	178.789
2.755	179.561
2.760	181.068
2.765	183.646
2.770	184.926
2.775	184.888
2.780	185.790
2.785	184.155
2.790	185.923
2.795	187.119
2.800	188.257
2.805	189.142
2.810	189.967
2.815	190.462
2.820	191.042
2.825	191.561
2.830	191.967
2.835	192.366
2.840	192.886
2.845	193.242
2.850	193.588
2.855	194.021
2.860	194.535
2.865	194.944
2.870	195.656
2.875	196.570
2.880	196.510
2.885	195.934
2.890	192.887
2.895	194.205
2.900	195.085
2.905	195.775
2.910	196.303
2.915	196.718
2.920	197.223
2.925	197.690
2.930	198.239
2.935	198.631
2.940	199.104
2.945	199.788
2.950	200.517
2.955	201.645
2.960	203.364
2.965	205.691
2.970	205.810
2.975	205.983
2.980	208.622
2.985	211.167
2.990	212.683
2.995	213.922
3.000	216.055
3.005	213.286
3.010	213.858
3.015	215.303
3.020	215.040
3.025	217.043
3.030	214.070
3.035	215.719
3.040	216.295
3.045	213.559
3.050	214.733
3.055	216.531
3.060	217.643
3.065	218.332
3.070	218.876
3.075	219.837
3.080	220.231
3.085	220.948
3.090	221.132
3.095	221.453
3.100	222.167
3.105	222.573
3.110	223.059
3.115	223.887
3.120	224.690
3.125	225.426
3.130	226.071
3.135	228.479
3.140	231.414
3.145	233.255
3.150	234.561
3.155	236.636
3.160	238.913
3.165	238.662
3.170	239.720
3.175	238.927
3.180	241.072
3.185	242.024
3.190	241.971
3.195	242.283
3.200	243.077
3.205	244.334
3.210	245.992
3.215	244.852
3.220	245.297
3.225	245.891
3.230	245.796
3.235	248.562
3.240	251.143
3.245	251.343
3.250	252.119
3.255	252.400
3.260	252.304
3.265	253.422
3.270	254.352
3.275	253.190
3.280	255.000
3.285	255.159
3.290	258.004
3.295	255.401
3.300	255.368
3.305	256.329
3.310	256.667
3.315	257.297
3.320	256.983
3.325	258.003
3.330	258.881
3.335	258.654
3.340	258.563
3.345	258.867
3.350	260.309
3.355	261.252
3.360	262.480
3.365	261.752
3.370	263.555
3.375	262.031
3.380	259.447
3.385	259.277
3.390	256.950
3.395	254.721
3.400	253.265
3.405	254.863
3.410	254.489
3.415	252.045
3.420	250.201
3.425	251.856
3.430	252.501
3.435	249.671
3.440	248.327
3.445	251.326
3.450	254.286
3.455	251.689
3.460	251.730
3.465	249.555
3.470	249.953
3.475	249.687
3.480	250.587
3.485	250.822
3.490	248.814
3.495	248.285
3.500	245.627
3.505	245.288
3.510	247.759
3.515	246.538
3.520	249.103
3.525	246.463
3.530	247.124
3.535	246.519
3.540	249.138
3.545	246.885
3.550	244.681
3.555	246.079
3.560	245.599
3.565	244.609
3.570	243.342
3.575	240.951
3.580	242.544
3.585	243.923
3.590	244.337
3.595	246.479
3.600	245.688
3.605	247.713
3.610	248.043
3.615	246.813
3.620	247.387
3.625	247.428
3.630	244.995
3.635	246.067
3.640	246.239
3.645	244.575
3.650	246.355
3.655	246.827
3.660	247.720
3.665	249.350
3.670	248.953
3.675	251.133
3.680	251.479
3.685	249.440
3.690	249.116
3.695	249.927
3.700	248.384
3.705	249.922
3.710	249.535
3.715	250.871
3.720	251.490
3.725	251.322
3.730	251.971
3.735	252.000
3.740	253.908
3.745	253.102
3.750	254.913
3.755	253.604
3.760	255.247
3.765	255.768
3.770	256.064
3.775	256.770
3.780	257.138
3.785	255.379
3.790	255.323
3.795	253.274
3.800	256.267
3.805	254.805
3.810	253.924
3.815	254.608
3.820	256.908
3.825	257.701
3.830	257.574
3.835	258.839
3.840	256.791
3.845	254.473
3.850	255.803
3.855	257.176
3.860	259.699
3.865	257.328
3.870	258.216
3.875	257.497
3.880	258.437
3.885	258.134
3.890	258.348
3.895	260.278
3.900	260.254
3.905	260.656
3.910	261.571
3.915	261.782
3.920	261.948
3.925	263.385
3.930	263.547
3.935	262.517
3.940	261.912
3.945	260.386
3.950	259.398
3.955	260.220
3.960	260.338
3.965	257.211
3.970	255.596
3.975	257.439
3.980	255.517
3.985	256.027
3.990	255.998
3.995	256.796
4.000	258.401
4.005	261.170
4.010	258.472
4.015	258.160
4.020	257.427
4.025	257.233
4.030	254.917
4.035	257.868
4.040	255.086
4.045	257.084
4.050	256.097
4.055	253.228
4.060	255.275
4.065	255.426
4.070	253.942
4.075	254.595
4.080	251.886
4.085	251.230
4.090	248.810
4.095	251.673
4.100	251.482
4.105	249.017
4.110	251.999
4.115	252.513
4.120	252.511
4.125	252.886
4.130	252.583
4.135	252.835
4.140	255.361
4.145	257.840
4.150	255.603
4.155	257.147
4.160	259.539
4.165	256.923
4.170	259.489
4.175	257.518
4.180	257.390
4.185	255.795
4.190	254.442
4.195	254.272
4.200	253.670
4.205	251.037
4.210	251.858
4.215	252.337
4.220	250.021
4.225	252.325
4.230	252.698
4.235	252.396
4.240	252.874
4.245	252.411
4.250	249.590
4.255	248.442
4.260	248.716
4.265	250.605
4.270	248.624
4.275	250.815
4.280	251.871
4.285	254.453
4.290	255.959
4.295	255.268
4.300	254.865
4.305	257.785
4.310	255.890
4.315	253.026
4.320	252.882
4.325	253.185
4.330	254.932
4.335	256.779
4.340	255.632
4.345	253.089
4.350	255.350
4.355	257.975
4.360	255.526
4.365	253.476
4.370	256.443
4.375	256.459
4.380	258.377
4.385	261.132
4.390	263.899
4.395	265.348
4.400	266.361
4.405	266.673
4.410	267.322
4.415	266.930
4.420	268.266
4.425	269.119
4.430	266.156
4.435	268.524
4.440	269.082
4.445	268.759
4.450	271.868
4.455	270.151
4.460	272.608
4.465	271.874
4.470	274.450
4.475	276.213
4.480	273.174
4.485	272.514
4.490	273.693
4.495	276.699
4.500	278.382
4.505	281.188
4.510	283.834
4.515	286.622
4.520	287.714
4.525	284.699
4.530	284.266
4.535	282.725
4.540	284.825
4.545	287.345
4.550	288.541
4.555	286.307
4.560	287.160
4.565	285.013
4.570	282.521
4.575	282.127
4.580	279.108
4.585	276.952
4.590	277.119
4.595	275.345
4.600	278.166
4.605	275.381
4.610	277.994
4.615	277.745
4.620	277.834
4.625	274.967
4.630	276.295
4.635	276.931
4.640	279.245
4.645	277.655
4.650	278.828
4.655	277.821
4.660	277.805
4.665	277.790
4.670	278.809
4.675	275.915
4.680	275.055
4.685	272.480
4.690	275.564
4.695	274.588
4.700	272.050
4.705	269.584
4.710	268.850
4.715	268.445
4.720	268.498
4.725	267.768
4.730	265.869
4.735	265.881
4.740	267.912
4.745	269.308
4.750	270.596
4.755	273.197
4.760	275.106
4.765	272.739
4.770	271.148
4.775	272.408
4.780	270.228
4.785	269.440
4.790	270.716
4.795	270.901
4.800	268.840
4.805	271.644
4.810	271.432
4.815	271.744
4.820	273.082
4.825	274.548
4.830	275.266
4.835	277.002
4.840	276.150
4.845	275.884
4.850	278.197
4.855	278.162
4.860	281.221
4.865	283.874
4.870	284.891
4.875	286.603
4.880	284.271
4.885	284.241
4.890	286.042
4.895	287.944
4.900	286.399
4.905	283.916
4.910	284.157
4.915	281.307
4.920	280.516
4.925	279.962
4.930	280.896
4.935	279.491
4.940	276.759
4.945	277.634
4.950	275.532
4.955	274.782
4.960	273.514
4.965	272.289
4.970	269.232
4.975	270.881
4.980	268.141
4.985	265.662
4.990	268.646
4.995	268.917
5.000	270.700
5.005	270.767
5.010	271.915
5.015	274.221
5.020	271.292
5.025	273.814
5.030	272.563
5.035	273.862
5.040	272.356
5.045	273.658
5.050	275.572
5.055	273.814
5.060	273.812
5.065	274.263
5.070	277.262
5.075	276.923
5.080	274.994
5.085	275.037
5.090	277.742
5.095	274.972
5.100	277.840
5.105	280.525
5.110	277.627
5.115	279.822
5.120	281.054
5.125	278.923
5.130	277.593
5.135	277.611
5.140	280.339
5.145	279.614
5.150	277.495
5.155	275.956
5.160	274.253
5.165	272.142
5.170	274.227
5.175	276.996
5.180	276.920
5.185	276.995
5.190	279.424
5.195	280.377
5.200	277.738
5.205	277.911
5.210	277.933
5.215	276.781
5.220	275.875
5.225	273.356
5.230	273.958
5.235	275.772
5.240	277.435
5.245	279.581
5.250	277.229
5.255	277.261
5.260	277.916
5.265	275.628
5.270	274.483
5.275	274.469
5.280	274.361
5.285	277.311
5.290	274.883
5.295	276.888
5.300	277.966
5.305	278.147
5.310	280.291
5.315	280.189
5.320	279.306
5.325	278.268
5.330	276.390
5.335	273.499
5.340	273.960
5.345	272.000
5.350	273.884
5.355	271.703
5.360	269.507
5.365	270.662
5.370	269.747
5.375	270.078
5.380	268.388
5.385	270.634
5.390	268.248
5.395	265.813
5.400	263.492
5.405	266.399
5.410	265.307
5.415	264.517
5.420	261.676
5.425	260.483
5.430	261.590
5.435	260.171
5.440	262.258
5.445	264.800
5.450	265.889
5.455	263.775
5.460	265.160
5.465	266.721
5.470	263.853
5.475	265.760
5.480	265.798
5.485	263.836
5.490	263.723
5.495	263.699
5.500	260.699
5.505	263.794
5.510	263.541
5.515	265.755
5.520	265.328
5.525	263.932
5.530	263.426
5.535	261.779
5.540	258.924
5.545	261.402
5.550	260.877
5.555	258.152
5.560	255.223
5.565	252.580
5.570	255.149
5.575	254.740
5.580	256.357
5.585	254.849
5.590	256.608
5.595	253.655
5.600	254.451
5.605	257.168
5.610	254.066
5.615	251.821
5.620	254.055
5.625	254.317
5.630	252.719
5.635	252.455
5.640	250.548
5.645	249.789
5.650	249.947
5.655	251.983
5.660	250.199
5.665	248.719
5.670	250.926
5.675	249.960
5.680	248.244
5.685	247.886
5.690	248.676
5.695	248.054
5.700	247.883
5.705	250.877
5.710	253.439
5.715	256.159
5.720	256.075
5.725	258.848
5.730	260.784
5.735	259.389
5.740	257.660
5.745	256.218
5.750	254.397
5.755	255.046
5.760	253.433
5.765	253.439
5.770	250.927
5.775	249.793
5.780	250.020
5.785	249.283
5.790	250.815
5.795	250.550
5.800	252.760
5.805	253.617
5.810	254.691
5.815	256.690
5.820	255.968
5.825	254.364
5.830	253.768
5.835	252.202
5.840	249.845
5.845	249.864
5.850	247.831
5.855	247.856
5.860	247.836
5.865	245.810
5.870	243.580
5.875	243.598
5.880	240.487
5.885	238.122
5.890	236.176
5.895	235.488
5.900	233.586
5.905	232.152
5.910	233.049
5.915	231.253
5.920	230.396
5.925	230.137
5.930	232.878
5.935	234.510
5.940	231.569
5.945	232.773
5.950	231.574
5.955	234.071
5.960	235.203
5.965	233.215
5.970	235.785
5.975	236.751
5.980	233.747
5.985	233.576
5.990	230.891
5.995	232.756
6.000	231.127
6.005	233.493
6.010	233.182
6.015	231.278
6.020	228.204
6.025	229.373
6.030	227.782
6.035	228.360
6.040	225.886
6.045	223.975
6.050	223.375
6.055	226.470
6.060	225.103
6.065	224.105
6.070	225.283
6.075	225.482
6.080	223.820
6.085	226.101
6.090	226.602
6.095	225.897
6.100	223.269
6.105	221.512
6.110	220.117
6.115	219.451
6.120	222.099
6.125	220.106
6.130	220.355
6.135	222.595
6.140	225.652
6.145	228.146
6.150	226.882
6.155	224.509
6.160	223.162
6.165	225.856
6.170	223.780
6.175	225.717
6.180	228.851
6.185	229.292
6.190	226.363
6.195	227.449
6.200	226.231
6.205	223.192
6.210	225.705
6.215	226.343
6.220	224.479
6.225	221.770
6.230	219.060
6.235	218.610
6.240	218.229
6.245	215.929
6.250	214.674
6.255	213.663
6.260	211.549
6.265	211.785
6.270	210.852
6.275	212.896
6.280	215.944
6.285	217.268
6.290	217.596
6.295	219.838
6.300	221.803
6.305	223.906
6.310	225.016
6.315	224.140
6.320	221.741
6.325	220.785
6.330	221.856
6.335	221.547
6.340	218.951
6.345	221.268
6.350	219.654
6.355	220.119
6.360	222.616
6.365	222.387
6.370	224.564
6.375	224.349
6.380	222.225
6.385	223.135
6.390	220.329
6.395	218.824
6.400	217.253
6.405	218.336
6.410	215.610
6.415	214.636
6.420	212.256
6.425	211.549
6.430	210.281
6.435	213.103
6.440	213.712
6.445	212.697
6.450	213.600
6.455	215.619
6.460	214.712
6.465	213.611
6.470	213.841
6.475	213.139
6.480	212.426
6.485	215.241
6.490	217.321
6.495	214.907
6.500	216.569
6.505	217.147
6.510	219.899
6.515	222.479
6.520	221.994
6.525	221.415
6.530	221.514
6.535	223.909
6.540	220.899
6.545	217.790
6.550	218.468
6.555	220.419
6.560	220.103
6.565	217.760
6.570	215.969
6.575	216.041
6.580	215.087
6.585	212.735
6.590	211.880
6.595	210.435
6.600	212.222
6.605	209.985
6.610	207.168
6.615	208.866
6.620	209.916
6.625	210.356
6.630	211.192
6.635	208.714
6.640	209.001
6.645	208.369
6.650	207.055
6.655	204.754
6.660	203.542
6.665	201.820
6.670	199.742
6.675	198.250
6.680	198.910
6.685	196.112
6.690	198.047
6.695	195.651
6.700	193.774
6.705	195.175
6.710	193.518
6.715	191.431
6.720	190.101
6.725	188.702
6.730	188.628
6.735	189.160
6.740	187.669
6.745	186.536
6.750	184.997
6.755	186.365
6.760	188.129
6.765	185.233
6.770	188.050
6.775	188.965
6.780	187.639
6.785	189.156
6.790	188.789
6.795	187.490
6.800	189.585
6.805	191.128
6.810	188.279
6.815	188.863
6.820	187.893
6.825	188.660
6.830	189.711
6.835	192.699
6.840	192.445
6.845	194.678
6.850	193.671
6.855	195.110
6.860	194.131
6.865	194.303
6.870	195.076
6.875	197.666
6.880	194.975
6.885	194.359
6.890	195.882
6.895	198.129
6.900	197.265
6.905	197.803
6.910	194.784
6.915	192.266
6.920	193.998
6.925	196.956
6.930	193.863
6.935	191.857
6.940	190.084
6.945	191.172
6.950	192.423
6.955	191.081
6.960	193.234
6.965	190.964
6.970	194.093
6.975	195.446
6.980	197.461
6.985	197.450
6.990	197.942
6.995	196.636
7.000	199.480
7.005	198.991
7.010	198.118
7.015	199.137
7.020	197.449
7.025	194.766
7.030	194.180
7.035	192.926
7.040	190.578
7.045	192.200
7.050	190.818
7.055	192.208
7.060	193.864
7.065	191.115
7.070	193.137
7.075	194.157
7.080	191.272
7.085	190.845
7.090	193.037
7.095	191.250
7.100	194.303
7.105	195.501
7.110	193.530
7.115	194.554
7.120	193.498
7.125	190.863
7.130	190.847
7.135	192.422
7.140	195.164
7.145	194.853
7.150	197.965
7.155	196.715
7.160	198.819
7.165	201.669
7.170	200.390
7.175	198.127
7.180	200.256
7.185	201.837
7.190	204.705
7.195	203.057
7.200	200.979
7.205	202.243
7.210	201.289
7.215	198.403
7.220	200.786
7.225	200.247
7.230	200.669
7.235	200.533
7.240	198.342
7.245	199.334
7.250	202.381
7.255	205.343
7.260	207.977
7.265	208.044
7.270	207.185
7.275	209.648
7.280	209.753
7.285	211.623
7.290	208.785
7.295	208.983
7.300	208.679
7.305	208.583
7.310	210.051
7.315	210.207
7.320	208.932
7.325	207.617
7.330	210.636
7.335	208.338
7.340	208.609
7.345	209.871
7.350	208.619
7.355	210.432
7.360	209.820
7.365	208.661
7.370	205.524
7.375	207.100
7.380	209.506
7.385	209.856
7.390	212.508
7.395	212.757
7.400	212.751
7.405	214.358
7.410	213.828
7.415	211.293
7.420	213.842
7.425	211.674
7.430	213.489
7.435	212.657
7.440	210.716
7.445	210.725
7.450	208.943
7.455	206.353
7.460	204.716
7.465	206.455
7.470	206.696
7.475	208.832
7.480	206.837
7.485	208.428
7.490	206.001
7.495	206.698
7.500	207.631
7.505	206.758
7.510	204.784
7.515	205.373
7.520	207.268
7.525	207.938
7.530	204.991
7.535	202.097
7.540	202.467
7.545	201.629
7.550	202.848
7.555	200.991
7.560	201.811
7.565	199.934
7.570	199.408
7.575	199.059
7.580	196.984
7.585	196.031
7.590	196.642
7.595	198.327
7.600	196.146
7.605	193.227
7.610	194.456
7.615	194.624
7.620	192.703
7.625	190.857
7.630	191.807
7.635	190.990
7.640	188.460
7.645	191.330
7.650	192.833
7.655	195.422
7.660	195.889
7.665	195.422
7.670	196.494
7.675	198.142
7.680	195.959
7.685	193.477
7.690	193.095
7.695	196.181
7.700	198.118
7.705	196.290
7.710	197.280
7.715	198.062
7.720	196.697
7.725	199.117
7.730	196.897
7.735	197.002
7.740	194.113
7.745	192.393
7.750	195.501
7.755	196.369
7.760	194.601
7.765	195.511
7.770	195.888
7.775	195.094
7.780	196.243
7.785	193.277
7.790	192.342
7.795	192.057
7.800	193.489
7.805	192.314
7.810	193.396
7.815	191.519
7.820	193.467
7.825	190.730
7.830	193.684
7.835	193.929
7.840	192.099
7.845	193.779
7.850	191.661
7.855	189.284
7.860	191.400
7.865	190.954
7.870	190.518
7.875	189.134
7.880	191.057
7.885	189.940
7.890	186.952
7.895	190.005
7.900	188.696
7.905	187.512
7.910	184.420
7.915	185.279
7.920	186.020
7.925	185.429
7.930	182.345
7.935	179.952
7.940	179.513
7.945	179.848
7.950	180.955
7.955	182.000
7.960	183.421
7.965	184.195
7.970	184.116
7.975	182.117
7.980	182.498
7.985	182.001
7.990	184.611
7.995	184.143
8.000	182.163
8.005	181.187
8.010	178.960
8.015	175.835
8.020	173.233
8.025	176.146
8.030	173.448
8.035	175.428
8.040	176.520
8.045	176.717
8.050	174.255
8.055	174.078
8.060	172.049
8.065	169.428
8.070	167.236
8.075	169.737
8.080	167.985
8.085	170.065
8.090	169.926
8.095	167.772
8.100	170.426
8.105	173.561
8.110	172.234
8.115	174.048
8.120	173.685
8.125	170.774
8.130	169.902
8.135	170.493
8.140	169.221
8.145	172.039
8.150	169.936
8.155	172.916
8.160	169.876
8.165	166.911
8.170	169.299
8.175	171.534
8.180	171.822
8.185	174.118
8.190	171.816
8.194	170.327
8.199	170.545
8.204	168.708
8.209	168.646
8.214	169.161
8.219	170.315
8.224	167.512
8.229	166.961
8.234	165.957
8.239	166.793
8.244	163.851
8.249	165.263
8.254	164.092
8.259	166.929
8.264	167.098
8.269	168.794
8.274	170.892
8.279	172.780
8.284	170.705
8.289	172.388
8.294	173.504
8.299	171.503
8.304	170.436
8.309	167.996
8.314	170.526
8.319	171.276
8.324	171.694
8.329	170.948
8.334	170.826
8.339	169.383
8.344	172.051
8.349	173.620
8.354	174.300
8.359	171.832
8.364	170.081
8.369	171.810
8.374	173.285
8.379	173.660
8.384	174.441
8.389	176.656
8.394	176.132
8.399	178.385
8.404	180.554
8.409	178.897
8.414	181.224
8.419	178.781
8.424	177.401
8.429	177.747
8.434	175.302
8.439	173.842
8.444	171.829
8.449	173.889
8.454	176.962
8.459	174.659
8.464	173.285
8.469	174.382
8.474	174.415
8.479	172.397
8.484	169.416
8.489	169.529
8.494	169.793
8.499	172.721
8.504	173.957
8.509	175.226
8.514	174.893
8.519	175.699
8.524	178.270
8.529	177.847
8.534	178.217
8.539	175.464
8.544	172.815
8.549	171.419
8.554	170.246
8.559	168.871
8.564	167.023
8.569	165.905
8.574	165.966
8.579	167.099
8.584	165.396
8.589	162.564
8.594	162.950
8.599	160.231
8.604	162.496
8.609	165.356
8.614	167.768
8.619	170.558
8.624	173.047
8.629	171.116
8.634	169.661
8.639	169.536
8.644	171.746
8.649	171.753
8.654	169.498
8.659	166.843
8.664	167.559
8.669	164.673
8.674	165.699
8.679	167.202
8.684	168.413
8.689	171.043
8.694	168.662
8.699	166.307
8.704	169.211
8.709	168.894
8.714	170.200
8.719	172.021
8.724	173.543
8.729	172.480
8.734	169.489
8.739	169.251
8.744	167.587
8.749	166.254
8.754	163.988
8.759	164.801
8.764	162.934
8.769	165.007
8.774	162.058
8.779	160.228
8.784	161.221
8.789	159.431
8.794	159.953
8.799	158.824
8.804	161.947
8.809	160.762
8.814	158.587
8.819	160.535
8.824	158.331
8.829	159.223
8.834	157.305
8.839	155.974
8.844	153.533
8.849	155.549
8.854	155.909
8.859	154.738
8.864	151.940
8.869	151.185
8.874	149.600
8.879	151.804
8.884	151.428
8.889	149.550
8.894	148.475
8.899	148.323
8.904	147.072
8.909	150.058
8.914	152.218
8.919	151.069
8.924	149.426
8.929	152.475
8.934	155.461
8.939	157.423
8.944	158.990
8.949	160.373
8.954	161.276
8.959	160.307
8.964	160.166
8.969	157.918
8.974	155.008
8.979	157.823
8.984	155.685
8.989	158.001
8.994	158.413
8.999	160.687
9.004	162.890
9.009	165.557
9.014	168.254
9.019	169.060
9.024	166.100
9.029	164.556
9.034	162.886
9.039	160.089
9.044	159.957
9.049	157.731
9.054	158.452
9.059	156.146
9.064	159.220
9.069	160.650
9.074	162.181
9.079	164.648
9.084	166.357
9.089	168.590
9.094	166.104
9.099	167.825
9.104	168.844
9.109	167.175
9.114	166.992
9.119	163.974
9.124	162.822
9.129	162.705
9.134	162.260
9.139	159.148
9.144	158.513
9.149	160.431
9.154	161.093
9.159	158.558
9.164	160.251
9.169	158.157
9.174	155.639
9.179	153.501
9.184	151.424
9.189	150.290
9.194	147.304
9.199	145.687
9.204	144.258
9.209	142.978
9.214	143.157
9.219	142.654
9.224	143.431
9.229	144.139
9.234	144.074
9.239	144.641
9.244	144.416
9.249	142.322
9.254	141.148
9.259	141.063
9.264	141.329
9.269	143.077
9.274	144.167
9.279	144.488
9.284	144.591
9.289	142.264
9.294	141.617
9.299	139.663
9.304	138.276
9.309	138.022
9.314	139.375
9.319	139.633
9.324	137.584
9.329	140.473
9.334	141.911
9.339	143.040
9.344	143.710
9.349	143.452
9.354	145.951
9.359	146.513
9.364	146.838
9.369	145.638
9.374	146.854
9.379	149.110
9.384	148.016
9.389	150.638
9.394	152.716
9.399	150.550
9.404	149.270
9.409	152.401
9.414	152.711
9.419	151.042
9.424	152.025
9.429	153.628
9.434	151.811
9.439	150.435
9.444	149.485
9.449	147.717
9.454	148.502
9.459	147.529
9.464	148.910
9.469	150.787
9.474	150.814
9.479	150.642
9.484	151.315
9.489	151.903
9.494	154.864
9.499	153.802
9.504	155.282
9.509	156.139
9.514	154.984
9.519	153.915
9.524	152.999
9.529	152.636
9.534	154.910
9.539	151.876
9.544	151.948
9.549	152.095
9.554	150.603
9.559	148.121
9.564	145.200
9.569	142.265
9.574	141.734
9.579	140.351
9.584	140.239
9.589	141.546
9.594	140.428
9.599	138.510
9.604	135.531
9.609	137.963
9.614	139.180
9.619	137.700
9.624	136.945
9.629	137.979
9.634	137.780
9.639	134.682
9.644	135.996
9.649	136.155
9.654	136.713
9.659	136.006
9.664	137.164
9.669	137.795
9.674	138.617
9.679	139.839
9.684	140.699
9.689	139.776
9.694	137.190
9.699	137.919
9.704	139.819
9.709	140.068
9.714	143.143
9.719	141.009
9.724	142.837
9.729	141.663
9.734	142.963
9.739	140.928
9.744	138.507
9.749	140.177
9.754	142.164
9.759	141.050
9.764	143.501
9.769	141.979
9.774	143.959
9.779	147.010
9.784	149.236
9.789	151.974
9.794	149.968
9.799	149.526
9.804	147.111
9.809	149.117
9.814	147.403
9.819	149.641
9.824	151.880
9.829	154.866
9.834	151.741
9.839	153.449
9.844	151.005
9.849	148.844
9.854	148.378
9.859	148.120
9.864	149.261
9.869	148.320
9.874	150.755
9.879	148.701
9.884	145.791
9.889	148.534
9.894	147.689
9.899	149.108
9.904	147.436
9.909	145.604
9.914	144.370
9.919	144.689
9.924	145.536
9.929	144.785
9.934	143.380
9.939	142.561
9.944	142.936
9.949	143.791
9.954	144.013
9.959	145.865
9.964	142.951
9.969	145.334
9.974	147.759
9.979	149.660
9.984	151.600
9.989	150.827
9.994	149.527
[truncated: 1 more rows]
