# Supplementary material for: Chemometric Analysis of a Ternary Mixture of Caffeine, Quinic Acid, and Nicotinic Acid by Terahertz Spectroscopy
Source: ACS Omega. 2022 Sep 27;7(40):35783–91. doi: 10.1021/acsomega.2c03808 (PMC9558605; doi:10.1021/acsomega.2c03808)
Supplement: Supplementary file 2 — ao2c03808_si_002.zip [file ao2c03808_si_002.zip › data_and_codes/extended_data/id0-48_run001/fdp-0-4.csv]

0.000	-0.000
0.005	0.573
0.010	0.382
0.015	-0.407
0.020	0.410
0.025	0.412
0.030	0.343
0.035	-0.315
0.040	0.100
0.045	0.950
0.050	3.425
0.055	1.863
0.060	1.240
0.065	3.796
0.070	3.961
0.075	4.932
0.080	5.120
0.085	8.017
0.090	8.332
0.095	9.370
0.100	10.418
0.105	11.398
0.110	10.736
0.115	10.894
0.120	11.558
0.125	12.368
0.130	13.549
0.135	13.828
0.140	13.365
0.145	13.369
0.150	13.353
0.155	13.403
0.160	13.327
0.165	13.557
0.170	13.957
0.175	14.250
0.180	14.341
0.185	14.624
0.190	14.957
0.195	15.019
0.200	15.219
0.205	15.472
0.210	15.589
0.215	15.770
0.220	15.976
0.225	16.402
0.230	16.485
0.235	16.420
0.240	16.579
0.245	16.922
0.250	16.970
0.255	17.230
0.260	17.467
0.265	17.704
0.270	17.970
0.275	17.920
0.280	18.113
0.285	18.358
0.290	18.525
0.295	18.656
0.300	19.028
0.305	19.076
0.310	19.140
0.315	19.306
0.320	19.539
0.325	19.788
0.330	19.894
0.335	20.033
0.340	20.216
0.345	20.464
0.350	20.539
0.355	20.766
0.360	20.948
0.365	21.110
0.370	21.216
0.375	21.387
0.380	21.533
0.385	21.739
0.390	21.935
0.395	22.116
0.400	22.317
0.405	22.430
0.410	22.563
0.415	22.730
0.420	22.963
0.425	23.089
0.430	23.269
0.435	23.497
0.440	23.637
0.445	23.683
0.450	23.876
0.455	24.096
0.460	24.233
0.465	24.403
0.470	24.520
0.475	24.728
0.480	24.918
0.485	25.054
0.490	25.206
0.495	25.430
0.500	25.594
0.505	25.720
0.510	25.907
0.515	26.150
0.520	26.348
0.525	26.467
0.530	26.664
0.535	26.876
0.540	27.127
0.545	27.367
0.550	27.738
0.555	26.973
0.560	27.089
0.565	27.370
0.570	27.644
0.575	27.863
0.580	28.036
0.585	28.194
0.590	28.414
0.595	28.613
0.600	28.791
0.605	28.965
0.610	29.133
0.615	29.332
0.620	29.458
0.625	29.622
0.630	29.828
0.635	30.033
0.640	30.157
0.645	30.336
0.650	30.541
0.655	30.682
0.660	30.858
0.665	31.019
0.670	31.186
0.675	31.346
0.680	31.501
0.685	31.650
0.690	31.847
0.695	31.978
0.700	32.142
0.705	32.350
0.710	32.500
0.715	32.664
0.720	32.858
0.725	33.040
0.730	33.230
0.735	33.417
0.740	33.649
0.745	33.994
0.750	33.557
0.755	33.612
0.760	33.915
0.765	34.122
0.770	34.298
0.775	34.495
0.780	34.684
0.785	34.858
0.790	35.001
0.795	35.157
0.800	35.367
0.805	35.502
0.810	35.641
0.815	35.826
0.820	35.993
0.825	36.132
0.830	36.294
0.835	36.448
0.840	36.634
0.845	36.808
0.850	36.926
0.855	37.110
0.860	37.312
0.865	37.448
0.870	37.623
0.875	37.804
0.880	37.976
0.885	38.130
0.890	38.296
0.895	38.476
0.900	38.655
0.905	38.780
0.910	38.967
0.915	39.133
0.920	39.269
0.925	39.418
0.930	39.611
0.935	39.788
0.940	39.928
0.945	40.085
0.950	40.263
0.955	40.466
0.960	40.612
0.965	40.819
0.970	41.012
0.975	41.208
0.980	41.467
0.985	41.427
0.990	41.362
0.995	41.605
1.000	41.798
1.005	42.006
1.010	42.241
1.015	42.378
1.020	42.555
1.025	42.786
1.030	42.949
1.035	43.097
1.040	43.298
1.045	43.485
1.050	43.667
1.055	43.869
1.060	44.074
1.065	44.322
1.070	44.557
1.075	44.827
1.080	45.200
1.085	45.696
1.090	46.485
1.095	46.566
1.100	43.758
1.105	44.692
1.110	45.080
1.115	44.641
1.120	45.099
1.125	45.504
1.130	45.850
1.135	46.195
1.140	46.553
1.145	47.017
1.150	47.377
1.155	47.911
1.160	47.661
1.165	44.766
1.170	45.689
1.175	46.276
1.180	46.712
1.185	47.032
1.190	47.371
1.195	47.736
1.200	48.147
1.205	48.246
1.210	47.569
1.215	48.000
1.220	48.450
1.225	48.808
1.230	48.071
1.235	48.433
1.240	48.711
1.245	48.960
1.250	49.259
1.255	49.403
1.260	49.606
1.265	49.853
1.270	50.024
1.275	50.169
1.280	50.362
1.285	50.538
1.290	50.736
1.295	50.891
1.300	51.034
1.305	51.283
1.310	51.465
1.315	51.649
1.320	51.776
1.325	51.941
1.330	52.107
1.335	52.296
1.340	52.511
1.345	52.719
1.350	52.884
1.355	53.035
1.360	53.290
1.365	53.466
1.370	53.631
1.375	53.856
1.380	54.095
1.385	54.275
1.390	54.549
1.395	54.870
1.400	55.322
1.405	56.023
1.410	57.224
1.415	59.886
1.420	60.502
1.425	60.911
1.430	61.248
1.435	61.534
1.440	61.726
1.445	61.948
1.450	62.169
1.455	62.381
1.460	62.585
1.465	62.760
1.470	62.979
1.475	63.173
1.480	63.324
1.485	63.516
1.490	63.716
1.495	63.874
1.500	64.040
1.505	64.244
1.510	64.414
1.515	64.592
1.520	64.775
1.525	64.962
1.530	65.184
1.535	65.354
1.540	65.530
1.545	65.739
1.550	65.919
1.555	66.104
1.560	66.337
1.565	66.554
1.570	66.753
1.575	66.983
1.580	67.231
1.585	67.506
1.590	67.807
1.595	68.272
1.600	68.566
1.605	67.359
1.610	67.810
1.615	68.237
1.620	68.620
1.625	68.936
1.630	69.299
1.635	69.694
1.640	70.169
1.645	70.737
1.650	71.601
1.655	72.754
1.660	73.347
1.665	73.589
1.670	74.136
1.675	72.014
1.680	73.616
1.685	74.647
1.690	75.465
1.695	76.178
1.700	76.944
1.705	78.030
1.710	79.410
1.715	81.023
1.720	77.926
1.725	80.458
1.730	81.475
1.735	82.134
1.740	82.654
1.745	83.090
1.750	83.476
1.755	83.895
1.760	84.187
1.765	83.897
1.770	84.239
1.775	84.580
1.780	84.923
1.785	85.300
1.790	85.866
1.795	85.886
1.800	84.628
1.805	85.111
1.810	85.515
1.815	85.823
1.820	86.096
1.825	86.366
1.830	86.607
1.835	86.843
1.840	87.108
1.845	87.388
1.850	87.695
1.855	88.089
1.860	88.787
1.865	89.029
1.870	92.138
1.875	93.166
1.880	93.788
1.885	94.188
1.890	94.543
1.895	94.863
1.900	95.186
1.905	95.536
1.910	96.008
1.915	96.566
1.920	94.819
1.925	94.781
1.930	95.319
1.935	95.731
1.940	96.035
1.945	96.288
1.950	96.533
1.955	96.754
1.960	96.957
1.965	97.164
1.970	97.368
1.975	97.573
1.980	97.778
1.985	97.973
1.990	98.182
1.995	98.382
2.000	98.576
2.005	98.798
2.010	99.053
2.015	99.224
2.020	99.347
2.025	99.626
2.030	99.942
2.035	100.472
2.040	100.499
2.045	99.403
2.050	99.861
2.055	100.243
2.060	100.561
2.065	100.896
2.070	101.388
2.075	100.872
2.080	100.796
2.085	101.157
2.090	101.458
2.095	101.722
2.100	101.979
2.105	102.214
2.110	102.453
2.115	102.705
2.120	102.965
2.125	103.216
2.130	103.497
2.135	103.798
2.140	104.139
2.145	104.518
2.150	105.008
2.155	105.835
2.160	106.764
2.165	105.812
2.170	108.671
2.175	109.850
2.180	110.694
2.185	111.518
2.190	112.637
2.195	112.603
2.200	115.322
2.205	116.791
2.210	117.844
2.215	119.041
2.220	118.990
2.225	121.508
2.230	123.160
2.235	124.016
2.240	124.706
2.245	125.213
2.250	125.831
2.255	126.794
2.260	127.689
2.265	125.570
2.270	122.827
2.275	124.144
2.280	124.910
2.285	125.464
2.290	125.894
2.295	126.258
2.300	126.587
2.305	126.903
2.310	127.199
2.315	127.586
2.320	127.687
2.325	127.962
2.330	128.311
2.335	128.702
2.340	129.344
2.345	129.334
2.350	128.284
2.355	128.907
2.360	129.659
2.365	130.267
2.370	128.898
2.375	129.614
2.380	130.453
2.385	131.580
2.390	133.083
2.395	131.616
2.400	134.129
2.405	135.075
2.410	135.709
2.415	136.215
2.420	136.608
2.425	137.109
2.430	137.203
2.435	137.507
2.440	137.932
2.445	138.419
2.450	138.796
2.455	139.758
2.460	140.606
2.465	138.942
2.470	135.889
2.475	137.043
2.480	137.745
2.485	138.242
2.490	138.634
2.495	138.982
2.500	139.285
2.505	139.560
2.510	139.823
2.515	140.072
2.520	140.311
2.525	140.564
2.530	140.810
2.535	141.049
2.540	141.292
2.545	141.556
2.550	141.791
2.555	142.053
2.560	142.311
2.565	142.692
2.570	142.756
2.575	143.010
2.580	143.331
2.585	143.683
2.590	144.036
2.595	144.419
2.600	144.835
2.605	145.302
2.610	145.873
2.615	146.589
2.620	147.516
2.625	148.902
2.630	149.762
2.635	149.761
2.640	149.945
2.645	150.887
2.650	149.441
2.655	151.814
2.660	154.030
2.665	154.667
2.670	154.819
2.675	155.735
2.680	156.745
2.685	157.566
2.690	155.999
2.695	156.689
2.700	157.277
2.705	157.778
2.710	158.245
2.715	158.639
2.720	159.016
2.725	159.439
2.730	159.847
2.735	160.278
2.740	160.748
2.745	161.204
2.750	161.811
2.755	162.608
2.760	163.892
2.765	165.357
2.770	166.195
2.775	166.359
2.780	164.144
2.785	167.081
2.790	168.966
2.795	170.354
2.800	171.326
2.805	172.059
2.810	172.659
2.815	173.135
2.820	173.598
2.825	174.000
2.830	174.342
2.835	174.699
2.840	175.047
2.845	175.409
2.850	175.740
2.855	176.109
2.860	176.495
2.865	176.914
2.870	177.429
2.875	178.486
2.880	179.217
2.885	177.656
2.890	174.729
2.895	175.912
2.900	176.660
2.905	177.267
2.910	177.751
2.915	178.162
2.920	178.598
2.925	179.017
2.930	179.458
2.935	179.917
2.940	180.384
2.945	180.893
2.950	181.614
2.955	182.602
2.960	183.942
2.965	185.015
2.970	182.597
2.975	179.944
2.980	177.008
2.985	179.049
2.990	180.615
2.995	182.286
3.000	184.079
3.005	185.791
3.010	187.153
3.015	184.093
3.020	182.188
3.025	179.422
3.030	181.795
3.035	183.781
3.040	185.396
3.045	186.477
3.050	189.417
3.055	190.963
3.060	191.828
3.065	192.535
3.070	193.124
3.075	193.638
3.080	194.094
3.085	194.488
3.090	194.882
3.095	195.251
3.100	195.694
3.105	196.107
3.110	196.614
3.115	197.222
3.120	198.001
3.125	199.010
3.130	199.668
3.135	199.322
3.140	197.295
3.145	199.999
3.150	201.753
3.155	203.277
3.160	204.777
3.165	205.852
3.170	203.216
3.175	206.346
3.180	208.401
3.185	207.741
3.190	208.505
3.195	209.312
3.200	209.954
3.205	210.525
3.210	211.388
3.215	210.901
3.220	211.260
3.225	212.193
3.230	212.757
3.235	214.952
3.240	217.179
3.245	217.789
3.250	218.255
3.255	218.655
3.260	218.991
3.265	219.324
3.270	219.730
3.275	219.973
3.280	220.252
3.285	220.465
3.290	220.692
3.295	221.041
3.300	221.312
3.305	221.617
3.310	221.998
3.315	222.487
3.320	223.109
3.325	224.166
3.330	224.929
3.335	226.975
3.340	223.859
3.345	225.884
3.350	227.047
3.355	227.548
3.360	228.072
3.365	228.495
3.370	228.894
3.375	229.177
3.380	229.433
3.385	229.763
3.390	229.947
3.395	230.218
3.400	230.403
3.405	230.640
3.410	230.789
3.415	231.050
3.420	231.330
3.425	231.556
3.430	231.767
3.435	231.956
3.440	232.117
3.445	232.433
3.450	232.696
3.455	232.893
3.460	233.112
3.465	233.444
3.470	233.647
3.475	233.862
3.480	234.108
3.485	234.431
3.490	234.631
3.495	235.372
3.500	235.051
3.505	234.762
3.510	235.302
3.515	235.432
3.520	235.711
3.525	236.071
3.530	236.616
3.535	237.411
3.540	238.161
3.545	241.291
3.550	242.338
3.555	242.812
3.560	243.299
3.565	243.839
3.570	244.310
3.575	244.725
3.580	245.302
3.585	245.854
3.590	246.759
3.595	247.717
3.600	249.074
3.605	246.019
3.610	243.587
3.615	245.740
3.620	244.365
3.625	245.416
3.630	246.330
3.635	247.325
3.640	249.260
3.645	251.250
3.650	251.392
3.655	248.463
3.660	245.813
3.665	247.521
3.670	244.882
3.675	247.061
3.680	248.638
3.685	249.552
3.690	250.549
3.695	250.515
3.700	250.637
3.705	251.451
3.710	251.776
3.715	252.503
3.720	253.065
3.725	253.209
3.730	253.604
3.735	253.914
3.740	254.167
3.745	254.501
3.750	255.017
3.755	255.468
3.760	255.936
3.765	256.311
3.770	256.931
3.775	257.418
3.780	258.331
3.785	259.001
3.790	260.075
3.795	261.287
3.800	262.559
3.805	264.011
3.810	261.903
3.815	264.254
3.820	265.101
3.825	263.099
3.830	264.717
3.835	266.392
3.840	267.000
3.845	267.793
3.850	268.630
3.855	269.508
3.860	269.995
3.865	269.398
3.870	269.913
3.875	270.652
3.880	270.732
3.885	271.374
3.890	271.400
3.895	272.042
3.900	272.468
3.905	272.708
3.910	273.050
3.915	273.573
3.920	273.928
3.925	274.211
3.930	274.105
3.935	274.672
3.940	275.275
3.945	276.213
3.950	277.453
3.955	278.181
3.960	280.647
3.965	283.154
3.970	285.864
3.975	285.883
3.980	286.817
3.985	284.949
3.990	287.628
3.995	290.290
4.000	292.236
4.005	293.154
4.010	291.851
4.015	292.407
4.020	293.089
4.025	293.502
4.030	294.103
4.035	294.283
4.040	294.709
4.045	295.208
4.050	295.608
4.055	295.437
4.060	296.032
4.065	295.834
4.070	296.708
4.075	297.248
4.080	296.907
4.085	297.646
4.090	297.794
4.095	298.062
4.100	298.310
4.105	299.036
4.110	299.230
4.115	299.524
4.120	300.143
4.125	300.238
4.130	300.419
4.135	301.209
4.140	301.644
4.145	302.268
4.150	303.528
4.155	304.699
4.160	302.926
4.165	303.508
4.170	302.349
4.175	303.735
4.180	302.166
4.185	304.696
4.190	305.798
4.195	304.363
4.200	306.303
4.205	303.487
4.210	305.651
4.215	307.726
4.220	306.304
4.225	306.528
4.230	309.548
4.235	311.578
4.240	313.033
4.245	315.622
4.250	318.553
4.255	319.357
4.260	319.691
4.265	321.046
4.270	321.004
4.275	321.247
4.280	321.565
4.285	322.100
4.290	322.428
4.295	323.442
4.300	323.140
4.305	323.516
4.310	324.176
4.315	323.842
4.320	323.780
4.325	324.799
4.330	325.259
4.335	325.412
4.340	325.113
4.345	325.718
4.350	325.846
4.355	325.747
4.360	326.248
4.365	326.534
4.370	327.044
4.375	327.195
4.380	327.388
4.385	327.490
4.390	328.008
4.395	328.232
4.400	329.062
4.405	329.182
4.410	329.006
4.415	329.839
4.420	329.704
4.425	330.271
4.430	331.095
4.435	331.357
4.440	332.032
4.445	332.987
4.450	332.799
4.455	334.581
4.460	334.827
4.465	337.424
4.470	336.986
4.475	336.787
4.480	334.043
4.485	336.127
4.490	339.223
4.495	336.693
4.500	336.946
4.505	336.167
4.510	335.915
4.515	333.905
4.520	335.454
4.525	334.075
4.530	335.119
4.535	332.254
4.540	334.598
4.545	334.579
4.550	336.181
4.555	333.066
4.560	334.127
4.565	334.941
4.570	336.535
4.575	338.216
4.580	338.035
4.585	338.854
4.590	339.989
4.595	340.342
4.600	342.146
4.605	345.228
4.610	346.098
4.615	345.484
4.620	347.294
4.625	347.185
4.630	349.333
4.635	349.690
4.640	351.222
4.645	351.995
4.650	352.835
4.655	352.907
4.660	353.790
4.665	353.152
4.670	353.557
4.675	355.388
4.680	354.249
4.685	356.358
4.690	356.921
4.695	358.530
4.700	361.047
4.705	363.181
4.710	364.564
4.715	364.277
4.720	366.187
4.725	365.271
4.730	365.460
4.735	366.915
4.740	369.089
4.745	366.573
4.750	363.732
4.755	366.339
4.760	366.451
4.765	366.908
4.770	368.269
4.775	368.095
4.780	369.380
4.785	368.528
4.790	365.533
4.795	365.065
4.800	365.019
4.805	365.717
4.810	365.011
4.815	363.029
4.820	364.849
4.825	366.575
4.830	365.746
4.835	365.786
4.840	366.986
4.845	367.208
4.850	366.919
4.855	368.327
4.860	367.848
4.865	367.949
4.870	367.332
4.875	367.536
4.880	366.036
4.885	368.578
4.890	369.310
4.895	370.415
4.900	370.241
4.905	370.107
4.910	367.025
4.915	364.432
4.920	364.159
4.925	365.263
4.930	363.803
4.935	363.730
4.940	365.388
4.945	366.293
4.950	367.671
4.955	366.476
4.960	366.623
4.965	366.203
4.970	366.814
4.975	368.362
4.980	367.515
4.985	368.492
4.990	368.865
4.995	368.522
5.000	367.403
5.005	364.509
5.010	362.528
5.015	361.048
5.020	362.076
5.025	362.105
5.030	362.538
5.035	362.944
5.040	362.836
5.045	363.725
5.050	362.728
5.055	364.334
5.060	364.818
5.065	365.373
5.070	366.298
5.075	366.241
5.080	367.730
5.085	367.339
5.090	370.115
5.095	368.451
5.100	367.721
5.105	367.377
5.110	369.185
5.115	368.729
5.120	366.888
5.125	365.719
5.130	364.047
5.135	364.125
5.140	366.527
5.145	366.754
5.150	369.338
5.155	371.540
5.160	371.113
5.165	369.968
5.170	373.058
5.175	373.031
5.180	373.936
5.185	374.042
5.190	374.971
5.195	375.168
5.200	375.058
5.205	373.045
5.210	373.792
5.215	371.869
5.220	369.209
5.225	368.538
5.230	369.021
5.235	371.536
5.240	369.792
5.245	370.675
5.250	371.571
5.255	372.203
5.260	372.696
5.265	373.678
5.270	374.471
5.275	376.445
5.280	375.937
5.285	376.096
5.290	376.311
5.295	375.103
5.300	378.080
5.305	378.068
5.310	379.377
5.315	380.809
5.320	381.351
5.325	379.331
5.330	377.871
5.335	377.648
5.340	374.971
5.345	376.313
5.350	379.107
5.355	379.277
5.360	381.963
5.365	379.800
5.370	380.951
5.375	381.621
5.380	381.728
5.385	380.977
5.390	383.480
5.395	383.260
5.400	382.985
5.405	383.213
5.410	383.487
5.415	384.168
5.420	383.729
5.425	385.468
5.430	385.959
5.435	387.874
5.440	389.544
5.445	389.501
5.450	392.156
5.455	390.372
5.460	389.671
5.465	391.824
5.470	391.671
5.475	391.931
5.480	392.226
5.485	392.850
5.490	393.961
5.495	395.621
5.500	393.657
5.505	393.948
5.510	394.488
5.515	395.535
5.520	394.119
5.525	396.205
5.530	394.104
5.535	396.195
5.540	395.289
5.545	397.135
5.550	396.462
5.555	396.776
5.560	396.659
5.565	397.543
5.570	398.661
5.575	398.535
5.580	400.908
5.585	398.888
5.590	398.379
5.595	399.689
5.600	399.836
5.605	400.876
5.610	402.051
5.615	400.954
5.620	400.902
5.625	402.405
5.630	400.058
5.635	402.588
5.640	403.282
5.645	403.023
5.650	400.705
5.655	399.548
5.660	399.312
5.665	398.949
5.670	396.254
5.675	393.981
5.680	394.284
5.685	394.841
5.690	397.443
5.695	397.920
5.700	397.482
5.705	397.473
5.710	397.160
5.715	394.330
5.720	392.754
5.725	393.417
5.730	393.439
5.735	392.765
5.740	392.021
5.745	388.952
5.750	386.667
5.755	388.242
5.760	390.615
5.765	390.593
5.770	389.134
5.775	389.267
5.780	387.394
5.785	390.189
5.790	390.225
5.795	390.583
5.800	392.030
5.805	388.935
5.810	388.564
5.815	389.603
5.820	391.540
5.825	388.471
5.830	387.608
5.835	388.074
5.840	387.948
5.845	390.762
5.850	391.491
5.855	391.699
5.860	390.765
5.865	388.181
5.870	389.906
5.875	390.702
5.880	393.240
5.885	393.732
5.890	392.100
5.895	394.120
5.900	393.805
5.905	393.718
5.910	390.924
5.915	392.602
5.920	395.391
5.925	394.174
5.930	397.315
5.935	398.977
5.940	398.782
5.945	398.168
5.950	398.704
5.955	399.816
5.960	398.738
5.965	398.442
5.970	400.141
5.975	400.180
5.980	400.100
5.985	397.802
5.990	395.587
5.995	396.672
6.000	395.566
6.005	395.811
6.010	398.019
6.015	398.274
6.020	398.368
6.025	398.953
6.030	399.944
6.035	400.754
6.040	402.191
6.045	400.283
6.050	397.780
6.055	395.997
6.060	397.436
6.065	398.491
6.070	395.491
6.075	397.389
6.080	399.423
6.085	396.560
6.090	395.266
6.095	393.517
6.100	394.950
6.105	391.875
6.110	389.643
6.115	390.073
6.120	389.553
6.125	390.535
6.130	389.797
6.135	388.632
6.140	389.633
6.145	390.995
6.150	390.970
6.155	391.245
6.160	390.215
6.165	387.331
6.170	384.362
6.175	384.493
6.180	382.045
6.185	379.452
6.190	376.849
6.195	377.879
6.200	376.212
6.205	374.996
6.210	377.098
6.215	375.321
6.220	374.921
6.225	375.355
6.230	377.888
6.235	380.164
6.240	381.266
6.245	378.986
6.250	378.111
6.255	378.470
6.260	377.574
6.265	377.533
6.270	379.773
6.275	381.676
6.280	383.423
6.285	383.906
6.290	382.693
6.295	385.421
6.300	385.542
6.305	386.876
6.310	385.796
6.315	386.225
6.320	388.959
6.325	388.362
6.330	390.555
6.335	391.315
6.340	391.331
6.345	388.613
6.350	391.603
6.355	388.548
6.360	390.090
6.365	392.272
6.370	392.183
6.375	389.101
6.380	387.752
6.385	390.112
6.390	388.937
6.395	386.392
6.400	388.383
6.405	386.913
6.410	389.658
6.415	392.413
6.420	395.187
6.425	397.021
6.430	397.629
6.435	398.308
6.440	395.364
6.445	393.738
6.450	391.035
6.455	389.006
6.460	387.567
6.465	385.625
6.470	384.432
6.475	386.823
6.480	389.235
6.485	388.484
6.490	388.892
6.495	385.799
6.500	387.963
6.505	388.041
6.510	390.560
6.515	392.093
6.520	394.399
6.525	395.058
6.530	393.534
6.535	396.114
6.540	395.377
6.545	393.490
6.550	394.315
6.555	391.580
6.560	393.875
6.565	396.960
6.570	397.769
6.575	395.729
6.580	394.094
6.585	392.740
6.590	392.096
6.595	389.678
6.600	391.939
6.605	389.218
6.610	389.435
6.615	392.257
6.620	390.656
6.625	391.882
6.630	392.880
6.635	392.381
6.640	393.066
6.645	394.020
6.650	391.522
6.655	389.618
6.660	386.549
6.665	385.978
6.670	384.289
6.675	385.263
6.680	382.970
6.685	381.351
6.690	378.633
6.695	380.408
6.700	378.333
6.705	379.236
6.710	378.014
6.715	379.918
6.720	377.686
6.725	380.105
6.730	377.702
6.735	376.941
6.740	375.415
6.745	377.312
6.750	378.399
6.755	376.121
6.760	374.750
6.765	375.807
6.770	376.680
6.775	377.386
6.780	377.267
6.785	377.806
6.790	378.839
6.795	381.030
6.800	382.404
6.805	382.617
6.810	380.406
6.815	383.081
6.820	380.396
6.825	379.594
6.830	378.732
6.835	380.388
6.840	381.644
6.845	380.170
6.850	382.118
6.855	381.647
6.860	384.484
6.865	384.624
6.870	383.129
6.875	381.709
6.880	380.801
6.885	379.839
6.890	381.356
6.895	379.892
6.900	379.708
6.905	381.304
6.910	379.211
6.915	381.129
6.920	381.804
6.925	384.281
6.930	386.107
6.935	385.119
6.940	386.246
6.945	385.397
6.950	382.929
6.955	385.486
6.960	383.738
6.965	382.166
6.970	380.330
6.975	382.024
6.980	380.616
6.985	379.977
6.990	379.261
6.995	381.685
7.000	381.950
7.005	380.564
7.010	380.763
7.015	378.093
7.020	376.445
7.025	376.166
7.030	377.024
7.035	377.391
7.040	377.985
7.045	375.340
7.050	375.758
7.055	375.774
7.060	375.593
7.065	378.278
7.070	377.408
7.075	375.163
7.080	375.174
7.085	376.456
7.090	376.544
7.095	376.158
7.100	378.469
7.105	375.394
7.110	374.895
7.115	377.568
7.120	376.492
7.125	379.196
7.130	379.297
7.135	379.984
7.140	382.055
7.145	381.664
7.150	380.166
7.155	380.647
7.160	379.344
7.165	380.978
7.170	378.551
7.175	376.250
7.180	373.147
7.185	372.698
7.190	371.920
7.195	369.785
7.200	370.951
7.205	371.606
7.210	370.123
7.215	370.127
7.220	369.416
7.225	367.819
7.230	370.070
7.235	371.538
7.240	372.694
7.245	373.012
7.250	374.879
7.255	377.594
7.260	379.883
7.265	382.345
7.270	382.757
7.275	383.257
7.280	384.886
7.285	382.428
7.290	383.660
7.295	384.533
7.300	384.178
7.305	384.179
7.310	383.415
7.315	386.121
7.320	384.386
7.325	384.976
7.330	383.982
7.335	384.157
7.340	384.261
7.345	384.035
7.350	382.714
7.355	385.816
7.360	386.185
7.365	388.481
7.370	389.028
7.375	390.199
7.380	387.956
7.385	387.420
7.390	387.230
7.395	386.652
7.400	383.665
7.405	384.428
7.410	386.955
7.415	389.489
7.420	390.544
7.425	387.843
7.430	387.713
7.435	386.650
7.440	383.743
7.445	381.726
7.450	381.814
7.455	383.829
7.460	385.377
7.465	387.761
7.470	390.126
7.475	392.859
7.480	392.708
7.485	395.083
7.490	394.777
7.495	392.502
7.500	389.813
7.505	392.746
7.510	390.158
7.515	390.267
7.520	392.081
7.525	389.867
7.530	392.354
7.535	393.279
7.540	392.565
7.545	391.228
7.550	391.627
7.555	392.189
7.560	395.033
7.565	395.229
7.570	398.306
7.575	396.429
7.580	398.835
7.585	399.369
7.590	397.531
7.595	400.265
7.600	402.806
7.605	400.964
7.610	399.273
7.615	402.412
7.620	400.470
7.625	401.102
7.630	401.802
7.635	403.933
7.640	405.106
7.645	404.212
7.650	405.249
7.655	407.849
7.660	409.080
7.665	409.709
7.670	412.594
7.675	409.907
7.680	407.140
7.685	407.113
7.690	406.819
7.695	408.180
7.700	405.058
7.705	404.357
7.710	403.296
7.715	401.093
7.720	403.594
7.725	402.766
7.730	400.510
7.735	398.135
7.740	399.648
7.745	397.707
7.750	397.114
7.755	396.422
7.760	396.445
7.765	396.288
7.770	395.636
7.775	396.055
7.780	395.864
7.785	395.693
7.790	395.205
7.795	392.826
7.800	395.725
7.805	393.667
7.810	394.213
7.815	393.459
7.820	391.206
7.825	393.887
7.830	393.403
7.835	391.131
7.840	390.947
7.845	392.218
7.850	394.758
7.855	393.063
7.860	393.894
7.865	391.050
7.870	393.229
7.875	391.406
7.880	393.813
7.885	396.778
7.890	398.760
7.895	401.501
7.900	402.207
7.905	403.268
7.910	400.254
7.915	398.511
7.920	397.749
7.925	397.892
7.930	396.351
7.935	393.946
7.940	395.367
7.945	397.213
7.950	397.112
7.955	399.210
7.960	401.287
7.965	403.028
7.970	405.818
7.975	406.629
7.980	404.412
7.985	405.415
7.990	405.476
7.995	405.675
8.000	406.559
8.005	407.424
8.010	407.769
8.015	409.457
8.020	406.500
8.025	407.345
8.030	408.384
8.035	406.872
8.040	405.725
8.045	405.064
8.050	401.979
8.055	399.445
8.060	396.380
8.065	397.888
8.070	400.421
8.075	399.995
8.080	397.166
8.085	395.264
8.090	394.044
8.095	392.181
8.100	394.067
8.105	393.760
8.110	392.191
8.115	392.836
8.120	392.439
8.125	391.594
8.130	390.707
8.135	390.591
8.140	390.355
8.145	393.159
8.150	392.704
8.155	393.590
8.160	390.537
8.165	393.441
8.170	394.044
8.175	392.595
8.180	393.139
8.185	395.172
8.190	395.174
8.194	393.436
8.199	394.143
8.204	395.233
8.209	395.378
8.214	394.151
8.219	394.023
8.224	394.894
8.229	392.824
8.234	392.986
8.239	394.702
8.244	395.927
8.249	396.583
8.254	395.562
8.259	397.682
8.264	397.336
8.269	394.455
8.274	393.234
8.279	395.181
8.284	392.482
8.289	392.317
8.294	390.532
8.299	390.788
8.304	389.298
8.309	391.740
8.314	392.326
8.319	391.983
8.324	392.451
8.329	394.946
8.334	396.922
8.339	394.512
8.344	395.117
8.349	397.475
8.354	395.062
8.359	394.657
8.364	394.155
8.369	392.600
8.374	393.321
8.379	392.221
8.384	392.236
8.389	395.193
8.394	397.424
8.399	399.640
8.404	402.099
8.409	401.904
8.414	401.348
8.419	399.531
8.424	397.524
8.429	394.725
8.434	396.071
8.439	393.534
8.444	390.802
8.449	389.463
8.454	389.684
8.459	388.377
8.464	390.761
8.469	393.203
8.474	392.433
8.479	391.542
8.484	391.520
8.489	393.574
8.494	395.777
8.499	395.565
8.504	396.861
8.509	395.077
8.514	393.754
8.519	391.581
8.524	391.639
8.529	390.098
8.534	390.325
8.539	388.421
8.544	386.959
8.549	384.645
8.554	382.759
8.559	384.431
8.564	386.198
8.569	384.309
8.574	383.652
8.579	382.331
8.584	380.140
8.589	382.206
8.594	381.991
8.599	382.800
8.604	383.104
8.609	382.585
8.614	383.693
8.619	383.940
8.624	381.159
8.629	382.597
8.634	380.811
8.639	381.496
8.644	383.542
8.649	381.098
8.654	381.670
8.659	382.595
8.664	385.720
8.669	384.355
8.674	387.103
8.679	386.192
8.684	385.115
8.689	383.193
8.694	381.577
8.699	382.273
8.704	381.047
8.709	384.106
8.714	386.759
8.719	387.732
8.724	388.357
8.729	388.560
8.734	389.118
8.739	389.978
8.744	391.996
8.749	394.123
8.754	394.413
8.759	396.463
8.764	397.336
8.769	397.869
8.774	396.946
8.779	397.400
8.784	397.224
8.789	398.146
8.794	399.599
8.799	398.949
8.804	397.754
8.809	398.026
8.814	398.246
8.819	400.547
8.824	402.617
8.829	402.565
8.834	404.682
8.839	406.961
8.844	409.658
8.849	408.007
8.854	406.819
8.859	406.791
8.864	404.801
8.869	407.279
8.874	405.207
8.879	402.101
8.884	402.594
8.889	405.548
8.894	404.183
8.899	402.078
8.904	405.028
8.909	403.751
8.914	400.643
8.919	397.935
8.924	399.787
8.929	396.905
8.934	398.322
8.939	395.770
8.944	396.705
8.949	393.945
8.954	393.175
8.959	392.518
8.964	389.922
8.969	387.791
8.974	389.936
8.979	391.080
8.984	390.553
8.989	389.812
8.994	388.439
8.999	387.472
9.004	387.940
9.009	388.736
9.014	389.074
9.019	386.705
9.024	383.735
9.029	385.045
9.034	387.081
9.039	385.399
9.044	384.188
9.049	383.594
9.054	383.898
9.059	383.006
9.064	380.768
9.069	379.141
9.074	382.198
9.079	384.583
9.084	387.692
9.089	389.394
9.094	388.642
9.099	385.913
9.104	387.264
9.109	387.948
9.114	385.362
9.119	386.631
9.124	388.599
9.129	388.957
9.134	387.386
9.139	386.294
9.144	386.896
9.149	384.622
9.154	385.330
9.159	386.176
9.164	386.099
9.169	387.780
9.174	386.414
9.179	383.633
9.184	383.244
9.189	381.195
9.194	378.270
9.199	381.064
9.204	381.611
9.209	380.368
9.214	381.403
9.219	384.433
9.224	382.151
9.229	379.043
9.234	377.211
9.239	380.235
9.244	380.740
9.249	377.866
9.254	375.321
9.259	374.259
9.264	373.358
9.269	371.908
9.274	372.443
9.279	371.383
9.284	372.115
9.289	369.356
9.294	369.617
9.299	371.273
9.304	370.827
9.309	370.403
9.314	372.420
9.319	371.759
9.324	374.760
9.329	377.787
9.334	378.903
9.339	381.971
9.344	382.919
9.349	384.405
9.354	381.980
9.359	382.425
9.364	380.653
9.369	379.625
9.374	380.563
9.379	381.540
9.384	382.080
9.389	384.146
9.394	385.741
9.399	383.142
9.404	381.719
9.409	383.889
9.414	386.967
9.419	385.024
9.424	384.172
9.429	384.869
9.434	381.878
9.439	380.310
9.444	379.012
9.449	377.233
9.454	376.191
9.459	373.913
9.464	376.920
9.469	375.701
9.474	377.597
9.479	378.869
9.484	376.096
9.489	378.360
9.494	380.998
9.499	382.356
9.504	383.396
9.509	381.752
9.514	378.757
9.519	376.317
9.524	373.655
9.529	370.517
9.534	368.789
9.539	366.178
9.544	367.357
9.549	364.640
9.554	365.761
9.559	367.760
9.564	366.446
9.569	367.263
9.574	369.517
9.579	372.234
9.584	371.524
9.589	372.337
9.594	370.197
9.599	370.421
9.604	367.778
9.609	366.661
9.614	366.082
9.619	367.463
9.624	365.861
9.629	368.821
9.634	367.469
9.639	367.691
9.644	366.382
9.649	365.705
9.654	363.777
9.659	366.769
9.664	366.191
9.669	366.945
9.674	364.900
9.679	362.611
9.684	360.638
9.689	361.544
9.694	360.747
9.699	363.541
9.704	364.814
9.709	362.885
9.714	365.369
9.719	365.864
9.724	364.178
9.729	366.025
9.734	367.006
9.739	365.703
9.744	365.349
9.749	367.115
9.754	364.224
9.759	366.203
9.764	364.836
9.769	361.852
9.774	362.446
9.779	365.110
9.784	362.700
9.789	360.187
9.794	361.623
9.799	361.025
9.804	364.072
9.809	361.473
9.814	361.914
9.819	362.592
9.824	364.943
9.829	367.341
9.834	370.055
9.839	371.730
9.844	372.447
9.849	369.414
9.854	372.339
9.859	373.266
9.864	373.447
9.869	374.223
9.874	376.740
9.879	375.409
9.884	375.753
9.889	374.291
9.894	377.335
9.899	377.612
9.904	374.517
9.909	371.444
9.914	370.304
9.919	371.459
9.924	372.495
9.929	369.795
9.934	369.736
9.939	371.750
9.944	372.433
9.949	372.735
9.954	372.997
9.959	370.703
9.964	369.492
9.969	368.171
9.974	366.316
9.979	365.844
9.984	362.783
9.989	362.760
9.994	364.356
[truncated: 1 more rows]
