# Supplementary material for: Chemometric Analysis of a Ternary Mixture of Caffeine, Quinic Acid, and Nicotinic Acid by Terahertz Spectroscopy
Source: ACS Omega. 2022 Sep 27;7(40):35783–91. doi: 10.1021/acsomega.2c03808 (PMC9558605; doi:10.1021/acsomega.2c03808)
Supplement: Supplementary file 2 — ao2c03808_si_002.zip [file ao2c03808_si_002.zip › data_and_codes/extended_data/id0-48_run001/fdp-0-5.csv]

0.000	-0.000
0.005	0.401
0.010	0.205
0.015	-0.626
0.020	0.949
0.025	0.500
0.030	0.276
0.035	-0.512
0.040	-0.033
0.045	0.971
0.050	3.263
0.055	2.306
0.060	2.976
0.065	3.823
0.070	4.043
0.075	4.850
0.080	4.950
0.085	4.056
0.090	2.152
0.095	2.204
0.100	3.628
0.105	5.461
0.110	4.718
0.115	4.912
0.120	5.801
0.125	6.668
0.130	7.736
0.135	8.183
0.140	7.832
0.145	8.116
0.150	8.308
0.155	8.503
0.160	8.548
0.165	8.734
0.170	9.050
0.175	9.406
0.180	9.433
0.185	9.584
0.190	9.984
0.195	10.112
0.200	10.359
0.205	10.641
0.210	10.852
0.215	11.160
0.220	11.439
0.225	11.934
0.230	12.087
0.235	12.123
0.240	12.269
0.245	12.640
0.250	12.723
0.255	12.965
0.260	13.217
0.265	13.505
0.270	13.836
0.275	13.827
0.280	14.055
0.285	14.363
0.290	14.597
0.295	14.792
0.300	15.200
0.305	15.282
0.310	15.375
0.315	15.603
0.320	15.870
0.325	16.152
0.330	16.292
0.335	16.465
0.340	16.714
0.345	17.026
0.350	17.148
0.355	17.424
0.360	17.665
0.365	17.886
0.370	18.051
0.375	18.258
0.380	18.451
0.385	18.701
0.390	18.941
0.395	19.165
0.400	19.399
0.405	19.550
0.410	19.720
0.415	19.924
0.420	20.203
0.425	20.370
0.430	20.592
0.435	20.869
0.440	21.059
0.445	21.166
0.450	21.403
0.455	21.680
0.460	21.875
0.465	22.097
0.470	22.265
0.475	22.522
0.480	22.763
0.485	22.947
0.490	23.138
0.495	23.401
0.500	23.607
0.505	23.770
0.510	23.994
0.515	24.273
0.520	24.509
0.525	24.672
0.530	24.911
0.535	25.172
0.540	25.473
0.545	25.766
0.550	26.204
0.555	25.406
0.560	25.569
0.565	25.916
0.570	26.251
0.575	26.525
0.580	26.754
0.585	26.966
0.590	27.229
0.595	27.476
0.600	27.699
0.605	27.915
0.610	28.118
0.615	28.356
0.620	28.516
0.625	28.720
0.630	28.957
0.635	29.194
0.640	29.359
0.645	29.575
0.650	29.821
0.655	30.006
0.660	30.228
0.665	30.435
0.670	30.653
0.675	30.862
0.680	31.070
0.685	31.270
0.690	31.515
0.695	31.697
0.700	31.910
0.705	32.163
0.710	32.356
0.715	32.565
0.720	32.797
0.725	33.019
0.730	33.244
0.735	33.470
0.740	33.744
0.745	34.138
0.750	33.683
0.755	33.769
0.760	34.122
0.765	34.372
0.770	34.599
0.775	34.843
0.780	35.079
0.785	35.301
0.790	35.500
0.795	35.707
0.800	35.968
0.805	36.153
0.810	36.343
0.815	36.577
0.820	36.788
0.825	36.972
0.830	37.174
0.835	37.370
0.840	37.593
0.845	37.801
0.850	37.957
0.855	38.179
0.860	38.414
0.865	38.592
0.870	38.804
0.875	39.028
0.880	39.247
0.885	39.444
0.890	39.661
0.895	39.894
0.900	40.123
0.905	40.304
0.910	40.546
0.915	40.760
0.920	40.949
0.925	41.152
0.930	41.389
0.935	41.614
0.940	41.799
0.945	42.001
0.950	42.220
0.955	42.460
0.960	42.645
0.965	42.894
0.970	43.123
0.975	43.360
0.980	43.671
0.985	43.654
0.990	43.608
0.995	43.903
1.000	44.152
1.005	44.414
1.010	44.704
1.015	44.899
1.020	45.129
1.025	45.415
1.030	45.635
1.035	45.836
1.040	46.093
1.045	46.333
1.050	46.563
1.055	46.815
1.060	47.070
1.065	47.365
1.070	47.649
1.075	47.971
1.080	48.399
1.085	48.969
1.090	49.841
1.095	49.955
1.100	46.914
1.105	47.978
1.110	48.430
1.115	47.978
1.120	48.515
1.125	48.991
1.130	49.408
1.135	49.822
1.140	50.254
1.145	50.802
1.150	51.224
1.155	51.849
1.160	51.559
1.165	48.451
1.170	49.499
1.175	50.166
1.180	50.663
1.185	51.039
1.190	51.430
1.195	51.852
1.200	52.329
1.205	52.472
1.210	51.740
1.215	52.235
1.220	52.757
1.225	53.174
1.230	52.399
1.235	52.826
1.240	53.167
1.245	53.473
1.250	53.833
1.255	54.029
1.260	54.283
1.265	54.581
1.270	54.802
1.275	54.995
1.280	55.231
1.285	55.453
1.290	55.686
1.295	55.881
1.300	56.061
1.305	56.350
1.310	56.572
1.315	56.799
1.320	56.957
1.325	57.161
1.330	57.371
1.335	57.600
1.340	57.868
1.345	58.121
1.350	58.337
1.355	58.540
1.360	58.848
1.365	59.073
1.370	59.292
1.375	59.565
1.380	59.855
1.385	60.090
1.390	60.415
1.395	60.795
1.400	61.321
1.405	62.095
1.410	63.014
1.415	65.788
1.420	66.481
1.425	66.951
1.430	67.338
1.435	67.674
1.440	67.913
1.445	68.182
1.450	68.452
1.455	68.711
1.460	68.964
1.465	69.191
1.470	69.457
1.475	69.702
1.480	69.906
1.485	70.148
1.490	70.398
1.495	70.607
1.500	70.820
1.505	71.066
1.510	71.283
1.515	71.504
1.520	71.730
1.525	71.958
1.530	72.223
1.535	72.436
1.540	72.653
1.545	72.903
1.550	73.127
1.555	73.358
1.560	73.639
1.565	73.907
1.570	74.156
1.575	74.443
1.580	74.748
1.585	75.080
1.590	75.448
1.595	75.994
1.600	76.344
1.605	75.062
1.610	75.591
1.615	76.085
1.620	76.531
1.625	76.910
1.630	77.340
1.635	77.798
1.640	78.343
1.645	78.995
1.650	79.973
1.655	81.174
1.660	81.710
1.665	81.928
1.670	82.342
1.675	79.860
1.680	81.787
1.685	82.946
1.690	83.874
1.695	84.691
1.700	85.572
1.705	86.803
1.710	88.252
1.715	89.623
1.720	92.464
1.725	95.255
1.730	96.415
1.735	97.168
1.740	97.768
1.745	98.278
1.750	98.733
1.755	99.228
1.760	99.575
1.765	99.285
1.770	99.696
1.775	100.104
1.780	100.515
1.785	100.970
1.790	101.622
1.795	101.697
1.800	100.321
1.805	100.900
1.810	101.373
1.815	101.744
1.820	102.082
1.825	102.412
1.830	102.711
1.835	103.006
1.840	103.332
1.845	103.670
1.850	104.047
1.855	104.510
1.860	105.322
1.865	105.538
1.870	108.394
1.875	109.599
1.880	110.305
1.885	110.770
1.890	111.190
1.895	111.576
1.900	111.960
1.905	112.375
1.910	112.940
1.915	113.544
1.920	111.490
1.925	111.704
1.930	112.325
1.935	112.809
1.940	113.175
1.945	113.490
1.950	113.793
1.955	114.065
1.960	114.320
1.965	114.584
1.970	114.831
1.975	115.089
1.980	115.344
1.985	115.590
1.990	115.851
1.995	116.100
2.000	116.349
2.005	116.620
2.010	116.947
2.015	117.156
2.020	117.325
2.025	117.667
2.030	118.050
2.035	118.662
2.040	118.748
2.045	117.572
2.050	118.107
2.055	118.551
2.060	118.938
2.065	119.338
2.070	119.903
2.075	119.358
2.080	119.331
2.085	119.745
2.090	120.102
2.095	120.425
2.100	120.739
2.105	121.027
2.110	121.324
2.115	121.632
2.120	121.939
2.125	122.253
2.130	122.581
2.135	122.951
2.140	123.365
2.145	123.804
2.150	124.377
2.155	125.325
2.160	126.368
2.165	124.988
2.170	127.964
2.175	129.203
2.180	130.153
2.185	131.104
2.190	132.326
2.195	132.199
2.200	134.913
2.205	136.389
2.210	137.547
2.215	138.832
2.220	138.063
2.225	135.088
2.230	136.613
2.235	137.546
2.240	138.292
2.245	138.864
2.250	139.543
2.255	140.625
2.260	141.658
2.265	138.742
2.270	136.586
2.275	137.906
2.280	138.719
2.285	139.255
2.290	139.761
2.295	140.142
2.300	140.497
2.305	140.867
2.310	141.192
2.315	141.612
2.320	141.745
2.325	142.021
2.330	142.387
2.335	142.797
2.340	143.454
2.345	142.910
2.350	142.436
2.355	143.120
2.360	143.882
2.365	144.528
2.370	143.176
2.375	143.911
2.380	144.760
2.385	145.911
2.390	148.883
2.395	151.210
2.400	148.578
2.405	149.540
2.410	150.163
2.415	150.696
2.420	151.144
2.425	151.584
2.430	151.769
2.435	152.049
2.440	152.475
2.445	152.949
2.450	153.345
2.455	154.337
2.460	154.415
2.465	153.317
2.470	155.766
2.475	157.795
2.480	158.589
2.485	159.100
2.490	159.592
2.495	159.988
2.500	160.307
2.505	160.634
2.510	160.949
2.515	161.197
2.520	161.516
2.525	161.770
2.530	162.072
2.535	162.409
2.540	162.680
2.545	162.957
2.550	163.230
2.555	163.519
2.560	163.837
2.565	164.278
2.570	164.378
2.575	164.747
2.580	165.090
2.585	165.495
2.590	165.916
2.595	166.375
2.600	166.810
2.605	167.416
2.610	168.020
2.615	168.861
2.620	170.057
2.625	171.748
2.630	173.125
2.635	173.864
2.640	173.412
2.645	173.977
2.650	170.941
2.655	167.855
2.660	169.784
2.665	170.103
2.670	170.682
2.675	171.818
2.680	173.172
2.685	174.050
2.690	172.060
2.695	173.086
2.700	173.838
2.705	174.408
2.710	174.951
2.715	175.448
2.720	175.893
2.725	176.377
2.730	176.838
2.735	177.352
2.740	177.908
2.745	178.438
2.750	179.122
2.755	180.035
2.760	181.520
2.765	183.311
2.770	185.094
2.775	185.651
2.780	187.113
2.785	184.281
2.790	186.138
2.795	187.614
2.800	188.624
2.805	189.541
2.810	190.224
2.815	190.740
2.820	191.335
2.825	191.840
2.830	192.240
2.835	192.684
2.840	193.088
2.845	193.473
2.850	193.956
2.855	194.364
2.860	194.809
2.865	195.318
2.870	195.949
2.875	197.055
2.880	197.361
2.885	196.153
2.890	193.223
2.895	194.530
2.900	195.276
2.905	195.990
2.910	196.514
2.915	197.029
2.920	197.552
2.925	198.026
2.930	198.454
2.935	199.043
2.940	199.527
2.945	200.146
2.950	200.953
2.955	202.114
2.960	203.918
2.965	204.741
2.970	205.622
2.975	205.119
2.980	202.236
2.985	204.894
2.990	206.854
2.995	208.437
3.000	210.114
3.005	208.736
3.010	207.083
3.015	207.855
3.020	208.233
3.025	210.254
3.030	207.630
3.035	209.743
3.040	210.835
3.045	211.753
3.050	209.686
3.055	210.602
3.060	211.793
3.065	212.368
3.070	213.083
3.075	213.764
3.080	214.351
3.085	214.905
3.090	215.368
3.095	215.858
3.100	216.320
3.105	217.122
3.110	217.356
3.115	218.101
3.120	219.115
3.125	219.734
3.130	221.368
3.135	219.185
3.140	218.229
3.145	219.200
3.150	221.856
3.155	224.981
3.160	225.879
3.165	227.296
3.170	224.652
3.175	227.781
3.180	229.049
3.185	228.244
3.190	230.069
3.195	230.388
3.200	231.188
3.205	231.883
3.210	232.615
3.215	231.478
3.220	233.408
3.225	234.656
3.230	235.451
3.235	234.262
3.240	231.705
3.245	233.812
3.250	233.866
3.255	233.928
3.260	234.414
3.265	235.433
3.270	235.533
3.275	236.332
3.280	236.951
3.285	237.753
3.290	236.861
3.295	239.242
3.300	237.203
3.305	238.347
3.310	239.841
3.315	239.159
3.320	239.574
3.325	238.779
3.330	240.844
3.335	241.976
3.340	240.707
3.345	241.843
3.350	243.317
3.355	243.812
3.360	246.611
3.365	247.174
3.370	245.147
3.375	245.122
3.380	246.070
3.385	245.511
3.390	247.264
3.395	247.448
3.400	247.028
3.405	249.058
3.410	250.328
3.415	249.433
3.420	248.692
3.425	247.382
3.430	247.275
3.435	246.527
3.440	247.230
3.445	249.512
3.450	251.310
3.455	251.851
3.460	250.787
3.465	252.805
3.470	251.990
3.475	251.762
3.480	252.960
3.485	250.103
3.490	247.285
3.495	245.556
3.500	242.734
3.505	242.769
3.510	245.641
3.515	247.544
3.520	246.409
3.525	244.690
3.530	244.638
3.535	245.846
3.540	243.061
3.545	245.664
3.550	244.970
3.555	243.269
3.560	244.527
3.565	242.833
3.570	241.899
3.575	243.881
3.580	243.429
3.585	243.686
3.590	245.741
3.595	245.042
3.600	247.007
3.605	249.797
3.610	248.382
3.615	250.290
3.620	247.845
3.625	249.410
3.630	248.431
3.635	248.308
3.640	250.225
3.645	248.564
3.650	249.410
3.655	247.959
3.660	245.400
3.665	247.423
3.670	246.305
3.675	243.965
3.680	246.610
3.685	246.383
3.690	247.396
3.695	249.183
3.700	249.374
3.705	249.673
3.710	251.163
3.715	251.852
3.720	252.564
3.725	252.881
3.730	252.154
3.735	252.097
3.740	253.479
3.745	252.922
3.750	254.543
3.755	254.498
3.760	254.130
3.765	257.060
3.770	256.612
3.775	257.160
3.780	259.924
3.785	258.524
3.790	260.657
3.795	259.385
3.800	257.087
3.805	257.610
3.810	257.844
3.815	255.803
3.820	254.417
3.825	251.327
3.830	249.950
3.835	246.875
3.840	248.270
3.845	248.928
3.850	249.775
3.855	251.627
3.860	252.517
3.865	251.609
3.870	252.011
3.875	250.503
3.880	251.544
3.885	252.454
3.890	253.143
3.895	254.440
3.900	254.728
3.905	254.477
3.910	255.929
3.915	255.585
3.920	256.465
3.925	257.571
3.930	256.568
3.935	257.592
3.940	256.977
3.945	259.215
3.950	256.272
3.955	257.658
3.960	259.318
3.965	261.718
3.970	262.418
3.975	259.431
3.980	261.483
3.985	260.313
3.990	262.635
3.995	259.632
4.000	258.931
4.005	259.557
4.010	260.740
4.015	257.942
4.020	259.989
4.025	259.247
4.030	257.546
4.035	256.954
4.040	255.587
4.045	253.711
4.050	255.670
4.055	254.805
4.060	254.560
4.065	254.772
4.070	253.118
4.075	254.221
4.080	252.035
4.085	250.157
4.090	247.840
4.095	248.278
4.100	246.165
4.105	244.470
4.110	244.195
4.115	247.172
4.120	247.790
4.125	248.097
4.130	247.246
4.135	250.178
4.140	248.101
4.145	248.473
4.150	246.969
4.155	246.097
4.160	244.522
4.165	242.195
4.170	242.470
4.175	240.961
4.180	242.641
4.185	240.002
4.190	242.192
4.195	244.655
4.200	246.787
4.205	244.417
4.210	243.540
4.215	242.651
4.220	244.299
4.225	243.654
4.230	240.727
4.235	239.634
4.240	242.663
4.245	245.593
4.250	244.701
4.255	242.401
4.260	245.290
4.265	244.997
4.270	248.100
4.275	250.618
4.280	251.450
4.285	251.622
4.290	250.226
4.295	249.990
4.300	252.411
4.305	251.968
4.310	251.414
4.315	251.703
4.320	250.381
4.325	249.437
4.330	247.724
4.335	247.703
4.340	245.232
4.345	242.626
4.350	241.596
4.355	238.829
4.360	237.505
4.365	235.956
4.370	238.620
4.375	239.146
4.380	238.134
4.385	236.514
4.390	237.685
4.395	238.968
4.400	241.394
4.405	240.068
4.410	237.302
4.415	239.830
4.420	240.302
4.425	242.887
4.430	245.438
4.435	242.967
4.440	242.525
4.445	244.137
4.450	246.518
4.455	249.413
4.460	252.285
4.465	255.068
4.470	256.169
4.475	255.269
4.480	257.902
4.485	258.173
4.490	255.231
4.495	252.165
4.500	254.882
4.505	255.664
4.510	257.673
4.515	255.812
4.520	254.024
4.525	251.205
4.530	249.501
4.535	249.497
4.540	250.010
4.545	252.893
4.550	253.137
4.555	252.402
4.560	252.888
4.565	250.963
4.570	250.740
4.575	248.106
4.580	249.398
4.585	247.615
4.590	247.142
4.595	244.071
4.600	244.076
4.605	245.562
4.610	243.639
4.615	245.120
4.620	246.844
4.625	249.628
4.630	246.922
4.635	245.615
4.640	243.044
4.645	245.807
4.650	245.974
4.655	248.126
4.660	250.732
4.665	253.228
4.670	254.196
4.675	255.510
4.680	253.098
4.685	250.965
4.690	251.928
4.695	249.127
4.700	246.097
4.705	245.503
4.710	247.968
4.715	244.949
4.720	245.782
4.725	244.860
4.730	247.609
4.735	249.119
4.740	246.847
4.745	247.065
4.750	246.501
4.755	246.102
4.760	248.161
4.765	248.468
4.770	247.212
4.775	244.242
4.780	241.680
4.785	244.710
4.790	246.581
4.795	247.529
4.800	246.723
4.805	246.298
4.810	246.127
4.815	247.500
4.820	247.018
4.825	244.131
4.830	243.536
4.835	245.126
4.840	242.511
4.845	241.724
4.850	243.263
4.855	242.893
4.860	243.928
4.865	243.616
4.870	246.361
4.875	248.164
4.880	246.966
4.885	246.161
4.890	245.513
4.895	244.882
4.900	242.473
4.905	244.551
4.910	241.592
4.915	242.817
4.920	245.241
4.925	242.421
4.930	242.124
4.935	241.329
4.940	240.282
4.945	238.540
4.950	236.860
4.955	237.355
4.960	235.718
4.965	233.421
4.970	234.462
4.975	234.981
4.980	237.887
4.985	238.452
4.990	236.158
4.995	233.555
5.000	233.905
5.005	231.818
5.010	231.243
5.015	232.078
5.020	231.966
5.025	234.142
5.030	234.124
5.035	233.635
5.040	234.752
5.045	235.819
5.050	234.190
5.055	235.009
5.060	235.742
5.065	234.427
5.070	236.248
5.075	234.485
5.080	235.513
5.085	233.667
5.090	231.939
5.095	230.080
5.100	230.900
5.105	229.108
5.110	230.572
5.115	229.410
5.120	230.555
5.125	228.590
5.130	230.586
5.135	230.916
5.140	231.735
5.145	234.565
5.150	232.042
5.155	233.326
5.160	231.439
5.165	228.789
5.170	230.245
5.175	227.765
5.180	226.784
5.185	224.562
5.190	226.224
5.195	229.041
5.200	227.232
5.205	226.966
5.210	229.193
5.215	228.237
5.220	230.228
5.225	229.268
5.230	229.715
5.235	231.170
5.240	233.406
5.245	231.656
5.250	228.527
5.255	226.879
5.260	225.984
5.265	228.623
5.270	228.514
5.275	226.729
5.280	224.383
5.285	222.992
5.290	224.218
5.295	221.833
5.300	218.834
5.305	216.381
5.310	216.906
5.315	217.846
5.320	217.841
5.325	220.959
5.330	221.386
5.335	220.966
5.340	218.908
5.345	217.727
5.350	215.308
5.355	216.119
5.360	218.913
5.365	216.690
5.370	215.334
5.375	216.761
5.380	219.011
5.385	220.023
5.390	219.565
5.395	219.706
5.400	219.305
5.405	218.777
5.410	218.625
5.415	217.441
5.420	215.610
5.425	213.464
5.430	211.638
5.435	212.968
5.440	210.534
5.445	212.719
5.450	210.489
5.455	212.345
5.460	212.674
5.465	212.502
5.470	212.241
5.475	210.722
5.480	212.080
5.485	210.739
5.490	213.745
5.495	212.409
5.500	209.507
5.505	207.211
5.510	206.340
5.515	204.205
5.520	201.455
5.525	203.817
5.530	205.127
5.535	203.441
5.540	203.470
5.545	200.408
5.550	198.459
5.555	196.031
5.560	194.075
5.565	193.831
5.570	195.584
5.575	198.411
5.580	200.059
5.585	201.372
5.590	204.112
5.595	201.732
5.600	199.834
5.605	202.880
5.610	204.938
5.615	202.095
5.620	198.991
5.625	201.047
5.630	199.632
5.635	198.345
5.640	198.159
5.645	198.268
5.650	200.091
5.655	199.105
5.660	201.888
5.665	202.213
5.670	200.805
5.675	199.819
5.680	200.131
5.685	197.066
5.690	194.346
5.695	197.354
5.700	195.123
5.705	196.815
5.710	196.639
5.715	196.878
5.720	198.293
5.725	198.686
5.730	195.735
5.735	194.814
5.740	191.989
5.745	194.887
5.750	197.898
5.755	195.255
5.760	196.570
5.765	199.408
5.770	201.270
5.775	198.761
5.780	200.432
5.785	202.864
5.790	200.032
5.795	200.824
5.800	198.294
5.805	201.390
5.810	199.613
5.815	199.758
5.820	200.316
5.825	197.292
5.830	198.993
5.835	196.431
5.840	197.851
5.845	198.861
5.850	198.839
5.855	196.585
5.860	197.314
5.865	196.265
5.870	195.940
5.875	193.849
5.880	196.884
5.885	194.060
5.890	192.149
5.895	192.437
5.900	191.657
5.905	188.625
5.910	189.176
5.915	191.531
5.920	193.214
5.925	191.798
5.930	194.021
5.935	195.350
5.940	194.111
5.945	194.373
5.950	195.204
5.955	195.444
5.960	197.510
5.965	194.838
5.970	195.445
5.975	197.893
5.980	198.777
5.985	198.410
5.990	199.449
5.995	200.020
6.000	196.984
6.005	194.910
6.010	197.234
6.015	194.568
6.020	196.624
6.025	199.268
6.030	200.900
6.035	197.947
6.040	195.399
6.045	197.478
6.050	196.878
6.055	194.034
6.060	196.975
6.065	199.020
6.070	196.397
6.075	196.254
6.080	195.594
6.085	195.727
6.090	196.530
6.095	196.007
6.100	193.790
6.105	195.012
6.110	193.182
6.115	195.184
6.120	195.676
6.125	198.407
6.130	196.228
6.135	196.956
6.140	196.660
6.145	196.632
6.150	199.386
6.155	197.028
6.160	198.867
6.165	201.284
6.170	203.106
6.175	200.694
6.180	199.211
6.185	201.679
6.190	201.205
6.195	200.132
6.200	198.438
6.205	196.365
6.210	193.615
6.215	195.202
6.220	192.061
6.225	191.096
6.230	189.122
6.235	187.091
6.240	185.596
6.245	186.150
6.250	184.806
6.255	187.403
6.260	186.788
6.265	189.284
6.270	191.058
6.275	191.811
6.280	191.684
6.285	193.379
6.290	192.715
6.295	189.784
6.300	190.576
6.305	193.135
6.310	192.282
6.315	192.477
6.320	192.623
6.325	194.157
6.330	193.945
6.335	193.093
6.340	194.871
6.345	193.907
6.350	194.514
6.355	193.316
6.360	190.393
6.365	190.155
6.370	188.231
6.375	188.911
6.380	192.029
6.385	193.538
6.390	190.546
6.395	189.943
6.400	187.297
6.405	188.508
6.410	190.538
6.415	193.430
6.420	191.600
6.425	193.129
6.430	191.726
6.435	194.098
6.440	193.519
6.445	192.107
6.450	189.278
6.455	190.725
6.460	192.817
6.465	195.382
6.470	192.261
6.475	189.252
6.480	191.615
6.485	189.586
6.490	189.008
6.495	190.295
6.500	191.293
6.505	189.402
6.510	189.714
6.515	190.035
6.520	187.405
6.525	189.302
6.530	189.693
6.535	189.717
6.540	192.064
6.545	190.303
6.550	193.194
6.555	190.644
6.560	192.480
6.565	195.426
6.570	197.772
6.575	198.584
6.580	197.078
6.585	195.647
6.590	192.509
6.595	193.573
6.600	192.720
6.605	191.419
6.610	190.370
6.615	187.991
6.620	185.947
6.625	188.996
6.630	189.842
6.635	190.350
6.640	191.448
6.645	194.237
6.650	194.881
6.655	192.539
6.660	193.322
6.665	190.260
6.670	191.539
6.675	193.354
6.680	193.370
6.685	193.002
6.690	192.072
6.695	193.419
6.700	194.998
6.705	195.581
6.710	196.804
6.715	199.243
6.720	196.908
6.725	199.224
6.730	201.833
6.735	199.918
6.740	200.194
6.745	198.879
6.750	201.558
6.755	199.762
6.760	201.833
6.765	202.262
6.770	203.230
6.775	205.041
6.780	202.488
6.785	199.532
6.790	197.412
6.795	195.378
6.800	195.700
6.805	194.586
6.810	193.608
6.815	192.098
6.820	191.354
6.825	189.275
6.830	191.100
6.835	189.588
6.840	188.830
6.845	188.861
6.850	186.184
6.855	186.995
6.860	185.634
6.865	182.758
6.870	183.764
6.875	181.589
6.880	182.644
6.885	184.435
6.890	187.072
6.895	187.189
6.900	187.814
6.905	185.104
6.910	183.069
6.915	181.318
6.920	182.226
6.925	182.612
6.930	181.344
6.935	179.733
6.940	179.519
6.945	181.535
6.950	178.582
6.955	176.737
6.960	177.063
6.965	178.624
6.970	178.419
6.975	176.996
6.980	176.201
6.985	179.280
6.990	176.850
6.995	177.659
7.000	180.200
7.005	181.881
7.010	184.929
7.015	184.738
7.020	181.700
7.025	179.531
7.030	181.826
7.035	180.982
7.040	182.466
7.045	182.469
7.050	179.859
7.055	178.641
7.060	181.410
7.065	180.632
7.070	182.947
7.075	182.040
7.080	182.198
7.085	182.714
7.090	181.358
7.095	180.424
7.100	179.327
7.105	180.366
7.110	182.621
7.115	184.188
7.120	183.753
7.125	180.753
7.130	178.845
7.135	179.297
7.140	178.213
7.145	181.313
7.150	181.233
7.155	178.523
7.160	177.792
7.165	177.661
7.170	177.094
7.175	177.660
7.180	179.792
7.185	179.010
7.190	177.010
7.195	177.067
7.200	177.936
7.205	175.870
7.210	174.724
7.215	172.554
7.220	173.434
7.225	170.502
7.230	168.387
7.235	165.475
7.240	164.772
7.245	167.159
7.250	168.532
7.255	165.528
7.260	166.540
7.265	166.030
7.270	167.982
7.275	167.714
7.280	165.630
7.285	166.354
7.290	166.470
7.295	168.655
7.300	168.067
7.305	166.882
7.310	169.167
7.315	170.255
7.320	169.509
7.325	171.650
7.330	169.050
7.335	167.359
7.340	169.797
7.345	172.471
7.350	170.551
7.355	169.245
7.360	170.613
7.365	171.916
7.370	174.353
7.375	176.910
7.380	174.127
7.385	176.015
7.390	178.768
7.395	179.726
7.400	181.206
7.405	180.586
7.410	178.563
7.415	178.385
7.420	177.529
7.425	177.749
7.430	178.961
7.435	181.329
7.440	182.074
7.445	182.824
7.450	182.095
7.455	184.434
7.460	183.179
7.465	183.199
7.470	180.909
7.475	182.201
7.480	180.692
7.485	183.613
7.490	185.573
7.495	186.864
7.500	188.722
7.505	191.105
7.510	188.387
7.515	187.147
7.520	186.854
7.525	186.781
7.530	187.093
7.535	186.431
7.540	185.384
7.545	186.828
7.550	187.570
7.555	186.901
7.560	187.309
7.565	184.362
7.570	181.628
7.575	182.420
7.580	182.779
7.585	185.212
7.590	186.959
7.595	189.366
7.600	190.275
7.605	192.734
7.610	190.786
7.615	189.871
7.620	190.508
7.625	187.662
7.630	187.797
7.635	186.982
7.640	184.487
7.645	181.478
7.650	182.963
7.655	183.762
7.660	182.760
7.665	182.326
7.670	179.641
7.675	177.522
7.680	174.409
7.685	173.202
7.690	171.088
7.695	168.801
7.700	165.923
7.705	165.448
7.710	165.717
7.715	163.566
7.720	161.079
7.725	162.808
7.730	164.790
7.735	167.812
7.740	168.036
7.745	170.918
7.750	169.070
7.755	168.954
7.760	166.541
7.765	163.427
7.770	164.011
7.775	160.871
7.780	159.088
7.785	161.385
7.790	162.997
7.795	161.525
7.800	163.768
7.805	160.922
7.810	160.092
7.815	157.953
7.820	158.951
7.825	159.622
7.830	156.704
7.835	154.322
7.840	152.275
7.845	154.842
7.850	157.173
7.855	157.391
7.860	159.732
7.865	161.995
7.870	162.145
7.875	162.033
7.880	162.100
7.885	165.151
7.890	163.501
7.895	164.421
7.900	163.888
7.905	165.903
7.910	164.652
7.915	163.425
7.920	165.095
7.925	166.785
7.930	166.533
7.935	169.213
7.940	170.358
7.945	171.906
7.950	173.654
7.955	176.706
7.960	179.837
7.965	181.952
7.970	182.589
7.975	182.976
7.980	184.814
7.985	185.236
7.990	186.706
7.995	185.085
8.000	185.813
8.005	185.103
8.010	185.108
8.015	186.838
8.020	184.332
8.025	185.773
8.030	187.589
8.035	188.493
8.040	185.548
8.045	186.852
8.050	189.226
8.055	187.636
8.060	184.666
8.065	184.723
8.070	186.786
8.075	189.099
8.080	191.202
8.085	190.257
8.090	193.387
8.095	195.726
8.100	192.676
8.105	191.100
8.110	189.887
8.115	189.226
8.120	189.452
8.125	186.332
8.130	186.376
8.135	183.724
8.140	184.454
8.145	184.150
8.150	185.749
8.155	187.090
8.160	185.698
8.165	186.542
8.170	183.695
8.175	180.666
8.180	179.226
8.185	176.554
8.190	175.822
8.194	176.807
8.199	176.615
8.204	175.606
8.209	178.300
8.214	178.265
8.219	178.004
8.224	178.327
8.229	178.136
8.234	181.041
8.239	181.730
8.244	180.156
8.249	179.973
8.254	180.072
8.259	177.482
8.264	179.059
8.269	178.795
8.274	176.584
8.279	177.319
8.284	175.458
8.289	178.591
8.294	176.749
8.299	178.381
8.304	177.990
8.309	180.790
8.314	179.725
8.319	181.494
8.324	180.902
8.329	177.916
8.334	179.850
8.339	178.003
8.344	180.299
8.349	182.565
8.354	180.699
8.359	178.429
8.364	176.424
8.369	174.659
8.374	172.533
8.379	175.428
8.384	178.114
8.389	180.785
8.394	178.750
8.399	177.509
8.404	180.095
8.409	178.457
8.414	175.939
8.419	175.793
8.424	174.818
8.429	174.344
8.434	175.732
8.439	175.077
8.444	173.254
8.449	173.620
8.454	171.840
8.459	173.776
8.464	171.511
8.469	172.591
8.474	173.675
8.479	176.176
8.484	178.967
8.489	179.154
8.494	180.820
8.499	179.878
8.504	180.392
8.509	177.885
8.514	180.305
8.519	182.148
8.524	181.374
8.529	182.531
8.534	185.323
8.539	184.209
8.544	184.660
8.549	184.240
8.554	187.220
8.559	189.950
8.564	187.626
8.569	188.170
8.574	189.391
8.579	190.052
8.584	192.708
8.589	193.918
8.594	195.339
8.599	194.089
8.604	192.069
8.609	192.783
8.614	190.070
8.619	188.433
8.624	188.010
8.629	190.139
8.634	187.639
8.639	185.264
8.644	187.984
8.649	186.217
8.654	187.269
8.659	187.353
8.664	186.397
8.669	184.636
8.674	182.352
8.679	184.906
8.684	183.375
8.689	180.274
8.694	178.071
8.699	177.151
8.704	175.638
8.709	175.761
8.714	175.997
8.719	173.753
8.724	172.511
8.729	174.416
8.734	174.831
8.739	174.058
8.744	176.928
8.749	176.797
8.754	175.521
8.759	174.035
8.764	173.545
8.769	173.698
8.774	173.811
8.779	173.687
8.784	176.077
8.789	175.415
8.794	176.137
8.799	177.660
8.804	175.153
8.809	174.865
8.814	177.029
8.819	177.242
8.824	179.874
8.829	179.479
8.834	178.753
8.839	179.418
8.844	180.315
8.849	181.445
8.854	179.072
8.859	179.435
8.864	180.502
8.869	181.934
8.874	183.869
8.879	183.541
8.884	184.365
8.889	186.297
8.894	188.244
8.899	187.426
8.904	184.874
8.909	183.721
8.914	184.093
8.919	186.357
8.924	183.746
8.929	182.331
8.934	184.504
8.939	182.425
8.944	184.391
8.949	184.186
8.954	186.269
8.959	183.953
8.964	185.981
8.969	187.270
8.974	189.898
8.979	188.487
8.984	188.983
8.989	189.366
8.994	187.206
8.999	190.331
9.004	189.091
9.009	191.991
9.014	190.838
9.019	192.357
9.024	192.612
9.029	190.533
9.034	190.748
9.039	188.197
9.044	190.731
9.049	189.218
9.054	191.512
9.059	192.277
9.064	194.016
9.069	193.839
9.074	195.663
9.079	197.120
9.084	195.954
9.089	193.719
9.094	192.289
9.099	192.426
9.104	191.078
9.109	193.489
9.114	193.660
9.119	192.017
9.124	189.986
9.129	187.762
9.134	188.065
9.139	187.539
9.144	189.332
9.149	188.209
9.154	188.764
9.159	189.773
9.164	191.657
9.169	189.942
9.174	186.832
9.179	187.346
9.184	184.580
9.189	182.033
9.194	184.895
9.199	184.043
9.204	182.319
9.209	181.323
9.214	178.515
9.219	178.367
9.224	176.962
9.229	177.436
9.234	175.732
9.239	176.928
9.244	179.827
9.249	182.091
9.254	179.763
9.259	182.507
9.264	184.656
9.269	185.767
9.274	188.509
9.279	186.854
9.284	189.458
9.289	188.075
9.294	186.717
9.299	189.313
9.304	186.987
9.309	187.647
9.314	185.075
9.319	186.997
9.324	187.311
9.329	184.345
9.334	185.097
9.339	185.848
9.344	187.594
9.349	184.959
9.354	182.952
9.359	185.919
9.364	184.842
9.369	187.674
9.374	188.475
9.379	188.714
9.384	191.234
9.389	194.065
9.394	196.060
9.399	193.187
9.404	193.173
9.409	196.216
9.414	198.773
9.419	200.611
9.424	198.432
9.429	195.578
9.434	198.404
9.439	196.171
9.444	196.997
9.449	199.387
9.454	200.775
9.459	198.575
9.464	199.452
9.469	199.101
9.474	197.240
9.479	196.298
9.484	193.729
9.489	193.471
9.494	192.848
9.499	191.039
9.504	191.916
9.509	194.835
9.514	192.089
9.519	191.376
9.524	190.283
9.529	190.319
9.534	191.502
9.539	189.342
9.544	191.610
9.549	192.026
9.554	195.036
9.559	195.296
9.564	196.645
9.569	196.077
9.574	193.693
9.579	195.719
9.584	192.946
9.589	194.607
9.594	192.752
9.599	193.822
9.604	194.906
9.609	197.895
9.614	197.228
9.619	196.171
9.624	197.177
9.629	196.043
9.634	197.156
9.639	194.877
9.644	195.444
9.649	196.068
9.654	194.706
9.659	195.429
9.664	194.541
9.669	196.615
9.674	194.427
9.679	196.522
9.684	195.028
9.689	195.469
9.694	198.277
9.699	198.147
9.704	200.926
9.709	202.596
9.714	205.652
9.719	203.565
9.724	204.488
9.729	202.059
9.734	202.547
9.739	202.403
9.744	203.550
9.749	204.926
9.754	207.597
9.759	208.957
9.764	211.330
9.769	211.669
9.774	208.651
9.779	210.783
9.784	208.937
9.789	210.972
9.794	210.528
9.799	211.391
9.804	213.578
9.809	211.166
9.814	210.112
9.819	211.810
9.824	208.926
9.829	208.068
9.834	206.923
9.839	206.107
9.844	205.393
9.849	203.031
9.854	205.994
9.859	204.325
9.864	206.627
9.869	206.375
9.874	204.413
9.879	201.400
9.884	204.239
9.889	201.944
9.894	199.167
9.899	199.106
9.904	200.931
9.909	198.923
9.914	199.585
9.919	199.176
9.924	197.577
9.929	199.786
9.934	197.874
9.939	194.753
9.944	194.770
9.949	194.370
9.954	193.606
9.959	192.459
9.964	191.624
9.969	192.783
9.974	195.914
9.979	193.471
9.984	196.450
9.989	198.872
9.994	197.791
[truncated: 1 more rows]
