# Supplementary material for: Chemometric Analysis of a Ternary Mixture of Caffeine, Quinic Acid, and Nicotinic Acid by Terahertz Spectroscopy
Source: ACS Omega. 2022 Sep 27;7(40):35783–91. doi: 10.1021/acsomega.2c03808 (PMC9558605; doi:10.1021/acsomega.2c03808)
Supplement: Supplementary file 2 — ao2c03808_si_002.zip [file ao2c03808_si_002.zip › data_and_codes/extended_data/id0-48_run001/fdp-0-6.csv]

0.000	-0.000
0.005	0.432
0.010	0.306
0.015	-0.429
0.020	0.630
0.025	0.466
0.030	0.255
0.035	-0.420
0.040	0.019
0.045	0.876
0.050	3.308
0.055	1.802
0.060	1.233
0.065	3.716
0.070	3.809
0.075	5.187
0.080	4.994
0.085	8.028
0.090	8.244
0.095	9.204
0.100	10.251
0.105	11.309
0.110	10.658
0.115	10.791
0.120	11.452
0.125	12.245
0.130	13.428
0.135	13.732
0.140	13.267
0.145	13.277
0.150	13.265
0.155	13.320
0.160	13.250
0.165	13.472
0.170	13.872
0.175	14.162
0.180	14.243
0.185	14.520
0.190	14.853
0.195	14.914
0.200	15.114
0.205	15.364
0.210	15.483
0.215	15.672
0.220	15.879
0.225	16.306
0.230	16.392
0.235	16.327
0.240	16.483
0.245	16.827
0.250	16.875
0.255	17.132
0.260	17.365
0.265	17.600
0.270	17.867
0.275	17.816
0.280	18.008
0.285	18.251
0.290	18.419
0.295	18.551
0.300	18.926
0.305	18.973
0.310	19.035
0.315	19.201
0.320	19.434
0.325	19.683
0.330	19.790
0.335	19.928
0.340	20.110
0.345	20.360
0.350	20.431
0.355	20.660
0.360	20.842
0.365	21.003
0.370	21.111
0.375	21.281
0.380	21.427
0.385	21.633
0.390	21.829
0.395	22.009
0.400	22.211
0.405	22.325
0.410	22.459
0.415	22.624
0.420	22.858
0.425	22.986
0.430	23.167
0.435	23.396
0.440	23.534
0.445	23.580
0.450	23.772
0.455	23.992
0.460	24.128
0.465	24.298
0.470	24.414
0.475	24.622
0.480	24.813
0.485	24.949
0.490	25.100
0.495	25.325
0.500	25.491
0.505	25.616
0.510	25.803
0.515	26.046
0.520	26.246
0.525	26.367
0.530	26.566
0.535	26.780
0.540	27.032
0.545	27.277
0.550	27.658
0.555	26.853
0.560	26.964
0.565	27.252
0.570	27.529
0.575	27.751
0.580	27.925
0.585	28.083
0.590	28.304
0.595	28.504
0.600	28.682
0.605	28.857
0.610	29.025
0.615	29.224
0.620	29.349
0.625	29.515
0.630	29.720
0.635	29.925
0.640	30.050
0.645	30.229
0.650	30.434
0.655	30.575
0.660	30.751
0.665	30.913
0.670	31.081
0.675	31.241
0.680	31.397
0.685	31.545
0.690	31.743
0.695	31.873
0.700	32.037
0.705	32.246
0.710	32.396
0.715	32.560
0.720	32.754
0.725	32.938
0.730	33.128
0.735	33.317
0.740	33.552
0.745	33.904
0.750	33.446
0.755	33.493
0.760	33.799
0.765	34.010
0.770	34.187
0.775	34.385
0.780	34.574
0.785	34.749
0.790	34.892
0.795	35.049
0.800	35.259
0.805	35.394
0.810	35.532
0.815	35.718
0.820	35.884
0.825	36.025
0.830	36.185
0.835	36.340
0.840	36.526
0.845	36.699
0.850	36.818
0.855	37.001
0.860	37.203
0.865	37.341
0.870	37.515
0.875	37.695
0.880	37.867
0.885	38.022
0.890	38.188
0.895	38.367
0.900	38.547
0.905	38.672
0.910	38.860
0.915	39.024
0.920	39.160
0.925	39.309
0.930	39.502
0.935	39.680
0.940	39.819
0.945	39.977
0.950	40.154
0.955	40.360
0.960	40.507
0.965	40.715
0.970	40.907
0.975	41.105
0.980	41.368
0.985	41.323
0.990	41.243
0.995	41.489
1.000	41.684
1.005	41.895
1.010	42.130
1.015	42.269
1.020	42.447
1.025	42.679
1.030	42.843
1.035	42.992
1.040	43.194
1.045	43.383
1.050	43.566
1.055	43.770
1.060	43.978
1.065	44.229
1.070	44.469
1.075	44.744
1.080	45.124
1.085	45.633
1.090	46.437
1.095	46.477
1.100	43.594
1.105	44.567
1.110	44.978
1.115	44.497
1.120	44.967
1.125	45.382
1.130	45.736
1.135	46.092
1.140	46.458
1.145	46.936
1.150	47.306
1.155	47.859
1.160	47.624
1.165	44.528
1.170	45.509
1.175	46.117
1.180	46.566
1.185	46.898
1.190	47.241
1.195	47.617
1.200	48.040
1.205	48.162
1.210	47.419
1.215	47.863
1.220	48.326
1.225	48.699
1.230	47.915
1.235	48.284
1.240	48.568
1.245	48.821
1.250	49.125
1.255	49.270
1.260	49.475
1.265	49.723
1.270	49.897
1.275	50.044
1.280	50.238
1.285	50.416
1.290	50.616
1.295	50.770
1.300	50.913
1.305	51.161
1.310	51.346
1.315	51.532
1.320	51.658
1.325	51.822
1.330	51.989
1.335	52.177
1.340	52.395
1.345	52.605
1.350	52.772
1.355	52.925
1.360	53.181
1.365	53.359
1.370	53.527
1.375	53.753
1.380	53.995
1.385	54.179
1.390	54.457
1.395	54.786
1.400	55.252
1.405	55.971
1.410	56.847
1.415	59.709
1.420	60.349
1.425	60.772
1.430	61.115
1.435	61.407
1.440	61.602
1.445	61.826
1.450	62.049
1.455	62.262
1.460	62.468
1.465	62.646
1.470	62.864
1.475	63.061
1.480	63.212
1.485	63.406
1.490	63.605
1.495	63.763
1.500	63.930
1.505	64.133
1.510	64.305
1.515	64.484
1.520	64.667
1.525	64.855
1.530	65.080
1.535	65.250
1.540	65.427
1.545	65.635
1.550	65.816
1.555	66.004
1.560	66.240
1.565	66.459
1.570	66.659
1.575	66.890
1.580	67.143
1.585	67.420
1.590	67.727
1.595	68.204
1.600	68.508
1.605	67.249
1.610	67.709
1.615	68.143
1.620	68.533
1.625	68.858
1.630	69.228
1.635	69.631
1.640	70.114
1.645	70.698
1.650	71.588
1.655	72.741
1.660	73.267
1.665	73.472
1.670	73.952
1.675	71.612
1.680	73.375
1.685	74.458
1.690	75.308
1.695	76.048
1.700	76.844
1.705	77.967
1.710	79.316
1.715	80.606
1.720	77.608
1.725	80.164
1.730	81.232
1.735	81.916
1.740	82.458
1.745	82.907
1.750	83.308
1.755	83.739
1.760	84.047
1.765	83.724
1.770	84.074
1.775	84.427
1.780	84.778
1.785	85.171
1.790	85.753
1.795	85.791
1.800	84.428
1.805	84.938
1.810	85.351
1.815	85.665
1.820	85.944
1.825	86.223
1.830	86.466
1.835	86.707
1.840	86.981
1.845	87.267
1.850	87.582
1.855	87.983
1.860	88.709
1.865	88.936
1.870	91.845
1.875	92.975
1.880	93.621
1.885	94.033
1.890	94.395
1.895	94.724
1.900	95.051
1.905	95.408
1.910	95.897
1.915	96.467
1.920	94.788
1.925	94.587
1.930	95.145
1.935	95.567
1.940	95.881
1.945	96.139
1.950	96.387
1.955	96.608
1.960	96.817
1.965	97.024
1.970	97.229
1.975	97.439
1.980	97.646
1.985	97.844
1.990	98.054
1.995	98.256
2.000	98.453
2.005	98.677
2.010	98.940
2.015	99.109
2.020	99.228
2.025	99.508
2.030	99.834
2.035	100.378
2.040	100.449
2.045	99.247
2.050	99.724
2.055	100.110
2.060	100.435
2.065	100.776
2.070	101.293
2.075	100.763
2.080	100.664
2.085	101.026
2.090	101.331
2.095	101.607
2.100	101.867
2.105	102.107
2.110	102.349
2.115	102.607
2.120	102.867
2.125	103.119
2.130	103.408
2.135	103.717
2.140	104.060
2.145	104.454
2.150	104.946
2.155	105.804
2.160	106.698
2.165	105.380
2.170	108.484
2.175	109.706
2.180	110.581
2.185	111.433
2.190	112.566
2.195	112.469
2.200	115.022
2.205	116.634
2.210	117.731
2.215	118.967
2.220	118.972
2.225	121.126
2.230	122.942
2.235	123.842
2.240	124.555
2.245	125.088
2.250	125.726
2.255	126.729
2.260	127.607
2.265	125.206
2.270	122.493
2.275	123.911
2.280	124.703
2.285	125.279
2.290	125.727
2.295	126.092
2.300	126.435
2.305	126.757
2.310	127.065
2.315	127.461
2.320	127.561
2.325	127.840
2.330	128.193
2.335	128.589
2.340	129.258
2.345	129.364
2.350	128.151
2.355	128.781
2.360	129.563
2.365	130.210
2.370	128.749
2.375	129.499
2.380	130.360
2.385	131.507
2.390	132.905
2.395	131.263
2.400	133.886
2.405	134.855
2.410	135.529
2.415	136.052
2.420	136.461
2.425	136.982
2.430	137.069
2.435	137.384
2.440	137.816
2.445	138.316
2.450	138.700
2.455	139.705
2.460	140.464
2.465	138.632
2.470	135.593
2.475	136.810
2.480	137.548
2.485	138.055
2.490	138.465
2.495	138.821
2.500	139.124
2.505	139.411
2.510	139.678
2.515	139.939
2.520	140.179
2.525	140.429
2.530	140.690
2.535	140.924
2.540	141.182
2.545	141.448
2.550	141.678
2.555	141.938
2.560	142.207
2.565	142.597
2.570	142.658
2.575	142.911
2.580	143.236
2.585	143.592
2.590	143.969
2.595	144.345
2.600	144.778
2.605	145.267
2.610	145.849
2.615	146.578
2.620	147.583
2.625	149.015
2.630	149.982
2.635	150.222
2.640	149.844
2.645	150.670
2.650	149.013
2.655	151.492
2.660	153.720
2.665	154.352
2.670	154.514
2.675	155.481
2.680	156.556
2.685	157.419
2.690	155.689
2.695	156.449
2.700	157.065
2.705	157.612
2.710	158.062
2.715	158.462
2.720	158.891
2.725	159.302
2.730	159.724
2.735	160.168
2.740	160.646
2.745	161.125
2.750	161.752
2.755	162.568
2.760	163.912
2.765	165.243
2.770	166.349
2.775	167.016
2.780	169.874
2.785	172.961
2.790	174.883
2.795	176.337
2.800	177.331
2.805	178.073
2.810	178.673
2.815	179.183
2.820	179.668
2.825	180.074
2.830	180.435
2.835	180.815
2.840	181.181
2.845	181.510
2.850	181.872
2.855	182.254
2.860	182.626
2.865	183.070
2.870	183.634
2.875	184.702
2.880	185.177
2.885	183.791
2.890	180.761
2.895	181.972
2.900	182.767
2.905	183.377
2.910	183.867
2.915	184.293
2.920	184.730
2.925	185.182
2.930	185.598
2.935	186.072
2.940	186.564
2.945	187.120
2.950	187.841
2.955	188.856
2.960	190.280
2.965	191.330
2.970	192.032
2.975	192.376
2.980	189.465
2.985	191.431
2.990	193.093
2.995	194.676
3.000	196.806
3.005	198.611
3.010	199.353
3.015	201.577
3.020	200.607
3.025	197.742
3.030	200.307
3.035	202.279
3.040	204.103
3.045	204.880
3.050	207.989
3.055	209.463
3.060	210.416
3.065	211.075
3.070	211.672
3.075	212.251
3.080	212.707
3.085	213.103
3.090	213.506
3.095	213.882
3.100	214.336
3.105	214.769
3.110	215.282
3.115	215.888
3.120	216.760
3.125	217.751
3.130	218.347
3.135	218.271
3.140	215.850
3.145	218.507
3.150	220.329
3.155	221.909
3.160	223.382
3.165	223.884
3.170	221.317
3.175	218.507
3.180	220.664
3.185	220.016
3.190	220.698
3.195	221.547
3.200	222.220
3.205	222.826
3.210	223.694
3.215	223.220
3.220	223.553
3.225	224.507
3.230	225.066
3.235	227.619
3.240	229.304
3.245	230.061
3.250	230.578
3.255	230.997
3.260	231.328
3.265	231.658
3.270	232.027
3.275	232.290
3.280	232.576
3.285	232.823
3.290	233.110
3.295	233.363
3.300	233.688
3.305	233.969
3.310	234.435
3.315	234.902
3.320	235.504
3.325	236.529
3.330	237.225
3.335	239.804
3.340	242.867
3.345	244.383
3.350	245.515
3.355	246.174
3.360	246.643
3.365	247.113
3.370	247.433
3.375	247.838
3.380	248.058
3.385	248.431
3.390	248.673
3.395	248.833
3.400	249.046
3.405	249.343
3.410	249.524
3.415	249.780
3.420	249.910
3.425	250.196
3.430	250.392
3.435	250.629
3.440	250.789
3.445	251.034
3.450	251.257
3.455	251.540
3.460	251.853
3.465	252.138
3.470	252.370
3.475	252.471
3.480	252.826
3.485	253.048
3.490	253.343
3.495	254.080
3.500	253.536
3.505	253.545
3.510	253.958
3.515	254.006
3.520	254.345
3.525	254.760
3.530	255.314
3.535	256.025
3.540	257.275
3.545	259.988
3.550	261.003
3.555	261.543
3.560	262.031
3.565	262.601
3.570	263.014
3.575	263.468
3.580	264.038
3.585	264.693
3.590	265.645
3.595	266.386
3.600	267.233
3.605	264.761
3.610	261.905
3.615	264.710
3.620	262.974
3.625	263.948
3.630	264.978
3.635	266.329
3.640	268.135
3.645	270.074
3.650	270.538
3.655	268.912
3.660	267.155
3.665	266.834
3.670	263.752
3.675	265.614
3.680	267.371
3.685	267.709
3.690	269.190
3.695	268.168
3.700	269.156
3.705	269.837
3.710	270.504
3.715	271.003
3.720	271.681
3.725	272.032
3.730	272.159
3.735	272.461
3.740	272.900
3.745	273.142
3.750	273.841
3.755	274.163
3.760	274.574
3.765	274.990
3.770	275.808
3.775	276.161
3.780	276.877
3.785	277.859
3.790	279.138
3.795	280.381
3.800	282.637
3.805	280.717
3.810	281.225
3.815	282.313
3.820	285.321
3.825	287.374
3.830	289.724
3.835	291.217
3.840	291.871
3.845	292.652
3.850	293.301
3.855	294.320
3.860	293.749
3.865	294.016
3.870	294.868
3.875	295.342
3.880	295.866
3.885	296.118
3.890	296.541
3.895	296.709
3.900	297.398
3.905	297.577
3.910	298.127
3.915	298.463
3.920	298.921
3.925	299.520
3.930	299.363
3.935	299.718
3.940	300.055
3.945	301.185
3.950	301.886
3.955	301.337
3.960	299.837
3.965	301.918
3.970	303.896
3.975	303.119
3.980	301.007
3.985	302.519
3.990	300.448
3.995	303.037
4.000	303.695
4.005	302.894
4.010	304.189
4.015	304.530
4.020	304.898
4.025	305.879
4.030	306.560
4.035	307.053
4.040	306.569
4.045	307.604
4.050	307.592
4.055	308.300
4.060	308.202
4.065	308.789
4.070	308.815
4.075	309.579
4.080	309.457
4.085	309.815
4.090	310.141
4.095	310.340
4.100	310.765
4.105	311.157
4.110	311.458
4.115	311.756
4.120	312.248
4.125	312.551
4.130	313.006
4.135	313.549
4.140	313.841
4.145	314.918
4.150	315.819
4.155	316.631
4.160	315.030
4.165	312.928
4.170	315.297
4.175	316.791
4.180	319.625
4.185	322.537
4.190	320.428
4.195	317.613
4.200	314.516
4.205	316.008
4.210	318.523
4.215	319.074
4.220	319.504
4.225	320.281
4.230	322.363
4.235	323.551
4.240	324.715
4.245	321.709
4.250	324.554
4.255	325.264
4.260	325.957
4.265	326.414
4.270	326.936
4.275	327.391
4.280	327.396
4.285	328.014
4.290	328.455
4.295	328.793
4.300	328.986
4.305	329.729
4.310	329.679
4.315	330.195
4.320	329.902
4.325	330.445
4.330	330.583
4.335	331.046
4.340	331.247
4.345	331.386
4.350	331.497
4.355	332.030
4.360	332.543
4.365	332.791
4.370	333.127
4.375	333.212
4.380	333.194
4.385	333.638
4.390	334.210
4.395	334.484
4.400	334.899
4.405	335.102
4.410	335.848
4.415	335.752
4.420	336.357
4.425	336.465
4.430	337.275
4.435	337.685
4.440	338.008
4.445	339.191
4.450	340.120
4.455	339.996
4.460	341.604
4.465	343.627
4.470	342.407
4.475	339.408
4.480	341.611
4.485	342.580
4.490	344.076
4.495	341.555
4.500	339.679
4.505	336.664
4.510	335.325
4.515	333.446
4.520	336.431
4.525	334.904
4.530	337.536
4.535	339.614
4.540	338.742
4.545	341.659
4.550	340.357
4.555	338.533
4.560	339.908
4.565	340.444
4.570	341.248
4.575	343.476
4.580	343.534
4.585	345.304
4.590	345.618
4.595	342.917
4.600	342.942
4.605	342.300
4.610	342.205
4.615	339.701
4.620	341.246
4.625	341.598
4.630	339.189
4.635	338.421
4.640	338.573
4.645	339.461
4.650	339.674
4.655	340.082
4.660	342.013
4.665	340.733
4.670	339.403
4.675	336.628
4.680	336.260
4.685	337.810
4.690	340.115
4.695	342.913
4.700	343.356
4.705	344.396
4.710	342.461
4.715	339.511
4.720	340.259
4.725	338.690
4.730	338.438
4.735	340.706
4.740	340.866
4.745	341.051
4.750	342.556
4.755	344.651
4.760	342.884
4.765	342.160
4.770	344.249
4.775	344.308
4.780	341.981
4.785	344.332
4.790	343.825
4.795	345.958
4.800	345.954
4.805	345.190
4.810	345.779
4.815	345.620
4.820	346.453
4.825	345.654
4.830	345.877
4.835	345.267
4.840	346.879
4.845	348.625
4.850	348.323
4.855	348.714
4.860	348.940
4.865	348.973
4.870	349.792
4.875	346.728
4.880	343.686
4.885	344.838
4.890	342.910
4.895	344.552
4.900	344.975
4.905	343.905
4.910	345.012
4.915	345.310
4.920	345.250
4.925	346.030
4.930	345.223
4.935	346.590
4.940	346.062
4.945	345.799
4.950	347.496
4.955	347.576
4.960	347.162
4.965	348.219
4.970	348.289
4.975	347.559
4.980	347.878
4.985	349.720
4.990	349.288
4.995	349.073
5.000	349.083
5.005	351.191
5.010	348.135
5.015	348.790
5.020	349.905
5.025	348.942
5.030	349.951
5.035	347.787
5.040	350.539
5.045	351.159
5.050	352.169
5.055	352.895
5.060	352.478
5.065	353.635
5.070	353.131
5.075	354.165
5.080	354.988
5.085	357.142
5.090	357.457
5.095	356.938
5.100	355.882
5.105	353.391
5.110	353.610
5.115	353.405
5.120	353.647
5.125	356.342
5.130	357.668
5.135	354.846
5.140	354.626
5.145	356.386
5.150	354.549
5.155	356.782
5.160	358.264
5.165	358.828
5.170	359.566
5.175	359.043
5.180	360.830
5.185	361.525
5.190	362.815
5.195	362.838
5.200	363.835
5.205	365.882
5.210	366.232
5.215	363.920
5.220	361.439
5.225	361.683
5.230	361.402
5.235	364.018
5.240	363.578
5.245	364.716
5.250	364.129
5.255	364.696
5.260	363.342
5.265	360.874
5.270	361.193
5.275	363.164
5.280	362.830
5.285	360.408
5.290	357.975
5.295	359.048
5.300	356.624
5.305	357.448
5.310	359.776
5.315	361.113
5.320	362.389
5.325	363.883
5.330	366.067
5.335	364.684
5.340	362.270
5.345	363.702
5.350	364.595
5.355	366.884
5.360	367.283
5.365	366.173
5.370	368.394
5.375	369.182
5.380	371.402
5.385	369.560
5.390	368.597
5.395	369.321
5.400	369.878
5.405	370.366
5.410	371.260
5.415	371.517
5.420	372.038
5.425	373.441
5.430	371.563
5.435	372.996
5.440	373.783
5.445	374.163
5.450	373.348
5.455	373.236
5.460	371.938
5.465	372.101
5.470	371.401
5.475	372.812
5.480	372.216
5.485	373.709
5.490	374.532
5.495	374.289
5.500	375.111
5.505	376.195
5.510	376.177
5.515	377.201
5.520	375.179
5.525	375.903
5.530	376.085
5.535	376.055
5.540	377.078
5.545	377.179
5.550	376.882
5.555	377.742
5.560	377.210
5.565	378.592
5.570	380.394
5.575	379.885
5.580	378.940
5.585	380.258
5.590	379.124
5.595	380.488
5.600	379.260
5.605	380.699
5.610	380.908
5.615	378.914
5.620	375.909
5.625	376.215
5.630	376.979
5.635	376.950
5.640	379.835
5.645	379.411
5.650	380.429
5.655	379.576
5.660	378.869
5.665	380.642
5.670	380.834
5.675	382.776
5.680	384.971
5.685	386.992
5.690	384.228
5.695	383.577
5.700	385.112
5.705	386.706
5.710	383.954
5.715	384.751
5.720	384.460
5.725	385.474
5.730	383.613
5.735	385.926
5.740	388.462
5.745	387.269
5.750	387.036
5.755	386.210
5.760	383.692
5.765	380.845
5.770	383.092
5.775	382.566
5.780	383.190
5.785	380.667
5.790	380.275
5.795	377.328
5.800	379.803
5.805	380.249
5.810	381.354
5.815	380.593
5.820	378.746
5.825	379.627
5.830	376.771
5.835	376.557
5.840	373.689
5.845	371.987
5.850	370.535
5.855	367.632
5.860	367.849
5.865	368.378
5.870	368.097
5.875	370.067
5.880	371.240
5.885	370.103
5.890	367.814
5.895	369.659
5.900	370.817
5.905	368.943
5.910	370.609
5.915	372.349
5.920	371.722
5.925	373.998
5.930	374.711
5.935	375.338
5.940	378.123
5.945	378.632
5.950	378.654
5.955	378.591
5.960	378.050
5.965	375.751
5.970	376.352
5.975	374.583
5.980	375.301
5.985	375.883
5.990	376.457
5.995	375.112
6.000	376.158
6.005	378.631
6.010	378.694
6.015	380.566
6.020	380.438
6.025	382.341
6.030	379.560
6.035	381.606
6.040	383.062
6.045	384.609
6.050	385.347
6.055	382.900
6.060	379.815
6.065	381.163
6.070	379.969
6.075	377.134
6.080	377.229
6.085	377.270
6.090	379.058
6.095	377.759
6.100	378.746
6.105	377.930
6.110	375.595
6.115	378.447
6.120	380.320
6.125	380.103
6.130	382.921
6.135	381.443
6.140	378.998
6.145	377.283
6.150	379.093
6.155	376.606
6.160	375.246
6.165	375.904
6.170	376.071
6.175	373.396
6.180	375.980
6.185	377.841
6.190	377.210
6.195	377.311
6.200	375.209
6.205	378.164
6.210	379.678
6.215	378.864
6.220	378.158
6.225	379.438
6.230	377.891
6.235	376.267
6.240	376.928
6.245	376.090
6.250	376.776
6.255	376.521
6.260	377.806
6.265	380.737
6.270	382.827
6.275	381.232
6.280	381.313
6.285	384.354
6.290	384.919
6.295	382.187
6.300	384.969
6.305	385.891
6.310	386.182
6.315	385.596
6.320	387.897
6.325	384.786
6.330	386.759
6.335	384.530
6.340	385.078
6.345	386.968
6.350	389.981
6.355	389.195
6.360	387.415
6.365	386.450
6.370	387.687
6.375	388.320
6.380	391.035
6.385	392.600
6.390	391.072
6.395	391.480
6.400	391.785
6.405	391.085
6.410	388.079
6.415	388.644
6.420	386.765
6.425	384.446
6.430	385.722
6.435	385.508
6.440	383.268
6.445	380.314
6.450	380.977
6.455	379.396
6.460	380.355
6.465	381.428
6.470	383.088
6.475	381.666
6.480	381.887
6.485	381.126
6.490	382.092
6.495	380.781
6.500	378.993
6.505	377.203
6.510	380.209
6.515	378.058
6.520	378.232
6.525	375.467
6.530	378.235
6.535	380.201
6.540	381.510
6.545	383.608
6.550	386.408
6.555	387.989
6.560	390.896
6.565	391.333
6.570	388.889
6.575	391.778
6.580	394.156
6.585	391.320
6.590	394.318
6.595	396.565
6.600	395.016
6.605	396.319
6.610	394.177
6.615	397.146
6.620	399.137
6.625	399.166
6.630	396.543
6.635	395.064
6.640	393.376
6.645	393.175
6.650	396.164
6.655	397.692
6.660	394.820
6.665	394.541
6.670	395.960
6.675	395.653
6.680	398.023
6.685	395.284
6.690	394.477
6.695	393.191
6.700	392.078
6.705	392.892
6.710	389.847
6.715	387.712
6.720	387.219
6.725	386.234
6.730	388.137
6.735	391.184
6.740	392.155
6.745	394.022
6.750	395.535
6.755	393.544
6.760	394.823
6.765	396.005
6.770	395.131
6.775	397.384
6.780	395.887
6.785	398.618
6.790	396.527
6.795	396.274
6.800	395.282
6.805	397.917
6.810	394.982
6.815	396.848
6.820	394.449
6.825	397.040
6.830	395.600
6.835	398.488
6.840	395.883
6.845	397.032
6.850	398.861
6.855	400.387
6.860	403.208
6.865	404.487
6.870	407.372
6.875	405.603
6.880	402.647
6.885	402.139
6.890	404.540
6.895	401.475
6.900	398.622
6.905	397.138
6.910	399.439
6.915	399.560
6.920	401.702
6.925	398.648
6.930	400.519
6.935	402.241
6.940	404.824
6.945	402.380
6.950	404.988
6.955	403.870
6.960	401.520
6.965	399.488
6.970	398.497
6.975	396.031
6.980	394.075
6.985	396.165
6.990	394.320
6.995	395.473
7.000	396.420
7.005	398.993
7.010	399.267
7.015	400.745
7.020	398.886
7.025	399.547
7.030	399.132
7.035	401.092
7.040	401.904
7.045	403.463
7.050	404.091
7.055	402.862
7.060	403.953
7.065	402.744
7.070	402.097
7.075	400.173
7.080	399.296
7.085	396.475
7.090	397.427
7.095	400.198
7.100	402.095
7.105	400.000
7.110	400.627
7.115	398.567
7.120	395.610
7.125	392.932
7.130	395.885
7.135	394.640
7.140	395.959
7.145	396.521
7.150	398.695
7.155	398.696
7.160	397.093
7.165	394.005
7.170	391.419
7.175	390.420
7.180	388.522
7.185	387.887
7.190	385.538
7.195	388.303
7.200	391.209
7.205	391.418
7.210	393.443
7.215	393.200
7.220	391.009
7.225	393.909
7.230	395.476
7.235	393.341
7.240	393.294
7.245	391.993
7.250	389.602
7.255	388.619
7.260	389.243
7.265	390.932
7.270	389.303
7.275	389.613
7.280	387.648
7.285	387.556
7.290	388.129
7.295	390.067
7.300	387.661
7.305	386.308
7.310	387.613
7.315	386.950
7.320	386.728
7.325	385.616
7.330	385.312
7.335	386.710
7.340	384.934
7.345	386.699
7.350	383.784
7.355	384.243
7.360	385.415
7.365	384.257
7.370	382.525
7.375	382.079
7.380	384.567
7.385	387.109
7.390	385.598
7.395	387.205
7.400	384.476
7.405	383.767
7.410	383.951
7.415	384.941
7.420	387.772
7.425	389.575
7.430	391.528
7.435	391.128
7.440	388.265
7.445	388.229
7.450	387.202
7.455	384.339
7.460	384.445
7.465	382.584
7.470	380.876
7.475	379.610
7.480	378.786
7.485	376.856
7.490	376.394
7.495	373.777
7.500	375.006
7.505	374.584
7.510	373.961
7.515	374.340
7.520	375.349
7.525	372.681
7.530	372.527
7.535	371.895
7.540	374.627
7.545	372.251
7.550	371.502
7.555	368.738
7.560	368.054
7.565	368.986
7.570	370.990
7.575	370.486
7.580	373.413
7.585	372.126
7.590	370.306
7.595	372.445
7.600	370.057
7.605	368.286
7.610	369.692
7.615	370.205
7.620	369.420
7.625	371.729
7.630	370.950
7.635	370.384
7.640	368.068
7.645	366.573
7.650	366.714
7.655	364.142
7.660	363.619
7.665	364.991
7.670	367.632
7.675	370.006
7.680	369.534
7.685	366.841
7.690	369.684
7.695	368.991
7.700	370.999
7.705	370.076
7.710	367.036
7.715	366.278
7.720	366.878
7.725	366.025
7.730	367.758
7.735	370.714
7.740	371.479
7.745	370.092
7.750	371.169
7.755	374.009
7.760	373.864
7.765	376.635
7.770	378.640
7.775	376.542
7.780	373.999
7.785	373.894
7.790	376.059
7.795	376.804
7.800	377.190
7.805	379.619
7.810	380.831
7.815	377.731
7.820	380.254
7.825	382.442
7.830	382.828
7.835	382.646
7.840	381.876
7.845	384.043
7.850	382.076
7.855	384.664
7.860	384.677
7.865	382.664
7.870	381.340
7.875	383.694
7.880	382.007
7.885	384.965
7.890	382.980
7.895	381.115
7.900	381.622
7.905	380.968
7.910	383.758
7.915	383.652
7.920	382.860
7.925	384.895
7.930	384.331
7.935	387.332
7.940	390.126
7.945	393.228
7.950	391.481
7.955	392.229
7.960	392.766
7.965	394.155
7.970	396.769
7.975	395.336
7.980	393.746
7.985	394.713
7.990	395.288
7.995	394.529
8.000	395.268
8.005	393.528
8.010	392.001
8.015	393.446
8.020	393.695
8.025	391.004
8.030	390.919
8.035	393.117
8.040	390.821
8.045	389.194
8.050	386.219
8.055	384.500
8.060	385.061
8.065	386.259
8.070	384.443
8.075	385.710
8.080	385.311
8.085	383.024
8.090	382.518
8.095	383.495
8.100	380.422
8.105	379.060
8.110	377.790
8.115	376.932
8.120	379.927
8.125	382.578
8.130	383.159
8.135	380.073
8.140	379.095
8.145	376.413
8.150	377.176
8.155	378.394
8.160	378.874
8.165	376.208
8.170	376.938
8.175	376.035
8.180	373.166
8.185	373.904
8.190	372.589
8.194	375.107
8.199	374.657
8.204	377.367
8.209	377.986
8.214	377.368
8.219	377.801
8.224	378.479
8.229	376.688
8.234	378.678
8.239	377.526
8.244	378.551
8.249	376.379
8.254	379.446
8.259	381.501
8.264	381.445
8.269	384.475
8.274	387.574
8.279	388.030
8.284	389.836
8.289	390.722
8.294	389.514
8.299	389.481
8.304	386.981
8.309	389.422
8.314	390.466
8.319	392.784
8.324	392.453
8.329	393.744
8.334	393.539
8.339	393.418
8.344	396.534
8.349	399.134
8.354	402.268
8.359	399.735
8.364	397.989
8.369	398.182
8.374	400.319
8.379	400.870
8.384	397.809
8.389	399.576
8.394	402.463
8.399	404.440
8.404	403.710
8.409	406.608
8.414	404.685
8.419	405.904
8.424	405.993
8.429	407.349
8.434	406.152
8.439	404.632
8.444	406.788
8.449	406.089
8.454	405.518
8.459	406.715
8.464	405.166
8.469	404.260
8.474	402.572
8.479	400.392
8.484	397.585
8.489	398.445
8.494	398.629
8.499	401.037
8.504	399.077
8.509	396.398
8.514	397.783
8.519	400.144
8.524	397.113
8.529	394.734
8.534	396.388
8.539	399.064
8.544	395.935
8.549	397.384
8.554	399.410
8.559	396.736
8.564	394.343
8.569	393.882
8.574	391.033
8.579	389.356
8.584	389.573
8.589	392.390
8.594	389.564
8.599	392.383
8.604	389.432
8.609	390.232
8.614	389.302
8.619	389.245
8.624	389.393
8.629	389.586
8.634	388.314
8.639	390.575
8.644	389.754
8.649	388.231
8.654	390.100
8.659	390.893
8.664	387.929
8.669	386.155
8.674	383.605
8.679	381.421
8.684	383.326
8.689	385.298
8.694	382.303
8.699	380.227
8.704	379.779
8.709	378.143
8.714	377.566
8.719	380.491
8.724	379.662
8.729	381.290
8.734	384.025
8.739	384.693
8.744	387.365
8.749	390.358
8.754	387.449
8.759	389.394
8.764	391.479
8.769	389.303
8.774	390.699
8.779	392.033
8.784	394.746
8.789	395.153
8.794	392.641
8.799	391.586
8.804	388.587
8.809	388.003
8.814	390.598
8.819	388.999
8.824	391.215
8.829	389.226
8.834	386.470
8.839	385.477
8.844	382.375
8.849	382.710
8.854	382.669
8.859	380.053
8.864	383.034
8.869	381.797
8.874	381.423
8.879	380.432
8.884	383.180
8.889	385.774
8.894	386.518
8.899	389.651
8.904	387.347
8.909	387.517
8.914	386.650
8.919	386.254
8.924	388.340
8.929	387.052
8.934	384.674
8.939	386.056
8.944	383.478
8.949	385.570
8.954	384.560
8.959	386.121
8.964	387.045
8.969	387.367
8.974	386.727
8.979	384.762
8.984	384.355
8.989	384.557
8.994	384.830
8.999	382.954
9.004	380.942
9.009	380.744
9.014	380.100
9.019	381.229
9.024	379.409
9.029	381.256
9.034	381.235
9.039	379.086
9.044	377.311
9.049	378.925
9.054	380.018
9.059	382.117
9.064	384.973
9.069	383.896
9.074	383.167
9.079	383.461
9.084	383.771
9.089	383.113
9.094	381.542
9.099	379.035
9.104	379.568
9.109	379.851
9.114	381.513
9.119	383.989
9.124	386.095
9.129	387.187
9.134	387.910
9.139	390.378
9.144	388.417
9.149	387.954
9.154	389.737
9.159	390.027
9.164	391.210
9.169	393.616
9.174	394.309
9.179	393.712
9.184	395.823
9.189	395.493
9.194	396.660
9.199	397.693
9.204	397.707
9.209	394.683
9.214	394.128
9.219	395.932
9.224	396.918
9.229	394.839
9.234	395.822
9.239	395.278
9.244	394.595
9.249	394.319
9.254	394.611
9.259	397.287
9.264	397.324
9.269	394.286
9.274	393.100
9.279	390.308
9.284	388.676
9.289	390.400
9.294	391.423
9.299	393.853
9.304	392.056
9.309	389.484
9.314	391.653
9.319	393.995
9.324	393.530
9.329	393.878
9.334	396.822
9.339	393.920
9.344	393.470
9.349	393.901
9.354	391.479
9.359	390.617
9.364	391.364
9.369	392.542
9.374	392.698
9.379	390.670
9.384	393.763
9.389	391.153
9.394	392.037
9.399	391.007
9.404	389.210
9.409	386.147
9.414	387.042
9.419	387.715
9.424	385.525
9.429	386.059
9.434	386.911
9.439	388.719
9.444	385.740
9.449	384.593
9.454	385.899
9.459	384.294
9.464	382.931
9.469	385.590
9.474	385.484
9.479	386.864
9.484	385.332
9.489	383.993
9.494	382.137
9.499	382.917
9.504	382.706
9.509	380.532
9.514	382.699
9.519	383.949
9.524	385.656
9.529	385.619
9.534	383.347
9.539	381.646
9.544	380.413
9.549	382.079
9.554	383.454
9.559	382.787
9.564	382.829
9.569	379.980
9.574	383.024
9.579	381.251
9.584	378.887
9.589	378.527
9.594	376.586
9.599	374.294
9.604	373.045
9.609	374.524
9.614	371.560
9.619	371.443
9.624	369.120
9.629	368.318
9.634	368.195
9.639	368.287
9.644	368.269
9.649	371.360
9.654	369.950
9.659	368.564
9.664	365.861
9.669	364.583
9.674	365.888
9.679	365.111
9.684	363.714
9.689	363.557
9.694	364.391
9.699	361.411
9.704	364.039
9.709	365.223
9.714	364.805
9.719	361.696
9.724	358.956
9.729	357.585
9.734	358.848
9.739	361.784
9.744	362.324
9.749	361.030
9.754	359.701
9.759	358.709
9.764	359.031
9.769	358.971
9.774	356.423
9.779	357.435
9.784	358.663
9.789	361.032
9.794	362.098
9.799	363.033
9.804	363.156
9.809	362.812
9.814	360.312
9.819	360.197
9.824	360.196
9.829	362.763
9.834	362.454
9.839	363.911
9.844	364.745
9.849	363.685
9.854	362.560
9.859	362.718
9.864	362.029
9.869	364.347
9.874	367.045
9.879	365.714
9.884	363.836
9.889	360.724
9.894	360.727
9.899	361.005
9.904	360.553
9.909	359.695
9.914	358.623
9.919	361.104
9.924	361.877
9.929	361.120
9.934	361.186
9.939	363.156
9.944	360.762
9.949	360.293
9.954	358.813
9.959	355.741
9.964	354.238
9.969	351.332
9.974	351.787
9.979	354.842
9.984	355.396
9.989	353.858
9.994	351.783
[truncated: 1 more rows]
