# Supplementary material for: Chemometric Analysis of a Ternary Mixture of Caffeine, Quinic Acid, and Nicotinic Acid by Terahertz Spectroscopy
Source: ACS Omega. 2022 Sep 27;7(40):35783–91. doi: 10.1021/acsomega.2c03808 (PMC9558605; doi:10.1021/acsomega.2c03808)
Supplement: Supplementary file 2 — ao2c03808_si_002.zip [file ao2c03808_si_002.zip › data_and_codes/extended_data/id0-48_run001/fdp-0-7.csv]

0.000	-0.000
0.005	0.531
0.010	0.252
0.015	-0.622
0.020	0.635
0.025	0.272
0.030	0.227
0.035	-0.579
0.040	-0.094
0.045	0.952
0.050	3.265
0.055	2.226
0.060	2.771
0.065	3.829
0.070	4.049
0.075	4.871
0.080	4.954
0.085	4.151
0.090	2.073
0.095	2.195
0.100	3.560
0.105	5.438
0.110	4.709
0.115	4.919
0.120	5.796
0.125	6.659
0.130	7.738
0.135	8.181
0.140	7.835
0.145	8.126
0.150	8.315
0.155	8.512
0.160	8.570
0.165	8.759
0.170	9.053
0.175	9.413
0.180	9.426
0.185	9.585
0.190	9.983
0.195	10.104
0.200	10.349
0.205	10.622
0.210	10.848
0.215	11.171
0.220	11.448
0.225	11.935
0.230	12.086
0.235	12.118
0.240	12.269
0.245	12.641
0.250	12.716
0.255	12.963
0.260	13.198
0.265	13.483
0.270	13.815
0.275	13.801
0.280	14.028
0.285	14.329
0.290	14.565
0.295	14.761
0.300	15.177
0.305	15.255
0.310	15.347
0.315	15.569
0.320	15.843
0.325	16.125
0.330	16.262
0.335	16.438
0.340	16.681
0.345	16.995
0.350	17.111
0.355	17.386
0.360	17.624
0.365	17.849
0.370	18.009
0.375	18.214
0.380	18.405
0.385	18.655
0.390	18.891
0.395	19.112
0.400	19.350
0.405	19.498
0.410	19.664
0.415	19.866
0.420	20.143
0.425	20.309
0.430	20.529
0.435	20.807
0.440	20.996
0.445	21.100
0.450	21.337
0.455	21.613
0.460	21.803
0.465	22.025
0.470	22.190
0.475	22.447
0.480	22.686
0.485	22.862
0.490	23.056
0.495	23.319
0.500	23.523
0.505	23.684
0.510	23.906
0.515	24.185
0.520	24.423
0.525	24.579
0.530	24.818
0.535	25.077
0.540	25.369
0.545	25.657
0.550	26.083
0.555	25.335
0.560	25.499
0.565	25.837
0.570	26.163
0.575	26.431
0.580	26.654
0.585	26.857
0.590	27.125
0.595	27.374
0.600	27.588
0.605	27.803
0.610	28.011
0.615	28.245
0.620	28.403
0.625	28.605
0.630	28.842
0.635	29.085
0.640	29.249
0.645	29.461
0.650	29.710
0.655	29.891
0.660	30.110
0.665	30.318
0.670	30.538
0.675	30.741
0.680	30.949
0.685	31.147
0.690	31.395
0.695	31.572
0.700	31.781
0.705	32.035
0.710	32.225
0.715	32.434
0.720	32.662
0.725	32.885
0.730	33.110
0.735	33.338
0.740	33.603
0.745	33.989
0.750	33.569
0.755	33.658
0.760	34.002
0.765	34.251
0.770	34.474
0.775	34.713
0.780	34.953
0.785	35.172
0.790	35.369
0.795	35.569
0.800	35.829
0.805	36.013
0.810	36.199
0.815	36.428
0.820	36.637
0.825	36.821
0.830	37.019
0.835	37.217
0.840	37.435
0.845	37.647
0.850	37.801
0.855	38.021
0.860	38.257
0.865	38.432
0.870	38.643
0.875	38.863
0.880	39.080
0.885	39.278
0.890	39.491
0.895	39.717
0.900	39.949
0.905	40.122
0.910	40.364
0.915	40.575
0.920	40.763
0.925	40.962
0.930	41.203
0.935	41.425
0.940	41.609
0.945	41.809
0.950	42.024
0.955	42.268
0.960	42.451
0.965	42.697
0.970	42.926
0.975	43.165
0.980	43.467
0.985	43.463
0.990	43.434
0.995	43.722
1.000	43.968
1.005	44.228
1.010	44.513
1.015	44.702
1.020	44.933
1.025	45.212
1.030	45.428
1.035	45.628
1.040	45.878
1.045	46.112
1.050	46.341
1.055	46.588
1.060	46.837
1.065	47.127
1.070	47.402
1.075	47.714
1.080	48.131
1.085	48.677
1.090	49.520
1.095	49.671
1.100	46.773
1.105	47.784
1.110	48.214
1.115	47.821
1.120	48.337
1.125	48.801
1.130	49.203
1.135	49.605
1.140	50.026
1.145	50.553
1.150	50.963
1.155	51.568
1.160	51.314
1.165	48.394
1.170	49.391
1.175	50.029
1.180	50.512
1.185	50.877
1.190	51.255
1.195	51.667
1.200	52.129
1.205	52.257
1.210	51.592
1.215	52.078
1.220	52.585
1.225	52.984
1.230	52.278
1.235	52.694
1.240	53.027
1.245	53.329
1.250	53.684
1.255	53.879
1.260	54.132
1.265	54.425
1.270	54.647
1.275	54.836
1.280	55.073
1.285	55.293
1.290	55.533
1.295	55.728
1.300	55.909
1.305	56.198
1.310	56.419
1.315	56.646
1.320	56.808
1.325	57.012
1.330	57.217
1.335	57.446
1.340	57.701
1.345	57.941
1.350	58.145
1.355	58.333
1.360	58.626
1.365	58.845
1.370	59.057
1.375	59.324
1.380	59.614
1.385	59.842
1.390	60.165
1.395	60.534
1.400	61.042
1.405	61.791
1.410	63.005
1.415	65.650
1.420	66.314
1.425	66.771
1.430	67.152
1.435	67.483
1.440	67.715
1.445	67.988
1.450	68.252
1.455	68.514
1.460	68.766
1.465	68.991
1.470	69.257
1.475	69.502
1.480	69.704
1.485	69.949
1.490	70.202
1.495	70.400
1.500	70.613
1.505	70.855
1.510	71.070
1.515	71.290
1.520	71.512
1.525	71.736
1.530	71.996
1.535	72.205
1.540	72.418
1.545	72.671
1.550	72.893
1.555	73.123
1.560	73.403
1.565	73.672
1.570	73.921
1.575	74.204
1.580	74.505
1.585	74.834
1.590	75.191
1.595	75.722
1.600	76.077
1.605	74.865
1.610	75.368
1.615	75.847
1.620	76.283
1.625	76.651
1.630	77.064
1.635	77.507
1.640	78.033
1.645	78.657
1.650	79.585
1.655	80.760
1.660	81.251
1.665	81.564
1.670	82.111
1.675	80.039
1.680	81.715
1.685	82.813
1.690	83.700
1.695	84.482
1.700	85.331
1.705	86.511
1.710	87.981
1.715	89.458
1.720	92.580
1.725	95.286
1.730	96.357
1.735	97.069
1.740	97.640
1.745	98.128
1.750	98.570
1.755	99.042
1.760	99.380
1.765	99.108
1.770	99.509
1.775	99.904
1.780	100.305
1.785	100.744
1.790	101.380
1.795	101.417
1.800	100.191
1.805	100.748
1.810	101.217
1.815	101.580
1.820	101.904
1.825	102.233
1.830	102.525
1.835	102.817
1.840	103.136
1.845	103.464
1.850	103.817
1.855	104.259
1.860	105.030
1.865	105.254
1.870	108.358
1.875	109.470
1.880	110.150
1.885	110.604
1.890	111.026
1.895	111.404
1.900	111.792
1.905	112.201
1.910	112.747
1.915	113.360
1.920	111.092
1.925	111.612
1.930	112.210
1.935	112.678
1.940	113.041
1.945	113.353
1.950	113.641
1.955	113.916
1.960	114.168
1.965	114.425
1.970	114.675
1.975	114.926
1.980	115.184
1.985	115.431
1.990	115.688
1.995	115.944
2.000	116.197
2.005	116.480
2.010	116.804
2.015	117.011
2.020	117.200
2.025	117.545
2.030	117.935
2.035	118.533
2.040	118.590
2.045	117.475
2.050	118.012
2.055	118.443
2.060	118.834
2.065	119.219
2.070	119.770
2.075	119.228
2.080	119.211
2.085	119.618
2.090	119.947
2.095	120.249
2.100	120.526
2.105	120.775
2.110	121.025
2.115	121.305
2.120	121.582
2.125	121.857
2.130	122.175
2.135	122.506
2.140	122.899
2.145	123.339
2.150	123.902
2.155	124.860
2.160	126.024
2.165	126.667
2.170	127.654
2.175	128.854
2.180	129.765
2.185	130.681
2.190	131.990
2.195	132.765
2.200	134.696
2.205	136.023
2.210	137.128
2.215	138.391
2.220	137.497
2.225	135.223
2.230	136.330
2.235	137.100
2.240	137.794
2.245	138.291
2.250	138.891
2.255	139.866
2.260	140.569
2.265	138.285
2.270	136.319
2.275	137.340
2.280	138.023
2.285	138.562
2.290	138.993
2.295	139.354
2.300	139.728
2.305	140.042
2.310	140.352
2.315	140.777
2.320	140.911
2.325	141.225
2.330	141.591
2.335	142.034
2.340	142.707
2.345	142.219
2.350	141.775
2.355	142.418
2.360	143.188
2.365	143.621
2.370	142.615
2.375	143.310
2.380	144.157
2.385	145.189
2.390	142.779
2.395	144.356
2.400	141.881
2.405	142.795
2.410	143.399
2.415	143.914
2.420	144.349
2.425	144.860
2.430	145.011
2.435	145.364
2.440	145.776
2.445	146.315
2.450	146.652
2.455	147.578
2.460	148.106
2.465	146.862
2.470	143.767
2.475	145.158
2.480	145.844
2.485	146.364
2.490	146.804
2.495	147.202
2.500	147.519
2.505	147.814
2.510	148.102
2.515	148.397
2.520	148.712
2.525	148.968
2.530	149.270
2.535	149.546
2.540	149.865
2.545	150.158
2.550	150.456
2.555	150.758
2.560	151.039
2.565	151.479
2.570	151.574
2.575	151.888
2.580	152.291
2.585	152.692
2.590	153.068
2.595	153.546
2.600	153.990
2.605	154.526
2.610	155.204
2.615	155.997
2.620	157.043
2.625	158.618
2.630	159.524
2.635	159.713
2.640	159.449
2.645	160.555
2.650	159.023
2.655	161.611
2.660	163.634
2.665	163.871
2.670	164.583
2.675	165.714
2.680	166.864
2.685	167.809
2.690	166.159
2.695	166.918
2.700	167.557
2.705	168.180
2.710	168.684
2.715	169.126
2.720	169.563
2.725	170.033
2.730	170.492
2.735	170.948
2.740	171.405
2.745	171.841
2.750	172.586
2.755	173.387
2.760	174.801
2.765	176.876
2.770	178.183
2.775	178.665
2.780	180.328
2.785	178.204
2.790	179.808
2.795	181.161
2.800	182.108
2.805	183.004
2.810	183.648
2.815	184.299
2.820	184.800
2.825	185.249
2.830	185.726
2.835	186.126
2.840	186.575
2.845	186.916
2.850	187.344
2.855	187.728
2.860	188.165
2.865	188.654
2.870	189.239
2.875	190.305
2.880	190.305
2.885	189.730
2.890	192.576
2.895	194.226
2.900	195.128
2.905	195.672
2.910	196.266
2.915	196.718
2.920	197.172
2.925	197.560
2.930	198.035
2.935	198.552
2.940	199.135
2.945	199.688
2.950	200.404
2.955	201.610
2.960	203.573
2.965	205.658
2.970	206.760
2.975	205.721
2.980	208.077
2.985	211.117
2.990	212.429
2.995	213.862
3.000	216.253
3.005	215.589
3.010	217.844
3.015	220.433
3.020	219.232
3.025	217.010
3.030	220.050
3.035	221.930
3.040	223.971
3.045	225.617
3.050	228.089
3.055	229.095
3.060	229.683
3.065	230.914
3.070	231.541
3.075	232.124
3.080	232.257
3.085	233.024
3.090	233.468
3.095	234.048
3.100	234.388
3.105	234.878
3.110	235.383
3.115	236.218
3.120	236.948
3.125	237.869
3.130	238.478
3.135	238.062
3.140	237.154
3.145	239.570
3.150	240.645
3.155	242.715
3.160	244.978
3.165	244.688
3.170	243.743
3.175	245.773
3.180	247.555
3.185	245.880
3.190	247.601
3.195	248.523
3.200	249.607
3.205	250.307
3.210	251.057
3.215	250.482
3.220	250.978
3.225	252.077
3.230	251.622
3.235	254.697
3.240	257.131
3.245	257.458
3.250	258.407
3.255	258.492
3.260	259.356
3.265	259.790
3.270	259.967
3.275	260.069
3.280	260.811
3.285	260.363
3.290	261.586
3.295	262.129
3.300	261.482
3.305	262.671
3.310	262.803
3.315	263.528
3.320	263.523
3.325	263.925
3.330	265.209
3.335	268.000
3.340	265.868
3.345	265.542
3.350	264.247
3.355	262.488
3.360	263.399
3.365	263.230
3.370	263.453
3.375	262.763
3.380	262.553
3.385	259.507
3.390	260.060
3.395	259.443
3.400	259.102
3.405	259.682
3.410	259.034
3.415	259.144
3.420	260.726
3.425	260.446
3.430	259.541
3.435	260.600
3.440	261.352
3.445	260.008
3.450	262.205
3.455	261.222
3.460	262.009
3.465	263.218
3.470	262.729
3.475	263.355
3.480	261.735
3.485	263.035
3.490	264.958
3.495	265.845
3.500	265.292
3.505	267.276
3.510	268.157
3.515	268.972
3.520	271.521
3.525	271.964
3.530	271.230
3.535	273.656
3.540	274.305
3.545	272.288
3.550	272.256
3.555	270.925
3.560	273.703
3.565	272.983
3.570	273.025
3.575	273.480
3.580	274.543
3.585	275.476
3.590	276.006
3.595	276.688
3.600	277.931
3.605	280.824
3.610	283.775
3.615	282.909
3.620	285.991
3.625	284.435
3.630	282.280
3.635	283.770
3.640	286.229
3.645	285.030
3.650	283.532
3.655	285.598
3.660	285.641
3.665	283.865
3.670	283.795
3.675	283.765
3.680	286.676
3.685	285.796
3.690	286.457
3.695	287.721
3.700	286.532
3.705	288.748
3.710	287.946
3.715	289.244
3.720	287.893
3.725	289.712
3.730	289.841
3.735	290.415
3.740	290.747
3.745	291.615
3.750	291.754
3.755	291.895
3.760	293.710
3.765	293.448
3.770	293.847
3.775	294.559
3.780	295.544
3.785	296.173
3.790	293.494
3.795	293.733
3.800	292.919
3.805	294.161
3.810	294.828
3.815	296.214
3.820	294.411
3.825	291.985
3.830	290.828
3.835	290.955
3.840	292.287
3.845	292.982
3.850	295.078
3.855	292.966
3.860	295.631
3.865	293.455
3.870	294.907
3.875	295.103
3.880	296.353
3.885	296.687
3.890	297.118
3.895	298.171
3.900	297.776
3.905	299.225
3.910	300.674
3.915	299.673
3.920	299.184
3.925	301.072
3.930	299.533
3.935	296.426
3.940	295.914
3.945	296.214
3.950	294.304
3.955	292.134
3.960	290.116
3.965	287.337
3.970	286.611
3.975	288.384
3.980	288.484
3.985	290.497
3.990	292.672
3.995	291.620
4.000	292.180
4.005	289.359
4.010	290.418
4.015	293.112
4.020	291.842
4.025	293.896
4.030	296.805
4.035	298.086
4.040	298.342
4.045	297.213
4.050	298.035
4.055	299.123
4.060	299.246
4.065	296.352
4.070	295.025
4.075	292.075
4.080	294.529
4.085	296.844
4.090	299.332
4.095	298.780
4.100	300.378
4.105	301.323
4.110	300.167
4.115	302.289
4.120	304.746
4.125	302.474
4.130	300.480
4.135	298.244
4.140	300.746
4.145	300.630
4.150	300.297
4.155	302.058
4.160	299.545
4.165	297.550
4.170	296.296
4.175	296.902
4.180	295.023
4.185	292.265
4.190	293.018
4.195	294.400
4.200	292.135
4.205	292.466
4.210	294.552
4.215	296.711
4.220	294.539
4.225	294.739
4.230	291.956
4.235	289.747
4.240	292.238
4.245	292.445
4.250	290.398
4.255	290.780
4.260	291.285
4.265	294.069
4.270	293.676
4.275	291.217
4.280	288.551
4.285	289.907
4.290	287.839
4.295	289.962
4.300	288.857
4.305	285.870
4.310	288.247
4.315	288.635
4.320	287.920
4.325	288.875
4.330	289.833
4.335	289.498
4.340	287.482
4.345	284.997
4.350	284.697
4.355	286.063
4.360	283.043
4.365	281.707
4.370	280.896
4.375	279.381
4.380	278.558
4.385	281.676
4.390	284.338
4.395	281.265
4.400	281.969
4.405	283.343
4.410	285.373
4.415	287.528
4.420	289.767
4.425	287.307
4.430	287.814
4.435	289.536
4.440	291.603
4.445	288.798
4.450	288.855
4.455	287.774
4.460	286.146
4.465	283.981
4.470	286.260
4.475	285.841
4.480	286.835
4.485	288.243
4.490	286.818
4.495	283.893
4.500	286.963
4.505	286.507
4.510	287.491
4.515	285.442
4.520	288.428
4.525	289.604
4.530	291.593
4.535	293.853
4.540	296.484
4.545	294.785
4.550	292.204
4.555	292.588
4.560	290.520
4.565	290.338
4.570	289.580
4.575	286.904
4.580	288.326
4.585	289.521
4.590	287.532
4.595	285.587
4.600	288.585
4.605	286.064
4.610	288.978
4.615	291.000
4.620	292.680
4.625	293.486
4.630	291.350
4.635	290.621
4.640	290.661
4.645	291.196
4.650	290.035
4.655	288.528
4.660	288.244
4.665	287.640
4.670	285.611
4.675	284.608
4.680	287.230
4.685	287.005
4.690	284.615
4.695	284.835
4.700	285.716
4.705	288.249
4.710	289.109
4.715	291.239
4.720	290.825
4.725	291.576
4.730	289.620
4.735	290.631
4.740	292.407
4.745	291.452
4.750	288.524
4.755	289.519
4.760	292.158
4.765	293.353
4.770	292.056
4.775	294.530
4.780	293.759
4.785	296.717
4.790	294.481
4.795	292.386
4.800	294.873
4.805	293.007
4.810	292.168
4.815	289.217
4.820	289.301
4.825	289.592
4.830	292.063
4.835	293.353
4.840	295.144
4.845	298.118
4.850	300.739
4.855	301.332
4.860	301.195
4.865	301.874
4.870	301.620
4.875	301.206
4.880	301.400
4.885	300.364
4.890	298.390
4.895	296.941
4.900	300.064
4.905	299.366
4.910	302.334
4.915	302.831
4.920	305.726
4.925	304.084
4.930	303.326
4.935	304.576
4.940	301.816
4.945	300.377
4.950	299.073
4.955	299.880
4.960	301.294
4.965	299.362
4.970	299.199
4.975	297.913
4.980	298.711
4.985	296.644
4.990	298.057
4.995	299.145
5.000	297.794
5.005	299.382
5.010	300.160
5.015	301.482
5.020	300.942
5.025	303.430
5.030	305.443
5.035	303.125
5.040	306.086
5.045	307.692
5.050	309.333
5.055	308.786
5.060	306.606
5.065	308.347
5.070	307.606
5.075	304.643
5.080	303.948
5.085	300.866
5.090	298.606
5.095	296.192
5.100	294.969
5.105	296.071
5.110	298.435
5.115	299.517
5.120	301.348
5.125	300.839
5.130	300.012
5.135	302.356
5.140	300.049
5.145	296.978
5.150	298.730
5.155	297.157
5.160	300.190
5.165	299.083
5.170	296.753
5.175	294.678
5.180	294.256
5.185	297.295
5.190	298.777
5.195	298.296
5.200	301.264
5.205	300.981
5.210	303.109
5.215	305.506
5.220	308.343
5.225	305.215
5.230	302.460
5.235	303.299
5.240	301.300
5.245	304.229
5.250	301.810
5.255	302.275
5.260	302.193
5.265	299.354
5.270	296.874
5.275	298.391
5.280	298.218
5.285	297.316
5.290	294.345
5.295	293.722
5.300	293.256
5.305	295.892
5.310	295.340
5.315	295.300
5.320	293.941
5.325	295.183
5.330	297.570
5.335	296.283
5.340	294.461
5.345	295.237
5.350	297.803
5.355	298.684
5.360	300.233
5.365	302.136
5.370	304.818
5.375	303.235
5.380	302.754
5.385	305.384
5.390	304.496
5.395	304.227
5.400	303.753
5.405	302.356
5.410	299.391
5.415	298.338
5.420	299.073
5.425	299.611
5.430	298.528
5.435	298.507
5.440	300.241
5.445	303.087
5.450	305.249
5.455	303.778
5.460	306.415
5.465	304.116
5.470	301.687
5.475	304.613
5.480	306.761
5.485	307.541
5.490	309.265
5.495	311.584
5.500	310.654
5.505	307.868
5.510	310.924
5.515	313.769
5.520	315.188
5.525	313.138
5.530	315.670
5.535	312.847
5.540	313.584
5.545	311.048
5.550	310.377
5.555	311.894
5.560	311.443
5.565	312.897
5.570	315.079
5.575	314.117
5.580	311.572
5.585	312.349
5.590	310.197
5.595	312.641
5.600	311.266
5.605	312.343
5.610	309.518
5.615	312.533
5.620	310.562
5.625	311.884
5.630	314.943
5.635	314.853
5.640	314.627
5.645	314.092
5.650	313.014
5.655	313.947
5.660	312.788
5.665	312.247
5.670	314.478
5.675	311.880
5.680	312.692
5.685	313.916
5.690	316.849
5.695	316.367
5.700	314.301
5.705	314.673
5.710	314.412
5.715	311.757
5.720	311.516
5.725	310.777
5.730	312.012
5.735	308.932
5.740	308.168
5.745	310.596
5.750	307.578
5.755	307.594
5.760	304.520
5.765	301.885
5.770	300.750
5.775	298.788
5.780	300.091
5.785	298.350
5.790	300.267
5.795	302.040
5.800	303.454
5.805	302.045
5.810	304.082
5.815	306.720
5.820	306.999
5.825	305.196
5.830	304.482
5.835	303.137
5.840	304.023
5.845	304.931
5.850	306.673
5.855	308.654
5.860	311.341
5.865	313.674
5.870	315.627
5.875	317.436
5.880	316.241
5.885	315.753
5.890	317.947
5.895	316.854
5.900	316.933
5.905	314.253
5.910	314.277
5.915	316.166
5.920	316.619
5.925	318.674
5.930	318.844
5.935	320.128
5.940	319.269
5.945	318.965
5.950	316.880
5.955	314.945
5.960	313.366
5.965	314.374
5.970	314.765
5.975	313.174
5.980	315.231
5.985	312.964
5.990	312.351
5.995	313.576
6.000	314.521
6.005	312.625
6.010	314.037
6.015	312.631
6.020	314.537
6.025	316.412
6.030	317.423
6.035	315.198
6.040	317.723
6.045	315.828
6.050	318.505
6.055	315.499
6.060	317.064
6.065	318.602
6.070	321.043
6.075	323.245
6.080	321.783
6.085	321.785
6.090	320.070
6.095	317.685
6.100	317.316
6.105	314.857
6.110	316.750
6.115	319.619
6.120	321.183
6.125	321.692
6.130	323.729
6.135	323.781
6.140	326.447
6.145	325.380
6.150	326.772
6.155	328.094
6.160	328.911
6.165	327.873
6.170	327.059
6.175	329.866
6.180	329.169
6.185	326.251
6.190	323.288
6.195	325.988
6.200	324.777
6.205	322.326
6.210	321.101
6.215	322.022
6.220	322.361
6.225	321.686
6.230	323.169
6.235	321.357
6.240	318.313
6.245	317.878
6.250	318.879
6.255	316.784
6.260	316.352
6.265	316.947
6.270	315.870
6.275	318.947
6.280	320.635
6.285	321.352
6.290	321.311
6.295	323.312
6.300	320.334
6.305	320.316
6.310	318.837
6.315	319.062
6.320	316.806
6.325	318.550
6.330	317.901
6.335	317.856
6.340	317.389
6.345	315.252
6.350	317.430
6.355	315.990
6.360	312.929
6.365	314.943
6.370	312.134
6.375	309.245
6.380	308.515
6.385	307.990
6.390	307.523
6.395	305.588
6.400	303.554
6.405	302.310
6.410	305.369
6.415	302.394
6.420	304.936
6.425	307.875
6.430	309.035
6.435	310.584
6.440	313.039
6.445	310.126
6.450	308.032
6.455	305.163
6.460	305.412
6.465	306.293
6.470	306.446
6.475	307.281
6.480	305.825
6.485	308.926
6.490	309.567
6.495	307.164
6.500	307.488
6.505	308.971
6.510	310.361
6.515	311.878
6.520	312.569
6.525	312.636
6.530	313.905
6.535	314.566
6.540	313.189
6.545	315.910
6.550	316.368
6.555	314.554
6.560	317.583
6.565	319.847
6.570	319.309
6.575	319.605
6.580	318.842
6.585	321.824
6.590	324.487
6.595	326.784
6.600	327.139
6.605	329.739
6.610	331.491
6.615	331.008
6.620	331.244
6.625	332.676
6.630	333.555
6.635	335.875
6.640	336.041
6.645	334.764
6.650	333.361
6.655	335.213
6.660	336.498
6.665	338.775
6.670	336.203
6.675	338.341
6.680	340.781
6.685	339.876
6.690	339.494
6.695	338.403
6.700	335.329
6.705	337.462
6.710	336.963
6.715	337.680
6.720	339.846
6.725	339.561
6.730	340.033
6.735	338.437
6.740	341.381
6.745	342.993
6.750	345.987
6.755	347.833
6.760	349.508
6.765	349.347
6.770	349.177
6.775	348.103
6.780	348.314
6.785	347.352
6.790	346.030
6.795	343.896
6.800	341.614
6.805	340.395
6.810	339.015
6.815	342.079
6.820	339.240
6.825	336.596
6.830	336.817
6.835	333.987
6.840	334.272
6.845	332.623
6.850	330.169
6.855	330.119
6.860	328.136
6.865	330.294
6.870	331.169
6.875	333.672
6.880	336.400
6.885	336.791
6.890	337.516
6.895	338.210
6.900	336.794
6.905	334.575
6.910	336.106
6.915	334.635
6.920	336.926
6.925	338.518
6.930	340.201
6.935	340.689
6.940	340.547
6.945	340.614
6.950	339.797
6.955	341.799
6.960	340.109
6.965	342.697
6.970	344.935
6.975	343.143
6.980	340.083
6.985	341.112
6.990	338.585
6.995	338.647
7.000	340.562
7.005	340.733
7.010	337.794
7.015	337.349
7.020	340.067
7.025	337.473
7.030	337.173
7.035	336.693
7.040	338.064
7.045	338.929
7.050	341.414
7.055	340.619
7.060	342.154
7.065	345.224
7.070	342.904
7.075	342.047
7.080	339.648
7.085	342.388
7.090	342.667
7.095	343.136
7.100	341.053
7.105	340.939
7.110	340.940
7.115	344.039
7.120	345.802
7.125	347.413
7.130	349.234
7.135	350.698
7.140	351.889
7.145	352.407
7.150	350.492
7.155	351.242
7.160	349.508
7.165	351.246
7.170	350.223
7.175	348.988
7.180	350.693
7.185	349.309
7.190	348.599
7.195	349.873
7.200	347.774
7.205	348.146
7.210	350.092
7.215	350.850
7.220	348.750
7.225	346.353
7.230	343.962
7.235	345.615
7.240	344.866
7.245	344.588
7.250	343.603
7.255	344.129
7.260	345.783
7.265	343.244
7.270	341.882
7.275	339.620
7.280	341.181
7.285	342.254
7.290	342.366
7.295	339.365
7.300	336.279
7.305	337.846
7.310	339.452
7.315	339.655
7.320	342.323
7.325	345.425
7.330	344.914
7.335	345.107
7.340	344.135
7.345	343.923
7.350	343.055
7.355	340.367
7.360	342.783
7.365	344.140
7.370	345.504
7.375	346.234
7.380	349.178
7.385	350.127
7.390	350.979
7.395	353.198
7.400	354.025
7.405	351.084
7.410	348.536
7.415	351.131
7.420	351.368
7.425	348.270
7.430	345.661
7.435	343.748
7.440	345.174
7.445	344.454
7.450	346.760
7.455	349.065
7.460	350.332
7.465	351.146
7.470	352.727
7.475	355.213
7.480	354.092
7.485	352.997
7.490	353.087
7.495	351.306
7.500	348.601
7.505	347.653
7.510	348.005
7.515	350.319
7.520	352.070
7.525	351.648
7.530	353.014
7.535	352.281
7.540	354.981
7.545	354.602
7.550	357.494
7.555	355.634
7.560	353.713
7.565	350.910
7.570	350.298
7.575	352.302
7.580	353.932
7.585	354.709
7.590	355.383
7.595	356.193
7.600	359.097
7.605	357.718
7.610	357.230
7.615	355.519
7.620	358.220
7.625	356.423
7.630	358.737
7.635	360.178
7.640	362.740
7.645	363.543
7.650	362.147
7.655	359.234
7.660	359.406
7.665	360.455
7.670	361.366
7.675	359.424
7.680	359.262
7.685	360.963
7.690	358.560
7.695	358.944
7.700	356.648
7.705	355.442
7.710	357.062
7.715	355.095
7.720	356.900
7.725	356.600
7.730	358.215
7.735	355.151
7.740	356.778
7.745	354.140
7.750	355.586
7.755	352.691
7.760	353.963
7.765	352.509
7.770	352.036
7.775	350.902
7.780	351.286
7.785	352.741
7.790	352.539
7.795	350.643
7.800	350.594
7.805	353.684
7.810	353.867
7.815	356.305
7.820	356.503
7.825	353.541
7.830	351.778
7.835	354.253
7.840	351.383
7.845	353.964
7.850	356.387
7.855	359.202
7.860	360.675
7.865	360.537
7.870	361.388
7.875	363.597
7.880	361.204
7.885	362.580
7.890	360.341
7.895	362.710
7.900	361.847
7.905	360.950
7.910	362.190
7.915	364.386
7.920	367.219
7.925	368.878
7.930	369.631
7.935	368.489
7.940	365.557
7.945	368.320
7.950	365.348
7.955	367.635
7.960	364.725
7.965	365.581
7.970	365.091
7.975	366.272
7.980	366.292
7.985	365.798
7.990	366.682
7.995	363.657
8.000	366.512
8.005	369.279
8.010	366.342
8.015	366.074
8.020	363.469
8.025	361.186
8.030	362.856
8.035	360.293
8.040	360.959
8.045	360.190
8.050	361.511
8.055	363.385
8.060	361.722
8.065	361.380
8.070	361.782
8.075	363.761
8.080	364.501
8.085	366.999
8.090	367.350
8.095	366.369
8.100	363.971
8.105	363.133
8.110	365.025
8.115	367.448
8.120	364.382
8.125	364.486
8.130	364.657
8.135	366.602
8.140	368.590
8.145	366.924
8.150	364.867
8.155	367.675
8.160	370.607
8.165	371.923
8.170	375.036
8.175	377.537
8.180	375.137
8.185	377.435
8.190	375.507
8.194	376.336
8.199	375.653
8.204	374.904
8.209	377.766
8.214	375.097
8.219	373.157
8.224	372.613
8.229	372.924
8.234	376.050
8.239	373.014
8.244	371.236
8.249	372.956
8.254	370.824
8.259	371.092
8.264	368.000
8.269	366.501
8.274	364.063
8.279	361.281
8.284	362.003
8.289	362.039
8.294	363.780
8.299	362.937
8.304	360.500
8.309	360.665
8.314	357.672
8.319	357.585
8.324	355.028
8.329	356.253
8.334	353.154
8.339	354.150
8.344	351.385
8.349	349.328
8.354	346.216
8.359	346.004
8.364	347.813
8.369	345.719
8.374	343.835
8.379	341.436
8.384	339.693
8.389	341.555
8.394	344.204
8.399	344.186
8.404	341.616
8.409	342.731
8.414	341.568
8.419	342.061
8.424	342.973
8.429	344.800
8.434	345.185
8.439	342.231
8.444	342.008
8.449	344.613
8.454	342.937
8.459	341.947
8.464	344.960
8.469	345.701
8.474	347.987
8.479	350.627
8.484	351.192
8.489	353.344
8.494	354.377
8.499	352.428
8.504	353.947
8.509	356.168
8.514	358.522
8.519	355.793
8.524	355.730
8.529	353.968
8.534	353.732
8.539	353.358
8.544	350.735
8.549	350.541
8.554	348.365
8.559	349.057
8.564	346.219
8.569	346.350
8.574	344.237
8.579	343.024
8.584	342.729
8.589	344.773
8.594	347.034
8.599	347.373
8.604	346.507
8.609	349.585
8.614	350.581
8.619	347.746
8.624	350.693
8.629	352.782
8.634	350.503
8.639	353.341
8.644	350.971
8.649	352.644
8.654	350.412
8.659	348.258
8.664	345.323
8.669	345.380
8.674	345.247
8.679	344.194
8.684	344.421
8.689	341.932
8.694	344.409
8.699	344.517
8.704	345.368
8.709	343.845
8.714	345.796
8.719	343.858
8.724	344.106
8.729	342.258
8.734	344.117
8.739	341.747
8.744	344.243
8.749	346.066
8.754	347.455
8.759	346.426
8.764	346.325
8.769	348.403
8.774	348.429
8.779	349.086
8.784	350.049
8.789	352.741
8.794	353.339
8.799	356.231
8.804	357.105
8.809	357.993
8.814	359.635
8.819	356.633
8.824	353.625
8.829	351.522
8.834	348.625
8.839	350.939
8.844	349.221
8.849	347.108
8.854	345.455
8.859	342.675
8.864	343.462
8.869	344.477
8.874	346.820
8.879	349.898
8.884	347.214
8.889	348.782
8.894	347.194
8.899	347.805
8.904	350.782
8.909	350.995
8.914	352.868
8.919	350.224
8.924	348.896
8.929	346.102
8.934	343.498
8.939	342.318
8.944	342.209
8.949	342.094
8.954	344.506
8.959	345.639
8.964	348.535
8.969	349.361
8.974	349.383
8.979	349.433
8.984	348.440
8.989	348.742
8.994	345.770
8.999	345.814
9.004	345.923
9.009	344.176
9.014	345.222
9.019	346.526
9.024	346.570
9.029	343.753
9.034	341.180
9.039	338.302
9.044	339.268
9.049	339.316
9.054	340.154
9.059	340.295
9.064	338.644
9.069	339.447
9.074	337.509
9.079	339.229
9.084	340.395
9.089	342.932
9.094	341.172
9.099	338.939
9.104	338.522
9.109	335.818
9.114	336.053
9.119	336.488
9.124	335.399
9.129	333.442
9.134	333.365
9.139	332.163
9.144	334.642
9.149	335.542
9.154	333.382
9.159	330.922
9.164	332.075
9.169	332.534
9.174	332.965
9.179	330.811
9.184	330.460
9.189	328.074
9.194	330.151
9.199	331.966
9.204	334.597
9.209	335.113
9.214	333.033
9.219	335.571
9.224	336.423
9.229	336.006
9.234	333.635
9.239	335.109
9.244	332.864
9.249	335.620
9.254	337.895
9.259	338.663
9.264	339.634
9.269	337.154
9.274	337.186
9.279	335.576
9.284	336.515
9.289	338.846
9.294	340.897
9.299	342.915
9.304	344.840
9.309	345.493
9.314	343.960
9.319	345.042
9.324	345.096
9.329	342.620
9.334	345.132
9.339	344.842
9.344	342.493
9.349	341.147
9.354	343.827
9.359	340.703
9.364	342.352
9.369	344.838
9.374	347.359
9.379	350.285
9.384	348.882
9.389	346.862
9.394	344.595
9.399	341.578
9.404	343.163
9.409	340.570
9.414	337.821
9.419	336.525
9.424	337.370
9.429	338.964
9.434	337.599
9.439	339.622
9.444	340.177
9.449	342.206
9.454	340.256
9.459	341.047
9.464	342.219
9.469	340.274
9.474	340.993
9.479	338.578
9.484	338.913
9.489	341.143
9.494	338.262
9.499	336.339
9.504	334.539
9.509	336.213
9.514	337.545
9.519	339.529
9.524	338.922
9.529	340.004
9.534	338.582
9.539	339.046
9.544	338.508
9.549	339.917
9.554	340.513
9.559	341.051
9.564	339.999
9.569	338.818
9.574	339.645
9.579	339.904
9.584	341.938
9.589	340.168
9.594	342.141
9.599	343.740
9.604	346.229
9.609	347.214
9.614	349.062
9.619	349.052
9.624	351.605
9.629	352.420
9.634	353.985
9.639	351.473
9.644	349.086
9.649	351.156
9.654	350.146
9.659	348.502
9.664	347.705
9.669	349.005
9.674	349.650
9.679	346.872
9.684	344.156
9.689	341.962
9.694	340.749
9.699	342.041
9.704	339.453
9.709	341.169
9.714	341.061
9.719	340.311
9.724	339.033
9.729	338.211
9.734	336.686
9.739	334.514
9.744	336.588
9.749	339.563
9.754	342.156
9.759	343.015
9.764	342.097
9.769	339.693
9.774	338.720
9.779	341.577
9.784	340.063
9.789	339.676
9.794	338.976
9.799	340.930
9.804	342.800
9.809	344.583
9.814	346.523
9.819	348.278
9.824	345.510
9.829	342.944
9.834	344.722
9.839	346.857
9.844	347.519
9.849	345.156
9.854	347.624
9.859	346.243
9.864	345.211
9.869	345.833
9.874	343.584
9.879	343.942
9.884	341.100
9.889	339.124
9.894	340.717
9.899	342.957
9.904	343.445
9.909	341.242
9.914	344.129
9.919	343.526
9.924	344.730
9.929	346.396
9.934	347.688
9.939	345.078
9.944	346.883
9.949	347.392
9.954	346.613
9.959	344.047
9.964	341.680
9.969	343.805
9.974	342.456
9.979	342.254
9.984	343.360
9.989	342.044
9.994	342.406
[truncated: 1 more rows]
