# Supplementary material for: Chemometric Analysis of a Ternary Mixture of Caffeine, Quinic Acid, and Nicotinic Acid by Terahertz Spectroscopy
Source: ACS Omega. 2022 Sep 27;7(40):35783–91. doi: 10.1021/acsomega.2c03808 (PMC9558605; doi:10.1021/acsomega.2c03808)
Supplement: Supplementary file 2 — ao2c03808_si_002.zip [file ao2c03808_si_002.zip › data_and_codes/extended_data/id0-48_run001/fdp-0-8.csv]

0.000	-0.000
0.005	0.394
0.010	0.203
0.015	-0.418
0.020	0.432
0.025	0.381
0.030	0.167
0.035	-0.425
0.040	-0.032
0.045	0.633
0.050	3.211
0.055	1.827
0.060	1.098
0.065	3.517
0.070	3.767
0.075	4.797
0.080	4.831
0.085	7.849
0.090	8.153
0.095	9.190
0.100	10.186
0.105	11.240
0.110	10.597
0.115	10.726
0.120	11.375
0.125	12.200
0.130	13.360
0.135	13.652
0.140	13.195
0.145	13.216
0.150	13.201
0.155	13.250
0.160	13.182
0.165	13.402
0.170	13.799
0.175	14.092
0.180	14.170
0.185	14.446
0.190	14.780
0.195	14.843
0.200	15.043
0.205	15.292
0.210	15.416
0.215	15.603
0.220	15.810
0.225	16.239
0.230	16.327
0.235	16.257
0.240	16.415
0.245	16.760
0.250	16.808
0.255	17.065
0.260	17.296
0.265	17.529
0.270	17.799
0.275	17.750
0.280	17.942
0.285	18.187
0.290	18.356
0.295	18.489
0.300	18.865
0.305	18.909
0.310	18.971
0.315	19.136
0.320	19.370
0.325	19.618
0.330	19.724
0.335	19.861
0.340	20.044
0.345	20.295
0.350	20.368
0.355	20.596
0.360	20.780
0.365	20.942
0.370	21.051
0.375	21.222
0.380	21.368
0.385	21.575
0.390	21.771
0.395	21.952
0.400	22.154
0.405	22.267
0.410	22.400
0.415	22.567
0.420	22.801
0.425	22.927
0.430	23.108
0.435	23.337
0.440	23.476
0.445	23.521
0.450	23.714
0.455	23.934
0.460	24.071
0.465	24.241
0.470	24.358
0.475	24.568
0.480	24.757
0.485	24.893
0.490	25.045
0.495	25.270
0.500	25.436
0.505	25.562
0.510	25.749
0.515	25.993
0.520	26.192
0.525	26.313
0.530	26.514
0.535	26.727
0.540	26.980
0.545	27.227
0.550	27.609
0.555	26.788
0.560	26.899
0.565	27.190
0.570	27.469
0.575	27.691
0.580	27.866
0.585	28.024
0.590	28.246
0.595	28.446
0.600	28.625
0.605	28.800
0.610	28.968
0.615	29.168
0.620	29.292
0.625	29.458
0.630	29.664
0.635	29.870
0.640	29.995
0.645	30.174
0.650	30.380
0.655	30.520
0.660	30.696
0.665	30.859
0.670	31.025
0.675	31.186
0.680	31.341
0.685	31.491
0.690	31.690
0.695	31.820
0.700	31.985
0.705	32.194
0.710	32.344
0.715	32.509
0.720	32.703
0.725	32.887
0.730	33.077
0.735	33.268
0.740	33.504
0.745	33.857
0.750	33.389
0.755	33.436
0.760	33.743
0.765	33.955
0.770	34.134
0.775	34.332
0.780	34.522
0.785	34.697
0.790	34.841
0.795	34.998
0.800	35.208
0.805	35.344
0.810	35.482
0.815	35.669
0.820	35.835
0.825	35.976
0.830	36.137
0.835	36.292
0.840	36.478
0.845	36.652
0.850	36.771
0.855	36.956
0.860	37.158
0.865	37.293
0.870	37.468
0.875	37.650
0.880	37.823
0.885	37.978
0.890	38.145
0.895	38.325
0.900	38.505
0.905	38.631
0.910	38.819
0.915	38.983
0.920	39.118
0.925	39.269
0.930	39.463
0.935	39.641
0.940	39.782
0.945	39.940
0.950	40.118
0.955	40.323
0.960	40.470
0.965	40.679
0.970	40.871
0.975	41.070
0.980	41.336
0.985	41.287
0.990	41.206
0.995	41.451
1.000	41.649
1.005	41.862
1.010	42.101
1.015	42.239
1.020	42.416
1.025	42.648
1.030	42.812
1.035	42.962
1.040	43.164
1.045	43.353
1.050	43.538
1.055	43.745
1.060	43.956
1.065	44.209
1.070	44.451
1.075	44.729
1.080	45.114
1.085	45.632
1.090	46.447
1.095	46.508
1.100	43.532
1.105	44.520
1.110	44.918
1.115	44.449
1.120	44.927
1.125	45.347
1.130	45.704
1.135	46.060
1.140	46.431
1.145	46.916
1.150	47.287
1.155	47.847
1.160	47.479
1.165	44.469
1.170	45.453
1.175	46.065
1.180	46.518
1.185	46.853
1.190	47.201
1.195	47.580
1.200	48.009
1.205	48.113
1.210	47.364
1.215	47.815
1.220	48.285
1.225	48.652
1.230	47.864
1.235	48.237
1.240	48.524
1.245	48.779
1.250	49.085
1.255	49.231
1.260	49.435
1.265	49.683
1.270	49.855
1.275	50.002
1.280	50.195
1.285	50.372
1.290	50.574
1.295	50.730
1.300	50.876
1.305	51.129
1.310	51.314
1.315	51.501
1.320	51.623
1.325	51.785
1.330	51.955
1.335	52.145
1.340	52.361
1.345	52.568
1.350	52.735
1.355	52.890
1.360	53.147
1.365	53.326
1.370	53.493
1.375	53.720
1.380	53.964
1.385	54.150
1.390	54.430
1.395	54.762
1.400	55.234
1.405	55.957
1.410	56.878
1.415	59.659
1.420	60.300
1.425	60.727
1.430	61.074
1.435	61.366
1.440	61.562
1.445	61.788
1.450	62.011
1.455	62.227
1.460	62.432
1.465	62.610
1.470	62.827
1.475	63.025
1.480	63.177
1.485	63.374
1.490	63.578
1.495	63.736
1.500	63.902
1.505	64.105
1.510	64.278
1.515	64.459
1.520	64.641
1.525	64.827
1.530	65.048
1.535	65.220
1.540	65.401
1.545	65.612
1.550	65.796
1.555	65.985
1.560	66.222
1.565	66.442
1.570	66.647
1.575	66.881
1.580	67.133
1.585	67.415
1.590	67.722
1.595	68.206
1.600	68.515
1.605	67.220
1.610	67.684
1.615	68.126
1.620	68.520
1.625	68.855
1.630	69.231
1.635	69.640
1.640	70.134
1.645	70.727
1.650	71.637
1.655	72.791
1.660	73.307
1.665	73.489
1.670	73.872
1.675	71.532
1.680	73.329
1.685	74.416
1.690	75.275
1.695	76.022
1.700	76.830
1.705	77.976
1.710	79.380
1.715	80.774
1.720	83.647
1.725	86.365
1.730	87.454
1.735	88.144
1.740	88.689
1.745	89.145
1.750	89.550
1.755	89.989
1.760	90.298
1.765	89.965
1.770	90.321
1.775	90.680
1.780	91.034
1.785	91.431
1.790	92.024
1.795	92.029
1.800	90.672
1.805	91.189
1.810	91.606
1.815	91.925
1.820	92.200
1.825	92.476
1.830	92.723
1.835	92.971
1.840	93.243
1.845	93.529
1.850	93.844
1.855	94.249
1.860	94.982
1.865	95.150
1.870	98.100
1.875	99.216
1.880	99.863
1.885	100.276
1.890	100.644
1.895	100.980
1.900	101.313
1.905	101.677
1.910	102.168
1.915	102.723
1.920	100.805
1.925	100.836
1.930	101.396
1.935	101.821
1.940	102.132
1.945	102.392
1.950	102.642
1.955	102.867
1.960	103.076
1.965	103.287
1.970	103.489
1.975	103.699
1.980	103.902
1.985	104.098
1.990	104.309
1.995	104.518
2.000	104.718
2.005	104.941
2.010	105.205
2.015	105.374
2.020	105.493
2.025	105.781
2.030	106.110
2.035	106.651
2.040	106.711
2.045	105.497
2.050	105.982
2.055	106.369
2.060	106.703
2.065	107.048
2.070	107.558
2.075	107.014
2.080	106.921
2.085	107.290
2.090	107.598
2.095	107.870
2.100	108.127
2.105	108.368
2.110	108.615
2.115	108.880
2.120	109.146
2.125	109.403
2.130	109.686
2.135	109.997
2.140	110.344
2.145	110.739
2.150	111.252
2.155	112.139
2.160	113.097
2.165	111.336
2.170	108.462
2.175	109.690
2.180	110.579
2.185	111.440
2.190	112.584
2.195	112.432
2.200	115.003
2.205	116.595
2.210	117.711
2.215	118.955
2.220	118.914
2.225	121.126
2.230	122.915
2.235	123.820
2.240	124.533
2.245	125.071
2.250	125.714
2.255	126.737
2.260	127.619
2.265	125.117
2.270	122.483
2.275	123.871
2.280	124.671
2.285	125.234
2.290	125.701
2.295	126.072
2.300	126.424
2.305	126.742
2.310	127.046
2.315	127.444
2.320	127.537
2.325	127.830
2.330	128.184
2.335	128.589
2.340	129.257
2.345	129.260
2.350	128.118
2.355	128.769
2.360	129.564
2.365	130.207
2.370	128.738
2.375	129.489
2.380	130.376
2.385	131.571
2.390	132.948
2.395	131.214
2.400	133.856
2.405	134.842
2.410	135.505
2.415	136.031
2.420	136.447
2.425	136.979
2.430	137.048
2.435	137.372
2.440	137.808
2.445	138.314
2.450	138.713
2.455	139.744
2.460	140.553
2.465	138.473
2.470	135.526
2.475	136.782
2.480	137.503
2.485	138.036
2.490	138.449
2.495	138.800
2.500	139.115
2.505	139.399
2.510	139.671
2.515	139.923
2.520	140.164
2.525	140.424
2.530	140.684
2.535	140.927
2.540	141.180
2.545	141.433
2.550	141.682
2.555	141.947
2.560	142.231
2.565	142.624
2.570	142.676
2.575	142.924
2.580	143.265
2.585	143.607
2.590	143.985
2.595	144.384
2.600	144.821
2.605	145.305
2.610	145.898
2.615	146.641
2.620	147.646
2.625	149.084
2.630	149.764
2.635	149.825
2.640	149.811
2.645	150.803
2.650	148.898
2.655	151.385
2.660	153.684
2.665	154.102
2.670	154.421
2.675	155.427
2.680	156.502
2.685	157.354
2.690	155.670
2.695	156.430
2.700	157.040
2.705	157.579
2.710	158.044
2.715	158.479
2.720	158.877
2.725	159.295
2.730	159.716
2.735	160.170
2.740	160.672
2.745	161.152
2.750	161.769
2.755	162.630
2.760	163.986
2.765	165.364
2.770	166.559
2.775	166.075
2.780	163.324
2.785	166.463
2.790	168.560
2.795	169.955
2.800	170.952
2.805	171.730
2.810	172.361
2.815	172.865
2.820	173.341
2.825	173.770
2.830	174.137
2.835	174.510
2.840	174.883
2.845	175.251
2.850	175.578
2.855	175.939
2.860	176.351
2.865	176.780
2.870	177.366
2.875	178.446
2.880	179.190
2.885	177.297
2.890	174.311
2.895	175.637
2.900	176.479
2.905	177.083
2.910	177.569
2.915	178.014
2.920	178.438
2.925	178.878
2.930	179.363
2.935	179.812
2.940	180.301
2.945	180.858
2.950	181.597
2.955	182.656
2.960	183.999
2.965	185.438
2.970	185.815
2.975	186.129
2.980	189.062
2.985	191.428
2.990	193.088
2.995	194.810
3.000	196.683
3.005	197.945
3.010	197.669
3.015	200.335
3.020	200.311
3.025	197.639
3.030	200.123
3.035	202.192
3.040	203.867
3.045	204.918
3.050	207.828
3.055	209.436
3.060	210.350
3.065	211.047
3.070	211.627
3.075	212.160
3.080	212.621
3.085	213.103
3.090	213.482
3.095	213.898
3.100	214.296
3.105	214.776
3.110	215.265
3.115	215.926
3.120	216.836
3.125	217.777
3.130	218.284
3.135	218.251
3.140	215.703
3.145	218.482
3.150	220.301
3.155	221.954
3.160	223.470
3.165	224.098
3.170	221.345
3.175	218.631
3.180	220.545
3.185	220.053
3.190	220.809
3.195	221.544
3.200	222.246
3.205	222.767
3.210	223.693
3.215	223.054
3.220	223.553
3.225	224.513
3.230	225.062
3.235	227.536
3.240	229.328
3.245	230.099
3.250	230.623
3.255	230.995
3.260	231.364
3.265	231.665
3.270	231.999
3.275	232.312
3.280	232.531
3.285	232.792
3.290	233.052
3.295	233.320
3.300	233.650
3.305	233.978
3.310	234.428
3.315	234.872
3.320	235.521
3.325	236.413
3.330	236.981
3.335	239.845
3.340	242.728
3.345	244.435
3.350	245.445
3.355	246.143
3.360	246.603
3.365	246.991
3.370	247.436
3.375	247.712
3.380	247.987
3.385	248.409
3.390	248.635
3.395	248.890
3.400	249.054
3.405	249.205
3.410	249.500
3.415	249.735
3.420	249.986
3.425	250.223
3.430	250.364
3.435	250.556
3.440	250.791
3.445	251.056
3.450	251.256
3.455	251.563
3.460	251.872
3.465	252.149
3.470	252.312
3.475	252.486
3.480	252.799
3.485	253.104
3.490	253.336
3.495	254.126
3.500	253.537
3.505	253.590
3.510	254.060
3.515	254.025
3.520	254.467
3.525	254.719
3.530	255.393
3.535	256.016
3.540	257.157
3.545	259.753
3.550	260.984
3.555	261.554
3.560	262.036
3.565	262.596
3.570	263.118
3.575	263.418
3.580	264.089
3.585	264.598
3.590	265.700
3.595	266.892
3.600	266.903
3.605	264.583
3.610	262.128
3.615	262.408
3.620	262.937
3.625	263.861
3.630	265.164
3.635	266.265
3.640	267.919
3.645	269.059
3.650	269.771
3.655	269.515
3.660	271.220
3.665	272.489
3.670	269.528
3.675	271.722
3.680	273.891
3.685	274.378
3.690	275.242
3.695	274.787
3.700	275.374
3.705	276.061
3.710	276.653
3.715	277.164
3.720	277.938
3.725	278.254
3.730	278.474
3.735	278.800
3.740	278.981
3.745	279.535
3.750	279.945
3.755	280.316
3.760	281.025
3.765	281.460
3.770	282.078
3.775	282.426
3.780	283.099
3.785	284.103
3.790	285.478
3.795	286.631
3.800	287.967
3.805	289.900
3.810	289.435
3.815	288.028
3.820	286.444
3.825	288.093
3.830	289.708
3.835	290.798
3.840	291.724
3.845	292.665
3.850	293.117
3.855	294.602
3.860	294.346
3.865	294.133
3.870	294.578
3.875	295.284
3.880	295.773
3.885	296.094
3.890	296.339
3.895	296.738
3.900	297.308
3.905	297.635
3.910	298.222
3.915	298.406
3.920	299.018
3.925	299.406
3.930	298.920
3.935	299.592
3.940	300.263
3.945	301.492
3.950	302.238
3.955	302.022
3.960	304.582
3.965	301.819
3.970	301.465
3.975	299.806
3.980	297.489
3.985	300.246
3.990	299.266
3.995	296.592
4.000	297.543
4.005	296.510
4.010	297.401
4.015	298.292
4.020	299.478
4.025	299.597
4.030	299.949
4.035	300.945
4.040	301.059
4.045	300.960
4.050	301.275
4.055	301.427
4.060	302.013
4.065	302.633
4.070	302.580
4.075	302.935
4.080	303.530
4.085	303.200
4.090	303.758
4.095	303.957
4.100	304.769
4.105	304.663
4.110	305.159
4.115	305.455
4.120	305.935
4.125	306.303
4.130	306.858
4.135	307.008
4.140	307.711
4.145	308.591
4.150	309.309
4.155	311.377
4.160	311.189
4.165	311.998
4.170	311.623
4.175	310.032
4.180	308.275
4.185	310.280
4.190	312.659
4.195	310.229
4.200	307.452
4.205	309.528
4.210	311.614
4.215	313.432
4.220	312.414
4.225	313.320
4.230	314.119
4.235	311.382
4.240	313.031
4.245	315.942
4.250	317.581
4.255	319.137
4.260	319.609
4.265	320.458
4.270	320.583
4.275	321.022
4.280	321.649
4.285	322.233
4.290	322.148
4.295	322.878
4.300	322.725
4.305	323.009
4.310	323.543
4.315	323.111
4.320	323.797
4.325	324.014
4.330	324.467
4.335	324.512
4.340	325.477
4.345	325.352
4.350	325.856
4.355	325.921
4.360	325.704
4.365	326.174
4.370	326.785
4.375	326.875
4.380	327.245
4.385	327.638
4.390	328.004
4.395	328.108
4.400	328.476
4.405	329.377
4.410	329.179
4.415	329.679
4.420	330.223
4.425	331.004
4.430	330.726
4.435	331.475
4.440	332.204
4.445	332.588
4.450	333.908
4.455	334.258
4.460	336.596
4.465	339.175
4.470	337.717
4.475	338.421
4.480	336.520
4.485	336.644
4.490	335.975
4.495	337.497
4.500	340.409
4.505	338.313
4.510	336.998
4.515	338.356
4.520	338.169
4.525	338.671
4.530	338.375
4.535	336.014
4.540	334.834
4.545	337.269
4.550	335.207
4.555	337.851
4.560	339.026
4.565	341.353
4.570	342.044
4.575	343.004
4.580	344.486
4.585	343.798
4.590	346.082
4.595	346.736
4.600	348.225
4.605	349.655
4.610	351.168
4.615	348.036
4.620	348.573
4.625	347.404
4.630	350.056
4.635	350.562
4.640	351.029
4.645	351.499
4.650	351.708
4.655	352.642
4.660	352.950
4.665	353.602
4.670	353.567
4.675	355.304
4.680	354.175
4.685	354.860
4.690	356.655
4.695	356.950
4.700	358.254
4.705	356.042
4.710	356.912
4.715	358.322
4.720	358.221
4.725	360.336
4.730	358.741
4.735	360.257
4.740	363.285
4.745	362.828
4.750	361.321
4.755	363.829
4.760	365.232
4.765	367.222
4.770	367.952
4.775	367.541
4.780	367.440
4.785	369.330
4.790	371.532
4.795	370.881
4.800	370.302
4.805	370.649
4.810	371.316
4.815	370.222
4.820	370.605
4.825	371.553
4.830	371.632
4.835	371.806
4.840	372.255
4.845	372.938
4.850	373.405
4.855	373.930
4.860	373.418
4.865	373.565
4.870	375.686
4.875	375.965
4.880	374.778
4.885	374.921
4.890	375.014
4.895	376.078
4.900	376.224
4.905	375.255
4.910	375.434
4.915	376.048
4.920	375.765
4.925	376.689
4.930	378.312
4.935	377.581
4.940	377.629
4.945	377.313
4.950	378.555
4.955	378.865
4.960	379.021
4.965	379.724
4.970	379.637
4.975	379.870
4.980	380.058
4.985	379.028
4.990	379.643
4.995	381.143
5.000	378.128
5.005	376.907
5.010	376.360
5.015	377.849
5.020	374.713
5.025	376.722
5.030	374.233
5.035	376.428
5.040	379.155
5.045	377.007
5.050	377.457
5.055	377.670
5.060	378.947
5.065	376.895
5.070	376.748
5.075	379.260
5.080	379.790
5.085	380.072
5.090	378.879
5.095	376.317
5.100	377.081
5.105	375.883
5.110	375.404
5.115	376.605
5.120	379.017
5.125	380.897
5.130	383.688
5.135	383.376
5.140	382.450
5.145	381.067
5.150	381.620
5.155	382.461
5.160	382.891
5.165	384.391
5.170	385.630
5.175	386.672
5.180	386.016
5.185	387.728
5.190	386.615
5.195	388.553
5.200	387.026
5.205	385.287
5.210	387.532
5.215	385.421
5.220	384.765
5.225	387.478
5.230	387.783
5.235	388.047
5.240	389.118
5.245	389.706
5.250	389.772
5.255	390.118
5.260	391.465
5.265	391.420
5.270	392.820
5.275	390.410
5.280	392.081
5.285	393.833
5.290	392.465
5.295	392.415
5.300	389.354
5.305	390.653
5.310	391.513
5.315	392.290
5.320	392.499
5.325	391.377
5.330	392.852
5.335	392.609
5.340	393.402
5.345	394.931
5.350	396.119
5.355	398.136
5.360	397.434
5.365	398.316
5.370	399.809
5.375	400.465
5.380	400.976
5.385	399.518
5.390	400.405
5.395	400.425
5.400	401.284
5.405	401.796
5.410	402.465
5.415	403.012
5.420	402.518
5.425	402.783
5.430	404.207
5.435	405.704
5.440	408.212
5.445	408.943
5.450	407.239
5.455	406.646
5.460	408.938
5.465	408.968
5.470	410.161
5.475	410.388
5.480	410.383
5.485	412.346
5.490	411.527
5.495	411.859
5.500	412.549
5.505	412.637
5.510	414.379
5.515	413.170
5.520	413.014
5.525	414.200
5.530	414.503
5.535	414.559
5.540	414.688
5.545	414.347
5.550	415.399
5.555	415.007
5.560	416.184
5.565	415.895
5.570	417.027
5.575	418.857
5.580	417.533
5.585	417.441
5.590	418.700
5.595	418.421
5.600	419.487
5.605	418.146
5.610	415.211
5.615	417.842
5.620	417.568
5.625	414.987
5.630	414.097
5.635	411.385
5.640	414.519
5.645	417.591
5.650	416.416
5.655	418.910
5.660	420.363
5.665	418.185
5.670	421.208
5.675	421.743
5.680	419.224
5.685	416.373
5.690	418.606
5.695	421.061
5.700	422.797
5.705	420.988
5.710	422.395
5.715	424.635
5.720	423.355
5.725	420.978
5.730	418.242
5.735	418.913
5.740	420.823
5.745	422.086
5.750	422.920
5.755	425.781
5.760	424.716
5.765	423.538
5.770	425.558
5.775	423.810
5.780	426.931
5.785	429.793
5.790	427.516
5.795	428.486
5.800	430.409
5.805	429.558
5.810	429.586
5.815	427.004
5.820	428.491
5.825	426.521
5.830	424.966
5.835	425.749
5.840	422.950
5.845	422.923
5.850	420.963
5.855	422.765
5.860	422.921
5.865	421.767
5.870	424.083
5.875	425.816
5.880	424.913
5.885	423.435
5.890	423.309
5.895	426.035
5.900	425.418
5.905	427.255
5.910	427.476
5.915	427.301
5.920	426.343
5.925	424.138
5.930	424.385
5.935	425.035
5.940	426.365
5.945	423.317
5.950	423.090
5.955	426.208
5.960	425.434
5.965	424.777
5.970	424.068
5.975	425.170
5.980	425.920
5.985	427.297
5.990	428.182
5.995	429.963
6.000	426.963
6.005	425.223
6.010	427.560
6.015	427.143
6.020	428.978
6.025	425.989
6.030	423.853
6.035	424.017
6.040	423.572
6.045	421.863
6.050	419.089
6.055	418.364
6.060	418.901
6.065	418.286
6.070	415.960
6.075	416.383
6.080	414.898
6.085	414.991
6.090	412.637
6.095	411.493
6.100	412.198
6.105	411.299
6.110	408.349
6.115	407.482
6.120	409.073
6.125	410.531
6.130	409.757
6.135	407.645
6.140	408.845
6.145	406.345
6.150	403.374
6.155	403.105
6.160	404.692
6.165	406.350
6.170	404.817
6.175	405.556
6.180	403.554
6.185	406.245
6.190	408.639
6.195	407.823
6.200	406.167
6.205	408.247
6.210	407.515
6.215	407.485
6.220	406.406
6.225	406.397
6.230	404.299
6.235	401.432
6.240	399.311
6.245	399.994
6.250	399.260
6.255	401.915
6.260	400.169
6.265	402.869
6.270	402.184
6.275	400.576
6.280	399.743
6.285	398.387
6.290	401.207
6.295	398.721
6.300	401.208
6.305	400.518
6.310	401.860
6.315	399.360
6.320	396.533
6.325	397.929
6.330	396.943
6.335	399.425
6.340	396.694
6.345	399.809
6.350	399.349
6.355	396.918
6.360	398.922
6.365	397.880
6.370	397.929
6.375	400.528
6.380	403.064
6.385	401.754
6.390	404.731
6.395	404.578
6.400	403.709
6.405	404.588
6.410	401.649
6.415	402.629
6.420	401.196
6.425	401.505
6.430	403.026
6.435	401.471
6.440	400.190
6.445	399.609
6.450	399.276
6.455	396.581
6.460	396.226
6.465	393.197
6.470	391.478
6.475	389.549
6.480	388.240
6.485	390.870
6.490	388.412
6.495	386.582
6.500	387.749
6.505	385.684
6.510	385.191
6.515	386.435
6.520	385.548
6.525	388.487
6.530	385.415
6.535	384.428
6.540	385.144
6.545	383.640
6.550	381.487
6.555	379.371
6.560	379.556
6.565	378.680
6.570	378.294
6.575	378.889
6.580	377.104
6.585	380.152
6.590	377.667
6.595	374.620
6.600	373.833
6.605	375.860
6.610	377.676
6.615	374.607
6.620	373.088
6.625	376.047
6.630	375.018
6.635	373.179
6.640	372.975
6.645	375.664
6.650	375.357
6.655	376.317
6.660	378.854
6.665	379.389
6.670	381.378
6.675	380.259
6.680	383.291
6.685	382.672
6.690	385.042
6.695	386.901
6.700	386.627
6.705	387.387
6.710	384.633
6.715	387.136
6.720	388.997
6.725	388.858
6.730	391.863
6.735	389.788
6.740	389.948
6.745	391.966
6.750	390.473
6.755	392.877
6.760	392.551
6.765	390.755
6.770	390.906
6.775	391.163
6.780	389.924
6.785	389.977
6.790	390.270
6.795	389.007
6.800	390.015
6.805	391.508
6.810	389.821
6.815	390.557
6.820	391.511
6.825	389.077
6.830	390.644
6.835	388.836
6.840	385.886
6.845	386.577
6.850	386.471
6.855	384.284
6.860	381.270
6.865	380.158
6.870	378.713
6.875	379.589
6.880	380.874
6.885	382.979
6.890	380.066
6.895	380.114
6.900	380.435
6.905	382.374
6.910	381.054
6.915	381.177
6.920	380.402
6.925	381.221
6.930	383.812
6.935	386.702
6.940	386.706
6.945	387.488
6.950	390.479
6.955	392.159
6.960	393.728
6.965	391.422
6.970	394.286
6.975	393.062
6.980	392.502
6.985	390.962
6.990	393.294
6.995	396.281
7.000	398.556
7.005	397.282
7.010	396.819
7.015	397.033
7.020	398.780
7.025	400.794
7.030	403.819
7.035	401.778
7.040	404.819
7.045	407.694
7.050	407.102
7.055	408.585
7.060	411.702
7.065	408.689
7.070	406.796
7.075	408.254
7.080	410.154
7.085	411.702
7.090	409.952
7.095	411.429
7.100	414.428
7.105	413.829
7.110	413.565
7.115	413.831
7.120	411.196
7.125	408.109
7.130	408.447
7.135	405.929
7.140	405.619
7.145	407.324
7.150	409.888
7.155	409.605
7.160	412.557
7.165	412.443
7.170	414.319
7.175	416.972
7.180	416.652
7.185	419.684
7.190	418.050
7.195	419.819
7.200	419.587
7.205	416.568
7.210	413.857
7.215	416.151
7.220	417.317
7.225	419.153
7.230	422.180
7.235	424.469
7.240	424.213
7.245	426.096
7.250	423.037
7.255	423.167
7.260	424.548
7.265	424.837
7.270	426.181
7.275	426.686
7.280	426.784
7.285	425.632
7.290	426.782
7.295	428.533
7.300	428.598
7.305	429.508
7.310	426.763
7.315	424.116
7.320	425.622
7.325	428.245
7.330	428.227
7.335	428.880
7.340	431.946
7.345	431.182
7.350	434.034
7.355	434.500
7.360	436.681
7.365	436.019
7.370	434.421
7.375	432.536
7.380	430.331
7.385	428.208
7.390	431.093
7.395	428.075
7.400	426.674
7.405	423.574
7.410	425.959
7.415	423.184
7.420	423.446
7.425	421.622
7.430	421.841
7.435	423.046
7.440	421.210
7.445	418.191
7.450	419.275
7.455	420.303
7.460	422.150
7.465	422.465
7.470	420.424
7.475	422.963
7.480	426.017
7.485	423.496
7.490	420.438
7.495	423.396
7.500	421.134
7.505	418.588
7.510	416.085
7.515	413.171
7.520	412.768
7.525	411.225
7.530	413.280
7.535	415.750
7.540	416.736
7.545	417.086
7.550	415.504
7.555	416.966
7.560	415.951
7.565	413.135
7.570	413.758
7.575	415.916
7.580	417.899
7.585	419.842
7.590	421.130
7.595	418.678
7.600	420.043
7.605	421.783
7.610	420.764
7.615	422.954
7.620	422.312
7.625	421.582
7.630	421.325
7.635	419.510
7.640	422.123
7.645	419.900
7.650	417.072
7.655	416.955
7.660	415.632
7.665	417.223
7.670	415.318
7.675	413.171
7.680	411.460
7.685	410.398
7.690	408.380
7.695	408.705
7.700	409.449
7.705	407.277
7.710	404.572
7.715	402.869
7.720	402.244
7.725	401.221
7.730	400.730
7.735	402.740
7.740	401.823
7.745	401.317
7.750	400.152
7.755	398.361
7.760	401.050
7.765	398.491
7.770	398.363
7.775	397.356
7.780	397.412
7.785	398.798
7.790	399.021
7.795	399.801
7.800	399.541
7.805	400.014
7.810	400.258
7.815	400.342
7.820	397.443
7.825	394.502
7.830	395.828
7.835	394.261
7.840	396.147
7.845	397.845
7.850	399.220
7.855	399.506
7.860	399.892
7.865	401.450
7.870	403.791
7.875	401.809
7.880	403.834
7.885	405.903
7.890	406.791
7.895	404.519
7.900	405.917
7.905	405.522
7.910	407.703
7.915	405.022
7.920	402.571
7.925	399.751
7.930	399.206
7.935	400.651
7.940	400.003
7.945	399.865
7.950	400.414
7.955	397.772
7.960	396.446
7.965	399.344
7.970	398.286
7.975	399.997
7.980	402.995
7.985	402.504
7.990	400.214
7.995	400.064
8.000	401.556
8.005	402.556
8.010	400.613
8.015	403.057
8.020	403.826
8.025	403.712
8.030	402.800
8.035	403.713
8.040	406.554
8.045	408.950
8.050	411.708
8.055	414.078
8.060	415.324
8.065	415.457
8.070	417.760
8.075	415.797
8.080	413.642
8.085	410.646
8.090	412.750
8.095	411.660
8.100	413.627
8.105	413.858
8.110	414.648
8.115	411.789
8.120	410.431
8.125	411.603
8.130	409.364
8.135	410.313
8.140	412.515
8.145	415.509
8.150	413.359
8.155	411.449
8.160	414.263
8.165	412.626
8.170	415.623
8.175	415.357
8.180	412.290
8.185	409.347
8.190	410.419
8.194	409.819
8.199	411.028
8.204	411.131
8.209	411.196
8.214	408.850
8.219	407.814
8.224	404.916
8.229	407.323
8.234	406.018
8.239	405.243
8.244	402.814
8.249	402.321
8.254	404.337
8.259	401.920
8.264	399.277
8.269	397.582
8.274	400.020
8.279	400.094
8.284	400.884
8.289	399.194
8.294	400.719
8.299	399.691
8.304	399.653
8.309	399.303
8.314	399.823
8.319	399.153
8.324	397.006
8.329	396.811
8.334	395.492
8.339	397.449
8.344	399.197
8.349	399.007
8.354	401.013
8.359	398.571
8.364	401.311
8.369	399.419
8.374	399.160
8.379	396.805
8.384	396.509
8.389	397.048
8.394	395.520
8.399	397.523
8.404	396.415
8.409	393.297
8.414	395.024
8.419	395.524
8.424	396.273
8.429	396.566
8.434	397.222
8.439	398.034
8.444	398.567
8.449	400.198
8.454	398.989
8.459	400.980
8.464	403.023
8.469	406.029
8.474	406.089
8.479	403.528
8.484	400.730
8.489	403.858
8.494	405.985
8.499	407.194
8.504	405.769
8.509	404.746
8.514	407.261
8.519	405.129
8.524	404.365
8.529	406.824
8.534	409.414
8.539	412.329
8.544	411.834
8.549	414.872
8.554	412.709
8.559	410.260
8.564	407.760
8.569	408.462
8.574	406.009
8.579	404.755
8.584	405.857
8.589	403.855
8.594	406.579
8.599	406.189
8.604	408.802
8.609	409.776
8.614	411.156
8.619	409.463
8.624	411.297
8.629	408.272
8.634	410.187
8.639	410.287
8.644	412.240
8.649	409.450
8.654	409.906
8.659	409.787
8.664	410.535
8.669	407.741
8.674	406.230
8.679	405.471
8.684	404.389
8.689	403.869
8.694	406.275
8.699	408.033
8.704	408.423
8.709	407.444
8.714	406.453
8.719	408.117
8.724	407.907
8.729	406.667
8.734	407.960
8.739	409.787
8.744	408.968
8.749	408.629
8.754	407.507
8.759	407.774
8.764	407.104
8.769	404.414
8.774	401.359
8.779	404.129
8.784	406.211
8.789	406.809
8.794	409.161
8.799	407.041
8.804	409.262
8.809	406.326
8.814	407.055
8.819	407.299
8.824	404.979
8.829	404.595
8.834	405.624
8.839	408.471
8.844	407.976
8.849	406.169
8.854	408.903
8.859	410.620
8.864	411.908
8.869	413.246
8.874	415.607
8.879	415.593
8.884	415.206
8.889	416.907
8.894	418.288
8.899	421.236
8.904	421.644
8.909	424.540
8.914	427.571
8.919	427.077
8.924	425.145
8.929	427.510
8.934	424.760
8.939	424.492
8.944	422.789
8.949	424.795
8.954	422.299
8.959	422.101
8.964	422.028
8.969	424.655
8.974	427.473
8.979	427.188
8.984	424.250
8.989	424.896
8.994	421.953
8.999	418.883
9.004	421.609
9.009	422.460
9.014	424.895
9.019	425.444
9.024	424.207
9.029	426.566
9.034	429.322
9.039	427.131
9.044	428.205
9.049	429.308
9.054	431.044
9.059	430.156
9.064	428.283
9.069	427.667
9.074	430.531
9.079	431.017
9.084	428.861
9.089	429.838
9.094	429.279
9.099	432.337
9.104	429.939
9.109	426.990
9.114	426.212
9.119	427.853
9.124	424.978
9.129	425.239
9.134	425.985
9.139	426.771
9.144	423.707
9.149	424.331
9.154	424.486
9.159	423.939
9.164	425.303
9.169	426.512
9.174	427.245
9.179	426.107
9.184	428.711
9.189	429.639
9.194	427.617
9.199	429.061
9.204	431.724
9.209	429.489
9.214	428.215
9.219	431.155
9.224	434.258
9.229	435.139
9.234	437.866
9.239	435.789
9.244	437.054
9.249	436.530
9.254	434.673
9.259	436.257
9.264	439.273
9.269	441.700
9.274	443.062
9.279	445.123
9.284	447.090
9.289	446.187
9.294	444.225
9.299	443.381
9.304	443.856
9.309	444.797
9.314	447.279
9.319	444.592
9.324	443.005
9.329	441.000
9.334	440.684
9.339	441.470
9.344	444.315
9.349	444.228
9.354	442.501
9.359	440.076
9.364	442.136
9.369	440.050
9.374	438.775
9.379	437.896
9.384	435.906
9.389	432.966
9.394	430.132
9.399	429.639
9.404	429.595
9.409	432.421
9.414	435.085
9.419	436.600
9.424	434.093
9.429	435.436
9.434	436.786
9.439	434.168
9.444	435.033
9.449	435.633
9.454	435.871
9.459	432.848
9.464	435.808
9.469	438.752
9.474	440.818
9.479	443.817
9.484	440.744
9.489	441.921
9.494	443.856
9.499	442.549
9.504	443.325
9.509	445.409
9.514	444.635
9.519	446.368
9.524	446.279
9.529	445.277
9.534	448.177
9.539	447.444
9.544	444.346
9.549	447.404
9.554	447.071
9.559	446.252
9.564	448.676
9.569	450.112
9.574	451.543
9.579	453.211
9.584	450.998
9.589	452.463
9.594	451.320
9.599	450.811
9.604	450.017
9.609	447.319
9.614	449.561
9.619	451.557
9.624	454.647
9.629	452.683
9.634	452.077
9.639	450.119
9.644	450.618
9.649	452.386
9.654	451.543
9.659	454.151
9.664	455.589
9.669	452.538
9.674	450.943
9.679	449.614
9.684	450.042
9.689	451.780
9.694	450.407
9.699	448.860
9.704	450.259
9.709	449.874
9.714	449.507
9.719	451.007
9.724	448.694
9.729	447.179
9.734	448.280
9.739	451.034
9.744	450.223
9.749	451.439
9.754	451.552
9.759	450.636
9.764	450.060
9.769	452.371
9.774	453.808
9.779	455.915
9.784	453.995
9.789	452.748
9.794	452.707
9.799	453.481
9.804	455.170
9.809	454.342
9.814	452.695
9.819	454.214
9.824	451.888
9.829	449.893
9.834	451.982
9.839	453.365
9.844	452.796
9.849	455.132
9.854	457.185
9.859	454.573
9.864	452.198
9.869	449.303
9.874	450.368
9.879	447.492
9.884	446.281
9.889	445.220
9.894	445.078
9.899	442.618
9.904	439.949
9.909	442.757
9.914	445.154
9.919	443.264
9.924	442.228
9.929	441.002
9.934	443.426
9.939	445.504
9.944	445.879
9.949	448.430
9.954	448.080
9.959	447.229
9.964	448.263
9.969	449.610
9.974	448.922
9.979	446.291
9.984	446.145
9.989	448.569
9.994	447.496
[truncated: 1 more rows]
