# Supplementary material for: Chemometric Analysis of a Ternary Mixture of Caffeine, Quinic Acid, and Nicotinic Acid by Terahertz Spectroscopy
Source: ACS Omega. 2022 Sep 27;7(40):35783–91. doi: 10.1021/acsomega.2c03808 (PMC9558605; doi:10.1021/acsomega.2c03808)
Supplement: Supplementary file 2 — ao2c03808_si_002.zip [file ao2c03808_si_002.zip › data_and_codes/extended_data/id0-48_run001/fdp-1-0.csv]

0.000	-0.000
0.005	0.561
0.010	0.385
0.015	-0.445
0.020	0.083
0.025	0.482
0.030	0.412
0.035	-0.269
0.040	0.134
0.045	1.132
0.050	3.282
0.055	2.244
0.060	1.956
0.065	3.836
0.070	4.021
0.075	4.928
0.080	5.043
0.085	3.791
0.090	2.250
0.095	2.637
0.100	3.751
0.105	5.531
0.110	4.785
0.115	5.025
0.120	5.902
0.125	6.764
0.130	7.841
0.135	8.248
0.140	7.880
0.145	8.175
0.150	8.318
0.155	8.510
0.160	8.494
0.165	8.675
0.170	9.006
0.175	9.363
0.180	9.405
0.185	9.612
0.190	10.015
0.195	10.133
0.200	10.405
0.205	10.705
0.210	10.895
0.215	11.161
0.220	11.430
0.225	11.942
0.230	12.107
0.235	12.111
0.240	12.239
0.245	12.599
0.250	12.675
0.255	12.932
0.260	13.171
0.265	13.456
0.270	13.781
0.275	13.785
0.280	14.031
0.285	14.333
0.290	14.551
0.295	14.740
0.300	15.147
0.305	15.248
0.310	15.353
0.315	15.558
0.320	15.840
0.325	16.121
0.330	16.257
0.335	16.426
0.340	16.658
0.345	16.965
0.350	17.087
0.355	17.356
0.360	17.586
0.365	17.800
0.370	17.944
0.375	18.150
0.380	18.334
0.385	18.581
0.390	18.814
0.395	19.041
0.400	19.275
0.405	19.426
0.410	19.598
0.415	19.807
0.420	20.092
0.425	20.262
0.430	20.489
0.435	20.757
0.440	20.956
0.445	21.048
0.450	21.283
0.455	21.547
0.460	21.731
0.465	21.942
0.470	22.102
0.475	22.344
0.480	22.566
0.485	22.749
0.490	22.924
0.495	23.188
0.500	23.389
0.505	23.553
0.510	23.775
0.515	24.065
0.520	24.303
0.525	24.466
0.530	24.715
0.535	24.971
0.540	25.276
0.545	25.562
0.550	25.980
0.555	25.262
0.560	25.432
0.565	25.749
0.570	26.059
0.575	26.324
0.580	26.530
0.585	26.725
0.590	26.983
0.595	27.208
0.600	27.428
0.605	27.635
0.610	27.839
0.615	28.074
0.620	28.244
0.625	28.440
0.630	28.692
0.635	28.943
0.640	29.105
0.645	29.339
0.650	29.584
0.655	29.773
0.660	29.995
0.665	30.207
0.670	30.407
0.675	30.616
0.680	30.808
0.685	30.990
0.690	31.228
0.695	31.391
0.700	31.590
0.705	31.829
0.710	32.018
0.715	32.208
0.720	32.447
0.725	32.659
0.730	32.891
0.735	33.117
0.740	33.396
0.745	33.785
0.750	33.393
0.755	33.497
0.760	33.840
0.765	34.100
0.770	34.316
0.775	34.560
0.780	34.785
0.785	35.006
0.790	35.181
0.795	35.377
0.800	35.621
0.805	35.790
0.810	35.960
0.815	36.181
0.820	36.379
0.825	36.552
0.830	36.759
0.835	36.943
0.840	37.174
0.845	37.392
0.850	37.553
0.855	37.776
0.860	38.033
0.865	38.209
0.870	38.435
0.875	38.666
0.880	38.877
0.885	39.080
0.890	39.288
0.895	39.506
0.900	39.723
0.905	39.892
0.910	40.108
0.915	40.315
0.920	40.484
0.925	40.670
0.930	40.896
0.935	41.112
0.940	41.289
0.945	41.483
0.950	41.704
0.955	41.951
0.960	42.142
0.965	42.395
0.970	42.639
0.975	42.879
0.980	43.193
0.985	43.194
0.990	43.181
0.995	43.469
1.000	43.707
1.005	43.953
1.010	44.231
1.015	44.406
1.020	44.614
1.025	44.886
1.030	45.082
1.035	45.265
1.040	45.505
1.045	45.734
1.050	45.950
1.055	46.200
1.060	46.448
1.065	46.739
1.070	47.024
1.075	47.341
1.080	47.761
1.085	48.310
1.090	49.147
1.095	49.308
1.100	46.523
1.105	47.505
1.110	47.922
1.115	47.533
1.120	48.031
1.125	48.476
1.130	48.855
1.135	49.237
1.140	49.630
1.145	50.131
1.150	50.523
1.155	51.105
1.160	50.863
1.165	48.057
1.170	49.015
1.175	49.638
1.180	50.122
1.185	50.489
1.190	50.874
1.195	51.294
1.200	51.753
1.205	51.878
1.210	51.269
1.215	51.740
1.220	52.233
1.225	52.624
1.230	51.933
1.235	52.332
1.240	52.652
1.245	52.938
1.250	53.269
1.255	53.451
1.260	53.690
1.265	53.978
1.270	54.185
1.275	54.367
1.280	54.607
1.285	54.831
1.290	55.072
1.295	55.274
1.300	55.468
1.305	55.759
1.310	55.993
1.315	56.224
1.320	56.393
1.325	56.600
1.330	56.808
1.335	57.032
1.340	57.286
1.345	57.529
1.350	57.730
1.355	57.919
1.360	58.205
1.365	58.421
1.370	58.619
1.375	58.885
1.380	59.162
1.385	59.385
1.390	59.700
1.395	60.064
1.400	60.562
1.405	61.303
1.410	62.613
1.415	65.272
1.420	65.933
1.425	66.384
1.430	66.762
1.435	67.086
1.440	67.321
1.445	67.578
1.450	67.838
1.455	68.082
1.460	68.322
1.465	68.530
1.470	68.781
1.475	69.010
1.480	69.198
1.485	69.432
1.490	69.671
1.495	69.875
1.500	70.080
1.505	70.330
1.510	70.542
1.515	70.768
1.520	70.995
1.525	71.228
1.530	71.491
1.535	71.708
1.540	71.930
1.545	72.176
1.550	72.396
1.555	72.620
1.560	72.890
1.565	73.140
1.570	73.375
1.575	73.639
1.580	73.923
1.585	74.232
1.590	74.571
1.595	75.081
1.600	75.396
1.605	74.257
1.610	74.749
1.615	75.221
1.620	75.647
1.625	76.012
1.630	76.422
1.635	76.868
1.640	77.384
1.645	77.996
1.650	78.901
1.655	80.073
1.660	80.641
1.665	81.013
1.670	81.665
1.675	79.521
1.680	81.152
1.685	82.221
1.690	83.078
1.695	83.826
1.700	84.632
1.705	85.770
1.710	87.189
1.715	88.823
1.720	85.881
1.725	88.379
1.730	89.443
1.735	90.141
1.740	90.707
1.745	91.190
1.750	91.623
1.755	92.093
1.760	92.422
1.765	92.174
1.770	92.552
1.775	92.931
1.780	93.308
1.785	93.726
1.790	94.336
1.795	94.346
1.800	93.174
1.805	93.703
1.810	94.145
1.815	94.495
1.820	94.813
1.825	95.129
1.830	95.418
1.835	95.701
1.840	96.015
1.845	96.340
1.850	96.699
1.855	97.134
1.860	97.888
1.865	98.148
1.870	95.068
1.875	96.118
1.880	96.775
1.885	97.210
1.890	97.602
1.895	97.964
1.900	98.322
1.905	98.712
1.910	99.227
1.915	99.822
1.920	97.930
1.925	98.131
1.930	98.707
1.935	99.161
1.940	99.514
1.945	99.818
1.950	100.113
1.955	100.385
1.960	100.635
1.965	100.888
1.970	101.137
1.975	101.385
1.980	101.631
1.985	101.860
1.990	102.103
1.995	102.343
2.000	102.578
2.005	102.836
2.010	103.133
2.015	103.330
2.020	103.497
2.025	103.815
2.030	104.179
2.035	104.756
2.040	104.812
2.045	103.785
2.050	104.285
2.055	104.701
2.060	105.072
2.065	105.451
2.070	106.003
2.075	105.511
2.080	105.493
2.085	105.892
2.090	106.232
2.095	106.535
2.100	106.826
2.105	107.105
2.110	107.378
2.115	107.670
2.120	107.971
2.125	108.251
2.130	108.574
2.135	108.919
2.140	109.294
2.145	109.714
2.150	110.248
2.155	111.133
2.160	112.087
2.165	111.208
2.170	114.108
2.175	115.334
2.180	116.225
2.185	117.093
2.190	118.277
2.195	118.293
2.200	120.997
2.205	122.500
2.210	123.601
2.215	124.822
2.220	124.734
2.225	127.417
2.230	129.055
2.235	129.951
2.240	130.676
2.245	131.227
2.250	131.885
2.255	132.898
2.260	133.824
2.265	131.804
2.270	129.109
2.275	130.435
2.280	131.247
2.285	131.841
2.290	132.321
2.295	132.720
2.300	133.096
2.305	133.456
2.310	133.797
2.315	134.216
2.320	134.348
2.325	134.659
2.330	135.040
2.335	135.457
2.340	136.158
2.345	136.022
2.350	135.172
2.355	135.840
2.360	136.632
2.365	137.258
2.370	135.996
2.375	136.751
2.380	137.627
2.385	138.819
2.390	140.367
2.395	139.168
2.400	141.496
2.405	142.452
2.410	143.139
2.415	143.680
2.420	144.117
2.425	144.650
2.430	144.778
2.435	145.121
2.440	145.588
2.445	146.107
2.450	146.525
2.455	147.541
2.460	148.361
2.465	146.754
2.470	143.840
2.475	144.999
2.480	145.758
2.485	146.300
2.490	146.746
2.495	147.141
2.500	147.486
2.505	147.812
2.510	148.126
2.515	148.404
2.520	148.673
2.525	148.964
2.530	149.254
2.535	149.526
2.540	149.810
2.545	150.104
2.550	150.378
2.555	150.679
2.560	150.989
2.565	151.412
2.570	151.529
2.575	151.828
2.580	152.186
2.585	152.577
2.590	152.993
2.595	153.413
2.600	153.874
2.605	154.416
2.610	155.035
2.615	155.797
2.620	156.770
2.625	158.234
2.630	159.118
2.635	158.890
2.640	158.915
2.645	160.365
2.650	158.952
2.655	161.344
2.660	163.661
2.665	164.232
2.670	164.456
2.675	165.425
2.680	166.482
2.685	167.390
2.690	165.825
2.695	166.594
2.700	167.220
2.705	167.788
2.710	168.265
2.715	168.722
2.720	169.162
2.725	169.613
2.730	170.054
2.735	170.524
2.740	171.033
2.745	171.539
2.750	172.202
2.755	173.049
2.760	174.378
2.765	176.026
2.770	177.120
2.775	177.377
2.780	174.302
2.785	171.466
2.790	173.475
2.795	174.883
2.800	175.864
2.805	176.649
2.810	177.247
2.815	177.833
2.820	178.323
2.825	178.747
2.830	179.151
2.835	179.570
2.840	179.968
2.845	180.335
2.850	180.694
2.855	181.138
2.860	181.547
2.865	181.970
2.870	182.591
2.875	183.610
2.880	184.342
2.885	182.935
2.890	180.061
2.895	181.312
2.900	182.060
2.905	182.706
2.910	183.215
2.915	183.671
2.920	184.171
2.925	184.601
2.930	185.090
2.935	185.592
2.940	186.154
2.945	186.702
2.950	187.440
2.955	188.543
2.960	189.893
2.965	190.776
2.970	192.423
2.975	192.449
2.980	195.532
2.985	197.783
2.990	199.373
2.995	201.064
3.000	202.911
3.005	204.753
3.010	205.620
3.015	204.299
3.020	207.420
3.025	205.048
3.030	207.117
3.035	209.143
3.040	211.022
3.045	211.939
3.050	215.027
3.055	216.481
3.060	217.456
3.065	218.187
3.070	218.841
3.075	219.373
3.080	219.853
3.085	220.312
3.090	220.731
3.095	221.178
3.100	221.628
3.105	222.089
3.110	222.602
3.115	223.247
3.120	224.099
3.125	224.962
3.130	226.241
3.135	224.738
3.140	223.518
3.145	226.567
3.150	228.273
3.155	229.833
3.160	231.163
3.165	231.991
3.170	229.577
3.175	226.780
3.180	228.791
3.185	228.665
3.190	228.994
3.195	229.808
3.200	230.541
3.205	231.142
3.210	231.917
3.215	231.645
3.220	232.016
3.225	232.962
3.230	233.456
3.235	236.103
3.240	237.928
3.245	238.561
3.250	239.206
3.255	239.653
3.260	240.036
3.265	240.427
3.270	240.716
3.275	241.061
3.280	241.291
3.285	241.488
3.290	241.862
3.295	242.270
3.300	242.570
3.305	242.937
3.310	243.399
3.315	243.831
3.320	244.427
3.325	245.459
3.330	247.395
3.335	249.898
3.340	251.607
3.345	253.692
3.350	254.905
3.355	255.663
3.360	256.148
3.365	256.564
3.370	257.045
3.375	257.271
3.380	257.683
3.385	257.973
3.390	258.344
3.395	258.594
3.400	258.763
3.405	259.058
3.410	259.321
3.415	259.573
3.420	259.808
3.425	260.103
3.430	260.420
3.435	260.539
3.440	260.720
3.445	260.913
3.450	261.371
3.455	261.644
3.460	262.004
3.465	262.361
3.470	262.521
3.475	262.816
3.480	263.040
3.485	263.431
3.490	263.821
3.495	264.392
3.500	263.808
3.505	264.072
3.510	264.450
3.515	264.577
3.520	265.087
3.525	265.421
3.530	265.884
3.535	266.793
3.540	267.794
3.545	264.902
3.550	265.505
3.555	266.004
3.560	266.664
3.565	266.995
3.570	267.628
3.575	268.167
3.580	268.768
3.585	269.350
3.590	270.427
3.595	271.665
3.600	271.820
3.605	269.605
3.610	267.738
3.615	265.018
3.620	262.358
3.625	262.842
3.630	264.221
3.635	265.009
3.640	266.775
3.645	267.907
3.650	266.678
3.655	266.220
3.660	267.787
3.665	264.834
3.670	262.962
3.675	265.318
3.680	266.929
3.685	267.367
3.690	268.559
3.695	267.850
3.700	269.022
3.705	269.510
3.710	270.382
3.715	270.659
3.720	271.182
3.725	272.074
3.730	272.061
3.735	272.543
3.740	272.722
3.745	273.177
3.750	273.632
3.755	273.965
3.760	274.712
3.765	275.134
3.770	275.653
3.775	276.220
3.780	277.005
3.785	277.920
3.790	279.245
3.795	280.868
3.800	278.596
3.805	279.787
3.810	279.996
3.815	279.965
3.820	279.689
3.825	282.650
3.830	284.178
3.835	285.604
3.840	286.300
3.845	287.279
3.850	287.941
3.855	288.972
3.860	288.717
3.865	288.826
3.870	289.479
3.875	290.354
3.880	290.255
3.885	290.994
3.890	291.451
3.895	291.633
3.900	292.344
3.905	292.619
3.910	292.908
3.915	293.635
3.920	294.123
3.925	294.825
3.930	294.286
3.935	294.936
3.940	295.111
3.945	296.381
3.950	299.118
3.955	298.468
3.960	295.841
3.965	296.421
3.970	298.192
3.975	297.291
3.980	296.603
3.985	293.998
3.990	296.087
3.995	293.840
4.000	293.590
4.005	292.156
4.010	289.054
4.015	289.171
4.020	288.374
4.025	289.423
4.030	289.041
4.035	290.850
4.040	290.688
4.045	290.592
4.050	290.835
4.055	291.721
4.060	291.178
4.065	292.665
4.070	292.545
4.075	293.778
4.080	293.132
4.085	294.032
4.090	293.781
4.095	294.317
4.100	294.870
4.105	295.752
4.110	295.357
4.115	296.360
4.120	297.307
4.125	297.440
4.130	296.840
4.135	298.367
4.140	298.436
4.145	299.265
4.150	300.149
4.155	301.837
4.160	302.982
4.165	299.861
4.170	299.390
4.175	296.265
4.180	293.132
4.185	294.275
4.190	291.692
4.195	292.310
4.200	291.222
4.205	289.667
4.210	290.202
4.215	287.889
4.220	288.591
4.225	289.654
4.230	290.682
4.235	292.073
4.240	291.204
4.245	290.035
4.250	291.609
4.255	292.317
4.260	293.061
4.265	292.278
4.270	290.107
4.275	288.487
4.280	288.516
4.285	289.076
4.290	288.861
4.295	289.766
4.300	289.386
4.305	290.028
4.310	290.700
4.315	290.988
4.320	291.161
4.325	291.636
4.330	291.893
4.335	292.550
4.340	292.679
4.345	292.857
4.350	293.355
4.355	293.670
4.360	293.992
4.365	294.771
4.370	294.758
4.375	293.949
4.380	295.425
4.385	294.884
4.390	295.710
4.395	296.212
4.400	297.314
4.405	296.625
4.410	297.700
4.415	297.778
4.420	298.519
4.425	298.375
4.430	299.320
4.435	300.772
4.440	300.995
4.445	300.549
4.450	302.189
4.455	303.866
4.460	305.334
4.465	304.691
4.470	305.908
4.475	308.826
4.480	307.654
4.485	309.752
4.490	309.672
4.495	311.401
4.500	313.377
4.505	312.944
4.510	312.855
4.515	312.344
4.520	311.979
4.525	310.040
4.530	308.807
4.535	311.342
4.540	312.242
4.545	313.375
4.550	310.794
4.555	308.731
4.560	309.175
4.565	311.823
4.570	311.125
4.575	313.496
4.580	313.511
4.585	315.900
4.590	317.764
4.595	317.151
4.600	316.557
4.605	314.995
4.610	311.937
4.615	313.006
4.620	316.052
4.625	318.626
4.630	318.808
4.635	316.046
4.640	314.538
4.645	316.811
4.650	315.701
4.655	318.407
4.660	318.993
4.665	318.847
4.670	319.481
4.675	319.365
4.680	317.773
4.685	318.075
4.690	319.404
4.695	319.571
4.700	320.215
4.705	322.337
4.710	323.326
4.715	322.885
4.720	323.445
4.725	321.630
4.730	320.147
4.735	321.980
4.740	322.118
4.745	324.167
4.750	326.290
4.755	324.201
4.760	326.075
4.765	326.791
4.770	328.154
4.775	327.335
4.780	325.309
4.785	327.400
4.790	324.739
4.795	326.169
4.800	328.658
4.805	325.923
4.810	327.664
4.815	327.136
4.820	325.552
4.825	323.207
4.830	321.747
4.835	322.649
4.840	324.453
4.845	321.336
4.850	322.082
4.855	321.800
4.860	321.066
4.865	321.433
4.870	323.309
4.875	320.202
4.880	320.667
4.885	319.109
4.890	316.353
4.895	317.001
4.900	317.090
4.905	317.603
4.910	314.919
4.915	317.105
4.920	318.178
4.925	317.965
4.930	319.341
4.935	319.212
4.940	321.285
4.945	320.723
4.950	320.176
4.955	322.019
4.960	324.240
4.965	321.486
4.970	320.245
4.975	317.572
4.980	320.562
4.985	318.379
4.990	318.192
4.995	316.058
5.000	315.003
5.005	315.014
5.010	314.185
5.015	316.205
5.020	317.086
5.025	317.958
5.030	316.448
5.035	317.307
5.040	317.718
5.045	317.813
5.050	316.700
5.055	319.694
5.060	319.391
5.065	320.957
5.070	320.173
5.075	320.391
5.080	318.159
5.085	317.946
5.090	318.630
5.095	319.603
5.100	319.937
5.105	321.357
5.110	318.776
5.115	319.088
5.120	319.679
5.125	322.224
5.130	320.377
5.135	321.205
5.140	318.267
5.145	321.268
5.150	318.833
5.155	320.066
5.160	321.165
5.165	319.442
5.170	317.327
5.175	316.481
5.180	315.633
5.185	316.295
5.190	316.288
5.195	313.391
5.200	312.431
5.205	310.663
5.210	308.056
5.215	309.029
5.220	311.368
5.225	308.860
5.230	306.714
5.235	308.493
5.240	311.101
5.245	311.423
5.250	309.281
5.255	308.282
5.260	305.839
5.265	304.310
5.270	306.328
5.275	305.271
5.280	306.704
5.285	306.303
5.290	308.231
5.295	307.107
5.300	304.585
5.305	306.846
5.310	307.906
5.315	307.058
5.320	305.511
5.325	306.580
5.330	307.835
5.335	310.702
5.340	311.171
5.345	308.341
5.350	310.482
5.355	312.812
5.360	314.322
5.365	315.399
5.370	312.273
5.375	310.540
5.380	313.585
5.385	316.568
5.390	314.891
5.395	313.586
5.400	315.494
5.405	314.424
5.410	312.306
5.415	310.314
5.420	310.840
5.425	313.219
5.430	311.901
5.435	308.823
5.440	310.315
5.445	308.662
5.450	307.611
5.455	306.522
5.460	303.999
5.465	300.955
5.470	298.722
5.475	299.638
5.480	300.486
5.485	302.187
5.490	299.219
5.495	299.989
5.500	300.292
5.505	299.440
5.510	299.397
5.515	297.901
5.520	297.046
5.525	296.767
5.530	297.167
5.535	297.186
5.540	297.906
5.545	296.993
5.550	299.668
5.555	299.287
5.560	301.264
5.565	302.777
5.570	305.804
5.575	306.603
5.580	303.506
5.585	303.304
5.590	302.595
5.595	301.421
5.600	298.768
5.605	301.240
5.610	304.206
5.615	303.951
5.620	306.062
5.625	305.358
5.630	304.313
5.635	305.368
5.640	304.056
5.645	305.205
5.650	302.508
5.655	301.828
5.660	302.026
5.665	300.680
5.670	303.385
5.675	302.049
5.680	304.728
5.685	302.657
5.690	302.107
5.695	305.246
5.700	308.122
5.705	307.231
5.710	310.250
5.715	307.606
5.720	306.761
5.725	309.428
5.730	309.419
5.735	307.499
5.740	308.412
5.745	307.312
5.750	305.991
5.755	303.686
5.760	304.878
5.765	302.877
5.770	299.953
5.775	297.675
5.780	297.700
5.785	296.831
5.790	299.035
5.795	302.121
5.800	300.409
5.805	302.551
5.810	300.720
5.815	298.777
5.820	298.992
5.825	297.636
5.830	298.642
5.835	300.825
5.840	298.379
5.845	295.605
5.850	293.041
5.855	292.816
5.860	293.324
5.865	296.278
5.870	295.263
5.875	293.130
5.880	293.444
5.885	295.661
5.890	294.596
5.895	294.885
5.900	294.681
5.905	292.641
5.910	293.663
5.915	292.257
5.920	290.615
5.925	290.117
5.930	288.324
5.935	291.405
5.940	294.486
5.945	294.725
5.950	294.327
5.955	291.615
5.960	289.026
5.965	286.679
5.970	287.007
5.975	286.802
5.980	288.583
5.985	286.480
5.990	287.743
5.995	288.722
6.000	291.591
6.005	290.618
6.010	291.304
6.015	291.358
6.020	291.807
6.025	294.420
6.030	294.168
6.035	291.965
6.040	292.387
6.045	291.066
6.050	290.575
6.055	292.562
6.060	292.745
6.065	295.444
6.070	294.628
6.075	296.225
6.080	297.107
6.085	296.103
6.090	298.391
6.095	297.233
6.100	297.603
6.105	298.515
6.110	300.162
6.115	298.424
6.120	299.427
6.125	296.478
6.130	294.959
6.135	292.990
6.140	291.655
6.145	289.025
6.150	290.495
6.155	288.828
6.160	289.137
6.165	290.318
6.170	287.842
6.175	290.675
6.180	289.919
6.185	289.447
6.190	287.925
6.195	286.300
6.200	283.817
6.205	281.895
6.210	284.188
6.215	286.746
6.220	287.581
6.225	289.787
6.230	292.359
6.235	289.498
6.240	290.904
6.245	292.829
6.250	294.655
6.255	296.572
6.260	294.480
6.265	296.254
6.270	297.010
6.275	300.082
6.280	297.404
6.285	298.674
6.290	298.726
6.295	301.206
6.300	299.426
6.305	299.568
6.310	298.862
6.315	297.647
6.320	294.870
6.325	291.865
6.330	292.248
6.335	290.183
6.340	290.549
6.345	288.591
6.350	289.183
6.355	287.333
6.360	287.720
6.365	289.895
6.370	289.209
6.375	289.541
6.380	287.060
6.385	288.302
6.390	288.777
6.395	290.262
6.400	293.152
6.405	292.878
6.410	294.729
6.415	292.446
6.420	292.678
6.425	291.863
6.430	292.036
6.435	291.894
6.440	289.545
6.445	289.320
6.450	291.033
6.455	290.850
6.460	289.772
6.465	288.994
6.470	288.249
6.475	289.587
6.480	288.581
6.485	288.507
6.490	286.419
6.495	284.288
6.500	281.678
6.505	281.214
6.510	281.179
6.515	278.931
6.520	276.007
6.525	278.429
6.530	279.385
6.535	281.685
6.540	282.019
6.545	280.219
6.550	279.228
6.555	278.307
6.560	280.642
6.565	281.593
6.570	282.274
6.575	284.473
6.580	282.662
6.585	285.795
6.590	284.607
6.595	284.143
6.600	281.940
6.605	283.138
6.610	281.194
6.615	281.915
6.620	283.839
6.625	286.484
6.630	286.632
6.635	286.725
6.640	284.030
6.645	283.630
6.650	282.680
6.655	281.455
6.660	280.159
6.665	279.667
6.670	279.505
6.675	277.084
6.680	274.988
6.685	273.180
6.690	270.658
6.695	272.079
6.700	273.955
6.705	275.612
6.710	275.500
6.715	273.266
6.720	270.318
6.725	272.199
6.730	270.574
6.735	268.110
6.740	268.627
6.745	267.987
6.750	268.491
6.755	269.346
6.760	267.334
6.765	269.374
6.770	266.640
6.775	265.194
6.780	263.892
6.785	266.638
6.790	263.557
6.795	262.065
6.800	261.749
6.805	259.150
6.810	261.577
6.815	263.857
6.820	264.741
6.825	262.748
6.830	265.063
6.835	263.202
6.840	262.754
6.845	265.545
6.850	265.671
6.855	262.840
6.860	264.166
6.865	266.769
6.870	265.714
6.875	265.880
6.880	267.757
6.885	266.767
6.890	264.314
6.895	262.112
6.900	259.332
6.905	260.877
6.910	258.574
6.915	257.593
6.920	258.226
6.925	258.124
6.930	257.778
6.935	256.312
6.940	253.804
6.945	252.799
6.950	251.782
6.955	249.891
6.960	247.430
6.965	249.623
6.970	246.747
6.975	248.397
6.980	247.200
6.985	245.280
6.990	247.237
6.995	245.603
7.000	245.230
7.005	246.295
7.010	248.154
7.015	247.992
7.020	245.883
7.025	243.332
7.030	240.821
7.035	239.508
7.040	238.745
7.045	236.864
7.050	236.046
7.055	232.991
7.060	231.806
7.065	230.704
7.070	229.524
7.075	230.945
7.080	232.712
7.085	234.689
7.090	234.295
7.095	231.912
7.100	230.373
7.105	230.769
7.110	230.237
7.115	230.797
7.120	230.682
7.125	233.421
7.130	230.825
7.135	231.299
7.140	228.805
7.145	228.916
7.150	230.442
7.155	227.838
7.160	230.721
7.165	232.484
7.170	234.127
7.175	233.855
7.180	231.588
7.185	233.063
7.190	232.348
7.195	231.656
7.200	230.120
7.205	231.197
7.210	231.510
7.215	229.921
7.220	228.718
7.225	228.706
7.230	230.416
7.235	228.449
7.240	227.736
7.245	228.045
7.250	227.339
7.255	229.512
7.260	226.722
7.265	229.564
7.270	230.179
7.275	230.322
7.280	230.745
7.285	229.777
7.290	232.866
7.295	231.046
7.300	231.726
7.305	234.442
7.310	235.165
7.315	237.440
7.320	235.205
7.325	235.993
7.330	237.518
7.335	239.783
7.340	242.817
7.345	240.611
7.350	241.929
7.355	244.575
7.360	246.562
7.365	243.726
7.370	241.645
7.375	242.427
7.380	243.582
7.385	246.391
7.390	244.112
7.395	243.835
7.400	245.391
7.405	244.853
7.410	247.461
7.415	250.524
7.420	251.169
7.425	249.258
7.430	246.392
7.435	244.599
7.440	241.495
7.445	241.139
7.450	238.939
7.455	237.691
7.460	236.622
7.465	237.776
7.470	238.535
7.475	235.807
7.480	234.294
7.485	235.463
7.490	235.883
7.495	234.307
7.500	237.173
7.505	238.073
7.510	237.198
7.515	239.965
7.520	241.881
7.525	239.090
7.530	237.743
7.535	239.192
7.540	240.703
7.545	243.741
7.550	245.709
7.555	247.945
7.560	245.888
7.565	245.284
7.570	247.432
7.575	246.173
7.580	247.527
7.585	247.565
7.590	245.115
7.595	247.536
7.600	248.511
7.605	250.952
7.610	253.948
7.615	253.110
7.620	253.273
7.625	251.951
7.630	251.316
7.635	251.695
7.640	250.499
7.645	251.082
7.650	249.908
7.655	250.678
7.660	251.832
7.665	249.894
7.670	251.024
7.675	253.812
7.680	253.050
7.685	252.792
7.690	253.155
7.695	254.560
7.700	252.698
7.705	252.793
7.710	250.158
7.715	247.755
7.720	245.750
7.725	246.814
7.730	246.573
7.735	243.437
7.740	241.624
7.745	243.474
7.750	243.327
7.755	245.792
7.760	246.710
7.765	248.339
7.770	249.712
7.775	249.425
7.780	246.298
7.785	245.337
7.790	243.585
7.795	242.482
7.800	240.157
7.805	240.930
7.810	238.681
7.815	237.715
7.820	238.592
7.825	241.261
7.830	242.035
7.835	244.418
7.840	243.466
7.845	240.543
7.850	242.114
7.855	244.983
7.860	244.663
7.865	244.368
7.870	242.630
7.875	243.287
7.880	245.234
7.885	243.318
7.890	243.717
7.895	242.515
7.900	245.571
7.905	242.882
7.910	241.556
7.915	241.352
7.920	243.126
7.925	245.318
7.930	243.482
7.935	241.047
7.940	240.791
7.945	239.694
7.950	242.034
7.955	240.116
7.960	238.069
7.965	235.279
7.970	234.308
7.975	233.144
7.980	231.599
7.985	229.550
7.990	227.663
7.995	230.730
8.000	228.935
8.005	229.176
8.010	226.200
8.015	226.259
8.020	224.187
8.025	223.727
8.030	222.427
8.035	221.273
8.040	218.484
8.045	217.120
8.050	218.895
8.055	219.732
8.060	220.480
8.065	220.621
8.070	223.312
8.075	222.361
8.080	223.663
8.085	221.925
8.090	218.890
8.095	220.176
8.100	223.045
8.105	221.113
8.110	221.521
8.115	219.246
8.120	216.284
8.125	218.059
8.130	215.842
8.135	214.499
8.140	215.329
8.145	212.870
8.150	213.611
8.155	212.720
8.160	211.762
8.165	212.357
8.170	210.694
8.175	212.625
8.180	212.432
8.185	210.824
8.190	213.283
8.194	214.643
8.199	211.989
8.204	212.764
8.209	214.617
8.214	213.500
8.219	211.910
8.224	214.254
8.229	215.851
8.234	212.797
8.239	210.418
8.244	212.272
8.249	209.666
8.254	212.311
8.259	215.222
8.264	214.684
8.269	216.855
8.274	214.141
8.279	214.041
8.284	215.772
8.289	217.850
8.294	216.397
8.299	215.094
8.304	213.178
8.309	215.972
8.314	213.888
8.319	211.144
8.324	211.152
8.329	212.705
8.334	212.672
8.339	210.629
8.344	211.798
8.349	209.922
8.354	208.550
8.359	206.277
8.364	207.324
8.369	206.962
8.374	207.779
8.379	209.540
8.384	209.698
8.389	206.803
8.394	209.597
8.399	208.994
8.404	209.730
8.409	210.640
8.414	208.978
8.419	207.710
8.424	206.993
8.429	209.043
8.434	207.521
8.439	209.212
8.444	207.196
8.449	206.122
8.454	206.075
8.459	204.874
8.464	204.807
8.469	204.539
8.474	205.391
8.479	203.363
8.484	204.486
8.489	204.885
8.494	202.039
8.499	201.351
8.504	200.622
8.509	201.030
8.514	199.370
8.519	200.966
8.524	200.004
8.529	198.099
8.534	198.277
8.539	196.658
8.544	194.188
8.549	193.084
8.554	194.561
8.559	195.216
8.564	193.406
8.569	194.203
8.574	196.888
8.579	197.548
8.584	199.853
8.589	199.438
8.594	200.863
8.599	197.933
8.604	199.127
8.609	200.207
8.614	203.129
8.619	204.874
8.624	202.535
8.629	200.803
8.634	201.804
8.639	204.478
8.644	204.711
8.649	202.407
8.654	204.942
8.659	203.494
8.664	205.591
8.669	204.856
8.674	204.601
8.679	206.960
8.684	209.045
8.689	210.322
8.694	211.327
8.699	210.297
8.704	207.627
8.709	210.023
8.714	210.237
8.719	208.674
8.724	207.165
8.729	207.036
8.734	209.668
8.739	207.204
8.744	207.975
8.749	208.800
8.754	210.514
8.759	212.883
8.764	214.237
8.769	212.086
8.774	213.145
8.779	211.622
8.784	212.298
8.789	211.466
8.794	210.983
8.799	213.560
8.804	211.266
8.809	210.129
8.814	213.006
8.819	212.917
8.824	214.814
8.829	212.460
8.834	215.076
8.839	213.961
8.844	216.890
8.849	216.703
8.854	216.625
8.859	216.147
8.864	216.285
8.869	215.459
8.874	216.927
8.879	219.000
8.884	222.037
8.889	221.772
8.894	222.144
8.899	220.841
8.904	220.326
8.909	219.112
8.914	217.868
8.919	217.951
8.924	217.591
8.929	217.622
8.934	219.209
8.939	216.437
8.944	215.744
8.949	212.854
8.954	215.403
8.959	213.548
8.964	214.191
8.969	215.722
8.974	215.229
8.979	212.870
8.984	213.696
8.989	215.922
8.994	215.282
8.999	213.240
9.004	213.240
9.009	213.046
9.014	210.748
9.019	207.883
9.024	206.659
9.029	203.635
9.034	202.066
9.039	203.424
9.044	204.345
9.049	202.837
9.054	205.331
9.059	205.481
9.064	205.370
9.069	204.012
9.074	200.945
9.079	202.852
9.084	199.883
9.089	200.996
9.094	202.246
9.099	200.156
9.104	200.774
9.109	199.317
9.114	198.691
9.119	199.815
9.124	201.548
9.129	201.571
9.134	199.932
9.139	197.643
9.144	194.625
9.149	196.110
9.154	195.669
9.159	195.808
9.164	196.287
9.169	195.807
9.174	198.036
9.179	196.004
9.184	192.898
9.189	191.027
9.194	193.137
9.199	190.171
9.204	191.654
9.209	192.191
9.214	195.214
9.219	194.223
9.224	192.005
9.229	192.858
9.234	195.038
9.239	195.397
9.244	198.098
9.249	201.028
9.254	198.626
9.259	197.343
9.264	199.684
9.269	199.136
9.274	199.529
9.279	199.851
9.284	198.993
9.289	196.387
9.294	196.101
9.299	198.041
9.304	199.216
9.309	196.182
9.314	194.014
9.319	196.127
9.324	195.457
9.329	192.986
9.334	193.947
9.339	192.539
9.344	189.599
9.349	186.926
9.354	183.802
9.359	185.385
9.364	184.438
9.369	187.358
9.374	189.915
9.379	190.002
9.384	190.975
9.389	191.677
9.394	191.196
9.399	193.205
9.404	192.248
9.409	193.752
9.414	195.417
9.419	196.862
9.424	194.434
9.429	197.052
9.434	196.768
9.439	198.852
9.444	196.107
9.449	198.317
9.454	200.093
9.459	198.753
9.464	196.014
9.469	195.607
9.474	192.929
9.479	194.009
9.484	193.828
9.489	190.750
9.494	193.843
9.499	196.284
9.504	195.791
9.509	193.964
9.514	194.441
9.519	192.590
9.524	195.590
9.529	197.598
9.534	198.921
9.539	197.856
9.544	197.390
9.549	196.340
9.554	196.780
9.559	198.335
9.564	199.082
9.569	197.644
9.574	194.845
9.579	195.715
9.584	193.991
9.589	194.581
9.594	191.717
9.599	192.436
9.604	193.634
9.609	195.588
9.614	197.806
9.619	198.103
9.624	197.897
9.629	196.811
9.634	194.580
9.639	193.473
9.644	193.124
9.649	190.282
9.654	188.657
9.659	190.629
9.664	193.170
9.669	195.802
9.674	195.288
9.679	192.566
9.684	192.208
9.689	191.528
9.694	194.556
9.699	195.344
9.704	194.280
9.709	196.875
9.714	199.714
9.719	201.355
9.724	201.555
9.729	203.606
9.734	205.919
9.739	204.432
9.744	203.683
9.749	206.119
9.754	204.954
9.759	202.650
9.764	205.195
9.769	205.302
9.774	205.793
9.779	204.105
9.784	206.722
9.789	207.040
9.794	204.153
9.799	203.647
9.804	201.181
9.809	200.898
9.814	198.568
9.819	199.028
9.824	200.398
9.829	199.389
9.834	200.108
9.839	197.841
9.844	198.049
9.849	196.116
9.854	199.155
9.859	196.510
9.864	195.368
9.869	195.536
9.874	193.241
9.879	190.461
9.884	192.267
9.889	190.520
9.894	188.693
9.899	191.392
9.904	193.621
9.909	193.679
9.914	196.194
9.919	198.853
9.924	197.330
9.929	194.425
9.934	191.659
9.939	194.423
9.944	194.358
9.949	191.315
9.954	190.699
9.959	190.079
9.964	187.167
9.969	189.768
9.974	187.618
9.979	184.727
9.984	187.534
9.989	187.648
9.994	185.256
[truncated: 1 more rows]
