# Supplementary material for: Chemometric Analysis of a Ternary Mixture of Caffeine, Quinic Acid, and Nicotinic Acid by Terahertz Spectroscopy
Source: ACS Omega. 2022 Sep 27;7(40):35783–91. doi: 10.1021/acsomega.2c03808 (PMC9558605; doi:10.1021/acsomega.2c03808)
Supplement: Supplementary file 2 — ao2c03808_si_002.zip [file ao2c03808_si_002.zip › data_and_codes/extended_data/id0-48_run001/fdp-1-1.csv]

0.000	-0.000
0.005	0.484
0.010	0.365
0.015	-0.574
0.020	0.104
0.025	0.453
0.030	0.397
0.035	-0.434
0.040	0.068
0.045	0.972
0.050	3.303
0.055	1.843
0.060	1.230
0.065	3.682
0.070	3.724
0.075	5.339
0.080	5.181
0.085	7.906
0.090	8.222
0.095	9.374
0.100	10.305
0.105	11.354
0.110	10.715
0.115	10.855
0.120	11.501
0.125	12.273
0.130	13.479
0.135	13.756
0.140	13.312
0.145	13.265
0.150	13.226
0.155	13.291
0.160	13.237
0.165	13.493
0.170	13.884
0.175	14.179
0.180	14.279
0.185	14.569
0.190	14.897
0.195	14.951
0.200	15.144
0.205	15.398
0.210	15.511
0.215	15.686
0.220	15.897
0.225	16.330
0.230	16.421
0.235	16.361
0.240	16.520
0.245	16.860
0.250	16.909
0.255	17.173
0.260	17.406
0.265	17.643
0.270	17.905
0.275	17.853
0.280	18.048
0.285	18.291
0.290	18.456
0.295	18.591
0.300	18.963
0.305	19.016
0.310	19.083
0.315	19.251
0.320	19.485
0.325	19.732
0.330	19.841
0.335	19.981
0.340	20.164
0.345	20.407
0.350	20.482
0.355	20.709
0.360	20.891
0.365	21.053
0.370	21.158
0.375	21.330
0.380	21.475
0.385	21.685
0.390	21.879
0.395	22.062
0.400	22.261
0.405	22.375
0.410	22.510
0.415	22.677
0.420	22.910
0.425	23.036
0.430	23.216
0.435	23.443
0.440	23.584
0.445	23.630
0.450	23.823
0.455	24.041
0.460	24.180
0.465	24.350
0.470	24.467
0.475	24.675
0.480	24.866
0.485	25.003
0.490	25.153
0.495	25.377
0.500	25.541
0.505	25.668
0.510	25.855
0.515	26.098
0.520	26.296
0.525	26.416
0.530	26.613
0.535	26.824
0.540	27.076
0.545	27.315
0.550	27.684
0.555	26.928
0.560	27.045
0.565	27.325
0.570	27.598
0.575	27.817
0.580	27.990
0.585	28.148
0.590	28.368
0.595	28.565
0.600	28.745
0.605	28.918
0.610	29.087
0.615	29.286
0.620	29.412
0.625	29.576
0.630	29.781
0.635	29.986
0.640	30.111
0.645	30.290
0.650	30.494
0.655	30.635
0.660	30.811
0.665	30.973
0.670	31.140
0.675	31.301
0.680	31.457
0.685	31.606
0.690	31.802
0.695	31.933
0.700	32.097
0.705	32.305
0.710	32.454
0.715	32.619
0.720	32.814
0.725	32.995
0.730	33.185
0.735	33.373
0.740	33.605
0.745	33.949
0.750	33.516
0.755	33.573
0.760	33.875
0.765	34.082
0.770	34.257
0.775	34.455
0.780	34.643
0.785	34.818
0.790	34.960
0.795	35.116
0.800	35.326
0.805	35.462
0.810	35.601
0.815	35.787
0.820	35.953
0.825	36.094
0.830	36.255
0.835	36.409
0.840	36.597
0.845	36.770
0.850	36.889
0.855	37.073
0.860	37.274
0.865	37.411
0.870	37.585
0.875	37.767
0.880	37.939
0.885	38.094
0.890	38.261
0.895	38.441
0.900	38.620
0.905	38.745
0.910	38.933
0.915	39.100
0.920	39.236
0.925	39.385
0.930	39.578
0.935	39.756
0.940	39.896
0.945	40.054
0.950	40.232
0.955	40.437
0.960	40.583
0.965	40.789
0.970	40.982
0.975	41.178
0.980	41.436
0.985	41.397
0.990	41.335
0.995	41.576
1.000	41.768
1.005	41.978
1.010	42.214
1.015	42.352
1.020	42.529
1.025	42.761
1.030	42.924
1.035	43.073
1.040	43.273
1.045	43.460
1.050	43.642
1.055	43.843
1.060	44.049
1.065	44.295
1.070	44.528
1.075	44.798
1.080	45.169
1.085	45.662
1.090	46.441
1.095	46.494
1.100	43.753
1.105	44.679
1.110	45.060
1.115	44.629
1.120	45.087
1.125	45.490
1.130	45.833
1.135	46.178
1.140	46.533
1.145	46.994
1.150	47.350
1.155	47.883
1.160	47.685
1.165	44.753
1.170	45.680
1.175	46.263
1.180	46.696
1.185	47.017
1.190	47.354
1.195	47.720
1.200	48.128
1.205	48.222
1.210	47.561
1.215	47.992
1.220	48.441
1.225	48.799
1.230	48.066
1.235	48.426
1.240	48.701
1.245	48.948
1.250	49.245
1.255	49.388
1.260	49.593
1.265	49.839
1.270	50.009
1.275	50.157
1.280	50.348
1.285	50.524
1.290	50.722
1.295	50.876
1.300	51.020
1.305	51.267
1.310	51.449
1.315	51.632
1.320	51.757
1.325	51.923
1.330	52.093
1.335	52.283
1.340	52.498
1.345	52.706
1.350	52.870
1.355	53.022
1.360	53.275
1.365	53.451
1.370	53.616
1.375	53.838
1.380	54.077
1.385	54.256
1.390	54.529
1.395	54.847
1.400	55.297
1.405	55.991
1.410	57.131
1.415	59.886
1.420	60.494
1.425	60.901
1.430	61.235
1.435	61.520
1.440	61.714
1.445	61.936
1.450	62.156
1.455	62.368
1.460	62.570
1.465	62.747
1.470	62.964
1.475	63.160
1.480	63.309
1.485	63.500
1.490	63.700
1.495	63.857
1.500	64.020
1.505	64.222
1.510	64.395
1.515	64.576
1.520	64.758
1.525	64.946
1.530	65.170
1.535	65.339
1.540	65.518
1.545	65.727
1.550	65.906
1.555	66.091
1.560	66.322
1.565	66.539
1.570	66.739
1.575	66.970
1.580	67.218
1.585	67.493
1.590	67.791
1.595	68.253
1.600	68.533
1.605	67.363
1.610	67.809
1.615	68.231
1.620	68.611
1.625	68.926
1.630	69.286
1.635	69.680
1.640	70.151
1.645	70.716
1.650	71.574
1.655	72.728
1.660	73.318
1.665	73.565
1.670	74.130
1.675	72.045
1.680	73.640
1.685	74.667
1.690	75.485
1.695	76.191
1.700	76.953
1.705	78.028
1.710	79.372
1.715	81.020
1.720	78.029
1.725	80.478
1.730	81.499
1.735	82.158
1.740	82.674
1.745	83.108
1.750	83.496
1.755	83.914
1.760	84.207
1.765	83.921
1.770	84.262
1.775	84.606
1.780	84.947
1.785	85.329
1.790	85.898
1.795	85.925
1.800	84.657
1.805	85.141
1.810	85.541
1.815	85.844
1.820	86.113
1.825	86.383
1.830	86.629
1.835	86.867
1.840	87.131
1.845	87.410
1.850	87.717
1.855	88.111
1.860	88.800
1.865	89.057
1.870	92.132
1.875	93.196
1.880	93.820
1.885	94.216
1.890	94.570
1.895	94.891
1.900	95.214
1.905	95.563
1.910	96.030
1.915	96.589
1.920	94.864
1.925	94.827
1.930	95.360
1.935	95.767
1.940	96.065
1.945	96.315
1.950	96.556
1.955	96.777
1.960	96.980
1.965	97.190
1.970	97.390
1.975	97.598
1.980	97.802
1.985	97.996
1.990	98.207
1.995	98.407
2.000	98.605
2.005	98.829
2.010	99.082
2.015	99.246
2.020	99.367
2.025	99.646
2.030	99.966
2.035	100.490
2.040	100.486
2.045	99.436
2.050	99.893
2.055	100.265
2.060	100.582
2.065	100.921
2.070	101.415
2.075	100.897
2.080	100.836
2.085	101.187
2.090	101.484
2.095	101.750
2.100	102.001
2.105	102.240
2.110	102.478
2.115	102.732
2.120	102.989
2.125	103.236
2.130	103.519
2.135	103.819
2.140	104.150
2.145	104.532
2.150	105.020
2.155	105.849
2.160	106.787
2.165	105.924
2.170	108.726
2.175	109.888
2.180	110.726
2.185	111.541
2.190	112.645
2.195	112.574
2.200	115.373
2.205	116.839
2.210	117.890
2.215	119.085
2.220	119.143
2.225	121.525
2.230	123.196
2.235	124.054
2.240	124.740
2.245	125.249
2.250	125.858
2.255	126.809
2.260	127.658
2.265	125.591
2.270	122.917
2.275	124.205
2.280	124.964
2.285	125.515
2.290	125.948
2.295	126.312
2.300	126.635
2.305	126.949
2.310	127.238
2.315	127.623
2.320	127.729
2.325	128.014
2.330	128.367
2.335	128.754
2.340	129.403
2.345	129.361
2.350	128.316
2.355	128.957
2.360	129.709
2.365	130.309
2.370	128.951
2.375	129.644
2.380	130.475
2.385	131.594
2.390	133.060
2.395	131.542
2.400	134.197
2.405	135.140
2.410	135.785
2.415	136.280
2.420	136.671
2.425	137.170
2.430	137.265
2.435	137.569
2.440	137.985
2.445	138.475
2.450	138.844
2.455	139.808
2.460	140.631
2.465	139.034
2.470	135.954
2.475	137.098
2.480	137.807
2.485	138.308
2.490	138.709
2.495	139.050
2.500	139.346
2.505	139.620
2.510	139.884
2.515	140.141
2.520	140.376
2.525	140.622
2.530	140.889
2.535	141.112
2.540	141.367
2.545	141.622
2.550	141.852
2.555	142.106
2.560	142.367
2.565	142.746
2.570	142.802
2.575	143.052
2.580	143.386
2.585	143.724
2.590	144.072
2.595	144.451
2.600	144.861
2.605	145.336
2.610	145.910
2.615	146.616
2.620	147.554
2.625	148.960
2.630	149.931
2.635	149.850
2.640	149.279
2.645	151.228
2.650	149.534
2.655	151.967
2.660	154.167
2.665	154.702
2.670	154.879
2.675	155.807
2.680	156.811
2.685	157.640
2.690	156.071
2.695	156.756
2.700	157.341
2.705	157.855
2.710	158.306
2.715	158.695
2.720	159.103
2.725	159.505
2.730	159.903
2.735	160.343
2.740	160.815
2.745	161.294
2.750	161.886
2.755	162.669
2.760	163.926
2.765	165.454
2.770	166.156
2.775	166.051
2.780	164.597
2.785	167.230
2.790	169.090
2.795	170.447
2.800	171.416
2.805	172.159
2.810	172.730
2.815	173.223
2.820	173.674
2.825	174.082
2.830	174.408
2.835	174.772
2.840	175.132
2.845	175.471
2.850	175.795
2.855	176.150
2.860	176.537
2.865	176.972
2.870	177.510
2.875	178.512
2.880	179.113
2.885	177.787
2.890	174.772
2.895	176.010
2.900	176.761
2.905	177.344
2.910	177.830
2.915	178.251
2.920	178.642
2.925	179.096
2.930	179.513
2.935	179.958
2.940	180.420
2.945	180.975
2.950	181.624
2.955	182.633
2.960	183.911
2.965	184.798
2.970	185.179
2.975	186.362
2.980	183.531
2.985	185.473
2.990	186.970
2.995	188.530
3.000	190.432
3.005	191.951
3.010	194.832
3.015	195.029
3.020	195.197
3.025	192.202
3.030	194.529
3.035	196.448
3.040	198.196
3.045	199.158
3.050	202.176
3.055	203.612
3.060	204.571
3.065	205.220
3.070	205.781
3.075	206.318
3.080	206.760
3.085	207.149
3.090	207.579
3.095	207.921
3.100	208.345
3.105	208.812
3.110	209.266
3.115	209.891
3.120	210.711
3.125	211.581
3.130	212.232
3.135	212.516
3.140	209.817
3.145	212.744
3.150	214.419
3.155	215.906
3.160	217.398
3.165	217.998
3.170	215.458
3.175	212.819
3.180	214.832
3.185	214.129
3.190	214.969
3.195	215.741
3.200	216.371
3.205	216.907
3.210	217.800
3.215	217.172
3.220	217.613
3.225	218.504
3.230	219.112
3.235	221.724
3.240	223.509
3.245	224.163
3.250	224.713
3.255	225.068
3.260	225.440
3.265	225.759
3.270	226.096
3.275	226.338
3.280	226.608
3.285	226.858
3.290	227.122
3.295	227.408
3.300	227.704
3.305	228.025
3.310	228.420
3.315	228.909
3.320	229.523
3.325	230.532
3.330	231.422
3.335	234.323
3.340	237.291
3.345	238.583
3.350	239.742
3.355	240.331
3.360	240.731
3.365	241.114
3.370	241.572
3.375	241.803
3.380	242.149
3.385	242.402
3.390	242.714
3.395	242.909
3.400	243.139
3.405	243.349
3.410	243.490
3.415	243.829
3.420	243.998
3.425	244.160
3.430	244.455
3.435	244.666
3.440	244.774
3.445	245.041
3.450	245.277
3.455	245.554
3.460	245.878
3.465	246.130
3.470	246.329
3.475	246.529
3.480	246.801
3.485	246.997
3.490	247.300
3.495	247.994
3.500	247.498
3.505	247.717
3.510	247.868
3.515	248.103
3.520	248.332
3.525	248.744
3.530	249.184
3.535	249.785
3.540	250.734
3.545	247.907
3.550	248.696
3.555	249.212
3.560	249.701
3.565	250.257
3.570	250.645
3.575	251.119
3.580	251.696
3.585	252.213
3.590	253.218
3.595	254.734
3.600	254.487
3.605	252.714
3.610	249.771
3.615	251.870
3.620	250.409
3.625	251.839
3.630	252.644
3.635	253.836
3.640	255.280
3.645	257.276
3.650	259.300
3.655	259.847
3.660	259.861
3.665	260.873
3.670	257.904
3.675	259.966
3.680	261.546
3.685	262.134
3.690	263.257
3.695	262.717
3.700	263.316
3.705	264.195
3.710	264.651
3.715	265.183
3.720	265.640
3.725	266.110
3.730	266.282
3.735	266.604
3.740	267.047
3.745	267.274
3.750	267.650
3.755	268.169
3.760	268.694
3.765	269.047
3.770	269.702
3.775	270.255
3.780	270.677
3.785	271.627
3.790	272.907
3.795	274.229
3.800	271.381
3.805	270.620
3.810	270.338
3.815	270.319
3.820	268.148
3.825	269.673
3.830	271.696
3.835	272.559
3.840	273.700
3.845	274.223
3.850	274.790
3.855	275.962
3.860	275.510
3.865	275.586
3.870	276.287
3.875	276.761
3.880	277.356
3.885	277.659
3.890	278.173
3.895	278.474
3.900	278.708
3.905	279.217
3.910	279.457
3.915	279.778
3.920	280.305
3.925	281.145
3.930	280.725
3.935	281.004
3.940	281.692
3.945	282.687
3.950	283.391
3.955	283.471
3.960	286.532
3.965	288.776
3.970	289.478
3.975	288.639
3.980	287.003
3.985	286.720
3.990	287.624
3.995	290.553
4.000	291.662
4.005	290.970
4.010	291.611
4.015	292.447
4.020	293.585
4.025	293.759
4.030	294.083
4.035	294.435
4.040	295.099
4.045	295.470
4.050	295.405
4.055	296.265
4.060	296.268
4.065	296.378
4.070	296.954
4.075	297.458
4.080	296.847
4.085	297.197
4.090	297.925
4.095	297.910
4.100	298.701
4.105	298.844
4.110	299.246
4.115	299.594
4.120	299.952
4.125	300.696
4.130	300.474
4.135	301.255
4.140	301.915
4.145	302.320
4.150	303.277
4.155	305.370
4.160	306.603
4.165	309.356
4.170	307.535
4.175	309.212
4.180	308.844
4.185	310.338
4.190	312.338
4.195	310.727
4.200	309.229
4.205	310.486
4.210	312.554
4.215	313.698
4.220	315.723
4.225	318.457
4.230	320.700
4.235	318.031
4.240	319.740
4.245	321.676
4.250	319.199
4.255	319.713
4.260	320.336
4.265	320.933
4.270	320.776
4.275	321.413
4.280	321.637
4.285	322.049
4.290	322.380
4.295	322.851
4.300	323.164
4.305	323.241
4.310	323.967
4.315	324.338
4.320	324.281
4.325	324.594
4.330	325.095
4.335	325.564
4.340	325.783
4.345	325.706
4.350	326.044
4.355	326.508
4.360	326.782
4.365	326.403
4.370	327.121
4.375	327.891
4.380	327.414
4.385	327.867
4.390	328.584
4.395	328.994
4.400	329.237
4.405	329.020
4.410	329.623
4.415	330.219
4.420	330.265
4.425	331.122
4.430	331.082
4.435	331.695
4.440	332.421
4.445	332.934
4.450	333.335
4.455	334.760
4.460	335.432
4.465	336.017
4.470	333.556
4.475	333.144
4.480	335.036
4.485	335.968
4.490	332.897
4.495	330.166
4.500	331.335
4.505	328.867
4.510	327.373
4.515	330.116
4.520	328.645
4.525	331.628
4.530	330.893
4.535	333.534
4.540	330.794
4.545	329.202
4.550	332.192
4.555	332.819
4.560	334.775
4.565	335.246
4.570	336.797
4.575	337.431
4.580	338.271
4.585	339.113
4.590	341.163
4.595	343.695
4.600	341.468
4.605	341.748
4.610	343.486
4.615	346.528
4.620	349.176
4.625	348.782
4.630	350.731
4.635	351.058
4.640	351.005
4.645	352.723
4.650	353.992
4.655	353.650
4.660	353.605
4.665	352.916
4.670	354.718
4.675	354.727
4.680	354.920
4.685	356.071
4.690	356.481
4.695	359.527
4.700	361.198
4.705	361.195
4.710	359.354
4.715	358.960
4.720	359.453
4.725	357.758
4.730	357.308
4.735	357.817
4.740	357.292
4.745	360.285
4.750	362.060
4.755	360.236
4.760	360.533
4.765	361.872
4.770	362.564
4.775	362.567
4.780	363.111
4.785	363.323
4.790	363.996
4.795	365.003
4.800	364.625
4.805	366.670
4.810	364.316
4.815	366.603
4.820	365.426
4.825	365.411
4.830	366.098
4.835	367.264
4.840	367.031
4.845	367.686
4.850	368.526
4.855	367.976
4.860	368.836
4.865	368.061
4.870	368.770
4.875	368.092
4.880	368.717
4.885	370.364
4.890	369.305
4.895	370.066
4.900	369.835
4.905	371.166
4.910	371.568
4.915	372.077
4.920	370.919
4.925	371.020
4.930	369.642
4.935	371.699
4.940	371.603
4.945	372.747
4.950	373.049
4.955	373.231
4.960	372.387
4.965	373.584
4.970	373.656
4.975	372.928
4.980	374.341
4.985	374.291
4.990	373.574
4.995	374.765
5.000	371.794
5.005	370.522
5.010	370.689
5.015	368.218
5.020	367.068
5.025	369.455
5.030	368.765
5.035	369.814
5.040	368.356
5.045	370.536
5.050	370.003
5.055	370.593
5.060	372.050
5.065	373.421
5.070	371.430
5.075	370.833
5.080	373.656
5.085	375.794
5.090	375.925
5.095	376.064
5.100	373.364
5.105	375.836
5.110	373.421
5.115	373.892
5.120	371.909
5.125	374.763
5.130	377.291
5.135	378.575
5.140	380.997
5.145	381.213
5.150	382.630
5.155	383.033
5.160	384.113
5.165	384.828
5.170	385.526
5.175	386.376
5.180	387.132
5.185	386.663
5.190	387.980
5.195	390.285
5.200	388.784
5.205	386.999
5.210	388.331
5.215	386.714
5.220	386.696
5.225	386.250
5.230	388.031
5.235	388.247
5.240	389.439
5.245	390.004
5.250	389.976
5.255	391.742
5.260	391.139
5.265	391.409
5.270	393.551
5.275	394.615
5.280	395.835
5.285	396.901
5.290	397.744
5.295	397.714
5.300	394.646
5.305	396.927
5.310	399.046
5.315	399.390
5.320	398.564
5.325	397.917
5.330	397.686
5.335	397.894
5.340	397.151
5.345	396.319
5.350	397.617
5.355	397.919
5.360	399.002
5.365	399.680
5.370	400.251
5.375	400.091
5.380	400.737
5.385	401.367
5.390	401.255
5.395	401.291
5.400	401.857
5.405	402.196
5.410	403.186
5.415	403.660
5.420	403.265
5.425	404.105
5.430	405.225
5.435	406.237
5.440	408.363
5.445	405.401
5.450	403.309
5.455	402.283
5.460	403.290
5.465	403.911
5.470	404.859
5.475	403.498
5.480	405.412
5.485	406.644
5.490	406.114
5.495	406.029
5.500	406.782
5.505	406.414
5.510	406.570
5.515	406.346
5.520	407.802
5.525	408.188
5.530	408.303
5.535	408.396
5.540	409.105
5.545	409.071
5.550	409.728
5.555	410.147
5.560	410.162
5.565	410.197
5.570	410.168
5.575	412.444
5.580	411.246
5.585	413.049
5.590	411.768
5.595	413.183
5.600	412.522
5.605	413.201
5.610	413.767
5.615	413.259
5.620	414.588
5.625	416.020
5.630	414.895
5.635	416.924
5.640	417.561
5.645	419.730
5.650	421.974
5.655	422.936
5.660	423.708
5.665	421.564
5.670	419.192
5.675	421.853
5.680	421.654
5.685	420.559
5.690	421.595
5.695	422.486
5.700	422.757
5.705	424.315
5.710	423.429
5.715	422.419
5.720	420.917
5.725	420.028
5.730	417.865
5.735	415.325
5.740	416.008
5.745	417.095
5.750	419.122
5.755	419.731
5.760	420.822
5.765	419.827
5.770	422.405
5.775	420.955
5.780	421.386
5.785	420.398
5.790	422.241
5.795	423.139
5.800	423.459
5.805	422.404
5.810	424.569
5.815	425.985
5.820	423.137
5.825	425.434
5.830	424.363
5.835	423.350
5.840	425.218
5.845	427.201
5.850	428.728
5.855	430.095
5.860	430.639
5.865	429.937
5.870	430.701
5.875	432.940
5.880	435.147
5.885	436.837
5.890	435.478
5.895	432.528
5.900	433.643
5.905	434.548
5.910	431.800
5.915	429.449
5.920	428.908
5.925	427.638
5.930	425.332
5.935	428.471
5.940	425.957
5.945	425.924
5.950	425.521
5.955	423.865
5.960	423.693
5.965	420.713
5.970	417.994
5.975	417.858
5.980	415.008
5.985	413.537
5.990	412.795
5.995	410.388
6.000	411.689
6.005	409.135
6.010	411.041
6.015	413.151
6.020	411.573
6.025	410.453
6.030	413.024
6.035	415.654
6.040	416.611
6.045	416.797
6.050	419.405
6.055	420.747
6.060	418.474
6.065	421.327
6.070	419.514
6.075	420.935
6.080	418.773
6.085	419.853
6.090	420.975
6.095	419.252
6.100	416.374
6.105	419.119
6.110	421.836
6.115	421.445
6.120	419.828
6.125	418.388
6.130	420.602
6.135	423.216
6.140	422.147
6.145	423.310
6.150	421.571
6.155	423.958
6.160	424.172
6.165	424.963
6.170	425.639
6.175	426.221
6.180	424.940
6.185	423.810
6.190	420.681
6.195	422.932
6.200	424.603
6.205	423.569
6.210	421.838
6.215	423.438
6.220	422.852
6.225	424.296
6.230	426.450
6.235	424.425
6.240	424.182
6.245	422.005
6.250	422.480
6.255	420.907
6.260	421.091
6.265	420.431
6.270	422.546
6.275	421.344
6.280	420.070
6.285	420.490
6.290	421.826
6.295	420.401
6.300	419.731
6.305	418.818
6.310	416.496
6.315	415.020
6.320	413.942
6.325	412.074
6.330	411.101
6.335	411.421
6.340	413.054
6.345	410.206
6.350	408.893
6.355	406.083
6.360	406.333
6.365	404.900
6.370	404.926
6.375	402.311
6.380	401.570
6.385	399.679
6.390	402.667
6.395	405.239
6.400	407.010
6.405	406.004
6.410	405.926
6.415	403.860
6.420	406.460
6.425	403.674
6.430	406.523
6.435	405.511
6.440	404.111
6.445	404.331
6.450	407.022
6.455	407.188
6.460	404.523
6.465	401.558
6.470	398.440
6.475	397.266
6.480	395.632
6.485	397.220
6.490	395.342
6.495	393.869
6.500	396.915
6.505	394.657
6.510	395.362
6.515	395.833
6.520	394.610
6.525	397.703
6.530	396.536
6.535	394.983
6.540	394.074
6.545	395.358
6.550	394.141
6.555	394.189
6.560	394.717
6.565	397.190
6.570	395.604
6.575	396.447
6.580	398.443
6.585	399.763
6.590	401.389
6.595	403.563
6.600	401.363
6.605	401.011
6.610	403.720
6.615	405.601
6.620	405.461
6.625	404.960
6.630	406.826
6.635	405.140
6.640	408.243
6.645	409.501
6.650	412.004
6.655	414.800
6.660	417.179
6.665	417.316
6.670	419.405
6.675	421.175
6.680	420.865
6.685	422.877
6.690	423.702
6.695	421.411
6.700	423.694
6.705	424.635
6.710	427.062
6.715	427.935
6.720	429.288
6.725	431.293
6.730	429.042
6.735	426.075
6.740	428.456
6.745	431.013
6.750	429.344
6.755	429.286
6.760	429.552
6.765	431.897
6.770	434.295
6.775	435.020
6.780	433.154
6.785	435.202
6.790	435.455
6.795	438.497
6.800	435.931
6.805	435.213
6.810	435.294
6.815	433.650
6.820	433.514
6.825	432.124
6.830	431.684
6.835	434.032
6.840	436.723
6.845	434.809
6.850	435.336
6.855	436.097
6.860	433.360
6.865	435.751
6.870	434.098
6.875	436.410
6.880	438.309
6.885	438.195
6.890	436.300
6.895	438.353
6.900	439.018
6.905	439.823
6.910	441.651
6.915	439.579
6.920	441.717
6.925	441.095
6.930	439.162
6.935	439.223
6.940	438.777
6.945	441.918
6.950	441.357
6.955	442.874
6.960	439.787
6.965	440.020
6.970	437.354
6.975	437.631
6.980	436.898
6.985	436.220
6.990	438.890
6.995	438.129
7.000	436.932
7.005	439.061
7.010	441.839
7.015	439.462
7.020	438.163
7.025	436.081
7.030	433.987
7.035	435.112
7.040	434.970
7.045	436.311
7.050	436.044
7.055	438.744
7.060	438.719
7.065	439.343
7.070	442.133
7.075	444.614
7.080	443.472
7.085	445.191
7.090	448.182
7.095	449.791
7.100	447.523
7.105	448.384
7.110	445.353
7.115	442.782
7.120	445.624
7.125	447.768
7.130	450.371
7.135	451.470
7.140	451.099
7.145	451.819
7.150	448.778
7.155	448.493
7.160	450.991
7.165	449.111
7.170	447.010
7.175	446.289
7.180	444.484
7.185	443.298
7.190	445.477
7.195	448.208
7.200	448.226
7.205	446.655
7.210	446.031
7.215	448.606
7.220	451.009
7.225	448.661
7.230	446.535
7.235	443.469
7.240	441.374
7.245	443.850
7.250	446.584
7.255	448.241
7.260	447.727
7.265	445.456
7.270	443.253
7.275	444.488
7.280	447.414
7.285	447.185
7.290	448.990
7.295	446.742
7.300	448.374
7.305	449.670
7.310	447.224
7.315	444.505
7.320	445.440
7.325	443.275
7.330	445.022
7.335	442.374
7.340	444.160
7.345	442.127
7.350	443.060
7.355	441.354
7.360	438.282
7.365	439.614
7.370	439.387
7.375	437.210
7.380	438.939
7.385	437.582
7.390	438.874
7.395	441.120
7.400	441.833
7.405	444.372
7.410	442.118
7.415	442.442
7.420	442.108
7.425	439.154
7.430	439.250
7.435	442.306
7.440	439.900
7.445	436.981
7.450	439.516
7.455	438.891
7.460	440.981
7.465	442.468
7.470	445.268
7.475	448.061
7.480	447.929
7.485	450.435
7.490	452.610
7.495	455.289
7.500	457.929
7.505	458.036
7.510	460.861
7.515	461.447
7.520	459.035
7.525	459.622
7.530	457.795
7.535	458.843
7.540	458.498
7.545	459.314
7.550	457.170
7.555	457.310
7.560	457.517
7.565	458.770
7.570	458.851
7.575	458.206
7.580	459.171
7.585	457.717
7.590	454.777
7.595	453.219
7.600	451.504
7.605	454.205
7.610	453.558
7.615	450.774
7.620	453.563
7.625	455.329
7.630	453.597
7.635	452.571
7.640	455.448
7.645	455.349
7.650	453.406
7.655	456.247
7.660	454.685
7.665	454.298
7.670	452.366
7.675	453.951
7.680	457.031
7.685	459.042
7.690	455.931
7.695	455.406
7.700	452.790
7.705	455.268
7.710	456.964
7.715	459.795
7.720	462.903
7.725	464.213
7.730	463.885
7.735	464.081
7.740	463.745
7.745	462.454
7.750	464.521
7.755	467.334
7.760	467.485
7.765	469.494
7.770	470.126
7.775	467.759
7.780	465.595
7.785	464.670
7.790	464.004
7.795	464.119
7.800	463.853
7.805	461.667
7.810	463.689
7.815	461.172
7.820	460.901
7.825	460.091
7.830	458.661
7.835	458.357
7.840	460.320
7.845	459.867
7.850	459.274
7.855	458.332
7.860	456.907
7.865	458.324
7.870	455.583
7.875	454.393
7.880	451.754
7.885	449.060
7.890	448.948
7.895	451.012
7.900	451.687
7.905	449.053
7.910	451.427
7.915	451.532
7.920	448.657
7.925	450.180
7.930	448.826
7.935	446.098
7.940	444.738
7.945	444.171
7.950	444.457
7.955	445.257
7.960	448.054
7.965	445.320
7.970	444.545
7.975	443.945
7.980	441.739
7.985	443.369
7.990	441.333
7.995	443.896
8.000	444.068
8.005	443.765
8.010	442.381
8.015	440.327
8.020	441.980
8.025	443.575
8.030	441.434
8.035	444.021
8.040	441.139
8.045	442.116
8.050	443.687
8.055	446.353
8.060	446.083
8.065	447.184
8.070	446.189
8.075	446.812
8.080	448.934
8.085	449.118
8.090	446.813
8.095	444.418
8.100	446.765
8.105	447.541
8.110	444.868
8.115	446.883
8.120	443.912
8.125	446.668
8.130	445.562
8.135	447.516
8.140	445.678
8.145	446.922
8.150	444.480
8.155	443.607
8.160	446.663
8.165	447.745
8.170	447.554
8.175	449.867
8.180	448.829
8.185	449.551
8.190	448.539
8.194	447.686
8.199	448.246
8.204	447.449
8.209	445.251
8.214	444.625
8.219	445.571
8.224	445.913
8.229	444.178
8.234	442.422
8.239	443.909
8.244	441.802
8.249	444.417
8.254	441.848
8.259	442.717
8.264	444.829
8.269	447.000
8.274	447.981
8.279	449.222
8.284	451.522
8.289	453.780
8.294	456.391
8.299	457.128
8.304	456.211
8.309	458.270
8.314	456.982
8.319	455.599
8.324	458.242
8.329	460.943
8.334	462.510
8.339	462.143
8.344	460.275
8.349	458.209
8.354	460.203
8.359	462.408
8.364	462.355
8.369	464.148
8.374	461.768
8.379	461.699
8.384	460.091
8.389	462.086
8.394	462.441
8.399	461.863
8.404	461.211
8.409	462.240
8.414	459.651
8.419	457.354
8.424	456.360
8.429	454.782
8.434	455.978
8.439	456.512
8.444	455.717
8.449	458.532
8.454	456.916
8.459	459.680
8.464	462.102
8.469	463.835
8.474	466.171
8.479	463.788
8.484	461.978
8.489	460.619
8.494	458.484
8.499	457.972
8.504	458.291
8.509	458.939
8.514	458.941
8.519	457.978
8.524	456.172
8.529	454.200
8.534	452.139
8.539	451.888
8.544	451.045
8.549	452.952
8.554	450.588
8.559	450.720
8.564	447.631
8.569	447.615
8.574	448.748
8.579	447.956
8.584	449.559
8.589	450.136
8.594	452.071
8.599	453.327
8.604	455.849
8.609	457.808
8.614	459.395
8.619	458.863
8.624	460.941
8.629	463.195
8.634	463.234
8.639	463.398
8.644	461.607
8.649	459.934
8.654	458.543
8.659	459.130
8.664	460.571
8.669	459.119
8.674	457.690
8.679	455.885
8.684	455.176
8.689	452.648
8.694	454.942
8.699	452.896
8.704	455.660
8.709	455.354
8.714	455.683
8.719	452.884
8.724	451.053
8.729	450.666
8.734	450.370
8.739	451.736
8.744	449.102
8.749	448.906
8.754	450.479
8.759	450.287
8.764	450.680
8.769	450.745
8.774	452.716
8.779	452.432
8.784	455.463
8.789	454.787
8.794	454.209
8.799	451.404
8.804	451.432
8.809	453.241
8.814	450.947
8.819	449.595
8.824	452.271
8.829	453.213
8.834	454.764
8.839	454.920
8.844	452.514
8.849	453.611
8.854	453.526
8.859	450.613
8.864	448.223
8.869	449.245
8.874	448.033
8.879	446.373
8.884	444.192
8.889	442.567
8.894	444.786
8.899	446.745
8.904	444.915
8.909	441.900
8.914	444.776
8.919	443.684
8.924	445.781
8.929	442.788
8.934	444.526
8.939	444.261
8.944	447.042
8.949	449.735
8.954	449.100
8.959	448.334
8.964	450.549
8.969	451.714
8.974	453.827
8.979	452.989
8.984	454.281
8.989	455.057
8.994	452.261
8.999	452.048
9.004	449.344
9.009	448.461
9.014	449.417
9.019	449.074
9.024	451.059
9.029	449.860
9.034	451.082
9.039	448.252
9.044	446.559
9.049	448.303
9.054	451.228
9.059	448.479
9.064	445.748
9.069	443.836
9.074	445.539
9.079	442.802
9.084	444.832
9.089	445.109
9.094	444.541
9.099	446.432
9.104	447.560
9.109	445.133
9.114	443.981
9.119	445.863
9.124	444.594
9.129	445.216
9.134	445.165
9.139	442.156
9.144	440.544
9.149	440.259
9.154	437.187
9.159	438.148
9.164	436.494
9.169	435.809
9.174	435.845
9.179	434.832
9.184	432.524
9.189	435.072
9.194	434.280
9.199	432.391
9.204	435.523
9.209	433.077
9.214	430.484
9.219	431.909
9.224	430.143
9.229	429.214
9.234	427.886
9.239	427.726
9.244	428.594
9.249	426.709
9.254	424.295
9.259	425.992
9.264	423.740
9.269	421.174
9.274	418.327
9.279	418.730
9.284	421.278
9.289	418.970
9.294	420.908
9.299	418.067
9.304	417.196
9.309	416.635
9.314	419.062
9.319	417.576
9.324	415.162
9.329	415.861
9.334	413.319
9.339	415.539
9.344	413.358
9.349	414.266
9.354	415.349
9.359	418.389
9.364	420.421
9.369	419.608
9.374	417.020
9.379	414.510
9.384	412.038
9.389	410.757
9.394	411.790
9.399	409.840
9.404	409.427
9.409	411.028
9.414	408.643
9.419	409.004
9.424	407.947
9.429	409.216
9.434	411.680
9.439	412.425
9.444	410.737
9.449	411.389
9.454	413.896
9.459	415.548
9.464	417.801
9.469	417.837
9.474	417.405
9.479	414.529
9.484	414.713
9.489	412.560
9.494	412.608
9.499	413.105
9.504	415.071
9.509	415.257
9.514	415.181
9.519	412.558
9.524	410.228
9.529	408.450
9.534	407.388
9.539	409.731
9.544	408.337
9.549	406.958
9.554	408.415
9.559	407.109
9.564	407.749
9.569	407.413
9.574	406.753
9.579	407.336
9.584	405.003
9.589	404.048
9.594	403.177
9.599	400.909
9.604	398.421
9.609	400.937
9.614	402.685
9.619	403.502
9.624	401.887
9.629	398.787
9.634	398.888
9.639	399.803
9.644	400.828
9.649	398.655
9.654	400.297
9.659	398.434
9.664	397.806
9.669	399.005
9.674	398.793
9.679	401.657
9.684	404.695
9.689	403.337
9.694	401.525
9.699	403.718
9.704	405.881
9.709	407.347
9.714	405.817
9.719	406.471
9.724	408.298
9.729	407.665
9.734	409.354
9.739	411.408
9.744	409.680
9.749	410.029
9.754	407.965
9.759	410.572
9.764	408.848
9.769	407.685
9.774	407.168
9.779	404.704
9.784	404.110
9.789	404.441
9.794	405.472
9.799	405.679
9.804	408.193
9.809	407.142
9.814	406.192
9.819	406.411
9.824	406.317
9.829	407.594
9.834	409.917
9.839	408.937
9.844	408.458
9.849	407.818
9.854	410.793
9.859	409.908
9.864	409.395
9.869	409.752
9.874	411.249
9.879	408.787
9.884	411.350
9.889	409.546
9.894	407.585
9.899	408.436
9.904	405.489
9.909	405.330
9.914	405.359
9.919	403.054
9.924	404.042
9.929	402.183
9.934	400.830
9.939	403.138
9.944	402.256
9.949	402.261
9.954	400.101
9.959	399.462
9.964	400.660
9.969	400.818
9.974	397.766
9.979	399.746
9.984	399.218
9.989	396.328
9.994	397.808
[truncated: 1 more rows]
