# Supplementary material for: Chemometric Analysis of a Ternary Mixture of Caffeine, Quinic Acid, and Nicotinic Acid by Terahertz Spectroscopy
Source: ACS Omega. 2022 Sep 27;7(40):35783–91. doi: 10.1021/acsomega.2c03808 (PMC9558605; doi:10.1021/acsomega.2c03808)
Supplement: Supplementary file 2 — ao2c03808_si_002.zip [file ao2c03808_si_002.zip › data_and_codes/extended_data/id0-48_run001/fdp-1-2.csv]

0.000	-0.000
0.005	0.469
0.010	0.261
0.015	-0.684
0.020	0.208
0.025	0.454
0.030	0.349
0.035	-0.660
0.040	-0.087
0.045	0.965
0.050	3.173
0.055	2.192
0.060	2.201
0.065	3.719
0.070	3.841
0.075	4.579
0.080	4.936
0.085	4.504
0.090	1.828
0.095	2.367
0.100	3.647
0.105	5.433
0.110	4.736
0.115	4.917
0.120	5.793
0.125	6.653
0.130	7.707
0.135	8.125
0.140	7.790
0.145	8.083
0.150	8.259
0.155	8.466
0.160	8.475
0.165	8.669
0.170	8.979
0.175	9.328
0.180	9.355
0.185	9.529
0.190	9.933
0.195	10.046
0.200	10.300
0.205	10.583
0.210	10.789
0.215	11.076
0.220	11.347
0.225	11.849
0.230	12.010
0.235	12.032
0.240	12.174
0.245	12.548
0.250	12.628
0.255	12.886
0.260	13.139
0.265	13.426
0.270	13.750
0.275	13.746
0.280	13.981
0.285	14.285
0.290	14.509
0.295	14.699
0.300	15.103
0.305	15.185
0.310	15.276
0.315	15.486
0.320	15.760
0.325	16.033
0.330	16.169
0.335	16.342
0.340	16.584
0.345	16.897
0.350	17.022
0.355	17.302
0.360	17.540
0.365	17.765
0.370	17.921
0.375	18.131
0.380	18.323
0.385	18.574
0.390	18.809
0.395	19.031
0.400	19.265
0.405	19.412
0.410	19.579
0.415	19.776
0.420	20.049
0.425	20.212
0.430	20.427
0.435	20.694
0.440	20.883
0.445	20.980
0.450	21.218
0.455	21.488
0.460	21.678
0.465	21.902
0.470	22.072
0.475	22.328
0.480	22.569
0.485	22.755
0.490	22.946
0.495	23.214
0.500	23.419
0.505	23.582
0.510	23.805
0.515	24.084
0.520	24.316
0.525	24.470
0.530	24.701
0.535	24.949
0.540	25.236
0.545	25.511
0.550	25.915
0.555	25.229
0.560	25.397
0.565	25.718
0.570	26.035
0.575	26.305
0.580	26.524
0.585	26.732
0.590	27.004
0.595	27.249
0.600	27.474
0.605	27.692
0.610	27.902
0.615	28.140
0.620	28.305
0.625	28.502
0.630	28.741
0.635	28.980
0.640	29.139
0.645	29.350
0.650	29.588
0.655	29.764
0.660	29.977
0.665	30.179
0.670	30.384
0.675	30.588
0.680	30.788
0.685	30.985
0.690	31.230
0.695	31.410
0.700	31.622
0.705	31.876
0.710	32.074
0.715	32.283
0.720	32.520
0.725	32.744
0.730	32.972
0.735	33.197
0.740	33.464
0.745	33.837
0.750	33.456
0.755	33.549
0.760	33.880
0.765	34.119
0.770	34.327
0.775	34.559
0.780	34.785
0.785	34.999
0.790	35.181
0.795	35.381
0.800	35.633
0.805	35.814
0.810	36.000
0.815	36.233
0.820	36.447
0.825	36.635
0.830	36.844
0.835	37.042
0.840	37.270
0.845	37.486
0.850	37.643
0.855	37.864
0.860	38.103
0.865	38.273
0.870	38.482
0.875	38.699
0.880	38.904
0.885	39.095
0.890	39.300
0.895	39.518
0.900	39.739
0.905	39.908
0.910	40.139
0.915	40.355
0.920	40.538
0.925	40.736
0.930	40.980
0.935	41.207
0.940	41.396
0.945	41.602
0.950	41.825
0.955	42.073
0.960	42.259
0.965	42.504
0.970	42.738
0.975	42.969
0.980	43.262
0.985	43.264
0.990	43.250
0.995	43.522
1.000	43.751
1.005	43.998
1.010	44.271
1.015	44.449
1.020	44.665
1.025	44.942
1.030	45.150
1.035	45.345
1.040	45.595
1.045	45.834
1.050	46.064
1.055	46.318
1.060	46.573
1.065	46.865
1.070	47.144
1.075	47.455
1.080	47.863
1.085	48.387
1.090	49.191
1.095	49.353
1.100	46.667
1.105	47.608
1.110	48.010
1.115	47.650
1.120	48.134
1.125	48.570
1.130	48.944
1.135	49.324
1.140	49.717
1.145	50.212
1.150	50.605
1.155	51.180
1.160	51.085
1.165	48.269
1.170	49.211
1.175	49.825
1.180	50.297
1.185	50.654
1.190	51.027
1.195	51.429
1.200	51.868
1.205	51.980
1.210	51.399
1.215	51.856
1.220	52.331
1.225	52.710
1.230	52.057
1.235	52.446
1.240	52.757
1.245	53.037
1.250	53.369
1.255	53.550
1.260	53.792
1.265	54.080
1.270	54.292
1.275	54.480
1.280	54.718
1.285	54.938
1.290	55.179
1.295	55.378
1.300	55.567
1.305	55.854
1.310	56.077
1.315	56.299
1.320	56.465
1.325	56.666
1.330	56.866
1.335	57.088
1.340	57.334
1.345	57.568
1.350	57.763
1.355	57.944
1.360	58.228
1.365	58.438
1.370	58.638
1.375	58.901
1.380	59.176
1.385	59.397
1.390	59.711
1.395	60.071
1.400	60.554
1.405	61.271
1.410	62.678
1.415	65.356
1.420	65.994
1.425	66.433
1.430	66.803
1.435	67.124
1.440	67.353
1.445	67.612
1.450	67.867
1.455	68.112
1.460	68.350
1.465	68.558
1.470	68.811
1.475	69.042
1.480	69.230
1.485	69.464
1.490	69.704
1.495	69.902
1.500	70.107
1.505	70.354
1.510	70.570
1.515	70.794
1.520	71.022
1.525	71.253
1.530	71.516
1.535	71.732
1.540	71.953
1.545	72.204
1.550	72.423
1.555	72.650
1.560	72.920
1.565	73.174
1.570	73.410
1.575	73.673
1.580	73.953
1.585	74.259
1.590	74.590
1.595	75.081
1.600	75.387
1.605	74.315
1.610	74.788
1.615	75.246
1.620	75.664
1.625	76.021
1.630	76.422
1.635	76.860
1.640	77.367
1.645	77.965
1.650	78.845
1.655	80.022
1.660	80.642
1.665	80.978
1.670	81.776
1.675	79.773
1.680	81.343
1.685	82.382
1.690	83.217
1.695	83.941
1.700	84.721
1.705	85.799
1.710	87.117
1.715	88.927
1.720	86.294
1.725	88.576
1.730	89.610
1.735	90.295
1.740	90.851
1.745	91.329
1.750	91.758
1.755	92.220
1.760	92.546
1.765	92.322
1.770	92.700
1.775	93.084
1.780	93.463
1.785	93.880
1.790	94.483
1.795	94.530
1.800	93.386
1.805	93.896
1.810	94.324
1.815	94.663
1.820	94.963
1.825	95.272
1.830	95.555
1.835	95.834
1.840	96.143
1.845	96.458
1.850	96.801
1.855	97.233
1.860	97.965
1.865	98.229
1.870	95.292
1.875	96.320
1.880	96.970
1.885	97.403
1.890	97.798
1.895	98.161
1.900	98.523
1.905	98.911
1.910	99.417
1.915	100.007
1.920	98.298
1.925	98.392
1.930	98.954
1.935	99.391
1.940	99.732
1.945	100.025
1.950	100.311
1.955	100.578
1.960	100.824
1.965	101.079
1.970	101.324
1.975	101.577
1.980	101.831
1.985	102.073
1.990	102.333
1.995	102.586
2.000	102.834
2.005	103.098
2.010	103.396
2.015	103.603
2.020	103.770
2.025	104.087
2.030	104.452
2.035	105.015
2.040	105.025
2.045	104.068
2.050	104.558
2.055	104.966
2.060	105.322
2.065	105.690
2.070	106.221
2.075	105.759
2.080	105.759
2.085	106.141
2.090	106.473
2.095	106.762
2.100	107.047
2.105	107.310
2.110	107.577
2.115	107.856
2.120	108.142
2.125	108.421
2.130	108.727
2.135	109.057
2.140	109.428
2.145	109.830
2.150	110.358
2.155	111.215
2.160	112.186
2.165	111.561
2.170	114.341
2.175	115.505
2.180	116.371
2.185	117.216
2.190	118.344
2.195	118.461
2.200	121.212
2.205	122.722
2.210	123.788
2.215	124.978
2.220	124.990
2.225	127.681
2.230	129.322
2.235	130.175
2.240	130.849
2.245	131.375
2.250	131.996
2.255	132.943
2.260	133.867
2.265	131.964
2.270	129.273
2.275	130.505
2.280	131.278
2.285	131.836
2.290	132.295
2.295	132.677
2.300	133.038
2.305	133.394
2.310	133.715
2.315	134.133
2.320	134.276
2.325	134.605
2.330	134.988
2.335	135.410
2.340	136.113
2.345	135.941
2.350	135.212
2.355	135.867
2.360	136.631
2.365	137.258
2.370	136.045
2.375	136.762
2.380	137.627
2.385	138.720
2.390	140.084
2.395	139.317
2.400	141.607
2.405	142.573
2.410	143.230
2.415	143.762
2.420	144.215
2.425	144.749
2.430	144.885
2.435	145.216
2.440	145.690
2.445	146.207
2.450	146.627
2.455	147.613
2.460	148.532
2.465	147.286
2.470	150.319
2.475	151.488
2.480	152.229
2.485	152.757
2.490	153.194
2.495	153.562
2.500	153.917
2.505	154.213
2.510	154.526
2.515	154.807
2.520	155.086
2.525	155.380
2.530	155.681
2.535	155.962
2.540	156.260
2.545	156.572
2.550	156.833
2.555	157.154
2.560	157.468
2.565	157.875
2.570	157.988
2.575	158.295
2.580	158.666
2.585	159.049
2.590	159.439
2.595	159.877
2.600	160.315
2.605	160.843
2.610	161.449
2.615	162.147
2.620	163.130
2.625	164.544
2.630	165.481
2.635	165.527
2.640	165.721
2.645	166.749
2.650	165.778
2.655	168.128
2.660	170.403
2.665	170.860
2.670	171.130
2.675	172.104
2.680	173.121
2.685	173.959
2.690	172.462
2.695	173.263
2.700	173.869
2.705	174.365
2.710	174.870
2.715	175.330
2.720	175.744
2.725	176.172
2.730	176.615
2.735	177.053
2.740	177.571
2.745	178.046
2.750	178.709
2.755	179.494
2.760	180.753
2.765	182.370
2.770	183.255
2.775	183.204
2.780	181.151
2.785	178.043
2.790	180.089
2.795	181.468
2.800	182.440
2.805	183.238
2.810	183.804
2.815	184.293
2.820	184.835
2.825	185.232
2.830	185.644
2.835	186.046
2.840	186.457
2.845	186.828
2.850	187.156
2.855	187.566
2.860	187.978
2.865	188.481
2.870	189.064
2.875	190.077
2.880	190.769
2.885	189.883
2.890	192.913
2.895	194.051
2.900	194.834
2.905	195.498
2.910	195.941
2.915	196.417
2.920	196.896
2.925	197.338
2.930	197.790
2.935	198.228
2.940	198.760
2.945	199.293
2.950	200.067
2.955	201.086
2.960	202.444
2.965	203.152
2.970	203.409
2.975	205.328
2.980	202.339
2.985	204.330
2.990	205.771
2.995	207.371
3.000	209.193
3.005	206.849
3.010	207.039
3.015	210.121
3.020	207.669
3.025	205.323
3.030	207.446
3.035	209.400
3.040	211.527
3.045	212.133
3.050	215.259
3.055	216.664
3.060	217.649
3.065	218.239
3.070	218.857
3.075	219.492
3.080	219.854
3.085	220.273
3.090	220.709
3.095	221.138
3.100	221.583
3.105	222.059
3.110	222.395
3.115	223.192
3.120	223.928
3.125	224.827
3.130	225.058
3.135	224.814
3.140	223.611
3.145	226.385
3.150	227.884
3.155	229.556
3.160	231.190
3.165	231.881
3.170	229.328
3.175	232.438
3.180	234.995
3.185	233.378
3.190	235.100
3.195	235.921
3.200	236.502
3.205	237.082
3.210	238.010
3.215	237.628
3.220	238.070
3.225	239.074
3.230	239.450
3.235	242.114
3.240	244.285
3.245	244.763
3.250	245.212
3.255	245.723
3.260	245.990
3.265	246.396
3.270	246.770
3.275	247.006
3.280	247.457
3.285	247.561
3.290	247.890
3.295	248.309
3.300	248.451
3.305	248.994
3.310	249.378
3.315	249.978
3.320	250.456
3.325	251.505
3.330	252.354
3.335	252.626
3.340	251.597
3.345	253.485
3.350	254.823
3.355	255.542
3.360	255.694
3.365	256.271
3.370	256.791
3.375	257.053
3.380	257.615
3.385	257.707
3.390	257.913
3.395	258.315
3.400	258.666
3.405	258.978
3.410	259.118
3.415	259.314
3.420	259.885
3.425	259.980
3.430	260.283
3.435	260.226
3.440	260.616
3.445	261.058
3.450	261.272
3.455	261.442
3.460	261.641
3.465	261.996
3.470	262.455
3.475	262.582
3.480	262.989
3.485	263.296
3.490	263.542
3.495	264.466
3.500	264.175
3.505	264.041
3.510	264.360
3.515	264.521
3.520	264.772
3.525	265.507
3.530	265.953
3.535	266.457
3.540	263.404
3.545	264.680
3.550	265.567
3.555	266.156
3.560	266.748
3.565	266.913
3.570	267.700
3.575	268.315
3.580	268.651
3.585	269.234
3.590	270.018
3.595	271.664
3.600	273.893
3.605	276.521
3.610	273.939
3.615	272.754
3.620	274.096
3.625	275.696
3.630	276.327
3.635	277.604
3.640	279.506
3.645	280.893
3.650	283.899
3.655	283.154
3.660	286.115
3.665	285.044
3.670	281.948
3.675	284.570
3.680	285.867
3.685	287.426
3.690	288.691
3.695	287.353
3.700	287.668
3.705	288.840
3.710	289.555
3.715	289.335
3.720	290.123
3.725	291.237
3.730	291.012
3.735	291.544
3.740	291.790
3.745	291.950
3.750	292.564
3.755	293.063
3.760	294.001
3.765	294.074
3.770	294.613
3.775	295.146
3.780	295.916
3.785	296.374
3.790	298.338
3.795	298.310
3.800	300.448
3.805	302.391
3.810	304.556
3.815	307.560
3.820	306.326
3.825	307.497
3.830	308.336
3.835	310.765
3.840	312.815
3.845	312.942
3.850	313.569
3.855	314.523
3.860	314.254
3.865	314.182
3.870	315.444
3.875	315.574
3.880	316.247
3.885	316.572
3.890	316.852
3.895	317.349
3.900	317.461
3.905	317.340
3.910	318.670
3.915	319.014
3.920	319.462
3.925	319.443
3.930	319.774
3.935	319.721
3.940	321.235
3.945	321.701
3.950	320.428
3.955	322.242
3.960	321.424
3.965	323.236
3.970	325.473
3.975	323.889
3.980	326.956
3.985	325.088
3.990	326.533
3.995	329.593
4.000	329.840
4.005	330.122
4.010	331.517
4.015	332.576
4.020	333.954
4.025	333.072
4.030	335.868
4.035	338.652
4.040	341.627
4.045	343.281
4.050	341.032
4.055	341.102
4.060	343.106
4.065	343.461
4.070	341.080
4.075	341.832
4.080	344.411
4.085	344.801
4.090	344.641
4.095	346.214
4.100	345.452
4.105	346.430
4.110	347.090
4.115	347.413
4.120	349.122
4.125	347.858
4.130	350.342
4.135	351.316
4.140	349.465
4.145	349.243
4.150	349.953
4.155	349.267
4.160	346.273
4.165	348.633
4.170	345.494
4.175	343.702
4.180	343.759
4.185	345.576
4.190	346.048
4.195	346.415
4.200	348.353
4.205	345.319
4.210	348.320
4.215	347.949
4.220	346.869
4.225	348.434
4.230	349.674
4.235	349.014
4.240	348.776
4.245	350.598
4.250	349.275
4.255	347.970
4.260	348.895
4.265	346.118
4.270	343.291
4.275	343.919
4.280	347.022
4.285	344.172
4.290	345.248
4.295	347.564
4.300	348.612
4.305	347.226
4.310	348.392
4.315	348.951
4.320	348.937
4.325	349.339
4.330	346.866
4.335	348.471
4.340	350.126
4.345	350.923
4.350	348.036
4.355	349.963
4.360	352.868
4.365	350.587
4.370	350.120
4.375	353.138
4.380	353.410
4.385	352.447
4.390	355.308
4.395	355.250
4.400	353.948
4.405	351.505
4.410	352.771
4.415	354.254
4.420	351.310
4.425	352.232
4.430	352.038
4.435	354.785
4.440	355.486
4.445	352.840
4.450	350.018
4.455	350.268
4.460	352.895
4.465	351.487
4.470	349.810
4.475	352.518
4.480	353.409
4.485	355.047
4.490	351.963
4.495	351.134
4.500	350.729
4.505	350.228
4.510	350.896
4.515	353.058
4.520	351.374
4.525	353.299
4.530	354.735
4.535	353.516
4.540	351.601
4.545	350.654
4.550	350.658
4.555	352.246
4.560	350.393
4.565	348.165
4.570	350.328
4.575	352.184
4.580	350.156
4.585	347.594
4.590	345.873
4.595	344.723
4.600	344.091
4.605	343.413
4.610	345.732
4.615	347.009
4.620	348.971
4.625	348.715
4.630	346.705
4.635	346.872
4.640	346.889
4.645	346.665
4.650	347.436
4.655	344.964
4.660	343.507
4.665	342.505
4.670	343.366
4.675	340.851
4.680	343.296
4.685	340.412
4.690	338.595
4.695	339.976
4.700	342.881
4.705	341.900
4.710	341.170
4.715	344.028
4.720	346.532
4.725	346.751
4.730	349.193
4.735	347.238
4.740	344.640
4.745	345.005
4.750	346.088
4.755	343.096
4.760	341.723
4.765	344.629
4.770	343.891
4.775	345.047
4.780	347.224
4.785	350.078
4.790	351.721
4.795	348.794
4.800	351.491
4.805	349.723
4.810	347.736
4.815	347.607
4.820	348.557
4.825	350.734
4.830	349.710
4.835	351.471
4.840	352.476
4.845	349.778
4.850	350.199
4.855	348.713
4.860	348.399
4.865	348.937
4.870	351.152
4.875	348.027
4.880	346.027
4.885	343.058
4.890	340.022
4.895	342.158
4.900	339.380
4.905	338.378
4.910	336.594
4.915	336.217
4.920	333.683
4.925	334.518
4.930	335.477
4.935	338.519
4.940	339.500
4.945	340.968
4.950	341.543
4.955	338.556
4.960	339.446
4.965	338.722
4.970	341.374
4.975	340.007
4.980	337.833
4.985	337.077
4.990	334.935
4.995	333.771
5.000	336.839
5.005	333.807
5.010	333.418
5.015	331.843
5.020	330.048
5.025	330.036
5.030	328.064
5.035	326.149
5.040	325.864
5.045	326.690
5.050	327.066
5.055	328.355
5.060	331.146
5.065	329.268
5.070	326.930
5.075	323.913
5.080	324.580
5.085	326.309
5.090	329.227
5.095	331.729
5.100	329.670
5.105	332.526
5.110	332.443
5.115	331.000
5.120	330.322
5.125	332.140
5.130	334.889
5.135	336.787
5.140	338.196
5.145	336.452
5.150	338.345
5.155	340.078
5.160	337.339
5.165	340.163
5.170	337.298
5.175	336.889
5.180	337.049
5.185	336.533
5.190	338.989
5.195	338.263
5.200	339.426
5.205	339.997
5.210	339.967
5.215	342.986
5.220	345.241
5.225	342.895
5.230	343.595
5.235	341.280
5.240	343.736
5.245	342.388
5.250	340.920
5.255	339.328
5.260	338.937
5.265	339.817
5.270	338.102
5.275	337.601
5.280	339.182
5.285	339.201
5.290	340.877
5.295	338.059
5.300	334.933
5.305	336.394
5.310	337.043
5.315	338.660
5.320	335.953
5.325	336.559
5.330	337.959
5.335	335.839
5.340	336.232
5.345	335.011
5.350	334.506
5.355	333.699
5.360	330.662
5.365	329.783
5.370	330.679
5.375	331.016
5.380	331.781
5.385	330.851
5.390	331.405
5.395	331.930
5.400	333.434
5.405	333.497
5.410	332.502
5.415	331.981
5.420	333.296
5.425	331.237
5.430	332.906
5.435	335.142
5.440	338.199
5.445	336.167
5.450	333.337
5.455	333.924
5.460	333.057
5.465	331.445
5.470	329.457
5.475	329.163
5.480	327.789
5.485	325.870
5.490	324.827
5.495	327.760
5.500	327.458
5.505	325.278
5.510	324.999
5.515	328.125
5.520	330.603
5.525	330.118
5.530	329.462
5.535	328.418
5.540	328.995
5.545	328.209
5.550	327.339
5.555	326.667
5.560	326.732
5.565	324.568
5.570	323.656
5.575	325.806
5.580	326.379
5.585	325.482
5.590	323.548
5.595	322.487
5.600	325.057
5.605	323.932
5.610	326.929
5.615	327.932
5.620	328.255
5.625	330.569
5.630	330.642
5.635	328.520
5.640	330.790
5.645	327.700
5.650	325.195
5.655	326.820
5.660	323.881
5.665	326.987
5.670	326.079
5.675	325.794
5.680	325.028
5.685	323.851
5.690	326.415
5.695	326.364
5.700	326.544
5.705	326.299
5.710	325.264
5.715	324.951
5.720	323.877
5.725	322.967
5.730	322.648
5.735	323.114
5.740	321.542
5.745	318.561
5.750	320.933
5.755	321.948
5.760	322.514
5.765	322.772
5.770	322.022
5.775	320.036
5.780	321.935
5.785	321.304
5.790	322.899
5.795	320.559
5.800	320.242
5.805	317.743
5.810	317.225
5.815	317.989
5.820	319.811
5.825	322.323
5.830	322.163
5.835	322.582
5.840	325.505
5.845	327.453
5.850	326.862
5.855	329.042
5.860	326.810
5.865	327.347
5.870	329.369
5.875	330.853
5.880	333.065
5.885	334.153
5.890	336.368
5.895	335.787
5.900	333.744
5.905	333.521
5.910	332.278
5.915	332.339
5.920	329.859
5.925	331.267
5.930	328.421
5.935	329.577
5.940	327.573
5.945	326.005
5.950	323.604
5.955	325.564
5.960	328.028
5.965	330.404
5.970	329.305
5.975	326.821
5.980	328.091
5.985	329.925
5.990	328.114
5.995	327.241
6.000	329.715
6.005	329.385
6.010	327.354
6.015	329.455
6.020	328.465
6.025	327.183
6.030	325.440
6.035	323.778
6.040	325.284
6.045	323.147
6.050	324.715
6.055	324.592
6.060	321.932
6.065	319.056
6.070	321.172
6.075	321.235
6.080	318.747
6.085	319.372
6.090	319.783
6.095	318.475
6.100	315.458
6.105	317.001
6.110	317.426
6.115	317.140
6.120	315.590
6.125	317.451
6.130	314.416
6.135	314.958
6.140	312.902
6.145	313.537
6.150	314.388
6.155	312.081
6.160	310.157
6.165	308.803
6.170	311.265
6.175	313.301
6.180	312.684
6.185	315.769
6.190	318.118
6.195	319.747
6.200	318.811
6.205	320.997
6.210	324.023
6.215	324.074
6.220	324.531
6.225	321.484
6.230	320.145
6.235	319.192
6.240	318.249
6.245	317.622
6.250	319.949
6.255	322.033
6.260	322.472
6.265	324.059
6.270	325.787
6.275	328.038
6.280	328.158
6.285	325.026
6.290	325.268
6.295	323.227
6.300	324.343
6.305	325.660
6.310	328.538
6.315	326.683
6.320	326.563
6.325	326.674
6.330	328.081
6.335	325.848
6.340	327.907
6.345	324.931
6.350	323.053
6.355	320.044
6.360	317.736
6.365	319.027
6.370	322.073
6.375	321.715
6.380	321.288
6.385	321.319
6.390	318.754
6.395	316.061
6.400	318.269
6.405	315.377
6.410	316.644
6.415	317.611
6.420	315.360
6.425	316.358
6.430	316.032
6.435	313.020
6.440	310.100
6.445	308.686
6.450	309.651
6.455	312.695
6.460	310.382
6.465	310.595
6.470	310.280
6.475	308.096
6.480	309.968
6.485	308.061
6.490	306.219
6.495	308.866
6.500	309.625
6.505	311.573
6.510	308.471
6.515	307.521
6.520	310.645
6.525	313.031
6.530	311.132
6.535	309.429
6.540	310.801
6.545	312.477
6.550	312.449
6.555	312.646
6.560	313.050
6.565	314.972
6.570	315.850
6.575	313.856
6.580	316.509
6.585	314.661
6.590	313.260
6.595	310.316
6.600	309.014
6.605	307.989
6.610	307.495
6.615	305.053
6.620	302.240
6.625	303.172
6.630	305.345
6.635	307.940
6.640	304.930
6.645	306.558
6.650	309.339
6.655	311.703
6.660	310.443
6.665	312.631
6.670	314.006
6.675	314.377
6.680	315.781
6.685	315.639
6.690	317.835
6.695	317.406
6.700	314.673
6.705	315.746
6.710	316.746
6.715	314.668
6.720	313.367
6.725	313.137
6.730	311.355
6.735	312.856
6.740	313.008
6.745	314.562
6.750	314.412
6.755	312.555
6.760	311.247
6.765	312.782
6.770	315.123
6.775	313.112
6.780	312.793
6.785	311.787
6.790	311.855
6.795	310.963
6.800	310.396
6.805	312.320
6.810	313.634
6.815	311.698
6.820	310.492
6.825	312.619
6.830	312.401
6.835	311.327
6.840	308.212
6.845	308.387
6.850	309.692
6.855	311.812
6.860	313.490
6.865	310.580
6.870	308.731
6.875	306.672
6.880	304.710
6.885	307.625
6.890	310.200
6.895	311.397
6.900	311.102
6.905	312.294
6.910	313.467
6.915	316.328
6.920	316.485
6.925	317.036
6.930	315.845
6.935	317.098
6.940	319.992
6.945	319.972
6.950	318.728
6.955	316.374
6.960	313.428
6.965	310.601
6.970	307.901
6.975	308.042
6.980	310.854
6.985	313.348
6.990	313.565
6.995	313.291
7.000	310.786
7.005	308.714
7.010	308.813
7.015	310.706
7.020	308.447
7.025	307.151
7.030	307.857
7.035	307.277
7.040	307.418
7.045	308.526
7.050	308.708
7.055	308.421
7.060	308.036
7.065	308.348
7.070	309.935
7.075	311.663
7.080	313.427
7.085	315.871
7.090	316.910
7.095	316.361
7.100	319.451
7.105	318.963
7.110	317.635
7.115	319.718
7.120	317.910
7.125	319.765
7.130	316.812
7.135	318.597
7.140	318.170
7.145	318.986
7.150	316.333
7.155	316.151
7.160	314.804
7.165	315.250
7.170	312.158
7.175	309.409
7.180	309.508
7.185	307.096
7.190	308.476
7.195	311.096
7.200	308.825
7.205	306.786
7.210	303.971
7.215	300.958
7.220	303.717
7.225	305.943
7.230	307.057
7.235	308.125
7.240	307.917
7.245	308.574
7.250	306.793
7.255	304.717
7.260	305.607
7.265	302.600
7.270	304.553
7.275	307.635
7.280	308.801
7.285	307.357
7.290	305.790
7.295	304.843
7.300	303.230
7.305	305.333
7.310	305.727
7.315	306.113
7.320	308.267
7.325	306.936
7.330	307.264
7.335	310.295
7.340	310.987
7.345	311.837
7.350	312.628
7.355	315.276
7.360	317.122
7.365	316.049
7.370	318.462
7.375	317.829
7.380	317.730
7.385	314.945
7.390	313.815
7.395	311.072
7.400	313.110
7.405	314.043
7.410	316.047
7.415	315.144
7.420	314.830
7.425	316.225
7.430	319.193
7.435	321.054
7.440	319.586
7.445	320.084
7.450	318.169
7.455	319.448
7.460	318.157
7.465	320.707
7.470	322.027
7.475	322.728
7.480	322.360
7.485	322.003
7.490	320.444
7.495	318.247
7.500	317.493
7.505	315.104
7.510	318.040
7.515	315.204
7.520	318.059
7.525	319.952
7.530	319.098
7.535	316.101
7.540	317.344
7.545	315.191
7.550	314.086
7.555	311.076
7.560	308.803
7.565	310.282
7.570	308.043
7.575	305.695
7.580	303.226
7.585	304.018
7.590	303.657
7.595	304.054
7.600	305.483
7.605	306.963
7.610	308.837
7.615	306.631
7.620	303.988
7.625	304.652
7.630	307.344
7.635	308.075
7.640	305.613
7.645	303.098
7.650	302.111
7.655	299.876
7.660	297.684
7.665	298.279
7.670	299.823
7.675	301.360
7.680	301.771
7.685	299.501
7.690	298.223
7.695	299.254
7.700	296.447
7.705	298.871
7.710	298.568
7.715	299.478
7.720	300.632
7.725	299.167
7.730	298.367
7.735	297.901
7.740	300.536
7.745	300.254
7.750	298.856
7.755	298.347
7.760	298.470
7.765	297.195
7.770	294.380
7.775	295.789
7.780	293.521
7.785	293.453
7.790	295.009
7.795	294.611
7.800	296.770
7.805	298.607
7.810	299.617
7.815	301.258
7.820	298.623
7.825	298.550
7.830	298.656
7.835	299.447
7.840	301.501
7.845	303.023
7.850	302.404
7.855	303.711
7.860	302.032
7.865	304.281
7.870	301.182
7.875	299.612
7.880	297.728
7.885	299.718
7.890	296.901
7.895	297.169
7.900	298.055
7.905	296.606
7.910	294.727
7.915	294.156
7.920	292.058
7.925	289.498
7.930	290.571
7.935	288.891
7.940	288.427
7.945	288.254
7.950	289.847
7.955	289.135
7.960	291.982
7.965	288.922
7.970	288.236
7.975	285.701
7.980	285.466
7.985	282.993
7.990	282.436
7.995	283.632
8.000	282.702
8.005	282.992
8.010	280.327
8.015	279.108
8.020	276.565
8.025	275.204
8.030	274.065
8.035	275.677
8.040	272.974
8.045	271.663
8.050	273.505
8.055	272.567
8.060	274.456
8.065	272.850
8.070	271.145
8.075	273.803
8.080	276.657
8.085	277.493
8.090	277.535
8.095	274.830
8.100	275.384
8.105	273.629
8.110	273.871
8.115	273.854
8.120	273.509
8.125	271.474
8.130	270.588
8.135	268.046
8.140	266.245
8.145	264.612
8.150	261.666
8.155	259.901
8.160	262.130
8.165	260.939
8.170	259.601
8.175	258.359
8.180	256.825
8.185	259.651
8.190	261.525
8.194	263.719
8.199	261.374
8.204	261.825
8.209	259.820
8.214	262.650
8.219	259.815
8.224	258.857
8.229	257.924
8.234	259.882
8.239	258.500
8.244	261.313
8.249	263.546
8.254	262.470
8.259	263.469
8.264	263.957
8.269	265.154
8.274	264.914
8.279	263.591
8.284	261.730
8.289	261.189
8.294	260.900
8.299	260.261
8.304	260.960
8.309	260.244
8.314	260.523
8.319	257.735
8.324	259.280
8.329	259.155
8.334	259.867
8.339	262.718
8.344	264.565
8.349	263.609
8.354	266.404
8.359	263.770
8.364	260.714
8.369	261.460
8.374	258.773
8.379	259.301
8.384	256.344
8.389	253.571
8.394	251.358
8.399	253.417
8.404	251.406
8.409	250.913
8.414	252.153
8.419	249.195
8.424	246.380
8.429	245.144
8.434	244.748
8.439	245.234
8.444	247.960
8.449	248.943
8.454	249.681
8.459	247.388
8.464	247.514
8.469	246.166
8.474	245.622
8.479	243.433
8.484	245.814
8.489	246.534
8.494	247.978
8.499	245.965
8.504	247.927
8.509	247.247
8.514	248.287
8.519	246.542
8.524	245.953
8.529	248.735
8.534	251.405
8.539	252.187
8.544	253.371
8.549	252.350
8.554	251.454
8.559	250.624
8.564	253.174
8.569	251.459
8.574	254.548
8.579	255.187
8.584	256.349
8.589	258.428
8.594	256.678
8.599	255.391
8.604	252.420
8.609	250.837
8.614	251.287
8.619	254.032
8.624	253.698
8.629	253.880
8.634	251.181
8.639	249.122
8.644	249.898
8.649	251.564
8.654	250.153
8.659	250.048
8.664	252.804
8.669	250.773
8.674	253.143
8.679	254.211
8.684	253.902
8.689	255.054
8.694	254.582
8.699	254.934
8.704	253.306
8.709	253.718
8.714	253.205
8.719	254.676
8.724	254.582
8.729	253.322
8.734	255.223
8.739	256.169
8.744	254.071
8.749	251.353
8.754	248.622
8.759	245.659
8.764	246.913
8.769	245.501
8.774	244.988
8.779	247.775
8.784	244.664
8.789	242.881
8.794	240.249
8.799	238.648
8.804	236.364
8.809	238.365
8.814	236.650
8.819	236.135
8.824	237.568
8.829	236.521
8.834	234.133
8.839	237.233
8.844	239.214
8.849	239.187
8.854	241.467
8.859	238.478
8.864	240.852
8.869	243.989
8.874	245.904
8.879	243.426
8.884	241.975
8.889	243.661
8.894	244.013
8.899	242.262
8.904	242.753
8.909	243.680
8.914	244.028
8.919	243.328
8.924	241.148
8.929	240.200
8.934	239.818
8.939	241.290
8.944	241.549
8.949	243.052
8.954	240.767
8.959	242.433
8.964	240.519
8.969	242.017
8.974	244.386
8.979	246.146
8.984	243.060
8.989	240.128
8.994	241.251
8.999	241.035
9.004	239.516
9.009	239.145
9.014	237.348
9.019	237.944
9.024	238.693
9.029	235.828
9.034	232.848
9.039	229.797
9.044	230.236
9.049	232.872
9.054	235.644
9.059	235.310
9.064	234.335
9.069	232.695
9.074	233.110
9.079	235.113
9.084	232.169
9.089	232.375
9.094	233.022
9.099	234.319
9.104	235.743
9.109	236.378
9.114	235.136
9.119	232.063
9.124	233.552
9.129	231.706
9.134	229.136
9.139	229.631
9.144	232.097
9.149	232.168
9.154	230.957
9.159	232.087
9.164	231.693
9.169	229.580
9.174	227.645
9.179	230.754
9.184	232.910
9.189	234.506
9.194	232.442
9.199	231.075
9.204	233.656
9.209	234.199
9.214	237.127
9.219	236.439
9.224	234.497
9.229	231.507
9.234	230.681
9.239	232.573
9.244	230.878
9.249	232.848
9.254	230.025
9.259	231.377
9.264	233.404
9.269	234.432
9.274	234.415
9.279	234.774
9.284	236.113
9.289	236.420
9.294	234.099
9.299	236.011
9.304	238.443
9.309	237.814
9.314	237.358
9.319	237.501
9.324	239.213
9.329	237.368
9.334	234.883
9.339	234.436
9.344	232.259
9.349	232.324
9.354	233.555
9.359	230.504
9.364	231.851
9.369	233.919
9.374	235.475
9.379	236.846
9.384	234.440
9.389	234.982
9.394	232.005
9.399	231.025
9.404	234.069
9.409	232.763
9.414	235.172
9.419	232.230
9.424	231.830
9.429	231.108
9.434	229.541
9.439	227.102
9.444	226.278
9.449	227.472
9.454	226.783
9.459	229.302
9.464	230.285
9.469	230.038
9.474	230.346
9.479	232.763
9.484	231.654
9.489	229.492
9.494	228.431
9.499	228.864
9.504	226.736
9.509	228.723
9.514	226.903
9.519	227.561
9.524	228.575
9.529	230.483
9.534	231.268
9.539	228.699
9.544	229.481
9.549	229.515
9.554	227.570
9.559	225.791
9.564	226.981
9.569	225.394
9.574	223.642
9.579	222.626
9.584	219.616
9.589	217.877
9.594	215.766
9.599	218.581
9.604	215.688
9.609	212.759
9.614	210.298
9.619	211.289
9.624	213.781
9.629	210.979
9.634	210.404
9.639	208.323
9.644	207.648
9.649	208.360
9.654	209.686
9.659	212.488
9.664	210.001
9.669	211.433
9.674	208.981
9.679	206.851
9.684	203.821
9.689	202.065
9.694	203.271
9.699	200.437
9.704	202.049
9.709	202.035
9.714	199.637
9.719	197.074
9.724	196.576
9.729	196.881
9.734	194.870
9.739	197.671
9.744	195.746
9.749	193.645
9.754	196.028
9.759	196.063
9.764	196.176
9.769	197.095
9.774	196.885
9.779	199.708
9.784	200.418
9.789	199.605
9.794	197.360
9.799	198.368
9.804	198.015
9.809	196.800
9.814	197.370
9.819	196.294
9.824	194.658
9.829	195.011
9.834	193.592
9.839	193.974
9.844	191.123
9.849	193.102
9.854	194.080
9.859	191.287
9.864	190.525
9.869	189.023
9.874	190.862
9.879	193.472
9.884	193.773
9.889	191.918
9.894	194.781
9.899	194.410
9.904	191.697
9.909	194.836
9.914	191.713
9.919	190.463
9.924	193.279
9.929	195.526
9.934	192.452
9.939	195.396
9.944	198.062
9.949	198.406
9.954	200.920
9.959	202.492
9.964	201.947
9.969	201.374
9.974	199.255
9.979	199.953
9.984	197.439
9.989	197.571
9.994	200.524
[truncated: 1 more rows]
