# Supplementary material for: Chemometric Analysis of a Ternary Mixture of Caffeine, Quinic Acid, and Nicotinic Acid by Terahertz Spectroscopy
Source: ACS Omega. 2022 Sep 27;7(40):35783–91. doi: 10.1021/acsomega.2c03808 (PMC9558605; doi:10.1021/acsomega.2c03808)
Supplement: Supplementary file 2 — ao2c03808_si_002.zip [file ao2c03808_si_002.zip › data_and_codes/extended_data/id0-48_run001/fdp-1-3.csv]

0.000	-0.000
0.005	0.552
0.010	0.452
0.015	-0.419
0.020	0.063
0.025	0.854
0.030	0.586
0.035	-0.280
0.040	0.218
0.045	0.990
0.050	3.305
0.055	2.136
0.060	1.469
0.065	3.861
0.070	3.955
0.075	5.641
0.080	5.369
0.085	8.061
0.090	8.451
0.095	9.509
0.100	10.418
0.105	11.529
0.110	10.852
0.115	10.986
0.120	11.647
0.125	12.427
0.130	13.619
0.135	13.908
0.140	13.453
0.145	13.443
0.150	13.416
0.155	13.471
0.160	13.407
0.165	13.661
0.170	14.051
0.175	14.348
0.180	14.440
0.185	14.720
0.190	15.048
0.195	15.106
0.200	15.299
0.205	15.559
0.210	15.672
0.215	15.850
0.220	16.061
0.225	16.491
0.230	16.578
0.235	16.521
0.240	16.678
0.245	17.018
0.250	17.068
0.255	17.331
0.260	17.564
0.265	17.800
0.270	18.064
0.275	18.011
0.280	18.205
0.285	18.448
0.290	18.614
0.295	18.747
0.300	19.121
0.305	19.173
0.310	19.237
0.315	19.406
0.320	19.639
0.325	19.887
0.330	19.996
0.335	20.135
0.340	20.318
0.345	20.563
0.350	20.636
0.355	20.863
0.360	21.045
0.365	21.208
0.370	21.314
0.375	21.485
0.380	21.630
0.385	21.838
0.390	22.034
0.395	22.216
0.400	22.416
0.405	22.530
0.410	22.666
0.415	22.832
0.420	23.065
0.425	23.193
0.430	23.374
0.435	23.602
0.440	23.742
0.445	23.788
0.450	23.980
0.455	24.200
0.460	24.337
0.465	24.506
0.470	24.623
0.475	24.831
0.480	25.023
0.485	25.160
0.490	25.310
0.495	25.535
0.500	25.701
0.505	25.827
0.510	26.015
0.515	26.258
0.520	26.458
0.525	26.579
0.530	26.778
0.535	26.993
0.540	27.248
0.545	27.494
0.550	27.873
0.555	27.052
0.560	27.169
0.565	27.459
0.570	27.738
0.575	27.960
0.580	28.135
0.585	28.294
0.590	28.515
0.595	28.715
0.600	28.894
0.605	29.069
0.610	29.238
0.615	29.437
0.620	29.563
0.625	29.727
0.630	29.932
0.635	30.138
0.640	30.264
0.645	30.442
0.650	30.648
0.655	30.789
0.660	30.965
0.665	31.128
0.670	31.294
0.675	31.456
0.680	31.612
0.685	31.761
0.690	31.959
0.695	32.089
0.700	32.254
0.705	32.461
0.710	32.612
0.715	32.777
0.720	32.972
0.725	33.155
0.730	33.346
0.735	33.537
0.740	33.773
0.745	34.126
0.750	33.655
0.755	33.705
0.760	34.014
0.765	34.225
0.770	34.404
0.775	34.603
0.780	34.792
0.785	34.968
0.790	35.111
0.795	35.268
0.800	35.479
0.805	35.615
0.810	35.754
0.815	35.940
0.820	36.106
0.825	36.247
0.830	36.408
0.835	36.564
0.840	36.750
0.845	36.924
0.850	37.044
0.855	37.229
0.860	37.430
0.865	37.567
0.870	37.743
0.875	37.925
0.880	38.097
0.885	38.252
0.890	38.419
0.895	38.599
0.900	38.779
0.905	38.904
0.910	39.093
0.915	39.258
0.920	39.394
0.925	39.544
0.930	39.738
0.935	39.916
0.940	40.057
0.945	40.215
0.950	40.394
0.955	40.600
0.960	40.747
0.965	40.956
0.970	41.149
0.975	41.348
0.980	41.615
0.985	41.563
0.990	41.481
0.995	41.728
1.000	41.925
1.005	42.137
1.010	42.374
1.015	42.514
1.020	42.693
1.025	42.926
1.030	43.090
1.035	43.240
1.040	43.444
1.045	43.634
1.050	43.818
1.055	44.024
1.060	44.235
1.065	44.487
1.070	44.727
1.075	45.007
1.080	45.393
1.085	45.913
1.090	46.738
1.095	46.795
1.100	43.810
1.105	44.798
1.110	45.195
1.115	44.720
1.120	45.200
1.125	45.621
1.130	45.980
1.135	46.338
1.140	46.710
1.145	47.195
1.150	47.564
1.155	48.127
1.160	47.721
1.165	44.758
1.170	45.731
1.175	46.344
1.180	46.796
1.185	47.131
1.190	47.479
1.195	47.857
1.200	48.286
1.205	48.384
1.210	47.649
1.215	48.100
1.220	48.569
1.225	48.933
1.230	48.141
1.235	48.517
1.240	48.805
1.245	49.060
1.250	49.363
1.255	49.512
1.260	49.717
1.265	49.966
1.270	50.140
1.275	50.288
1.280	50.481
1.285	50.658
1.290	50.859
1.295	51.015
1.300	51.159
1.305	51.409
1.310	51.593
1.315	51.779
1.320	51.902
1.325	52.065
1.330	52.234
1.335	52.426
1.340	52.642
1.345	52.853
1.350	53.019
1.355	53.174
1.360	53.429
1.365	53.608
1.370	53.775
1.375	54.003
1.380	54.245
1.385	54.431
1.390	54.712
1.395	55.043
1.400	55.518
1.405	56.244
1.410	57.331
1.415	59.940
1.420	60.584
1.425	61.010
1.430	61.356
1.435	61.648
1.440	61.845
1.445	62.070
1.450	62.295
1.455	62.509
1.460	62.715
1.465	62.894
1.470	63.114
1.475	63.310
1.480	63.461
1.485	63.656
1.490	63.858
1.495	64.017
1.500	64.185
1.505	64.389
1.510	64.562
1.515	64.743
1.520	64.926
1.525	65.116
1.530	65.341
1.535	65.513
1.540	65.693
1.545	65.901
1.550	66.083
1.555	66.273
1.560	66.508
1.565	66.728
1.570	66.931
1.575	67.166
1.580	67.420
1.585	67.702
1.590	68.012
1.595	68.500
1.600	68.814
1.605	67.502
1.610	67.975
1.615	68.419
1.620	68.816
1.625	69.145
1.630	69.521
1.635	69.933
1.640	70.430
1.645	71.028
1.650	71.941
1.655	73.111
1.660	73.633
1.665	73.831
1.670	74.153
1.675	71.907
1.680	73.637
1.685	74.712
1.690	75.563
1.695	76.308
1.700	77.116
1.705	78.270
1.710	79.716
1.715	81.194
1.720	83.855
1.725	86.679
1.730	87.759
1.735	88.448
1.740	88.988
1.745	89.442
1.750	89.846
1.755	90.282
1.760	90.587
1.765	90.263
1.770	90.618
1.775	90.973
1.780	91.328
1.785	91.721
1.790	92.311
1.795	92.335
1.800	90.963
1.805	91.477
1.810	91.895
1.815	92.211
1.820	92.491
1.825	92.767
1.830	93.016
1.835	93.261
1.840	93.532
1.845	93.820
1.850	94.137
1.855	94.546
1.860	95.284
1.865	95.500
1.870	98.376
1.875	99.501
1.880	100.155
1.885	100.569
1.890	100.937
1.895	101.270
1.900	101.605
1.905	101.964
1.910	102.462
1.915	103.024
1.920	101.074
1.925	101.127
1.930	101.689
1.935	102.114
1.940	102.422
1.945	102.681
1.950	102.929
1.955	103.154
1.960	103.364
1.965	103.578
1.970	103.783
1.975	103.993
1.980	104.198
1.985	104.395
1.990	104.611
1.995	104.813
2.000	105.012
2.005	105.240
2.010	105.499
2.015	105.666
2.020	105.788
2.025	106.072
2.030	106.412
2.035	106.954
2.040	107.018
2.045	105.799
2.050	106.283
2.055	106.670
2.060	106.998
2.065	107.346
2.070	107.857
2.075	107.303
2.080	107.213
2.085	107.585
2.090	107.894
2.095	108.170
2.100	108.425
2.105	108.669
2.110	108.910
2.115	109.173
2.120	109.435
2.125	109.693
2.130	109.982
2.135	110.294
2.140	110.640
2.145	111.040
2.150	111.551
2.155	112.438
2.160	113.382
2.165	111.818
2.170	108.731
2.175	109.975
2.180	110.854
2.185	111.723
2.190	112.902
2.195	112.623
2.200	115.375
2.205	116.901
2.210	118.010
2.215	119.264
2.220	119.131
2.225	121.470
2.230	123.208
2.235	124.114
2.240	124.835
2.245	125.357
2.250	126.006
2.255	127.018
2.260	127.929
2.265	125.412
2.270	122.736
2.275	124.166
2.280	124.973
2.285	125.546
2.290	125.995
2.295	126.368
2.300	126.709
2.305	127.035
2.310	127.338
2.315	127.743
2.320	127.837
2.325	128.132
2.330	128.489
2.335	128.893
2.340	129.568
2.345	129.616
2.350	128.420
2.355	129.081
2.360	129.866
2.365	130.506
2.370	129.025
2.375	129.784
2.380	130.669
2.385	131.841
2.390	133.525
2.395	131.368
2.400	134.145
2.405	135.145
2.410	135.807
2.415	136.329
2.420	136.741
2.425	137.259
2.430	137.352
2.435	137.657
2.440	138.107
2.445	138.611
2.450	139.010
2.455	140.019
2.460	140.842
2.465	138.846
2.470	135.820
2.475	137.078
2.480	137.815
2.485	138.346
2.490	138.762
2.495	139.108
2.500	139.426
2.505	139.706
2.510	139.976
2.515	140.235
2.520	140.484
2.525	140.731
2.530	140.995
2.535	141.222
2.540	141.486
2.545	141.756
2.550	142.000
2.555	142.247
2.560	142.519
2.565	142.918
2.570	142.976
2.575	143.242
2.580	143.573
2.585	143.924
2.590	144.293
2.595	144.695
2.600	145.133
2.605	145.633
2.610	146.222
2.615	146.969
2.620	147.955
2.625	149.436
2.630	150.184
2.635	149.946
2.640	149.792
2.645	150.665
2.650	149.204
2.655	151.674
2.660	153.954
2.665	154.585
2.670	154.774
2.675	155.745
2.680	156.818
2.685	157.658
2.690	155.994
2.695	156.727
2.700	157.368
2.705	157.887
2.710	158.359
2.715	158.766
2.720	159.181
2.725	159.598
2.730	160.023
2.735	160.470
2.740	160.977
2.745	161.455
2.750	162.100
2.755	162.920
2.760	164.297
2.765	165.714
2.770	166.982
2.775	166.315
2.780	163.351
2.785	160.586
2.790	162.574
2.795	163.987
2.800	165.010
2.805	165.773
2.810	166.395
2.815	166.914
2.820	167.383
2.825	167.793
2.830	168.177
2.835	168.520
2.840	168.908
2.845	169.249
2.850	169.590
2.855	169.973
2.860	170.366
2.865	170.816
2.870	171.409
2.875	172.426
2.880	172.945
2.885	171.583
2.890	174.715
2.895	175.981
2.900	176.757
2.905	177.377
2.910	177.906
2.915	178.317
2.920	178.778
2.925	179.208
2.930	179.669
2.935	180.134
2.940	180.626
2.945	181.209
2.950	181.905
2.955	182.904
2.960	184.291
2.965	185.677
2.970	186.794
2.975	186.329
2.980	183.319
2.985	185.538
2.990	187.173
2.995	188.860
3.000	190.713
3.005	192.576
3.010	193.273
3.015	194.749
3.020	194.375
3.025	191.583
3.030	194.262
3.035	196.280
3.040	197.950
3.045	198.835
3.050	195.714
3.055	197.096
3.060	198.078
3.065	198.781
3.070	199.389
3.075	199.942
3.080	200.379
3.085	200.801
3.090	201.257
3.095	201.611
3.100	202.066
3.105	202.576
3.110	203.060
3.115	203.671
3.120	204.519
3.125	205.388
3.130	206.368
3.135	205.559
3.140	203.333
3.145	206.326
3.150	208.047
3.155	209.644
3.160	211.234
3.165	212.398
3.170	209.312
3.175	206.440
3.180	208.352
3.185	207.405
3.190	208.370
3.195	209.288
3.200	209.960
3.205	210.541
3.210	211.436
3.215	210.802
3.220	211.299
3.225	212.281
3.230	212.773
3.235	215.209
3.240	217.072
3.245	217.840
3.250	218.322
3.255	218.764
3.260	219.090
3.265	219.401
3.270	219.762
3.275	220.056
3.280	220.314
3.285	220.562
3.290	220.840
3.295	221.177
3.300	221.463
3.305	221.836
3.310	222.149
3.315	222.684
3.320	223.337
3.325	224.225
3.330	223.928
3.335	226.687
3.340	224.251
3.345	225.699
3.350	226.908
3.355	227.581
3.360	228.154
3.365	228.504
3.370	228.929
3.375	229.256
3.380	229.512
3.385	229.781
3.390	230.065
3.395	230.255
3.400	230.553
3.405	230.713
3.410	231.020
3.415	231.168
3.420	231.394
3.425	231.695
3.430	231.894
3.435	232.024
3.440	232.172
3.445	232.494
3.450	232.759
3.455	232.974
3.460	233.352
3.465	233.571
3.470	233.799
3.475	233.959
3.480	234.258
3.485	234.601
3.490	234.813
3.495	235.594
3.500	234.948
3.505	234.865
3.510	235.539
3.515	235.533
3.520	235.861
3.525	236.266
3.530	236.825
3.535	237.777
3.540	238.370
3.545	241.472
3.550	242.436
3.555	243.058
3.560	243.426
3.565	243.983
3.570	244.510
3.575	245.041
3.580	245.512
3.585	246.167
3.590	247.139
3.595	248.704
3.600	249.409
3.605	246.896
3.610	244.167
3.615	246.568
3.620	244.219
3.625	245.344
3.630	246.500
3.635	247.784
3.640	249.392
3.645	250.891
3.650	253.926
3.655	253.829
3.660	251.429
3.665	254.059
3.670	251.148
3.675	253.108
3.680	255.091
3.685	255.719
3.690	257.118
3.695	256.725
3.700	256.845
3.705	257.663
3.710	258.234
3.715	258.742
3.720	259.370
3.725	259.603
3.730	259.906
3.735	260.225
3.740	260.809
3.745	260.952
3.750	261.425
3.755	261.946
3.760	262.267
3.765	262.921
3.770	263.275
3.775	264.155
3.780	264.835
3.785	265.511
3.790	266.863
3.795	267.710
3.800	266.059
3.805	263.338
3.810	262.410
3.815	264.470
3.820	267.175
3.825	269.465
3.830	271.401
3.835	272.426
3.840	273.328
3.845	274.209
3.850	274.999
3.855	275.767
3.860	274.877
3.865	275.673
3.870	276.302
3.875	276.710
3.880	277.071
3.885	277.639
3.890	277.976
3.895	278.340
3.900	278.771
3.905	279.223
3.910	279.469
3.915	279.755
3.920	280.479
3.925	281.110
3.930	280.569
3.935	280.891
3.940	281.890
3.945	282.877
3.950	283.385
3.955	282.580
3.960	280.747
3.965	283.325
3.970	284.198
3.975	286.055
3.980	287.774
3.985	285.194
3.990	282.775
3.995	283.664
4.000	284.233
4.005	285.946
4.010	284.960
4.015	286.290
4.020	287.046
4.025	287.483
4.030	287.428
4.035	288.278
4.040	288.259
4.045	289.188
4.050	289.323
4.055	290.103
4.060	289.353
4.065	289.931
4.070	290.131
4.075	290.762
4.080	290.940
4.085	291.039
4.090	291.477
4.095	291.728
4.100	292.038
4.105	292.625
4.110	292.751
4.115	293.205
4.120	293.955
4.125	294.176
4.130	294.708
4.135	294.871
4.140	295.459
4.145	295.952
4.150	297.168
4.155	299.067
4.160	301.111
4.165	303.940
4.170	306.486
4.175	308.588
4.180	309.361
4.185	311.511
4.190	313.603
4.195	315.192
4.200	314.287
4.205	316.143
4.210	318.063
4.215	319.152
4.220	321.698
4.225	318.766
4.230	321.421
4.235	324.043
4.240	325.500
4.245	328.241
4.250	331.058
4.255	331.587
4.260	332.390
4.265	333.241
4.270	333.782
4.275	333.618
4.280	334.408
4.285	334.800
4.290	334.981
4.295	335.069
4.300	335.623
4.305	335.639
4.310	336.263
4.315	336.625
4.320	336.603
4.325	337.391
4.330	337.682
4.335	337.282
4.340	337.611
4.345	338.455
4.350	338.380
4.355	338.622
4.360	338.739
4.365	339.107
4.370	339.231
4.375	340.059
4.380	340.438
4.385	340.765
4.390	340.533
4.395	341.292
4.400	341.700
4.405	341.826
4.410	342.565
4.415	342.909
4.420	342.805
4.425	343.219
4.430	343.829
4.435	344.837
4.440	344.514
4.445	345.987
4.450	346.502
4.455	346.392
4.460	347.135
4.465	344.614
4.470	344.455
4.475	341.470
4.480	342.230
4.485	340.612
4.490	340.008
4.495	341.314
4.500	341.663
4.505	339.215
4.510	338.549
4.515	339.502
4.520	339.635
4.525	337.940
4.530	339.950
4.535	342.084
4.540	342.804
4.545	340.699
4.550	343.126
4.555	343.697
4.560	345.979
4.565	348.105
4.570	348.901
4.575	349.790
4.580	350.113
4.585	351.834
4.590	352.489
4.595	354.607
4.600	353.236
4.605	352.189
4.610	349.057
4.615	352.067
4.620	354.029
4.625	355.028
4.630	352.183
4.635	350.776
4.640	351.517
4.645	352.582
4.650	352.361
4.655	352.804
4.660	353.611
4.665	354.465
4.670	354.677
4.675	354.309
4.680	354.541
4.685	355.964
4.690	355.592
4.695	356.679
4.700	356.512
4.705	355.279
4.710	357.686
4.715	358.657
4.720	360.509
4.725	360.024
4.730	357.880
4.735	355.295
4.740	355.705
4.745	352.928
4.750	355.841
4.755	358.094
4.760	358.480
4.765	358.538
4.770	358.777
4.775	361.427
4.780	362.568
4.785	363.373
4.790	363.707
4.795	364.161
4.800	363.604
4.805	364.748
4.810	365.983
4.815	365.908
4.820	364.850
4.825	364.472
4.830	366.122
4.835	366.479
4.840	367.305
4.845	366.119
4.850	367.575
4.855	366.996
4.860	367.904
4.865	368.185
4.870	367.601
4.875	367.574
4.880	365.849
4.885	368.893
4.890	371.981
4.895	369.191
4.900	369.813
4.905	369.927
4.910	370.844
4.915	370.600
4.920	371.719
4.925	372.120
4.930	374.372
4.935	371.683
4.940	370.049
4.945	372.475
4.950	370.844
4.955	372.908
4.960	374.668
4.965	374.760
4.970	373.653
4.975	374.568
4.980	374.019
4.985	374.360
4.990	373.031
4.995	374.999
5.000	375.456
5.005	376.660
5.010	379.388
5.015	377.084
5.020	375.155
5.025	373.568
5.030	375.105
5.035	374.024
5.040	375.737
5.045	376.075
5.050	376.963
5.055	377.388
5.060	377.471
5.065	377.331
5.070	378.715
5.075	379.447
5.080	380.401
5.085	381.330
5.090	382.200
5.095	383.701
5.100	381.502
5.105	381.485
5.110	378.380
5.115	376.181
5.120	375.841
5.125	376.822
5.130	376.989
5.135	378.200
5.140	380.826
5.145	380.892
5.150	383.389
5.155	380.530
5.160	377.752
5.165	378.669
5.170	379.943
5.175	381.083
5.180	379.955
5.185	381.039
5.190	381.796
5.195	382.885
5.200	382.586
5.205	385.572
5.210	387.206
5.215	385.425
5.220	384.892
5.225	387.485
5.230	388.795
5.235	389.418
5.240	388.541
5.245	390.127
5.250	390.226
5.255	390.080
5.260	390.341
5.265	392.164
5.270	393.852
5.275	392.456
5.280	392.120
5.285	393.250
5.290	390.509
5.295	390.517
5.300	389.407
5.305	388.386
5.310	391.414
5.315	392.050
5.320	394.876
5.325	397.246
5.330	399.223
5.335	398.641
5.340	400.445
5.345	403.168
5.350	403.116
5.355	404.936
5.360	404.105
5.365	404.423
5.370	405.804
5.375	407.766
5.380	406.526
5.385	406.448
5.390	405.181
5.395	402.045
5.400	402.264
5.405	402.148
5.410	402.054
5.415	403.376
5.420	404.003
5.425	403.388
5.430	405.226
5.435	406.444
5.440	407.073
5.445	407.554
5.450	405.849
5.455	407.823
5.460	408.796
5.465	408.681
5.470	410.507
5.475	411.715
5.480	411.468
5.485	411.849
5.490	408.836
5.495	407.288
5.500	408.021
5.505	407.915
5.510	405.926
5.515	407.128
5.520	407.371
5.525	407.666
5.530	406.172
5.535	408.279
5.540	409.212
5.545	409.378
5.550	408.835
5.555	409.149
5.560	410.203
5.565	410.111
5.570	410.793
5.575	409.053
5.580	411.404
5.585	410.616
5.590	411.709
5.595	411.606
5.600	412.949
5.605	413.855
5.610	411.423
5.615	413.931
5.620	414.222
5.625	413.946
5.630	414.991
5.635	415.659
5.640	418.745
5.645	417.028
5.650	418.985
5.655	421.184
5.660	419.827
5.665	419.621
5.670	419.861
5.675	422.627
5.680	420.385
5.685	419.184
5.690	420.693
5.695	417.657
5.700	415.188
5.705	417.235
5.710	415.687
5.715	418.228
5.720	418.942
5.725	421.856
5.730	419.534
5.735	422.670
5.740	422.604
5.745	425.415
5.750	424.713
5.755	422.928
5.760	420.713
5.765	420.314
5.770	421.362
5.775	418.774
5.780	416.420
5.785	413.693
5.790	412.770
5.795	410.422
5.800	413.281
5.805	411.353
5.810	409.377
5.815	410.395
5.820	410.833
5.825	410.972
5.830	412.103
5.835	409.235
5.840	407.593
5.845	409.421
5.850	407.266
5.855	405.077
5.860	406.599
5.865	405.904
5.870	406.502
5.875	409.021
5.880	408.161
5.885	406.492
5.890	407.602
5.895	406.211
5.900	408.620
5.905	408.389
5.910	409.097
5.915	410.348
5.920	409.249
5.925	410.933
5.930	412.933
5.935	415.115
5.940	414.822
5.945	417.950
5.950	417.444
5.955	417.230
5.960	417.894
5.965	417.764
5.970	418.233
5.975	418.618
5.980	415.942
5.985	414.748
5.990	415.523
5.995	413.375
6.000	415.543
6.005	415.155
6.010	414.842
6.015	416.349
6.020	414.566
6.025	416.860
6.030	417.745
6.035	418.152
6.040	419.961
6.045	416.865
6.050	416.112
6.055	417.476
6.060	415.277
6.065	414.302
6.070	415.989
6.075	414.702
6.080	415.670
6.085	412.955
6.090	415.064
6.095	416.659
6.100	418.796
6.105	420.577
6.110	420.973
6.115	423.227
6.120	420.363
6.125	419.421
6.130	418.488
6.135	418.875
6.140	420.639
6.145	420.950
6.150	421.309
6.155	424.305
6.160	425.369
6.165	423.074
6.170	422.064
6.175	423.997
6.180	423.940
6.185	426.041
6.190	426.968
6.195	428.718
6.200	427.522
6.205	428.315
6.210	430.565
6.215	429.873
6.220	432.047
6.225	430.860
6.230	431.003
6.235	431.867
6.240	431.664
6.245	430.958
6.250	429.537
6.255	431.875
6.260	429.954
6.265	426.994
6.270	426.301
6.275	424.029
6.280	421.860
6.285	422.304
6.290	422.321
6.295	423.923
6.300	424.057
6.305	422.346
6.310	421.494
6.315	418.941
6.320	416.986
6.325	416.915
6.330	417.201
6.335	419.423
6.340	419.136
6.345	417.066
6.350	414.684
6.355	412.902
6.360	412.409
6.365	415.477
6.370	414.834
6.375	415.690
6.380	412.825
6.385	414.428
6.390	417.221
6.395	414.905
6.400	413.178
6.405	411.588
6.410	410.014
6.415	409.454
6.420	411.273
6.425	413.457
6.430	415.062
6.435	417.745
6.440	415.585
6.445	414.605
6.450	416.981
6.455	418.064
6.460	420.336
6.465	419.654
6.470	416.896
6.475	416.714
6.480	415.529
6.485	412.731
6.490	415.779
6.495	414.831
6.500	414.943
6.505	414.141
6.510	414.562
6.515	414.027
6.520	414.071
6.525	416.206
6.530	415.864
6.535	413.401
6.540	413.579
6.545	412.014
6.550	412.093
6.555	411.511
6.560	413.776
6.565	412.069
6.570	412.725
6.575	410.206
6.580	409.084
6.585	412.216
6.590	412.564
6.595	414.049
6.600	411.234
6.605	413.041
6.610	413.189
6.615	415.428
6.620	415.992
6.625	413.539
6.630	411.008
6.635	411.282
6.640	410.501
6.645	413.217
6.650	413.442
6.655	413.643
6.660	413.209
6.665	412.564
6.670	410.702
6.675	410.507
6.680	409.402
6.685	409.981
6.690	407.817
6.695	406.909
6.700	405.922
6.705	403.108
6.710	400.588
6.715	397.544
6.720	395.258
6.725	393.044
6.730	393.209
6.735	393.067
6.740	390.134
6.745	388.359
6.750	388.866
6.755	390.531
6.760	388.996
6.765	387.678
6.770	389.773
6.775	392.289
6.780	390.894
6.785	392.685
6.790	390.955
6.795	388.019
6.800	388.623
6.805	386.226
6.810	385.496
6.815	385.502
6.820	387.396
6.825	385.409
6.830	382.764
6.835	381.986
6.840	380.311
6.845	381.208
6.850	378.742
6.855	380.345
6.860	380.451
6.865	383.588
6.870	383.640
6.875	385.977
6.880	384.676
6.885	387.369
6.890	388.756
6.895	389.866
6.900	388.275
6.905	387.060
6.910	388.526
6.915	387.428
6.920	385.026
6.925	387.002
6.930	385.863
6.935	384.099
6.940	383.007
6.945	383.360
6.950	383.794
6.955	386.763
6.960	385.573
6.965	384.455
6.970	386.417
6.975	385.293
6.980	388.173
6.985	389.931
6.990	387.525
6.995	385.011
7.000	385.357
7.005	383.885
7.010	386.816
7.015	387.028
7.020	388.813
7.025	389.218
7.030	386.589
7.035	388.982
7.040	389.447
7.045	392.195
7.050	389.731
7.055	388.190
7.060	385.242
7.065	383.275
7.070	385.094
7.075	386.209
7.080	384.149
7.085	386.616
7.090	389.729
7.095	391.241
7.100	393.961
7.105	395.397
7.110	395.245
7.115	395.309
7.120	395.677
7.125	396.560
7.130	396.695
7.135	398.302
7.140	397.705
7.145	395.279
7.150	396.973
7.155	395.474
7.160	396.843
7.165	398.816
7.170	396.822
7.175	397.729
7.180	398.854
7.185	398.312
7.190	395.222
7.195	396.132
7.200	398.452
7.205	401.524
7.210	398.856
7.215	396.157
7.220	396.658
7.225	395.768
7.230	394.331
7.235	392.543
7.240	393.207
7.245	392.745
7.250	393.299
7.255	393.540
7.260	393.943
7.265	392.029
7.270	392.431
7.275	394.838
7.280	396.893
7.285	397.949
7.290	398.972
7.295	400.312
7.300	402.870
7.305	401.799
7.310	403.736
7.315	403.152
7.320	402.238
7.325	401.872
7.330	402.137
7.335	401.204
7.340	399.926
7.345	401.192
7.350	402.951
7.355	403.648
7.360	406.096
7.365	404.341
7.370	401.694
7.375	403.074
7.380	404.757
7.385	404.101
7.390	401.327
7.395	401.277
7.400	398.207
7.405	400.297
7.410	400.316
7.415	403.136
7.420	402.817
7.425	400.888
7.430	399.679
7.435	402.299
7.440	402.222
7.445	399.550
7.450	398.260
7.455	398.017
7.460	397.490
7.465	397.774
7.470	394.706
7.475	397.574
7.480	397.833
7.485	394.994
7.490	397.409
7.495	394.842
7.500	394.482
7.505	392.145
7.510	394.661
7.515	394.737
7.520	394.852
7.525	397.056
7.530	398.012
7.535	395.304
7.540	392.428
7.545	390.119
7.550	391.767
7.555	393.737
7.560	393.731
7.565	392.337
7.570	395.368
7.575	394.364
7.580	393.490
7.585	390.774
7.590	393.475
7.595	390.338
7.600	389.468
7.605	392.134
7.610	390.055
7.615	388.220
7.620	389.946
7.625	387.969
7.630	385.576
7.635	382.864
7.640	384.830
7.645	381.830
7.650	379.955
7.655	378.566
7.660	379.525
7.665	376.971
7.670	375.128
7.675	374.618
7.680	376.222
7.685	374.478
7.690	373.185
7.695	371.820
7.700	371.732
7.705	374.000
7.710	373.789
7.715	373.789
7.720	374.099
7.725	376.540
7.730	378.469
7.735	375.542
7.740	372.510
7.745	371.616
7.750	371.072
7.755	368.609
7.760	366.647
7.765	367.312
7.770	369.802
7.775	371.608
7.780	373.129
7.785	371.419
7.790	368.623
7.795	366.634
7.800	369.502
7.805	368.659
7.810	368.943
7.815	371.956
7.820	374.670
7.825	373.644
7.830	375.705
7.835	376.266
7.840	377.976
7.845	380.852
7.850	378.941
7.855	377.741
7.860	377.504
7.865	377.126
7.870	375.138
7.875	372.322
7.880	371.079
7.885	369.006
7.890	372.038
7.895	373.649
7.900	372.265
7.905	373.507
7.910	376.501
7.915	376.213
7.920	377.497
7.925	374.388
7.930	374.894
7.935	372.476
7.940	369.534
7.945	368.947
7.950	366.218
7.955	368.191
7.960	366.308
7.965	368.186
7.970	369.772
7.975	367.518
7.980	365.563
7.985	364.119
7.990	363.133
7.995	362.175
8.000	363.581
8.005	360.578
8.010	361.991
8.015	359.432
8.020	359.372
8.025	356.629
8.030	357.944
8.035	357.681
8.040	355.628
8.045	356.564
8.050	356.919
8.055	354.608
8.060	355.874
8.065	353.182
8.070	355.632
8.075	353.995
8.080	351.415
8.085	351.481
8.090	348.394
8.095	351.086
8.100	353.031
8.105	355.942
8.110	353.101
8.115	351.337
8.120	350.432
8.125	347.833
8.130	350.964
8.135	347.996
8.140	347.067
8.145	344.976
8.150	347.802
8.155	346.851
8.160	345.091
8.165	343.028
8.170	346.055
8.175	346.125
8.180	344.581
8.185	344.193
8.190	341.645
8.194	342.449
8.199	344.982
8.204	346.050
8.209	345.424
8.214	348.433
8.219	349.899
8.224	351.761
8.229	354.056
8.234	353.471
8.239	353.755
8.244	353.271
8.249	354.855
8.254	352.566
8.259	353.738
8.264	353.432
8.269	352.118
8.274	351.262
8.279	353.243
8.284	352.970
8.289	355.074
8.294	354.436
8.299	355.189
8.304	356.815
8.309	356.013
8.314	353.028
8.319	352.739
8.324	354.264
8.329	352.536
8.334	352.714
8.339	352.251
8.344	354.709
8.349	357.211
8.354	359.107
8.359	357.413
8.364	356.118
8.369	353.418
8.374	350.612
8.379	349.475
8.384	349.837
8.389	347.685
8.394	348.283
8.399	348.929
8.404	348.660
8.409	348.310
8.414	346.528
8.419	345.016
8.424	343.893
8.429	343.127
8.434	342.860
8.439	344.290
8.444	344.221
8.449	346.679
8.454	347.558
8.459	348.747
8.464	348.383
8.469	349.305
8.474	351.735
8.479	353.469
8.484	354.186
8.489	355.007
8.494	353.568
8.499	352.271
8.504	351.898
8.509	351.006
8.514	349.698
8.519	347.840
8.524	346.635
8.529	348.171
8.534	350.508
8.539	349.508
8.544	351.626
8.549	352.557
8.554	351.315
8.559	351.194
8.564	349.781
8.569	348.596
8.574	350.709
8.579	351.493
8.584	350.380
8.589	347.629
8.594	348.038
8.599	346.523
8.604	345.109
8.609	345.293
8.614	343.146
8.619	342.819
8.624	344.802
8.629	346.434
8.634	344.725
8.639	343.832
8.644	340.699
8.649	337.568
8.654	338.089
8.659	337.692
8.664	336.212
8.669	339.312
8.674	336.650
8.679	336.869
8.684	339.780
8.689	340.941
8.694	342.776
8.699	345.904
8.704	348.520
8.709	351.010
8.714	350.260
8.719	347.939
8.724	348.039
8.729	350.865
8.734	351.335
8.739	353.132
8.744	354.107
8.749	351.395
8.754	352.274
8.759	353.952
8.764	352.516
8.769	350.893
8.774	352.189
8.779	352.733
8.784	351.288
8.789	349.255
8.794	348.993
8.799	348.865
8.804	347.767
8.809	347.042
8.814	349.999
8.819	350.082
8.824	348.178
8.829	347.164
8.834	344.243
8.839	342.400
8.844	345.412
8.849	344.200
8.854	341.669
8.859	339.934
8.864	341.838
8.869	343.602
8.874	341.018
8.879	338.793
8.884	337.939
8.889	339.463
8.894	341.930
8.899	342.793
8.904	343.269
8.909	340.191
8.914	337.186
8.919	339.973
8.924	340.694
8.929	341.011
8.934	343.155
8.939	341.643
8.944	343.870
8.949	344.964
8.954	344.283
8.959	344.959
8.964	343.935
8.969	346.934
8.974	347.049
8.979	344.215
8.984	343.502
8.989	340.478
8.994	339.663
8.999	339.947
9.004	338.743
9.009	335.777
9.014	333.838
9.019	333.673
9.024	331.634
9.029	329.181
9.034	329.946
9.039	328.886
9.044	331.731
9.049	330.133
9.054	330.593
9.059	328.644
9.064	327.273
9.069	325.123
9.074	326.113
9.079	329.051
9.084	328.364
9.089	330.868
9.094	333.668
9.099	335.843
9.104	332.984
9.109	330.673
9.114	328.179
9.119	329.968
9.124	332.249
9.129	332.975
9.134	330.404
9.139	329.135
9.144	329.434
9.149	331.975
9.154	329.998
9.159	328.376
9.164	326.682
9.169	328.159
9.174	329.377
9.179	328.420
9.184	329.217
9.189	330.994
9.194	329.878
9.199	330.832
9.204	328.837
9.209	325.862
9.214	326.615
9.219	326.666
9.224	329.729
9.229	329.327
9.234	330.588
9.239	327.738
9.244	326.163
9.249	326.739
9.254	326.879
9.259	326.241
9.264	324.365
9.269	326.406
9.274	326.195
9.279	327.173
9.284	325.797
9.289	325.558
9.294	327.862
9.299	326.364
9.304	328.259
9.309	330.368
9.314	332.677
9.319	330.652
9.324	330.622
9.329	332.190
9.334	332.209
9.339	331.648
9.344	332.105
9.349	334.949
9.354	336.433
9.359	336.688
9.364	337.169
9.369	338.205
9.374	340.661
9.379	338.732
9.384	340.532
9.389	340.428
9.394	340.382
9.399	339.341
9.404	337.815
9.409	336.272
9.414	334.609
9.419	335.204
9.424	337.268
9.429	335.132
9.434	337.854
9.439	340.875
9.444	340.133
9.449	337.686
9.454	339.030
9.459	339.505
9.464	342.424
9.469	340.352
9.474	339.911
9.479	338.834
9.484	341.612
9.489	340.866
9.494	342.266
9.499	340.752
9.504	340.261
9.509	340.329
9.514	337.652
9.519	335.151
9.524	334.726
9.529	335.771
9.534	338.790
9.539	339.276
9.544	339.782
9.549	342.040
9.554	343.807
9.559	342.971
9.564	340.330
9.569	342.733
9.574	340.139
9.579	338.798
9.584	337.821
9.589	335.651
9.594	333.157
9.599	334.127
9.604	334.785
9.609	331.787
9.614	330.958
9.619	331.681
9.624	331.203
9.629	334.063
9.634	333.236
9.639	334.661
9.644	334.766
9.649	334.334
9.654	336.254
9.659	337.415
9.664	336.589
9.669	336.658
9.674	337.997
9.679	335.619
9.684	336.153
9.689	333.266
9.694	335.204
9.699	337.184
9.704	338.330
9.709	339.950
9.714	339.803
9.719	340.032
9.724	339.679
9.729	337.440
9.734	339.061
9.739	337.564
9.744	335.708
9.749	336.979
9.754	334.264
9.759	334.115
9.764	332.830
9.769	335.840
9.774	337.065
9.779	336.187
9.784	336.323
9.789	337.076
9.794	336.187
9.799	339.185
9.804	340.643
9.809	340.445
9.814	342.856
9.819	343.583
9.824	346.502
9.829	344.428
9.834	347.215
9.839	349.253
9.844	352.327
9.849	354.766
9.854	357.745
9.859	358.751
9.864	356.595
9.869	355.190
9.874	355.963
9.879	356.100
9.884	358.388
9.889	357.505
9.894	359.471
9.899	361.671
9.904	359.179
9.909	360.360
9.914	358.135
9.919	359.958
9.924	362.809
9.929	364.043
9.934	366.890
9.939	364.366
9.944	364.809
9.949	367.533
9.954	368.660
9.959	367.822
9.964	367.166
9.969	365.597
9.974	367.555
9.979	370.274
9.984	368.049
9.989	365.914
9.994	363.805
[truncated: 1 more rows]
