# Supplementary material for: Chemometric Analysis of a Ternary Mixture of Caffeine, Quinic Acid, and Nicotinic Acid by Terahertz Spectroscopy
Source: ACS Omega. 2022 Sep 27;7(40):35783–91. doi: 10.1021/acsomega.2c03808 (PMC9558605; doi:10.1021/acsomega.2c03808)
Supplement: Supplementary file 2 — ao2c03808_si_002.zip [file ao2c03808_si_002.zip › data_and_codes/extended_data/id0-48_run001/fdp-1-4.csv]

0.000	-0.000
0.005	0.436
0.010	0.219
0.015	-0.751
0.020	0.405
0.025	0.529
0.030	0.298
0.035	-0.560
0.040	-0.085
0.045	0.842
0.050	3.167
0.055	2.046
0.060	2.799
0.065	3.762
0.070	4.020
0.075	4.764
0.080	4.922
0.085	4.113
0.090	1.964
0.095	2.261
0.100	3.592
0.105	5.343
0.110	4.678
0.115	4.885
0.120	5.747
0.125	6.618
0.130	7.664
0.135	8.111
0.140	7.764
0.145	8.063
0.150	8.246
0.155	8.457
0.160	8.487
0.165	8.685
0.170	9.001
0.175	9.346
0.180	9.358
0.185	9.524
0.190	9.916
0.195	10.036
0.200	10.289
0.205	10.565
0.210	10.770
0.215	11.078
0.220	11.352
0.225	11.847
0.230	12.008
0.235	12.034
0.240	12.187
0.245	12.566
0.250	12.645
0.255	12.898
0.260	13.146
0.265	13.430
0.270	13.763
0.275	13.751
0.280	13.981
0.285	14.285
0.290	14.515
0.295	14.710
0.300	15.118
0.305	15.196
0.310	15.288
0.315	15.507
0.320	15.779
0.325	16.064
0.330	16.200
0.335	16.376
0.340	16.625
0.345	16.940
0.350	17.067
0.355	17.344
0.360	17.584
0.365	17.809
0.370	17.973
0.375	18.180
0.380	18.371
0.385	18.621
0.390	18.857
0.395	19.078
0.400	19.312
0.405	19.461
0.410	19.629
0.415	19.829
0.420	20.106
0.425	20.272
0.430	20.491
0.435	20.765
0.440	20.956
0.445	21.061
0.450	21.301
0.455	21.579
0.460	21.771
0.465	21.995
0.470	22.164
0.475	22.422
0.480	22.664
0.485	22.846
0.490	23.035
0.495	23.303
0.500	23.507
0.505	23.666
0.510	23.889
0.515	24.167
0.520	24.402
0.525	24.558
0.530	24.794
0.535	25.048
0.540	25.343
0.545	25.627
0.550	26.048
0.555	25.322
0.560	25.491
0.565	25.824
0.570	26.151
0.575	26.423
0.580	26.647
0.585	26.857
0.590	27.125
0.595	27.370
0.600	27.591
0.605	27.808
0.610	28.011
0.615	28.248
0.620	28.409
0.625	28.609
0.630	28.846
0.635	29.085
0.640	29.246
0.645	29.459
0.650	29.704
0.655	29.884
0.660	30.103
0.665	30.308
0.670	30.524
0.675	30.732
0.680	30.940
0.685	31.138
0.690	31.385
0.695	31.567
0.700	31.778
0.705	32.033
0.710	32.226
0.715	32.434
0.720	32.665
0.725	32.887
0.730	33.112
0.735	33.336
0.740	33.603
0.745	33.983
0.750	33.575
0.755	33.665
0.760	34.004
0.765	34.247
0.770	34.466
0.775	34.703
0.780	34.935
0.785	35.154
0.790	35.347
0.795	35.549
0.800	35.807
0.805	35.991
0.810	36.178
0.815	36.411
0.820	36.623
0.825	36.806
0.830	37.009
0.835	37.206
0.840	37.429
0.845	37.639
0.850	37.795
0.855	38.013
0.860	38.248
0.865	38.421
0.870	38.630
0.875	38.848
0.880	39.059
0.885	39.254
0.890	39.464
0.895	39.688
0.900	39.915
0.905	40.092
0.910	40.333
0.915	40.549
0.920	40.736
0.925	40.939
0.930	41.181
0.935	41.408
0.940	41.595
0.945	41.797
0.950	42.018
0.955	42.263
0.960	42.447
0.965	42.692
0.970	42.923
0.975	43.156
0.980	43.454
0.985	43.449
0.990	43.422
0.995	43.704
1.000	43.942
1.005	44.195
1.010	44.477
1.015	44.664
1.020	44.891
1.025	45.172
1.030	45.388
1.035	45.588
1.040	45.842
1.045	46.081
1.050	46.312
1.055	46.563
1.060	46.816
1.065	47.107
1.070	47.383
1.075	47.697
1.080	48.111
1.085	48.648
1.090	49.480
1.095	49.657
1.100	46.795
1.105	47.783
1.110	48.206
1.115	47.808
1.120	48.314
1.125	48.767
1.130	49.161
1.135	49.557
1.140	49.966
1.145	50.482
1.150	50.887
1.155	51.480
1.160	51.297
1.165	48.398
1.170	49.370
1.175	50.003
1.180	50.479
1.185	50.842
1.190	51.220
1.195	51.624
1.200	52.072
1.205	52.197
1.210	51.559
1.215	52.026
1.220	52.516
1.225	52.905
1.230	52.207
1.235	52.610
1.240	52.929
1.245	53.218
1.250	53.564
1.255	53.750
1.260	53.998
1.265	54.289
1.270	54.506
1.275	54.697
1.280	54.933
1.285	55.153
1.290	55.388
1.295	55.586
1.300	55.764
1.305	56.052
1.310	56.269
1.315	56.490
1.320	56.647
1.325	56.851
1.330	57.051
1.335	57.276
1.340	57.529
1.345	57.774
1.350	57.978
1.355	58.169
1.360	58.464
1.365	58.682
1.370	58.894
1.375	59.160
1.380	59.446
1.385	59.675
1.390	59.995
1.395	60.360
1.400	60.860
1.405	61.595
1.410	62.680
1.415	65.542
1.420	66.190
1.425	66.640
1.430	67.015
1.435	67.338
1.440	67.565
1.445	67.826
1.450	68.084
1.455	68.333
1.460	68.574
1.465	68.789
1.470	69.049
1.475	69.284
1.480	69.480
1.485	69.718
1.490	69.965
1.495	70.169
1.500	70.382
1.505	70.632
1.510	70.850
1.515	71.073
1.520	71.301
1.525	71.531
1.530	71.795
1.535	72.004
1.540	72.220
1.545	72.467
1.550	72.684
1.555	72.906
1.560	73.175
1.565	73.432
1.570	73.669
1.575	73.939
1.580	74.230
1.585	74.547
1.590	74.894
1.595	75.409
1.600	75.738
1.605	74.587
1.610	75.089
1.615	75.560
1.620	75.992
1.625	76.360
1.630	76.769
1.635	77.213
1.640	77.735
1.645	78.349
1.650	79.263
1.655	80.444
1.660	81.021
1.665	81.340
1.670	81.921
1.675	79.816
1.680	81.469
1.685	82.553
1.690	83.418
1.695	84.173
1.700	84.993
1.705	86.134
1.710	87.533
1.715	89.292
1.720	86.164
1.725	88.713
1.730	89.799
1.735	90.511
1.740	91.084
1.745	91.571
1.750	92.010
1.755	92.478
1.760	92.816
1.765	92.564
1.770	92.948
1.775	93.333
1.780	93.717
1.785	94.139
1.790	94.747
1.795	94.816
1.800	93.584
1.805	94.113
1.810	94.559
1.815	94.910
1.820	95.232
1.825	95.555
1.830	95.851
1.835	96.137
1.840	96.456
1.845	96.791
1.850	97.148
1.855	97.596
1.860	98.348
1.865	98.627
1.870	101.723
1.875	102.840
1.880	103.510
1.885	103.955
1.890	104.354
1.895	104.719
1.900	105.077
1.905	105.470
1.910	105.990
1.915	106.594
1.920	104.827
1.925	104.877
1.930	105.463
1.935	105.924
1.940	106.277
1.945	106.579
1.950	106.878
1.955	107.153
1.960	107.406
1.965	107.668
1.970	107.919
1.975	108.171
1.980	108.421
1.985	108.663
1.990	108.917
1.995	109.162
2.000	109.396
2.005	109.661
2.010	109.959
2.015	110.167
2.020	110.324
2.025	110.641
2.030	111.005
2.035	111.584
2.040	111.676
2.045	110.593
2.050	111.097
2.055	111.522
2.060	111.892
2.065	112.279
2.070	112.839
2.075	112.360
2.080	112.320
2.085	112.729
2.090	113.078
2.095	113.388
2.100	113.687
2.105	113.961
2.110	114.246
2.115	114.540
2.120	114.839
2.125	115.126
2.130	115.450
2.135	115.791
2.140	116.167
2.145	116.594
2.150	117.126
2.155	118.010
2.160	118.973
2.165	118.136
2.170	120.911
2.175	122.179
2.180	123.086
2.185	123.943
2.190	125.131
2.195	125.121
2.200	127.842
2.205	129.377
2.210	130.506
2.215	131.749
2.220	131.774
2.225	134.237
2.230	135.941
2.235	136.838
2.240	137.568
2.245	138.127
2.250	138.798
2.255	139.814
2.260	140.660
2.265	138.688
2.270	135.920
2.275	137.279
2.280	138.096
2.285	138.687
2.290	139.177
2.295	139.587
2.300	139.957
2.305	140.330
2.310	140.677
2.315	141.109
2.320	141.250
2.325	141.573
2.330	141.958
2.335	142.397
2.340	143.109
2.345	142.951
2.350	142.102
2.355	142.765
2.360	143.560
2.365	144.208
2.370	142.857
2.375	143.622
2.380	144.490
2.385	145.688
2.390	147.034
2.395	145.667
2.400	148.318
2.405	149.293
2.410	149.986
2.415	150.534
2.420	150.971
2.425	151.554
2.430	151.668
2.435	152.021
2.440	152.478
2.445	153.004
2.450	153.426
2.455	154.457
2.460	155.264
2.465	153.662
2.470	150.624
2.475	151.826
2.480	152.584
2.485	153.122
2.490	153.561
2.495	153.949
2.500	154.305
2.505	154.619
2.510	154.941
2.515	155.219
2.520	155.523
2.525	155.820
2.530	156.110
2.535	156.391
2.540	156.690
2.545	156.996
2.550	157.284
2.555	157.608
2.560	157.891
2.565	158.346
2.570	158.475
2.575	158.752
2.580	159.127
2.585	159.508
2.590	159.890
2.595	160.335
2.600	160.793
2.605	161.345
2.610	161.958
2.615	162.734
2.620	163.675
2.625	165.178
2.630	166.048
2.635	165.728
2.640	165.357
2.645	162.276
2.650	159.504
2.655	162.017
2.660	164.291
2.665	164.806
2.670	165.133
2.675	166.070
2.680	167.192
2.685	168.060
2.690	166.504
2.695	167.249
2.700	167.914
2.705	168.452
2.710	168.951
2.715	169.415
2.720	169.821
2.725	170.327
2.730	170.772
2.735	171.222
2.740	171.753
2.745	172.292
2.750	172.924
2.755	173.785
2.760	175.136
2.765	176.705
2.770	177.781
2.775	179.206
2.780	182.250
2.785	184.622
2.790	186.693
2.795	188.183
2.800	189.188
2.805	189.936
2.810	190.588
2.815	191.115
2.820	191.575
2.825	192.068
2.830	192.441
2.835	192.876
2.840	193.251
2.845	193.708
2.850	194.054
2.855	194.397
2.860	194.877
2.865	195.313
2.870	195.966
2.875	197.054
2.880	197.809
2.885	196.388
2.890	193.568
2.895	194.627
2.900	195.428
2.905	196.082
2.910	196.600
2.915	197.019
2.920	197.514
2.925	198.028
2.930	198.474
2.935	198.981
2.940	199.490
2.945	200.076
2.950	200.846
2.955	201.867
2.960	203.229
2.965	204.055
2.970	204.015
2.975	205.111
2.980	202.738
2.985	204.867
2.990	206.388
2.995	207.918
3.000	210.177
3.005	209.832
3.010	212.386
3.015	214.236
3.020	214.449
3.025	212.041
3.030	214.200
3.035	216.188
3.040	217.409
3.045	219.354
3.050	222.235
3.055	223.591
3.060	224.731
3.065	225.198
3.070	225.906
3.075	226.389
3.080	226.815
3.085	227.530
3.090	227.814
3.095	228.140
3.100	228.640
3.105	229.212
3.110	229.625
3.115	230.282
3.120	231.128
3.125	231.920
3.130	229.365
3.135	227.276
3.140	230.341
3.145	227.831
3.150	228.979
3.155	230.595
3.160	231.698
3.165	233.629
3.170	230.667
3.175	227.830
3.180	229.990
3.185	228.393
3.190	230.047
3.195	230.517
3.200	230.764
3.205	231.533
3.210	232.605
3.215	232.144
3.220	232.414
3.225	233.171
3.230	234.080
3.235	234.750
3.240	232.065
3.245	233.355
3.250	233.654
3.255	233.895
3.260	234.249
3.265	234.518
3.270	235.333
3.275	235.071
3.280	235.716
3.285	236.169
3.290	236.315
3.295	236.545
3.300	236.817
3.305	237.667
3.310	237.452
3.315	238.208
3.320	238.720
3.325	239.837
3.330	240.344
3.335	238.645
3.340	240.234
3.345	242.085
3.350	242.650
3.355	243.467
3.360	244.398
3.365	244.539
3.370	244.848
3.375	245.153
3.380	245.837
3.385	245.782
3.390	246.304
3.395	246.806
3.400	246.812
3.405	247.271
3.410	247.221
3.415	247.592
3.420	247.715
3.425	248.242
3.430	248.409
3.435	248.513
3.440	248.858
3.445	248.926
3.450	249.478
3.455	249.669
3.460	250.035
3.465	250.354
3.470	250.327
3.475	250.407
3.480	250.989
3.485	251.379
3.490	251.348
3.495	252.031
3.500	252.018
3.505	252.435
3.510	252.216
3.515	252.857
3.520	253.437
3.525	253.629
3.530	253.728
3.535	255.046
3.540	254.891
3.545	253.001
3.550	253.274
3.555	253.566
3.560	254.737
3.565	254.894
3.570	255.808
3.575	255.820
3.580	256.756
3.585	257.231
3.590	258.343
3.595	258.250
3.600	255.461
3.605	257.223
3.610	258.942
3.615	259.294
3.620	261.341
3.625	262.708
3.630	264.102
3.635	265.069
3.640	267.511
3.645	264.665
3.650	266.715
3.655	265.586
3.660	268.272
3.665	267.305
3.670	269.067
3.675	271.943
3.680	274.087
3.685	274.230
3.690	276.085
3.695	277.173
3.700	275.764
3.705	276.359
3.710	276.745
3.715	276.971
3.720	278.133
3.725	278.599
3.730	278.785
3.735	279.254
3.740	279.194
3.745	279.955
3.750	280.361
3.755	280.420
3.760	281.607
3.765	282.235
3.770	282.653
3.775	282.701
3.780	283.328
3.785	284.937
3.790	286.416
3.795	287.189
3.800	289.256
3.805	288.926
3.810	286.827
3.815	289.812
3.820	292.336
3.825	290.731
3.830	292.745
3.835	292.301
3.840	293.127
3.845	294.259
3.850	295.000
3.855	295.533
3.860	296.534
3.865	295.387
3.870	296.487
3.875	296.214
3.880	297.604
3.885	298.453
3.890	298.551
3.895	297.825
3.900	299.127
3.905	298.491
3.910	300.221
3.915	301.853
3.920	301.247
3.925	302.635
3.930	301.961
3.935	301.844
3.940	301.616
3.945	302.757
3.950	301.435
3.955	302.404
3.960	303.163
3.965	302.812
3.970	305.905
3.975	305.958
3.980	304.085
3.985	306.476
3.990	305.120
3.995	305.274
4.000	305.857
4.005	305.473
4.010	302.739
4.015	301.667
4.020	299.790
4.025	297.074
4.030	295.345
4.035	297.937
4.040	297.156
4.045	297.681
4.050	295.303
4.055	295.716
4.060	293.630
4.065	293.155
4.070	292.891
4.075	292.509
4.080	290.000
4.085	291.873
4.090	294.857
4.095	293.932
4.100	296.738
4.105	294.341
4.110	296.323
4.115	297.700
4.120	297.291
4.125	297.781
4.130	299.318
4.135	297.235
4.140	299.906
4.145	302.639
4.150	300.792
4.155	298.148
4.160	298.295
4.165	298.087
4.170	299.969
4.175	302.055
4.180	301.588
4.185	300.544
4.190	303.188
4.195	301.038
4.200	303.709
4.205	303.990
4.210	306.816
4.215	308.308
4.220	309.153
4.225	306.107
4.230	305.189
4.235	304.625
4.240	304.700
4.245	302.228
4.250	302.670
4.255	303.903
4.260	304.732
4.265	303.641
4.270	303.702
4.275	302.059
4.280	301.272
4.285	300.758
4.290	297.892
4.295	297.302
4.300	297.145
4.305	296.653
4.310	296.838
4.315	299.272
4.320	297.300
4.325	299.811
4.330	299.767
4.335	297.589
4.340	299.449
4.345	301.027
4.350	300.878
4.355	300.415
4.360	300.155
4.365	301.961
4.370	300.319
4.375	300.243
4.380	302.162
4.385	300.456
4.390	300.371
4.395	298.739
4.400	298.625
4.405	296.390
4.410	299.169
4.415	298.229
4.420	300.233
4.425	303.358
4.430	305.616
4.435	306.259
4.440	308.904
4.445	309.608
4.450	308.777
4.455	308.473
4.460	305.350
4.465	304.257
4.470	303.832
4.475	304.903
4.480	307.204
4.485	307.002
4.490	305.175
4.495	305.696
4.500	307.095
4.505	308.453
4.510	305.807
4.515	305.280
4.520	304.688
4.525	304.649
4.530	304.780
4.535	307.509
4.540	309.571
4.545	310.820
4.550	311.694
4.555	309.634
4.560	309.726
4.565	308.122
4.570	306.883
4.575	308.548
4.580	305.618
4.585	308.277
4.590	309.969
4.595	312.073
4.600	314.116
4.605	314.164
4.610	316.155
4.615	316.335
4.620	315.266
4.625	316.919
4.630	314.867
4.635	313.865
4.640	311.495
4.645	310.071
4.650	313.115
4.655	310.263
4.660	308.916
4.665	306.148
4.670	306.317
4.675	308.451
4.680	309.385
4.685	306.616
4.690	309.344
4.695	311.096
4.700	311.167
4.705	310.027
4.710	307.850
4.715	310.524
4.720	311.062
4.725	310.708
4.730	312.943
4.735	313.062
4.740	313.328
4.745	313.634
4.750	316.415
4.755	314.731
4.760	313.808
4.765	312.852
4.770	314.530
4.775	316.593
4.780	319.021
4.785	318.981
4.790	320.409
4.795	322.458
4.800	324.416
4.805	324.663
4.810	324.085
4.815	324.743
4.820	325.286
4.825	325.819
4.830	324.249
4.835	325.599
4.840	323.980
4.845	321.761
4.850	322.999
4.855	321.160
4.860	323.947
4.865	322.878
4.870	323.547
4.875	322.840
4.880	320.098
4.885	320.595
4.890	318.471
4.895	318.661
4.900	321.426
4.905	324.115
4.910	323.935
4.915	322.391
4.920	325.338
4.925	327.521
4.930	326.242
4.935	325.829
4.940	324.656
4.945	323.664
4.950	325.801
4.955	326.245
4.960	326.939
4.965	326.978
4.970	326.441
4.975	323.667
4.980	326.120
4.985	328.115
4.990	327.744
4.995	329.453
5.000	327.416
5.005	326.363
5.010	325.815
5.015	326.476
5.020	327.725
5.025	329.740
5.030	328.644
5.035	325.965
5.040	325.753
5.045	322.941
5.050	324.278
5.055	327.057
5.060	326.806
5.065	329.803
5.070	326.797
5.075	325.716
5.080	324.034
5.085	326.959
5.090	326.839
5.095	329.764
5.100	327.622
5.105	326.120
5.110	323.527
5.115	321.833
5.120	323.724
5.125	324.963
5.130	327.680
5.135	329.421
5.140	326.822
5.145	326.701
5.150	324.994
5.155	326.568
5.160	326.678
5.165	325.806
5.170	327.550
5.175	324.497
5.180	324.289
5.185	322.961
5.190	322.397
5.195	321.304
5.200	323.216
5.205	323.354
5.210	326.143
5.215	328.169
5.220	331.077
5.225	332.402
5.230	329.823
5.235	331.866
5.240	333.790
5.245	332.412
5.250	332.573
5.255	333.259
5.260	333.212
5.265	330.110
5.270	328.001
5.275	331.116
5.280	329.025
5.285	327.357
5.290	325.686
5.295	326.523
5.300	325.033
5.305	325.798
5.310	324.506
5.315	325.826
5.320	325.497
5.325	323.653
5.330	323.976
5.335	326.902
5.340	328.604
5.345	328.846
5.350	330.270
5.355	327.329
5.360	329.743
5.365	329.808
5.370	331.736
5.375	333.008
5.380	334.505
5.385	334.362
5.390	335.394
5.395	333.963
5.400	333.594
5.405	335.314
5.410	337.889
5.415	339.570
5.420	340.751
5.425	342.446
5.430	342.821
5.435	344.639
5.440	341.555
5.445	340.779
5.450	338.093
5.455	336.060
5.460	338.122
5.465	339.056
5.470	339.237
5.475	340.761
5.480	341.092
5.485	341.246
5.490	343.734
5.495	344.118
5.500	345.405
5.505	347.760
5.510	345.413
5.515	346.100
5.520	346.522
5.525	343.448
5.530	343.253
5.535	345.944
5.540	348.669
5.545	348.874
5.550	347.740
5.555	346.900
5.560	347.739
5.565	344.742
5.570	346.717
5.575	349.102
5.580	350.062
5.585	352.840
5.590	351.614
5.595	349.200
5.600	350.817
5.605	350.345
5.610	352.478
5.615	352.552
5.620	354.517
5.625	356.056
5.630	353.868
5.635	353.389
5.640	352.835
5.645	353.516
5.650	353.177
5.655	350.695
5.660	352.869
5.665	350.296
5.670	348.257
5.675	345.782
5.680	346.191
5.685	345.551
5.690	346.791
5.695	348.003
5.700	347.074
5.705	344.050
5.710	341.780
5.715	341.200
5.720	341.659
5.725	341.890
5.730	341.025
5.735	338.393
5.740	336.308
5.745	338.511
5.750	340.654
5.755	341.062
5.760	342.915
5.765	343.568
5.770	346.419
5.775	344.554
5.780	342.491
5.785	343.238
5.790	343.951
5.795	343.766
5.800	342.177
5.805	340.549
5.810	339.515
5.815	338.118
5.820	338.851
5.825	336.952
5.830	334.297
5.835	336.202
5.840	334.636
5.845	335.330
5.850	336.624
5.855	336.852
5.860	337.999
5.865	335.353
5.870	338.427
5.875	338.828
5.880	336.397
5.885	334.788
5.890	337.392
5.895	339.765
5.900	339.128
5.905	336.019
5.910	334.307
5.915	336.532
5.920	338.988
5.925	338.883
5.930	340.674
5.935	340.503
5.940	338.709
5.945	338.419
5.950	340.921
5.955	343.044
5.960	341.949
5.965	341.107
5.970	339.558
5.975	341.655
5.980	341.313
5.985	342.413
5.990	344.159
5.995	346.949
6.000	346.790
6.005	344.140
6.010	341.317
6.015	342.658
6.020	343.921
6.025	341.124
6.030	343.545
6.035	342.670
6.040	343.414
6.045	343.279
6.050	340.494
6.055	342.702
6.060	343.062
6.065	344.027
6.070	344.864
6.075	345.323
6.080	347.189
6.085	345.445
6.090	343.316
6.095	345.919
6.100	346.298
6.105	345.910
6.110	348.854
6.115	346.419
6.120	344.395
6.125	344.559
6.130	343.880
6.135	346.766
6.140	348.315
6.145	346.389
6.150	348.245
6.155	345.229
6.160	343.416
6.165	346.525
6.170	349.511
6.175	349.584
6.180	349.879
6.185	350.777
6.190	353.585
6.195	352.680
6.200	350.256
6.205	348.826
6.210	345.839
6.215	345.909
6.220	343.093
6.225	345.487
6.230	343.671
6.235	341.962
6.240	342.166
6.245	341.617
6.250	344.157
6.255	344.146
6.260	343.225
6.265	343.865
6.270	344.506
6.275	347.526
6.280	345.286
6.285	343.348
6.290	342.311
6.295	343.592
6.300	342.665
6.305	341.739
6.310	339.492
6.315	336.903
6.320	334.607
6.325	334.675
6.330	332.091
6.335	333.194
6.340	334.088
6.345	331.436
6.350	330.237
6.355	330.861
6.360	332.764
6.365	332.664
6.370	331.018
6.375	328.520
6.380	327.373
6.385	328.982
6.390	327.438
6.395	327.738
6.400	327.453
6.405	329.535
6.410	329.118
6.415	326.037
6.420	325.098
6.425	327.626
6.430	330.191
6.435	329.134
6.440	332.213
6.445	331.738
6.450	330.528
6.455	332.992
6.460	335.431
6.465	335.529
6.470	337.793
6.475	336.832
6.480	336.756
6.485	333.992
6.490	330.894
6.495	328.026
6.500	324.992
6.505	326.192
6.510	324.149
6.515	325.858
6.520	325.303
6.525	322.703
6.530	319.736
6.535	321.024
6.540	320.099
6.545	317.328
6.550	315.976
6.555	315.945
6.560	315.536
6.565	316.561
6.570	315.038
6.575	314.856
6.580	314.719
6.585	314.918
6.590	317.334
6.595	316.680
6.600	314.403
6.605	311.876
6.610	314.187
6.615	314.351
6.620	312.699
6.625	312.163
6.630	309.552
6.635	310.094
6.640	311.180
6.645	312.246
6.650	312.354
6.655	312.314
6.660	312.361
6.665	311.728
6.670	313.625
6.675	310.949
6.680	310.333
6.685	309.674
6.690	307.119
6.695	305.524
6.700	307.644
6.705	308.851
6.710	310.291
6.715	310.546
6.720	309.338
6.725	309.888
6.730	307.271
6.735	306.681
6.740	304.235
6.745	302.822
6.750	303.011
6.755	300.755
6.760	303.693
6.765	300.983
6.770	301.735
6.775	302.758
6.780	304.168
6.785	306.075
6.790	307.524
6.795	309.499
6.800	308.931
6.805	310.172
6.810	307.722
6.815	307.436
6.820	304.763
6.825	304.718
6.830	303.738
6.835	302.614
6.840	303.291
6.845	302.877
6.850	303.553
6.855	304.830
6.860	303.315
6.865	300.789
6.870	298.000
6.875	298.801
6.880	299.107
6.885	301.741
6.890	300.374
6.895	301.334
6.900	298.766
6.905	296.270
6.910	293.167
6.915	293.113
6.920	295.167
6.925	293.850
6.930	296.173
6.935	295.839
6.940	293.954
6.945	293.428
6.950	294.931
6.955	294.138
6.960	295.017
6.965	292.592
6.970	293.372
6.975	295.247
6.980	297.009
6.985	294.138
6.990	293.616
6.995	290.818
7.000	290.149
7.005	290.609
7.010	288.734
7.015	288.836
7.020	289.859
7.025	290.838
7.030	290.106
7.035	290.654
7.040	289.035
7.045	287.589
7.050	286.534
7.055	289.168
7.060	286.133
7.065	284.875
7.070	285.598
7.075	285.415
7.080	282.940
7.085	280.210
7.090	281.149
7.095	279.853
7.100	278.692
7.105	279.124
7.110	281.577
7.115	281.948
7.120	279.458
7.125	277.096
7.130	279.630
7.135	277.818
7.140	279.354
7.145	280.687
7.150	281.667
7.155	281.600
7.160	282.051
7.165	282.174
7.170	282.259
7.175	282.259
7.180	284.377
7.185	283.218
7.190	281.164
7.195	282.015
7.200	279.768
7.205	280.059
7.210	281.572
7.215	279.507
7.220	281.425
7.225	280.120
7.230	282.861
7.235	283.321
7.240	284.936
7.245	283.995
7.250	284.138
7.255	284.078
7.260	282.475
7.265	281.936
7.270	279.965
7.275	276.917
7.280	279.411
7.285	277.609
7.290	275.095
7.295	275.760
7.300	272.688
7.305	271.301
7.310	273.025
7.315	271.099
7.320	273.051
7.325	272.035
7.330	272.729
7.335	274.334
7.340	273.119
7.345	275.394
7.350	277.475
7.355	277.930
7.360	276.189
7.365	278.981
7.370	282.058
7.375	279.463
7.380	281.430
7.385	281.390
7.390	278.596
7.395	280.296
7.400	278.251
7.405	280.538
7.410	278.824
7.415	278.653
7.420	276.115
7.425	274.783
7.430	273.243
7.435	275.675
7.440	276.701
7.445	277.059
7.450	279.077
7.455	277.457
7.460	279.019
7.465	279.045
7.470	281.851
7.475	283.825
7.480	283.723
7.485	283.285
7.490	285.130
7.495	283.274
7.500	281.102
7.505	281.262
7.510	283.517
7.515	283.332
7.520	282.155
7.525	283.770
7.530	282.695
7.535	283.939
7.540	285.372
7.545	286.848
7.550	285.721
7.555	286.951
7.560	288.707
7.565	287.468
7.570	287.786
7.575	290.759
7.580	290.221
7.585	288.322
7.590	286.751
7.595	288.958
7.600	291.641
7.605	291.635
7.610	292.270
7.615	293.770
7.620	293.025
7.625	290.203
7.630	291.110
7.635	293.029
7.640	291.876
7.645	292.572
7.650	290.904
7.655	293.218
7.660	293.396
7.665	294.340
7.670	295.432
7.675	295.729
7.680	295.764
7.685	295.526
7.690	294.909
7.695	296.412
7.700	296.953
7.705	294.421
7.710	296.504
7.715	294.671
7.720	292.772
7.725	290.637
7.730	293.644
7.735	291.814
7.740	294.083
7.745	292.277
7.750	291.923
7.755	290.806
7.760	291.814
7.765	289.301
7.770	289.744
7.775	290.752
7.780	288.428
7.785	286.479
7.790	285.749
7.795	287.439
7.800	286.754
7.805	287.497
7.810	284.415
7.815	285.750
7.820	286.493
7.825	284.751
7.830	284.294
7.835	281.724
7.840	280.045
7.845	281.863
7.850	280.563
7.855	283.473
7.860	281.360
7.865	278.992
7.870	276.908
7.875	279.865
7.880	279.247
7.885	281.081
7.890	279.258
7.895	279.288
7.900	281.512
7.905	281.308
7.910	282.931
7.915	281.741
7.920	278.725
7.925	281.168
7.930	281.457
7.935	280.992
7.940	283.507
7.945	284.712
7.950	286.505
7.955	284.318
7.960	282.369
7.965	284.785
7.970	287.171
7.975	289.724
7.980	288.859
7.985	289.979
7.990	289.576
7.995	288.757
8.000	287.265
8.005	284.139
8.010	282.907
8.015	285.438
8.020	283.894
8.025	285.520
8.030	288.369
8.035	288.221
8.040	285.708
8.045	283.973
8.050	286.746
8.055	286.286
8.060	289.209
8.065	292.331
8.070	293.237
8.075	295.542
8.080	296.008
8.085	296.686
8.090	297.034
8.095	296.236
8.100	298.763
8.105	299.489
8.110	299.043
8.115	297.219
8.120	296.000
8.125	296.507
8.130	297.698
8.135	299.438
8.140	301.367
8.145	300.784
8.150	300.198
8.155	300.930
8.160	303.853
8.165	302.185
8.170	304.088
8.175	302.044
8.180	305.110
8.185	304.315
8.190	306.265
8.194	308.610
8.199	305.800
8.204	305.939
8.209	302.861
8.214	305.670
8.219	303.341
8.224	304.630
8.229	301.831
8.234	299.157
8.239	297.434
8.244	300.145
8.249	297.383
8.254	295.720
8.259	298.306
8.264	298.623
8.269	299.903
8.274	299.910
8.279	302.574
8.284	301.240
8.289	298.691
8.294	301.822
8.299	300.058
8.304	297.443
8.309	298.057
8.314	296.893
8.319	295.622
8.324	297.159
8.329	299.657
8.334	300.979
8.339	299.949
8.344	296.932
8.349	298.931
8.354	296.902
8.359	297.341
8.364	295.299
8.369	297.806
8.374	299.772
8.379	302.104
8.384	300.667
8.389	299.420
8.394	296.579
8.399	296.650
8.404	296.265
8.409	294.409
8.414	295.304
8.419	294.477
8.424	295.786
8.429	298.669
8.434	299.686
8.439	301.102
8.444	303.490
8.449	303.631
8.454	301.081
8.459	298.647
8.464	299.363
8.469	297.308
8.474	298.177
8.479	297.519
8.484	297.816
8.489	300.174
8.494	297.155
8.499	295.271
8.504	296.632
8.509	298.555
8.514	298.090
8.519	295.548
8.524	296.690
8.529	295.495
8.534	297.259
8.539	299.695
8.544	299.218
8.549	296.191
8.554	294.384
8.559	293.252
8.564	292.747
8.569	293.974
8.574	291.140
8.579	288.190
8.584	288.990
8.589	287.177
8.594	289.324
8.599	286.794
8.604	286.899
8.609	284.180
8.614	281.535
8.619	278.580
8.624	277.512
8.629	279.662
8.634	281.744
8.639	283.025
8.644	281.042
8.649	277.916
8.654	275.623
8.659	276.346
8.664	279.219
8.669	282.243
8.674	281.995
8.679	282.309
8.684	282.717
8.689	284.656
8.694	286.473
8.699	287.836
8.704	287.075
8.709	288.054
8.714	285.204
8.719	288.103
8.724	290.316
8.729	291.386
8.734	289.982
8.739	290.418
8.744	290.774
8.749	292.504
8.754	289.742
8.759	291.397
8.764	290.478
8.769	288.805
8.774	286.662
8.779	285.063
8.784	285.148
8.789	283.298
8.794	286.111
8.799	288.219
8.804	285.594
8.809	287.242
8.814	285.455
8.819	282.479
8.824	284.467
8.829	283.176
8.834	284.896
8.839	286.326
8.844	287.364
8.849	285.201
8.854	283.295
8.859	283.271
8.864	284.609
8.869	286.023
8.874	283.989
8.879	283.796
8.884	282.051
8.889	280.036
8.894	281.631
8.899	282.302
8.904	283.086
8.909	285.862
8.914	284.236
8.919	286.919
8.924	289.224
8.929	289.765
8.934	291.181
8.939	289.587
8.944	287.146
8.949	286.471
8.954	288.299
8.959	285.732
8.964	283.677
8.969	281.963
8.974	281.162
8.979	281.740
8.984	279.857
8.989	277.194
8.994	280.201
8.999	282.008
9.004	280.138
9.009	281.749
9.014	281.289
9.019	279.474
9.024	280.252
9.029	281.758
9.034	279.629
9.039	279.220
9.044	279.419
9.049	276.809
9.054	278.255
9.059	278.073
9.064	281.109
9.069	282.794
9.074	285.537
9.079	283.082
9.084	284.553
9.089	284.839
9.094	282.719
9.099	281.985
9.104	281.869
9.109	278.945
9.114	277.539
9.119	275.213
9.124	272.596
9.129	274.308
9.134	273.076
9.139	275.628
9.144	274.114
9.149	277.055
9.154	279.231
9.159	277.885
9.164	275.169
9.169	273.940
9.174	272.006
9.179	269.602
9.184	270.820
9.189	268.070
9.194	266.920
9.199	268.975
9.204	266.840
9.209	265.978
9.214	264.489
9.219	266.470
9.224	268.967
9.229	266.281
9.234	264.751
9.239	265.925
9.244	268.732
9.249	269.122
9.254	266.216
9.259	263.437
9.264	261.361
9.269	258.360
9.274	256.476
9.279	254.973
9.284	252.653
9.289	251.283
9.294	250.423
9.299	248.676
9.304	245.871
9.309	248.772
9.314	248.251
9.319	245.550
9.324	247.962
9.329	245.280
9.334	244.080
9.339	243.155
9.344	244.955
9.349	247.384
9.354	247.791
9.359	250.007
9.364	252.921
9.369	250.577
9.374	249.345
9.379	249.754
9.384	249.849
9.389	249.416
9.394	251.593
9.399	248.569
9.404	250.939
9.409	253.258
9.414	253.118
9.419	250.745
9.424	250.013
9.429	250.964
9.434	250.750
9.439	248.700
9.444	246.392
9.449	249.428
9.454	251.794
9.459	251.282
9.464	253.417
9.469	253.409
9.474	251.179
9.479	252.865
9.484	252.665
9.489	254.716
9.494	257.054
9.499	256.510
9.504	258.663
9.509	261.298
9.514	264.065
9.519	266.149
9.524	264.351
9.529	266.632
9.534	267.985
9.539	265.504
9.544	267.231
9.549	269.167
9.554	272.152
9.559	272.205
9.564	270.175
9.569	272.478
9.574	275.418
9.579	273.552
9.584	274.981
9.589	271.875
9.594	269.333
9.599	269.744
9.604	271.326
9.609	268.805
9.614	270.949
9.619	271.811
9.624	273.182
9.629	275.732
9.634	278.589
9.639	278.691
9.644	278.994
9.649	280.614
9.654	282.195
9.659	281.459
9.664	280.493
9.669	278.250
9.674	278.173
9.679	279.802
9.684	282.311
9.689	284.752
9.694	285.475
9.699	284.158
9.704	286.810
9.709	289.404
9.714	287.334
9.719	288.900
9.724	291.657
9.729	293.362
9.734	290.915
9.739	289.126
9.744	286.650
9.749	288.338
9.754	285.377
9.759	284.962
9.764	287.946
9.769	288.522
9.774	290.104
9.779	288.016
9.784	285.125
9.789	284.462
9.794	282.821
9.799	284.552
9.804	284.100
9.809	285.288
9.814	285.583
9.819	287.142
9.824	289.347
9.829	288.542
9.834	289.280
9.839	286.759
9.844	289.782
9.849	287.044
9.854	289.397
9.859	286.840
9.864	288.337
9.869	286.648
9.874	286.633
9.879	288.976
9.884	287.318
9.889	286.176
9.894	284.770
9.899	282.224
9.904	284.615
9.909	281.806
9.914	278.853
9.919	276.603
9.924	277.232
9.929	275.098
9.934	276.405
9.939	274.195
9.944	276.919
9.949	275.311
9.954	275.283
9.959	275.892
9.964	274.053
9.969	271.522
9.974	271.710
9.979	270.648
9.984	269.363
9.989	268.429
9.994	269.658
[truncated: 1 more rows]
