# Supplementary material for: Chemometric Analysis of a Ternary Mixture of Caffeine, Quinic Acid, and Nicotinic Acid by Terahertz Spectroscopy
Source: ACS Omega. 2022 Sep 27;7(40):35783–91. doi: 10.1021/acsomega.2c03808 (PMC9558605; doi:10.1021/acsomega.2c03808)
Supplement: Supplementary file 2 — ao2c03808_si_002.zip [file ao2c03808_si_002.zip › data_and_codes/extended_data/id0-48_run001/fdp-1-5.csv]

0.000	-0.000
0.005	0.364
0.010	0.217
0.015	-0.665
0.020	-0.096
0.025	0.575
0.030	0.317
0.035	-0.464
0.040	-0.025
0.045	0.866
0.050	3.244
0.055	1.590
0.060	0.831
0.065	3.668
0.070	3.677
0.075	5.205
0.080	4.918
0.085	7.725
0.090	8.155
0.095	9.213
0.100	10.221
0.105	11.248
0.110	10.528
0.115	10.698
0.120	11.358
0.125	12.150
0.130	13.346
0.135	13.649
0.140	13.192
0.145	13.190
0.150	13.169
0.155	13.221
0.160	13.163
0.165	13.404
0.170	13.789
0.175	14.081
0.180	14.166
0.185	14.441
0.190	14.772
0.195	14.831
0.200	15.028
0.205	15.281
0.210	15.394
0.215	15.582
0.220	15.791
0.225	16.218
0.230	16.308
0.235	16.243
0.240	16.400
0.245	16.742
0.250	16.791
0.255	17.052
0.260	17.284
0.265	17.517
0.270	17.783
0.275	17.731
0.280	17.923
0.285	18.165
0.290	18.331
0.295	18.464
0.300	18.839
0.305	18.887
0.310	18.950
0.315	19.117
0.320	19.351
0.325	19.598
0.330	19.707
0.335	19.845
0.340	20.027
0.345	20.275
0.350	20.346
0.355	20.574
0.360	20.756
0.365	20.918
0.370	21.025
0.375	21.195
0.380	21.341
0.385	21.547
0.390	21.743
0.395	21.924
0.400	22.125
0.405	22.239
0.410	22.373
0.415	22.538
0.420	22.772
0.425	22.899
0.430	23.080
0.435	23.309
0.440	23.448
0.445	23.494
0.450	23.686
0.455	23.906
0.460	24.042
0.465	24.211
0.470	24.328
0.475	24.536
0.480	24.726
0.485	24.862
0.490	25.013
0.495	25.238
0.500	25.403
0.505	25.529
0.510	25.715
0.515	25.958
0.520	26.157
0.525	26.278
0.530	26.477
0.535	26.690
0.540	26.941
0.545	27.184
0.550	27.563
0.555	26.772
0.560	26.884
0.565	27.169
0.570	27.445
0.575	27.665
0.580	27.839
0.585	27.997
0.590	28.217
0.595	28.416
0.600	28.595
0.605	28.769
0.610	28.937
0.615	29.136
0.620	29.261
0.625	29.426
0.630	29.631
0.635	29.837
0.640	29.962
0.645	30.141
0.650	30.346
0.655	30.487
0.660	30.663
0.665	30.825
0.670	30.991
0.675	31.151
0.680	31.307
0.685	31.456
0.690	31.653
0.695	31.784
0.700	31.947
0.705	32.155
0.710	32.305
0.715	32.469
0.720	32.663
0.725	32.846
0.730	33.036
0.735	33.225
0.740	33.459
0.745	33.808
0.750	33.358
0.755	33.407
0.760	33.712
0.765	33.921
0.770	34.099
0.775	34.296
0.780	34.485
0.785	34.659
0.790	34.802
0.795	34.958
0.800	35.168
0.805	35.303
0.810	35.441
0.815	35.626
0.820	35.792
0.825	35.933
0.830	36.094
0.835	36.248
0.840	36.434
0.845	36.607
0.850	36.726
0.855	36.908
0.860	37.110
0.865	37.246
0.870	37.421
0.875	37.601
0.880	37.773
0.885	37.927
0.890	38.095
0.895	38.273
0.900	38.453
0.905	38.577
0.910	38.764
0.915	38.929
0.920	39.064
0.925	39.214
0.930	39.406
0.935	39.584
0.940	39.723
0.945	39.880
0.950	40.057
0.955	40.262
0.960	40.408
0.965	40.615
0.970	40.808
0.975	41.005
0.980	41.267
0.985	41.224
0.990	41.151
0.995	41.394
1.000	41.589
1.005	41.800
1.010	42.035
1.015	42.172
1.020	42.348
1.025	42.579
1.030	42.741
1.035	42.891
1.040	43.093
1.045	43.281
1.050	43.464
1.055	43.668
1.060	43.876
1.065	44.126
1.070	44.364
1.075	44.638
1.080	45.014
1.085	45.520
1.090	46.317
1.095	46.387
1.100	43.508
1.105	44.472
1.110	44.872
1.115	44.410
1.120	44.875
1.125	45.287
1.130	45.638
1.135	45.989
1.140	46.354
1.145	46.828
1.150	47.194
1.155	47.738
1.160	47.500
1.165	44.466
1.170	45.432
1.175	46.034
1.180	46.478
1.185	46.805
1.190	47.148
1.195	47.520
1.200	47.941
1.205	48.051
1.210	47.326
1.215	47.766
1.220	48.227
1.225	48.594
1.230	47.828
1.235	48.196
1.240	48.479
1.245	48.731
1.250	49.034
1.255	49.180
1.260	49.383
1.265	49.629
1.270	49.800
1.275	49.946
1.280	50.139
1.285	50.315
1.290	50.516
1.295	50.671
1.300	50.815
1.305	51.066
1.310	51.251
1.315	51.438
1.320	51.563
1.325	51.726
1.330	51.893
1.335	52.080
1.340	52.297
1.345	52.504
1.350	52.670
1.355	52.824
1.360	53.079
1.365	53.258
1.370	53.424
1.375	53.649
1.380	53.890
1.385	54.074
1.390	54.350
1.395	54.676
1.400	55.137
1.405	55.847
1.410	56.743
1.415	59.631
1.420	60.261
1.425	60.681
1.430	61.022
1.435	61.310
1.440	61.504
1.445	61.728
1.450	61.949
1.455	62.163
1.460	62.367
1.465	62.544
1.470	62.761
1.475	62.956
1.480	63.108
1.485	63.302
1.490	63.504
1.495	63.662
1.500	63.829
1.505	64.029
1.510	64.201
1.515	64.379
1.520	64.558
1.525	64.746
1.530	64.967
1.535	65.137
1.540	65.315
1.545	65.523
1.550	65.706
1.555	65.893
1.560	66.128
1.565	66.347
1.570	66.547
1.575	66.778
1.580	67.026
1.585	67.305
1.590	67.607
1.595	68.081
1.600	68.386
1.605	67.137
1.610	67.592
1.615	68.024
1.620	68.413
1.625	68.735
1.630	69.103
1.635	69.505
1.640	69.985
1.645	70.562
1.650	71.440
1.655	72.582
1.660	73.089
1.665	73.329
1.670	73.841
1.675	71.571
1.680	73.300
1.685	74.371
1.690	75.212
1.695	75.944
1.700	76.732
1.705	77.843
1.710	79.189
1.715	80.552
1.720	77.563
1.725	80.106
1.730	81.157
1.735	81.833
1.740	82.365
1.745	82.814
1.750	83.210
1.755	83.638
1.760	83.945
1.765	83.623
1.770	83.975
1.775	84.323
1.780	84.672
1.785	85.058
1.790	85.640
1.795	85.661
1.800	84.346
1.805	84.847
1.810	85.258
1.815	85.574
1.820	85.848
1.825	86.120
1.830	86.362
1.835	86.603
1.840	86.872
1.845	87.154
1.850	87.467
1.855	87.863
1.860	88.579
1.865	88.785
1.870	91.819
1.875	92.898
1.880	93.528
1.885	93.933
1.890	94.295
1.895	94.623
1.900	94.948
1.905	95.301
1.910	95.781
1.915	96.348
1.920	94.478
1.925	94.505
1.930	95.057
1.935	95.473
1.940	95.782
1.945	96.040
1.950	96.289
1.955	96.513
1.960	96.718
1.965	96.928
1.970	97.128
1.975	97.336
1.980	97.539
1.985	97.735
1.990	97.942
1.995	98.143
2.000	98.343
2.005	98.566
2.010	98.828
2.015	98.994
2.020	99.116
2.025	99.394
2.030	99.721
2.035	100.255
2.040	100.319
2.045	99.147
2.050	99.614
2.055	99.999
2.060	100.323
2.065	100.666
2.070	101.171
2.075	100.649
2.080	100.555
2.085	100.917
2.090	101.224
2.095	101.493
2.100	101.749
2.105	101.991
2.110	102.227
2.115	102.486
2.120	102.745
2.125	103.002
2.130	103.287
2.135	103.591
2.140	103.932
2.145	104.320
2.150	104.807
2.155	105.660
2.160	106.587
2.165	105.322
2.170	108.392
2.175	109.610
2.180	110.474
2.185	111.310
2.190	112.453
2.195	112.460
2.200	114.966
2.205	116.526
2.210	117.604
2.215	118.825
2.220	118.831
2.225	121.107
2.230	122.859
2.235	123.743
2.240	124.450
2.245	124.980
2.250	125.608
2.255	126.607
2.260	127.454
2.265	125.135
2.270	122.457
2.275	123.828
2.280	124.615
2.285	125.180
2.290	125.619
2.295	125.987
2.300	126.325
2.305	126.651
2.310	126.949
2.315	127.342
2.320	127.440
2.325	127.717
2.330	128.066
2.335	128.460
2.340	129.122
2.345	129.127
2.350	128.024
2.355	128.669
2.360	129.437
2.365	130.044
2.370	128.655
2.375	129.392
2.380	130.237
2.385	131.382
2.390	132.781
2.395	131.303
2.400	133.806
2.405	134.779
2.410	135.435
2.415	135.935
2.420	136.352
2.425	136.868
2.430	136.962
2.435	137.257
2.440	137.685
2.445	138.184
2.450	138.577
2.455	139.566
2.460	140.390
2.465	138.503
2.470	135.518
2.475	136.722
2.480	137.432
2.485	137.961
2.490	138.370
2.495	138.715
2.500	139.017
2.505	139.291
2.510	139.562
2.515	139.810
2.520	140.059
2.525	140.311
2.530	140.566
2.535	140.798
2.540	141.039
2.545	141.304
2.550	141.547
2.555	141.808
2.560	142.086
2.565	142.466
2.570	142.539
2.575	142.780
2.580	143.098
2.585	143.461
2.590	143.821
2.595	144.210
2.600	144.629
2.605	145.116
2.610	145.697
2.615	146.416
2.620	147.387
2.625	148.842
2.630	149.591
2.635	149.434
2.640	150.009
2.645	150.603
2.650	149.035
2.655	151.406
2.660	153.646
2.665	154.152
2.670	154.411
2.675	155.386
2.680	156.460
2.685	157.295
2.690	155.622
2.695	156.353
2.700	156.982
2.705	157.500
2.710	157.954
2.715	158.360
2.720	158.758
2.725	159.188
2.730	159.579
2.735	160.035
2.740	160.502
2.745	160.992
2.750	161.590
2.755	162.406
2.760	163.736
2.765	165.102
2.770	166.079
2.775	166.215
2.780	163.090
2.785	160.282
2.790	162.314
2.795	163.691
2.800	164.694
2.805	165.429
2.810	166.034
2.815	166.536
2.820	167.002
2.825	167.388
2.830	167.782
2.835	168.140
2.840	168.497
2.845	168.851
2.850	169.186
2.855	169.555
2.860	169.968
2.865	170.374
2.870	170.929
2.875	171.986
2.880	172.700
2.885	171.136
2.890	168.063
2.895	169.298
2.900	170.084
2.905	170.679
2.910	171.178
2.915	171.597
2.920	172.029
2.925	172.462
2.930	172.915
2.935	173.374
2.940	173.847
2.945	174.405
2.950	175.101
2.955	176.138
2.960	177.483
2.965	178.848
2.970	180.493
2.975	180.116
2.980	182.933
2.985	185.070
2.990	186.697
2.995	188.289
3.000	190.265
3.005	191.453
3.010	191.299
3.015	188.428
3.020	187.840
3.025	185.311
3.030	187.662
3.035	189.595
3.040	191.338
3.045	192.218
3.050	189.086
3.055	190.555
3.060	191.464
3.065	192.163
3.070	192.774
3.075	193.278
3.080	193.724
3.085	194.193
3.090	194.560
3.095	194.959
3.100	195.391
3.105	195.789
3.110	196.347
3.115	196.973
3.120	197.786
3.125	198.650
3.130	199.347
3.135	199.267
3.140	196.997
3.145	199.695
3.150	201.528
3.155	202.936
3.160	204.586
3.165	205.218
3.170	202.684
3.175	199.596
3.180	201.718
3.185	201.374
3.190	201.856
3.195	202.711
3.200	203.299
3.205	203.887
3.210	204.720
3.215	204.273
3.220	204.594
3.225	205.573
3.230	206.106
3.235	208.138
3.240	210.442
3.245	211.202
3.250	211.672
3.255	212.083
3.260	212.400
3.265	212.766
3.270	213.061
3.275	213.359
3.280	213.593
3.285	213.917
3.290	214.165
3.295	214.477
3.300	214.730
3.305	215.025
3.310	215.408
3.315	215.908
3.320	216.581
3.325	217.584
3.330	217.813
3.335	218.398
3.340	217.335
3.345	219.231
3.350	220.301
3.355	221.019
3.360	221.401
3.365	221.862
3.370	222.197
3.375	222.508
3.380	222.772
3.385	223.194
3.390	223.386
3.395	223.655
3.400	223.820
3.405	224.026
3.410	224.281
3.415	224.468
3.420	224.648
3.425	224.898
3.430	225.134
3.435	225.317
3.440	225.552
3.445	225.829
3.450	226.024
3.455	226.334
3.460	226.548
3.465	226.879
3.470	227.052
3.475	227.208
3.480	227.496
3.485	227.876
3.490	228.078
3.495	228.710
3.500	228.127
3.505	228.358
3.510	228.710
3.515	228.796
3.520	229.076
3.525	229.455
3.530	230.079
3.535	230.853
3.540	231.721
3.545	234.817
3.550	235.636
3.555	236.344
3.560	236.769
3.565	237.283
3.570	237.787
3.575	238.232
3.580	238.882
3.585	239.282
3.590	240.269
3.595	241.709
3.600	243.228
3.605	246.144
3.610	243.243
3.615	244.541
3.620	243.771
3.625	245.059
3.630	246.098
3.635	247.140
3.640	248.906
3.645	249.779
3.650	252.682
3.655	251.725
3.660	249.658
3.665	247.461
3.670	244.854
3.675	246.624
3.680	248.318
3.685	248.918
3.690	250.207
3.695	250.686
3.700	250.112
3.705	251.082
3.710	251.568
3.715	252.029
3.720	252.619
3.725	252.919
3.730	253.112
3.735	253.626
3.740	253.862
3.745	254.354
3.750	254.642
3.755	255.137
3.760	255.668
3.765	256.235
3.770	256.654
3.775	257.131
3.780	257.737
3.785	258.715
3.790	259.927
3.795	260.940
3.800	261.788
3.805	264.412
3.810	265.138
3.815	262.203
3.820	259.746
3.825	262.054
3.830	264.026
3.835	265.691
3.840	266.512
3.845	267.569
3.850	268.166
3.855	269.247
3.860	268.951
3.865	269.023
3.870	269.453
3.875	269.974
3.880	270.479
3.885	270.838
3.890	271.305
3.895	271.755
3.900	271.992
3.905	272.377
3.910	272.581
3.915	273.153
3.920	273.561
3.925	273.982
3.930	274.023
3.935	274.327
3.940	274.949
3.945	276.077
3.950	276.974
3.955	274.037
3.960	274.824
3.965	276.812
3.970	279.027
3.975	277.155
3.980	279.365
3.985	278.229
3.990	280.963
3.995	282.262
4.000	279.261
4.005	281.578
4.010	279.375
4.015	279.647
4.020	280.519
4.025	280.549
4.030	281.027
4.035	281.526
4.040	281.745
4.045	282.086
4.050	282.212
4.055	283.425
4.060	282.888
4.065	283.929
4.070	283.783
4.075	283.946
4.080	284.054
4.085	284.270
4.090	284.592
4.095	285.252
4.100	285.530
4.105	285.626
4.110	286.191
4.115	286.312
4.120	286.927
4.125	287.468
4.130	288.108
4.135	288.177
4.140	288.741
4.145	289.713
4.150	290.401
4.155	291.464
4.160	291.656
4.165	288.919
4.170	289.224
4.175	291.470
4.180	289.278
4.185	290.849
4.190	293.341
4.195	291.036
4.200	288.847
4.205	291.807
4.210	292.489
4.215	292.760
4.220	293.238
4.225	293.232
4.230	290.452
4.235	292.696
4.240	293.908
4.245	290.802
4.250	293.494
4.255	293.298
4.260	294.185
4.265	295.071
4.270	295.239
4.275	295.899
4.280	296.510
4.285	296.388
4.290	296.771
4.295	297.194
4.300	297.353
4.305	297.660
4.310	298.441
4.315	298.157
4.320	298.218
4.325	298.724
4.330	298.894
4.335	299.523
4.340	299.991
4.345	300.409
4.350	299.989
4.355	300.415
4.360	300.866
4.365	300.786
4.370	301.286
4.375	301.494
4.380	301.906
4.385	302.434
4.390	302.676
4.395	302.640
4.400	303.934
4.405	303.522
4.410	303.901
4.415	304.137
4.420	304.535
4.425	305.244
4.430	306.000
4.435	306.369
4.440	306.549
4.445	307.381
4.450	308.726
4.455	309.339
4.460	311.599
4.465	310.379
4.470	307.714
4.475	309.542
4.480	307.330
4.485	306.549
4.490	307.946
4.495	305.384
4.500	305.459
4.505	305.287
4.510	304.380
4.515	304.642
4.520	306.524
4.525	308.164
4.530	306.973
4.535	308.625
4.540	307.072
4.545	306.243
4.550	303.588
4.555	301.534
4.560	302.674
4.565	303.459
4.570	304.446
4.575	304.612
4.580	307.000
4.585	306.890
4.590	303.875
4.595	304.455
4.600	302.149
4.605	302.460
4.610	302.045
4.615	301.407
4.620	300.043
4.625	298.827
4.630	298.607
4.635	299.173
4.640	300.447
4.645	301.728
4.650	301.474
4.655	303.003
4.660	301.081
4.665	303.360
4.670	304.180
4.675	304.520
4.680	304.592
4.685	304.980
4.690	305.168
4.695	306.726
4.700	305.491
4.705	304.941
4.710	307.072
4.715	307.874
4.720	308.657
4.725	309.278
4.730	310.340
4.735	312.072
4.740	309.491
4.745	310.329
4.750	312.139
4.755	309.285
4.760	310.599
4.765	311.442
4.770	308.683
4.775	311.402
4.780	312.400
4.785	312.189
4.790	314.699
4.795	313.574
4.800	313.474
4.805	314.850
4.810	316.000
4.815	317.315
4.820	315.395
4.825	314.918
4.830	316.095
4.835	315.745
4.840	316.931
4.845	316.427
4.850	317.207
4.855	314.407
4.860	317.069
4.865	317.247
4.870	319.110
4.875	319.645
4.880	317.838
4.885	318.673
4.890	318.915
4.895	318.522
4.900	318.963
4.905	318.589
4.910	320.175
4.915	319.829
4.920	319.037
4.925	320.188
4.930	321.096
4.935	320.055
4.940	321.404
4.945	323.088
4.950	321.912
4.955	321.990
4.960	320.726
4.965	318.037
4.970	316.074
4.975	316.135
4.980	318.068
4.985	317.856
4.990	318.554
4.995	319.184
5.000	320.083
5.005	323.081
5.010	325.579
5.015	322.441
5.020	322.904
5.025	324.957
5.030	324.481
5.035	325.360
5.040	322.980
5.045	325.672
5.050	326.371
5.055	326.890
5.060	327.191
5.065	327.728
5.070	328.792
5.075	327.619
5.080	329.028
5.085	330.094
5.090	331.520
5.095	331.461
5.100	330.708
5.105	327.786
5.110	329.412
5.115	330.749
5.120	329.834
5.125	331.643
5.130	331.591
5.135	334.474
5.140	336.342
5.145	336.199
5.150	338.169
5.155	338.816
5.160	338.509
5.165	339.254
5.170	340.874
5.175	341.270
5.180	342.207
5.185	341.958
5.190	344.472
5.195	342.656
5.200	339.564
5.205	339.519
5.210	337.042
5.215	334.218
5.220	334.904
5.225	337.653
5.230	336.775
5.235	337.915
5.240	338.678
5.245	339.197
5.250	340.034
5.255	339.204
5.260	340.675
5.265	342.511
5.270	341.987
5.275	344.913
5.280	344.599
5.285	342.249
5.290	345.357
5.295	343.091
5.300	344.531
5.305	346.120
5.310	346.790
5.315	347.794
5.320	349.422
5.325	348.139
5.330	345.199
5.335	343.393
5.340	344.985
5.345	344.107
5.350	346.526
5.355	346.911
5.360	347.971
5.365	348.168
5.370	349.192
5.375	349.569
5.380	349.926
5.385	350.162
5.390	350.414
5.395	350.742
5.400	351.924
5.405	350.828
5.410	352.937
5.415	352.437
5.420	353.106
5.425	353.325
5.430	353.629
5.435	354.387
5.440	354.609
5.445	351.469
5.450	353.601
5.455	355.278
5.460	357.750
5.465	358.529
5.470	359.816
5.475	360.397
5.480	361.341
5.485	361.168
5.490	361.751
5.495	362.399
5.500	363.098
5.505	362.218
5.510	362.378
5.515	362.104
5.520	363.475
5.525	363.410
5.530	363.841
5.535	364.800
5.540	363.846
5.545	366.156
5.550	367.325
5.555	366.453
5.560	363.991
5.565	366.353
5.570	365.929
5.575	365.053
5.580	366.346
5.585	366.248
5.590	366.702
5.595	367.739
5.600	367.505
5.605	368.199
5.610	370.037
5.615	370.162
5.620	369.529
5.625	369.751
5.630	366.889
5.635	364.531
5.640	367.389
5.645	364.520
5.650	366.196
5.655	364.012
5.660	362.330
5.665	359.263
5.670	357.356
5.675	356.144
5.680	357.210
5.685	357.905
5.690	358.245
5.695	358.644
5.700	361.783
5.705	360.591
5.710	359.088
5.715	362.033
5.720	359.455
5.725	359.815
5.730	359.702
5.735	361.003
5.740	362.371
5.745	360.628
5.750	362.370
5.755	360.514
5.760	363.183
5.765	361.678
5.770	363.252
5.775	363.895
5.780	364.452
5.785	364.482
5.790	366.182
5.795	365.561
5.800	367.377
5.805	369.045
5.810	368.583
5.815	365.458
5.820	366.219
5.825	366.982
5.830	366.598
5.835	365.237
5.840	368.279
5.845	368.354
5.850	370.850
5.855	372.458
5.860	371.756
5.865	370.213
5.870	370.064
5.875	369.545
5.880	369.651
5.885	369.948
5.890	370.531
5.895	368.963
5.900	369.014
5.905	368.353
5.910	368.331
5.915	370.835
5.920	371.518
5.925	373.941
5.930	372.887
5.935	373.651
5.940	375.759
5.945	378.817
5.950	378.919
5.955	379.344
5.960	380.686
5.965	379.926
5.970	380.075
5.975	380.062
5.980	383.174
5.985	383.551
5.990	382.239
5.995	381.779
6.000	383.620
6.005	384.630
6.010	385.614
6.015	383.165
6.020	383.735
6.025	385.560
6.030	384.105
6.035	382.917
6.040	382.908
6.045	382.808
6.050	385.870
6.055	385.582
6.060	385.014
6.065	383.654
6.070	384.735
6.075	387.068
6.080	383.970
6.085	385.055
6.090	385.699
6.095	387.394
6.100	386.179
6.105	385.583
6.110	384.846
6.115	383.332
6.120	383.083
6.125	382.597
6.130	379.681
6.135	379.326
6.140	376.344
6.145	377.637
6.150	376.517
6.155	375.208
6.160	374.327
6.165	373.839
6.170	372.037
6.175	374.329
6.180	374.813
6.185	375.178
6.190	375.870
6.195	377.488
6.200	379.962
6.205	377.236
6.210	377.407
6.215	377.657
6.220	374.725
6.225	373.969
6.230	373.517
6.235	374.622
6.240	375.712
6.245	375.044
6.250	374.431
6.255	377.277
6.260	377.154
6.265	378.393
6.270	379.048
6.275	380.385
6.280	381.076
6.285	382.651
6.290	380.814
6.295	377.819
6.300	376.761
6.305	377.812
6.310	380.085
6.315	382.034
6.320	385.171
6.325	382.299
6.330	382.986
6.335	380.141
6.340	382.928
6.345	384.873
6.350	388.007
6.355	388.705
6.360	391.535
6.365	394.094
6.370	395.999
6.375	396.423
6.380	393.371
6.385	396.273
6.390	395.127
6.395	393.495
6.400	392.871
6.405	391.443
6.410	394.365
6.415	392.899
6.420	392.866
6.425	391.818
6.430	391.647
6.435	392.191
6.440	391.888
6.445	394.447
6.450	395.959
6.455	397.186
6.460	397.958
6.465	397.492
6.470	395.042
6.475	398.150
6.480	397.758
6.485	396.089
6.490	398.753
6.495	399.249
6.500	400.048
6.505	401.261
6.510	402.182
6.515	403.137
6.520	406.131
6.525	407.862
6.530	404.768
6.535	404.910
6.540	406.665
6.545	403.525
6.550	404.882
6.555	402.986
6.560	405.961
6.565	406.301
6.570	404.636
6.575	407.705
6.580	405.394
6.585	404.833
6.590	404.334
6.595	406.616
6.600	405.603
6.605	405.809
6.610	404.560
6.615	405.397
6.620	402.628
6.625	400.115
6.630	401.402
6.635	402.875
6.640	400.492
6.645	398.203
6.650	400.682
6.655	400.622
6.660	402.212
6.665	401.109
6.670	398.413
6.675	400.764
6.680	401.004
6.685	402.851
6.690	400.459
6.695	398.568
6.700	400.738
6.705	402.964
6.710	400.998
6.715	403.497
6.720	404.798
6.725	402.274
6.730	401.224
6.735	402.946
6.740	401.711
6.745	398.589
6.750	401.527
6.755	401.909
6.760	403.788
6.765	404.620
6.770	403.748
6.775	401.743
6.780	404.077
6.785	406.048
6.790	403.763
6.795	401.911
6.800	401.629
6.805	399.847
6.810	398.925
6.815	400.659
6.820	398.778
6.825	399.452
6.830	400.683
6.835	400.707
6.840	401.788
6.845	404.580
6.850	405.857
6.855	408.550
6.860	409.010
6.865	409.285
6.870	408.486
6.875	408.013
6.880	405.781
6.885	408.454
6.890	406.530
6.895	406.762
6.900	407.480
6.905	408.204
6.910	406.795
6.915	404.290
6.920	401.745
6.925	399.920
6.930	399.128
6.935	401.680
6.940	402.088
6.945	401.375
6.950	401.682
6.955	400.693
6.960	398.572
6.965	400.844
6.970	397.777
6.975	398.512
6.980	397.136
6.985	397.823
6.990	400.411
6.995	402.920
7.000	405.477
7.005	404.195
7.010	404.214
7.015	401.281
7.020	401.689
7.025	399.694
7.030	398.164
7.035	396.049
7.040	396.963
7.045	398.285
7.050	395.976
7.055	396.258
7.060	394.217
7.065	395.145
7.070	394.904
7.075	394.664
7.080	395.004
7.085	398.021
7.090	397.663
7.095	395.442
7.100	397.606
7.105	400.696
7.110	403.686
7.115	404.380
7.120	403.920
7.125	406.749
7.130	403.763
7.135	401.652
7.140	400.420
7.145	398.222
7.150	398.501
7.155	398.662
7.160	397.748
7.165	398.751
7.170	400.625
7.175	399.508
7.180	396.637
7.185	398.215
7.190	400.467
7.195	400.190
7.200	403.049
7.205	400.274
7.210	398.064
7.215	398.803
7.220	401.399
7.225	403.714
7.230	406.516
7.235	405.972
7.240	406.056
7.245	404.003
7.250	401.603
7.255	401.642
7.260	401.993
7.265	404.104
7.270	405.597
7.275	403.576
7.280	405.829
7.285	406.876
7.290	404.564
7.295	402.531
7.300	400.436
7.305	402.096
7.310	400.963
7.315	401.381
7.320	400.053
7.325	397.249
7.330	398.737
7.335	397.146
7.340	398.548
7.345	399.682
7.350	399.490
7.355	400.777
7.360	401.255
7.365	400.602
7.370	398.908
7.375	396.913
7.380	395.549
7.385	395.516
7.390	398.083
7.395	399.157
7.400	399.065
7.405	401.767
7.410	402.181
7.415	401.551
7.420	398.924
7.425	398.068
7.430	396.395
7.435	398.498
7.440	395.619
7.445	392.711
7.450	394.329
7.455	394.813
7.460	395.955
7.465	395.930
7.470	395.511
7.475	396.427
7.480	398.394
7.485	396.477
7.490	396.434
7.495	395.937
7.500	396.008
7.505	397.223
7.510	398.039
7.515	397.244
7.520	397.866
7.525	396.631
7.530	394.395
7.535	394.969
7.540	396.205
7.545	396.284
7.550	395.625
7.555	393.205
7.560	392.663
7.565	392.348
7.570	393.076
7.575	391.000
7.580	392.170
7.585	392.757
7.590	391.487
7.595	390.084
7.600	390.230
7.605	393.092
7.610	394.114
7.615	396.878
7.620	395.831
7.625	394.383
7.630	394.135
7.635	391.017
7.640	393.082
7.645	394.630
7.650	396.861
7.655	394.614
7.660	396.847
7.665	399.765
7.670	397.459
7.675	395.996
7.680	398.109
7.685	397.901
7.690	395.165
7.695	396.663
7.700	395.221
7.705	393.062
7.710	390.114
7.715	388.736
7.720	389.818
7.725	391.755
7.730	389.798
7.735	386.964
7.740	384.297
7.745	385.027
7.750	386.359
7.755	384.438
7.760	383.697
7.765	382.213
7.770	381.489
7.775	384.032
7.780	386.598
7.785	387.813
7.790	385.108
7.795	385.035
7.800	382.186
7.805	382.249
7.810	380.198
7.815	379.006
7.820	376.815
7.825	375.495
7.830	374.076
7.835	373.453
7.840	373.085
7.845	374.500
7.850	372.763
7.855	373.910
7.860	376.095
7.865	374.383
7.870	374.841
7.875	371.847
7.880	374.364
7.885	375.637
7.890	376.414
7.895	379.543
7.900	378.424
7.905	380.212
7.910	378.197
7.915	375.512
7.920	376.237
7.925	373.926
7.930	374.428
7.935	377.074
7.940	374.466
7.945	374.195
7.950	376.744
7.955	378.358
7.960	380.746
7.965	379.044
7.970	381.700
7.975	379.424
7.980	377.505
7.985	375.580
7.990	374.655
7.995	373.410
8.000	375.368
8.005	372.963
8.010	375.333
8.015	378.340
8.020	378.130
8.025	377.287
8.030	380.392
8.035	378.522
8.040	378.753
8.045	376.258
8.050	379.231
8.055	378.854
8.060	379.893
8.065	378.236
8.070	376.428
8.075	377.355
8.080	375.760
8.085	374.102
8.090	372.486
8.095	373.341
8.100	372.421
8.105	373.250
8.110	374.189
8.115	372.737
8.120	369.684
8.125	367.089
8.130	368.543
8.135	370.030
8.140	369.242
8.145	367.344
8.150	367.768
8.155	369.771
8.160	367.283
8.165	365.357
8.170	363.066
8.175	363.716
8.180	364.360
8.185	362.157
8.190	364.987
8.194	363.834
8.199	365.619
8.204	365.702
8.209	364.824
8.214	363.271
8.219	361.924
8.224	359.182
8.229	357.734
8.234	356.858
8.239	359.859
8.244	357.507
8.249	357.210
8.254	354.980
8.259	354.976
8.264	356.609
8.269	355.755
8.274	357.231
8.279	359.979
8.284	362.332
8.289	360.614
8.294	358.562
8.299	361.615
8.304	362.906
8.309	364.888
8.314	361.843
8.319	363.452
8.324	362.132
8.329	360.782
8.334	363.262
8.339	366.210
8.344	364.686
8.349	363.588
8.354	364.552
8.359	367.207
8.364	367.743
8.369	365.605
8.374	363.368
8.379	363.292
8.384	360.974
8.389	363.786
8.394	362.888
8.399	363.975
8.404	361.851
8.409	360.264
8.414	363.102
8.419	362.827
8.424	361.253
8.429	363.271
8.434	362.661
8.439	364.403
8.444	364.623
8.449	361.824
8.454	360.399
8.459	360.358
8.464	357.930
8.469	355.648
8.474	356.748
8.479	358.707
8.484	359.898
8.489	360.793
8.494	362.415
8.499	359.278
8.504	360.696
8.509	358.028
8.514	357.717
8.519	354.710
8.524	357.289
8.529	359.515
8.534	357.274
8.539	354.182
8.544	356.986
8.549	353.991
8.554	353.211
8.559	350.109
8.564	352.626
8.569	354.532
8.574	354.598
8.579	355.396
8.584	355.141
8.589	353.266
8.594	353.243
8.599	355.853
8.604	357.207
8.609	356.052
8.614	355.805
8.619	355.803
8.624	354.381
8.629	356.590
8.634	357.465
8.639	359.405
8.644	360.264
8.649	361.274
8.654	358.597
8.659	360.305
8.664	360.711
8.669	363.129
8.674	360.270
8.679	357.533
8.684	358.198
8.689	355.933
8.694	352.843
8.699	351.961
8.704	352.503
8.709	351.872
8.714	354.089
8.719	351.121
8.724	348.289
8.729	347.549
8.734	350.253
8.739	352.143
8.744	350.812
8.749	349.365
8.754	351.267
8.759	349.523
8.764	350.534
8.769	349.080
8.774	352.010
8.779	355.062
8.784	356.009
8.789	358.349
8.794	358.911
8.799	357.260
8.804	354.535
8.809	355.877
8.814	357.786
8.819	357.445
8.824	357.361
8.829	358.176
8.834	360.393
8.839	360.304
8.844	363.066
8.849	362.524
8.854	359.585
8.859	359.693
8.864	361.454
8.869	364.423
8.874	365.710
8.879	365.933
8.884	363.470
8.889	360.808
8.894	361.376
8.899	363.292
8.904	362.036
8.909	359.579
8.914	359.501
8.919	359.251
8.924	360.467
8.929	361.237
8.934	360.047
8.939	358.019
8.944	358.423
8.949	355.309
8.954	353.488
8.959	350.947
8.964	351.242
8.969	349.868
8.974	347.597
8.979	350.023
8.984	349.604
8.989	350.991
8.994	352.253
8.999	352.150
9.004	350.945
9.009	348.354
9.014	351.186
9.019	352.093
9.024	349.607
9.029	348.945
9.034	348.569
9.039	347.861
9.044	349.874
9.049	352.825
9.054	351.554
9.059	350.734
9.064	351.732
9.069	353.135
9.074	350.942
9.079	350.239
9.084	351.398
9.089	352.026
9.094	353.154
9.099	354.472
9.104	356.206
9.109	357.052
9.114	359.731
9.119	362.067
9.124	361.005
9.129	361.244
9.134	364.206
9.139	361.308
9.144	358.603
9.149	356.965
9.154	357.661
9.159	357.706
9.164	356.837
9.169	357.153
9.174	359.697
9.179	361.462
9.184	363.782
9.189	365.769
9.194	366.258
9.199	366.736
9.204	367.385
9.209	366.115
9.214	368.705
9.219	366.166
9.224	363.623
9.229	360.848
9.234	357.805
9.239	357.485
9.244	359.008
9.249	359.007
9.254	360.584
9.259	361.961
9.264	364.370
9.269	363.898
9.274	361.139
9.279	358.004
9.284	355.352
9.289	353.376
9.294	353.399
9.299	352.136
9.304	349.217
9.309	351.273
9.314	351.525
9.319	349.857
9.324	350.659
9.329	347.800
9.334	349.395
9.339	351.303
9.344	349.817
9.349	348.293
9.354	346.856
9.359	347.167
9.364	347.044
9.369	346.515
9.374	343.788
9.379	341.048
9.384	341.347
9.389	341.936
9.394	344.274
9.399	342.981
9.404	340.860
9.409	341.378
9.414	343.142
9.419	346.278
9.424	346.284
9.429	345.909
9.434	347.161
9.439	345.009
9.444	344.248
9.449	344.136
9.454	342.162
9.459	341.594
9.464	344.127
9.469	342.258
9.474	343.157
9.479	340.744
9.484	342.598
9.489	340.892
9.494	339.345
9.499	341.651
9.504	341.736
9.509	340.745
9.514	339.424
9.519	340.063
9.524	340.949
9.529	342.844
9.534	344.825
9.539	347.931
9.544	346.705
9.549	343.940
9.554	346.571
9.559	345.561
9.564	344.386
9.569	342.872
9.574	341.428
9.579	338.947
9.584	339.461
9.589	337.476
9.594	338.892
9.599	337.057
9.604	334.457
9.609	336.280
9.614	339.090
9.619	339.620
9.624	338.108
9.629	335.582
9.634	334.254
9.639	332.785
9.644	330.022
9.649	330.818
9.654	331.594
9.659	332.852
9.664	334.680
9.669	336.953
9.674	339.172
9.679	338.034
9.684	336.157
9.689	339.164
9.694	340.606
9.699	340.791
9.704	340.405
9.709	340.654
9.714	343.512
9.719	344.235
9.724	346.923
9.729	345.210
9.734	346.821
9.739	349.081
9.744	350.534
9.749	347.922
9.754	348.649
9.759	346.685
9.764	344.193
9.769	341.493
9.774	342.011
9.779	342.611
9.784	340.608
9.789	342.352
9.794	340.125
9.799	337.117
9.804	334.383
9.809	337.333
9.814	335.415
9.819	336.798
9.824	336.926
9.829	338.036
9.834	337.412
9.839	337.222
9.844	338.736
9.849	335.934
9.854	335.241
9.859	337.095
9.864	335.322
9.869	335.598
9.874	335.306
9.879	337.121
9.884	335.927
9.889	337.413
9.894	335.445
9.899	335.109
9.904	338.069
9.909	337.236
9.914	339.935
9.919	337.221
9.924	336.182
9.929	335.042
9.934	337.097
9.939	334.736
9.944	336.136
9.949	339.199
9.954	337.826
9.959	337.202
9.964	339.174
9.969	338.543
9.974	336.884
9.979	337.412
9.984	339.640
9.989	340.255
9.994	341.984
[truncated: 1 more rows]
