# Supplementary material for: Chemometric Analysis of a Ternary Mixture of Caffeine, Quinic Acid, and Nicotinic Acid by Terahertz Spectroscopy
Source: ACS Omega. 2022 Sep 27;7(40):35783–91. doi: 10.1021/acsomega.2c03808 (PMC9558605; doi:10.1021/acsomega.2c03808)
Supplement: Supplementary file 2 — ao2c03808_si_002.zip [file ao2c03808_si_002.zip › data_and_codes/extended_data/id0-48_run001/fdp-1-6.csv]

0.000	-0.000
0.005	0.474
0.010	0.315
0.015	-0.595
0.020	0.449
0.025	0.723
0.030	0.318
0.035	-0.559
0.040	-0.049
0.045	1.028
0.050	3.259
0.055	2.075
0.060	0.273
0.065	-2.317
0.070	-2.099
0.075	-1.140
0.080	-1.233
0.085	-2.169
0.090	-4.124
0.095	-4.056
0.100	-2.688
0.105	-0.837
0.110	-1.618
0.115	-1.328
0.120	-0.454
0.125	0.421
0.130	1.492
0.135	1.914
0.140	1.564
0.145	1.865
0.150	2.059
0.155	2.259
0.160	2.301
0.165	2.506
0.170	2.808
0.175	3.163
0.180	3.171
0.185	3.333
0.190	3.729
0.195	3.845
0.200	4.109
0.205	4.384
0.210	4.592
0.215	4.888
0.220	5.151
0.225	5.654
0.230	5.826
0.235	5.835
0.240	5.983
0.245	6.350
0.250	6.428
0.255	6.694
0.260	6.922
0.265	7.210
0.270	7.543
0.275	7.537
0.280	7.782
0.285	8.084
0.290	8.311
0.295	8.502
0.300	8.915
0.305	9.004
0.310	9.104
0.315	9.308
0.320	9.590
0.325	9.863
0.330	9.997
0.335	10.169
0.340	10.395
0.345	10.708
0.350	10.829
0.355	11.107
0.360	11.347
0.365	11.568
0.370	11.722
0.375	11.936
0.380	12.126
0.385	12.378
0.390	12.615
0.395	12.841
0.400	13.081
0.405	13.229
0.410	13.394
0.415	13.597
0.420	13.875
0.425	14.038
0.430	14.255
0.435	14.521
0.440	14.715
0.445	14.804
0.450	15.044
0.455	15.308
0.460	15.493
0.465	15.717
0.470	15.881
0.475	16.134
0.480	16.369
0.485	16.556
0.490	16.739
0.495	17.015
0.500	17.219
0.505	17.382
0.510	17.604
0.515	17.888
0.520	18.124
0.525	18.274
0.530	18.514
0.535	18.761
0.540	19.054
0.545	19.335
0.550	19.747
0.555	19.026
0.560	19.196
0.565	19.514
0.570	19.833
0.575	20.107
0.580	20.320
0.585	20.524
0.590	20.796
0.595	21.035
0.600	21.262
0.605	21.475
0.610	21.686
0.615	21.924
0.620	22.091
0.625	22.281
0.630	22.526
0.635	22.774
0.640	22.927
0.645	23.146
0.650	23.387
0.655	23.563
0.660	23.780
0.665	23.986
0.670	24.188
0.675	24.403
0.680	24.598
0.685	24.789
0.690	25.042
0.695	25.216
0.700	25.421
0.705	25.674
0.710	25.875
0.715	26.075
0.720	26.317
0.725	26.538
0.730	26.769
0.735	26.996
0.740	27.263
0.745	27.644
0.750	27.249
0.755	27.337
0.760	27.667
0.765	27.917
0.770	28.128
0.775	28.364
0.780	28.590
0.785	28.808
0.790	28.988
0.795	29.189
0.800	29.439
0.805	29.623
0.810	29.807
0.815	30.037
0.820	30.250
0.825	30.434
0.830	30.645
0.835	30.836
0.840	31.065
0.845	31.281
0.850	31.439
0.855	31.655
0.860	31.900
0.865	32.068
0.870	32.283
0.875	32.499
0.880	32.703
0.885	32.903
0.890	33.109
0.895	33.326
0.900	33.551
0.905	33.725
0.910	33.952
0.915	34.171
0.920	34.351
0.925	34.550
0.930	34.792
0.935	35.017
0.940	35.206
0.945	35.407
0.950	35.628
0.955	35.877
0.960	36.064
0.965	36.310
0.970	36.545
0.975	36.778
0.980	37.079
0.985	37.075
0.990	37.054
0.995	37.333
1.000	37.571
1.005	37.822
1.010	38.102
1.015	38.284
1.020	38.507
1.025	38.788
1.030	38.996
1.035	39.192
1.040	39.442
1.045	39.683
1.050	39.907
1.055	40.164
1.060	40.415
1.065	40.705
1.070	40.986
1.075	41.301
1.080	41.713
1.085	42.248
1.090	43.076
1.095	43.250
1.100	40.435
1.105	41.412
1.110	41.835
1.115	41.441
1.120	41.942
1.125	42.392
1.130	42.776
1.135	43.170
1.140	43.574
1.145	44.082
1.150	44.486
1.155	45.072
1.160	44.907
1.165	42.020
1.170	42.993
1.175	43.617
1.180	44.103
1.185	44.466
1.190	44.839
1.195	45.246
1.200	45.696
1.205	45.818
1.210	45.198
1.215	45.665
1.220	46.154
1.225	46.550
1.230	45.856
1.235	46.255
1.240	46.577
1.245	46.867
1.250	47.203
1.255	47.392
1.260	47.634
1.265	47.927
1.270	48.143
1.275	48.332
1.280	48.570
1.285	48.792
1.290	49.031
1.295	49.230
1.300	49.413
1.305	49.696
1.310	49.920
1.315	50.140
1.320	50.306
1.325	50.507
1.330	50.709
1.335	50.934
1.340	51.183
1.345	51.425
1.350	51.629
1.355	51.816
1.360	52.103
1.365	52.323
1.370	52.526
1.375	52.797
1.380	53.079
1.385	53.305
1.390	53.626
1.395	53.993
1.400	54.488
1.405	55.228
1.410	56.477
1.415	59.184
1.420	59.841
1.425	60.289
1.430	60.663
1.435	60.986
1.440	61.215
1.445	61.472
1.450	61.733
1.455	61.980
1.460	62.222
1.465	62.436
1.470	62.692
1.475	62.927
1.480	63.119
1.485	63.357
1.490	63.603
1.495	63.805
1.500	64.016
1.505	64.268
1.510	64.482
1.515	64.707
1.520	64.931
1.525	65.162
1.530	65.426
1.535	65.640
1.540	65.857
1.545	66.105
1.550	66.322
1.555	66.549
1.560	66.821
1.565	67.073
1.570	67.309
1.575	67.580
1.580	67.871
1.585	68.185
1.590	68.528
1.595	69.035
1.600	69.369
1.605	68.220
1.610	68.712
1.615	69.186
1.620	69.615
1.625	69.979
1.630	70.387
1.635	70.832
1.640	71.345
1.645	71.959
1.650	72.864
1.655	74.041
1.660	74.616
1.665	74.913
1.670	75.589
1.675	73.500
1.680	75.147
1.685	76.219
1.690	77.084
1.695	77.836
1.700	78.646
1.705	79.784
1.710	81.167
1.715	82.835
1.720	79.912
1.725	82.394
1.730	83.462
1.735	84.167
1.740	84.733
1.745	85.221
1.750	85.652
1.755	86.117
1.760	86.449
1.765	86.209
1.770	86.599
1.775	86.984
1.780	87.367
1.785	87.792
1.790	88.402
1.795	88.464
1.800	87.246
1.805	87.775
1.810	88.219
1.815	88.575
1.820	88.888
1.825	89.210
1.830	89.500
1.835	89.785
1.840	90.100
1.845	90.431
1.850	90.786
1.855	91.228
1.860	91.983
1.865	92.249
1.870	89.126
1.875	90.212
1.880	90.880
1.885	91.324
1.890	91.724
1.895	92.092
1.900	92.456
1.905	92.849
1.910	93.368
1.915	93.966
1.920	92.053
1.925	92.282
1.930	92.864
1.935	93.320
1.940	93.676
1.945	93.977
1.950	94.268
1.955	94.539
1.960	94.792
1.965	95.046
1.970	95.298
1.975	95.547
1.980	95.798
1.985	96.045
1.990	96.299
1.995	96.551
2.000	96.796
2.005	97.069
2.010	97.367
2.015	97.569
2.020	97.738
2.025	98.063
2.030	98.432
2.035	99.009
2.040	99.062
2.045	98.021
2.050	98.539
2.055	98.961
2.060	99.329
2.065	99.707
2.070	100.265
2.075	99.772
2.080	99.752
2.085	100.152
2.090	100.489
2.095	100.803
2.100	101.088
2.105	101.359
2.110	101.627
2.115	101.914
2.120	102.204
2.125	102.492
2.130	102.806
2.135	103.159
2.140	103.525
2.145	103.954
2.150	104.484
2.155	105.385
2.160	106.400
2.165	105.664
2.170	108.323
2.175	109.540
2.180	110.433
2.185	111.300
2.190	112.488
2.195	112.527
2.200	115.235
2.205	116.729
2.210	117.832
2.215	119.090
2.220	118.994
2.225	121.743
2.230	123.277
2.235	124.172
2.240	124.882
2.245	125.426
2.250	126.068
2.255	127.067
2.260	128.027
2.265	125.560
2.270	123.261
2.275	124.536
2.280	125.294
2.285	125.854
2.290	126.329
2.295	126.722
2.300	127.073
2.305	127.430
2.310	127.760
2.315	128.193
2.320	128.336
2.325	128.654
2.330	129.046
2.335	129.484
2.340	130.161
2.345	129.948
2.350	129.189
2.355	129.845
2.360	130.647
2.365	131.288
2.370	129.944
2.375	130.694
2.380	131.593
2.385	132.771
2.390	134.890
2.395	132.669
2.400	135.500
2.405	136.464
2.410	137.132
2.415	137.662
2.420	138.098
2.425	138.649
2.430	138.774
2.435	139.116
2.440	139.573
2.445	140.091
2.450	140.507
2.455	141.514
2.460	142.356
2.465	140.653
2.470	137.873
2.475	138.980
2.480	139.696
2.485	140.230
2.490	140.668
2.495	141.047
2.500	141.396
2.505	141.694
2.510	142.030
2.515	142.283
2.520	142.588
2.525	142.866
2.530	143.174
2.535	143.463
2.540	143.770
2.545	144.056
2.550	144.338
2.555	144.641
2.560	144.949
2.565	145.392
2.570	145.501
2.575	145.796
2.580	146.166
2.585	146.560
2.590	146.967
2.595	147.415
2.600	147.868
2.605	148.402
2.610	148.997
2.615	149.790
2.620	150.743
2.625	152.263
2.630	153.018
2.635	153.027
2.640	152.276
2.645	154.376
2.650	152.993
2.655	155.432
2.660	157.870
2.665	158.360
2.670	158.555
2.675	159.545
2.680	160.618
2.685	161.443
2.690	160.081
2.695	160.716
2.700	161.344
2.705	161.911
2.710	162.420
2.715	162.805
2.720	163.249
2.725	163.716
2.730	164.178
2.735	164.621
2.740	165.140
2.745	165.680
2.750	166.321
2.755	167.161
2.760	168.555
2.765	170.002
2.770	171.063
2.775	170.143
2.780	169.745
2.785	171.694
2.790	173.801
2.795	175.237
2.800	176.229
2.805	177.069
2.810	177.649
2.815	178.218
2.820	178.688
2.825	179.135
2.830	179.525
2.835	179.938
2.840	180.338
2.845	180.692
2.850	181.070
2.855	181.456
2.860	181.966
2.865	182.400
2.870	183.029
2.875	183.991
2.880	185.264
2.885	183.463
2.890	180.485
2.895	181.749
2.900	182.493
2.905	183.112
2.910	183.624
2.915	184.107
2.920	184.620
2.925	185.103
2.930	185.502
2.935	186.032
2.940	186.491
2.945	187.088
2.950	187.896
2.955	188.897
2.960	190.310
2.965	191.504
2.970	190.893
2.975	192.295
2.980	189.980
2.985	191.895
2.990	193.603
2.995	195.179
3.000	197.023
3.005	198.848
3.010	201.807
3.015	200.594
3.020	200.987
3.025	199.038
3.030	201.217
3.035	203.149
3.040	205.361
3.045	206.388
3.050	208.847
3.055	210.615
3.060	211.647
3.065	212.319
3.070	212.873
3.075	213.519
3.080	213.878
3.085	214.509
3.090	214.679
3.095	215.210
3.100	215.624
3.105	216.084
3.110	216.535
3.115	217.078
3.120	217.999
3.125	218.534
3.130	220.195
3.135	219.214
3.140	218.199
3.145	219.913
3.150	221.899
3.155	223.740
3.160	225.146
3.165	228.062
3.170	229.974
3.175	232.668
3.180	235.329
3.185	234.989
3.190	235.370
3.195	236.089
3.200	236.880
3.205	237.486
3.210	238.366
3.215	238.214
3.220	238.343
3.225	239.039
3.230	240.129
3.235	241.355
3.240	244.343
3.245	245.143
3.250	245.430
3.255	245.775
3.260	246.271
3.265	246.848
3.270	246.988
3.275	247.393
3.280	247.837
3.285	248.052
3.290	248.251
3.295	248.475
3.300	248.880
3.305	249.045
3.310	249.827
3.315	250.133
3.320	250.841
3.325	251.581
3.330	251.559
3.335	251.386
3.340	252.166
3.345	253.549
3.350	255.146
3.355	256.180
3.360	256.237
3.365	256.434
3.370	256.957
3.375	257.442
3.380	257.773
3.385	258.185
3.390	258.657
3.395	258.555
3.400	259.069
3.405	259.407
3.410	259.441
3.415	259.949
3.420	259.963
3.425	259.934
3.430	260.520
3.435	260.913
3.440	260.814
3.445	260.870
3.450	261.243
3.455	261.439
3.460	261.623
3.465	261.994
3.470	262.649
3.475	262.796
3.480	262.950
3.485	263.382
3.490	263.400
3.495	264.752
3.500	262.997
3.505	263.958
3.510	264.557
3.515	263.825
3.520	264.860
3.525	265.202
3.530	265.697
3.535	266.520
3.540	266.908
3.545	269.599
3.550	271.850
3.555	272.046
3.560	272.674
3.565	273.841
3.570	273.525
3.575	274.293
3.580	276.172
3.585	275.744
3.590	276.085
3.595	277.181
3.600	277.444
3.605	276.689
3.610	275.649
3.615	274.843
3.620	274.967
3.625	276.149
3.630	277.053
3.635	277.564
3.640	279.590
3.645	281.534
3.650	283.070
3.655	280.034
3.660	278.516
3.665	279.459
3.670	281.661
3.675	284.371
3.680	286.150
3.685	286.511
3.690	287.334
3.695	286.318
3.700	285.626
3.705	287.824
3.710	288.591
3.715	289.819
3.720	289.979
3.725	290.190
3.730	291.104
3.735	290.959
3.740	291.729
3.745	291.656
3.750	292.002
3.755	293.534
3.760	293.534
3.765	293.685
3.770	294.690
3.775	295.321
3.780	295.586
3.785	296.409
3.790	297.928
3.795	299.499
3.800	300.707
3.805	299.141
3.810	300.514
3.815	299.082
3.820	298.879
3.825	300.839
3.830	303.055
3.835	305.746
3.840	305.138
3.845	306.259
3.850	307.484
3.855	307.852
3.860	307.602
3.865	307.853
3.870	308.443
3.875	308.866
3.880	307.413
3.885	309.609
3.890	310.254
3.895	310.756
3.900	311.321
3.905	311.505
3.910	312.120
3.915	312.509
3.920	313.733
3.925	313.815
3.930	315.672
3.935	313.712
3.940	314.407
3.945	315.314
3.950	317.791
3.955	315.704
3.960	315.333
3.965	316.934
3.970	318.014
3.975	317.811
3.980	319.447
3.985	317.996
3.990	317.194
3.995	316.076
4.000	318.842
4.005	316.393
4.010	317.178
4.015	315.208
4.020	317.587
4.025	314.673
4.030	313.800
4.035	314.527
4.040	315.952
4.045	315.588
4.050	316.466
4.055	318.532
4.060	317.657
4.065	317.459
4.070	320.451
4.075	318.592
4.080	320.613
4.085	319.644
4.090	317.905
4.095	318.200
4.100	318.427
4.105	321.194
4.110	321.922
4.115	322.022
4.120	321.283
4.125	323.642
4.130	321.453
4.135	324.567
4.140	325.116
4.145	323.172
4.150	325.609
4.155	327.130
4.160	325.665
4.165	323.241
4.170	325.546
4.175	323.101
4.180	322.656
4.185	322.312
4.190	320.742
4.195	321.721
4.200	320.866
4.205	320.775
4.210	321.833
4.215	323.889
4.220	326.029
4.225	323.917
4.230	320.958
4.235	320.919
4.240	323.272
4.245	322.612
4.250	322.873
4.255	324.524
4.260	324.897
4.265	325.442
4.270	325.430
4.275	325.342
4.280	324.519
4.285	323.526
4.290	325.913
4.295	326.186
4.300	323.748
4.305	323.027
4.310	323.107
4.315	323.134
4.320	324.194
4.325	323.862
4.330	324.713
4.335	325.103
4.340	322.239
4.345	322.936
4.350	321.686
4.355	318.694
4.360	315.569
4.365	314.051
4.370	316.792
4.375	314.181
4.380	314.624
4.385	314.540
4.390	314.855
4.395	313.593
4.400	314.147
4.405	313.982
4.410	311.645
4.415	309.394
4.420	307.172
4.425	304.566
4.430	304.434
4.435	306.122
4.440	305.265
4.445	306.599
4.450	304.699
4.455	306.735
4.460	308.231
4.465	306.516
4.470	308.809
4.475	309.510
4.480	312.148
4.485	311.517
4.490	309.616
4.495	311.127
4.500	312.126
4.505	314.934
4.510	314.096
4.515	310.988
4.520	308.152
4.525	308.063
4.530	308.091
4.535	305.677
4.540	305.857
4.545	306.082
4.550	304.710
4.555	304.725
4.560	304.570
4.565	302.777
4.570	304.193
4.575	302.096
4.580	305.213
4.585	303.605
4.590	302.703
4.595	302.063
4.600	300.957
4.605	299.438
4.610	301.139
4.615	300.508
4.620	300.731
4.625	298.356
4.630	295.814
4.635	296.157
4.640	295.401
4.645	296.194
4.650	296.307
4.655	294.407
4.660	296.202
4.665	299.113
4.670	297.605
4.675	296.451
4.680	298.766
4.685	299.916
4.690	298.991
4.695	295.874
4.700	294.260
4.705	294.811
4.710	293.596
4.715	291.745
4.720	291.429
4.725	294.280
4.730	296.315
4.735	299.119
4.740	301.812
4.745	299.540
4.750	296.938
4.755	295.521
4.760	294.943
4.765	297.463
4.770	295.033
4.775	296.762
4.780	295.441
4.785	296.451
4.790	298.098
4.795	297.534
4.800	300.657
4.805	299.359
4.810	301.826
4.815	301.418
4.820	301.614
4.825	298.707
4.830	301.196
4.835	300.724
4.840	303.555
4.845	305.782
4.850	306.184
4.855	304.464
4.860	304.824
4.865	307.861
4.870	308.632
4.875	308.160
4.880	305.245
4.885	304.353
4.890	303.889
4.895	305.631
4.900	304.553
4.905	303.689
4.910	304.982
4.915	303.883
4.920	304.549
4.925	305.130
4.930	307.246
4.935	308.822
4.940	306.679
4.945	309.315
4.950	307.738
4.955	307.259
4.960	308.340
4.965	307.227
4.970	306.020
4.975	305.027
4.980	306.075
4.985	304.634
4.990	305.402
4.995	304.296
5.000	301.762
5.005	298.974
5.010	298.690
5.015	296.708
5.020	298.762
5.025	301.041
5.030	298.512
5.035	296.831
5.040	294.458
5.045	292.177
5.050	293.990
5.055	296.946
5.060	296.097
5.065	296.423
5.070	298.139
5.075	297.529
5.080	294.685
5.085	296.389
5.090	294.200
5.095	293.406
5.100	294.124
5.105	291.467
5.110	291.807
5.115	293.396
5.120	293.419
5.125	291.387
5.130	289.564
5.135	292.454
5.140	289.993
5.145	287.997
5.150	289.072
5.155	291.648
5.160	288.565
5.165	291.487
5.170	294.346
5.175	291.265
5.180	292.356
5.185	293.447
5.190	295.464
5.195	295.078
5.200	297.174
5.205	300.065
5.210	297.095
5.215	294.464
5.220	296.390
5.225	294.976
5.230	294.273
5.235	294.982
5.240	296.935
5.245	300.066
5.250	300.224
5.255	300.180
5.260	303.222
5.265	300.153
5.270	297.652
5.275	294.707
5.280	295.215
5.285	296.002
5.290	295.391
5.295	297.545
5.300	297.508
5.305	295.629
5.310	293.561
5.315	292.394
5.320	293.817
5.325	292.242
5.330	294.154
5.335	295.850
5.340	297.323
5.345	295.892
5.350	295.007
5.355	293.662
5.360	296.728
5.365	293.700
5.370	291.825
5.375	291.076
5.380	288.566
5.385	291.271
5.390	294.188
5.395	291.501
5.400	291.724
5.405	290.372
5.410	288.400
5.415	289.194
5.420	288.252
5.425	285.729
5.430	287.664
5.435	290.158
5.440	288.932
5.445	290.919
5.450	288.501
5.455	286.567
5.460	284.452
5.465	286.568
5.470	286.499
5.475	284.628
5.480	287.053
5.485	284.121
5.490	283.705
5.495	282.541
5.500	282.434
5.505	285.289
5.510	287.721
5.515	290.047
5.520	290.088
5.525	288.190
5.530	287.818
5.535	285.185
5.540	286.841
5.545	284.150
5.550	286.291
5.555	286.286
5.560	289.327
5.565	291.773
5.570	293.371
5.575	295.632
5.580	296.173
5.585	294.772
5.590	292.913
5.595	292.180
5.600	291.829
5.605	289.321
5.610	287.608
5.615	287.578
5.620	287.626
5.625	290.515
5.630	288.631
5.635	288.490
5.640	288.747
5.645	290.678
5.650	290.356
5.655	289.666
5.660	291.549
5.665	293.723
5.670	296.779
5.675	297.949
5.680	298.836
5.685	296.213
5.690	294.782
5.695	295.925
5.700	293.948
5.705	293.874
5.710	294.356
5.715	294.101
5.720	291.926
5.725	291.664
5.730	290.344
5.735	291.540
5.740	290.682
5.745	293.003
5.750	291.387
5.755	290.046
5.760	290.503
5.765	292.558
5.770	292.221
5.775	291.051
5.780	289.780
5.785	288.691
5.790	287.188
5.795	288.272
5.800	285.446
5.805	286.288
5.810	288.911
5.815	290.472
5.820	289.982
5.825	292.844
5.830	290.599
5.835	292.232
5.840	293.177
5.845	293.030
5.850	292.992
5.855	291.674
5.860	290.217
5.865	291.279
5.870	289.536
5.875	290.579
5.880	291.904
5.885	292.265
5.890	290.276
5.895	291.817
5.900	289.418
5.905	291.377
5.910	290.516
5.915	292.757
5.920	294.690
5.925	292.952
5.930	289.818
5.935	286.834
5.940	289.236
5.945	291.621
5.950	291.994
5.955	289.516
5.960	286.421
5.965	287.498
5.970	288.961
5.975	290.628
5.980	288.487
5.985	287.026
5.990	284.267
5.995	285.419
6.000	284.071
6.005	285.063
6.010	287.340
6.015	286.468
6.020	287.145
6.025	284.213
6.030	281.452
6.035	279.946
6.040	282.928
6.045	281.480
6.050	282.876
6.055	280.444
6.060	283.365
6.065	280.746
6.070	281.616
6.075	284.517
6.080	284.733
6.085	284.073
6.090	281.246
6.095	283.602
6.100	282.332
6.105	285.436
6.110	286.654
6.115	287.112
6.120	285.185
6.125	282.455
6.130	283.749
6.135	281.420
6.140	284.052
6.145	286.751
6.150	285.437
6.155	287.026
6.160	285.183
6.165	285.398
6.170	287.720
6.175	286.538
6.180	283.668
6.185	284.211
6.190	286.640
6.195	285.514
6.200	284.506
6.205	282.948
6.210	284.501
6.215	282.591
6.220	284.653
6.225	283.804
6.230	284.938
6.235	283.712
6.240	281.987
6.245	280.944
6.250	280.902
6.255	283.965
6.260	282.010
6.265	278.988
6.270	281.840
6.275	282.087
6.280	284.905
6.285	286.679
6.290	287.845
6.295	289.340
6.300	288.196
6.305	289.331
6.310	288.352
6.315	290.853
6.320	290.576
6.325	291.930
6.330	289.434
6.335	287.623
6.340	287.390
6.345	287.549
6.350	285.055
6.355	282.831
6.360	284.790
6.365	284.242
6.370	282.471
6.375	281.969
6.380	284.839
6.385	282.629
6.390	284.027
6.395	281.510
6.400	282.757
6.405	285.023
6.410	286.439
6.415	284.919
6.420	282.680
6.425	280.033
6.430	279.294
6.435	277.583
6.440	275.031
6.445	275.671
6.450	274.670
6.455	275.846
6.460	274.670
6.465	273.465
6.470	270.781
6.475	270.189
6.480	272.109
6.485	271.101
6.490	269.615
6.495	268.564
6.500	265.605
6.505	265.420
6.510	266.521
6.515	268.180
6.520	269.013
6.525	270.510
6.530	270.654
6.535	269.127
6.540	267.292
6.545	267.684
6.550	266.406
6.555	268.804
6.560	266.306
6.565	264.622
6.570	266.083
6.575	265.802
6.580	263.591
6.585	261.250
6.590	262.487
6.595	260.835
6.600	262.379
6.605	263.298
6.610	262.173
6.615	261.277
6.620	260.863
6.625	263.018
6.630	265.177
6.635	266.837
6.640	265.283
6.645	264.986
6.650	265.246
6.655	265.305
6.660	267.787
6.665	265.563
6.670	265.441
6.675	265.548
6.680	263.920
6.685	263.464
6.690	262.868
6.695	260.140
6.700	259.228
6.705	261.986
6.710	261.706
6.715	263.738
6.720	266.161
6.725	268.026
6.730	270.171
6.735	268.700
6.740	266.474
6.745	267.900
6.750	271.001
6.755	271.825
6.760	272.323
6.765	270.333
6.770	272.033
6.775	270.067
6.780	271.261
6.785	269.168
6.790	267.469
6.795	267.552
6.800	268.930
6.805	267.510
6.810	270.545
6.815	273.137
6.820	273.417
6.825	276.285
6.830	279.217
6.835	277.375
6.840	277.851
6.845	280.280
6.850	281.098
6.855	282.091
6.860	281.449
6.865	279.231
6.870	277.672
6.875	277.789
6.880	276.055
6.885	277.117
6.890	275.530
6.895	272.706
6.900	271.403
6.905	271.336
6.910	270.599
6.915	270.481
6.920	270.886
6.925	270.862
6.930	270.289
6.935	271.616
6.940	269.160
6.945	271.119
6.950	271.392
6.955	271.005
6.960	271.707
6.965	268.571
6.970	270.046
6.975	267.533
6.980	268.883
6.985	269.606
6.990	269.565
6.995	272.295
7.000	274.921
7.005	274.625
7.010	274.509
7.015	277.637
7.020	276.440
7.025	273.709
7.030	274.410
7.035	271.591
7.040	273.580
7.045	275.814
7.050	274.980
7.055	273.187
7.060	274.493
7.065	272.392
7.070	274.940
7.075	277.202
7.080	278.188
7.085	276.270
7.090	275.341
7.095	274.683
7.100	277.728
7.105	279.112
7.110	281.281
7.115	279.058
7.120	280.692
7.125	280.346
7.130	279.181
7.135	281.083
7.140	279.491
7.145	278.420
7.150	281.261
7.155	283.171
7.160	282.553
7.165	283.165
7.170	285.749
7.175	286.750
7.180	285.132
7.185	282.009
7.190	281.081
7.195	283.928
7.200	281.870
7.205	280.366
7.210	277.434
7.215	278.517
7.220	281.267
7.225	280.164
7.230	279.556
7.235	281.472
7.240	283.918
7.245	281.209
7.250	278.198
7.255	275.396
7.260	272.357
7.265	270.523
7.270	272.345
7.275	269.673
7.280	271.882
7.285	272.704
7.290	272.473
7.295	270.467
7.300	269.103
7.305	267.093
7.310	264.356
7.315	264.298
7.320	265.109
7.325	264.721
7.330	265.050
7.335	263.790
7.340	266.035
7.345	268.882
7.350	269.609
7.355	269.003
7.360	266.798
7.365	266.630
7.370	264.490
7.375	262.931
7.380	262.497
7.385	261.379
7.390	258.562
7.395	255.554
7.400	254.395
7.405	255.561
7.410	258.436
7.415	259.961
7.420	258.847
7.425	258.425
7.430	259.615
7.435	257.719
7.440	259.813
7.445	261.722
7.450	260.494
7.455	262.694
7.460	260.005
7.465	260.055
7.470	260.613
7.475	261.491
7.480	260.260
7.485	257.659
7.490	256.817
7.495	256.320
7.500	255.467
7.505	256.453
7.510	257.440
7.515	256.710
7.520	256.932
7.525	256.674
7.530	256.062
7.535	257.414
7.540	257.569
7.545	257.839
7.550	260.224
7.555	262.940
7.560	260.445
7.565	258.441
7.570	260.228
7.575	258.260
7.580	256.414
7.585	256.376
7.590	256.101
7.595	255.977
7.600	258.255
7.605	258.212
7.610	257.483
7.615	259.786
7.620	258.387
7.625	259.834
7.630	257.659
7.635	257.261
7.640	259.434
7.645	258.701
7.650	260.016
7.655	262.392
7.660	263.010
7.665	263.208
7.670	261.183
7.675	258.175
7.680	256.474
7.685	257.496
7.690	258.946
7.695	256.862
7.700	254.150
7.705	253.077
7.710	251.046
7.715	248.862
7.720	250.156
7.725	251.589
7.730	253.404
7.735	252.456
7.740	253.340
7.745	253.755
7.750	251.735
7.755	249.300
7.760	249.654
7.765	247.658
7.770	246.150
7.775	247.747
7.780	248.351
7.785	248.528
7.790	248.324
7.795	249.801
7.800	248.984
7.805	246.885
7.810	245.392
7.815	243.828
7.820	244.407
7.825	242.785
7.830	242.382
7.835	239.304
7.840	240.425
7.845	241.151
7.850	240.316
7.855	241.200
7.860	243.994
7.865	243.835
7.870	242.289
7.875	241.121
7.880	240.903
7.885	237.924
7.890	235.450
7.895	232.927
7.900	234.116
7.905	232.523
7.910	233.192
7.915	234.972
7.920	237.981
7.925	239.385
7.930	237.779
7.935	238.945
7.940	238.783
7.945	238.171
7.950	238.441
7.955	236.327
7.960	235.871
7.965	235.078
7.970	231.944
7.975	230.050
7.980	229.154
7.985	228.027
7.990	227.036
7.995	228.654
8.000	230.448
8.005	230.173
8.010	228.530
8.015	228.703
8.020	229.868
8.025	231.588
8.030	230.221
8.035	229.394
8.040	227.524
8.045	225.554
8.050	225.911
8.055	227.410
8.060	230.223
8.065	230.443
8.070	230.128
8.075	228.083
8.080	229.005
8.085	230.903
8.090	232.133
8.095	230.179
8.100	227.440
8.105	226.161
8.110	227.589
8.115	227.938
8.120	224.995
8.125	226.299
8.130	224.325
8.135	223.400
8.140	224.431
8.145	224.144
8.150	225.009
8.155	226.486
8.160	226.206
8.165	224.006
8.170	221.107
8.175	222.947
8.180	222.549
8.185	224.715
8.190	223.703
8.194	225.831
8.199	226.720
8.204	228.937
8.209	231.190
8.214	229.275
8.219	230.730
8.224	228.901
8.229	230.814
8.234	229.199
8.239	227.850
8.244	228.271
8.249	229.823
8.254	227.278
8.259	229.868
8.264	228.606
8.269	229.246
8.274	231.582
8.279	229.253
8.284	228.360
8.289	231.053
8.294	230.608
8.299	232.227
8.304	234.226
8.309	231.291
8.314	233.626
8.319	233.041
8.324	234.102
8.329	234.813
8.334	234.293
8.339	231.337
8.344	232.228
8.349	233.983
8.354	236.149
8.359	233.448
8.364	233.708
8.369	233.620
8.374	236.265
8.379	236.389
8.384	238.326
8.389	238.504
8.394	239.494
8.399	240.933
8.404	243.282
8.409	243.767
8.414	241.673
8.419	243.523
8.424	242.473
8.429	240.879
8.434	243.019
8.439	244.468
8.444	245.301
8.449	244.208
8.454	246.923
8.459	246.516
8.464	249.451
8.469	252.090
8.474	251.202
8.479	253.117
8.484	252.238
8.489	252.051
8.494	249.358
8.499	249.648
8.504	250.223
8.509	247.142
8.514	248.396
8.519	250.791
8.524	250.025
8.529	247.831
8.534	250.552
8.539	249.762
8.544	249.016
8.549	250.789
8.554	250.921
8.559	252.220
8.564	253.654
8.569	252.338
8.574	253.677
8.579	253.897
8.584	254.504
8.589	255.842
8.594	252.867
8.599	255.627
8.604	256.422
8.609	259.047
8.614	259.373
8.619	259.808
8.624	261.123
8.629	262.274
8.634	262.142
8.639	263.845
8.644	265.460
8.649	264.983
8.654	265.682
8.659	268.534
8.664	267.566
8.669	269.602
8.674	266.982
8.679	265.839
8.684	263.058
8.689	264.908
8.694	266.426
8.699	267.567
8.704	269.103
8.709	268.230
8.714	265.202
8.719	263.733
8.724	262.943
8.729	263.468
8.734	263.669
8.739	264.898
8.744	263.816
8.749	261.874
8.754	259.469
8.759	260.608
8.764	262.495
8.769	264.110
8.774	266.659
8.779	264.513
8.784	265.826
8.789	267.793
8.794	268.642
8.799	267.249
8.804	267.435
8.809	267.866
8.814	268.619
8.819	265.866
8.824	267.421
8.829	267.278
8.834	265.003
8.839	263.370
8.844	261.051
8.849	259.938
8.854	261.315
8.859	262.790
8.864	265.166
8.869	266.433
8.874	268.403
8.879	266.073
8.884	268.661
8.889	270.167
8.894	267.523
8.899	269.771
8.904	270.641
8.909	269.732
8.914	269.062
8.919	271.282
8.924	268.970
8.929	270.761
8.934	269.734
8.939	270.675
8.944	269.621
8.949	268.637
8.954	267.483
8.959	267.319
8.964	269.337
8.969	270.672
8.974	271.797
8.979	272.681
8.984	270.029
8.989	272.946
8.994	271.458
8.999	272.290
9.004	270.485
9.009	270.962
9.014	272.516
9.019	272.929
9.024	269.908
9.029	269.312
9.034	270.945
9.039	273.031
9.044	272.813
9.049	272.706
9.054	272.735
9.059	274.502
9.064	276.288
9.069	277.592
9.074	277.001
9.079	278.053
9.084	276.189
9.089	275.154
9.094	277.232
9.099	279.203
9.104	281.532
9.109	281.112
9.114	284.168
9.119	285.655
9.124	282.957
9.129	282.469
9.134	279.376
9.139	276.639
9.144	276.517
9.149	279.235
9.154	280.061
9.159	279.485
9.164	277.268
9.169	279.617
9.174	279.109
9.179	280.216
9.184	279.639
9.189	281.694
9.194	284.072
9.199	283.706
9.204	284.460
9.209	283.158
9.214	283.150
9.219	280.915
9.224	282.685
9.229	283.983
9.234	286.685
9.239	283.798
9.244	281.053
9.249	280.373
9.254	278.273
9.259	281.078
9.264	280.035
9.269	277.641
9.274	275.971
9.279	276.641
9.284	279.394
9.289	279.100
9.294	278.754
9.299	277.486
9.304	278.318
9.309	278.554
9.314	278.287
9.319	280.443
9.324	279.243
9.329	276.409
9.334	276.528
9.339	274.310
9.344	272.978
9.349	270.736
9.354	269.868
9.359	272.018
9.364	269.969
9.369	272.324
9.374	274.542
9.379	274.470
9.384	273.682
9.389	272.938
9.394	272.564
9.399	269.516
9.404	268.122
9.409	269.940
9.414	268.607
9.419	267.994
9.424	270.368
9.429	269.800
9.434	269.995
9.439	268.104
9.444	265.523
9.449	264.119
9.454	262.772
9.459	260.969
9.464	261.091
9.469	264.100
9.474	265.158
9.479	263.634
9.484	262.185
9.489	261.992
9.494	260.735
9.499	258.825
9.504	258.331
9.509	259.137
9.514	257.142
9.519	257.712
9.524	260.761
9.529	261.797
9.534	260.240
9.539	257.748
9.544	255.384
9.549	252.988
9.554	253.602
9.559	251.213
9.564	248.840
9.569	247.422
9.574	248.010
9.579	246.803
9.584	244.587
9.589	246.097
9.594	248.466
9.599	246.708
9.604	249.242
9.609	246.607
9.614	244.728
9.619	244.734
9.624	243.594
9.629	242.117
9.634	245.058
9.639	246.223
9.644	246.445
9.649	245.343
9.654	245.100
9.659	244.451
9.664	241.675
9.669	241.743
9.674	239.325
9.679	241.851
9.684	239.439
9.689	241.235
9.694	242.586
9.699	242.162
9.704	242.976
9.709	240.874
9.714	239.789
9.719	242.690
9.724	242.825
9.729	240.417
9.734	239.389
9.739	237.126
9.744	234.977
9.749	233.384
9.754	231.941
9.759	231.886
9.764	230.380
9.769	228.675
9.774	228.257
9.779	230.557
9.784	229.639
9.789	231.187
9.794	231.017
9.799	233.619
9.804	234.035
9.809	235.922
9.814	238.355
9.819	240.775
9.824	237.645
9.829	236.470
9.834	239.078
9.839	237.921
9.844	237.409
9.849	238.098
9.854	240.754
9.859	240.970
9.864	242.601
9.869	244.784
9.874	245.968
9.879	244.417
9.884	242.737
9.889	240.936
9.894	241.693
9.899	243.887
9.904	241.424
9.909	242.848
9.914	243.027
9.919	242.301
9.924	245.111
9.929	246.655
9.934	247.017
9.939	247.032
9.944	245.943
9.949	246.176
9.954	244.635
9.959	245.580
9.964	248.717
9.969	251.055
9.974	252.950
9.979	253.308
9.984	252.301
9.989	255.193
9.994	252.731
[truncated: 1 more rows]
