# Supplementary material for: Chemometric Analysis of a Ternary Mixture of Caffeine, Quinic Acid, and Nicotinic Acid by Terahertz Spectroscopy
Source: ACS Omega. 2022 Sep 27;7(40):35783–91. doi: 10.1021/acsomega.2c03808 (PMC9558605; doi:10.1021/acsomega.2c03808)
Supplement: Supplementary file 2 — ao2c03808_si_002.zip [file ao2c03808_si_002.zip › data_and_codes/extended_data/id0-48_run001/fdp-1-7.csv]

0.000	-0.000
0.005	0.506
0.010	0.416
0.015	-0.447
0.020	-0.074
0.025	0.662
0.030	0.478
0.035	-0.341
0.040	0.123
0.045	0.959
0.050	3.314
0.055	1.915
0.060	1.199
0.065	3.793
0.070	4.066
0.075	5.331
0.080	5.143
0.085	7.913
0.090	8.358
0.095	9.372
0.100	10.392
0.105	11.432
0.110	10.774
0.115	10.929
0.120	11.583
0.125	12.390
0.130	13.576
0.135	13.863
0.140	13.404
0.145	13.429
0.150	13.409
0.155	13.452
0.160	13.382
0.165	13.605
0.170	14.002
0.175	14.291
0.180	14.374
0.185	14.649
0.190	14.987
0.195	15.050
0.200	15.249
0.205	15.503
0.210	15.622
0.215	15.810
0.220	16.019
0.225	16.442
0.230	16.530
0.235	16.459
0.240	16.619
0.245	16.964
0.250	17.012
0.255	17.270
0.260	17.503
0.265	17.737
0.270	18.006
0.275	17.956
0.280	18.149
0.285	18.394
0.290	18.562
0.295	18.694
0.300	19.072
0.305	19.115
0.310	19.177
0.315	19.342
0.320	19.576
0.325	19.825
0.330	19.931
0.335	20.069
0.340	20.252
0.345	20.503
0.350	20.574
0.355	20.803
0.360	20.987
0.365	21.150
0.370	21.259
0.375	21.430
0.380	21.576
0.385	21.783
0.390	21.979
0.395	22.160
0.400	22.362
0.405	22.475
0.410	22.608
0.415	22.775
0.420	23.008
0.425	23.134
0.430	23.314
0.435	23.544
0.440	23.683
0.445	23.729
0.450	23.922
0.455	24.142
0.460	24.280
0.465	24.450
0.470	24.568
0.475	24.777
0.480	24.967
0.485	25.103
0.490	25.256
0.495	25.481
0.500	25.646
0.505	25.773
0.510	25.960
0.515	26.204
0.520	26.403
0.525	26.524
0.530	26.725
0.535	26.939
0.540	27.192
0.545	27.441
0.550	27.823
0.555	26.996
0.560	27.107
0.565	27.399
0.570	27.678
0.575	27.901
0.580	28.077
0.585	28.235
0.590	28.457
0.595	28.657
0.600	28.837
0.605	29.011
0.610	29.180
0.615	29.380
0.620	29.505
0.625	29.670
0.630	29.876
0.635	30.083
0.640	30.208
0.645	30.388
0.650	30.593
0.655	30.734
0.660	30.910
0.665	31.073
0.670	31.240
0.675	31.400
0.680	31.555
0.685	31.705
0.690	31.904
0.695	32.035
0.700	32.200
0.705	32.408
0.710	32.560
0.715	32.724
0.720	32.919
0.725	33.103
0.730	33.293
0.735	33.484
0.740	33.721
0.745	34.076
0.750	33.605
0.755	33.650
0.760	33.958
0.765	34.170
0.770	34.350
0.775	34.548
0.780	34.738
0.785	34.914
0.790	35.057
0.795	35.214
0.800	35.424
0.805	35.561
0.810	35.699
0.815	35.885
0.820	36.052
0.825	36.193
0.830	36.354
0.835	36.510
0.840	36.695
0.845	36.869
0.850	36.988
0.855	37.172
0.860	37.375
0.865	37.510
0.870	37.685
0.875	37.868
0.880	38.040
0.885	38.195
0.890	38.362
0.895	38.542
0.900	38.722
0.905	38.848
0.910	39.035
0.915	39.200
0.920	39.335
0.925	39.485
0.930	39.679
0.935	39.858
0.940	39.998
0.945	40.157
0.950	40.335
0.955	40.540
0.960	40.687
0.965	40.895
0.970	41.088
0.975	41.288
0.980	41.555
0.985	41.506
0.990	41.422
0.995	41.668
1.000	41.867
1.005	42.079
1.010	42.317
1.015	42.456
1.020	42.633
1.025	42.865
1.030	43.028
1.035	43.179
1.040	43.381
1.045	43.571
1.050	43.756
1.055	43.964
1.060	44.175
1.065	44.431
1.070	44.673
1.075	44.953
1.080	45.338
1.085	45.860
1.090	46.679
1.095	46.724
1.100	43.738
1.105	44.736
1.110	45.140
1.115	44.659
1.120	45.140
1.125	45.561
1.130	45.921
1.135	46.279
1.140	46.653
1.145	47.142
1.150	47.515
1.155	48.076
1.160	47.739
1.165	44.661
1.170	45.658
1.175	46.276
1.180	46.731
1.185	47.068
1.190	47.418
1.195	47.798
1.200	48.230
1.205	48.337
1.210	47.575
1.215	48.027
1.220	48.502
1.225	48.871
1.230	48.072
1.235	48.449
1.240	48.739
1.245	48.996
1.250	49.302
1.255	49.448
1.260	49.653
1.265	49.901
1.270	50.074
1.275	50.220
1.280	50.413
1.285	50.591
1.290	50.793
1.295	50.950
1.300	51.097
1.305	51.350
1.310	51.536
1.315	51.724
1.320	51.847
1.325	52.009
1.330	52.177
1.335	52.366
1.340	52.583
1.345	52.791
1.350	52.959
1.355	53.114
1.360	53.371
1.365	53.551
1.370	53.719
1.375	53.947
1.380	54.189
1.385	54.377
1.390	54.658
1.395	54.992
1.400	55.468
1.405	56.192
1.410	57.025
1.415	59.871
1.420	60.518
1.425	60.947
1.430	61.295
1.435	61.589
1.440	61.786
1.445	62.012
1.450	62.237
1.455	62.452
1.460	62.658
1.465	62.835
1.470	63.054
1.475	63.251
1.480	63.403
1.485	63.601
1.490	63.805
1.495	63.964
1.500	64.131
1.505	64.335
1.510	64.506
1.515	64.687
1.520	64.867
1.525	65.053
1.530	65.275
1.535	65.447
1.540	65.629
1.545	65.838
1.550	66.024
1.555	66.214
1.560	66.450
1.565	66.672
1.570	66.877
1.575	67.110
1.580	67.363
1.585	67.646
1.590	67.954
1.595	68.442
1.600	68.751
1.605	67.445
1.610	67.912
1.615	68.355
1.620	68.752
1.625	69.084
1.630	69.463
1.635	69.873
1.640	70.367
1.645	70.965
1.650	71.877
1.655	73.039
1.660	73.516
1.665	73.713
1.670	74.072
1.675	71.687
1.680	73.524
1.685	74.624
1.690	75.491
1.695	76.244
1.700	77.057
1.705	78.214
1.710	79.587
1.715	80.884
1.720	83.851
1.725	86.554
1.730	87.647
1.735	88.344
1.740	88.897
1.745	89.354
1.750	89.762
1.755	90.204
1.760	90.515
1.765	90.176
1.770	90.535
1.775	90.896
1.780	91.251
1.785	91.649
1.790	92.246
1.795	92.248
1.800	90.879
1.805	91.400
1.810	91.825
1.815	92.143
1.820	92.421
1.825	92.696
1.830	92.943
1.835	93.189
1.840	93.465
1.845	93.752
1.850	94.068
1.855	94.478
1.860	95.209
1.865	95.389
1.870	98.314
1.875	99.435
1.880	100.082
1.885	100.498
1.890	100.868
1.895	101.204
1.900	101.536
1.905	101.898
1.910	102.396
1.915	102.957
1.920	101.045
1.925	101.049
1.930	101.614
1.935	102.041
1.940	102.356
1.945	102.617
1.950	102.869
1.955	103.095
1.960	103.304
1.965	103.515
1.970	103.717
1.975	103.926
1.980	104.129
1.985	104.326
1.990	104.537
1.995	104.744
2.000	104.945
2.005	105.170
2.010	105.435
2.015	105.602
2.020	105.722
2.025	106.011
2.030	106.343
2.035	106.888
2.040	106.944
2.045	105.722
2.050	106.209
2.055	106.599
2.060	106.936
2.065	107.281
2.070	107.792
2.075	107.261
2.080	107.147
2.085	107.512
2.090	107.830
2.095	108.103
2.100	108.358
2.105	108.605
2.110	108.848
2.115	109.113
2.120	109.381
2.125	109.638
2.130	109.926
2.135	110.232
2.140	110.585
2.145	110.982
2.150	111.498
2.155	112.374
2.160	113.332
2.165	111.604
2.170	108.693
2.175	109.918
2.180	110.808
2.185	111.677
2.190	112.842
2.195	112.768
2.200	115.209
2.205	116.825
2.210	117.946
2.215	119.197
2.220	119.129
2.225	121.265
2.230	123.141
2.235	124.044
2.240	124.765
2.245	125.305
2.250	125.957
2.255	126.974
2.260	127.852
2.265	125.288
2.270	122.643
2.275	124.078
2.280	124.878
2.285	125.458
2.290	125.919
2.295	126.297
2.300	126.645
2.305	126.971
2.310	127.272
2.315	127.671
2.320	127.769
2.325	128.055
2.330	128.407
2.335	128.816
2.340	129.494
2.345	129.506
2.350	128.358
2.355	128.994
2.360	129.795
2.365	130.405
2.370	128.992
2.375	129.736
2.380	130.628
2.385	131.813
2.390	133.245
2.395	131.339
2.400	134.047
2.405	135.052
2.410	135.720
2.415	136.248
2.420	136.677
2.425	137.198
2.430	137.310
2.435	137.597
2.440	138.043
2.445	138.546
2.450	138.950
2.455	139.976
2.460	140.801
2.465	138.668
2.470	135.730
2.475	136.985
2.480	137.725
2.485	138.250
2.490	138.663
2.495	139.028
2.500	139.340
2.505	139.626
2.510	139.907
2.515	140.154
2.520	140.395
2.525	140.660
2.530	140.912
2.535	141.147
2.540	141.405
2.545	141.660
2.550	141.915
2.555	142.179
2.560	142.458
2.565	142.858
2.570	142.916
2.575	143.167
2.580	143.497
2.585	143.849
2.590	144.228
2.595	144.622
2.600	145.054
2.605	145.552
2.610	146.151
2.615	146.911
2.620	147.897
2.625	149.393
2.630	150.180
2.635	149.871
2.640	149.993
2.645	150.737
2.650	149.188
2.655	151.549
2.660	153.821
2.665	154.381
2.670	154.643
2.675	155.629
2.680	156.739
2.685	157.604
2.690	155.825
2.695	156.612
2.700	157.257
2.705	157.786
2.710	158.271
2.715	158.683
2.720	159.092
2.725	159.526
2.730	159.949
2.735	160.407
2.740	160.886
2.745	161.390
2.750	162.025
2.755	162.893
2.760	164.246
2.765	165.835
2.770	166.723
2.775	166.965
2.780	169.629
2.785	166.715
2.790	168.728
2.795	170.137
2.800	171.169
2.805	171.939
2.810	172.563
2.815	173.087
2.820	173.568
2.825	173.982
2.830	174.370
2.835	174.752
2.840	175.113
2.845	175.458
2.850	175.830
2.855	176.187
2.860	176.581
2.865	177.046
2.870	177.606
2.875	178.683
2.880	179.123
2.885	177.411
2.890	174.486
2.895	175.875
2.900	176.668
2.905	177.328
2.910	177.803
2.915	178.257
2.920	178.677
2.925	179.134
2.930	179.590
2.935	180.034
2.940	180.544
2.945	181.133
2.950	181.831
2.955	182.914
2.960	184.400
2.965	185.576
2.970	186.612
2.975	186.654
2.980	189.216
2.985	191.690
2.990	193.336
2.995	195.044
3.000	196.956
3.005	198.699
3.010	198.675
3.015	195.637
3.020	194.148
3.025	191.590
3.030	194.156
3.035	196.132
3.040	197.565
3.045	198.483
3.050	195.557
3.055	196.987
3.060	197.941
3.065	198.702
3.070	199.297
3.075	199.836
3.080	200.284
3.085	200.680
3.090	201.191
3.095	201.536
3.100	201.961
3.105	202.448
3.110	202.944
3.115	203.595
3.120	204.519
3.125	205.391
3.130	206.046
3.135	205.300
3.140	203.489
3.145	206.101
3.150	207.927
3.155	209.534
3.160	211.236
3.165	212.264
3.170	215.344
3.175	212.413
3.180	214.593
3.185	213.707
3.190	214.657
3.195	215.456
3.200	216.126
3.205	216.702
3.210	217.686
3.215	217.098
3.220	217.450
3.225	218.467
3.230	218.911
3.235	221.118
3.240	223.195
3.245	223.889
3.250	224.512
3.255	224.893
3.260	225.266
3.265	225.588
3.270	225.946
3.275	226.200
3.280	226.472
3.285	226.779
3.290	227.034
3.295	227.340
3.300	227.657
3.305	227.924
3.310	228.302
3.315	228.897
3.320	229.539
3.325	230.430
3.330	230.570
3.335	232.644
3.340	230.433
3.345	231.830
3.350	233.036
3.355	233.828
3.360	234.355
3.365	234.746
3.370	235.052
3.375	235.361
3.380	235.666
3.385	235.969
3.390	236.261
3.395	236.489
3.400	236.743
3.405	236.898
3.410	237.140
3.415	237.368
3.420	237.585
3.425	237.828
3.430	238.140
3.435	238.271
3.440	238.440
3.445	238.685
3.450	239.005
3.455	239.234
3.460	239.483
3.465	239.791
3.470	239.945
3.475	240.151
3.480	240.482
3.485	240.746
3.490	241.070
3.495	241.766
3.500	241.252
3.505	241.259
3.510	241.721
3.515	241.723
3.520	242.007
3.525	242.500
3.530	243.043
3.535	243.892
3.540	244.547
3.545	241.502
3.550	242.401
3.555	242.994
3.560	243.500
3.565	244.031
3.570	244.414
3.575	244.891
3.580	245.373
3.585	246.131
3.590	247.202
3.595	248.443
3.600	248.849
3.605	246.261
3.610	243.740
3.615	246.581
3.620	244.290
3.625	245.503
3.630	246.464
3.635	247.749
3.640	249.393
3.645	250.242
3.650	252.585
3.655	253.823
3.660	254.444
3.665	253.693
3.670	251.643
3.675	252.973
3.680	255.052
3.685	255.415
3.690	256.833
3.695	255.480
3.700	256.889
3.705	257.429
3.710	258.130
3.715	258.628
3.720	259.149
3.725	259.506
3.730	259.877
3.735	260.378
3.740	260.551
3.745	260.747
3.750	261.387
3.755	261.988
3.760	262.214
3.765	262.759
3.770	263.293
3.775	263.828
3.780	264.742
3.785	265.482
3.790	266.912
3.795	268.400
3.800	270.258
3.805	272.988
3.810	270.443
3.815	269.734
3.820	272.220
3.825	275.067
3.830	276.973
3.835	278.430
3.840	279.289
3.845	280.057
3.850	281.055
3.855	282.310
3.860	281.587
3.865	281.775
3.870	282.384
3.875	282.926
3.880	283.482
3.885	283.750
3.890	283.857
3.895	284.389
3.900	284.961
3.905	285.260
3.910	285.653
3.915	286.049
3.920	286.463
3.925	286.906
3.930	286.852
3.935	287.230
3.940	287.854
3.945	288.943
3.950	290.166
3.955	289.109
3.960	287.311
3.965	289.777
3.970	287.920
3.975	290.962
3.980	289.989
3.985	289.945
3.990	288.355
3.995	288.981
4.000	291.678
4.005	293.932
4.010	290.920
4.015	292.487
4.020	293.227
4.025	294.119
4.030	293.902
4.035	294.252
4.040	294.942
4.045	295.192
4.050	295.118
4.055	295.710
4.060	296.082
4.065	296.161
4.070	296.864
4.075	297.062
4.080	297.196
4.085	297.280
4.090	297.736
4.095	298.040
4.100	298.523
4.105	298.843
4.110	299.198
4.115	299.056
4.120	299.946
4.125	300.210
4.130	300.144
4.135	300.927
4.140	301.939
4.145	302.225
4.150	303.968
4.155	304.533
4.160	306.956
4.165	305.794
4.170	303.538
4.175	303.514
4.180	301.095
4.185	302.951
4.190	301.746
4.195	299.043
4.200	301.774
4.205	303.000
4.210	300.103
4.215	299.861
4.220	301.146
4.225	300.648
4.230	298.901
4.235	298.590
4.240	300.379
4.245	301.957
4.250	298.904
4.255	300.633
4.260	301.319
4.265	301.686
4.270	302.109
4.275	302.407
4.280	302.486
4.285	303.285
4.290	303.538
4.295	303.728
4.300	303.964
4.305	304.571
4.310	305.108
4.315	304.790
4.320	305.154
4.325	305.988
4.330	305.892
4.335	306.224
4.340	306.396
4.345	306.303
4.350	306.637
4.355	307.568
4.360	307.349
4.365	307.851
4.370	308.594
4.375	307.865
4.380	308.600
4.385	309.128
4.390	309.585
4.395	309.566
4.400	309.595
4.405	310.431
4.410	311.475
4.415	310.680
4.420	311.372
4.425	312.241
4.430	312.506
4.435	313.498
4.440	313.056
4.445	313.578
4.450	315.060
4.455	315.915
4.460	317.204
4.465	316.543
4.470	314.700
4.475	316.408
4.480	316.738
4.485	314.435
4.490	314.464
4.495	311.410
4.500	313.043
4.505	314.806
4.510	316.172
4.515	318.734
4.520	315.922
4.525	318.291
4.530	318.260
4.535	319.604
4.540	320.562
4.545	319.260
4.550	317.078
4.555	318.865
4.560	319.511
4.565	316.919
4.570	317.833
4.575	317.785
4.580	318.496
4.585	318.970
4.590	315.923
4.595	315.344
4.600	316.510
4.605	314.949
4.610	314.912
4.615	316.907
4.620	315.633
4.625	313.500
4.630	311.807
4.635	313.133
4.640	313.749
4.645	313.788
4.650	315.391
4.655	314.751
4.660	315.919
4.665	317.462
4.670	316.557
4.675	316.710
4.680	318.620
4.685	319.236
4.690	319.290
4.695	316.825
4.700	314.812
4.705	312.618
4.710	312.963
4.715	313.258
4.720	310.530
4.725	309.292
4.730	309.280
4.735	308.683
4.740	306.361
4.745	306.611
4.750	306.142
4.755	303.160
4.760	303.068
4.765	304.088
4.770	304.923
4.775	306.719
4.780	305.757
4.785	304.977
4.790	306.859
4.795	306.043
4.800	307.693
4.805	308.408
4.810	308.234
4.815	310.388
4.820	309.440
4.825	309.143
4.830	309.231
4.835	309.145
4.840	310.226
4.845	310.073
4.850	311.745
4.855	311.760
4.860	310.342
4.865	312.329
4.870	310.995
4.875	311.617
4.880	311.220
4.885	313.134
4.890	313.898
4.895	313.339
4.900	315.260
4.905	313.288
4.910	313.037
4.915	313.899
4.920	315.244
4.925	313.238
4.930	314.742
4.935	315.022
4.940	314.713
4.945	314.979
4.950	315.562
4.955	315.117
4.960	316.245
4.965	315.943
4.970	316.824
4.975	316.758
4.980	316.802
4.985	319.247
4.990	321.158
4.995	319.965
5.000	318.830
5.005	318.065
5.010	315.555
5.015	317.154
5.020	315.939
5.025	317.624
5.030	318.177
5.035	318.687
5.040	318.820
5.045	321.388
5.050	320.528
5.055	320.529
5.060	322.015
5.065	323.066
5.070	322.513
5.075	320.566
5.080	323.664
5.085	325.638
5.090	326.142
5.095	328.723
5.100	326.253
5.105	329.218
5.110	329.428
5.115	327.742
5.120	330.356
5.125	327.535
5.130	329.723
5.135	331.120
5.140	329.504
5.145	331.031
5.150	331.358
5.155	334.166
5.160	334.156
5.165	336.213
5.170	333.822
5.175	336.107
5.180	335.985
5.185	336.915
5.190	337.376
5.195	337.001
5.200	338.585
5.205	335.857
5.210	338.111
5.215	335.095
5.220	335.309
5.225	336.988
5.230	337.749
5.235	338.726
5.240	339.397
5.245	339.716
5.250	338.962
5.255	337.757
5.260	334.843
5.265	335.361
5.270	337.246
5.275	339.645
5.280	336.958
5.285	334.663
5.290	333.765
5.295	336.437
5.300	336.674
5.305	334.658
5.310	335.244
5.315	336.994
5.320	338.312
5.325	338.668
5.330	336.395
5.335	334.862
5.340	332.052
5.345	332.314
5.350	334.005
5.355	334.353
5.360	334.440
5.365	335.528
5.370	337.132
5.375	339.906
5.380	342.579
5.385	342.583
5.390	343.676
5.395	344.912
5.400	344.815
5.405	345.309
5.410	346.218
5.415	344.371
5.420	346.929
5.425	347.354
5.430	349.180
5.435	349.094
5.440	350.046
5.445	349.974
5.450	348.530
5.455	350.329
5.460	351.839
5.465	351.974
5.470	352.909
5.475	353.143
5.480	354.445
5.485	354.777
5.490	355.033
5.495	356.515
5.500	356.215
5.505	356.764
5.510	356.564
5.515	356.236
5.520	356.629
5.525	356.869
5.530	357.463
5.535	359.198
5.540	358.597
5.545	358.781
5.550	358.519
5.555	359.212
5.560	359.363
5.565	359.377
5.570	360.484
5.575	360.813
5.580	359.779
5.585	361.162
5.590	361.098
5.595	358.653
5.600	357.161
5.605	355.724
5.610	356.640
5.615	357.032
5.620	357.032
5.625	357.278
5.630	358.750
5.635	357.719
5.640	358.688
5.645	358.660
5.650	356.879
5.655	359.825
5.660	358.269
5.665	358.961
5.670	357.600
5.675	357.452
5.680	356.519
5.685	359.023
5.690	360.245
5.695	360.383
5.700	360.159
5.705	360.567
5.710	359.571
5.715	359.084
5.720	360.680
5.725	360.811
5.730	359.003
5.735	358.720
5.740	360.324
5.745	362.089
5.750	361.760
5.755	363.329
5.760	362.477
5.765	359.600
5.770	358.154
5.775	358.703
5.780	358.590
5.785	358.058
5.790	359.078
5.795	359.664
5.800	357.277
5.805	354.475
5.810	356.474
5.815	355.021
5.820	357.826
5.825	356.417
5.830	355.623
5.835	355.893
5.840	355.503
5.845	355.365
5.850	353.888
5.855	353.844
5.860	355.851
5.865	356.019
5.870	354.731
5.875	354.832
5.880	353.039
5.885	353.360
5.890	355.952
5.895	358.245
5.900	357.645
5.905	356.173
5.910	357.950
5.915	359.890
5.920	359.060
5.925	361.589
5.930	360.264
5.935	362.944
5.940	361.439
5.945	364.487
5.950	366.354
5.955	364.677
5.960	364.862
5.965	363.089
5.970	362.420
5.975	360.399
5.980	357.703
5.985	357.231
5.990	357.503
5.995	358.575
6.000	358.675
6.005	359.123
6.010	359.083
6.015	362.175
6.020	362.321
6.025	362.486
6.030	365.202
6.035	362.972
6.040	364.669
6.045	366.413
6.050	367.633
6.055	367.985
6.060	365.667
6.065	365.220
6.070	362.699
6.075	362.681
6.080	365.623
6.085	367.315
6.090	370.255
6.095	367.871
6.100	368.424
6.105	366.731
6.110	368.262
6.115	367.852
6.120	364.871
6.125	362.714
6.130	361.470
6.135	363.660
6.140	364.283
6.145	366.373
6.150	364.694
6.155	366.780
6.160	367.398
6.165	369.624
6.170	366.786
6.175	366.647
6.180	367.531
6.185	369.564
6.190	370.191
6.195	370.041
6.200	371.176
6.205	372.549
6.210	375.418
6.215	377.759
6.220	378.209
6.225	381.032
6.230	382.248
6.235	382.653
6.240	382.549
6.245	383.317
6.250	381.492
6.255	379.032
6.260	378.911
6.265	379.305
6.270	382.400
6.275	379.715
6.280	379.896
6.285	382.235
6.290	380.248
6.295	380.319
6.300	383.053
6.305	381.958
6.310	382.928
6.315	385.649
6.320	382.822
6.325	381.332
6.330	381.350
6.335	383.162
6.340	386.023
6.345	383.128
6.350	380.870
6.355	378.068
6.360	376.336
6.365	377.370
6.370	377.438
6.375	376.228
6.380	375.869
6.385	378.669
6.390	378.733
6.395	376.484
6.400	378.287
6.405	379.530
6.410	379.350
6.415	376.841
6.420	374.834
6.425	375.558
6.430	373.432
6.435	374.593
6.440	373.384
6.445	374.072
6.450	374.875
6.455	373.664
6.460	375.710
6.465	378.148
6.470	375.304
6.475	376.369
6.480	378.027
6.485	376.046
6.490	377.516
6.495	375.839
6.500	375.066
6.505	373.738
6.510	375.585
6.515	377.813
6.520	378.271
6.525	376.576
6.530	375.059
6.535	375.017
6.540	377.546
6.545	377.007
6.550	376.137
6.555	376.340
6.560	379.002
6.565	377.256
6.570	374.847
6.575	373.738
6.580	371.581
6.585	370.961
6.590	373.506
6.595	375.637
6.600	378.178
6.605	380.506
6.610	379.865
6.615	379.140
6.620	378.233
6.625	378.556
6.630	376.644
6.635	374.823
6.640	374.335
6.645	371.962
6.650	371.477
6.655	370.094
6.660	370.661
6.665	372.046
6.670	374.182
6.675	374.286
6.680	377.393
6.685	379.209
6.690	378.486
6.695	376.336
6.700	376.875
6.705	378.633
6.710	379.801
6.715	381.057
6.720	381.384
6.725	380.798
6.730	382.069
6.735	382.539
6.740	383.506
6.745	380.901
6.750	382.999
6.755	384.000
6.760	385.714
6.765	383.536
6.770	384.234
6.775	385.697
6.780	383.083
6.785	380.374
6.790	381.313
6.795	379.702
6.800	380.811
6.805	380.973
6.810	379.535
6.815	379.707
6.820	382.000
6.825	380.219
6.830	379.431
6.835	378.523
6.840	378.257
6.845	380.859
6.850	379.617
6.855	377.822
6.860	380.387
6.865	378.130
6.870	379.810
6.875	378.118
6.880	381.041
6.885	379.026
6.890	377.260
6.895	380.036
6.900	378.278
6.905	380.821
6.910	382.615
6.915	382.085
6.920	380.098
6.925	381.282
6.930	382.886
6.935	380.290
6.940	377.933
6.945	380.049
6.950	382.009
6.955	382.954
6.960	385.392
6.965	385.441
6.970	382.740
6.975	383.066
6.980	385.414
6.985	386.733
6.990	385.939
6.995	384.818
7.000	383.935
7.005	383.616
7.010	381.397
7.015	384.379
7.020	382.507
7.025	383.344
7.030	380.528
7.035	379.306
7.040	376.232
7.045	376.196
7.050	377.611
7.055	380.347
7.060	382.131
7.065	384.555
7.070	386.870
7.075	389.362
7.080	387.391
7.085	390.369
7.090	390.349
7.095	389.929
7.100	387.202
7.105	388.392
7.110	391.480
7.115	392.719
7.120	394.648
7.125	394.953
7.130	393.669
7.135	393.264
7.140	395.129
7.145	393.482
7.150	395.337
7.155	393.218
7.160	391.908
7.165	389.827
7.170	387.666
7.175	388.408
7.180	386.960
7.185	389.571
7.190	391.995
7.195	393.689
7.200	390.768
7.205	390.133
7.210	393.101
7.215	391.393
7.220	388.709
7.225	387.623
7.230	387.108
7.235	387.422
7.240	386.945
7.245	385.803
7.250	384.011
7.255	385.263
7.260	382.182
7.265	384.861
7.270	385.329
7.275	384.294
7.280	387.013
7.285	387.065
7.290	389.810
7.295	389.494
7.300	389.969
7.305	391.373
7.310	388.490
7.315	387.298
7.320	388.435
7.325	387.004
7.330	389.409
7.335	387.893
7.340	386.401
7.345	383.838
7.350	383.991
7.355	381.484
7.360	378.455
7.365	379.039
7.370	376.708
7.375	377.206
7.380	379.393
7.385	377.385
7.390	376.452
7.395	374.794
7.400	376.338
7.405	376.687
7.410	376.556
7.415	377.641
7.420	377.664
7.425	375.476
7.430	373.814
7.435	375.876
7.440	376.955
7.445	375.094
7.450	376.227
7.455	374.981
7.460	376.338
7.465	378.109
7.470	380.758
7.475	380.445
7.480	380.006
7.485	380.554
7.490	381.113
7.495	380.769
7.500	377.730
7.505	377.451
7.510	380.334
7.515	379.257
7.520	378.207
7.525	377.630
7.530	377.249
7.535	377.972
7.540	378.657
7.545	377.097
7.550	378.482
7.555	379.671
7.560	376.535
7.565	374.533
7.570	377.122
7.575	374.786
7.580	373.655
7.585	372.276
7.590	371.387
7.595	372.627
7.600	369.597
7.605	369.703
7.610	371.554
7.615	368.721
7.620	370.170
7.625	371.853
7.630	370.251
7.635	371.656
7.640	370.143
7.645	373.099
7.650	372.664
7.655	370.403
7.660	373.455
7.665	370.943
7.670	371.771
7.675	371.190
7.680	370.608
7.685	368.415
7.690	368.078
7.695	366.480
7.700	364.158
7.705	362.125
7.710	362.915
7.715	362.462
7.720	361.722
7.725	358.747
7.730	359.361
7.735	360.240
7.740	361.363
7.745	361.405
7.750	361.578
7.755	362.178
7.760	364.762
7.765	362.584
7.770	361.374
7.775	360.251
7.780	360.487
7.785	360.947
7.790	360.935
7.795	363.070
7.800	365.829
7.805	367.780
7.810	364.648
7.815	364.324
7.820	364.200
7.825	361.111
7.830	359.582
7.835	359.806
7.840	357.945
7.845	355.819
7.850	355.172
7.855	352.969
7.860	355.022
7.865	351.986
7.870	352.980
7.875	355.322
7.880	353.068
7.885	352.791
7.890	354.051
7.895	355.243
7.900	358.265
7.905	360.592
7.910	363.033
7.915	365.084
7.920	362.471
7.925	359.793
7.930	360.298
7.935	359.451
7.940	361.058
7.945	362.011
7.950	363.382
7.955	360.690
7.960	360.975
7.965	360.010
7.970	358.495
7.975	360.583
7.980	359.982
7.985	362.108
7.990	360.773
7.995	362.677
8.000	364.996
8.005	366.193
8.010	365.331
8.015	363.499
8.020	361.462
8.025	360.977
8.030	363.742
8.035	365.495
8.040	365.155
8.045	367.342
8.050	367.212
8.055	365.318
8.060	367.498
8.065	369.638
8.070	367.457
8.075	369.600
8.080	370.653
8.085	368.704
8.090	369.958
8.095	373.004
8.100	371.649
8.105	368.523
8.110	367.850
8.115	367.601
8.120	366.599
8.125	364.058
8.130	364.601
8.135	367.588
8.140	369.294
8.145	367.077
8.150	366.817
8.155	368.611
8.160	370.952
8.165	368.177
8.170	370.314
8.175	370.651
8.180	369.196
8.185	370.627
8.190	369.714
8.194	368.920
8.199	368.651
8.204	369.426
8.209	369.290
8.214	367.801
8.219	370.067
8.224	370.273
8.229	372.476
8.234	371.164
8.239	372.771
8.244	371.642
8.249	370.130
8.254	372.368
8.259	370.251
8.264	369.437
8.269	368.847
8.274	370.296
8.279	369.492
8.284	368.227
8.289	369.188
8.294	371.470
8.299	372.725
8.304	370.586
8.309	367.530
8.314	367.861
8.319	368.992
8.324	368.619
8.329	366.551
8.334	364.692
8.339	365.699
8.344	368.606
8.349	367.054
8.354	369.932
8.359	367.892
8.364	365.180
8.369	367.338
8.374	364.245
8.379	365.588
8.384	363.730
8.389	364.255
8.394	365.892
8.399	367.867
8.404	365.329
8.409	365.518
8.414	366.397
8.419	364.935
8.424	367.457
8.429	364.944
8.434	366.249
8.439	365.423
8.444	363.596
8.449	363.721
8.454	362.940
8.459	364.404
8.464	366.460
8.469	366.728
8.474	367.776
8.479	369.138
8.484	371.762
8.489	369.162
8.494	367.829
8.499	367.114
8.504	369.332
8.509	368.095
8.514	368.319
8.519	369.036
8.524	371.578
8.529	370.985
8.534	373.420
8.539	376.341
8.544	377.669
8.549	374.564
8.554	376.697
8.559	377.361
8.564	376.803
8.569	378.968
8.574	378.265
8.579	375.498
8.584	372.836
8.589	371.071
8.594	373.402
8.599	374.296
8.604	371.435
8.609	368.982
8.614	369.731
8.619	372.577
8.624	371.486
8.629	370.681
8.634	368.500
8.639	367.242
8.644	366.094
8.649	365.352
8.654	362.420
8.659	363.466
8.664	361.160
8.669	363.830
8.674	364.025
8.679	361.234
8.684	360.361
8.689	361.578
8.694	358.627
8.699	361.491
8.704	358.888
8.709	361.700
8.714	361.140
8.719	362.690
8.724	359.979
8.729	358.412
8.734	357.471
8.739	355.494
8.744	356.413
8.749	358.586
8.754	358.011
8.759	356.124
8.764	358.807
8.769	360.341
8.774	359.993
8.779	356.978
8.784	358.450
8.789	355.884
8.794	357.635
8.799	359.380
8.804	362.508
8.809	361.241
8.814	363.040
8.819	363.222
8.824	360.891
8.829	360.046
8.834	360.627
8.839	359.385
8.844	356.361
8.849	358.719
8.854	356.003
8.859	355.110
8.864	354.369
8.869	351.540
8.874	351.066
8.879	350.109
8.884	347.983
8.889	346.470
8.894	345.353
8.899	342.613
8.904	343.653
8.909	344.933
8.914	345.542
8.919	347.301
8.924	345.718
8.929	344.241
8.934	342.000
8.939	341.404
8.944	341.959
8.949	342.047
8.954	344.764
8.959	345.475
8.964	348.085
8.969	346.454
8.974	347.169
8.979	344.664
8.984	345.924
8.989	348.641
8.994	346.291
8.999	348.974
9.004	347.612
9.009	345.088
9.014	346.419
9.019	343.701
9.024	343.905
9.029	342.602
9.034	342.287
9.039	344.078
9.044	343.823
9.049	346.070
9.054	345.011
9.059	346.480
9.064	344.429
9.069	345.323
9.074	343.394
9.079	344.727
9.084	346.591
9.089	346.935
9.094	348.172
9.099	349.491
9.104	352.433
9.109	352.657
9.114	352.287
9.119	351.882
9.124	350.188
9.129	348.295
9.134	345.649
9.139	346.603
9.144	343.979
9.149	342.971
9.154	340.457
9.159	339.188
9.164	339.076
9.169	341.660
9.174	342.969
9.179	343.479
9.184	340.925
9.189	340.148
9.194	338.005
9.199	335.743
9.204	338.210
9.209	339.145
9.214	339.079
9.219	339.840
9.224	340.250
9.229	341.824
9.234	342.870
9.239	340.248
9.244	343.067
9.249	346.041
9.254	343.802
9.259	343.353
9.264	344.892
9.269	342.597
9.274	344.374
9.279	344.383
9.284	342.967
9.289	340.254
9.294	341.896
9.299	343.310
9.304	341.629
9.309	339.246
9.314	341.102
9.319	341.205
9.324	342.542
9.329	341.453
9.334	341.144
9.339	339.463
9.344	336.850
9.349	334.283
9.354	335.369
9.359	336.715
9.364	339.463
9.369	338.298
9.374	338.270
9.379	341.103
9.384	341.316
9.389	343.786
9.394	344.504
9.399	342.382
9.404	342.755
9.409	343.487
9.414	343.738
9.419	343.296
9.424	343.337
9.429	343.821
9.434	345.670
9.439	348.239
9.444	346.737
9.449	344.297
9.454	346.195
9.459	349.214
9.464	349.257
9.469	348.002
9.474	346.841
9.479	344.256
9.484	346.956
9.489	349.959
9.494	350.873
9.499	350.597
9.504	352.158
9.509	351.164
9.514	349.021
9.519	350.009
9.524	351.549
9.529	350.409
9.534	351.271
9.539	349.247
9.544	351.558
9.549	353.423
9.554	354.676
9.559	356.629
9.564	359.450
9.569	361.676
9.574	364.370
9.579	364.496
9.584	362.865
9.589	361.402
9.594	359.596
9.599	360.104
9.604	359.204
9.609	362.094
9.614	364.118
9.619	365.080
9.624	362.266
9.629	362.522
9.634	364.423
9.639	365.298
9.644	364.347
9.649	361.443
9.654	359.911
9.659	362.019
9.664	361.172
9.669	362.691
9.674	359.998
9.679	360.155
9.684	359.970
9.689	358.878
9.694	361.489
9.699	364.412
9.704	363.471
9.709	366.260
9.714	363.224
9.719	360.674
9.724	358.610
9.729	360.201
9.734	359.455
9.739	361.043
9.744	363.469
9.749	363.208
9.754	362.362
9.759	360.452
9.764	359.709
9.769	362.676
9.774	361.759
9.779	358.774
9.784	357.062
9.789	355.160
9.794	357.495
9.799	359.560
9.804	360.510
9.809	361.733
9.814	361.526
9.819	358.502
9.824	357.609
9.829	358.977
9.834	357.078
9.839	358.223
9.844	356.195
9.849	355.894
9.854	356.371
9.859	356.262
9.864	357.733
9.869	360.506
9.874	357.437
9.879	356.093
9.884	356.517
9.889	354.763
9.894	354.201
9.899	356.816
9.904	358.628
9.909	355.890
9.914	356.297
9.919	355.022
9.924	352.235
9.929	352.058
9.934	354.954
9.939	356.851
9.944	354.768
9.949	355.836
9.954	357.218
9.959	354.842
9.964	352.738
9.969	350.228
9.974	352.525
9.979	350.801
9.984	351.869
9.989	352.145
9.994	354.535
[truncated: 1 more rows]
