# Supplementary material for: Chemometric Analysis of a Ternary Mixture of Caffeine, Quinic Acid, and Nicotinic Acid by Terahertz Spectroscopy
Source: ACS Omega. 2022 Sep 27;7(40):35783–91. doi: 10.1021/acsomega.2c03808 (PMC9558605; doi:10.1021/acsomega.2c03808)
Supplement: Supplementary file 2 — ao2c03808_si_002.zip [file ao2c03808_si_002.zip › data_and_codes/extended_data/id0-48_run001/fdp-1-8.csv]

0.000	-0.000
0.005	0.652
0.010	0.365
0.015	-0.436
0.020	0.334
0.025	0.585
0.030	0.282
0.035	-0.511
0.040	-0.024
0.045	0.795
0.050	3.271
0.055	2.294
0.060	3.792
0.065	3.875
0.070	4.148
0.075	4.992
0.080	5.007
0.085	4.312
0.090	2.165
0.095	2.220
0.100	3.536
0.105	5.548
0.110	4.881
0.115	5.013
0.120	5.866
0.125	6.763
0.130	7.810
0.135	8.243
0.140	7.897
0.145	8.164
0.150	8.350
0.155	8.547
0.160	8.582
0.165	8.764
0.170	9.090
0.175	9.458
0.180	9.468
0.185	9.649
0.190	10.044
0.195	10.164
0.200	10.409
0.205	10.671
0.210	10.898
0.215	11.212
0.220	11.480
0.225	11.960
0.230	12.096
0.235	12.101
0.240	12.260
0.245	12.632
0.250	12.691
0.255	12.950
0.260	13.199
0.265	13.492
0.270	13.822
0.275	13.816
0.280	14.049
0.285	14.357
0.290	14.591
0.295	14.781
0.300	15.204
0.305	15.270
0.310	15.360
0.315	15.565
0.320	15.833
0.325	16.115
0.330	16.239
0.335	16.409
0.340	16.645
0.345	16.959
0.350	17.071
0.355	17.344
0.360	17.580
0.365	17.806
0.370	17.964
0.375	18.173
0.380	18.365
0.385	18.622
0.390	18.860
0.395	19.083
0.400	19.329
0.405	19.475
0.410	19.633
0.415	19.833
0.420	20.107
0.425	20.267
0.430	20.477
0.435	20.746
0.440	20.935
0.445	21.027
0.450	21.263
0.455	21.525
0.460	21.710
0.465	21.935
0.470	22.093
0.475	22.348
0.480	22.588
0.485	22.764
0.490	22.961
0.495	23.229
0.500	23.436
0.505	23.601
0.510	23.826
0.515	24.107
0.520	24.346
0.525	24.497
0.530	24.732
0.535	24.986
0.540	25.277
0.545	25.561
0.550	25.976
0.555	25.204
0.560	25.360
0.565	25.686
0.570	26.008
0.575	26.275
0.580	26.489
0.585	26.689
0.590	26.962
0.595	27.211
0.600	27.430
0.605	27.646
0.610	27.861
0.615	28.104
0.620	28.266
0.625	28.466
0.630	28.709
0.635	28.962
0.640	29.120
0.645	29.329
0.650	29.577
0.655	29.751
0.660	29.961
0.665	30.160
0.670	30.371
0.675	30.569
0.680	30.766
0.685	30.956
0.690	31.207
0.695	31.380
0.700	31.582
0.705	31.838
0.710	32.036
0.715	32.245
0.720	32.477
0.725	32.707
0.730	32.939
0.735	33.175
0.740	33.443
0.745	33.833
0.750	33.411
0.755	33.491
0.760	33.828
0.765	34.078
0.770	34.294
0.775	34.521
0.780	34.754
0.785	34.965
0.790	35.151
0.795	35.343
0.800	35.592
0.805	35.775
0.810	35.959
0.815	36.184
0.820	36.397
0.825	36.587
0.830	36.790
0.835	36.992
0.840	37.218
0.845	37.439
0.850	37.598
0.855	37.820
0.860	38.062
0.865	38.237
0.870	38.449
0.875	38.662
0.880	38.870
0.885	39.066
0.890	39.266
0.895	39.479
0.900	39.706
0.905	39.870
0.910	40.101
0.915	40.309
0.920	40.490
0.925	40.685
0.930	40.929
0.935	41.152
0.940	41.340
0.945	41.545
0.950	41.765
0.955	42.019
0.960	42.210
0.965	42.461
0.970	42.694
0.975	42.938
0.980	43.244
0.985	43.233
0.990	43.193
0.995	43.474
1.000	43.714
1.005	43.966
1.010	44.240
1.015	44.418
1.020	44.641
1.025	44.914
1.030	45.121
1.035	45.321
1.040	45.571
1.045	45.808
1.050	46.043
1.055	46.300
1.060	46.557
1.065	46.857
1.070	47.145
1.075	47.469
1.080	47.899
1.085	48.458
1.090	49.310
1.095	49.442
1.100	46.502
1.105	47.528
1.110	47.963
1.115	47.534
1.120	48.048
1.125	48.508
1.130	48.900
1.135	49.298
1.140	49.716
1.145	50.241
1.150	50.655
1.155	51.260
1.160	51.011
1.165	48.002
1.170	49.032
1.175	49.688
1.180	50.191
1.185	50.571
1.190	50.960
1.195	51.383
1.200	51.860
1.205	51.998
1.210	51.300
1.215	51.790
1.220	52.298
1.225	52.698
1.230	51.953
1.235	52.367
1.240	52.692
1.245	52.987
1.250	53.332
1.255	53.522
1.260	53.769
1.265	54.061
1.270	54.281
1.275	54.476
1.280	54.719
1.285	54.942
1.290	55.193
1.295	55.398
1.300	55.588
1.305	55.882
1.310	56.110
1.315	56.343
1.320	56.507
1.325	56.704
1.330	56.906
1.335	57.134
1.340	57.377
1.345	57.611
1.350	57.804
1.355	57.981
1.360	58.261
1.365	58.472
1.370	58.674
1.375	58.939
1.380	59.226
1.385	59.452
1.390	59.783
1.395	60.160
1.400	60.681
1.405	61.445
1.410	62.539
1.415	65.257
1.420	65.939
1.425	66.406
1.430	66.796
1.435	67.132
1.440	67.363
1.445	67.633
1.450	67.894
1.455	68.148
1.460	68.391
1.465	68.609
1.470	68.864
1.475	69.102
1.480	69.295
1.485	69.537
1.490	69.788
1.495	69.982
1.500	70.195
1.505	70.448
1.510	70.667
1.515	70.890
1.520	71.121
1.525	71.353
1.530	71.619
1.535	71.835
1.540	72.052
1.545	72.310
1.550	72.530
1.555	72.761
1.560	73.038
1.565	73.301
1.570	73.542
1.575	73.815
1.580	74.106
1.585	74.427
1.590	74.779
1.595	75.305
1.600	75.662
1.605	74.411
1.610	74.922
1.615	75.407
1.620	75.852
1.625	76.228
1.630	76.652
1.635	77.109
1.640	77.642
1.645	78.283
1.650	79.224
1.655	80.390
1.660	80.827
1.665	81.089
1.670	81.597
1.675	79.456
1.680	81.208
1.685	82.324
1.690	83.220
1.695	84.010
1.700	84.862
1.705	86.060
1.710	87.491
1.715	88.843
1.720	91.950
1.725	94.677
1.730	95.787
1.735	96.509
1.740	97.100
1.745	97.603
1.750	98.053
1.755	98.539
1.760	98.881
1.765	98.596
1.770	99.001
1.775	99.407
1.780	99.804
1.785	100.247
1.790	100.887
1.795	100.927
1.800	99.641
1.805	100.199
1.810	100.659
1.815	101.025
1.820	101.345
1.825	101.667
1.830	101.966
1.835	102.254
1.840	102.579
1.845	102.913
1.850	103.279
1.855	103.734
1.860	104.525
1.865	104.805
1.870	107.777
1.875	108.901
1.880	109.590
1.885	110.050
1.890	110.464
1.895	110.843
1.900	111.231
1.905	111.637
1.910	112.185
1.915	112.806
1.920	110.496
1.925	110.979
1.930	111.593
1.935	112.067
1.940	112.434
1.945	112.744
1.950	113.041
1.955	113.322
1.960	113.583
1.965	113.843
1.970	114.104
1.975	114.363
1.980	114.621
1.985	114.865
1.990	115.126
1.995	115.384
2.000	115.640
2.005	115.913
2.010	116.234
2.015	116.440
2.020	116.626
2.025	116.960
2.030	117.346
2.035	117.959
2.040	118.048
2.045	116.862
2.050	117.413
2.055	117.856
2.060	118.239
2.065	118.639
2.070	119.205
2.075	118.629
2.080	118.617
2.085	119.025
2.090	119.359
2.095	119.658
2.100	119.929
2.105	120.174
2.110	120.424
2.115	120.685
2.120	120.952
2.125	121.229
2.130	121.532
2.135	121.869
2.140	122.247
2.145	122.688
2.150	123.267
2.155	124.229
2.160	125.426
2.165	126.210
2.170	126.975
2.175	128.174
2.180	129.100
2.185	130.048
2.190	131.343
2.195	132.838
2.200	133.887
2.205	135.325
2.210	136.447
2.215	137.757
2.220	136.464
2.225	134.569
2.230	135.632
2.235	136.423
2.240	137.118
2.245	137.591
2.250	138.203
2.255	139.189
2.260	140.250
2.265	137.478
2.270	135.410
2.275	136.503
2.280	137.211
2.285	137.761
2.290	138.228
2.295	138.595
2.300	138.919
2.305	139.273
2.310	139.589
2.315	140.027
2.320	140.155
2.325	140.504
2.330	140.879
2.335	141.323
2.340	142.009
2.345	141.836
2.350	141.074
2.355	141.716
2.360	142.516
2.365	143.105
2.370	141.914
2.375	142.621
2.380	143.532
2.385	144.725
2.390	146.904
2.395	144.149
2.400	141.136
2.405	142.039
2.410	142.738
2.415	143.283
2.420	143.724
2.425	144.261
2.430	144.417
2.435	144.751
2.440	145.223
2.445	145.721
2.450	146.131
2.455	147.176
2.460	148.014
2.465	146.248
2.470	143.160
2.475	144.539
2.480	145.296
2.485	145.840
2.490	146.249
2.495	146.647
2.500	146.984
2.505	147.299
2.510	147.597
2.515	147.871
2.520	148.160
2.525	148.465
2.530	148.764
2.535	149.042
2.540	149.356
2.545	149.656
2.550	149.954
2.555	150.262
2.560	150.611
2.565	151.019
2.570	151.114
2.575	151.424
2.580	151.827
2.585	152.246
2.590	152.651
2.595	153.087
2.600	153.587
2.605	154.141
2.610	154.802
2.615	155.638
2.620	156.707
2.625	158.189
2.630	158.854
2.635	158.923
2.640	159.097
2.645	159.656
2.650	158.651
2.655	160.893
2.660	163.116
2.665	163.556
2.670	164.109
2.675	165.180
2.680	166.304
2.685	167.132
2.690	165.667
2.695	166.388
2.700	167.084
2.705	167.599
2.710	168.080
2.715	168.541
2.720	168.966
2.725	169.451
2.730	169.845
2.735	170.346
2.740	170.858
2.745	171.381
2.750	171.994
2.755	172.955
2.760	174.484
2.765	176.240
2.770	177.446
2.775	177.360
2.780	178.802
2.785	177.309
2.790	178.893
2.795	180.490
2.800	181.565
2.805	182.357
2.810	183.041
2.815	183.659
2.820	184.096
2.825	184.570
2.830	185.010
2.835	185.422
2.840	185.839
2.845	186.254
2.850	186.631
2.855	187.049
2.860	187.490
2.865	187.936
2.870	188.612
2.875	189.689
2.880	189.939
2.885	188.882
2.890	186.284
2.895	187.306
2.900	188.103
2.905	188.728
2.910	189.286
2.915	189.779
2.920	190.230
2.925	190.626
2.930	191.112
2.935	191.562
2.940	192.175
2.945	192.859
2.950	193.557
2.955	194.690
2.960	196.657
2.965	197.883
2.970	198.095
2.975	198.796
2.980	201.163
2.985	203.776
2.990	205.283
2.995	206.855
3.000	209.719
3.005	208.934
3.010	211.719
3.015	212.478
3.020	213.058
3.025	210.883
3.030	212.955
3.035	214.580
3.040	215.582
3.045	218.519
3.050	220.656
3.055	221.624
3.060	222.933
3.065	223.555
3.070	224.417
3.075	225.187
3.080	225.431
3.085	225.913
3.090	226.285
3.095	226.716
3.100	227.298
3.105	227.757
3.110	228.236
3.115	229.007
3.120	229.746
3.125	230.453
3.130	230.229
3.135	230.872
3.140	228.269
3.145	225.593
3.150	226.947
3.155	229.207
3.160	230.813
3.165	231.498
3.170	232.634
3.175	231.921
3.180	234.466
3.185	232.759
3.190	234.052
3.195	234.960
3.200	236.093
3.205	236.462
3.210	237.212
3.215	237.652
3.220	237.468
3.225	238.520
3.230	239.069
3.235	241.336
3.240	243.253
3.245	243.828
3.250	244.529
3.255	245.274
3.260	245.575
3.265	245.789
3.270	246.325
3.275	246.599
3.280	247.035
3.285	247.162
3.290	247.333
3.295	247.876
3.300	247.817
3.305	248.554
3.310	248.747
3.315	249.237
3.320	249.792
3.325	250.792
3.330	249.189
3.335	248.721
3.340	251.375
3.345	252.702
3.350	253.846
3.355	254.684
3.360	255.116
3.365	256.072
3.370	255.679
3.375	255.941
3.380	256.739
3.385	256.755
3.390	257.128
3.395	257.543
3.400	258.069
3.405	257.924
3.410	258.339
3.415	258.430
3.420	258.787
3.425	258.944
3.430	259.889
3.435	259.533
3.440	259.649
3.445	260.145
3.450	260.711
3.455	260.753
3.460	261.733
3.465	261.305
3.470	261.044
3.475	261.455
3.480	262.193
3.485	262.289
3.490	263.011
3.495	263.531
3.500	262.986
3.505	262.792
3.510	263.371
3.515	263.988
3.520	263.791
3.525	264.595
3.530	264.980
3.535	266.464
3.540	264.872
3.545	264.385
3.550	264.329
3.555	264.594
3.560	265.695
3.565	266.039
3.570	266.598
3.575	266.982
3.580	267.412
3.585	268.792
3.590	269.308
3.595	268.640
3.600	268.324
3.605	267.290
3.610	264.494
3.615	266.030
3.620	267.496
3.625	267.163
3.630	268.704
3.635	269.828
3.640	272.539
3.645	274.325
3.650	274.453
3.655	273.894
3.660	273.523
3.665	275.808
3.670	273.662
3.675	274.837
3.680	271.885
3.685	272.602
3.690	273.654
3.695	273.031
3.700	274.206
3.705	275.176
3.710	275.916
3.715	275.972
3.720	275.745
3.725	277.669
3.730	276.966
3.735	277.801
3.740	277.790
3.745	278.427
3.750	278.838
3.755	279.277
3.760	279.331
3.765	280.923
3.770	280.925
3.775	281.798
3.780	282.280
3.785	283.521
3.790	284.062
3.795	286.049
3.800	287.941
3.805	284.851
3.810	286.917
3.815	288.476
3.820	285.819
3.825	287.276
3.830	289.088
3.835	290.415
3.840	291.754
3.845	292.748
3.850	293.032
3.855	294.299
3.860	293.950
3.865	294.377
3.870	294.934
3.875	295.845
3.880	296.631
3.885	296.077
3.890	297.002
3.895	297.086
3.900	297.452
3.905	297.897
3.910	299.009
3.915	298.035
3.920	300.364
3.925	299.060
3.930	298.719
3.935	299.956
3.940	300.998
3.945	303.098
3.950	301.116
3.955	301.912
3.960	300.413
3.965	301.260
3.970	303.150
3.975	300.244
3.980	300.792
3.985	298.713
3.990	301.493
3.995	303.309
4.000	304.479
4.005	307.238
4.010	307.058
4.015	305.911
4.020	306.452
4.025	309.586
4.030	310.609
4.035	311.194
4.040	308.933
4.045	309.731
4.050	309.102
4.055	309.659
4.060	310.217
4.065	311.906
4.070	313.476
4.075	312.187
4.080	314.083
4.085	316.806
4.090	317.985
4.095	315.087
4.100	312.120
4.105	312.460
4.110	313.696
4.115	315.465
4.120	316.095
4.125	313.104
4.130	314.512
4.135	316.225
4.140	315.478
4.145	316.749
4.150	319.016
4.155	316.370
4.160	313.651
4.165	315.709
4.170	313.792
4.175	314.571
4.180	312.854
4.185	315.583
4.190	314.861
4.195	314.106
4.200	314.239
4.205	311.767
4.210	312.628
4.215	310.576
4.220	313.125
4.225	312.526
4.230	313.346
4.235	312.939
4.240	315.373
4.245	315.075
4.250	317.514
4.255	317.838
4.260	317.993
4.265	319.212
4.270	319.679
4.275	318.459
4.280	317.721
4.285	317.680
4.290	318.367
4.295	315.702
4.300	314.677
4.305	317.395
4.310	316.630
4.315	317.205
4.320	317.131
4.325	320.009
4.330	318.645
4.335	315.865
4.340	314.372
4.345	317.238
4.350	314.114
4.355	311.871
4.360	310.059
4.365	311.041
4.370	312.777
4.375	311.874
4.380	314.799
4.385	317.220
4.390	317.391
4.395	318.362
4.400	316.592
4.405	318.757
4.410	321.557
4.415	321.532
4.420	320.558
4.425	320.819
4.430	317.900
4.435	315.883
4.440	317.116
4.445	319.810
4.450	321.994
4.455	320.052
4.460	322.259
4.465	322.719
4.470	321.408
4.475	320.296
4.480	319.971
4.485	320.489
4.490	317.654
4.495	314.875
4.500	315.111
4.505	314.968
4.510	314.595
4.515	311.522
4.520	308.629
4.525	309.007
4.530	311.595
4.535	313.752
4.540	311.833
4.545	311.395
4.550	308.672
4.555	307.973
4.560	305.302
4.565	305.483
4.570	304.234
4.575	304.508
4.580	303.068
4.585	304.132
4.590	306.043
4.595	305.054
4.600	303.434
4.605	305.237
4.610	307.383
4.615	305.239
4.620	303.302
4.625	305.220
4.630	304.097
4.635	303.315
4.640	302.964
4.645	300.128
4.650	302.850
4.655	302.968
4.660	303.180
4.665	303.916
4.670	306.800
4.675	307.617
4.680	308.941
4.685	307.566
4.690	307.780
4.695	306.974
4.700	305.157
4.705	305.302
4.710	307.183
4.715	304.820
4.720	301.734
4.725	300.790
4.730	300.845
4.735	303.541
4.740	305.952
4.745	308.674
4.750	311.604
4.755	313.961
4.760	311.308
4.765	311.603
4.770	309.171
4.775	312.044
4.780	312.297
4.785	314.694
4.790	314.239
4.795	313.639
4.800	314.546
4.805	314.974
4.810	317.474
4.815	315.298
4.820	316.208
4.825	316.638
4.830	317.137
4.835	317.650
4.840	316.554
4.845	318.445
4.850	316.428
4.855	316.289
4.860	316.757
4.865	314.675
4.870	312.317
4.875	312.395
4.880	312.623
4.885	313.832
4.890	315.694
4.895	313.186
4.900	315.631
4.905	315.410
4.910	314.732
4.915	315.953
4.920	313.703
4.925	315.495
4.930	315.459
4.935	317.760
4.940	319.024
4.945	319.097
4.950	320.010
4.955	320.954
4.960	323.378
4.965	323.303
4.970	322.807
4.975	323.803
4.980	324.149
4.985	323.169
4.990	321.647
4.995	320.988
5.000	319.106
5.005	318.535
5.010	320.326
5.015	320.590
5.020	317.743
5.025	320.152
5.030	321.228
5.035	321.073
5.040	321.087
5.045	317.950
5.050	316.989
5.055	319.481
5.060	322.226
5.065	320.975
5.070	323.599
5.075	325.425
5.080	322.373
5.085	322.728
5.090	322.268
5.095	321.270
5.100	324.280
5.105	321.503
5.110	319.945
5.115	319.816
5.120	319.035
5.125	318.966
5.130	316.501
5.135	316.158
5.140	314.936
5.145	312.180
5.150	313.638
5.155	313.696
5.160	311.649
5.165	313.008
5.170	314.370
5.175	316.308
5.180	317.223
5.185	314.561
5.190	314.022
5.195	313.035
5.200	315.004
5.205	312.081
5.210	310.805
5.215	309.711
5.220	307.041
5.225	308.045
5.230	305.413
5.235	304.587
5.240	304.416
5.245	303.459
5.250	302.156
5.255	303.020
5.260	304.079
5.265	304.583
5.270	306.122
5.275	307.031
5.280	304.191
5.285	302.501
5.290	303.116
5.295	300.152
5.300	299.225
5.305	297.237
5.310	298.740
5.315	296.376
5.320	296.248
5.325	298.318
5.330	298.590
5.335	297.958
5.340	299.559
5.345	301.562
5.350	304.581
5.355	301.936
5.360	299.353
5.365	300.572
5.370	302.520
5.375	301.469
5.380	302.731
5.385	300.115
5.390	302.086
5.395	300.251
5.400	302.188
5.405	299.940
5.410	302.011
5.415	301.357
5.420	298.711
5.425	301.770
5.430	300.445
5.435	298.883
5.440	301.712
5.445	299.636
5.450	299.397
5.455	300.252
5.460	297.280
5.465	299.032
5.470	296.547
5.475	295.323
5.480	294.045
5.485	293.177
5.490	290.515
5.495	292.601
5.500	291.677
5.505	293.652
5.510	291.043
5.515	291.293
5.520	290.605
5.525	293.725
5.530	294.629
5.535	291.932
5.540	291.604
5.545	292.097
5.550	289.159
5.555	288.170
5.560	289.959
5.565	291.787
5.570	294.090
5.575	295.299
5.580	294.349
5.585	295.626
5.590	294.293
5.595	296.843
5.600	297.227
5.605	297.880
5.610	299.994
5.615	297.078
5.620	294.816
5.625	293.850
5.630	294.197
5.635	294.221
5.640	291.669
5.645	292.853
5.650	295.440
5.655	297.192
5.660	296.401
5.665	297.500
5.670	299.131
5.675	298.615
5.680	297.098
5.685	296.430
5.690	298.482
5.695	299.311
5.700	298.336
5.705	297.497
5.710	296.640
5.715	297.059
5.720	297.147
5.725	298.873
5.730	298.773
5.735	296.397
5.740	297.840
5.745	295.909
5.750	294.684
5.755	296.052
5.760	294.998
5.765	297.101
5.770	295.233
5.775	292.791
5.780	291.358
5.785	290.284
5.790	290.763
5.795	287.984
5.800	289.981
5.805	291.465
5.810	294.162
5.815	294.499
5.820	293.869
5.825	291.575
5.830	290.436
5.835	291.394
5.840	293.210
5.845	294.161
5.850	296.307
5.855	293.744
5.860	296.664
5.865	297.229
5.870	294.573
5.875	297.046
5.880	294.167
5.885	293.355
5.890	294.245
5.895	292.134
5.900	295.170
5.905	294.188
5.910	296.188
5.915	294.667
5.920	292.972
5.925	294.095
5.930	293.813
5.935	292.904
5.940	290.106
5.945	289.720
5.950	291.952
5.955	294.356
5.960	291.701
5.965	291.912
5.970	292.579
5.975	292.284
5.980	292.773
5.985	294.662
5.990	295.169
5.995	295.053
6.000	292.673
6.005	295.582
6.010	296.739
6.015	294.886
6.020	296.453
6.025	296.083
6.030	299.108
6.035	301.756
6.040	299.267
6.045	301.622
6.050	301.178
6.055	299.454
6.060	300.448
6.065	299.823
6.070	299.608
6.075	299.077
6.080	300.444
6.085	301.415
6.090	298.773
6.095	299.230
6.100	301.109
6.105	302.144
6.110	301.785
6.115	302.215
6.120	301.746
6.125	301.602
6.130	298.894
6.135	296.297
6.140	295.302
6.145	295.121
6.150	293.372
6.155	294.993
6.160	292.664
6.165	290.418
6.170	291.061
6.175	293.394
6.180	291.901
6.185	294.541
6.190	292.297
6.195	290.722
6.200	289.975
6.205	292.606
6.210	290.924
6.215	293.534
6.220	292.492
6.225	295.492
6.230	295.090
6.235	297.172
6.240	297.612
6.245	295.873
6.250	293.666
6.255	296.101
6.260	295.954
6.265	297.410
6.270	297.402
6.275	294.931
6.280	297.543
6.285	298.002
6.290	295.670
6.295	295.093
6.300	297.913
6.305	300.451
6.310	298.564
6.315	297.520
6.320	295.159
6.325	294.831
6.330	292.435
6.335	294.632
6.340	296.827
6.345	297.212
6.350	294.162
6.355	294.051
6.360	292.179
6.365	291.124
6.370	290.208
6.375	288.301
6.380	285.335
6.385	288.217
6.390	291.276
6.395	291.842
6.400	291.649
6.405	289.440
6.410	286.901
6.415	287.884
6.420	285.738
6.425	287.124
6.430	286.098
6.435	286.268
6.440	288.265
6.445	289.525
6.450	286.769
6.455	285.470
6.460	285.227
6.465	283.547
6.470	285.712
6.475	283.512
6.480	281.679
6.485	283.844
6.490	286.273
6.495	288.542
6.500	290.557
6.505	287.806
6.510	289.817
6.515	288.401
6.520	290.226
6.525	291.547
6.530	288.691
6.535	290.410
6.540	289.101
6.545	289.371
6.550	287.453
6.555	288.779
6.560	288.606
6.565	286.948
6.570	286.711
6.575	289.612
6.580	287.464
6.585	286.041
6.590	285.857
6.595	283.651
6.600	283.972
6.605	286.732
6.610	284.908
6.615	285.839
6.620	283.047
6.625	284.813
6.630	282.181
6.635	281.687
6.640	279.453
6.645	281.556
6.650	281.800
6.655	282.957
6.660	282.118
6.665	284.483
6.670	282.368
6.675	283.352
6.680	285.882
6.685	283.196
6.690	284.777
6.695	282.586
6.700	282.774
6.705	281.634
6.710	282.859
6.715	281.296
6.720	282.706
6.725	283.243
6.730	281.202
6.735	278.805
6.740	279.372
6.745	278.659
6.750	276.429
6.755	278.668
6.760	277.302
6.765	279.047
6.770	278.930
6.775	277.172
6.780	278.046
6.785	275.488
6.790	275.898
6.795	273.562
6.800	272.362
6.805	271.833
6.810	268.937
6.815	270.071
6.820	273.142
6.825	274.437
6.830	273.986
6.835	270.888
6.840	271.643
6.845	268.807
6.850	267.687
6.855	266.817
6.860	267.562
6.865	267.841
6.870	270.482
6.875	272.473
6.880	269.911
6.885	267.938
6.890	270.005
6.895	268.366
6.900	266.659
6.905	263.858
6.910	262.779
6.915	259.946
6.920	259.551
6.925	258.906
6.930	256.403
6.935	256.274
6.940	253.547
6.945	251.614
6.950	252.163
6.955	251.984
6.960	254.807
6.965	253.595
6.970	250.543
6.975	249.965
6.980	247.888
6.985	248.268
6.990	251.166
6.995	251.570
7.000	249.532
7.005	251.757
7.010	253.760
7.015	251.358
7.020	253.547
7.025	254.709
7.030	252.407
7.035	254.682
7.040	254.375
7.045	254.830
7.050	256.357
7.055	253.686
7.060	255.791
7.065	254.112
7.070	253.251
7.075	251.710
7.080	249.266
7.085	248.875
7.090	248.335
7.095	245.679
7.100	242.995
7.105	240.814
7.110	237.805
7.115	236.595
7.120	237.278
7.125	234.893
7.130	234.691
7.135	233.692
7.140	231.784
7.145	233.256
7.150	230.171
7.155	231.346
7.160	229.516
7.165	227.321
7.170	226.928
7.175	224.543
7.180	226.810
7.185	225.760
7.190	226.342
7.195	227.121
7.200	228.932
7.205	226.439
7.210	223.772
7.215	224.422
7.220	226.537
7.225	229.237
7.230	229.249
7.235	230.497
7.240	228.201
7.245	228.608
7.250	226.743
7.255	229.095
7.260	230.242
7.265	229.108
7.270	230.986
7.275	230.526
7.280	233.255
7.285	232.891
7.290	229.808
7.295	228.153
7.300	230.782
7.305	228.542
7.310	231.435
7.315	230.504
7.320	230.301
7.325	230.202
7.330	232.743
7.335	232.325
7.340	229.298
7.345	231.904
7.350	234.806
7.355	232.022
7.360	230.360
7.365	230.238
7.370	228.578
7.375	229.529
7.380	232.468
7.385	233.804
7.390	234.617
7.395	235.927
7.400	235.183
7.405	234.485
7.410	233.475
7.415	231.274
7.420	230.786
7.425	232.181
7.430	231.870
7.435	233.252
7.440	233.712
7.445	235.882
7.450	233.011
7.455	234.548
7.460	235.657
7.465	233.848
7.470	231.910
7.475	231.071
7.480	233.294
7.485	233.364
7.490	231.083
7.495	231.636
7.500	234.048
7.505	231.414
7.510	230.566
7.515	231.409
7.520	231.967
7.525	229.795
7.530	229.156
7.535	230.232
7.540	230.363
7.545	229.046
7.550	228.689
7.555	227.234
7.560	229.317
7.565	230.584
7.570	228.857
7.575	228.651
7.580	228.543
7.585	231.408
7.590	228.836
7.595	226.893
7.600	227.894
7.605	227.496
7.610	226.141
7.615	223.039
7.620	225.312
7.625	227.478
7.630	229.225
7.635	231.078
7.640	228.445
7.645	227.503
7.650	225.652
7.655	228.452
7.660	226.166
7.665	225.104
7.670	225.782
7.675	225.249
7.680	224.376
7.685	226.051
7.690	223.726
7.695	221.713
7.700	223.969
7.705	226.063
7.710	227.453
7.715	229.785
7.720	227.744
7.725	230.394
7.730	233.142
7.735	232.677
7.740	229.903
7.745	227.197
7.750	225.125
7.755	223.846
7.760	226.245
7.765	227.362
7.770	225.730
7.775	225.655
7.780	223.241
7.785	223.326
7.790	221.737
7.795	219.596
7.800	218.776
7.805	221.060
7.810	222.622
7.815	225.365
7.820	224.107
7.825	222.794
7.830	221.823
7.835	224.414
7.840	222.007
7.845	222.785
7.850	223.634
7.855	221.543
7.860	219.539
7.865	217.726
7.870	215.625
7.875	218.373
7.880	220.863
7.885	218.046
7.890	221.165
7.895	222.879
7.900	224.547
7.905	226.976
7.910	226.325
7.915	229.341
7.920	226.209
7.925	226.157
7.930	224.194
7.935	224.473
7.940	223.584
7.945	220.449
7.950	220.536
7.955	221.410
7.960	219.714
7.965	222.055
7.970	222.894
7.975	220.382
7.980	223.010
7.985	225.203
7.990	225.829
7.995	228.038
8.000	230.751
8.005	231.282
8.010	234.387
8.015	234.236
8.020	232.593
8.025	231.882
8.030	229.779
8.035	229.894
8.040	228.458
8.045	230.558
8.050	233.163
8.055	234.490
8.060	232.518
8.065	229.693
8.070	229.704
8.075	230.877
8.080	229.291
8.085	226.268
8.090	226.676
8.095	224.387
8.100	225.043
8.105	222.209
8.110	221.170
8.115	224.289
8.120	226.014
8.125	226.042
8.130	228.843
8.135	230.641
8.140	229.101
8.145	227.247
8.150	228.772
8.155	228.422
8.160	225.325
8.165	226.690
8.170	224.058
8.175	222.622
8.180	221.515
8.185	219.546
8.190	218.086
8.194	217.365
8.199	216.109
8.204	213.639
8.209	214.153
8.214	215.319
8.219	213.445
8.224	216.344
8.229	217.612
8.234	217.324
8.239	215.511
8.244	214.749
8.249	213.116
8.254	215.378
8.259	215.595
8.264	216.619
8.269	215.061
8.274	213.635
8.279	211.776
8.284	214.898
8.289	213.047
8.294	214.464
8.299	214.751
8.304	217.409
8.309	216.305
8.314	214.145
8.319	213.688
8.324	211.491
8.329	211.279
8.334	214.040
8.339	214.910
8.344	215.381
8.349	213.963
8.354	216.839
8.359	214.012
8.364	216.369
8.369	213.803
8.374	214.025
8.379	212.186
8.384	214.687
8.389	213.486
8.394	215.638
8.399	213.307
8.404	215.170
8.409	217.950
8.414	216.250
8.419	217.227
8.424	218.677
8.429	215.989
8.434	212.944
8.439	214.040
8.444	214.614
8.449	216.455
8.454	217.771
8.459	218.756
8.464	221.578
8.469	224.279
8.474	224.284
8.479	223.832
8.484	224.485
8.489	222.471
8.494	220.415
8.499	223.478
8.504	225.200
8.509	222.979
8.514	219.886
8.519	219.103
8.524	222.183
8.529	224.709
8.534	222.315
8.539	219.585
8.544	222.433
8.549	222.330
8.554	225.196
8.559	226.249
8.564	228.460
8.569	230.182
8.574	227.860
8.579	227.366
8.584	225.555
8.589	226.336
8.594	224.733
8.599	225.563
8.604	228.265
8.609	229.363
8.614	229.452
8.619	231.342
8.624	230.400
8.629	233.415
8.634	235.587
8.639	236.329
8.644	237.566
8.649	239.365
8.654	241.602
8.659	243.349
8.664	246.327
8.669	243.876
8.674	245.340
8.679	247.873
8.684	250.680
8.689	249.936
8.694	248.636
8.699	245.858
8.704	245.811
8.709	248.721
8.714	250.275
8.719	250.186
8.724	251.349
8.729	250.507
8.734	248.970
8.739	249.559
8.744	249.957
8.749	247.466
8.754	248.894
8.759	251.132
8.764	252.202
8.769	253.565
8.774	255.420
8.779	256.636
8.784	259.596
8.789	259.775
8.794	257.322
8.799	255.652
8.804	258.723
8.809	259.706
8.814	261.133
8.819	259.998
8.824	257.364
8.829	257.306
8.834	254.335
8.839	256.710
8.844	256.561
8.849	256.854
8.854	255.344
8.859	252.758
8.864	250.613
8.869	249.399
8.874	252.236
8.879	251.672
8.884	250.783
8.889	248.445
8.894	251.581
8.899	252.006
8.904	253.877
8.909	254.975
8.914	253.134
8.919	255.812
8.924	253.721
8.929	255.807
8.934	255.122
8.939	255.195
8.944	256.151
8.949	255.581
8.954	255.475
8.959	255.585
8.964	256.646
8.969	255.801
8.974	258.591
8.979	260.020
8.984	261.239
8.989	262.384
8.994	264.690
8.999	265.871
9.004	264.041
9.009	265.462
9.014	268.570
9.019	265.664
9.024	268.386
9.029	269.509
9.034	270.031
9.039	266.942
9.044	263.950
9.049	264.571
9.054	263.860
9.059	262.913
9.064	264.385
9.069	263.334
9.074	265.019
9.079	264.645
9.084	263.283
9.089	265.813
9.094	267.461
9.099	267.754
9.104	268.384
9.109	269.025
9.114	270.936
9.119	270.987
9.124	270.943
9.129	273.994
9.134	274.259
9.139	271.354
9.144	270.794
9.149	272.436
9.154	272.872
9.159	270.461
9.164	269.298
9.169	271.869
9.174	274.566
9.179	271.961
9.184	270.204
9.189	271.726
9.194	269.396
9.199	268.499
9.204	265.716
9.209	262.807
9.214	265.393
9.219	264.126
9.224	263.187
9.229	265.207
9.234	266.753
9.239	268.485
9.244	268.175
9.249	270.124
9.254	267.595
9.259	270.387
9.264	268.735
9.269	271.119
9.274	268.130
9.279	270.208
9.284	272.259
9.289	270.216
9.294	268.606
9.299	265.571
9.304	266.573
9.309	268.584
9.314	271.158
9.319	269.678
9.324	269.726
9.329	271.609
9.334	270.677
9.339	267.707
9.344	270.556
9.349	272.850
9.354	270.962
9.359	270.323
9.364	268.126
9.369	265.325
9.374	265.022
9.379	265.317
9.384	267.676
9.389	269.607
9.394	268.647
9.399	268.155
9.404	267.361
9.409	266.514
9.414	266.262
9.419	266.423
9.424	268.063
9.429	268.776
9.434	267.368
9.439	269.355
9.444	270.057
9.449	270.461
9.454	272.526
9.459	270.480
9.464	267.898
9.469	265.333
9.474	267.164
9.479	264.461
9.484	262.872
9.489	265.083
9.494	262.059
9.499	260.904
9.504	261.713
9.509	258.671
9.514	257.291
9.519	255.065
9.524	253.495
9.529	253.897
9.534	252.096
9.539	251.310
9.544	252.916
9.549	251.313
9.554	252.923
9.559	253.125
9.564	250.876
9.569	250.698
9.574	249.590
9.579	247.604
9.584	246.246
9.589	243.970
9.594	243.259
9.599	245.720
9.604	245.824
9.609	242.972
9.614	241.261
9.619	243.418
9.624	242.573
9.629	241.870
9.634	240.674
9.639	240.869
9.644	243.298
9.649	243.549
9.654	243.330
9.659	245.330
9.664	243.410
9.669	241.352
9.674	239.153
9.679	240.330
9.684	242.708
9.689	245.704
9.694	247.328
9.699	248.338
9.704	249.737
9.709	252.235
9.714	249.640
9.719	248.428
9.724	248.754
9.729	249.857
9.734	250.222
9.739	250.996
9.744	251.493
9.749	254.250
9.754	256.981
9.759	259.456
9.764	259.716
9.769	262.321
9.774	264.665
9.779	263.088
9.784	264.657
9.789	267.738
9.794	265.486
9.799	266.835
9.804	266.338
9.809	268.535
9.814	271.028
9.819	270.886
9.824	270.979
9.829	271.526
9.834	272.737
9.839	269.946
9.844	270.152
9.849	272.094
9.854	271.756
9.859	270.877
9.864	271.865
9.869	271.535
9.874	273.192
9.879	274.803
9.884	276.601
9.889	276.610
9.894	275.292
9.899	275.437
9.904	274.556
9.909	273.048
9.914	275.468
9.919	276.818
9.924	278.955
9.929	279.211
9.934	282.136
9.939	279.987
9.944	279.144
9.949	280.399
9.954	283.422
9.959	280.633
9.964	280.540
9.969	277.827
9.974	277.291
9.979	277.123
9.984	276.898
9.989	275.483
9.994	277.038
[truncated: 1 more rows]
