# Supplementary material for: Chemometric Analysis of a Ternary Mixture of Caffeine, Quinic Acid, and Nicotinic Acid by Terahertz Spectroscopy
Source: ACS Omega. 2022 Sep 27;7(40):35783–91. doi: 10.1021/acsomega.2c03808 (PMC9558605; doi:10.1021/acsomega.2c03808)
Supplement: Supplementary file 2 — ao2c03808_si_002.zip [file ao2c03808_si_002.zip › data_and_codes/extended_data/id0-48_run001/fdp-10-0.csv]

0.000	-0.000
0.005	0.366
0.010	0.329
0.015	-0.425
0.020	-0.095
0.025	0.256
0.030	0.259
0.035	-0.410
0.040	0.011
0.045	0.843
0.050	3.219
0.055	1.767
0.060	1.013
0.065	3.608
0.070	3.777
0.075	5.541
0.080	4.963
0.085	7.902
0.090	8.297
0.095	9.475
0.100	10.282
0.105	11.297
0.110	10.674
0.115	10.794
0.120	11.415
0.125	12.191
0.130	13.425
0.135	13.682
0.140	13.193
0.145	13.083
0.150	13.048
0.155	13.117
0.160	13.114
0.165	13.403
0.170	13.792
0.175	14.091
0.180	14.197
0.185	14.494
0.190	14.809
0.195	14.852
0.200	15.032
0.205	15.288
0.210	15.395
0.215	15.567
0.220	15.775
0.225	16.207
0.230	16.309
0.235	16.266
0.240	16.420
0.245	16.756
0.250	16.812
0.255	17.080
0.260	17.315
0.265	17.552
0.270	17.798
0.275	17.739
0.280	17.933
0.285	18.175
0.290	18.339
0.295	18.478
0.300	18.850
0.305	18.908
0.310	18.983
0.315	19.155
0.320	19.390
0.325	19.634
0.330	19.746
0.335	19.882
0.340	20.065
0.345	20.304
0.350	20.377
0.355	20.605
0.360	20.785
0.365	20.951
0.370	21.057
0.375	21.228
0.380	21.373
0.385	21.582
0.390	21.777
0.395	21.961
0.400	22.159
0.405	22.276
0.410	22.412
0.415	22.578
0.420	22.811
0.425	22.937
0.430	23.119
0.435	23.344
0.440	23.488
0.445	23.534
0.450	23.726
0.455	23.946
0.460	24.085
0.465	24.255
0.470	24.373
0.475	24.579
0.480	24.772
0.485	24.911
0.490	25.058
0.495	25.286
0.500	25.450
0.505	25.577
0.510	25.765
0.515	26.008
0.520	26.208
0.525	26.332
0.530	26.532
0.535	26.748
0.540	27.007
0.545	27.256
0.550	27.639
0.555	26.798
0.560	26.912
0.565	27.204
0.570	27.485
0.575	27.710
0.580	27.884
0.585	28.045
0.590	28.267
0.595	28.466
0.600	28.646
0.605	28.821
0.610	28.991
0.615	29.190
0.620	29.317
0.625	29.480
0.630	29.685
0.635	29.892
0.640	30.017
0.645	30.197
0.650	30.402
0.655	30.544
0.660	30.720
0.665	30.884
0.670	31.050
0.675	31.212
0.680	31.368
0.685	31.518
0.690	31.715
0.695	31.846
0.700	32.011
0.705	32.219
0.710	32.370
0.715	32.535
0.720	32.731
0.725	32.914
0.730	33.107
0.735	33.299
0.740	33.537
0.745	33.894
0.750	33.409
0.755	33.456
0.760	33.768
0.765	33.981
0.770	34.161
0.775	34.362
0.780	34.552
0.785	34.728
0.790	34.871
0.795	35.028
0.800	35.240
0.805	35.376
0.810	35.516
0.815	35.703
0.820	35.870
0.825	36.011
0.830	36.174
0.835	36.329
0.840	36.517
0.845	36.691
0.850	36.811
0.855	36.996
0.860	37.198
0.865	37.336
0.870	37.511
0.875	37.693
0.880	37.866
0.885	38.022
0.890	38.190
0.895	38.370
0.900	38.550
0.905	38.677
0.910	38.865
0.915	39.031
0.920	39.167
0.925	39.318
0.930	39.512
0.935	39.690
0.940	39.832
0.945	39.991
0.950	40.171
0.955	40.377
0.960	40.525
0.965	40.736
0.970	40.929
0.975	41.129
0.980	41.398
0.985	41.341
0.990	41.254
0.995	41.504
1.000	41.704
1.005	41.916
1.010	42.154
1.015	42.295
1.020	42.475
1.025	42.708
1.030	42.874
1.035	43.026
1.040	43.229
1.045	43.420
1.050	43.607
1.055	43.813
1.060	44.024
1.065	44.279
1.070	44.523
1.075	44.806
1.080	45.196
1.085	45.727
1.090	46.563
1.095	46.643
1.100	43.568
1.105	44.576
1.110	44.977
1.115	44.487
1.120	44.975
1.125	45.401
1.130	45.763
1.135	46.126
1.140	46.504
1.145	46.998
1.150	47.370
1.155	47.942
1.160	47.446
1.165	44.501
1.170	45.488
1.175	46.109
1.180	46.566
1.185	46.905
1.190	47.258
1.195	47.640
1.200	48.078
1.205	48.177
1.210	47.416
1.215	47.874
1.220	48.349
1.225	48.716
1.230	47.908
1.235	48.287
1.240	48.578
1.245	48.835
1.250	49.140
1.255	49.288
1.260	49.496
1.265	49.746
1.270	49.921
1.275	50.068
1.280	50.263
1.285	50.443
1.290	50.644
1.295	50.799
1.300	50.943
1.305	51.194
1.310	51.380
1.315	51.569
1.320	51.691
1.325	51.854
1.330	52.023
1.335	52.214
1.340	52.433
1.345	52.643
1.350	52.811
1.355	52.965
1.360	53.221
1.365	53.400
1.370	53.570
1.375	53.799
1.380	54.042
1.385	54.230
1.390	54.513
1.395	54.850
1.400	55.335
1.405	56.073
1.410	57.026
1.415	59.698
1.420	60.352
1.425	60.785
1.430	61.135
1.435	61.431
1.440	61.630
1.445	61.857
1.450	62.082
1.455	62.297
1.460	62.504
1.465	62.685
1.470	62.906
1.475	63.102
1.480	63.257
1.485	63.452
1.490	63.655
1.495	63.817
1.500	63.986
1.505	64.192
1.510	64.365
1.515	64.547
1.520	64.730
1.525	64.922
1.530	65.149
1.535	65.322
1.540	65.501
1.545	65.711
1.550	65.893
1.555	66.085
1.560	66.323
1.565	66.546
1.570	66.749
1.575	66.984
1.580	67.240
1.585	67.527
1.590	67.844
1.595	68.339
1.600	68.660
1.605	67.306
1.610	67.792
1.615	68.242
1.620	68.645
1.625	68.977
1.630	69.361
1.635	69.779
1.640	70.284
1.645	70.891
1.650	71.820
1.655	72.984
1.660	73.444
1.665	73.715
1.670	73.925
1.675	71.541
1.680	73.391
1.685	74.485
1.690	75.356
1.695	76.114
1.700	76.939
1.705	78.115
1.710	79.580
1.715	80.978
1.720	83.548
1.725	86.415
1.730	87.522
1.735	88.223
1.740	88.770
1.745	89.231
1.750	89.637
1.755	90.085
1.760	90.401
1.765	90.062
1.770	90.420
1.775	90.780
1.780	91.135
1.785	91.538
1.790	92.138
1.795	92.165
1.800	90.758
1.805	91.278
1.810	91.699
1.815	92.020
1.820	92.304
1.825	92.590
1.830	92.840
1.835	93.085
1.840	93.358
1.845	93.649
1.850	93.971
1.855	94.388
1.860	95.138
1.865	95.373
1.870	98.165
1.875	99.306
1.880	99.964
1.885	100.382
1.890	100.758
1.895	101.092
1.900	101.426
1.905	101.793
1.910	102.299
1.915	102.858
1.920	100.762
1.925	100.923
1.930	101.492
1.935	101.921
1.940	102.238
1.945	102.501
1.950	102.753
1.955	102.982
1.960	103.185
1.965	103.401
1.970	103.607
1.975	103.817
1.980	104.027
1.985	104.221
1.990	104.437
1.995	104.644
2.000	104.845
2.005	105.072
2.010	105.340
2.015	105.509
2.020	105.626
2.025	105.911
2.030	106.250
2.035	106.804
2.040	106.891
2.045	105.619
2.050	106.109
2.055	106.502
2.060	106.837
2.065	107.190
2.070	107.711
2.075	107.144
2.080	107.040
2.085	107.414
2.090	107.731
2.095	108.008
2.100	108.269
2.105	108.519
2.110	108.762
2.115	109.022
2.120	109.289
2.125	109.551
2.130	109.839
2.135	110.158
2.140	110.515
2.145	110.921
2.150	111.436
2.155	112.325
2.160	113.246
2.165	111.760
2.170	114.801
2.175	116.075
2.180	116.987
2.185	117.881
2.190	119.080
2.195	119.068
2.200	121.398
2.205	123.000
2.210	124.136
2.215	125.394
2.220	125.170
2.225	127.505
2.230	129.309
2.235	130.225
2.240	130.957
2.245	131.496
2.250	132.156
2.255	133.191
2.260	134.039
2.265	131.571
2.270	128.766
2.275	130.250
2.280	131.066
2.285	131.651
2.290	132.107
2.295	132.482
2.300	132.828
2.305	133.159
2.310	133.473
2.315	133.881
2.320	133.973
2.325	134.267
2.330	134.626
2.335	135.046
2.340	135.723
2.345	135.778
2.350	134.558
2.355	135.228
2.360	136.028
2.365	136.655
2.370	135.154
2.375	135.946
2.380	136.864
2.385	138.070
2.390	139.462
2.395	137.501
2.400	140.236
2.405	141.247
2.410	141.917
2.415	142.450
2.420	142.869
2.425	143.406
2.430	143.502
2.435	143.818
2.440	144.263
2.445	144.771
2.450	145.179
2.455	146.195
2.460	146.973
2.465	144.964
2.470	141.918
2.475	143.201
2.480	143.949
2.485	144.474
2.490	144.900
2.495	145.264
2.500	145.571
2.505	145.860
2.510	146.134
2.515	146.393
2.520	146.636
2.525	146.901
2.530	147.155
2.535	147.390
2.540	147.660
2.545	147.921
2.550	148.168
2.555	148.433
2.560	148.701
2.565	149.108
2.570	149.167
2.575	149.421
2.580	149.765
2.585	150.118
2.590	150.496
2.595	150.896
2.600	151.330
2.605	151.843
2.610	152.453
2.615	153.206
2.620	154.239
2.625	155.653
2.630	156.297
2.635	155.766
2.640	155.737
2.645	157.007
2.650	155.326
2.655	157.759
2.660	160.052
2.665	160.586
2.670	160.834
2.675	161.852
2.680	162.955
2.685	163.817
2.690	162.101
2.695	162.843
2.700	163.487
2.705	164.026
2.710	164.503
2.715	164.925
2.720	165.331
2.725	165.774
2.730	166.200
2.735	166.650
2.740	167.150
2.745	167.655
2.750	168.319
2.755	169.156
2.760	170.557
2.765	171.974
2.770	172.702
2.775	172.400
2.780	169.428
2.785	166.622
2.790	168.665
2.795	170.042
2.800	171.099
2.805	171.877
2.810	172.521
2.815	173.020
2.820	173.496
2.825	173.919
2.830	174.304
2.835	174.671
2.840	175.048
2.845	175.409
2.850	175.761
2.855	176.136
2.860	176.531
2.865	176.990
2.870	177.593
2.875	178.640
2.880	179.164
2.885	177.460
2.890	174.428
2.895	175.838
2.900	176.652
2.905	177.258
2.910	177.748
2.915	178.205
2.920	178.667
2.925	179.120
2.930	179.570
2.935	180.039
2.940	180.552
2.945	181.134
2.950	181.846
2.955	182.944
2.960	184.299
2.965	185.323
2.970	186.956
2.975	186.319
2.980	189.234
2.985	191.676
2.990	193.379
2.995	195.010
3.000	196.975
3.005	199.092
3.010	202.162
3.015	202.216
3.020	200.565
3.025	197.750
3.030	200.276
3.035	202.372
3.040	204.087
3.045	204.747
3.050	201.688
3.055	203.216
3.060	204.167
3.065	204.901
3.070	205.467
3.075	206.033
3.080	206.535
3.085	206.973
3.090	207.405
3.095	207.797
3.100	208.216
3.105	208.689
3.110	209.213
3.115	209.852
3.120	210.762
3.125	211.720
3.130	212.468
3.135	212.305
3.140	209.695
3.145	212.514
3.150	214.192
3.155	215.811
3.160	217.448
3.165	217.905
3.170	215.078
3.175	212.320
3.180	214.440
3.185	213.466
3.190	214.612
3.195	215.470
3.200	216.114
3.205	216.645
3.210	217.633
3.215	217.031
3.220	217.487
3.225	218.456
3.230	218.876
3.235	221.234
3.240	223.119
3.245	223.913
3.250	224.531
3.255	224.840
3.260	225.202
3.265	225.570
3.270	225.950
3.275	226.231
3.280	226.439
3.285	226.710
3.290	227.034
3.295	227.279
3.300	227.601
3.305	227.915
3.310	228.361
3.315	228.798
3.320	229.487
3.325	230.450
3.330	230.447
3.335	232.705
3.340	230.305
3.345	231.992
3.350	233.071
3.355	233.729
3.360	234.295
3.365	234.735
3.370	235.094
3.375	235.391
3.380	235.687
3.385	236.018
3.390	236.245
3.395	236.426
3.400	236.695
3.405	236.912
3.410	237.142
3.415	237.420
3.420	237.603
3.425	237.827
3.430	238.096
3.435	238.247
3.440	238.488
3.445	238.743
3.450	239.016
3.455	239.220
3.460	239.509
3.465	239.852
3.470	240.036
3.475	240.223
3.480	240.513
3.485	240.751
3.490	241.093
3.495	241.782
3.500	241.416
3.505	241.274
3.510	241.679
3.515	241.718
3.520	242.018
3.525	242.462
3.530	243.122
3.535	243.967
3.540	244.698
3.545	247.630
3.550	248.631
3.555	249.376
3.560	249.729
3.565	250.282
3.570	250.790
3.575	251.197
3.580	251.829
3.585	252.474
3.590	253.557
3.595	254.912
3.600	255.222
3.605	252.896
3.610	255.739
3.615	254.721
3.620	256.347
3.625	258.070
3.630	259.120
3.635	260.321
3.640	262.338
3.645	264.258
3.650	263.893
3.655	264.837
3.660	261.853
3.665	259.618
3.670	257.236
3.675	259.352
3.680	261.272
3.685	261.997
3.690	262.984
3.695	262.213
3.700	262.851
3.705	263.644
3.710	264.376
3.715	264.976
3.720	265.571
3.725	265.762
3.730	266.128
3.735	266.476
3.740	266.899
3.745	267.248
3.750	267.658
3.755	268.147
3.760	268.584
3.765	269.089
3.770	269.650
3.775	270.409
3.780	270.902
3.785	271.854
3.790	273.206
3.795	274.808
3.800	275.980
3.805	278.239
3.810	278.131
3.815	276.273
3.820	278.803
3.825	281.646
3.830	283.344
3.835	284.864
3.840	285.717
3.845	286.561
3.850	287.413
3.855	288.286
3.860	288.064
3.865	288.233
3.870	288.606
3.875	289.162
3.880	289.737
3.885	290.194
3.890	290.364
3.895	290.966
3.900	291.181
3.905	291.478
3.910	292.037
3.915	292.218
3.920	292.908
3.925	293.620
3.930	293.435
3.935	293.488
3.940	294.336
3.945	295.109
3.950	296.225
3.955	296.593
3.960	293.910
3.965	296.480
3.970	297.770
3.975	297.257
3.980	298.944
3.985	299.702
3.990	300.957
3.995	301.934
4.000	299.365
4.005	299.522
4.010	297.851
4.015	298.564
4.020	299.770
4.025	299.771
4.030	300.567
4.035	300.617
4.040	301.055
4.045	301.350
4.050	301.653
4.055	302.417
4.060	302.339
4.065	302.626
4.070	303.166
4.075	303.636
4.080	303.031
4.085	303.829
4.090	303.743
4.095	304.559
4.100	304.650
4.105	305.079
4.110	305.387
4.115	305.815
4.120	306.490
4.125	306.306
4.130	307.551
4.135	307.728
4.140	307.910
4.145	308.681
4.150	309.785
4.155	310.400
4.160	309.856
4.165	310.622
4.170	307.592
4.175	309.481
4.180	308.142
4.185	311.183
4.190	311.966
4.195	312.020
4.200	313.672
4.205	316.743
4.210	318.134
4.215	320.769
4.220	320.337
4.225	319.353
4.230	321.827
4.235	323.770
4.240	325.662
4.245	326.543
4.250	324.509
4.255	325.599
4.260	326.364
4.265	326.738
4.270	327.104
4.275	327.826
4.280	328.201
4.285	328.438
4.290	328.808
4.295	329.117
4.300	329.532
4.305	329.597
4.310	330.144
4.315	330.325
4.320	330.426
4.325	330.740
4.330	331.180
4.335	331.443
4.340	331.725
4.345	331.940
4.350	332.199
4.355	332.364
4.360	332.594
4.365	333.127
4.370	333.257
4.375	333.814
4.380	333.859
4.385	334.692
4.390	334.511
4.395	335.042
4.400	335.484
4.405	335.963
4.410	336.255
4.415	336.483
4.420	336.964
4.425	337.195
4.430	338.632
4.435	338.002
4.440	339.172
4.445	339.301
4.450	340.288
4.455	341.348
4.460	342.588
4.465	344.317
4.470	342.235
4.475	341.752
4.480	342.279
4.485	343.335
4.490	340.198
4.495	340.950
4.500	343.344
4.505	346.169
4.510	348.307
4.515	349.899
4.520	350.314
4.525	350.315
4.530	349.164
4.535	349.603
4.540	351.880
4.545	351.383
4.550	350.969
4.555	349.772
4.560	352.843
4.565	353.823
4.570	354.585
4.575	355.643
4.580	355.232
4.585	358.209
4.590	358.949
4.595	358.018
4.600	359.125
4.605	362.076
4.610	358.978
4.615	359.367
4.620	360.310
4.625	363.020
4.630	361.517
4.635	364.115
4.640	363.899
4.645	364.671
4.650	364.432
4.655	364.654
4.660	367.041
4.665	365.943
4.670	366.296
4.675	367.763
4.680	368.249
4.685	369.131
4.690	370.895
4.695	371.013
4.700	373.969
4.705	376.020
4.710	376.046
4.715	377.944
4.720	379.353
4.725	377.829
4.730	375.805
4.735	375.372
4.740	376.311
4.745	374.269
4.750	375.687
4.755	372.982
4.760	372.304
4.765	374.465
4.770	373.199
4.775	372.915
4.780	374.219
4.785	376.418
4.790	376.585
4.795	376.655
4.800	377.540
4.805	378.745
4.810	378.555
4.815	377.812
4.820	376.941
4.825	379.031
4.830	379.436
4.835	378.604
4.840	379.877
4.845	380.162
4.850	380.685
4.855	380.509
4.860	377.819
4.865	374.702
4.870	375.040
4.875	375.760
4.880	375.039
4.885	375.327
4.890	374.274
4.895	376.490
4.900	375.628
4.905	375.551
4.910	375.255
4.915	376.256
4.920	378.087
4.925	376.978
4.930	376.372
4.935	378.453
4.940	378.244
4.945	378.642
4.950	379.632
4.955	378.332
4.960	378.808
4.965	379.753
4.970	379.320
4.975	379.018
4.980	380.737
4.985	378.856
4.990	379.274
4.995	378.016
5.000	377.485
5.005	379.061
5.010	377.633
5.015	377.828
5.020	375.328
5.025	376.211
5.030	373.911
5.035	375.387
5.040	375.580
5.045	375.811
5.050	378.627
5.055	377.682
5.060	377.054
5.065	379.969
5.070	379.033
5.075	379.638
5.080	379.341
5.085	380.837
5.090	383.394
5.095	383.757
5.100	383.100
5.105	382.938
5.110	382.742
5.115	382.266
5.120	385.041
5.125	385.028
5.130	388.039
5.135	386.039
5.140	386.374
5.145	387.299
5.150	387.932
5.155	389.632
5.160	389.319
5.165	390.656
5.170	390.010
5.175	392.013
5.180	391.749
5.185	389.988
5.190	387.755
5.195	387.507
5.200	387.769
5.205	389.594
5.210	387.949
5.215	388.622
5.220	385.982
5.225	387.525
5.230	388.507
5.235	388.835
5.240	388.794
5.245	390.600
5.250	390.130
5.255	392.146
5.260	392.332
5.265	392.805
5.270	393.581
5.275	395.767
5.280	394.977
5.285	393.451
5.290	393.419
5.295	391.863
5.300	389.430
5.305	389.953
5.310	391.924
5.315	392.220
5.320	394.060
5.325	392.372
5.330	393.715
5.335	396.063
5.340	394.421
5.345	394.124
5.350	396.690
5.355	398.658
5.360	399.314
5.365	397.993
5.370	399.918
5.375	398.335
5.380	395.197
5.385	394.440
5.390	395.789
5.395	395.202
5.400	396.146
5.405	395.914
5.410	396.496
5.415	397.703
5.420	398.098
5.425	398.124
5.430	398.410
5.435	400.377
5.440	402.954
5.445	401.722
5.450	401.474
5.455	400.777
5.460	402.799
5.465	402.715
5.470	404.100
5.475	404.918
5.480	405.067
5.485	405.359
5.490	406.319
5.495	406.142
5.500	405.886
5.505	407.645
5.510	407.454
5.515	408.778
5.520	407.176
5.525	407.835
5.530	407.328
5.535	408.391
5.540	408.372
5.545	407.792
5.550	409.775
5.555	409.885
5.560	409.772
5.565	409.793
5.570	410.615
5.575	409.763
5.580	411.076
5.585	410.491
5.590	407.767
5.595	407.212
5.600	407.475
5.605	405.857
5.610	406.389
5.615	406.864
5.620	408.381
5.625	409.304
5.630	408.523
5.635	409.174
5.640	411.298
5.645	411.971
5.650	411.373
5.655	410.039
5.660	411.808
5.665	409.363
5.670	410.599
5.675	409.314
5.680	408.374
5.685	410.812
5.690	407.945
5.695	410.569
5.700	410.145
5.705	411.271
5.710	412.557
5.715	412.699
5.720	414.415
5.725	411.546
5.730	412.316
5.735	413.361
5.740	413.462
5.745	412.733
5.750	414.658
5.755	412.857
5.760	412.110
5.765	411.650
5.770	410.824
5.775	409.140
5.780	408.167
5.785	406.217
5.790	408.984
5.795	410.292
5.800	410.931
5.805	410.567
5.810	410.199
5.815	412.796
5.820	414.127
5.825	413.445
5.830	410.396
5.835	409.796
5.840	411.794
5.845	413.302
5.850	414.318
5.855	415.882
5.860	417.405
5.865	417.894
5.870	420.760
5.875	420.016
5.880	417.613
5.885	418.926
5.890	418.758
5.895	419.670
5.900	419.915
5.905	420.892
5.910	422.032
5.915	421.689
5.920	422.744
5.925	425.273
5.930	426.757
5.935	428.578
5.940	429.465
5.945	430.183
5.950	430.479
5.955	430.307
5.960	431.006
5.965	433.464
5.970	432.443
5.975	432.471
5.980	433.992
5.985	431.297
5.990	434.245
5.995	434.511
6.000	432.273
6.005	429.557
6.010	428.132
6.015	425.479
6.020	426.993
6.025	426.715
6.030	427.444
6.035	426.472
6.040	425.426
6.045	422.759
6.050	420.743
6.055	420.690
6.060	423.531
6.065	421.709
6.070	422.017
6.075	421.289
6.080	422.961
6.085	425.006
6.090	426.445
6.095	425.377
6.100	423.373
6.105	422.396
6.110	422.420
6.115	425.505
6.120	423.814
6.125	425.616
6.130	426.012
6.135	426.175
6.140	428.868
6.145	427.785
6.150	426.742
6.155	429.859
6.160	431.085
6.165	430.018
6.170	431.299
6.175	429.724
6.180	428.342
6.185	429.087
6.190	430.451
6.195	432.660
6.200	435.740
6.205	433.964
6.210	436.026
6.215	438.660
6.220	441.159
6.225	443.612
6.230	446.390
6.235	447.386
6.240	448.428
6.245	446.368
6.250	444.970
6.255	445.768
6.260	444.663
6.265	444.242
6.270	442.146
6.275	445.140
6.280	445.682
6.285	445.332
6.290	447.814
6.295	450.356
6.300	448.878
6.305	445.808
6.310	446.877
6.315	444.775
6.320	442.713
6.325	443.880
6.330	443.559
6.335	440.610
6.340	440.508
6.345	440.949
6.350	443.059
6.355	442.329
6.360	441.371
6.365	439.034
6.370	440.166
6.375	440.935
6.380	440.440
6.385	437.733
6.390	437.734
6.395	435.808
6.400	436.820
6.405	435.873
6.410	434.992
6.415	435.926
6.420	438.400
6.425	437.449
6.430	436.050
6.435	437.568
6.440	434.729
6.445	432.353
6.450	431.180
6.455	431.305
6.460	431.946
6.465	430.912
6.470	433.657
6.475	435.369
6.480	437.795
6.485	435.156
6.490	437.244
6.495	437.808
6.500	439.190
6.505	439.540
6.510	439.630
6.515	438.427
6.520	439.606
6.525	437.703
6.530	436.968
6.535	434.638
6.540	432.552
6.545	430.441
6.550	431.458
6.555	433.094
6.560	435.137
6.565	432.772
6.570	434.634
6.575	432.620
6.580	433.066
6.585	430.525
6.590	432.054
6.595	433.698
6.600	433.175
6.605	430.207
6.610	427.923
6.615	429.540
6.620	430.612
6.625	430.866
6.630	433.866
6.635	431.834
6.640	433.699
6.645	433.985
6.650	433.304
6.655	436.407
6.660	439.260
6.665	440.602
6.670	442.016
6.675	439.501
6.680	442.291
6.685	440.272
6.690	438.812
6.695	439.942
6.700	437.544
6.705	439.803
6.710	438.116
6.715	437.275
6.720	434.401
6.725	435.792
6.730	438.772
6.735	438.319
6.740	441.100
6.745	442.341
6.750	443.461
6.755	445.499
6.760	444.826
6.765	442.328
6.770	442.707
6.775	442.400
6.780	444.511
6.785	442.970
6.790	443.317
6.795	444.695
6.800	442.065
6.805	445.172
6.810	443.665
6.815	446.463
6.820	448.636
6.825	448.588
6.830	448.150
6.835	448.725
6.840	446.063
6.845	447.923
6.850	446.135
6.855	446.128
6.860	445.365
6.865	444.011
6.870	446.373
6.875	443.369
6.880	440.735
6.885	443.190
6.890	446.225
6.895	443.410
6.900	445.877
6.905	448.389
6.910	448.366
6.915	445.571
6.920	448.214
6.925	447.347
6.930	446.000
6.935	444.828
6.940	447.096
6.945	450.053
6.950	450.122
6.955	452.214
6.960	453.227
6.965	455.689
6.970	457.228
6.975	456.887
6.980	455.814
6.985	453.132
6.990	455.650
6.995	457.271
7.000	455.673
7.005	454.180
7.010	451.666
7.015	450.761
7.020	453.404
7.025	453.012
7.030	451.208
7.035	451.748
7.040	452.348
7.045	449.976
7.050	452.659
7.055	452.171
7.060	454.010
7.065	453.079
7.070	455.697
7.075	452.729
7.080	450.847
7.085	453.473
7.090	455.202
7.095	452.273
7.100	450.717
7.105	448.572
7.110	446.517
7.115	449.080
7.120	448.248
7.125	449.035
7.130	450.389
7.135	448.330
7.140	447.752
7.145	447.004
7.150	446.666
7.155	444.097
7.160	445.197
7.165	443.981
7.170	445.778
7.175	446.873
7.180	446.745
7.185	449.715
7.190	450.151
7.195	452.644
7.200	455.012
7.205	452.238
7.210	453.523
7.215	452.789
7.220	453.025
7.225	453.950
7.230	452.044
7.235	450.171
7.240	452.079
7.245	453.768
7.250	451.981
7.255	450.108
7.260	452.157
7.265	454.431
7.270	455.710
7.275	455.331
7.280	453.140
7.285	455.201
7.290	458.303
7.295	455.694
7.300	458.176
7.305	459.053
7.310	458.134
7.315	460.214
7.320	458.679
7.325	460.487
7.330	462.680
7.335	462.527
7.340	461.350
7.345	461.768
7.350	461.479
7.355	461.041
7.360	463.927
7.365	461.608
7.370	461.219
7.375	461.620
7.380	463.890
7.385	460.936
7.390	463.601
7.395	460.905
7.400	462.318
7.405	462.928
7.410	463.548
7.415	462.092
7.420	464.488
7.425	466.938
7.430	464.910
7.435	463.148
7.440	462.823
7.445	464.135
7.450	464.065
7.455	465.328
7.460	466.218
7.465	467.546
7.470	469.911
7.475	468.329
7.480	469.457
7.485	468.599
7.490	465.543
7.495	466.929
7.500	463.869
7.505	462.942
7.510	460.802
7.515	461.964
7.520	462.156
7.525	462.860
7.530	463.441
7.535	462.363
7.540	463.906
7.545	465.684
7.550	463.958
7.555	460.866
7.560	462.747
7.565	461.085
7.570	459.752
7.575	458.607
7.580	459.507
7.585	462.489
7.590	459.731
7.595	461.959
7.600	459.555
7.605	462.077
7.610	460.127
7.615	457.834
7.620	454.912
7.625	453.373
7.630	452.011
7.635	451.112
7.640	452.606
7.645	455.311
7.650	458.270
7.655	455.894
7.660	452.815
7.665	454.075
7.670	456.670
7.675	455.356
7.680	456.076
7.685	456.533
7.690	458.470
7.695	460.138
7.700	459.703
7.705	460.137
7.710	458.247
7.715	456.378
7.720	458.605
7.725	457.166
7.730	455.484
7.735	456.736
7.740	454.203
7.745	452.345
7.750	455.004
7.755	454.409
7.760	457.156
7.765	459.099
7.770	459.492
7.775	459.023
7.780	458.173
7.785	457.813
7.790	456.356
7.795	454.283
7.800	455.835
7.805	455.001
7.810	457.723
7.815	459.977
7.820	459.371
7.825	458.985
7.830	461.249
7.835	458.199
7.840	460.073
7.845	460.439
7.850	460.860
7.855	461.009
7.860	460.012
7.865	458.655
7.870	458.572
7.875	456.838
7.880	458.246
7.885	457.349
7.890	457.304
7.895	454.381
7.900	455.331
7.905	455.854
7.910	456.855
7.915	453.821
7.920	451.016
7.925	452.255
7.930	452.494
7.935	452.791
7.940	453.229
7.945	450.185
7.950	449.450
7.955	449.502
7.960	452.282
7.965	451.805
7.970	452.510
7.975	449.471
7.980	450.049
7.985	447.481
7.990	444.667
7.995	445.668
8.000	445.070
8.005	443.961
8.010	446.601
8.015	444.671
8.020	442.605
8.025	442.297
8.030	442.845
8.035	445.222
8.040	442.238
8.045	443.289
8.050	442.255
8.055	441.046
8.060	443.405
8.065	441.757
8.070	441.823
8.075	443.860
8.080	444.199
8.085	442.896
8.090	442.357
8.095	441.949
8.100	444.409
8.105	444.543
8.110	447.345
8.115	444.808
8.120	442.067
8.125	441.426
8.130	441.937
8.135	444.476
8.140	446.197
8.145	443.381
8.150	442.681
8.155	443.672
8.160	440.997
8.165	441.825
8.170	439.215
8.175	436.247
8.180	436.653
8.185	433.700
8.190	432.663
8.194	435.240
8.199	437.870
8.204	440.678
8.209	437.826
8.214	439.801
8.219	437.017
8.224	440.058
8.229	438.648
8.234	437.580
8.239	439.876
8.244	438.402
8.249	438.631
8.254	435.607
8.259	437.133
8.264	438.274
8.269	435.371
8.274	436.933
8.279	433.865
8.284	432.428
8.289	429.782
8.294	432.126
8.299	429.072
8.304	427.103
8.309	426.995
8.314	429.629
8.319	429.947
8.324	427.063
8.329	429.811
8.334	427.049
8.339	427.087
8.344	426.658
8.349	429.400
8.354	430.299
8.359	429.030
8.364	430.298
8.369	432.747
8.374	430.235
8.379	429.554
8.384	427.939
8.389	426.989
8.394	429.536
8.399	426.472
8.404	428.820
8.409	431.303
8.414	430.894
8.419	429.289
8.424	431.254
8.429	429.397
8.434	427.429
8.439	429.019
8.444	426.202
8.449	425.101
8.454	426.496
8.459	428.524
8.464	427.658
8.469	430.528
8.474	433.493
8.479	432.942
8.484	433.859
8.489	435.533
8.494	433.253
8.499	432.769
8.504	429.716
8.509	432.102
8.514	429.919
8.519	428.334
8.524	425.510
8.529	422.892
8.534	425.483
8.539	426.461
8.544	424.798
8.549	425.075
8.554	425.062
8.559	426.925
8.564	428.007
8.569	425.718
8.574	426.052
8.579	426.298
8.584	426.053
8.589	427.930
8.594	426.890
8.599	424.523
8.604	422.718
8.609	425.774
8.614	424.653
8.619	426.636
8.624	425.856
8.629	423.531
8.634	421.837
8.639	422.104
8.644	424.679
8.649	427.544
8.654	429.666
8.659	427.159
8.664	430.075
8.669	432.547
8.674	435.147
8.679	434.081
8.684	436.217
8.689	438.387
8.694	440.326
8.699	441.901
8.704	442.427
8.709	439.779
8.714	442.564
8.719	440.416
8.724	443.053
8.729	442.260
8.734	443.620
8.739	443.352
8.744	441.011
8.749	441.996
8.754	439.153
8.759	438.613
8.764	438.346
8.769	437.182
8.774	439.863
8.779	439.128
8.784	441.553
8.789	439.121
8.794	439.691
8.799	438.730
8.804	440.319
8.809	442.106
8.814	443.001
8.819	443.923
8.824	444.333
8.829	443.047
8.834	440.003
8.839	438.264
8.844	439.341
8.849	438.704
8.854	441.596
8.859	442.218
8.864	444.642
8.869	446.394
8.874	448.040
8.879	445.792
8.884	445.532
8.889	446.966
8.894	443.861
8.899	446.919
8.904	448.530
8.909	450.965
8.914	452.433
8.919	452.009
8.924	450.731
8.929	448.011
8.934	448.246
8.939	446.594
8.944	448.388
8.949	449.647
8.954	447.236
8.959	445.682
8.964	445.742
8.969	445.353
8.974	448.192
8.979	449.501
8.984	452.277
8.989	450.962
8.994	453.137
8.999	454.767
9.004	452.325
9.009	452.047
9.014	454.431
9.019	454.234
9.024	451.877
9.029	454.323
9.034	456.787
9.039	456.470
9.044	457.883
9.049	454.821
9.054	457.785
9.059	460.177
9.064	460.358
9.069	459.890
9.074	461.132
9.079	461.617
9.084	462.473
9.089	464.498
9.094	463.995
9.099	464.451
9.104	466.445
9.109	465.364
9.114	464.956
9.119	462.176
9.124	463.346
9.129	462.935
9.134	460.319
9.139	463.035
9.144	461.304
9.149	463.110
9.154	461.651
9.159	458.619
9.164	459.763
9.169	460.723
9.174	461.154
9.179	461.551
9.184	460.395
9.189	457.824
9.194	457.491
9.199	456.608
9.204	454.054
9.209	455.920
9.214	458.791
9.219	459.962
9.224	462.691
9.229	464.065
9.234	466.703
9.239	466.170
9.244	463.841
9.249	462.286
9.254	463.465
9.259	463.685
9.264	464.093
9.269	464.164
9.274	466.888
9.279	467.035
9.284	467.999
9.289	469.255
9.294	468.816
9.299	470.183
9.304	469.788
9.309	467.094
9.314	470.000
9.319	470.987
9.324	473.424
9.329	473.887
9.334	475.378
9.339	476.737
9.344	478.692
9.349	478.427
9.354	477.859
9.359	478.181
9.364	480.164
9.369	479.764
9.374	481.124
9.379	478.328
9.384	479.258
9.389	482.052
9.394	480.773
9.399	481.912
9.404	479.497
9.409	476.828
9.414	476.644
9.419	479.579
9.424	481.593
9.429	482.026
9.434	481.604
9.439	478.498
9.444	479.416
9.449	480.485
9.454	481.960
9.459	484.862
9.464	483.832
9.469	484.076
9.474	483.664
9.479	483.118
9.484	484.560
9.489	487.496
9.494	487.445
9.499	486.920
9.504	488.242
9.509	488.669
9.514	485.777
9.519	484.855
9.524	484.460
9.529	483.259
9.534	480.604
9.539	481.230
9.544	480.339
9.549	479.390
9.554	476.928
9.559	474.039
9.564	473.182
9.569	474.447
9.574	475.932
9.579	474.291
9.584	474.842
9.589	476.598
9.594	475.685
9.599	473.735
9.604	473.311
9.609	474.006
9.614	474.337
9.619	474.387
9.624	472.895
9.629	472.357
9.634	472.079
9.639	473.292
9.644	470.475
9.649	471.490
9.654	473.406
9.659	475.774
9.664	477.415
9.669	480.543
9.674	479.684
9.679	477.590
9.684	475.902
9.689	476.886
9.694	479.342
9.699	477.845
9.704	477.510
9.709	477.250
9.714	478.937
9.719	481.642
9.724	480.717
9.729	482.419
9.734	479.466
9.739	477.940
9.744	478.283
9.749	478.722
9.754	478.954
9.759	477.146
9.764	476.023
9.769	475.157
9.774	474.679
9.779	475.258
9.784	473.657
9.789	474.035
9.794	471.219
9.799	469.923
9.804	468.084
9.809	466.315
9.814	466.823
9.819	469.709
9.824	466.825
9.829	469.171
9.834	468.894
9.839	471.855
9.844	469.323
9.849	469.642
9.854	468.188
9.859	470.430
9.864	470.352
9.869	471.705
9.874	472.866
9.879	474.701
9.884	477.772
9.889	476.196
9.894	475.022
9.899	475.552
9.904	473.410
9.909	471.417
9.914	468.888
9.919	470.137
9.924	467.420
9.929	469.828
9.934	467.118
9.939	469.281
9.944	470.897
9.949	468.983
9.954	468.156
9.959	470.189
9.964	471.410
9.969	471.583
9.974	472.199
9.979	474.294
9.984	475.772
9.989	475.133
9.994	473.316
[truncated: 1 more rows]
