# Supplementary material for: Chemometric Analysis of a Ternary Mixture of Caffeine, Quinic Acid, and Nicotinic Acid by Terahertz Spectroscopy
Source: ACS Omega. 2022 Sep 27;7(40):35783–91. doi: 10.1021/acsomega.2c03808 (PMC9558605; doi:10.1021/acsomega.2c03808)
Supplement: Supplementary file 2 — ao2c03808_si_002.zip [file ao2c03808_si_002.zip › data_and_codes/extended_data/id0-48_run001/fdp-10-1.csv]

0.000	-0.000
0.005	0.490
0.010	0.316
0.015	-0.650
0.020	0.592
0.025	0.500
0.030	0.360
0.035	-0.585
0.040	-0.013
0.045	0.968
0.050	3.258
0.055	2.088
0.060	1.478
0.065	3.799
0.070	3.990
0.075	5.043
0.080	4.986
0.085	3.395
0.090	2.175
0.095	2.626
0.100	3.801
0.105	5.407
0.110	4.688
0.115	4.923
0.120	5.780
0.125	6.642
0.130	7.738
0.135	8.119
0.140	7.770
0.145	8.082
0.150	8.243
0.155	8.437
0.160	8.440
0.165	8.651
0.170	8.967
0.175	9.317
0.180	9.360
0.185	9.534
0.190	9.929
0.195	10.036
0.200	10.297
0.205	10.586
0.210	10.771
0.215	11.031
0.220	11.304
0.225	11.820
0.230	11.995
0.235	12.020
0.240	12.152
0.245	12.515
0.250	12.609
0.255	12.891
0.260	13.129
0.265	13.412
0.270	13.739
0.275	13.745
0.280	13.995
0.285	14.284
0.290	14.495
0.295	14.686
0.300	15.085
0.305	15.177
0.310	15.275
0.315	15.482
0.320	15.758
0.325	16.027
0.330	16.174
0.335	16.343
0.340	16.573
0.345	16.887
0.350	17.018
0.355	17.299
0.360	17.537
0.365	17.758
0.370	17.910
0.375	18.125
0.380	18.316
0.385	18.564
0.390	18.800
0.395	19.029
0.400	19.265
0.405	19.415
0.410	19.580
0.415	19.781
0.420	20.057
0.425	20.221
0.430	20.441
0.435	20.700
0.440	20.898
0.445	20.991
0.450	21.226
0.455	21.492
0.460	21.679
0.465	21.890
0.470	22.064
0.475	22.316
0.480	22.547
0.485	22.743
0.490	22.922
0.495	23.201
0.500	23.407
0.505	23.574
0.510	23.795
0.515	24.085
0.520	24.320
0.525	24.477
0.530	24.715
0.535	24.961
0.540	25.255
0.545	25.532
0.550	25.942
0.555	25.227
0.560	25.392
0.565	25.709
0.570	26.027
0.575	26.297
0.580	26.509
0.585	26.717
0.590	26.988
0.595	27.224
0.600	27.459
0.605	27.675
0.610	27.887
0.615	28.127
0.620	28.300
0.625	28.493
0.630	28.741
0.635	28.984
0.640	29.135
0.645	29.358
0.650	29.592
0.655	29.769
0.660	29.983
0.665	30.188
0.670	30.382
0.675	30.593
0.680	30.784
0.685	30.972
0.690	31.218
0.695	31.390
0.700	31.598
0.705	31.849
0.710	32.053
0.715	32.250
0.720	32.500
0.725	32.720
0.730	32.956
0.735	33.182
0.740	33.457
0.745	33.841
0.750	33.450
0.755	33.543
0.760	33.875
0.765	34.123
0.770	34.329
0.775	34.567
0.780	34.783
0.785	35.001
0.790	35.174
0.795	35.372
0.800	35.620
0.805	35.797
0.810	35.975
0.815	36.211
0.820	36.418
0.825	36.599
0.830	36.817
0.835	37.006
0.840	37.242
0.845	37.461
0.850	37.626
0.855	37.844
0.860	38.096
0.865	38.267
0.870	38.483
0.875	38.705
0.880	38.908
0.885	39.104
0.890	39.306
0.895	39.524
0.900	39.739
0.905	39.910
0.910	40.129
0.915	40.347
0.920	40.522
0.925	40.717
0.930	40.952
0.935	41.180
0.940	41.368
0.945	41.568
0.950	41.795
0.955	42.043
0.960	42.234
0.965	42.484
0.970	42.724
0.975	42.955
0.980	43.260
0.985	43.256
0.990	43.237
0.995	43.517
1.000	43.748
1.005	43.993
1.010	44.271
1.015	44.448
1.020	44.662
1.025	44.940
1.030	45.142
1.035	45.331
1.040	45.578
1.045	45.816
1.050	46.037
1.055	46.296
1.060	46.547
1.065	46.839
1.070	47.123
1.075	47.439
1.080	47.854
1.085	48.393
1.090	49.221
1.095	49.400
1.100	46.613
1.105	47.582
1.110	47.996
1.115	47.611
1.120	48.110
1.125	48.552
1.130	48.933
1.135	49.317
1.140	49.711
1.145	50.213
1.150	50.605
1.155	51.183
1.160	51.015
1.165	48.183
1.170	49.135
1.175	49.756
1.180	50.237
1.185	50.597
1.190	50.975
1.195	51.386
1.200	51.831
1.205	51.950
1.210	51.354
1.215	51.818
1.220	52.302
1.225	52.694
1.230	52.012
1.235	52.407
1.240	52.723
1.245	53.005
1.250	53.337
1.255	53.520
1.260	53.758
1.265	54.047
1.270	54.258
1.275	54.440
1.280	54.679
1.285	54.902
1.290	55.136
1.295	55.338
1.300	55.525
1.305	55.812
1.310	56.039
1.315	56.262
1.320	56.431
1.325	56.634
1.330	56.839
1.335	57.063
1.340	57.312
1.345	57.550
1.350	57.745
1.355	57.927
1.360	58.209
1.365	58.422
1.370	58.616
1.375	58.880
1.380	59.152
1.385	59.373
1.390	59.688
1.395	60.047
1.400	60.536
1.405	61.261
1.410	62.372
1.415	65.270
1.420	65.922
1.425	66.369
1.430	66.746
1.435	67.072
1.440	67.309
1.445	67.569
1.450	67.832
1.455	68.081
1.460	68.326
1.465	68.537
1.470	68.791
1.475	69.025
1.480	69.214
1.485	69.444
1.490	69.680
1.495	69.880
1.500	70.083
1.505	70.329
1.510	70.538
1.515	70.760
1.520	70.985
1.525	71.217
1.530	71.484
1.535	71.698
1.540	71.918
1.545	72.171
1.550	72.397
1.555	72.623
1.560	72.901
1.565	73.158
1.570	73.397
1.575	73.666
1.580	73.953
1.585	74.266
1.590	74.604
1.595	75.106
1.600	75.434
1.605	74.297
1.610	74.774
1.615	75.237
1.620	75.656
1.625	76.012
1.630	76.413
1.635	76.854
1.640	77.369
1.645	77.980
1.650	78.887
1.655	80.078
1.660	80.659
1.665	80.973
1.670	81.663
1.675	79.645
1.680	81.243
1.685	82.302
1.690	83.154
1.695	83.896
1.700	84.695
1.705	85.808
1.710	87.223
1.715	89.044
1.720	85.985
1.725	88.454
1.730	89.510
1.735	90.203
1.740	90.758
1.745	91.236
1.750	91.665
1.755	92.128
1.760	92.466
1.765	92.233
1.770	92.620
1.775	93.012
1.780	93.394
1.785	93.822
1.790	94.432
1.795	94.495
1.800	93.312
1.805	93.830
1.810	94.261
1.815	94.610
1.820	94.917
1.825	95.227
1.830	95.514
1.835	95.790
1.840	96.097
1.845	96.418
1.850	96.769
1.855	97.201
1.860	97.936
1.865	98.198
1.870	95.117
1.875	96.214
1.880	96.885
1.885	97.328
1.890	97.731
1.895	98.104
1.900	98.474
1.905	98.870
1.910	99.383
1.915	99.986
1.920	98.200
1.925	98.319
1.930	98.895
1.935	99.343
1.940	99.686
1.945	99.978
1.950	100.265
1.955	100.529
1.960	100.772
1.965	101.027
1.970	101.277
1.975	101.523
1.980	101.780
1.985	102.026
1.990	102.283
1.995	102.535
2.000	102.786
2.005	103.056
2.010	103.362
2.015	103.576
2.020	103.746
2.025	104.072
2.030	104.437
2.035	105.009
2.040	105.074
2.045	104.043
2.050	104.538
2.055	104.955
2.060	105.313
2.065	105.688
2.070	106.233
2.075	105.744
2.080	105.725
2.085	106.110
2.090	106.442
2.095	106.734
2.100	107.013
2.105	107.274
2.110	107.532
2.115	107.805
2.120	108.090
2.125	108.367
2.130	108.671
2.135	109.011
2.140	109.380
2.145	109.812
2.150	110.341
2.155	111.215
2.160	112.190
2.165	111.609
2.170	114.220
2.175	115.433
2.180	116.316
2.185	117.185
2.190	118.346
2.195	118.308
2.200	121.192
2.205	122.624
2.210	123.704
2.215	124.950
2.220	124.939
2.225	127.617
2.230	129.171
2.235	130.040
2.240	130.738
2.245	131.247
2.250	131.876
2.255	132.837
2.260	133.677
2.265	131.645
2.270	129.005
2.275	130.314
2.280	131.078
2.285	131.648
2.290	132.105
2.295	132.494
2.300	132.848
2.305	133.207
2.310	133.540
2.315	133.963
2.320	134.106
2.325	134.440
2.330	134.829
2.335	135.263
2.340	135.951
2.345	135.835
2.350	135.034
2.355	135.686
2.360	136.488
2.365	137.108
2.370	135.858
2.375	136.609
2.380	137.475
2.385	138.632
2.390	139.959
2.395	138.767
2.400	141.397
2.405	142.388
2.410	143.075
2.415	143.615
2.420	144.046
2.425	144.598
2.430	144.738
2.435	145.084
2.440	145.552
2.445	146.077
2.450	146.507
2.455	147.499
2.460	148.327
2.465	146.973
2.470	150.102
2.475	151.305
2.480	152.048
2.485	152.597
2.490	153.039
2.495	153.431
2.500	153.775
2.505	154.111
2.510	154.418
2.515	154.703
2.520	154.995
2.525	155.284
2.530	155.594
2.535	155.860
2.540	156.156
2.545	156.451
2.550	156.721
2.555	157.041
2.560	157.344
2.565	157.767
2.570	157.877
2.575	158.190
2.580	158.558
2.585	158.951
2.590	159.351
2.595	159.775
2.600	160.243
2.605	160.754
2.610	161.391
2.615	162.120
2.620	163.107
2.625	164.538
2.630	165.386
2.635	165.041
2.640	164.601
2.645	167.092
2.650	165.258
2.655	167.872
2.660	170.218
2.665	170.769
2.670	170.983
2.675	171.922
2.680	172.969
2.685	173.776
2.690	172.402
2.695	173.072
2.700	173.712
2.705	174.262
2.710	174.740
2.715	175.182
2.720	175.605
2.725	176.031
2.730	176.529
2.735	176.976
2.740	177.460
2.745	177.952
2.750	178.606
2.755	179.416
2.760	180.680
2.765	182.352
2.770	183.470
2.775	183.139
2.780	181.249
2.785	184.302
2.790	186.040
2.795	187.492
2.800	188.495
2.805	189.297
2.810	189.862
2.815	190.388
2.820	190.946
2.825	191.331
2.830	191.735
2.835	192.154
2.840	192.570
2.845	192.938
2.850	193.347
2.855	193.684
2.860	194.131
2.865	194.604
2.870	195.183
2.875	196.234
2.880	196.811
2.885	195.818
2.890	192.756
2.895	194.021
2.900	194.688
2.905	195.363
2.910	195.859
2.915	196.287
2.920	196.789
2.925	197.246
2.930	197.644
2.935	198.243
2.940	198.674
2.945	199.289
2.950	200.007
2.955	201.043
2.960	202.472
2.965	203.713
2.970	204.017
2.975	205.353
2.980	208.347
2.985	210.432
2.990	211.998
2.995	213.639
3.000	215.566
3.005	217.380
3.010	218.880
3.015	216.620
3.020	213.655
3.025	210.935
3.030	213.404
3.035	215.487
3.040	217.116
3.045	217.796
3.050	214.786
3.055	216.299
3.060	217.321
3.065	218.062
3.070	218.687
3.075	219.152
3.080	219.609
3.085	220.090
3.090	220.500
3.095	220.943
3.100	221.334
3.105	221.751
3.110	222.273
3.115	222.897
3.120	223.782
3.125	224.641
3.130	224.745
3.135	225.299
3.140	222.535
3.145	219.441
3.150	221.512
3.155	222.982
3.160	224.664
3.165	225.722
3.170	224.525
3.175	226.211
3.180	228.368
3.185	228.157
3.190	228.533
3.195	229.290
3.200	230.084
3.205	230.721
3.210	231.451
3.215	230.657
3.220	231.495
3.225	232.521
3.230	232.899
3.235	229.847
3.240	231.357
3.245	231.957
3.250	232.601
3.255	232.901
3.260	233.328
3.265	233.577
3.270	234.014
3.275	234.196
3.280	234.665
3.285	234.910
3.290	235.114
3.295	235.462
3.300	235.949
3.305	236.130
3.310	236.661
3.315	236.955
3.320	237.595
3.325	238.620
3.330	239.501
3.335	242.398
3.340	245.504
3.345	247.141
3.350	248.504
3.355	248.969
3.360	249.346
3.365	249.907
3.370	250.335
3.375	250.501
3.380	251.066
3.385	251.093
3.390	251.512
3.395	251.995
3.400	252.122
3.405	252.249
3.410	252.578
3.415	252.803
3.420	253.117
3.425	253.270
3.430	253.694
3.435	253.914
3.440	253.992
3.445	254.407
3.450	254.803
3.455	254.992
3.460	255.411
3.465	255.531
3.470	256.016
3.475	256.127
3.480	256.560
3.485	256.617
3.490	257.173
3.495	257.744
3.500	257.059
3.505	257.443
3.510	257.884
3.515	257.989
3.520	258.347
3.525	258.927
3.530	259.455
3.535	260.018
3.540	260.336
3.545	258.363
3.550	259.302
3.555	259.546
3.560	260.214
3.565	260.700
3.570	261.326
3.575	261.560
3.580	262.244
3.585	262.828
3.590	263.701
3.595	265.021
3.600	267.497
3.605	269.384
3.610	266.572
3.615	269.155
3.620	267.707
3.625	268.907
3.630	269.688
3.635	271.198
3.640	273.030
3.645	273.444
3.650	271.312
3.655	268.943
3.660	268.309
3.665	265.740
3.670	267.377
3.675	264.838
3.680	267.441
3.685	267.519
3.690	268.487
3.695	266.929
3.700	268.675
3.705	269.785
3.710	270.081
3.715	270.569
3.720	270.819
3.725	271.573
3.730	271.975
3.735	272.053
3.740	272.644
3.745	272.845
3.750	273.256
3.755	273.717
3.760	274.414
3.765	275.118
3.770	275.278
3.775	275.639
3.780	276.713
3.785	277.606
3.790	278.829
3.795	280.365
3.800	280.735
3.805	278.521
3.810	277.260
3.815	274.863
3.820	276.745
3.825	279.383
3.830	278.066
3.835	279.974
3.840	280.724
3.845	281.352
3.850	281.367
3.855	282.895
3.860	282.159
3.865	282.805
3.870	283.620
3.875	283.375
3.880	284.099
3.885	284.558
3.890	284.866
3.895	285.238
3.900	285.679
3.905	286.442
3.910	286.541
3.915	286.914
3.920	287.760
3.925	287.128
3.930	287.891
3.935	287.995
3.940	289.321
3.945	290.752
3.950	290.344
3.955	289.833
3.960	287.616
3.965	284.906
3.970	287.921
3.975	285.850
3.980	284.527
3.985	287.422
3.990	289.088
3.995	290.484
4.000	292.056
4.005	293.587
4.010	292.422
4.015	294.260
4.020	295.079
4.025	294.764
4.030	296.571
4.035	295.838
4.040	294.213
4.045	296.922
4.050	297.305
4.055	298.545
4.060	297.641
4.065	299.090
4.070	299.237
4.075	298.954
4.080	298.347
4.085	299.148
4.090	300.129
4.095	300.754
4.100	301.922
4.105	300.947
4.110	301.509
4.115	302.170
4.120	302.367
4.125	302.661
4.130	304.049
4.135	304.395
4.140	305.429
4.145	304.787
4.150	305.276
4.155	302.355
4.160	299.805
4.165	300.891
4.170	299.588
4.175	298.515
4.180	301.463
4.185	302.646
4.190	300.499
4.195	301.719
4.200	299.811
4.205	301.260
4.210	299.608
4.215	297.689
4.220	298.885
4.225	297.758
4.230	296.260
4.235	296.397
4.240	295.082
4.245	295.065
4.250	292.446
4.255	293.987
4.260	294.454
4.265	293.376
4.270	294.097
4.275	294.492
4.280	293.815
4.285	296.021
4.290	296.520
4.295	297.582
4.300	296.170
4.305	295.981
4.310	295.899
4.315	296.736
4.320	298.407
4.325	297.025
4.330	298.133
4.335	298.174
4.340	300.403
4.345	298.719
4.350	298.989
4.355	297.657
4.360	295.951
4.365	293.661
4.370	294.293
4.375	296.141
4.380	296.386
4.385	296.809
4.390	295.487
4.395	296.774
4.400	297.775
4.405	298.149
4.410	295.944
4.415	298.089
4.420	298.475
4.425	296.330
4.430	299.176
4.435	300.045
4.440	302.594
4.445	301.242
4.450	302.426
4.455	301.595
4.460	303.617
4.465	303.530
4.470	303.736
4.475	306.494
4.480	304.674
4.485	301.839
4.490	302.739
4.495	303.691
4.500	301.424
4.505	303.115
4.510	303.776
4.515	304.034
4.520	301.039
4.525	301.167
4.530	300.156
4.535	299.958
4.540	302.939
4.545	305.895
4.550	306.424
4.555	304.499
4.560	307.430
4.565	308.173
4.570	306.658
4.575	307.165
4.580	307.650
4.585	307.809
4.590	308.190
4.595	307.640
4.600	307.101
4.605	309.134
4.610	307.651
4.615	306.173
4.620	307.835
4.625	310.758
4.630	312.334
4.635	312.819
4.640	310.990
4.645	308.921
4.650	311.330
4.655	311.030
4.660	309.934
4.665	311.965
4.670	310.452
4.675	310.901
4.680	310.033
4.685	312.169
4.690	313.963
4.695	312.925
4.700	312.842
4.705	309.835
4.710	308.286
4.715	308.909
4.720	308.299
4.725	305.258
4.730	304.134
4.735	306.253
4.740	305.667
4.745	306.972
4.750	307.346
4.755	309.021
4.760	307.195
4.765	304.071
4.770	300.954
4.775	298.860
4.780	300.188
4.785	299.284
4.790	301.988
4.795	303.625
4.800	303.285
4.805	300.610
4.810	298.839
4.815	298.237
4.820	296.832
4.825	298.062
4.830	298.928
4.835	297.618
4.840	294.649
4.845	296.952
4.850	296.116
4.855	293.959
4.860	291.717
4.865	290.803
4.870	291.744
4.875	291.415
4.880	290.520
4.885	288.601
4.890	291.406
4.895	289.679
4.900	289.441
4.905	289.883
4.910	290.373
4.915	288.969
4.920	286.638
4.925	288.912
4.930	286.444
4.935	285.809
4.940	284.203
4.945	285.921
4.950	286.501
4.955	286.079
4.960	286.325
4.965	287.314
4.970	284.286
4.975	281.368
4.980	282.498
4.985	279.711
4.990	281.271
4.995	278.919
5.000	275.916
5.005	275.713
5.010	274.213
5.015	271.480
5.020	274.427
5.025	272.824
5.030	270.578
5.035	269.827
5.040	272.374
5.045	269.705
5.050	269.000
5.055	271.373
5.060	273.224
5.065	273.345
5.070	276.022
5.075	277.564
5.080	278.608
5.085	276.913
5.090	273.914
5.095	271.168
5.100	270.607
5.105	269.931
5.110	270.830
5.115	267.945
5.120	268.723
5.125	266.646
5.130	263.908
5.135	263.622
5.140	264.109
5.145	267.007
5.150	266.725
5.155	267.000
5.160	267.193
5.165	267.931
5.170	267.505
5.175	270.250
5.180	272.035
5.185	275.034
5.190	274.905
5.195	273.610
5.200	275.003
5.205	275.300
5.210	277.814
5.215	278.279
5.220	276.140
5.225	273.705
5.230	276.845
5.235	278.860
5.240	281.645
5.245	279.741
5.250	279.714
5.255	281.273
5.260	284.089
5.265	287.048
5.270	285.979
5.275	284.646
5.280	282.660
5.285	284.835
5.290	287.685
5.295	287.942
5.300	286.809
5.305	289.235
5.310	289.438
5.315	288.450
5.320	290.561
5.325	292.179
5.330	290.880
5.335	292.672
5.340	295.093
5.345	295.523
5.350	298.320
5.355	299.468
5.360	301.717
5.365	302.340
5.370	304.043
5.375	301.739
5.380	303.920
5.385	301.065
5.390	299.674
5.395	302.059
5.400	302.597
5.405	302.051
5.410	300.007
5.415	298.176
5.420	299.791
5.425	298.684
5.430	298.041
5.435	295.517
5.440	294.555
5.445	295.236
5.450	294.163
5.455	297.238
5.460	295.638
5.465	298.116
5.470	295.104
5.475	292.810
5.480	294.441
5.485	292.077
5.490	293.872
5.495	292.271
5.500	294.847
5.505	294.438
5.510	293.955
5.515	290.927
5.520	292.598
5.525	292.175
5.530	294.915
5.535	295.894
5.540	298.248
5.545	297.534
5.550	295.936
5.555	297.649
5.560	295.838
5.565	297.285
5.570	295.229
5.575	296.513
5.580	294.351
5.585	295.519
5.590	293.757
5.595	295.191
5.600	297.682
5.605	297.093
5.610	295.457
5.615	296.978
5.620	297.180
5.625	295.140
5.630	293.476
5.635	296.451
5.640	296.357
5.645	293.758
5.650	295.280
5.655	294.189
5.660	297.164
5.665	294.788
5.670	297.139
5.675	295.440
5.680	294.474
5.685	296.754
5.690	294.038
5.695	293.289
5.700	294.167
5.705	295.956
5.710	293.679
5.715	293.491
5.720	293.959
5.725	292.506
5.730	291.890
5.735	292.133
5.740	292.079
5.745	292.816
5.750	293.499
5.755	292.502
5.760	294.245
5.765	292.317
5.770	291.432
5.775	290.585
5.780	291.712
5.785	289.160
5.790	289.482
5.795	291.780
5.800	293.594
5.805	293.272
5.810	291.429
5.815	291.302
5.820	291.507
5.825	294.496
5.830	291.847
5.835	294.178
5.840	296.912
5.845	296.435
5.850	296.948
5.855	299.540
5.860	296.608
5.865	296.441
5.870	295.065
5.875	293.506
5.880	290.493
5.885	290.065
5.890	292.093
5.895	292.763
5.900	290.263
5.905	288.756
5.910	285.854
5.915	286.380
5.920	285.205
5.925	282.644
5.930	281.416
5.935	278.791
5.940	277.220
5.945	275.464
5.950	273.639
5.955	276.133
5.960	273.611
5.965	276.503
5.970	275.868
5.975	275.172
5.980	276.952
5.985	277.265
5.990	275.352
5.995	276.195
6.000	273.997
6.005	272.024
6.010	271.226
6.015	270.215
6.020	269.962
6.025	270.339
6.030	272.982
6.035	270.980
6.040	270.246
6.045	271.690
6.050	273.968
6.055	274.953
6.060	277.792
6.065	275.320
6.070	272.287
6.075	271.109
6.080	270.793
6.085	268.907
6.090	266.505
6.095	266.050
6.100	263.521
6.105	263.679
6.110	260.817
6.115	257.851
6.120	256.512
6.125	255.653
6.130	253.165
6.135	254.837
6.140	255.039
6.145	256.221
6.150	254.068
6.155	250.940
6.160	248.110
6.165	246.748
6.170	246.882
6.175	248.563
6.180	246.807
6.185	248.078
6.190	250.772
6.195	252.795
6.200	252.097
6.205	254.941
6.210	255.446
6.215	254.836
6.220	257.834
6.225	260.926
6.230	263.482
6.235	261.960
6.240	262.937
6.245	263.522
6.250	265.931
6.255	267.995
6.260	267.854
6.265	269.239
6.270	267.219
6.275	269.402
6.280	271.624
6.285	273.825
6.290	271.446
6.295	271.133
6.300	273.934
6.305	276.991
6.310	275.861
6.315	272.917
6.320	273.849
6.325	273.054
6.330	270.810
6.335	269.395
6.340	270.841
6.345	271.973
6.350	270.059
6.355	271.766
6.360	270.767
6.365	268.149
6.370	267.496
6.375	269.815
6.380	272.400
6.385	269.422
6.390	272.561
6.395	274.470
6.400	271.791
6.405	270.858
6.410	270.695
6.415	272.687
6.420	271.393
6.425	270.855
6.430	268.605
6.435	270.699
6.440	272.904
6.445	273.347
6.450	272.001
6.455	270.537
6.460	273.559
6.465	274.082
6.470	272.095
6.475	269.571
6.480	269.734
6.485	267.177
6.490	267.224
6.495	266.606
6.500	265.078
6.505	263.040
6.510	260.993
6.515	258.050
6.520	256.998
6.525	255.019
6.530	252.619
6.535	250.232
6.540	251.805
6.545	248.939
6.550	249.317
6.555	247.888
6.560	248.845
6.565	251.529
6.570	251.521
6.575	254.009
6.580	255.989
6.585	257.212
6.590	258.749
6.595	258.130
6.600	256.526
6.605	254.565
6.610	255.631
6.615	254.539
6.620	254.156
6.625	253.358
6.630	251.047
6.635	248.351
6.640	247.233
6.645	244.344
6.650	246.945
6.655	249.215
6.660	250.511
6.665	253.195
6.670	251.699
6.675	250.357
6.680	250.903
6.685	253.640
6.690	251.481
6.695	249.047
6.700	250.100
6.705	251.433
6.710	249.916
6.715	251.804
6.720	251.574
6.725	249.454
6.730	249.394
6.735	250.181
6.740	247.570
6.745	244.638
6.750	241.805
6.755	239.004
6.760	240.802
6.765	242.910
6.770	241.775
6.775	242.383
6.780	241.490
6.785	243.254
6.790	241.529
6.795	240.824
6.800	240.221
6.805	240.257
6.810	238.848
6.815	240.958
6.820	242.586
6.825	239.640
6.830	236.762
6.835	233.745
6.840	231.742
6.845	229.234
6.850	228.075
6.855	226.757
6.860	225.594
6.865	224.678
6.870	225.009
6.875	226.944
6.880	227.578
6.885	226.793
6.890	228.698
6.895	230.703
6.900	230.720
6.905	231.497
6.910	229.579
6.915	228.452
6.920	228.686
6.925	227.465
6.930	226.105
6.935	228.757
6.940	231.881
6.945	229.798
6.950	227.702
6.955	228.355
6.960	229.735
6.965	231.200
6.970	234.024
6.975	233.144
6.980	230.868
6.985	231.090
6.990	229.308
6.995	228.402
7.000	226.139
7.005	228.028
7.010	225.133
7.015	222.006
7.020	219.364
7.025	216.589
7.030	216.370
7.035	215.223
7.040	212.845
7.045	214.306
7.050	213.688
7.055	211.704
7.060	211.400
7.065	213.990
7.070	212.171
7.075	211.344
7.080	212.254
7.085	211.452
7.090	209.395
7.095	211.771
7.100	212.951
7.105	211.269
7.110	210.862
7.115	209.923
7.120	212.549
7.125	209.811
7.130	211.293
7.135	212.549
7.140	212.695
7.145	210.118
7.150	209.101
7.155	207.954
7.160	207.237
7.165	207.199
7.170	206.532
7.175	205.123
7.180	205.786
7.185	208.784
7.190	209.182
7.195	208.398
7.200	209.026
7.205	207.375
7.210	207.221
7.215	210.190
7.220	209.575
7.225	210.121
7.230	213.010
7.235	213.069
7.240	211.124
7.245	208.166
7.250	207.198
7.255	206.060
7.260	203.959
7.265	206.251
7.270	207.974
7.275	208.212
7.280	207.576
7.285	208.639
7.290	208.029
7.295	210.980
7.300	210.848
7.305	207.715
7.310	205.052
7.315	202.912
7.320	200.021
7.325	197.199
7.330	196.425
7.335	193.862
7.340	192.330
7.345	192.358
7.350	190.701
7.355	188.700
7.360	191.718
7.365	191.591
7.370	191.169
7.375	188.483
7.380	185.868
7.385	183.194
7.390	182.115
7.395	182.197
7.400	179.343
7.405	177.698
7.410	175.504
7.415	178.439
7.420	181.359
7.425	184.485
7.430	183.359
7.435	181.722
7.440	182.239
7.445	181.432
7.450	181.181
7.455	179.180
7.460	176.238
7.465	178.398
7.470	176.544
7.475	178.206
7.480	179.310
7.485	178.880
7.490	176.408
7.495	178.865
7.500	181.888
7.505	179.389
7.510	180.948
7.515	180.108
7.520	181.517
7.525	182.294
7.530	179.614
7.535	180.395
7.540	180.702
7.545	180.731
7.550	181.275
7.555	183.264
7.560	185.571
7.565	184.279
7.570	186.880
7.575	187.255
7.580	184.492
7.585	183.098
7.590	186.077
7.595	182.993
7.600	182.586
7.605	179.692
7.610	181.055
7.615	183.913
7.620	184.667
7.625	181.678
7.630	184.591
7.635	182.934
7.640	182.696
7.645	185.397
7.650	184.382
7.655	185.697
7.660	185.961
7.665	186.887
7.670	187.679
7.675	187.482
7.680	186.383
7.685	183.289
7.690	185.880
7.695	185.347
7.700	183.796
7.705	183.409
7.710	180.601
7.715	181.990
7.720	179.046
7.725	177.164
7.730	175.807
7.735	176.834
7.740	174.027
7.745	171.578
7.750	168.965
7.755	166.438
7.760	164.790
7.765	162.374
7.770	164.903
7.775	164.361
7.780	161.910
7.785	160.969
7.790	159.668
7.795	160.664
7.800	159.356
7.805	158.826
7.810	156.617
7.815	157.257
7.820	155.266
7.825	157.045
7.830	155.315
7.835	158.295
7.840	157.932
7.845	160.186
7.850	161.954
7.855	161.000
7.860	160.094
7.865	157.571
7.870	158.485
7.875	161.010
7.880	158.336
7.885	160.601
7.890	157.580
7.895	156.462
7.900	158.469
7.905	155.681
7.910	155.419
7.915	153.230
7.920	154.449
7.925	157.483
7.930	155.897
7.935	154.755
7.940	155.558
7.945	153.217
7.950	151.478
7.955	153.843
7.960	153.746
7.965	150.696
7.970	151.842
7.975	151.977
7.980	149.974
7.985	147.604
7.990	147.539
7.995	150.562
8.000	151.505
8.005	151.010
8.010	148.226
8.015	149.776
8.020	146.910
8.025	149.797
8.030	150.926
8.035	148.298
8.040	145.556
8.045	147.334
8.050	147.175
8.055	147.511
8.060	146.610
8.065	144.800
8.070	143.749
8.075	146.403
8.080	146.320
8.085	147.345
8.090	144.554
8.095	143.396
8.100	143.886
8.105	145.595
8.110	143.390
8.115	143.823
8.120	142.507
8.125	144.614
8.130	147.125
8.135	147.318
8.140	149.019
8.145	150.498
8.150	149.627
8.155	150.622
8.160	151.217
8.165	151.278
8.170	151.621
8.175	152.595
8.180	152.918
8.185	153.085
8.190	152.936
8.194	150.741
8.199	148.121
8.204	145.430
8.209	148.464
8.214	147.259
8.219	148.099
8.224	149.521
8.229	148.788
8.234	149.574
8.239	152.448
8.244	151.236
8.249	154.365
8.254	157.490
8.259	154.764
8.264	156.837
8.269	159.761
8.274	161.053
8.279	163.845
8.284	164.540
8.289	162.937
8.294	163.228
8.299	160.528
8.304	160.705
8.309	158.430
8.314	160.526
8.319	158.902
8.324	159.069
8.329	159.166
8.334	162.165
8.339	162.076
8.344	160.707
8.349	162.095
8.354	160.149
8.359	159.249
8.364	156.994
8.369	156.312
8.374	155.204
8.379	155.424
8.384	157.091
8.389	155.331
8.394	157.643
8.399	159.384
8.404	157.776
8.409	160.055
8.414	162.637
8.419	164.574
8.424	162.078
8.429	165.148
8.434	165.119
8.439	165.215
8.444	166.371
8.449	167.752
8.454	165.936
8.459	167.017
8.464	167.266
8.469	164.389
8.474	164.232
8.479	165.782
8.484	165.361
8.489	168.033
8.494	165.385
8.499	167.348
8.504	168.707
8.509	167.656
8.514	165.253
8.519	166.675
8.524	163.917
8.529	165.943
8.534	167.756
8.539	168.395
8.544	166.190
8.549	164.393
8.554	166.315
8.559	165.595
8.564	165.545
8.569	163.310
8.574	161.777
8.579	161.930
8.584	159.904
8.589	159.944
8.594	162.345
8.599	161.837
8.604	161.857
8.609	161.345
8.614	163.578
8.619	163.143
8.624	165.984
8.629	167.751
8.634	169.627
8.639	169.301
8.644	170.987
8.649	168.700
8.654	171.715
8.659	169.390
8.664	168.061
8.669	165.658
8.674	163.379
8.679	163.069
8.684	160.236
8.689	162.231
8.694	160.892
8.699	163.455
8.704	162.463
8.709	159.669
8.714	162.408
8.719	164.792
8.724	166.549
8.729	168.126
8.734	171.178
8.739	169.812
8.744	172.114
8.749	175.206
8.754	172.944
8.759	175.759
8.764	173.069
8.769	171.246
8.774	169.459
8.779	167.425
8.784	170.502
8.789	170.333
8.794	170.656
8.799	169.824
8.804	170.129
8.809	170.957
8.814	168.171
8.819	171.257
8.824	171.471
8.829	173.040
8.834	173.594
8.839	173.624
8.844	175.456
8.849	172.665
8.854	171.708
8.859	170.833
8.864	168.381
8.869	171.275
8.874	172.653
8.879	170.652
8.884	169.090
8.889	168.142
8.894	169.308
8.899	170.681
8.904	168.082
8.909	170.287
8.914	171.964
8.919	173.053
8.924	170.606
8.929	173.017
8.934	170.444
8.939	169.166
8.944	172.203
8.949	171.714
8.954	170.053
8.959	167.444
8.964	167.373
8.969	168.622
8.974	169.506
8.979	170.187
8.984	170.240
8.989	172.906
8.994	171.140
8.999	170.422
9.004	167.366
9.009	165.987
9.014	165.669
9.019	165.695
9.024	164.294
9.029	164.705
9.034	165.657
9.039	167.562
9.044	167.763
9.049	167.537
9.054	166.377
9.059	167.342
9.064	169.763
9.069	171.917
9.074	169.894
9.079	171.104
9.084	171.831
9.089	169.667
9.094	166.599
9.099	165.727
9.104	166.742
9.109	164.386
9.114	167.335
9.119	166.408
9.124	163.633
9.129	166.620
9.134	167.908
9.139	167.373
9.144	170.379
9.149	172.615
9.154	175.690
9.159	172.728
9.164	171.250
9.169	171.120
9.174	168.695
9.179	167.480
9.184	165.365
9.189	164.213
9.194	166.243
9.199	169.125
9.204	170.945
9.209	168.408
9.214	169.333
9.219	166.308
9.224	164.668
9.229	162.572
9.234	160.889
9.239	161.515
9.244	162.700
9.249	162.268
9.254	159.491
9.259	162.320
9.264	160.691
9.269	163.391
9.274	161.660
9.279	163.061
9.284	163.969
9.289	161.906
9.294	159.165
9.299	159.871
9.304	156.794
9.309	157.316
9.314	159.158
9.319	160.343
9.324	163.415
9.329	162.238
9.334	159.797
9.339	157.758
9.344	155.361
9.349	154.403
9.354	155.799
9.359	153.472
9.364	154.619
9.369	155.524
9.374	152.834
9.379	150.437
9.384	153.044
9.389	151.416
9.394	153.252
9.399	154.648
9.404	156.020
9.409	153.434
9.414	150.770
9.419	149.464
9.424	152.530
9.429	151.017
9.434	151.470
9.439	149.669
9.444	150.548
9.449	147.917
9.454	150.223
9.459	152.494
9.464	149.970
9.469	152.051
9.474	150.852
9.479	150.877
9.484	149.223
9.489	149.518
9.494	150.653
9.499	152.446
9.504	149.937
9.509	152.267
9.514	151.312
9.519	148.743
9.524	145.748
9.529	147.894
9.534	146.722
9.539	147.747
9.544	146.937
9.549	144.561
9.554	143.887
9.559	143.013
9.564	142.199
9.569	141.910
9.574	140.699
9.579	143.342
9.584	141.690
9.589	144.072
9.594	143.782
9.599	143.790
9.604	141.968
9.609	139.907
9.614	142.134
9.619	140.200
9.624	141.938
9.629	141.360
9.634	138.747
9.639	135.800
9.644	134.653
9.649	132.959
9.654	132.571
9.659	134.170
9.664	131.675
9.669	133.779
9.674	134.347
9.679	133.930
9.684	134.658
9.689	135.284
9.694	135.618
9.699	137.500
9.704	138.812
9.709	138.935
9.714	138.773
9.719	137.427
9.724	140.061
9.729	139.829
9.734	142.254
9.739	142.962
9.744	142.832
9.749	143.389
9.754	143.407
9.759	145.058
9.764	145.906
9.769	146.983
9.774	144.689
9.779	144.652
9.784	141.917
9.789	144.282
9.794	146.139
9.799	144.366
9.804	146.940
9.809	144.970
9.814	146.523
9.819	145.471
9.824	148.182
9.829	150.897
9.834	148.308
9.839	148.091
9.844	149.971
9.849	147.106
9.854	144.698
9.859	141.679
9.864	142.419
9.869	142.742
9.874	142.599
9.879	143.984
9.884	144.208
9.889	141.082
9.894	139.053
9.899	139.616
9.904	141.393
9.909	141.959
9.914	143.295
9.919	140.716
9.924	141.766
9.929	142.709
9.934	144.873
9.939	145.566
9.944	146.146
9.949	145.737
9.954	148.398
9.959	147.828
9.964	148.811
9.969	150.395
9.974	149.930
9.979	151.503
9.984	150.254
9.989	150.801
9.994	152.744
[truncated: 1 more rows]
