# Supplementary material for: Chemometric Analysis of a Ternary Mixture of Caffeine, Quinic Acid, and Nicotinic Acid by Terahertz Spectroscopy
Source: ACS Omega. 2022 Sep 27;7(40):35783–91. doi: 10.1021/acsomega.2c03808 (PMC9558605; doi:10.1021/acsomega.2c03808)
Supplement: Supplementary file 2 — ao2c03808_si_002.zip [file ao2c03808_si_002.zip › data_and_codes/extended_data/id0-48_run001/fdp-10-2.csv]

0.000	-0.000
0.005	0.464
0.010	0.355
0.015	-0.469
0.020	-0.193
0.025	0.531
0.030	0.410
0.035	-0.477
0.040	0.040
0.045	0.918
0.050	3.322
0.055	1.907
0.060	1.354
0.065	3.607
0.070	3.747
0.075	4.381
0.080	5.105
0.085	7.613
0.090	8.204
0.095	9.398
0.100	10.299
0.105	11.299
0.110	10.680
0.115	10.805
0.120	11.438
0.125	12.211
0.130	13.420
0.135	13.679
0.140	13.182
0.145	13.129
0.150	13.116
0.155	13.189
0.160	13.183
0.165	13.466
0.170	13.852
0.175	14.158
0.180	14.252
0.185	14.534
0.190	14.850
0.195	14.894
0.200	15.078
0.205	15.329
0.210	15.431
0.215	15.610
0.220	15.821
0.225	16.253
0.230	16.351
0.235	16.314
0.240	16.468
0.245	16.803
0.250	16.864
0.255	17.133
0.260	17.366
0.265	17.604
0.270	17.848
0.275	17.786
0.280	17.981
0.285	18.212
0.290	18.375
0.295	18.512
0.300	18.884
0.305	18.939
0.310	19.012
0.315	19.187
0.320	19.421
0.325	19.665
0.330	19.783
0.335	19.920
0.340	20.101
0.345	20.343
0.350	20.417
0.355	20.644
0.360	20.822
0.365	20.985
0.370	21.088
0.375	21.256
0.380	21.401
0.385	21.608
0.390	21.801
0.395	21.984
0.400	22.185
0.405	22.301
0.410	22.434
0.415	22.600
0.420	22.835
0.425	22.962
0.430	23.143
0.435	23.368
0.440	23.515
0.445	23.563
0.450	23.755
0.455	23.978
0.460	24.115
0.465	24.284
0.470	24.403
0.475	24.608
0.480	24.798
0.485	24.933
0.490	25.079
0.495	25.308
0.500	25.472
0.505	25.596
0.510	25.781
0.515	26.025
0.520	26.226
0.525	26.348
0.530	26.547
0.535	26.763
0.540	27.021
0.545	27.271
0.550	27.651
0.555	26.820
0.560	26.935
0.565	27.227
0.570	27.507
0.575	27.729
0.580	27.902
0.585	28.063
0.590	28.285
0.595	28.482
0.600	28.662
0.605	28.837
0.610	29.006
0.615	29.205
0.620	29.330
0.625	29.494
0.630	29.699
0.635	29.906
0.640	30.030
0.645	30.208
0.650	30.414
0.655	30.555
0.660	30.731
0.665	30.894
0.670	31.060
0.675	31.221
0.680	31.376
0.685	31.526
0.690	31.723
0.695	31.854
0.700	32.019
0.705	32.226
0.710	32.376
0.715	32.541
0.720	32.736
0.725	32.919
0.730	33.111
0.735	33.302
0.740	33.539
0.745	33.893
0.750	33.418
0.755	33.464
0.760	33.774
0.765	33.986
0.770	34.165
0.775	34.363
0.780	34.553
0.785	34.729
0.790	34.872
0.795	35.030
0.800	35.240
0.805	35.376
0.810	35.515
0.815	35.701
0.820	35.868
0.825	36.011
0.830	36.173
0.835	36.327
0.840	36.515
0.845	36.688
0.850	36.807
0.855	36.991
0.860	37.193
0.865	37.330
0.870	37.505
0.875	37.686
0.880	37.859
0.885	38.015
0.890	38.182
0.895	38.362
0.900	38.542
0.905	38.668
0.910	38.856
0.915	39.020
0.920	39.156
0.925	39.307
0.930	39.501
0.935	39.679
0.940	39.820
0.945	39.978
0.950	40.157
0.955	40.362
0.960	40.510
0.965	40.718
0.970	40.911
0.975	41.110
0.980	41.378
0.985	41.325
0.990	41.242
0.995	41.490
1.000	41.689
1.005	41.901
1.010	42.140
1.015	42.279
1.020	42.456
1.025	42.688
1.030	42.852
1.035	43.004
1.040	43.206
1.045	43.395
1.050	43.580
1.055	43.786
1.060	43.998
1.065	44.254
1.070	44.497
1.075	44.780
1.080	45.168
1.085	45.691
1.090	46.521
1.095	46.616
1.100	43.551
1.105	44.553
1.110	44.955
1.115	44.476
1.120	44.958
1.125	45.382
1.130	45.742
1.135	46.101
1.140	46.475
1.145	46.963
1.150	47.339
1.155	47.902
1.160	47.455
1.165	44.488
1.170	45.473
1.175	46.091
1.180	46.545
1.185	46.882
1.190	47.234
1.195	47.615
1.200	48.047
1.205	48.146
1.210	47.386
1.215	47.841
1.220	48.316
1.225	48.680
1.230	47.886
1.235	48.264
1.240	48.555
1.245	48.812
1.250	49.114
1.255	49.259
1.260	49.464
1.265	49.712
1.270	49.884
1.275	50.029
1.280	50.224
1.285	50.404
1.290	50.603
1.295	50.759
1.300	50.905
1.305	51.160
1.310	51.345
1.315	51.534
1.320	51.657
1.325	51.818
1.330	51.986
1.335	52.176
1.340	52.390
1.345	52.597
1.350	52.765
1.355	52.920
1.360	53.177
1.365	53.357
1.370	53.525
1.375	53.752
1.380	53.994
1.385	54.182
1.390	54.463
1.395	54.798
1.400	55.279
1.405	56.009
1.410	56.896
1.415	59.669
1.420	60.318
1.425	60.747
1.430	61.095
1.435	61.388
1.440	61.586
1.445	61.813
1.450	62.037
1.455	62.251
1.460	62.458
1.465	62.635
1.470	62.854
1.475	63.049
1.480	63.205
1.485	63.403
1.490	63.609
1.495	63.770
1.500	63.937
1.505	64.141
1.510	64.313
1.515	64.492
1.520	64.674
1.525	64.860
1.530	65.082
1.535	65.254
1.540	65.435
1.545	65.646
1.550	65.830
1.555	66.022
1.560	66.258
1.565	66.481
1.570	66.684
1.575	66.918
1.580	67.170
1.585	67.452
1.590	67.767
1.595	68.256
1.600	68.568
1.605	67.245
1.610	67.719
1.615	68.165
1.620	68.560
1.625	68.893
1.630	69.276
1.635	69.692
1.640	70.188
1.645	70.787
1.650	71.707
1.655	72.860
1.660	73.343
1.665	73.638
1.670	73.983
1.675	71.464
1.680	73.328
1.685	74.427
1.690	75.294
1.695	76.046
1.700	76.862
1.705	78.022
1.710	79.438
1.715	80.892
1.720	83.660
1.725	86.341
1.730	87.452
1.735	88.156
1.740	88.702
1.745	89.161
1.750	89.569
1.755	90.013
1.760	90.330
1.765	89.982
1.770	90.340
1.775	90.699
1.780	91.058
1.785	91.463
1.790	92.054
1.795	92.067
1.800	90.688
1.805	91.209
1.810	91.628
1.815	91.947
1.820	92.225
1.825	92.507
1.830	92.754
1.835	93.000
1.840	93.275
1.845	93.561
1.850	93.877
1.855	94.287
1.860	95.029
1.865	95.194
1.870	98.146
1.875	99.232
1.880	99.884
1.885	100.297
1.890	100.668
1.895	101.000
1.900	101.333
1.905	101.701
1.910	102.197
1.915	102.757
1.920	100.847
1.925	100.846
1.930	101.409
1.935	101.838
1.940	102.152
1.945	102.418
1.950	102.670
1.955	102.897
1.960	103.102
1.965	103.310
1.970	103.509
1.975	103.717
1.980	103.923
1.985	104.119
1.990	104.332
1.995	104.544
2.000	104.746
2.005	104.973
2.010	105.235
2.015	105.401
2.020	105.518
2.025	105.806
2.030	106.141
2.035	106.685
2.040	106.733
2.045	105.518
2.050	106.003
2.055	106.398
2.060	106.731
2.065	107.079
2.070	107.596
2.075	107.046
2.080	106.944
2.085	107.308
2.090	107.622
2.095	107.892
2.100	108.154
2.105	108.399
2.110	108.644
2.115	108.910
2.120	109.179
2.125	109.438
2.130	109.722
2.135	110.034
2.140	110.387
2.145	110.783
2.150	111.296
2.155	112.192
2.160	113.145
2.165	111.208
2.170	108.468
2.175	109.712
2.180	110.611
2.185	111.482
2.190	112.655
2.195	112.607
2.200	115.024
2.205	116.606
2.210	117.727
2.215	118.965
2.220	118.698
2.225	121.091
2.230	122.945
2.235	123.834
2.240	124.561
2.245	125.103
2.250	125.753
2.255	126.785
2.260	127.629
2.265	125.195
2.270	122.395
2.275	123.865
2.280	124.668
2.285	125.251
2.290	125.709
2.295	126.088
2.300	126.434
2.305	126.768
2.310	127.076
2.315	127.471
2.320	127.558
2.325	127.850
2.330	128.198
2.335	128.614
2.340	129.290
2.345	129.184
2.350	128.147
2.355	128.810
2.360	129.614
2.365	130.231
2.370	128.778
2.375	129.535
2.380	130.425
2.385	131.610
2.390	133.175
2.395	131.208
2.400	133.833
2.405	134.829
2.410	135.496
2.415	136.042
2.420	136.456
2.425	136.985
2.430	137.070
2.435	137.376
2.440	137.831
2.445	138.328
2.450	138.735
2.455	139.762
2.460	140.489
2.465	138.509
2.470	135.508
2.475	136.785
2.480	137.524
2.485	138.050
2.490	138.460
2.495	138.816
2.500	139.131
2.505	139.425
2.510	139.687
2.515	139.952
2.520	140.196
2.525	140.447
2.530	140.711
2.535	140.938
2.540	141.207
2.545	141.464
2.550	141.714
2.555	141.978
2.560	142.262
2.565	142.657
2.570	142.714
2.575	142.968
2.580	143.307
2.585	143.672
2.590	144.031
2.595	144.435
2.600	144.869
2.605	145.366
2.610	145.970
2.615	146.728
2.620	147.718
2.625	149.147
2.630	149.875
2.635	149.478
2.640	149.833
2.645	150.302
2.650	149.062
2.655	151.336
2.660	153.598
2.665	154.115
2.670	154.390
2.675	155.419
2.680	156.552
2.685	157.385
2.690	155.595
2.695	156.412
2.700	157.063
2.705	157.593
2.710	158.067
2.715	158.493
2.720	158.894
2.725	159.327
2.730	159.737
2.735	160.186
2.740	160.694
2.745	161.185
2.750	161.844
2.755	162.702
2.760	164.075
2.765	165.531
2.770	166.738
2.775	166.161
2.780	169.232
2.785	166.528
2.790	168.476
2.795	169.911
2.800	170.950
2.805	171.740
2.810	172.355
2.815	172.868
2.820	173.340
2.825	173.756
2.830	174.141
2.835	174.531
2.840	174.901
2.845	175.249
2.850	175.596
2.855	175.974
2.860	176.370
2.865	176.796
2.870	177.405
2.875	178.464
2.880	178.986
2.885	177.389
2.890	174.353
2.895	175.636
2.900	176.435
2.905	177.082
2.910	177.577
2.915	178.021
2.920	178.482
2.925	178.907
2.930	179.373
2.935	179.825
2.940	180.323
2.945	180.903
2.950	181.666
2.955	182.760
2.960	184.152
2.965	185.551
2.970	187.318
2.975	186.205
2.980	189.107
2.985	191.458
2.990	193.212
2.995	194.873
3.000	196.924
3.005	198.181
3.010	198.167
3.015	199.554
3.020	200.140
3.025	197.746
3.030	200.194
3.035	202.206
3.040	203.754
3.045	204.556
3.050	201.459
3.055	203.055
3.060	204.042
3.065	204.735
3.070	205.337
3.075	205.873
3.080	206.361
3.085	206.814
3.090	207.216
3.095	207.582
3.100	208.031
3.105	208.516
3.110	209.031
3.115	209.653
3.120	210.545
3.125	211.484
3.130	212.195
3.135	211.563
3.140	209.645
3.145	212.218
3.150	214.005
3.155	215.647
3.160	217.388
3.165	217.875
3.170	221.009
3.175	218.649
3.180	220.562
3.185	219.868
3.190	220.667
3.195	221.548
3.200	222.174
3.205	222.789
3.210	223.665
3.215	223.077
3.220	223.560
3.225	224.531
3.230	224.919
3.235	227.148
3.240	229.269
3.245	230.053
3.250	230.607
3.255	230.878
3.260	231.304
3.265	231.685
3.270	231.987
3.275	232.261
3.280	232.574
3.285	232.801
3.290	233.094
3.295	233.344
3.300	233.650
3.305	233.988
3.310	234.371
3.315	234.900
3.320	235.565
3.325	236.556
3.330	236.547
3.335	238.865
3.340	236.562
3.345	238.039
3.350	239.014
3.355	239.855
3.360	240.343
3.365	240.718
3.370	241.181
3.375	241.385
3.380	241.795
3.385	242.072
3.390	242.337
3.395	242.541
3.400	242.733
3.405	242.986
3.410	243.195
3.415	243.453
3.420	243.650
3.425	243.879
3.430	244.173
3.435	244.325
3.440	244.511
3.445	244.770
3.450	245.040
3.455	245.306
3.460	245.534
3.465	245.734
3.470	245.977
3.475	246.254
3.480	246.520
3.485	246.770
3.490	247.139
3.495	247.795
3.500	247.247
3.505	247.259
3.510	247.831
3.515	247.828
3.520	248.102
3.525	248.468
3.530	249.104
3.535	249.680
3.540	250.455
3.545	253.582
3.550	254.825
3.555	255.243
3.560	255.813
3.565	256.359
3.570	256.800
3.575	257.219
3.580	257.759
3.585	258.491
3.590	259.543
3.595	260.913
3.600	260.838
3.605	258.665
3.610	256.062
3.615	258.527
3.620	256.210
3.625	257.787
3.630	258.873
3.635	260.062
3.640	261.830
3.645	264.695
3.650	266.128
3.655	263.241
3.660	264.692
3.665	265.655
3.670	263.083
3.675	265.140
3.680	267.238
3.685	267.415
3.690	269.152
3.695	268.913
3.700	269.151
3.705	269.816
3.710	270.432
3.715	270.941
3.720	271.523
3.725	271.863
3.730	271.970
3.735	272.635
3.740	272.875
3.745	273.334
3.750	273.723
3.755	274.209
3.760	274.614
3.765	275.092
3.770	275.644
3.775	276.250
3.780	277.087
3.785	277.932
3.790	279.125
3.795	279.905
3.800	280.175
3.805	280.251
3.810	279.804
3.815	280.537
3.820	279.483
3.825	280.967
3.830	283.180
3.835	284.916
3.840	285.552
3.845	286.347
3.850	287.177
3.855	288.113
3.860	287.338
3.865	287.743
3.870	288.508
3.875	288.867
3.880	289.340
3.885	289.709
3.890	290.039
3.895	290.663
3.900	290.830
3.905	291.335
3.910	291.570
3.915	292.316
3.920	292.517
3.925	293.037
3.930	292.687
3.935	293.400
3.940	294.008
3.945	294.948
3.950	295.709
3.955	297.647
3.960	294.562
3.965	295.985
3.970	297.864
3.975	299.257
3.980	298.581
3.985	301.617
3.990	304.579
3.995	301.703
4.000	304.310
4.005	301.955
4.010	303.569
4.015	304.818
4.020	305.481
4.025	305.360
4.030	306.319
4.035	306.603
4.040	306.581
4.045	307.728
4.050	307.764
4.055	308.095
4.060	308.124
4.065	308.598
4.070	309.036
4.075	309.302
4.080	309.282
4.085	309.941
4.090	309.836
4.095	310.541
4.100	310.369
4.105	310.711
4.110	311.164
4.115	311.657
4.120	312.340
4.125	312.758
4.130	313.183
4.135	313.588
4.140	314.160
4.145	314.796
4.150	315.655
4.155	317.329
4.160	314.346
4.165	314.879
4.170	314.541
4.175	315.447
4.180	316.432
4.185	317.774
4.190	318.205
4.195	316.431
4.200	313.463
4.205	316.267
4.210	317.994
4.215	319.359
4.220	318.945
4.225	317.273
4.230	314.403
4.235	317.501
4.240	319.064
4.245	316.200
4.250	318.200
4.255	318.874
4.260	319.546
4.265	320.491
4.270	320.526
4.275	321.012
4.280	321.331
4.285	321.776
4.290	322.049
4.295	322.304
4.300	322.776
4.305	323.046
4.310	323.383
4.315	323.818
4.320	323.892
4.325	324.338
4.330	324.195
4.335	324.560
4.340	324.602
4.345	325.059
4.350	326.004
4.355	325.844
4.360	326.609
4.365	326.016
4.370	326.563
4.375	327.442
4.380	327.414
4.385	327.698
4.390	327.752
4.395	328.308
4.400	329.111
4.405	329.224
4.410	329.188
4.415	330.496
4.420	330.205
4.425	330.657
4.430	331.179
4.435	331.476
4.440	331.741
4.445	332.197
4.450	333.327
4.455	334.494
4.460	336.950
4.465	336.619
4.470	335.796
4.475	338.424
4.480	339.013
4.485	338.488
4.490	339.992
4.495	342.499
4.500	341.756
4.505	344.180
4.510	341.776
4.515	339.836
4.520	338.569
4.525	338.311
4.530	340.999
4.535	343.918
4.540	343.099
4.545	345.651
4.550	346.955
4.555	345.644
4.560	345.364
4.565	347.715
4.570	348.861
4.575	349.592
4.580	349.681
4.585	351.322
4.590	352.600
4.595	354.479
4.600	352.550
4.605	354.903
4.610	353.659
4.615	356.372
4.620	353.758
4.625	353.600
4.630	355.681
4.635	354.539
4.640	356.945
4.645	358.149
4.650	358.529
4.655	359.755
4.660	358.232
4.665	359.883
4.670	359.928
4.675	360.115
4.680	361.428
4.685	360.897
4.690	361.785
4.695	362.763
4.700	362.730
4.705	361.640
4.710	362.893
4.715	365.726
4.720	365.225
4.725	365.494
4.730	362.397
4.735	361.062
4.740	358.825
4.745	361.872
4.750	363.745
4.755	364.168
4.760	365.149
4.765	363.221
4.770	364.457
4.775	367.243
4.780	366.065
4.785	368.353
4.790	369.578
4.795	369.870
4.800	368.869
4.805	371.818
4.810	370.533
4.815	371.346
4.820	370.659
4.825	371.760
4.830	371.442
4.835	372.118
4.840	372.856
4.845	372.438
4.850	372.763
4.855	373.790
4.860	371.586
4.865	374.340
4.870	376.431
4.875	374.044
4.880	374.660
4.885	375.333
4.890	375.029
4.895	375.372
4.900	375.224
4.905	377.864
4.910	376.756
4.915	377.980
4.920	377.126
4.925	376.904
4.930	377.017
4.935	379.973
4.940	378.063
4.945	376.933
4.950	378.054
4.955	379.139
4.960	379.301
4.965	378.542
4.970	377.686
4.975	374.773
4.980	374.226
4.985	375.516
4.990	375.335
4.995	374.314
5.000	373.187
5.005	372.487
5.010	370.017
5.015	370.665
5.020	373.337
5.025	374.322
5.030	373.899
5.035	374.035
5.040	377.094
5.045	377.034
5.050	377.056
5.055	376.659
5.060	378.369
5.065	377.975
5.070	378.433
5.075	378.870
5.080	380.741
5.085	380.640
5.090	381.094
5.095	383.143
5.100	385.349
5.105	387.115
5.110	385.410
5.115	385.533
5.120	385.577
5.125	383.040
5.130	382.647
5.135	379.689
5.140	382.117
5.145	379.802
5.150	380.979
5.155	382.857
5.160	379.890
5.165	377.852
5.170	378.525
5.175	379.065
5.180	380.177
5.185	379.615
5.190	380.762
5.195	381.370
5.200	384.047
5.205	381.745
5.210	382.352
5.215	384.688
5.220	385.753
5.225	387.803
5.230	386.429
5.235	387.994
5.240	388.040
5.245	389.080
5.250	390.540
5.255	390.248
5.260	391.300
5.265	391.909
5.270	393.123
5.275	392.201
5.280	395.316
5.285	394.517
5.290	393.429
5.295	391.484
5.300	394.125
5.305	396.600
5.310	398.523
5.315	399.592
5.320	399.558
5.325	399.431
5.330	401.339
5.335	404.231
5.340	406.030
5.345	408.323
5.350	409.164
5.355	409.445
5.360	411.004
5.365	410.810
5.370	412.093
5.375	412.013
5.380	413.283
5.385	412.442
5.390	414.765
5.395	413.124
5.400	413.766
5.405	414.617
5.410	415.279
5.415	415.246
5.420	416.072
5.425	414.869
5.430	417.760
5.435	414.934
5.440	414.355
5.445	412.961
5.450	412.044
5.455	412.477
5.460	412.850
5.465	410.017
5.470	409.799
5.475	410.661
5.480	410.263
5.485	411.351
5.490	412.381
5.495	414.353
5.500	412.635
5.505	412.867
5.510	413.245
5.515	413.104
5.520	414.166
5.525	413.973
5.530	414.370
5.535	415.590
5.540	414.539
5.545	416.877
5.550	415.416
5.555	413.155
5.560	415.694
5.565	415.806
5.570	416.921
5.575	417.736
5.580	416.944
5.585	416.749
5.590	417.815
5.595	419.737
5.600	418.847
5.605	416.573
5.610	418.278
5.615	420.016
5.620	419.069
5.625	420.284
5.630	421.352
5.635	423.436
5.640	422.961
5.645	424.387
5.650	426.550
5.655	429.070
5.660	426.376
5.665	427.183
5.670	424.054
5.675	427.174
5.680	425.967
5.685	425.662
5.690	424.143
5.695	424.771
5.700	427.724
5.705	426.732
5.710	427.505
5.715	429.675
5.720	431.166
5.725	433.167
5.730	435.841
5.735	438.085
5.740	435.456
5.745	436.715
5.750	439.177
5.755	438.362
5.760	437.449
5.765	439.882
5.770	439.220
5.775	438.478
5.780	439.236
5.785	440.117
5.790	438.843
5.795	441.110
5.800	439.441
5.805	441.086
5.810	442.263
5.815	439.532
5.820	438.434
5.825	437.993
5.830	437.576
5.835	436.712
5.840	435.197
5.845	433.945
5.850	434.410
5.855	434.938
5.860	435.509
5.865	435.420
5.870	435.024
5.875	433.105
5.880	431.746
5.885	430.597
5.890	429.781
5.895	428.945
5.900	427.302
5.905	426.517
5.910	426.426
5.915	428.969
5.920	426.825
5.925	427.162
5.930	429.419
5.935	430.045
5.940	427.269
5.945	429.312
5.950	432.243
5.955	431.588
5.960	432.602
5.965	430.286
5.970	429.135
5.975	430.929
5.980	431.620
5.985	429.465
5.990	426.598
5.995	428.014
6.000	426.749
6.005	429.389
6.010	429.471
6.015	428.767
6.020	429.103
6.025	431.697
6.030	430.918
6.035	430.402
6.040	428.027
6.045	426.952
6.050	424.536
6.055	425.883
6.060	426.488
6.065	425.401
6.070	425.578
6.075	426.920
6.080	425.382
6.085	424.390
6.090	424.571
6.095	427.514
6.100	429.959
6.105	430.272
6.110	429.135
6.115	428.219
6.120	431.063
6.125	434.150
6.130	431.204
6.135	431.315
6.140	428.726
6.145	427.799
6.150	428.121
6.155	427.826
6.160	429.537
6.165	429.740
6.170	431.332
6.175	431.858
6.180	432.411
6.185	429.335
6.190	426.740
6.195	428.185
6.200	427.957
6.205	430.627
6.210	430.687
6.215	431.044
6.220	429.137
6.225	427.424
6.230	425.405
6.235	423.557
6.240	424.474
6.245	426.198
6.250	423.947
6.255	423.563
6.260	421.936
6.265	418.822
6.270	419.705
6.275	420.541
6.280	422.258
6.285	420.591
6.290	420.119
6.295	420.356
6.300	423.380
6.305	421.096
6.310	422.046
6.315	421.183
6.320	422.912
6.325	421.110
6.330	423.446
6.335	420.397
6.340	421.625
6.345	424.420
6.350	421.883
6.355	420.301
6.360	419.418
6.365	416.904
6.370	414.526
6.375	414.733
6.380	415.498
6.385	413.392
6.390	410.322
6.395	413.012
6.400	415.835
6.405	414.204
6.410	412.542
6.415	415.137
6.420	417.643
6.425	415.194
6.430	412.306
6.435	412.525
6.440	410.910
6.445	411.998
6.450	411.433
6.455	414.259
6.460	412.765
6.465	412.494
6.470	410.366
6.475	409.445
6.480	408.623
6.485	411.747
6.490	413.334
6.495	414.015
6.500	412.931
6.505	412.740
6.510	411.620
6.515	411.571
6.520	409.751
6.525	411.043
6.530	411.432
6.535	412.712
6.540	411.103
6.545	410.730
6.550	409.062
6.555	410.696
6.560	409.745
6.565	412.443
6.570	414.702
6.575	416.899
6.580	417.059
6.585	419.356
6.590	416.383
6.595	418.747
6.600	419.899
6.605	419.832
6.610	422.362
6.615	423.729
6.620	421.152
6.625	423.048
6.630	424.685
6.635	426.529
6.640	424.982
6.645	423.860
6.650	422.992
6.655	422.384
6.660	419.536
6.665	422.221
6.670	422.376
6.675	420.374
6.680	421.576
6.685	424.519
6.690	426.720
6.695	427.842
6.700	428.427
6.705	425.347
6.710	427.236
6.715	424.208
6.720	423.592
6.725	422.112
6.730	420.660
6.735	420.631
6.740	423.682
6.745	420.776
6.750	422.414
6.755	423.042
6.760	420.735
6.765	422.587
6.770	425.010
6.775	426.097
6.780	424.282
6.785	426.583
6.790	425.810
6.795	428.377
6.800	425.782
6.805	425.287
6.810	426.181
6.815	429.133
6.820	426.949
6.825	425.869
6.830	425.212
6.835	424.461
6.840	422.202
6.845	420.710
6.850	420.236
6.855	421.943
6.860	419.927
6.865	416.952
6.870	417.558
6.875	416.352
6.880	414.246
6.885	414.486
6.890	416.908
6.895	415.670
6.900	415.324
6.905	413.176
6.910	413.689
6.915	411.595
6.920	409.990
6.925	410.406
6.930	407.742
6.935	406.650
6.940	406.930
6.945	407.075
6.950	405.447
6.955	406.881
6.960	408.588
6.965	406.174
6.970	404.723
6.975	405.701
6.980	408.210
6.985	408.852
6.990	406.795
6.995	407.004
7.000	409.328
7.005	411.724
7.010	410.621
7.015	407.733
7.020	408.039
7.025	410.575
7.030	407.441
7.035	409.393
7.040	406.375
7.045	406.765
7.050	403.983
7.055	404.153
7.060	402.317
7.065	401.933
7.070	401.890
7.075	399.004
7.080	396.215
7.085	397.999
7.090	399.016
7.095	397.892
7.100	398.074
7.105	399.845
7.110	396.966
7.115	398.751
7.120	397.729
7.125	395.407
7.130	395.126
7.135	397.081
7.140	395.974
7.145	398.214
7.150	395.429
7.155	397.616
7.160	397.052
7.165	399.486
7.170	396.579
7.175	398.080
7.180	399.404
7.185	398.689
7.190	397.787
7.195	397.906
7.200	400.536
7.205	401.180
7.210	398.506
7.215	398.128
7.220	395.366
7.225	396.434
7.230	393.725
7.235	393.892
7.240	395.617
7.245	398.698
7.250	397.691
7.255	395.291
7.260	392.642
7.265	394.283
7.270	393.462
7.275	391.126
7.280	391.209
7.285	389.344
7.290	391.875
7.295	390.453
7.300	392.390
7.305	389.792
7.310	390.478
7.315	387.430
7.320	386.485
7.325	386.654
7.330	386.862
7.335	389.161
7.340	391.862
7.345	390.976
7.350	388.843
7.355	387.737
7.360	387.881
7.365	388.491
7.370	391.165
7.375	393.876
7.380	390.901
7.385	388.129
7.390	386.173
7.395	383.776
7.400	383.713
7.405	383.509
7.410	384.750
7.415	387.138
7.420	386.576
7.425	384.455
7.430	386.103
7.435	384.235
7.440	384.406
7.445	382.654
7.450	384.908
7.455	382.243
7.460	381.207
7.465	381.496
7.470	384.244
7.475	383.179
7.480	382.364
7.485	384.057
7.490	387.039
7.495	390.137
7.500	390.235
7.505	391.448
7.510	394.488
7.515	393.944
7.520	392.357
7.525	390.392
7.530	388.799
7.535	388.513
7.540	386.833
7.545	388.719
7.550	391.819
7.555	388.858
7.560	389.427
7.565	386.476
7.570	387.414
7.575	384.877
7.580	383.259
7.585	380.368
7.590	380.062
7.595	380.434
7.600	378.252
7.605	380.209
7.610	379.967
7.615	380.347
7.620	378.613
7.625	380.020
7.630	378.283
7.635	379.117
7.640	377.657
7.645	375.388
7.650	372.352
7.655	370.943
7.660	371.409
7.665	370.364
7.670	369.228
7.675	371.595
7.680	369.183
7.685	368.701
7.690	370.084
7.695	372.625
7.700	375.304
7.705	375.645
7.710	377.259
7.715	377.770
7.720	380.498
7.725	379.289
7.730	377.456
7.735	375.368
7.740	375.425
7.745	378.246
7.750	376.722
7.755	373.887
7.760	376.049
7.765	375.148
7.770	378.238
7.775	375.728
7.780	374.583
7.785	374.020
7.790	376.601
7.795	375.425
7.800	377.159
7.805	374.483
7.810	376.721
7.815	375.697
7.820	375.620
7.825	378.084
7.830	375.840
7.835	375.637
7.840	373.204
7.845	373.091
7.850	371.357
7.855	373.283
7.860	375.102
7.865	374.274
7.870	375.692
7.875	376.339
7.880	378.438
7.885	381.463
7.890	380.587
7.895	381.226
7.900	380.406
7.905	379.520
7.910	378.597
7.915	380.007
7.920	377.921
7.925	375.228
7.930	373.978
7.935	375.613
7.940	377.589
7.945	374.970
7.950	376.280
7.955	378.660
7.960	381.315
7.965	378.522
7.970	378.345
7.975	375.226
7.980	376.173
7.985	373.166
7.990	372.957
7.995	371.847
8.000	371.519
8.005	371.610
8.010	372.378
8.015	371.584
8.020	368.956
8.025	366.874
8.030	367.049
8.035	369.218
8.040	366.861
8.045	369.010
8.050	365.964
8.055	365.150
8.060	364.985
8.065	363.325
8.070	362.973
8.075	365.981
8.080	366.666
8.085	369.733
8.090	368.885
8.095	366.281
8.100	364.375
8.105	362.758
8.110	364.590
8.115	367.314
8.120	366.394
8.125	364.701
8.130	362.832
8.135	365.718
8.140	366.105
8.145	363.707
8.150	360.909
8.155	359.385
8.160	359.973
8.165	362.273
8.170	362.971
8.175	365.958
8.180	366.030
8.185	367.439
8.190	370.052
8.194	367.081
8.199	368.793
8.204	370.079
8.209	371.267
8.214	371.428
8.219	374.469
8.224	377.513
8.229	376.275
8.234	378.307
8.239	379.347
8.244	378.010
8.249	379.400
8.254	380.665
8.259	383.414
8.264	383.873
8.269	385.407
8.274	384.624
8.279	383.508
8.284	382.482
8.289	382.476
8.294	380.250
8.299	382.383
8.304	381.122
8.309	384.152
8.314	384.725
8.319	386.096
8.324	385.596
8.329	388.730
8.334	388.690
8.339	387.762
8.344	386.267
8.349	386.853
8.354	387.699
8.359	389.067
8.364	387.273
8.369	384.832
8.374	387.198
8.379	387.718
8.384	385.602
8.389	386.453
8.394	386.524
8.399	387.473
8.404	384.533
8.409	387.257
8.414	386.037
8.419	386.726
8.424	386.135
8.429	385.133
8.434	382.827
8.439	381.638
8.444	384.084
8.449	385.697
8.454	382.859
8.459	379.863
8.464	379.645
8.469	381.410
8.474	378.606
8.479	375.659
8.484	374.466
8.489	372.068
8.494	371.832
8.499	373.913
8.504	371.290
8.509	371.286
8.514	371.744
8.519	373.896
8.524	374.524
8.529	374.963
8.534	372.522
8.539	371.184
8.544	373.318
8.549	372.280
8.554	374.720
8.559	376.444
8.564	374.873
8.569	376.921
8.574	376.524
8.579	375.004
8.584	372.849
8.589	374.395
8.594	377.055
8.599	373.985
8.604	372.789
8.609	374.634
8.614	372.716
8.619	375.487
8.624	373.754
8.629	376.800
8.634	374.461
8.639	376.638
8.644	377.715
8.649	378.899
8.654	377.251
8.659	376.565
8.664	377.980
8.669	374.906
8.674	372.908
8.679	371.142
8.684	369.868
8.689	369.489
8.694	369.577
8.699	372.000
8.704	371.983
8.709	371.407
8.714	372.281
8.719	369.899
8.724	367.543
8.729	365.312
8.734	365.262
8.739	364.948
8.744	364.083
8.749	362.961
8.754	363.822
8.759	364.052
8.764	366.568
8.769	366.248
8.774	364.338
8.779	365.393
8.784	363.245
8.789	361.120
8.794	361.451
8.799	358.867
8.804	361.597
8.809	362.915
8.814	366.052
8.819	368.172
8.824	365.475
8.829	367.526
8.834	365.241
8.839	363.342
8.844	363.430
8.849	361.588
8.854	361.228
8.859	360.533
8.864	358.996
8.869	356.015
8.874	354.952
8.879	356.212
8.884	353.222
8.889	352.390
8.894	353.911
8.899	356.013
8.904	355.154
8.909	356.462
8.914	355.688
8.919	358.476
8.924	357.074
8.929	354.434
8.934	351.708
8.939	349.351
8.944	349.675
8.949	350.814
8.954	350.296
8.959	349.816
8.964	352.042
8.969	349.822
8.974	352.664
8.979	352.684
8.984	351.685
8.989	351.471
8.994	351.465
8.999	354.101
9.004	352.822
9.009	354.027
9.014	356.585
9.019	353.463
9.024	355.049
9.029	353.598
9.034	356.497
9.039	353.882
9.044	354.564
9.049	354.012
9.054	354.476
9.059	352.115
9.064	350.595
9.069	350.536
9.074	349.048
9.079	350.306
9.084	349.608
9.089	349.131
9.094	351.331
9.099	354.345
9.104	354.200
9.109	357.314
9.114	358.546
9.119	356.683
9.124	354.451
9.129	353.407
9.134	351.950
9.139	349.510
9.144	351.235
9.149	349.153
9.154	346.334
9.159	348.216
9.164	347.800
9.169	349.853
9.174	346.851
9.179	347.956
9.184	348.629
9.189	350.542
9.194	351.284
9.199	351.922
9.204	348.951
9.209	347.250
9.214	349.720
9.219	351.229
9.224	349.761
9.229	352.172
9.234	353.422
9.239	350.981
9.244	352.110
9.249	354.466
9.254	353.018
9.259	350.267
9.264	350.835
9.269	351.860
9.274	353.300
9.279	355.590
9.284	356.745
9.289	359.528
9.294	358.869
9.299	356.406
9.304	357.386
9.309	355.967
9.314	355.831
9.319	354.094
9.324	352.959
9.329	352.349
9.334	353.461
9.339	355.915
9.344	353.973
9.349	352.730
9.354	350.639
9.359	353.626
9.364	353.057
9.369	351.601
9.374	354.566
9.379	355.263
9.384	356.810
9.389	359.181
9.394	356.665
9.399	353.818
9.404	356.629
9.409	356.997
9.414	356.222
9.419	358.523
9.424	360.924
9.429	361.915
9.434	363.812
9.439	365.476
9.444	365.384
9.449	368.362
9.454	369.905
9.459	368.105
9.464	365.327
9.469	364.323
9.474	366.627
9.479	366.734
9.484	367.258
9.489	369.368
9.494	369.024
9.499	370.566
9.504	368.431
9.509	367.731
9.514	365.086
9.519	367.551
9.524	369.937
9.529	372.135
9.534	371.261
9.539	372.416
9.544	373.586
9.549	372.351
9.554	373.660
9.559	373.293
9.564	372.960
9.569	372.345
9.574	373.276
9.579	371.358
9.584	370.664
9.589	370.004
9.594	371.350
9.599	372.678
9.604	373.165
9.609	373.351
9.614	375.272
9.619	375.748
9.624	376.782
9.629	379.464
9.634	380.435
9.639	377.615
9.644	379.191
9.649	380.526
9.654	379.144
9.659	376.807
9.664	379.680
9.669	378.873
9.674	375.853
9.679	373.028
9.684	370.339
9.689	367.824
9.694	365.998
9.699	366.492
9.704	363.477
9.709	361.835
9.714	362.714
9.719	361.624
9.724	363.847
9.729	365.701
9.734	364.253
9.739	363.194
9.744	366.077
9.749	363.553
9.754	360.708
9.759	363.511
9.764	362.907
9.769	363.738
9.774	365.987
9.779	368.879
9.784	371.180
9.789	368.473
9.794	370.218
9.799	370.854
9.804	368.768
9.809	365.923
9.814	364.657
9.819	362.482
9.824	363.348
9.829	365.750
9.834	365.262
9.839	366.055
9.844	368.798
9.849	371.808
9.854	371.574
9.859	372.229
9.864	373.468
9.869	373.796
9.874	374.301
9.879	374.702
9.884	373.443
9.889	373.612
9.894	373.480
9.899	374.489
9.904	374.515
9.909	373.138
9.914	375.276
9.919	375.892
9.924	374.939
9.929	377.730
9.934	376.563
9.939	376.700
9.944	376.817
9.949	374.845
9.954	375.963
9.959	373.892
9.964	371.640
9.969	373.582
9.974	375.216
9.979	377.334
9.984	380.293
9.989	380.883
9.994	378.589
[truncated: 1 more rows]
