# Supplementary material for: Chemometric Analysis of a Ternary Mixture of Caffeine, Quinic Acid, and Nicotinic Acid by Terahertz Spectroscopy
Source: ACS Omega. 2022 Sep 27;7(40):35783–91. doi: 10.1021/acsomega.2c03808 (PMC9558605; doi:10.1021/acsomega.2c03808)
Supplement: Supplementary file 2 — ao2c03808_si_002.zip [file ao2c03808_si_002.zip › data_and_codes/extended_data/id0-48_run001/fdp-10-3.csv]

0.000	-0.000
0.005	0.462
0.010	0.257
0.015	-0.684
0.020	0.064
0.025	0.724
0.030	0.431
0.035	-0.568
0.040	-0.004
0.045	0.803
0.050	3.161
0.055	2.216
0.060	2.358
0.065	3.826
0.070	3.992
0.075	5.123
0.080	4.882
0.085	3.206
0.090	2.197
0.095	2.595
0.100	3.704
0.105	5.392
0.110	4.615
0.115	4.846
0.120	5.708
0.125	6.551
0.130	7.654
0.135	8.053
0.140	7.692
0.145	8.006
0.150	8.174
0.155	8.371
0.160	8.379
0.165	8.599
0.170	8.915
0.175	9.268
0.180	9.308
0.185	9.475
0.190	9.859
0.195	9.962
0.200	10.211
0.205	10.496
0.210	10.681
0.215	10.954
0.220	11.225
0.225	11.729
0.230	11.900
0.235	11.921
0.240	12.065
0.245	12.429
0.250	12.518
0.255	12.800
0.260	13.041
0.265	13.323
0.270	13.646
0.275	13.647
0.280	13.894
0.285	14.177
0.290	14.389
0.295	14.575
0.300	14.977
0.305	15.061
0.310	15.155
0.315	15.359
0.320	15.635
0.325	15.905
0.330	16.047
0.335	16.217
0.340	16.445
0.345	16.758
0.350	16.888
0.355	17.167
0.360	17.403
0.365	17.626
0.370	17.775
0.375	17.987
0.380	18.177
0.385	18.423
0.390	18.655
0.395	18.881
0.400	19.119
0.405	19.265
0.410	19.424
0.415	19.621
0.420	19.897
0.425	20.059
0.430	20.274
0.435	20.531
0.440	20.730
0.445	20.820
0.450	21.055
0.455	21.320
0.460	21.505
0.465	21.722
0.470	21.894
0.475	22.146
0.480	22.376
0.485	22.566
0.490	22.749
0.495	23.027
0.500	23.231
0.505	23.395
0.510	23.614
0.515	23.900
0.520	24.137
0.525	24.288
0.530	24.525
0.535	24.771
0.540	25.066
0.545	25.347
0.550	25.757
0.555	24.992
0.560	25.153
0.565	25.475
0.570	25.795
0.575	26.065
0.580	26.279
0.585	26.487
0.590	26.759
0.595	26.999
0.600	27.232
0.605	27.448
0.610	27.663
0.615	27.903
0.620	28.073
0.625	28.265
0.630	28.510
0.635	28.757
0.640	28.907
0.645	29.123
0.650	29.358
0.655	29.530
0.660	29.740
0.665	29.942
0.670	30.138
0.675	30.345
0.680	30.534
0.685	30.722
0.690	30.971
0.695	31.145
0.700	31.352
0.705	31.606
0.710	31.810
0.715	32.011
0.720	32.258
0.725	32.480
0.730	32.719
0.735	32.949
0.740	33.224
0.745	33.611
0.750	33.189
0.755	33.272
0.760	33.607
0.765	33.855
0.770	34.063
0.775	34.294
0.780	34.513
0.785	34.728
0.790	34.902
0.795	35.098
0.800	35.346
0.805	35.527
0.810	35.707
0.815	35.940
0.820	36.151
0.825	36.339
0.830	36.557
0.835	36.752
0.840	36.987
0.845	37.208
0.850	37.371
0.855	37.589
0.860	37.838
0.865	38.006
0.870	38.219
0.875	38.436
0.880	38.637
0.885	38.830
0.890	39.028
0.895	39.239
0.900	39.455
0.905	39.621
0.910	39.840
0.915	40.053
0.920	40.229
0.925	40.425
0.930	40.665
0.935	40.893
0.940	41.081
0.945	41.286
0.950	41.514
0.955	41.767
0.960	41.961
0.965	42.213
0.970	42.453
0.975	42.688
0.980	42.998
0.985	42.982
0.990	42.944
0.995	43.225
1.000	43.460
1.005	43.702
1.010	43.976
1.015	44.148
1.020	44.360
1.025	44.633
1.030	44.836
1.035	45.028
1.040	45.275
1.045	45.516
1.050	45.741
1.055	46.006
1.060	46.264
1.065	46.564
1.070	46.857
1.075	47.184
1.080	47.614
1.085	48.175
1.090	49.037
1.095	49.249
1.100	46.238
1.105	47.254
1.110	47.677
1.115	47.259
1.120	47.769
1.125	48.225
1.130	48.613
1.135	49.004
1.140	49.412
1.145	49.934
1.150	50.342
1.155	50.945
1.160	50.551
1.165	47.762
1.170	48.753
1.175	49.401
1.180	49.903
1.185	50.282
1.190	50.676
1.195	51.104
1.200	51.573
1.205	51.702
1.210	51.037
1.215	51.520
1.220	52.024
1.225	52.419
1.230	51.689
1.235	52.098
1.240	52.427
1.245	52.718
1.250	53.056
1.255	53.242
1.260	53.485
1.265	53.780
1.270	53.993
1.275	54.181
1.280	54.426
1.285	54.660
1.290	54.908
1.295	55.116
1.300	55.312
1.305	55.609
1.310	55.845
1.315	56.074
1.320	56.242
1.325	56.440
1.330	56.637
1.335	56.853
1.340	57.089
1.345	57.313
1.350	57.494
1.355	57.662
1.360	57.931
1.365	58.135
1.370	58.326
1.375	58.590
1.380	58.865
1.385	59.091
1.390	59.414
1.395	59.792
1.400	60.311
1.405	61.076
1.410	62.324
1.415	64.923
1.420	65.607
1.425	66.076
1.430	66.467
1.435	66.802
1.440	67.042
1.445	67.310
1.450	67.578
1.455	67.829
1.460	68.073
1.465	68.286
1.470	68.539
1.475	68.771
1.480	68.959
1.485	69.196
1.490	69.437
1.495	69.638
1.500	69.847
1.505	70.096
1.510	70.309
1.515	70.536
1.520	70.764
1.525	70.998
1.530	71.267
1.535	71.490
1.540	71.714
1.545	71.973
1.550	72.200
1.555	72.433
1.560	72.715
1.565	72.972
1.570	73.213
1.575	73.484
1.580	73.774
1.585	74.090
1.590	74.441
1.595	74.960
1.600	75.314
1.605	74.049
1.610	74.561
1.615	75.043
1.620	75.480
1.625	75.853
1.630	76.275
1.635	76.734
1.640	77.269
1.645	77.910
1.650	78.859
1.655	80.034
1.660	80.542
1.665	80.817
1.670	81.330
1.675	79.198
1.680	80.919
1.685	82.007
1.690	82.891
1.695	83.664
1.700	84.504
1.705	85.689
1.710	87.221
1.715	88.799
1.720	91.557
1.725	94.357
1.730	95.450
1.735	96.171
1.740	96.749
1.745	97.244
1.750	97.687
1.755	98.177
1.760	98.523
1.765	98.258
1.770	98.658
1.775	99.061
1.780	99.460
1.785	99.908
1.790	100.536
1.795	100.555
1.800	99.310
1.805	99.866
1.810	100.323
1.815	100.680
1.820	100.999
1.825	101.316
1.830	101.605
1.835	101.891
1.840	102.205
1.845	102.536
1.850	102.899
1.855	103.357
1.860	104.147
1.865	104.409
1.870	107.459
1.875	108.564
1.880	109.253
1.885	109.710
1.890	110.126
1.895	110.508
1.900	110.891
1.905	111.301
1.910	111.847
1.915	112.462
1.920	110.174
1.925	110.670
1.930	111.271
1.935	111.742
1.940	112.101
1.945	112.411
1.950	112.717
1.955	112.995
1.960	113.248
1.965	113.509
1.970	113.763
1.975	114.024
1.980	114.286
1.985	114.532
1.990	114.801
1.995	115.060
2.000	115.317
2.005	115.606
2.010	115.928
2.015	116.146
2.020	116.320
2.025	116.670
2.030	117.052
2.035	117.675
2.040	117.745
2.045	116.568
2.050	117.123
2.055	117.568
2.060	117.956
2.065	118.353
2.070	118.903
2.075	118.280
2.080	118.295
2.085	118.696
2.090	119.021
2.095	119.281
2.100	119.525
2.105	119.741
2.110	119.951
2.115	120.194
2.120	120.426
2.125	120.675
2.130	120.965
2.135	121.291
2.140	121.664
2.145	122.104
2.150	122.686
2.155	123.667
2.160	124.878
2.165	126.362
2.170	126.521
2.175	127.684
2.180	128.583
2.185	129.494
2.190	130.795
2.195	132.075
2.200	133.526
2.205	134.852
2.210	135.954
2.215	137.187
2.220	135.850
2.225	134.608
2.230	135.123
2.235	135.906
2.240	136.530
2.245	136.994
2.250	137.510
2.255	138.377
2.260	138.356
2.265	137.132
2.270	134.191
2.275	135.827
2.280	136.437
2.285	136.975
2.290	137.376
2.295	137.722
2.300	138.079
2.305	138.417
2.310	138.737
2.315	139.178
2.320	139.306
2.325	139.633
2.330	140.054
2.335	140.494
2.340	141.182
2.345	140.941
2.350	140.311
2.355	140.959
2.360	141.771
2.365	142.368
2.370	141.177
2.375	141.964
2.380	142.849
2.385	143.970
2.390	144.675
2.395	143.733
2.400	146.639
2.405	147.694
2.410	148.402
2.415	148.961
2.420	149.422
2.425	149.972
2.430	150.123
2.435	150.482
2.440	150.950
2.445	151.480
2.450	151.922
2.455	152.963
2.460	153.592
2.465	152.212
2.470	155.276
2.475	156.635
2.480	157.417
2.485	157.958
2.490	158.414
2.495	158.802
2.500	159.138
2.505	159.474
2.510	159.777
2.515	160.068
2.520	160.345
2.525	160.654
2.530	160.949
2.535	161.241
2.540	161.548
2.545	161.835
2.550	162.131
2.555	162.454
2.560	162.783
2.565	163.230
2.570	163.360
2.575	163.644
2.580	164.041
2.585	164.431
2.590	164.842
2.595	165.318
2.600	165.797
2.605	166.340
2.610	166.972
2.615	167.823
2.620	168.876
2.625	170.456
2.630	171.217
2.635	171.274
2.640	171.239
2.645	171.622
2.650	170.893
2.655	173.221
2.660	175.476
2.665	175.690
2.670	176.428
2.675	177.424
2.680	178.524
2.685	179.404
2.690	177.837
2.695	178.631
2.700	179.314
2.705	179.847
2.710	180.318
2.715	180.771
2.720	181.189
2.725	181.667
2.730	182.076
2.735	182.524
2.740	183.079
2.745	183.470
2.750	184.015
2.755	184.843
2.760	186.371
2.765	188.731
2.770	189.253
2.775	189.278
2.780	190.820
2.785	189.407
2.790	191.119
2.795	192.346
2.800	193.397
2.805	194.194
2.810	194.922
2.815	195.535
2.820	196.052
2.825	196.514
2.830	196.914
2.835	197.364
2.840	197.833
2.845	198.142
2.850	198.592
2.855	199.021
2.860	199.441
2.865	199.920
2.870	200.580
2.875	201.637
2.880	201.816
2.885	200.684
2.890	197.699
2.895	199.182
2.900	200.109
2.905	200.626
2.910	201.211
2.915	201.701
2.920	202.250
2.925	202.589
2.930	203.132
2.935	203.586
2.940	204.126
2.945	204.720
2.950	205.398
2.955	206.600
2.960	208.121
2.965	209.503
2.970	210.570
2.975	211.113
2.980	211.988
2.985	209.570
2.990	211.094
2.995	212.704
3.000	214.772
3.005	215.932
3.010	218.884
3.015	219.486
3.020	217.764
3.025	216.795
3.030	218.505
3.035	220.635
3.040	221.809
3.045	222.318
3.050	219.918
3.055	221.424
3.060	222.294
3.065	222.779
3.070	223.569
3.075	224.018
3.080	224.584
3.085	225.098
3.090	225.519
3.095	225.928
3.100	226.426
3.105	226.695
3.110	227.161
3.115	227.926
3.120	228.825
3.125	230.251
3.130	230.602
3.135	230.063
3.140	228.219
3.145	230.742
3.150	232.330
3.155	233.858
3.160	236.571
3.165	236.562
3.170	239.077
3.175	237.487
3.180	239.640
3.185	239.562
3.190	239.721
3.195	240.324
3.200	241.161
3.205	241.939
3.210	242.771
3.215	242.108
3.220	242.864
3.225	243.925
3.230	244.429
3.235	246.522
3.240	248.601
3.245	249.350
3.250	250.071
3.255	250.636
3.260	250.778
3.265	251.357
3.270	251.934
3.275	252.223
3.280	252.486
3.285	252.639
3.290	252.986
3.295	253.322
3.300	253.746
3.305	253.930
3.310	254.592
3.315	255.097
3.320	255.570
3.325	256.840
3.330	257.053
3.335	254.085
3.340	256.740
3.345	258.343
3.350	259.375
3.355	260.167
3.360	260.748
3.365	260.925
3.370	261.774
3.375	262.146
3.380	262.434
3.385	262.719
3.390	263.117
3.395	263.531
3.400	263.620
3.405	263.817
3.410	263.794
3.415	264.766
3.420	264.580
3.425	265.211
3.430	265.047
3.435	265.550
3.440	265.495
3.445	265.940
3.450	266.248
3.455	266.511
3.460	266.760
3.465	267.134
3.470	267.489
3.475	268.060
3.480	268.318
3.485	268.007
3.490	269.084
3.495	269.595
3.500	269.639
3.505	268.727
3.510	268.650
3.515	269.212
3.520	269.458
3.525	270.453
3.530	271.626
3.535	271.576
3.540	273.232
3.545	275.505
3.550	276.769
3.555	277.111
3.560	278.061
3.565	278.903
3.570	278.919
3.575	279.270
3.580	280.572
3.585	280.844
3.590	281.653
3.595	281.911
3.600	282.255
3.605	284.022
3.610	284.805
3.615	282.901
3.620	285.820
3.625	287.083
3.630	288.734
3.635	289.141
3.640	290.962
3.645	291.238
3.650	289.393
3.655	287.949
3.660	287.111
3.665	288.169
3.670	286.344
3.675	288.568
3.680	287.386
3.685	284.412
3.690	286.179
3.695	284.190
3.700	286.996
3.705	288.305
3.710	287.988
3.715	288.390
3.720	289.117
3.725	290.041
3.730	289.816
3.735	289.408
3.740	289.374
3.745	290.654
3.750	291.346
3.755	291.921
3.760	291.963
3.765	292.714
3.770	293.427
3.775	293.704
3.780	294.226
3.785	295.261
3.790	296.456
3.795	298.987
3.800	297.473
3.805	294.856
3.810	292.853
3.815	291.712
3.820	289.702
3.825	290.950
3.830	287.927
3.835	289.965
3.840	290.862
3.845	291.274
3.850	292.270
3.855	293.445
3.860	292.161
3.865	294.686
3.870	293.848
3.875	294.763
3.880	295.760
3.885	295.644
3.890	294.688
3.895	297.195
3.900	296.229
3.905	296.877
3.910	298.762
3.915	298.146
3.920	298.463
3.925	300.210
3.930	298.243
3.935	300.604
3.940	300.313
3.945	302.325
3.950	301.621
3.955	299.807
3.960	299.970
3.965	302.075
3.970	304.939
3.975	307.557
3.980	310.629
3.985	308.657
3.990	305.968
3.995	304.638
4.000	303.587
4.005	304.742
4.010	304.198
4.015	303.650
4.020	302.842
4.025	301.873
4.030	299.549
4.035	299.986
4.040	301.094
4.045	301.978
4.050	303.134
4.055	304.507
4.060	303.420
4.065	303.299
4.070	303.526
4.075	304.047
4.080	303.667
4.085	302.567
4.090	300.394
4.095	300.439
4.100	299.423
4.105	299.520
4.110	301.349
4.115	300.422
4.120	299.759
4.125	300.499
4.130	302.044
4.135	301.837
4.140	304.325
4.145	303.231
4.150	304.457
4.155	306.780
4.160	306.087
4.165	309.100
4.170	311.011
4.175	310.007
4.180	310.053
4.185	308.163
4.190	308.196
4.195	305.691
4.200	308.490
4.205	311.316
4.210	310.567
4.215	310.690
4.220	313.809
4.225	313.062
4.230	315.149
4.235	312.790
4.240	313.075
4.245	312.124
4.250	310.227
4.255	307.335
4.260	307.942
4.265	306.320
4.270	303.522
4.275	305.867
4.280	305.502
4.285	307.063
4.290	308.252
4.295	309.126
4.300	309.032
4.305	308.906
4.310	307.328
4.315	306.301
4.320	306.718
4.325	307.778
4.330	308.350
4.335	309.507
4.340	309.385
4.345	311.998
4.350	314.216
4.355	311.562
4.360	313.561
4.365	315.592
4.370	315.990
4.375	315.478
4.380	318.461
4.385	320.710
4.390	320.024
4.395	319.210
4.400	316.815
4.405	317.191
4.410	317.700
4.415	314.775
4.420	316.238
4.425	314.801
4.430	316.446
4.435	314.278
4.440	315.263
4.445	317.029
4.450	319.148
4.455	321.216
4.460	322.973
4.465	325.257
4.470	323.619
4.475	323.064
4.480	321.901
4.485	324.880
4.490	322.954
4.495	321.241
4.500	324.151
4.505	325.079
4.510	324.617
4.515	325.098
4.520	327.269
4.525	327.023
4.530	324.925
4.535	323.574
4.540	323.162
4.545	323.736
4.550	322.944
4.555	321.437
4.560	323.134
4.565	326.132
4.570	325.976
4.575	326.651
4.580	329.374
4.585	327.897
4.590	330.032
4.595	333.127
4.600	332.419
4.605	333.046
4.610	334.268
4.615	334.589
4.620	332.218
4.625	334.340
4.630	333.862
4.635	334.594
4.640	331.492
4.645	329.958
4.650	332.007
4.655	330.990
4.660	328.194
4.665	325.054
4.670	323.507
4.675	322.053
4.680	322.189
4.685	321.323
4.690	318.629
4.695	321.275
4.700	319.279
4.705	320.023
4.710	320.386
4.715	317.271
4.720	315.889
4.725	314.674
4.730	315.936
4.735	316.814
4.740	318.891
4.745	319.383
4.750	317.294
4.755	320.141
4.760	321.132
4.765	317.993
4.770	319.449
4.775	319.395
4.780	321.407
4.785	319.747
4.790	320.059
4.795	317.314
4.800	314.214
4.805	311.439
4.810	308.301
4.815	307.980
4.820	306.168
4.825	308.376
4.830	307.426
4.835	305.325
4.840	302.641
4.845	302.444
4.850	304.875
4.855	307.212
4.860	306.414
4.865	304.866
4.870	306.076
4.875	307.240
4.880	304.172
4.885	301.274
4.890	299.808
4.895	296.950
4.900	298.201
4.905	298.506
4.910	299.526
4.915	301.146
4.920	301.297
4.925	302.338
4.930	304.694
4.935	304.832
4.940	305.421
4.945	304.536
4.950	302.237
4.955	302.921
4.960	303.537
4.965	303.244
4.970	302.871
4.975	305.930
4.980	306.033
4.985	306.751
4.990	305.572
4.995	304.221
5.000	302.658
5.005	305.234
5.010	303.855
5.015	300.977
5.020	298.065
5.025	301.115
5.030	301.180
5.035	303.816
5.040	306.954
5.045	308.322
5.050	309.656
5.055	311.662
5.060	309.918
5.065	311.036
5.070	312.928
5.075	311.170
5.080	312.467
5.085	310.389
5.090	309.432
5.095	307.724
5.100	309.465
5.105	310.918
5.110	310.613
5.115	309.521
5.120	309.460
5.125	307.298
5.130	305.824
5.135	305.010
5.140	306.301
5.145	304.592
5.150	301.867
5.155	301.205
5.160	300.417
5.165	300.043
5.170	298.485
5.175	301.417
5.180	303.857
5.185	306.290
5.190	303.648
5.195	305.597
5.200	308.061
5.205	309.772
5.210	307.514
5.215	308.250
5.220	310.338
5.225	312.583
5.230	312.255
5.235	312.071
5.240	310.990
5.245	312.587
5.250	311.002
5.255	313.653
5.260	310.885
5.265	309.429
5.270	308.887
5.275	307.880
5.280	305.274
5.285	306.050
5.290	304.256
5.295	303.372
5.300	301.626
5.305	299.099
5.310	301.267
5.315	302.068
5.320	301.975
5.325	302.873
5.330	305.204
5.335	304.036
5.340	304.057
5.345	303.466
5.350	303.119
5.355	302.029
5.360	300.265
5.365	299.993
5.370	301.875
5.375	299.766
5.380	299.444
5.385	299.744
5.390	299.473
5.395	299.735
5.400	302.624
5.405	300.274
5.410	301.121
5.415	301.399
5.420	303.813
5.425	306.613
5.430	308.496
5.435	308.789
5.440	307.349
5.445	306.703
5.450	309.766
5.455	312.872
5.460	313.661
5.465	313.961
5.470	311.343
5.475	310.188
5.480	310.382
5.485	308.174
5.490	309.909
5.495	307.598
5.500	309.275
5.505	310.353
5.510	310.367
5.515	309.016
5.520	309.360
5.525	306.997
5.530	305.086
5.535	306.043
5.540	306.404
5.545	305.370
5.550	307.744
5.555	304.727
5.560	302.338
5.565	300.379
5.570	302.014
5.575	299.383
5.580	296.517
5.585	295.673
5.590	294.366
5.595	296.024
5.600	293.854
5.605	293.650
5.610	293.833
5.615	291.156
5.620	292.096
5.625	291.329
5.630	292.009
5.635	294.470
5.640	297.376
5.645	298.059
5.650	295.666
5.655	293.582
5.660	293.894
5.665	294.319
5.670	294.974
5.675	293.202
5.680	293.843
5.685	295.770
5.690	293.975
5.695	296.990
5.700	296.108
5.705	293.321
5.710	291.247
5.715	290.840
5.720	292.275
5.725	295.130
5.730	297.868
5.735	295.986
5.740	296.064
5.745	296.863
5.750	297.230
5.755	298.827
5.760	301.325
5.765	298.230
5.770	296.717
5.775	293.684
5.780	296.133
5.785	294.736
5.790	295.829
5.795	295.751
5.800	297.590
5.805	299.159
5.810	298.418
5.815	299.275
5.820	299.861
5.825	301.596
5.830	300.658
5.835	299.327
5.840	301.664
5.845	300.721
5.850	299.234
5.855	297.536
5.860	298.316
5.865	296.758
5.870	297.157
5.875	296.001
5.880	294.443
5.885	296.563
5.890	296.379
5.895	295.488
5.900	295.915
5.905	293.212
5.910	293.378
5.915	292.896
5.920	295.866
5.925	297.756
5.930	298.615
5.935	299.102
5.940	300.450
5.945	301.975
5.950	304.185
5.955	302.903
5.960	303.715
5.965	306.290
5.970	304.680
5.975	301.619
5.980	301.437
5.985	302.765
5.990	300.603
5.995	298.779
6.000	296.663
6.005	297.394
6.010	296.185
6.015	298.069
6.020	296.922
6.025	297.193
6.030	295.892
6.035	298.329
6.040	300.482
6.045	297.383
6.050	299.813
6.055	298.075
6.060	300.934
6.065	299.759
6.070	300.025
6.075	299.432
6.080	297.745
6.085	294.840
6.090	292.879
6.095	292.524
6.100	292.561
6.105	291.561
6.110	292.019
6.115	289.020
6.120	289.817
6.125	290.257
6.130	287.222
6.135	285.924
6.140	284.506
6.145	281.579
6.150	283.574
6.155	281.957
6.160	281.626
6.165	281.130
6.170	279.448
6.175	277.791
6.180	280.917
6.185	279.960
6.190	283.100
6.195	284.873
6.200	282.521
6.205	282.994
6.210	285.296
6.215	283.410
6.220	285.103
6.225	285.358
6.230	283.460
6.235	283.374
6.240	286.441
6.245	288.774
6.250	288.354
6.255	286.790
6.260	286.286
6.265	285.944
6.270	286.614
6.275	283.520
6.280	282.844
6.285	284.845
6.290	287.555
6.295	285.460
6.300	287.745
6.305	285.870
6.310	285.941
6.315	284.193
6.320	282.462
6.325	281.705
6.330	284.427
6.335	281.300
6.340	280.836
6.345	278.824
6.350	280.580
6.355	278.879
6.360	278.413
6.365	277.461
6.370	274.322
6.375	276.441
6.380	275.499
6.385	277.917
6.390	279.535
6.395	282.157
6.400	280.080
6.405	282.206
6.410	280.167
6.415	279.586
6.420	279.629
6.425	282.606
6.430	279.966
6.435	277.610
6.440	277.887
6.445	278.036
6.450	278.274
6.455	281.275
6.460	283.258
6.465	280.226
6.470	281.555
6.475	282.782
6.480	281.693
6.485	281.500
6.490	280.844
6.495	283.723
6.500	285.789
6.505	283.269
6.510	285.719
6.515	286.411
6.520	283.783
6.525	285.404
6.530	287.100
6.535	287.305
6.540	286.675
6.545	286.192
6.550	283.631
6.555	283.424
6.560	284.519
6.565	283.079
6.570	284.472
6.575	282.321
6.580	281.057
6.585	278.955
6.590	277.559
6.595	274.935
6.600	275.035
6.605	277.163
6.610	274.388
6.615	272.126
6.620	272.274
6.625	270.003
6.630	269.842
6.635	270.294
6.640	271.926
6.645	269.377
6.650	271.559
6.655	272.374
6.660	269.674
6.665	269.779
6.670	270.961
6.675	268.162
6.680	268.257
6.685	270.116
6.690	269.598
6.695	269.077
6.700	268.769
6.705	267.550
6.710	267.373
6.715	265.351
6.720	264.573
6.725	265.653
6.730	268.423
6.735	270.749
6.740	273.444
6.745	273.566
6.750	274.942
6.755	276.885
6.760	277.064
6.765	275.026
6.770	277.500
6.775	279.701
6.780	279.778
6.785	280.285
6.790	279.743
6.795	279.000
6.800	281.998
6.805	282.255
6.810	284.967
6.815	284.688
6.820	282.384
6.825	285.293
6.830	284.946
6.835	282.341
6.840	280.961
6.845	278.269
6.850	277.694
6.855	278.713
6.860	276.372
6.865	277.157
6.870	279.233
6.875	278.099
6.880	279.083
6.885	278.614
6.890	281.113
6.895	281.431
6.900	279.983
6.905	280.108
6.910	277.513
6.915	276.780
6.920	276.986
6.925	276.183
6.930	275.609
6.935	278.256
6.940	278.093
6.945	276.969
6.950	274.938
6.955	272.604
6.960	275.402
6.965	273.810
6.970	275.089
6.975	274.137
6.980	273.399
6.985	272.748
6.990	274.190
6.995	271.126
7.000	271.854
7.005	269.909
7.010	268.726
7.015	266.677
7.020	267.736
7.025	267.783
7.030	265.123
7.035	263.050
7.040	265.746
7.045	268.848
7.050	268.901
7.055	268.466
7.060	268.516
7.065	267.969
7.070	267.621
7.075	266.150
7.080	264.370
7.085	263.461
7.090	260.719
7.095	259.022
7.100	259.223
7.105	257.658
7.110	259.263
7.115	258.149
7.120	261.213
7.125	260.152
7.130	262.311
7.135	265.117
7.140	265.364
7.145	265.547
7.150	264.533
7.155	266.278
7.160	266.526
7.165	266.470
7.170	267.316
7.175	269.366
7.180	271.154
7.185	270.445
7.190	270.144
7.195	270.920
7.200	273.170
7.205	271.322
7.210	268.707
7.215	270.718
7.220	273.396
7.225	274.870
7.230	273.475
7.235	270.927
7.240	271.279
7.245	268.487
7.250	269.748
7.255	267.626
7.260	267.434
7.265	264.338
7.270	267.385
7.275	266.985
7.280	268.046
7.285	267.636
7.290	264.726
7.295	267.607
7.300	265.295
7.305	265.435
7.310	266.454
7.315	265.319
7.320	263.320
7.325	263.808
7.330	261.509
7.335	260.840
7.340	261.462
7.345	258.416
7.350	257.350
7.355	260.050
7.360	258.550
7.365	261.136
7.370	260.855
7.375	257.788
7.380	256.156
7.385	257.363
7.390	258.760
7.395	257.676
7.400	259.698
7.405	257.302
7.410	254.733
7.415	252.534
7.420	254.214
7.425	256.598
7.430	255.932
7.435	255.835
7.440	258.966
7.445	260.152
7.450	261.437
7.455	258.324
7.460	256.741
7.465	258.709
7.470	259.397
7.475	260.576
7.480	260.260
7.485	259.654
7.490	259.777
7.495	258.283
7.500	256.110
7.505	258.139
7.510	255.137
7.515	257.481
7.520	256.491
7.525	256.431
7.530	254.290
7.535	254.073
7.540	256.958
7.545	256.945
7.550	256.696
7.555	258.258
7.560	261.126
7.565	262.192
7.570	260.153
7.575	261.891
7.580	263.544
7.585	264.856
7.590	262.539
7.595	260.751
7.600	260.018
7.605	262.939
7.610	265.861
7.615	265.871
7.620	264.330
7.625	263.310
7.630	265.668
7.635	268.238
7.640	266.800
7.645	267.639
7.650	265.458
7.655	264.904
7.660	263.301
7.665	261.538
7.670	262.975
7.675	262.335
7.680	260.853
7.685	260.409
7.690	257.981
7.695	255.228
7.700	257.670
7.705	258.164
7.710	260.587
7.715	263.205
7.720	266.177
7.725	266.952
7.730	270.004
7.735	271.662
7.740	270.677
7.745	270.736
7.750	270.401
7.755	272.321
7.760	270.421
7.765	272.932
7.770	275.444
7.775	273.801
7.780	275.052
7.785	273.586
7.790	271.873
7.795	274.020
7.800	276.810
7.805	279.076
7.810	281.150
7.815	280.789
7.820	280.058
7.825	278.862
7.830	281.525
7.835	280.913
7.840	278.051
7.845	275.556
7.850	275.398
7.855	277.611
7.860	274.593
7.865	271.616
7.870	270.262
7.875	269.073
7.880	269.031
7.885	266.675
7.890	264.587
7.895	266.876
7.900	267.652
7.905	268.805
7.910	269.049
7.915	271.240
7.920	270.588
7.925	271.366
7.930	272.988
7.935	270.005
7.940	268.411
7.945	268.014
7.950	265.278
7.955	263.611
7.960	262.536
7.965	261.430
7.970	258.536
7.975	260.890
7.980	258.061
7.985	256.013
7.990	256.505
7.995	253.434
8.000	251.973
8.005	251.014
8.010	250.174
8.015	249.142
8.020	250.386
8.025	248.376
8.030	249.712
8.035	249.332
8.040	249.874
8.045	252.837
8.050	251.099
8.055	253.843
8.060	253.070
8.065	252.269
8.070	249.549
8.075	249.553
8.080	248.534
8.085	249.486
8.090	252.112
8.095	255.111
8.100	252.317
8.105	253.778
8.110	251.380
8.115	251.219
8.120	250.006
8.125	247.521
8.130	245.911
8.135	247.292
8.140	249.944
8.145	247.289
8.150	244.297
8.155	243.445
8.160	245.572
8.165	248.219
8.170	246.704
8.175	244.005
8.180	246.745
8.185	246.823
8.190	245.864
8.194	243.061
8.199	242.994
8.204	243.851
8.209	243.644
8.214	244.809
8.219	242.831
8.224	240.002
8.229	241.201
8.234	238.100
8.239	237.197
8.244	235.329
8.249	236.093
8.254	237.041
8.259	237.102
8.264	235.421
8.269	234.219
8.274	234.039
8.279	235.419
8.284	232.528
8.289	233.316
8.294	234.991
8.299	236.064
8.304	233.138
8.309	234.570
8.314	235.632
8.319	236.758
8.324	233.629
8.329	233.959
8.334	234.196
8.339	233.022
8.344	236.080
8.349	238.627
8.354	239.341
8.359	239.283
8.364	239.241
8.369	237.242
8.374	234.772
8.379	236.622
8.384	239.494
8.389	237.067
8.394	236.781
8.399	234.786
8.404	234.166
8.409	235.601
8.414	233.356
8.419	230.279
8.424	229.566
8.429	231.887
8.434	231.084
8.439	230.624
8.444	228.251
8.449	228.816
8.454	230.808
8.459	232.153
8.464	231.355
8.469	232.304
8.474	229.977
8.479	229.023
8.484	227.293
8.489	224.913
8.494	227.203
8.499	229.691
8.504	232.169
8.509	229.779
8.514	227.564
8.519	230.166
8.524	228.690
8.529	229.701
8.534	228.553
8.539	230.770
8.544	231.663
8.549	232.017
8.554	235.016
8.559	233.160
8.564	231.926
8.569	232.825
8.574	235.709
8.579	234.334
8.584	233.021
8.589	234.178
8.594	235.110
8.599	234.804
8.604	236.620
8.609	235.882
8.614	238.749
8.619	240.179
8.624	238.496
8.629	238.939
8.634	236.053
8.639	234.809
8.644	232.532
8.649	232.411
8.654	234.240
8.659	235.031
8.664	234.647
8.669	234.623
8.674	232.103
8.679	234.299
8.684	235.557
8.689	236.022
8.694	237.669
8.699	236.670
8.704	239.680
8.709	237.352
8.714	234.874
8.719	235.375
8.724	233.856
8.729	234.801
8.734	235.011
8.739	233.708
8.744	235.355
8.749	235.075
8.754	234.331
8.759	236.046
8.764	235.411
8.769	237.002
8.774	240.077
8.779	242.227
8.784	242.928
8.789	242.731
8.794	241.795
8.799	242.477
8.804	240.919
8.809	242.798
8.814	244.217
8.819	242.623
8.824	244.020
8.829	244.260
8.834	242.894
8.839	245.049
8.844	243.873
8.849	245.807
8.854	248.209
8.859	251.190
8.864	249.308
8.869	251.962
8.874	252.327
8.879	251.247
8.884	252.349
8.889	251.905
8.894	254.819
8.899	252.937
8.904	255.154
8.909	257.009
8.914	256.060
8.919	253.972
8.924	252.600
8.929	252.451
8.934	249.593
8.939	246.807
8.944	246.462
8.949	246.105
8.954	247.811
8.959	248.073
8.964	248.526
8.969	251.316
8.974	252.267
8.979	251.423
8.984	253.664
8.989	256.348
8.994	256.866
8.999	255.434
9.004	255.620
9.009	256.413
9.014	255.515
9.019	256.843
9.024	259.323
9.029	260.416
9.034	260.290
9.039	261.187
9.044	261.188
9.049	263.020
9.054	266.086
9.059	266.249
9.064	263.380
9.069	264.911
9.074	265.232
9.079	263.452
9.084	265.266
9.089	267.600
9.094	265.789
9.099	265.228
9.104	267.451
9.109	267.702
9.114	269.422
9.119	267.020
9.124	264.176
9.129	265.452
9.134	267.229
9.139	270.131
9.144	271.448
9.149	269.709
9.154	272.021
9.159	271.094
9.164	274.012
9.169	275.125
9.174	275.807
9.179	275.219
9.184	276.903
9.189	279.525
9.194	282.065
9.199	280.565
9.204	283.472
9.209	282.998
9.214	284.857
9.219	286.544
9.224	283.807
9.229	281.314
9.234	280.475
9.239	279.130
9.244	280.993
9.249	281.200
9.254	280.649
9.259	279.701
9.264	277.949
9.269	276.023
9.274	273.515
9.279	272.513
9.284	274.042
9.289	276.523
9.294	276.402
9.299	273.637
9.304	272.904
9.309	271.570
9.314	273.143
9.319	274.182
9.324	275.711
9.329	274.469
9.334	272.836
9.339	272.434
9.344	274.954
9.349	273.755
9.354	274.127
9.359	271.805
9.364	270.766
9.369	271.763
9.374	273.893
9.379	276.357
9.384	277.314
9.389	276.506
9.394	273.417
9.399	274.210
9.404	274.981
9.409	274.974
9.414	273.200
9.419	273.486
9.424	274.531
9.429	277.507
9.434	274.383
9.439	275.152
9.444	275.964
9.449	273.083
9.454	270.559
9.459	270.833
9.464	268.273
9.469	271.309
9.474	269.947
9.479	268.690
9.484	267.772
9.489	265.023
9.494	265.145
9.499	263.894
9.504	265.154
9.509	263.298
9.514	265.300
9.519	263.161
9.524	263.861
9.529	265.549
9.534	262.935
9.539	263.983
9.544	263.020
9.549	265.775
9.554	266.295
9.559	267.995
9.564	267.222
9.569	264.666
9.574	267.255
9.579	266.169
9.584	268.717
9.589	266.584
9.594	267.992
9.599	270.698
9.604	267.969
9.609	267.706
9.614	266.633
9.619	269.148
9.624	267.741
9.629	269.923
9.634	268.936
9.639	266.705
9.644	265.418
9.649	264.545
9.654	267.298
9.659	268.184
9.664	270.450
9.669	270.620
9.674	268.746
9.679	265.913
9.684	265.814
9.689	266.240
9.694	268.510
9.699	269.937
9.704	271.182
9.709	269.839
9.714	271.599
9.719	270.947
9.724	270.259
9.729	271.882
9.734	269.909
9.739	270.466
9.744	267.386
9.749	266.302
9.754	266.887
9.759	265.441
9.764	267.897
9.769	270.950
9.774	267.816
9.779	270.869
9.784	269.502
9.789	268.191
9.794	271.072
9.799	271.789
9.804	273.111
9.809	271.678
9.814	272.526
9.819	273.188
9.824	273.901
9.829	273.271
9.834	274.876
9.839	273.179
9.844	275.792
9.849	276.599
9.854	275.877
9.859	277.481
9.864	275.227
9.869	273.457
9.874	275.718
9.879	276.912
9.884	275.895
9.889	278.109
9.894	280.827
9.899	278.217
9.904	280.668
9.909	280.354
9.914	278.630
9.919	281.613
9.924	278.952
9.929	281.237
9.934	278.895
9.939	279.401
9.944	277.557
9.949	274.431
9.954	273.530
9.959	274.037
9.964	273.264
9.969	273.969
9.974	275.204
9.979	272.902
9.984	269.845
9.989	271.196
9.994	272.712
[truncated: 1 more rows]
