# Supplementary material for: Chemometric Analysis of a Ternary Mixture of Caffeine, Quinic Acid, and Nicotinic Acid by Terahertz Spectroscopy
Source: ACS Omega. 2022 Sep 27;7(40):35783–91. doi: 10.1021/acsomega.2c03808 (PMC9558605; doi:10.1021/acsomega.2c03808)
Supplement: Supplementary file 2 — ao2c03808_si_002.zip [file ao2c03808_si_002.zip › data_and_codes/extended_data/id0-48_run001/fdp-10-4.csv]

0.000	-0.000
0.005	0.468
0.010	0.396
0.015	-0.418
0.020	0.020
0.025	0.803
0.030	0.565
0.035	-0.255
0.040	0.186
0.045	0.907
0.050	3.447
0.055	1.901
0.060	1.132
0.065	3.876
0.070	4.144
0.075	5.087
0.080	5.193
0.085	7.839
0.090	8.433
0.095	9.389
0.100	10.440
0.105	11.412
0.110	10.748
0.115	10.920
0.120	11.555
0.125	12.339
0.130	13.551
0.135	13.832
0.140	13.333
0.145	13.311
0.150	13.299
0.155	13.359
0.160	13.331
0.165	13.618
0.170	14.000
0.175	14.302
0.180	14.391
0.185	14.664
0.190	14.985
0.195	15.028
0.200	15.220
0.205	15.475
0.210	15.573
0.215	15.756
0.220	15.969
0.225	16.391
0.230	16.488
0.235	16.444
0.240	16.598
0.245	16.935
0.250	16.996
0.255	17.264
0.260	17.497
0.265	17.732
0.270	17.980
0.275	17.921
0.280	18.116
0.285	18.347
0.290	18.506
0.295	18.641
0.300	19.017
0.305	19.066
0.310	19.137
0.315	19.310
0.320	19.543
0.325	19.789
0.330	19.907
0.335	20.045
0.340	20.227
0.345	20.469
0.350	20.541
0.355	20.770
0.360	20.946
0.365	21.108
0.370	21.211
0.375	21.379
0.380	21.525
0.385	21.730
0.390	21.923
0.395	22.105
0.400	22.307
0.405	22.423
0.410	22.555
0.415	22.720
0.420	22.956
0.425	23.081
0.430	23.263
0.435	23.489
0.440	23.632
0.445	23.682
0.450	23.875
0.455	24.096
0.460	24.230
0.465	24.398
0.470	24.516
0.475	24.722
0.480	24.911
0.485	25.045
0.490	25.191
0.495	25.420
0.500	25.582
0.505	25.705
0.510	25.888
0.515	26.129
0.520	26.329
0.525	26.447
0.530	26.643
0.535	26.853
0.540	27.101
0.545	27.335
0.550	27.699
0.555	26.988
0.560	27.106
0.565	27.380
0.570	27.650
0.575	27.863
0.580	28.033
0.585	28.190
0.590	28.409
0.595	28.605
0.600	28.783
0.605	28.956
0.610	29.123
0.615	29.321
0.620	29.447
0.625	29.610
0.630	29.813
0.635	30.018
0.640	30.141
0.645	30.319
0.650	30.523
0.655	30.664
0.660	30.839
0.665	31.001
0.670	31.167
0.675	31.328
0.680	31.483
0.685	31.631
0.690	31.828
0.695	31.958
0.700	32.121
0.705	32.327
0.710	32.475
0.715	32.638
0.720	32.831
0.725	33.012
0.730	33.200
0.735	33.384
0.740	33.611
0.745	33.949
0.750	33.546
0.755	33.608
0.760	33.904
0.765	34.108
0.770	34.282
0.775	34.476
0.780	34.663
0.785	34.837
0.790	34.978
0.795	35.133
0.800	35.343
0.805	35.477
0.810	35.615
0.815	35.800
0.820	35.966
0.825	36.106
0.830	36.265
0.835	36.420
0.840	36.606
0.845	36.778
0.850	36.896
0.855	37.079
0.860	37.280
0.865	37.417
0.870	37.590
0.875	37.769
0.880	37.941
0.885	38.095
0.890	38.261
0.895	38.439
0.900	38.619
0.905	38.742
0.910	38.928
0.915	39.096
0.920	39.230
0.925	39.379
0.930	39.571
0.935	39.747
0.940	39.885
0.945	40.041
0.950	40.217
0.955	40.420
0.960	40.565
0.965	40.769
0.970	40.963
0.975	41.155
0.980	41.407
0.985	41.376
0.990	41.331
0.995	41.568
1.000	41.756
1.005	41.962
1.010	42.194
1.015	42.330
1.020	42.504
1.025	42.732
1.030	42.893
1.035	43.041
1.040	43.240
1.045	43.424
1.050	43.604
1.055	43.802
1.060	44.003
1.065	44.244
1.070	44.473
1.075	44.736
1.080	45.094
1.085	45.566
1.090	46.320
1.095	46.410
1.100	43.792
1.105	44.673
1.110	45.051
1.115	44.649
1.120	45.086
1.125	45.474
1.130	45.807
1.135	46.141
1.140	46.484
1.145	46.926
1.150	47.277
1.155	47.790
1.160	47.670
1.165	44.849
1.170	45.730
1.175	46.292
1.180	46.710
1.185	47.019
1.190	47.347
1.195	47.698
1.200	48.091
1.205	48.191
1.210	47.573
1.215	47.987
1.220	48.417
1.225	48.769
1.230	48.085
1.235	48.434
1.240	48.702
1.245	48.943
1.250	49.237
1.255	49.376
1.260	49.577
1.265	49.820
1.270	49.989
1.275	50.134
1.280	50.327
1.285	50.500
1.290	50.695
1.295	50.848
1.300	50.989
1.305	51.235
1.310	51.415
1.315	51.596
1.320	51.727
1.325	51.893
1.330	52.057
1.335	52.244
1.340	52.458
1.345	52.664
1.350	52.826
1.355	52.974
1.360	53.227
1.365	53.401
1.370	53.562
1.375	53.784
1.380	54.019
1.385	54.195
1.390	54.461
1.395	54.770
1.400	55.199
1.405	55.877
1.410	57.261
1.415	59.907
1.420	60.494
1.425	60.889
1.430	61.214
1.435	61.493
1.440	61.682
1.445	61.900
1.450	62.116
1.455	62.324
1.460	62.525
1.465	62.699
1.470	62.914
1.475	63.107
1.480	63.257
1.485	63.447
1.490	63.644
1.495	63.801
1.500	63.964
1.505	64.165
1.510	64.334
1.515	64.511
1.520	64.689
1.525	64.879
1.530	65.099
1.535	65.265
1.540	65.440
1.545	65.647
1.550	65.824
1.555	66.007
1.560	66.236
1.565	66.451
1.570	66.645
1.575	66.870
1.580	67.113
1.585	67.381
1.590	67.672
1.595	68.114
1.600	68.386
1.605	67.294
1.610	67.720
1.615	68.127
1.620	68.496
1.625	68.800
1.630	69.148
1.635	69.528
1.640	69.982
1.645	70.519
1.650	71.333
1.655	72.469
1.660	73.072
1.665	73.385
1.670	74.219
1.675	72.185
1.680	73.681
1.685	74.668
1.690	75.450
1.695	76.128
1.700	76.855
1.705	77.873
1.710	79.182
1.715	80.984
1.720	78.386
1.725	80.587
1.730	81.551
1.735	82.179
1.740	82.679
1.745	83.097
1.750	83.471
1.755	83.872
1.760	84.153
1.765	83.890
1.770	84.223
1.775	84.552
1.780	84.881
1.785	85.244
1.790	85.790
1.795	85.803
1.800	84.651
1.805	85.106
1.810	85.493
1.815	85.791
1.820	86.053
1.825	86.319
1.830	86.552
1.835	86.781
1.840	87.044
1.845	87.315
1.850	87.613
1.855	87.987
1.860	88.653
1.865	88.919
1.870	85.941
1.875	86.894
1.880	87.490
1.885	87.875
1.890	88.216
1.895	88.528
1.900	88.839
1.905	89.174
1.910	89.621
1.915	90.174
1.920	88.528
1.925	88.511
1.930	89.021
1.935	89.419
1.940	89.713
1.945	89.959
1.950	90.194
1.955	90.411
1.960	90.611
1.965	90.816
1.970	91.014
1.975	91.217
1.980	91.418
1.985	91.610
1.990	91.817
1.995	92.011
2.000	92.205
2.005	92.421
2.010	92.674
2.015	92.839
2.020	92.963
2.025	93.230
2.030	93.544
2.035	94.053
2.040	94.045
2.045	93.064
2.050	93.504
2.055	93.868
2.060	94.179
2.065	94.499
2.070	94.986
2.075	94.500
2.080	94.446
2.085	94.787
2.090	95.076
2.095	95.336
2.100	95.586
2.105	95.818
2.110	96.050
2.115	96.305
2.120	96.550
2.125	96.793
2.130	97.070
2.135	97.363
2.140	97.686
2.145	98.056
2.150	98.518
2.155	99.305
2.160	100.200
2.165	99.609
2.170	102.399
2.175	103.508
2.180	104.310
2.185	105.082
2.190	106.165
2.195	106.162
2.200	109.090
2.205	110.458
2.210	111.459
2.215	112.619
2.220	112.643
2.225	115.338
2.230	116.877
2.235	117.697
2.240	118.356
2.245	118.850
2.250	119.439
2.255	120.337
2.260	121.204
2.265	119.466
2.270	116.664
2.275	117.897
2.280	118.628
2.285	119.159
2.290	119.581
2.295	119.924
2.300	120.241
2.305	120.553
2.310	120.842
2.315	121.213
2.320	121.314
2.325	121.581
2.330	121.920
2.335	122.288
2.340	122.917
2.345	122.814
2.350	121.929
2.355	122.521
2.360	123.227
2.365	123.806
2.370	122.541
2.375	123.216
2.380	123.991
2.385	125.084
2.390	126.369
2.395	125.549
2.400	127.891
2.405	128.786
2.410	129.396
2.415	129.878
2.420	130.254
2.425	130.742
2.430	130.835
2.435	131.122
2.440	131.523
2.445	131.994
2.450	132.344
2.455	133.260
2.460	134.090
2.465	132.742
2.470	129.677
2.475	130.770
2.480	131.439
2.485	131.922
2.490	132.300
2.495	132.631
2.500	132.928
2.505	133.189
2.510	133.444
2.515	133.685
2.520	133.922
2.525	134.167
2.530	134.415
2.535	134.638
2.540	134.875
2.545	135.138
2.550	135.360
2.555	135.615
2.560	135.869
2.565	136.231
2.570	136.303
2.575	136.557
2.580	136.868
2.585	137.193
2.590	137.535
2.595	137.899
2.600	138.293
2.605	138.756
2.610	139.300
2.615	139.974
2.620	140.855
2.625	142.218
2.630	143.216
2.635	143.387
2.640	142.893
2.645	145.212
2.650	143.321
2.655	145.709
2.660	147.833
2.665	148.460
2.670	148.589
2.675	149.465
2.680	150.419
2.685	151.228
2.690	149.776
2.695	150.395
2.700	150.960
2.705	151.457
2.710	151.879
2.715	152.266
2.720	152.645
2.725	153.036
2.730	153.429
2.735	153.846
2.740	154.289
2.745	154.733
2.750	155.293
2.755	156.058
2.760	157.266
2.765	158.801
2.770	159.927
2.775	160.282
2.780	158.594
2.785	161.006
2.790	162.953
2.795	164.212
2.800	165.141
2.805	165.838
2.810	166.382
2.815	166.861
2.820	167.279
2.825	167.670
2.830	168.012
2.835	168.357
2.840	168.683
2.845	169.044
2.850	169.369
2.855	169.708
2.860	170.060
2.865	170.462
2.870	170.988
2.875	171.974
2.880	172.615
2.885	171.486
2.890	168.555
2.895	169.594
2.900	170.320
2.905	170.850
2.910	171.361
2.915	171.751
2.920	172.160
2.925	172.549
2.930	173.001
2.935	173.410
2.940	173.861
2.945	174.359
2.950	175.022
2.955	175.952
2.960	177.275
2.965	178.459
2.970	178.808
2.975	179.990
2.980	176.915
2.985	178.964
2.990	180.458
2.995	181.967
3.000	183.682
3.005	185.196
3.010	182.076
3.015	179.794
3.020	182.497
3.025	179.898
3.030	182.048
3.035	183.948
3.040	185.632
3.045	186.677
3.050	189.593
3.055	191.122
3.060	192.001
3.065	192.554
3.070	193.175
3.075	193.697
3.080	194.076
3.085	194.510
3.090	194.895
3.095	195.244
3.100	195.574
3.105	196.043
3.110	196.506
3.115	197.084
3.120	197.859
3.125	198.726
3.130	199.424
3.135	200.151
3.140	197.345
3.145	200.226
3.150	201.865
3.155	203.211
3.160	204.773
3.165	205.647
3.170	203.124
3.175	200.162
3.180	202.243
3.185	201.781
3.190	202.424
3.195	203.104
3.200	203.732
3.205	204.239
3.210	205.119
3.215	204.607
3.220	204.935
3.225	205.822
3.230	206.410
3.235	209.355
3.240	210.887
3.245	211.498
3.250	212.091
3.255	212.355
3.260	212.703
3.265	212.995
3.270	213.337
3.275	213.597
3.280	213.871
3.285	214.070
3.290	214.334
3.295	214.738
3.300	214.934
3.305	215.219
3.310	215.621
3.315	216.021
3.320	216.558
3.325	217.601
3.330	217.728
3.335	215.503
3.340	217.766
3.345	219.877
3.350	220.808
3.355	221.386
3.360	221.779
3.365	222.203
3.370	222.552
3.375	222.856
3.380	223.099
3.385	223.423
3.390	223.677
3.395	223.887
3.400	224.117
3.405	224.255
3.410	224.436
3.415	224.745
3.420	224.929
3.425	225.128
3.430	225.446
3.435	225.527
3.440	225.680
3.445	226.028
3.450	226.295
3.455	226.406
3.460	226.794
3.465	227.047
3.470	227.250
3.475	227.404
3.480	227.635
3.485	227.967
3.490	228.235
3.495	228.913
3.500	228.442
3.505	228.468
3.510	228.881
3.515	229.002
3.520	229.204
3.525	229.545
3.530	230.035
3.535	230.662
3.540	231.407
3.545	228.955
3.550	229.508
3.555	230.257
3.560	230.574
3.565	231.041
3.570	231.562
3.575	232.021
3.580	232.419
3.585	233.023
3.590	233.832
3.595	235.011
3.600	236.304
3.605	233.919
3.610	231.077
3.615	233.121
3.620	231.497
3.625	232.561
3.630	233.393
3.635	234.665
3.640	236.091
3.645	237.357
3.650	237.972
3.655	239.233
3.660	238.800
3.665	236.577
3.670	238.946
3.675	240.991
3.680	242.765
3.685	243.164
3.690	244.415
3.695	243.929
3.700	244.262
3.705	245.142
3.710	245.689
3.715	246.095
3.720	246.611
3.725	246.712
3.730	247.248
3.735	247.581
3.740	247.858
3.745	248.340
3.750	248.454
3.755	249.062
3.760	249.667
3.765	249.836
3.770	250.473
3.775	251.138
3.780	251.598
3.785	252.333
3.790	253.668
3.795	254.885
3.800	254.499
3.805	253.417
3.810	255.514
3.815	258.196
3.820	255.348
3.825	256.880
3.830	258.757
3.835	260.173
3.840	261.032
3.845	261.793
3.850	262.557
3.855	263.209
3.860	262.512
3.865	262.895
3.870	263.713
3.875	264.233
3.880	264.336
3.885	264.754
3.890	265.265
3.895	265.443
3.900	266.001
3.905	266.542
3.910	266.908
3.915	267.175
3.920	267.310
3.925	267.843
3.930	267.938
3.935	268.252
3.940	268.706
3.945	269.898
3.950	270.274
3.955	272.113
3.960	274.551
3.965	276.683
3.970	277.596
3.975	276.215
3.980	274.469
3.985	273.940
3.990	275.354
3.995	277.796
4.000	279.479
4.005	279.866
4.010	278.593
4.015	280.126
4.020	280.681
4.025	281.747
4.030	281.378
4.035	281.779
4.040	282.820
4.045	283.022
4.050	282.940
4.055	283.330
4.060	283.435
4.065	283.634
4.070	283.843
4.075	284.416
4.080	284.410
4.085	284.574
4.090	284.933
4.095	285.657
4.100	285.391
4.105	285.794
4.110	286.279
4.115	286.764
4.120	287.097
4.125	287.025
4.130	287.618
4.135	288.356
4.140	288.286
4.145	289.324
4.150	290.390
4.155	292.248
4.160	292.994
4.165	290.341
4.170	290.427
4.175	291.263
4.180	289.100
4.185	286.074
4.190	289.203
4.195	291.775
4.200	289.051
4.205	292.001
4.210	292.966
4.215	295.656
4.220	296.627
4.225	293.920
4.230	291.602
4.235	293.384
4.240	294.128
4.245	294.845
4.250	293.133
4.255	293.863
4.260	294.826
4.265	295.232
4.270	296.232
4.275	295.710
4.280	296.721
4.285	296.905
4.290	297.064
4.295	297.764
4.300	297.923
4.305	298.122
4.310	298.320
4.315	299.086
4.320	298.994
4.325	299.250
4.330	299.545
4.335	299.524
4.340	300.114
4.345	300.239
4.350	300.687
4.355	301.180
4.360	301.325
4.365	301.507
4.370	301.254
4.375	302.152
4.380	302.038
4.385	302.773
4.390	303.006
4.395	303.113
4.400	303.277
4.405	303.788
4.410	304.155
4.415	304.286
4.420	304.773
4.425	305.506
4.430	305.943
4.435	305.965
4.440	306.670
4.445	307.365
4.450	308.420
4.455	308.410
4.460	308.799
4.465	307.904
4.470	307.852
4.475	307.723
4.480	307.838
4.485	309.269
4.490	307.542
4.495	309.515
4.500	309.002
4.505	307.621
4.510	309.249
4.515	307.562
4.520	304.523
4.525	302.819
4.530	300.748
4.535	298.181
4.540	300.366
4.545	302.697
4.550	299.580
4.555	302.442
4.560	302.773
4.565	303.863
4.570	304.973
4.575	305.153
4.580	305.890
4.585	306.778
4.590	306.496
4.595	305.656
4.600	305.995
4.605	304.533
4.610	304.410
4.615	301.493
4.620	304.384
4.625	301.325
4.630	299.457
4.635	300.048
4.640	301.036
4.645	300.228
4.650	297.449
4.655	296.310
4.660	296.768
4.665	297.439
4.670	298.151
4.675	300.969
4.680	303.920
4.685	303.854
4.690	306.881
4.695	306.814
4.700	304.601
4.705	307.440
4.710	306.210
4.715	308.227
4.720	308.234
4.725	310.645
4.730	312.385
4.735	314.062
4.740	313.339
4.745	311.007
4.750	312.721
4.755	315.128
4.760	316.205
4.765	317.549
4.770	315.975
4.775	318.680
4.780	318.658
4.785	319.456
4.790	319.623
4.795	319.879
4.800	321.281
4.805	321.991
4.810	321.678
4.815	321.456
4.820	321.306
4.825	321.651
4.830	322.065
4.835	324.636
4.840	322.903
4.845	322.445
4.850	324.258
4.855	323.529
4.860	324.716
4.865	324.851
4.870	322.592
4.875	324.483
4.880	323.604
4.885	324.034
4.890	325.771
4.895	326.871
4.900	325.338
4.905	324.747
4.910	326.040
4.915	326.805
4.920	327.413
4.925	327.346
4.930	327.312
4.935	327.307
4.940	326.877
4.945	326.794
4.950	326.716
4.955	328.241
4.960	329.524
4.965	329.124
4.970	329.621
4.975	330.263
4.980	328.739
4.985	331.607
4.990	330.301
4.995	331.139
5.000	331.468
5.005	332.345
5.010	334.740
5.015	337.354
5.020	335.626
5.025	336.947
5.030	337.978
5.035	338.180
5.040	338.043
5.045	338.295
5.050	338.140
5.055	338.897
5.060	339.975
5.065	340.577
5.070	339.756
5.075	341.833
5.080	341.584
5.085	343.016
5.090	343.876
5.095	340.736
5.100	338.033
5.105	335.935
5.110	333.544
5.115	333.382
5.120	334.324
5.125	336.963
5.130	339.795
5.135	341.242
5.140	343.288
5.145	343.254
5.150	344.748
5.155	345.364
5.160	345.947
5.165	346.830
5.170	347.278
5.175	348.259
5.180	348.639
5.185	348.316
5.190	349.647
5.195	350.182
5.200	351.913
5.205	351.815
5.210	349.194
5.215	347.406
5.220	348.118
5.225	350.085
5.230	350.543
5.235	349.749
5.240	351.381
5.245	351.226
5.250	349.520
5.255	346.489
5.260	347.484
5.265	348.049
5.270	348.876
5.275	348.296
5.280	346.614
5.285	349.654
5.290	350.046
5.295	350.801
5.300	351.078
5.305	348.574
5.310	347.482
5.315	348.135
5.320	345.225
5.325	347.525
5.330	346.932
5.335	347.746
5.340	347.218
5.345	345.851
5.350	347.180
5.355	348.157
5.360	348.229
5.365	348.810
5.370	350.371
5.375	350.547
5.380	350.629
5.385	350.370
5.390	350.246
5.395	350.373
5.400	352.019
5.405	352.955
5.410	352.797
5.415	353.037
5.420	353.881
5.425	354.450
5.430	354.972
5.435	353.864
5.440	356.319
5.445	354.365
5.450	355.397
5.455	357.968
5.460	358.164
5.465	359.515
5.470	360.382
5.475	361.457
5.480	362.569
5.485	361.944
5.490	360.696
5.495	362.595
5.500	363.203
5.505	362.665
5.510	362.484
5.515	363.889
5.520	363.632
5.525	363.270
5.530	360.303
5.535	357.540
5.540	358.693
5.545	357.300
5.550	359.257
5.555	360.030
5.560	360.290
5.565	360.062
5.570	360.124
5.575	360.277
5.580	361.053
5.585	360.750
5.590	361.155
5.595	364.133
5.600	362.656
5.605	363.130
5.610	360.395
5.615	362.393
5.620	364.621
5.625	361.898
5.630	360.343
5.635	358.645
5.640	361.714
5.645	359.958
5.650	357.795
5.655	357.405
5.660	356.469
5.665	357.566
5.670	357.456
5.675	356.892
5.680	359.596
5.685	358.472
5.690	359.323
5.695	358.045
5.700	359.068
5.705	358.701
5.710	360.932
5.715	362.690
5.720	360.151
5.725	359.310
5.730	360.513
5.735	359.729
5.740	362.001
5.745	364.330
5.750	363.749
5.755	361.590
5.760	361.783
5.765	362.978
5.770	363.723
5.775	363.787
5.780	364.942
5.785	365.991
5.790	364.438
5.795	362.972
5.800	360.223
5.805	361.049
5.810	362.407
5.815	363.092
5.820	365.303
5.825	367.896
5.830	369.910
5.835	370.836
5.840	370.534
5.845	370.651
5.850	371.803
5.855	373.539
5.860	373.469
5.865	372.429
5.870	375.132
5.875	372.095
5.880	370.822
5.885	373.199
5.890	371.579
5.895	371.918
5.900	370.090
5.905	370.576
5.910	369.484
5.915	369.322
5.920	367.354
5.925	370.488
5.930	369.476
5.935	370.031
5.940	372.681
5.945	371.736
5.950	372.006
5.955	375.052
5.960	374.417
5.965	373.730
5.970	373.896
5.975	373.978
5.980	374.877
5.985	376.090
5.990	375.845
5.995	375.138
6.000	375.184
6.005	377.200
6.010	377.395
6.015	378.157
6.020	381.085
6.025	381.147
6.030	380.495
6.035	378.396
6.040	380.786
6.045	382.927
6.050	383.988
6.055	385.475
6.060	384.073
6.065	385.189
6.070	386.523
6.075	385.849
6.080	385.336
6.085	384.125
6.090	381.214
6.095	381.585
6.100	383.977
6.105	384.534
6.110	382.109
6.115	379.519
6.120	381.627
6.125	380.390
6.130	379.763
6.135	380.909
6.140	383.571
6.145	383.599
6.150	383.277
6.155	386.240
6.160	386.253
6.165	384.895
6.170	386.881
6.175	387.502
6.180	389.616
6.185	388.569
6.190	386.678
6.195	384.223
6.200	381.691
6.205	383.319
6.210	381.517
6.215	379.586
6.220	379.388
6.225	376.442
6.230	375.803
6.235	377.093
6.240	377.070
6.245	374.206
6.250	375.962
6.255	377.402
6.260	378.731
6.265	377.446
6.270	375.733
6.275	378.157
6.280	379.466
6.285	378.688
6.290	376.175
6.295	377.090
6.300	376.931
6.305	374.224
6.310	372.038
6.315	374.030
6.320	376.934
6.325	374.056
6.330	376.412
6.335	376.057
6.340	374.755
6.345	374.565
6.350	374.249
6.355	374.951
6.360	377.496
6.365	374.609
6.370	373.527
6.375	370.869
6.380	371.664
6.385	371.097
6.390	370.836
6.395	371.725
6.400	373.972
6.405	372.608
6.410	373.208
6.415	370.528
6.420	367.862
6.425	367.630
6.430	368.528
6.435	365.776
6.440	365.745
6.445	366.996
6.450	366.691
6.455	365.673
6.460	364.982
6.465	362.712
6.470	364.943
6.475	362.885
6.480	364.125
6.485	362.945
6.490	363.088
6.495	363.136
6.500	361.623
6.505	358.935
6.510	357.540
6.515	360.499
6.520	362.732
6.525	363.185
6.530	360.259
6.535	359.024
6.540	359.304
6.545	358.020
6.550	357.859
6.555	358.866
6.560	359.062
6.565	361.970
6.570	360.080
6.575	358.904
6.580	358.649
6.585	358.810
6.590	357.257
6.595	358.445
6.600	360.548
6.605	360.168
6.610	359.540
6.615	361.305
6.620	363.484
6.625	363.402
6.630	362.031
6.635	362.117
6.640	363.345
6.645	363.243
6.650	360.856
6.655	358.686
6.660	360.364
6.665	362.248
6.670	360.969
6.675	357.899
6.680	360.084
6.685	362.366
6.690	362.343
6.695	362.506
6.700	359.647
6.705	358.259
6.710	357.196
6.715	355.949
6.720	356.654
6.725	356.476
6.730	354.552
6.735	355.524
6.740	357.576
6.745	356.548
6.750	359.424
6.755	358.693
6.760	361.414
6.765	360.016
6.770	359.861
6.775	357.168
6.780	357.949
6.785	360.729
6.790	361.748
6.795	364.441
6.800	365.990
6.805	367.872
6.810	365.136
6.815	368.221
6.820	367.966
6.825	365.740
6.830	364.701
6.835	362.056
6.840	359.190
6.845	357.531
6.850	358.609
6.855	358.290
6.860	358.439
6.865	360.786
6.870	359.231
6.875	359.331
6.880	359.603
6.885	361.285
6.890	361.628
6.895	360.979
6.900	363.304
6.905	363.134
6.910	361.942
6.915	359.637
6.920	360.086
6.925	362.418
6.930	363.887
6.935	361.975
6.940	363.993
6.945	362.795
6.950	360.957
6.955	361.607
6.960	361.833
6.965	361.163
6.970	364.285
6.975	364.126
6.980	364.157
6.985	366.387
6.990	365.410
6.995	366.820
7.000	366.684
7.005	368.491
7.010	369.813
7.015	372.927
7.020	370.028
7.025	367.047
7.030	366.478
7.035	369.382
7.040	372.222
7.045	375.180
7.050	376.972
7.055	377.663
7.060	379.161
7.065	376.613
7.070	374.765
7.075	372.661
7.080	369.991
7.085	368.624
7.090	367.719
7.095	367.239
7.100	365.013
7.105	364.889
7.110	364.883
7.115	362.108
7.120	362.896
7.125	360.720
7.130	360.367
7.135	359.243
7.140	358.096
7.145	356.347
7.150	359.059
7.155	359.791
7.160	359.198
7.165	358.478
7.170	356.880
7.175	357.066
7.180	359.165
7.185	357.180
7.190	357.480
7.195	358.470
7.200	356.896
7.205	359.195
7.210	356.174
7.215	355.656
7.220	356.227
7.225	353.711
7.230	354.702
7.235	357.803
7.240	354.740
7.245	352.542
7.250	350.429
7.255	347.886
7.260	345.631
7.265	344.098
7.270	346.355
7.275	345.943
7.280	345.333
7.285	345.685
7.290	344.783
7.295	343.729
7.300	342.124
7.305	342.545
7.310	340.776
7.315	339.944
7.320	343.020
7.325	340.158
7.330	337.063
7.335	335.898
7.340	332.842
7.345	329.992
7.350	332.045
7.355	333.797
7.360	334.344
7.365	333.416
7.370	332.217
7.375	335.197
7.380	333.006
7.385	331.918
7.390	328.921
7.395	328.068
7.400	326.583
7.405	329.694
7.410	330.018
7.415	332.304
7.420	333.097
7.425	335.928
7.430	336.772
7.435	339.725
7.440	342.662
7.445	343.367
7.450	342.149
7.455	340.055
7.460	343.188
7.465	344.169
7.470	341.072
7.475	340.098
7.480	339.034
7.485	336.164
7.490	337.212
7.495	340.221
7.500	341.504
7.505	342.760
7.510	340.064
7.515	338.100
7.520	335.400
7.525	335.946
7.530	334.410
7.535	335.727
7.540	333.989
7.545	337.038
7.550	334.140
7.555	331.358
7.560	330.943
7.565	333.382
7.570	332.880
7.575	330.527
7.580	330.571
7.585	328.680
7.590	327.516
7.595	325.899
7.600	325.119
7.605	327.905
7.610	326.590
7.615	323.757
7.620	323.478
7.625	325.363
7.630	327.783
7.635	328.313
7.640	326.305
7.645	327.944
7.650	330.390
7.655	327.369
7.660	328.529
7.665	331.270
7.670	331.162
7.675	330.995
7.680	330.475
7.685	328.182
7.690	328.701
7.695	327.639
7.700	325.253
7.705	323.464
7.710	322.890
7.715	323.737
7.720	325.724
7.725	326.455
7.730	328.276
7.735	328.714
7.740	326.222
7.745	327.601
7.750	326.126
7.755	325.807
7.760	324.464
7.765	326.193
7.770	323.141
7.775	324.299
7.780	323.704
7.785	325.826
7.790	325.080
7.795	325.925
7.800	324.929
7.805	321.945
7.810	319.907
7.815	322.231
7.820	321.303
7.825	321.197
7.830	323.518
7.835	326.212
7.840	327.260
7.845	327.943
7.850	329.975
7.855	331.970
7.860	330.737
7.865	331.264
7.870	330.342
7.875	328.118
7.880	325.994
7.885	324.220
7.890	325.190
7.895	326.391
7.900	326.515
7.905	329.204
7.910	329.063
7.915	326.959
7.920	326.482
7.925	325.530
7.930	323.576
7.935	321.159
7.940	319.525
7.945	317.153
7.950	317.980
7.955	320.722
7.960	321.748
7.965	320.011
7.970	322.089
7.975	322.852
7.980	320.753
7.985	320.955
7.990	322.171
7.995	319.679
8.000	322.498
8.005	322.272
8.010	324.299
8.015	324.935
8.020	322.784
8.025	323.684
8.030	321.113
8.035	320.234
8.040	321.796
8.045	320.138
8.050	320.804
8.055	320.929
8.060	318.550
8.065	318.463
8.070	316.322
8.075	315.531
8.080	313.353
8.085	311.539
8.090	308.928
8.095	307.296
8.100	310.228
8.105	311.270
8.110	312.274
8.115	315.372
8.120	313.114
8.125	314.446
8.130	313.690
8.135	316.172
8.140	313.978
8.145	311.715
8.150	311.277
8.155	311.903
8.160	313.354
8.165	312.462
8.170	310.322
8.175	313.290
8.180	311.670
8.185	314.062
8.190	316.321
8.194	318.764
8.199	320.030
8.204	320.728
8.209	323.204
8.214	320.126
8.219	322.457
8.224	325.544
8.229	324.608
8.234	322.931
8.239	321.104
8.244	323.655
8.249	322.418
8.254	319.628
8.259	322.612
8.264	324.343
8.269	325.592
8.274	326.871
8.279	327.184
8.284	326.392
8.289	326.909
8.294	325.248
8.299	326.248
8.304	327.634
8.309	326.376
8.314	325.108
8.319	327.940
8.324	330.140
8.329	329.252
8.334	328.094
8.339	326.345
8.344	327.592
8.349	330.484
8.354	329.315
8.359	328.583
8.364	327.407
8.369	327.210
8.374	327.757
8.379	329.745
8.384	326.886
8.389	324.602
8.394	325.795
8.399	323.215
8.404	321.535
8.409	318.470
8.414	320.860
8.419	320.993
8.424	321.753
8.429	324.192
8.434	322.544
8.439	319.812
8.444	317.956
8.449	319.469
8.454	316.555
8.459	319.483
8.464	316.725
8.469	317.360
8.474	317.747
8.479	319.948
8.484	318.102
8.489	318.011
8.494	316.961
8.499	316.786
8.504	314.526
8.509	311.605
8.514	308.978
8.519	309.860
8.524	310.332
8.529	307.265
8.534	304.137
8.539	302.927
8.544	303.561
8.549	300.757
8.554	300.265
8.559	298.318
8.564	296.249
8.569	298.207
8.574	296.536
8.579	297.875
8.584	300.497
8.589	302.721
8.594	304.731
8.599	304.675
8.604	305.637
8.609	306.961
8.614	307.336
8.619	309.082
8.624	306.315
8.629	303.945
8.634	302.974
8.639	304.633
8.644	303.878
8.649	304.144
8.654	301.637
8.659	303.667
8.664	305.466
8.669	308.224
8.674	309.792
8.679	310.473
8.684	312.480
8.689	311.166
8.694	314.160
8.699	314.683
8.704	311.900
8.709	309.620
8.714	307.228
8.719	307.088
8.724	306.417
8.729	304.781
8.734	303.914
8.739	300.829
8.744	301.290
8.749	299.782
8.754	302.300
8.759	305.146
8.764	303.022
8.769	303.306
8.774	301.725
8.779	299.330
8.784	300.113
8.789	300.954
8.794	300.150
8.799	298.642
8.804	297.963
8.809	297.953
8.814	298.444
8.819	297.335
8.824	297.223
8.829	300.154
8.834	300.243
8.839	303.271
8.844	305.673
8.849	308.310
8.854	308.857
8.859	309.608
8.864	309.418
8.869	310.655
8.874	313.171
8.879	311.031
8.884	309.088
8.889	308.538
8.894	306.424
8.899	303.557
8.904	304.723
8.909	303.835
8.914	303.655
8.919	304.856
8.924	305.348
8.929	307.480
8.934	307.139
8.939	305.833
8.944	304.853
8.949	306.862
8.954	303.922
8.959	307.022
8.964	304.014
8.969	306.579
8.974	306.368
8.979	307.227
8.984	308.154
8.989	308.913
8.994	307.998
8.999	308.735
9.004	310.441
9.009	307.532
9.014	305.227
9.019	303.884
9.024	302.259
9.029	299.224
9.034	299.641
9.039	300.275
9.044	298.282
9.049	299.912
9.054	299.674
9.059	297.387
9.064	295.442
9.069	296.008
9.074	298.059
9.079	296.493
9.084	293.565
9.089	294.631
9.094	293.906
9.099	296.905
9.104	298.513
9.109	299.106
9.114	300.534
9.119	298.639
9.124	298.517
9.129	297.027
9.134	298.478
9.139	299.597
9.144	302.421
9.149	301.698
9.154	302.300
9.159	305.375
9.164	305.588
9.169	308.022
9.174	307.828
9.179	307.695
9.184	305.946
9.189	305.023
9.194	302.557
9.199	305.513
9.204	304.936
9.209	302.292
9.214	300.046
9.219	300.825
9.224	302.348
9.229	300.455
9.234	302.297
9.239	301.955
9.244	301.434
9.249	301.709
9.254	303.095
9.259	304.181
9.264	306.140
9.269	305.416
9.274	303.578
9.279	300.477
9.284	300.825
9.289	301.217
9.294	299.617
9.299	299.743
9.304	301.282
9.309	300.984
9.314	303.674
9.319	301.201
9.324	298.979
9.329	298.658
9.334	301.577
9.339	301.787
9.344	299.569
9.349	300.102
9.354	298.361
9.359	301.331
9.364	298.551
9.369	297.033
9.374	294.883
9.379	297.324
9.384	298.189
9.389	296.437
9.394	297.741
9.399	297.262
9.404	297.619
9.409	296.745
9.414	297.943
9.419	300.579
9.424	303.039
9.429	304.067
9.434	302.003
9.439	304.943
9.444	302.162
9.449	301.993
9.454	299.541
9.459	298.919
9.464	297.680
9.469	298.115
9.474	296.377
9.479	298.839
9.484	299.586
9.489	298.238
9.494	299.265
9.499	300.538
9.504	301.907
9.509	300.419
9.514	299.715
9.519	301.035
9.524	299.140
9.529	296.509
9.534	296.376
9.539	298.538
9.544	296.470
9.549	297.092
9.554	296.374
9.559	298.557
9.564	295.605
9.569	298.449
9.574	298.725
9.579	301.733
9.584	300.872
9.589	302.577
9.594	305.349
9.599	304.603
9.604	307.612
9.609	308.232
9.614	306.060
9.619	306.233
9.624	306.209
9.629	304.627
9.634	302.774
9.639	303.291
9.644	302.654
9.649	299.550
9.654	297.193
9.659	297.296
9.664	298.059
9.669	300.976
9.674	303.693
9.679	305.447
9.684	305.759
9.689	304.505
9.694	303.472
9.699	305.918
9.704	306.526
9.709	303.553
9.714	302.114
9.719	300.063
9.724	299.273
9.729	299.211
9.734	296.209
9.739	298.016
9.744	299.400
9.749	299.457
9.754	296.539
9.759	294.827
9.764	293.594
9.769	294.252
9.774	297.365
9.779	294.326
9.784	295.132
9.789	297.862
9.794	296.066
9.799	293.258
9.804	293.388
9.809	293.521
9.814	294.392
9.819	294.428
9.824	297.005
9.829	294.739
9.834	297.623
9.839	294.729
9.844	296.461
9.849	295.341
9.854	296.490
9.859	293.522
9.864	296.378
9.869	298.405
9.874	299.740
9.879	301.060
9.884	298.938
9.889	296.851
9.894	296.295
9.899	295.781
9.904	296.937
9.909	294.862
9.914	293.576
9.919	291.744
9.924	289.545
9.929	286.626
9.934	285.746
9.939	286.992
9.944	287.583
9.949	287.842
9.954	286.810
9.959	286.928
9.964	288.468
9.969	288.692
9.974	286.777
9.979	287.898
9.984	290.855
9.989	290.591
9.994	293.637
[truncated: 1 more rows]
