# Supplementary material for: Chemometric Analysis of a Ternary Mixture of Caffeine, Quinic Acid, and Nicotinic Acid by Terahertz Spectroscopy
Source: ACS Omega. 2022 Sep 27;7(40):35783–91. doi: 10.1021/acsomega.2c03808 (PMC9558605; doi:10.1021/acsomega.2c03808)
Supplement: Supplementary file 2 — ao2c03808_si_002.zip [file ao2c03808_si_002.zip › data_and_codes/extended_data/id0-48_run001/fdp-10-5.csv]

0.000	-0.000
0.005	0.581
0.010	0.465
0.015	-0.446
0.020	0.247
0.025	0.855
0.030	0.599
0.035	-0.348
0.040	0.163
0.045	1.175
0.050	3.592
0.055	2.280
0.060	1.887
0.065	4.100
0.070	4.256
0.075	5.090
0.080	5.080
0.085	4.048
0.090	2.434
0.095	2.685
0.100	3.977
0.105	5.581
0.110	4.841
0.115	5.059
0.120	5.944
0.125	6.793
0.130	7.888
0.135	8.315
0.140	7.959
0.145	8.262
0.150	8.449
0.155	8.644
0.160	8.670
0.165	8.886
0.170	9.202
0.175	9.553
0.180	9.579
0.185	9.731
0.190	10.125
0.195	10.238
0.200	10.491
0.205	10.770
0.210	10.963
0.215	11.268
0.220	11.550
0.225	12.042
0.230	12.206
0.235	12.244
0.240	12.393
0.245	12.761
0.250	12.848
0.255	13.107
0.260	13.356
0.265	13.635
0.270	13.959
0.275	13.952
0.280	14.183
0.285	14.478
0.290	14.701
0.295	14.894
0.300	15.303
0.305	15.384
0.310	15.478
0.315	15.701
0.320	15.974
0.325	16.259
0.330	16.409
0.335	16.582
0.340	16.832
0.345	17.145
0.350	17.272
0.355	17.551
0.360	17.787
0.365	18.008
0.370	18.165
0.375	18.369
0.380	18.558
0.385	18.801
0.390	19.034
0.395	19.256
0.400	19.491
0.405	19.642
0.410	19.808
0.415	20.012
0.420	20.294
0.425	20.460
0.430	20.687
0.435	20.960
0.440	21.158
0.445	21.267
0.450	21.509
0.455	21.785
0.460	21.978
0.465	22.197
0.470	22.366
0.475	22.621
0.480	22.855
0.485	23.036
0.490	23.219
0.495	23.488
0.500	23.687
0.505	23.847
0.510	24.068
0.515	24.348
0.520	24.585
0.525	24.746
0.530	24.986
0.535	25.246
0.540	25.549
0.545	25.842
0.550	26.274
0.555	25.505
0.560	25.671
0.565	26.012
0.570	26.344
0.575	26.615
0.580	26.840
0.585	27.050
0.590	27.312
0.595	27.554
0.600	27.776
0.605	27.991
0.610	28.192
0.615	28.426
0.620	28.586
0.625	28.785
0.630	29.024
0.635	29.261
0.640	29.422
0.645	29.641
0.650	29.886
0.655	30.072
0.660	30.296
0.665	30.503
0.670	30.719
0.675	30.933
0.680	31.139
0.685	31.335
0.690	31.581
0.695	31.761
0.700	31.971
0.705	32.220
0.710	32.411
0.715	32.614
0.720	32.848
0.725	33.065
0.730	33.289
0.735	33.512
0.740	33.783
0.745	34.171
0.750	33.736
0.755	33.824
0.760	34.171
0.765	34.422
0.770	34.646
0.775	34.890
0.780	35.123
0.785	35.348
0.790	35.540
0.795	35.745
0.800	36.004
0.805	36.185
0.810	36.370
0.815	36.602
0.820	36.810
0.825	36.989
0.830	37.190
0.835	37.381
0.840	37.604
0.845	37.812
0.850	37.968
0.855	38.186
0.860	38.425
0.865	38.601
0.870	38.815
0.875	39.038
0.880	39.255
0.885	39.453
0.890	39.671
0.895	39.899
0.900	40.127
0.905	40.309
0.910	40.545
0.915	40.760
0.920	40.947
0.925	41.146
0.930	41.383
0.935	41.606
0.940	41.789
0.945	41.987
0.950	42.204
0.955	42.443
0.960	42.627
0.965	42.873
0.970	43.105
0.975	43.338
0.980	43.647
0.985	43.631
0.990	43.596
0.995	43.889
1.000	44.136
1.005	44.396
1.010	44.685
1.015	44.878
1.020	45.105
1.025	45.391
1.030	45.604
1.035	45.804
1.040	46.058
1.045	46.294
1.050	46.521
1.055	46.769
1.060	47.020
1.065	47.310
1.070	47.590
1.075	47.908
1.080	48.331
1.085	48.891
1.090	49.756
1.095	49.923
1.100	46.910
1.105	47.948
1.110	48.385
1.115	47.959
1.120	48.488
1.125	48.957
1.130	49.366
1.135	49.773
1.140	50.192
1.145	50.727
1.150	51.139
1.155	51.755
1.160	51.461
1.165	48.464
1.170	49.473
1.175	50.121
1.180	50.607
1.185	50.978
1.190	51.360
1.195	51.775
1.200	52.238
1.205	52.370
1.210	51.683
1.215	52.170
1.220	52.682
1.225	53.085
1.230	52.348
1.235	52.762
1.240	53.097
1.245	53.394
1.250	53.746
1.255	53.937
1.260	54.186
1.265	54.480
1.270	54.695
1.275	54.884
1.280	55.119
1.285	55.338
1.290	55.566
1.295	55.758
1.300	55.936
1.305	56.222
1.310	56.439
1.315	56.662
1.320	56.818
1.325	57.022
1.330	57.229
1.335	57.456
1.340	57.715
1.345	57.964
1.350	58.172
1.355	58.368
1.360	58.668
1.365	58.887
1.370	59.100
1.375	59.370
1.380	59.655
1.385	59.886
1.390	60.205
1.395	60.575
1.400	61.089
1.405	61.845
1.410	62.798
1.415	65.640
1.420	66.313
1.425	66.772
1.430	67.153
1.435	67.484
1.440	67.721
1.445	67.986
1.450	68.252
1.455	68.509
1.460	68.759
1.465	68.982
1.470	69.244
1.475	69.486
1.480	69.687
1.485	69.925
1.490	70.169
1.495	70.374
1.500	70.582
1.505	70.825
1.510	71.040
1.515	71.257
1.520	71.480
1.525	71.708
1.530	71.968
1.535	72.178
1.540	72.395
1.545	72.642
1.550	72.867
1.555	73.095
1.560	73.370
1.565	73.635
1.570	73.883
1.575	74.166
1.580	74.462
1.585	74.790
1.590	75.147
1.595	75.683
1.600	76.027
1.605	74.787
1.610	75.303
1.615	75.786
1.620	76.219
1.625	76.588
1.630	77.007
1.635	77.460
1.640	77.994
1.645	78.627
1.650	79.579
1.655	80.782
1.660	81.315
1.665	81.622
1.670	82.067
1.675	79.707
1.680	81.541
1.685	82.668
1.690	83.572
1.695	84.360
1.700	85.214
1.705	86.415
1.710	87.875
1.715	89.474
1.720	92.283
1.725	95.003
1.730	96.145
1.735	96.882
1.740	97.466
1.745	97.961
1.750	98.407
1.755	98.889
1.760	99.230
1.765	98.955
1.770	99.347
1.775	99.745
1.780	100.145
1.785	100.590
1.790	101.220
1.795	101.311
1.800	99.983
1.805	100.537
1.810	100.998
1.815	101.362
1.820	101.696
1.825	102.021
1.830	102.320
1.835	102.612
1.840	102.936
1.845	103.270
1.850	103.631
1.855	104.083
1.860	104.856
1.865	105.086
1.870	108.003
1.875	109.218
1.880	109.910
1.885	110.367
1.890	110.779
1.895	111.155
1.900	111.531
1.905	111.940
1.910	112.485
1.915	113.100
1.920	111.320
1.925	111.297
1.930	111.909
1.935	112.380
1.940	112.741
1.945	113.051
1.950	113.349
1.955	113.617
1.960	113.866
1.965	114.126
1.970	114.370
1.975	114.616
1.980	114.875
1.985	115.106
1.990	115.367
1.995	115.616
2.000	115.862
2.005	116.129
2.010	116.433
2.015	116.649
2.020	116.813
2.025	117.146
2.030	117.529
2.035	118.123
2.040	118.231
2.045	117.074
2.050	117.599
2.055	118.033
2.060	118.411
2.065	118.803
2.070	119.364
2.075	118.858
2.080	118.809
2.085	119.209
2.090	119.549
2.095	119.865
2.100	120.153
2.105	120.435
2.110	120.713
2.115	121.003
2.120	121.302
2.125	121.589
2.130	121.915
2.135	122.264
2.140	122.654
2.145	123.104
2.150	123.648
2.155	124.582
2.160	125.532
2.165	124.297
2.170	127.315
2.175	128.598
2.180	129.526
2.185	130.437
2.190	131.632
2.195	131.612
2.200	134.213
2.205	135.770
2.210	136.926
2.215	138.181
2.220	138.160
2.225	140.458
2.230	142.272
2.235	143.206
2.240	143.950
2.245	144.521
2.250	145.211
2.255	146.244
2.260	147.136
2.265	144.807
2.270	142.064
2.275	143.519
2.280	144.373
2.285	144.969
2.290	145.467
2.295	145.865
2.300	146.231
2.305	146.611
2.310	146.948
2.315	147.398
2.320	147.523
2.325	147.866
2.330	148.258
2.335	148.700
2.340	149.395
2.345	149.560
2.350	148.353
2.355	149.065
2.360	149.897
2.365	150.578
2.370	149.136
2.375	149.952
2.380	150.865
2.385	152.087
2.390	153.629
2.395	151.766
2.400	154.533
2.405	155.582
2.410	156.288
2.415	156.854
2.420	157.304
2.425	157.884
2.430	157.998
2.435	158.350
2.440	158.851
2.445	159.361
2.450	159.820
2.455	160.875
2.460	161.581
2.465	159.876
2.470	156.751
2.475	158.080
2.480	158.854
2.485	159.411
2.490	159.903
2.495	160.287
2.500	160.648
2.505	160.983
2.510	161.299
2.515	161.619
2.520	161.906
2.525	162.187
2.530	162.517
2.535	162.780
2.540	163.092
2.545	163.400
2.550	163.683
2.555	163.992
2.560	164.310
2.565	164.757
2.570	164.842
2.575	165.148
2.580	165.545
2.585	165.915
2.590	166.347
2.595	166.816
2.600	167.291
2.605	167.825
2.610	168.461
2.615	169.246
2.620	170.297
2.625	171.853
2.630	172.834
2.635	170.922
2.640	170.059
2.645	167.004
2.650	165.640
2.655	168.207
2.660	170.526
2.665	171.121
2.670	171.339
2.675	172.358
2.680	173.517
2.685	174.347
2.690	172.695
2.695	173.541
2.700	174.207
2.705	174.792
2.710	175.302
2.715	175.802
2.720	176.232
2.725	176.678
2.730	177.183
2.735	177.650
2.740	178.162
2.745	178.734
2.750	179.392
2.755	180.244
2.760	181.607
2.765	183.403
2.770	184.397
2.775	185.294
2.780	186.794
2.785	184.505
2.790	186.524
2.795	187.936
2.800	189.007
2.805	189.792
2.810	190.493
2.815	191.059
2.820	191.512
2.825	192.053
2.830	192.415
2.835	192.863
2.840	193.278
2.845	193.680
2.850	194.061
2.855	194.500
2.860	194.916
2.865	195.397
2.870	196.046
2.875	197.214
2.880	197.909
2.885	196.443
2.890	199.522
2.895	200.923
2.900	201.753
2.905	202.318
2.910	202.919
2.915	203.340
2.920	203.819
2.925	204.319
2.930	204.733
2.935	205.269
2.940	205.737
2.945	206.459
2.950	207.141
2.955	208.165
2.960	209.866
2.965	210.916
2.970	212.699
2.975	211.862
2.980	214.808
2.985	217.337
2.990	219.239
2.995	220.727
3.000	222.618
3.005	222.935
3.010	219.801
3.015	222.769
3.020	220.710
3.025	223.763
3.030	226.323
3.035	228.579
3.040	230.239
3.045	231.424
3.050	234.080
3.055	235.844
3.060	236.767
3.065	237.599
3.070	238.222
3.075	238.675
3.080	239.218
3.085	239.642
3.090	240.123
3.095	240.598
3.100	241.091
3.105	241.628
3.110	242.009
3.115	242.698
3.120	243.609
3.125	244.449
3.130	245.540
3.135	245.123
3.140	243.111
3.145	245.504
3.150	247.619
3.155	249.220
3.160	250.507
3.165	250.450
3.170	253.056
3.175	252.336
3.180	252.883
3.185	253.692
3.190	254.040
3.195	255.034
3.200	255.858
3.205	256.567
3.210	257.352
3.215	257.077
3.220	257.569
3.225	258.664
3.230	259.333
3.235	261.923
3.240	263.485
3.245	263.587
3.250	264.701
3.255	265.315
3.260	265.439
3.265	265.732
3.270	266.393
3.275	266.610
3.280	267.229
3.285	267.587
3.290	267.588
3.295	267.689
3.300	268.288
3.305	268.567
3.310	269.212
3.315	269.440
3.320	270.243
3.325	271.345
3.330	270.404
3.335	272.579
3.340	270.471
3.345	273.023
3.350	273.799
3.355	274.518
3.360	274.795
3.365	275.313
3.370	276.129
3.375	276.433
3.380	277.091
3.385	277.704
3.390	277.702
3.395	277.976
3.400	278.057
3.405	278.633
3.410	278.323
3.415	278.685
3.420	279.415
3.425	279.549
3.430	279.899
3.435	280.090
3.440	280.256
3.445	280.548
3.450	280.628
3.455	280.978
3.460	281.891
3.465	281.690
3.470	282.355
3.475	281.682
3.480	282.715
3.485	282.550
3.490	283.132
3.495	284.481
3.500	283.003
3.505	283.449
3.510	284.134
3.515	283.883
3.520	284.391
3.525	284.439
3.530	285.404
3.535	286.174
3.540	287.288
3.545	284.351
3.550	285.434
3.555	285.997
3.560	286.026
3.565	286.881
3.570	287.277
3.575	287.930
3.580	287.631
3.585	288.621
3.590	290.500
3.595	290.601
3.600	293.529
3.605	291.101
3.610	291.345
3.615	290.121
3.620	290.606
3.625	289.016
3.630	290.242
3.635	290.233
3.640	287.903
3.645	285.781
3.650	287.852
3.655	290.303
3.660	292.599
3.665	290.932
3.670	288.979
3.675	286.553
3.680	286.046
3.685	285.387
3.690	287.544
3.695	288.606
3.700	287.390
3.705	288.219
3.710	290.003
3.715	289.708
3.720	290.730
3.725	291.603
3.730	290.824
3.735	289.939
3.740	291.629
3.745	292.749
3.750	292.700
3.755	293.735
3.760	294.743
3.765	294.549
3.770	295.112
3.775	295.563
3.780	297.334
3.785	297.241
3.790	298.279
3.795	299.985
3.800	300.277
3.805	298.305
3.810	297.811
3.815	298.678
3.820	299.009
3.825	301.248
3.830	303.234
3.835	305.595
3.840	306.231
3.845	306.300
3.850	306.907
3.855	307.820
3.860	307.694
3.865	308.682
3.870	308.403
3.875	308.971
3.880	309.229
3.885	310.450
3.890	310.401
3.895	310.284
3.900	311.390
3.905	311.549
3.910	312.170
3.915	311.892
3.920	312.813
3.925	314.141
3.930	311.629
3.935	312.752
3.940	315.328
3.945	315.586
3.950	317.270
3.955	317.049
3.960	320.138
3.965	318.242
3.970	317.000
3.975	319.930
3.980	317.473
3.985	319.768
3.990	319.320
3.995	320.770
4.000	323.097
4.005	322.893
4.010	323.635
4.015	321.626
4.020	320.580
4.025	319.725
4.030	319.868
4.035	317.848
4.040	319.781
4.045	317.213
4.050	318.267
4.055	318.144
4.060	317.301
4.065	316.050
4.070	313.114
4.075	313.151
4.080	312.283
4.085	311.524
4.090	309.218
4.095	308.636
4.100	308.361
4.105	305.912
4.110	308.322
4.115	305.626
4.120	302.566
4.125	302.869
4.130	302.185
4.135	300.203
4.140	300.694
4.145	300.448
4.150	297.606
4.155	297.322
4.160	298.017
4.165	300.758
4.170	302.192
4.175	302.033
4.180	299.972
4.185	297.197
4.190	296.939
4.195	297.225
4.200	298.453
4.205	297.245
4.210	294.929
4.215	292.900
4.220	295.795
4.225	298.246
4.230	301.233
4.235	300.655
4.240	303.171
4.245	305.241
4.250	302.882
4.255	303.754
4.260	306.629
4.265	306.496
4.270	304.600
4.275	306.999
4.280	306.437
4.285	303.942
4.290	303.484
4.295	305.087
4.300	303.847
4.305	302.223
4.310	302.358
4.315	302.359
4.320	303.048
4.325	305.290
4.330	307.027
4.335	305.419
4.340	305.955
4.345	304.797
4.350	304.374
4.355	305.716
4.360	307.769
4.365	308.913
4.370	311.142
4.375	309.105
4.380	307.333
4.385	310.118
4.390	310.196
4.395	309.481
4.400	308.177
4.405	305.100
4.410	305.974
4.415	305.679
4.420	303.825
4.425	306.849
4.430	307.966
4.435	308.148
4.440	306.731
4.445	308.545
4.450	307.312
4.455	307.295
4.460	304.290
4.465	304.227
4.470	303.887
4.475	300.887
4.480	299.913
4.485	300.033
4.490	300.070
4.495	298.584
4.500	297.127
4.505	296.840
4.510	296.524
4.515	298.394
4.520	301.439
4.525	303.045
4.530	304.839
4.535	303.490
4.540	305.856
4.545	307.552
4.550	308.702
4.555	306.971
4.560	306.540
4.565	307.239
4.570	309.208
4.575	308.071
4.580	305.847
4.585	307.738
4.590	305.446
4.595	302.540
4.600	299.746
4.605	301.983
4.610	303.273
4.615	305.972
4.620	308.617
4.625	305.569
4.630	306.625
4.635	304.428
4.640	305.520
4.645	305.426
4.650	302.544
4.655	304.157
4.660	303.288
4.665	301.544
4.670	303.987
4.675	306.778
4.680	305.244
4.685	308.082
4.690	309.765
4.695	308.795
4.700	308.742
4.705	307.891
4.710	306.466
4.715	305.900
4.720	306.601
4.725	306.888
4.730	307.969
4.735	306.314
4.740	305.288
4.745	303.855
4.750	302.742
4.755	300.573
4.760	300.356
4.765	299.351
4.770	297.955
4.775	297.484
4.780	296.781
4.785	294.197
4.790	295.364
4.795	295.955
4.800	295.179
4.805	297.194
4.810	297.033
4.815	298.949
4.820	301.252
4.825	299.945
4.830	299.194
4.835	298.888
4.840	298.991
4.845	300.990
4.850	300.045
4.855	303.173
4.860	303.199
4.865	301.496
4.870	303.230
4.875	304.463
4.880	306.743
4.885	308.831
4.890	310.081
4.895	308.434
4.900	310.583
4.905	311.702
4.910	310.532
4.915	308.647
4.920	306.554
4.925	306.341
4.930	304.787
4.935	307.028
4.940	305.778
4.945	308.890
4.950	310.777
4.955	313.020
4.960	316.001
4.965	315.008
4.970	312.661
4.975	309.950
4.980	309.730
4.985	307.647
4.990	307.344
4.995	308.275
5.000	306.425
5.005	306.460
5.010	309.270
5.015	309.395
5.020	309.016
5.025	307.186
5.030	308.637
5.035	305.677
5.040	306.827
5.045	303.958
5.050	303.429
5.055	301.237
5.060	303.237
5.065	301.223
5.070	299.555
5.075	299.881
5.080	301.541
5.085	301.939
5.090	302.210
5.095	302.380
5.100	303.868
5.105	302.502
5.110	304.749
5.115	304.818
5.120	305.198
5.125	303.801
5.130	304.460
5.135	306.612
5.140	308.388
5.145	307.692
5.150	306.660
5.155	309.747
5.160	309.572
5.165	308.246
5.170	306.502
5.175	304.972
5.180	302.365
5.185	305.119
5.190	304.400
5.195	301.447
5.200	298.819
5.205	299.591
5.210	296.695
5.215	295.695
5.220	297.277
5.225	296.742
5.230	297.689
5.235	294.735
5.240	292.429
5.245	295.265
5.250	293.099
5.255	290.573
5.260	291.136
5.265	292.018
5.270	294.823
5.275	294.193
5.280	295.960
5.285	296.743
5.290	299.021
5.295	297.952
5.300	299.985
5.305	298.173
5.310	297.420
5.315	297.226
5.320	295.688
5.325	294.233
5.330	294.772
5.335	296.212
5.340	293.501
5.345	294.614
5.350	293.235
5.355	292.707
5.360	289.611
5.365	292.281
5.370	289.706
5.375	291.108
5.380	289.534
5.385	292.125
5.390	292.740
5.395	292.768
5.400	294.706
5.405	296.966
5.410	298.771
5.415	298.676
5.420	298.002
5.425	298.848
5.430	299.370
5.435	302.436
5.440	303.952
5.445	304.710
5.450	307.245
5.455	308.048
5.460	304.977
5.465	307.943
5.470	307.298
5.475	304.493
5.480	304.134
5.485	305.258
5.490	307.862
5.495	305.788
5.500	308.597
5.505	310.801
5.510	310.002
5.515	309.493
5.520	311.905
5.525	314.272
5.530	316.549
5.535	317.217
5.540	317.309
5.545	317.433
5.550	319.371
5.555	317.296
5.560	315.785
5.565	314.208
5.570	314.832
5.575	316.082
5.580	315.074
5.585	316.228
5.590	315.605
5.595	315.798
5.600	313.599
5.605	311.673
5.610	312.475
5.615	314.299
5.620	312.198
5.625	314.070
5.630	316.385
5.635	317.877
5.640	319.224
5.645	319.114
5.650	318.825
5.655	318.769
5.660	321.870
5.665	319.430
5.670	319.723
5.675	318.580
5.680	317.713
5.685	318.281
5.690	316.787
5.695	315.181
5.700	313.184
5.705	310.562
5.710	313.187
5.715	311.106
5.720	313.528
5.725	314.700
5.730	316.258
5.735	314.073
5.740	313.438
5.745	315.004
5.750	316.279
5.755	316.118
5.760	318.844
5.765	318.371
5.770	317.483
5.775	315.930
5.780	316.869
5.785	315.014
5.790	316.555
5.795	315.103
5.800	316.423
5.805	317.747
5.810	317.796
5.815	319.275
5.820	319.940
5.825	320.545
5.830	321.653
5.835	319.271
5.840	320.334
5.845	318.040
5.850	319.287
5.855	317.840
5.860	318.048
5.865	320.263
5.870	317.124
5.875	316.326
5.880	318.957
5.885	317.474
5.890	320.210
5.895	321.722
5.900	321.555
5.905	322.787
5.910	324.781
5.915	326.350
5.920	324.478
5.925	321.764
5.930	324.540
5.935	326.998
5.940	328.990
5.945	327.151
5.950	324.331
5.955	327.263
5.960	328.681
5.965	328.540
5.970	328.444
5.975	326.975
5.980	324.661
5.985	322.890
5.990	320.102
5.995	318.641
6.000	317.951
6.005	319.028
6.010	319.519
6.015	320.647
6.020	319.138
6.025	320.680
6.030	320.077
6.035	320.624
6.040	318.160
6.045	319.506
6.050	320.621
6.055	319.144
6.060	320.444
6.065	318.701
6.070	316.870
6.075	317.556
6.080	314.826
6.085	316.957
6.090	320.043
6.095	323.115
6.100	320.817
6.105	319.501
6.110	317.532
6.115	319.447
6.120	320.846
6.125	318.318
6.130	320.892
6.135	320.877
6.140	319.232
6.145	316.736
6.150	317.498
6.155	315.530
6.160	316.234
6.165	314.771
6.170	315.294
6.175	312.966
6.180	313.030
6.185	312.683
6.190	314.618
6.195	316.359
6.200	314.791
6.205	315.253
6.210	317.725
6.215	318.665
6.220	316.948
6.225	315.976
6.230	318.926
6.235	316.597
6.240	317.484
6.245	315.857
6.250	317.928
6.255	320.362
6.260	320.338
6.265	319.854
6.270	318.548
6.275	317.018
6.280	314.576
6.285	314.511
6.290	317.375
6.295	319.901
6.300	322.040
6.305	322.758
6.310	321.814
6.315	322.635
6.320	325.131
6.325	327.746
6.330	329.172
6.335	328.510
6.340	329.657
6.345	330.235
6.350	333.081
6.355	335.870
6.360	335.540
6.365	332.414
6.370	334.081
6.375	336.044
6.380	334.352
6.385	334.871
6.390	332.196
6.395	331.815
6.400	329.652
6.405	328.946
6.410	326.612
6.415	325.769
6.420	326.041
6.425	328.726
6.430	329.246
6.435	326.390
6.440	326.757
6.445	329.387
6.450	326.721
6.455	324.091
6.460	321.633
6.465	320.358
6.470	318.131
6.475	314.991
6.480	314.660
6.485	312.809
6.490	311.382
6.495	313.272
6.500	314.866
6.505	314.384
6.510	312.141
6.515	309.230
6.520	306.327
6.525	308.138
6.530	305.983
6.535	308.771
6.540	308.859
6.545	306.818
6.550	307.427
6.555	308.274
6.560	310.543
6.565	313.516
6.570	312.298
6.575	309.904
6.580	309.440
6.585	306.321
6.590	303.952
6.595	305.499
6.600	305.416
6.605	307.937
6.610	311.021
6.615	311.563
6.620	312.823
6.625	310.105
6.630	308.540
6.635	310.597
6.640	310.289
6.645	313.219
6.650	312.308
6.655	309.472
6.660	311.573
6.665	308.460
6.670	305.950
6.675	303.437
6.680	303.322
6.685	301.830
6.690	303.403
6.695	300.968
6.700	303.008
6.705	303.706
6.710	303.502
6.715	304.412
6.720	303.666
6.725	304.590
6.730	306.669
6.735	304.851
6.740	301.983
6.745	303.450
6.750	301.657
6.755	301.079
6.760	301.917
6.765	299.837
6.770	299.185
6.775	302.036
6.780	300.865
6.785	298.807
6.790	297.424
6.795	299.428
6.800	296.354
6.805	298.752
6.810	299.640
6.815	296.758
6.820	298.238
6.825	298.625
6.830	298.680
6.835	297.045
6.840	294.191
6.845	292.012
6.850	290.894
6.855	289.129
6.860	286.891
6.865	284.783
6.870	286.737
6.875	288.184
6.880	288.177
6.885	286.345
6.890	289.021
6.895	286.978
6.900	287.360
6.905	286.328
6.910	285.612
6.915	286.695
6.920	285.895
6.925	284.954
6.930	281.862
6.935	282.769
6.940	283.941
6.945	285.278
6.950	283.127
6.955	285.328
6.960	285.051
6.965	283.524
6.970	283.297
6.975	280.607
6.980	283.447
6.985	282.130
6.990	284.221
6.995	285.128
7.000	287.713
7.005	287.550
7.010	289.272
7.015	290.455
7.020	287.492
7.025	290.204
7.030	287.471
7.035	289.584
7.040	287.486
7.045	287.489
7.050	286.409
7.055	289.347
7.060	291.283
7.065	292.300
7.070	293.015
7.075	291.162
7.080	293.863
7.085	294.160
7.090	292.949
7.095	294.127
7.100	291.480
7.105	293.087
7.110	291.866
7.115	293.200
7.120	291.143
7.125	290.586
7.130	293.035
7.135	293.956
7.140	295.359
7.145	296.478
7.150	294.970
7.155	294.811
7.160	295.312
7.165	294.835
7.170	292.556
7.175	294.675
7.180	292.290
7.185	293.359
7.190	292.141
7.195	293.847
7.200	294.865
7.205	296.431
7.210	296.172
7.215	298.540
7.220	296.312
7.225	297.783
7.230	296.130
7.235	293.765
7.240	296.413
7.245	293.493
7.250	292.121
7.255	290.056
7.260	288.306
7.265	287.937
7.270	286.518
7.275	285.776
7.280	282.701
7.285	283.536
7.290	285.723
7.295	284.701
7.300	287.037
7.305	285.038
7.310	287.425
7.315	285.269
7.320	286.910
7.325	289.309
7.330	289.159
7.335	287.211
7.340	287.773
7.345	288.688
7.350	287.607
7.355	289.580
7.360	291.628
7.365	293.101
7.370	291.545
7.375	294.291
7.380	297.403
7.385	294.678
7.390	296.401
7.395	296.050
7.400	295.321
7.405	293.254
7.410	292.680
7.415	293.781
7.420	295.677
7.425	296.382
7.430	295.355
7.435	295.704
7.440	296.559
7.445	298.189
7.450	298.922
7.455	296.324
7.460	298.812
7.465	301.160
7.470	303.748
7.475	302.542
7.480	302.971
7.485	302.157
7.490	300.724
7.495	301.965
7.500	299.144
7.505	296.162
7.510	294.882
7.515	292.084
7.520	294.430
7.525	295.280
7.530	294.714
7.535	297.227
7.540	296.949
7.545	297.043
7.550	296.646
7.555	297.757
7.560	297.732
7.565	294.657
7.570	294.909
7.575	295.860
7.580	292.998
7.585	290.762
7.590	293.284
7.595	293.964
7.600	296.292
7.605	295.596
7.610	294.621
7.615	293.226
7.620	293.759
7.625	294.352
7.630	293.835
7.635	296.839
7.640	298.789
7.645	295.700
7.650	293.448
7.655	293.387
7.660	291.615
7.665	293.096
7.670	294.074
7.675	295.655
7.680	295.887
7.685	295.075
7.690	294.857
7.695	296.011
7.700	297.555
7.705	298.387
7.710	296.091
7.715	293.795
7.720	294.114
7.725	291.628
7.730	288.557
7.735	286.966
7.740	289.224
7.745	291.233
7.750	291.723
7.755	288.609
7.760	291.554
7.765	289.413
7.770	290.601
7.775	289.178
7.780	289.729
7.785	291.292
7.790	292.420
7.795	293.484
7.800	291.679
7.805	289.748
7.810	292.014
7.815	291.824
7.820	293.228
7.825	295.085
7.830	297.343
7.835	296.522
7.840	299.483
7.845	299.311
7.850	301.051
7.855	301.437
7.860	303.247
7.865	300.232
7.870	297.425
7.875	296.116
7.880	295.457
7.885	293.970
7.890	296.578
7.895	294.971
7.900	292.763
7.905	293.032
7.910	292.089
7.915	293.232
7.920	296.345
7.925	298.989
7.930	295.945
7.935	294.965
7.940	291.848
7.945	293.310
7.950	290.974
7.955	293.983
7.960	290.895
7.965	290.336
7.970	289.676
7.975	291.219
7.980	293.112
7.985	291.024
7.990	293.019
7.995	291.293
8.000	293.454
8.005	291.977
8.010	293.018
8.015	294.737
8.020	297.441
8.025	300.192
8.030	299.065
8.035	296.002
8.040	298.442
8.045	297.657
8.050	298.544
8.055	300.407
8.060	302.531
8.065	302.872
8.070	300.025
8.075	302.358
8.080	300.338
8.085	297.663
8.090	299.791
8.095	300.237
8.100	297.211
8.105	298.484
8.110	297.543
8.115	297.661
8.120	295.802
8.125	294.326
8.130	295.638
8.135	297.859
8.140	295.416
8.145	292.280
8.150	294.362
8.155	292.748
8.160	294.871
8.165	295.690
8.170	293.603
8.175	296.007
8.180	295.015
8.185	294.309
8.190	297.309
8.194	299.319
8.199	300.835
8.204	300.798
8.209	302.954
8.214	303.753
8.219	301.846
8.224	303.656
8.229	304.466
8.234	303.226
8.239	305.529
8.244	307.453
8.249	308.848
8.254	305.866
8.259	307.377
8.264	307.206
8.269	306.506
8.274	308.272
8.279	306.968
8.284	309.756
8.289	312.265
8.294	314.438
8.299	313.690
8.304	314.383
8.309	314.163
8.314	313.144
8.319	311.751
8.324	309.355
8.329	310.276
8.334	311.041
8.339	310.358
8.344	307.240
8.349	307.859
8.354	310.987
8.359	312.316
8.364	310.161
8.369	307.983
8.374	308.705
8.379	311.275
8.384	312.289
8.389	309.570
8.394	310.191
8.399	312.242
8.404	315.263
8.409	316.530
8.414	314.937
8.419	315.771
8.424	317.876
8.429	318.874
8.434	318.193
8.439	320.285
8.444	322.739
8.449	321.121
8.454	318.781
8.459	316.629
8.464	315.059
8.469	315.292
8.474	314.261
8.479	312.876
8.484	313.146
8.489	312.696
8.494	311.290
8.499	309.678
8.504	311.356
8.509	314.396
8.514	313.411
8.519	316.148
8.524	318.668
8.529	321.726
8.534	323.081
8.539	322.479
8.544	324.370
8.549	322.903
8.554	325.999
8.559	324.802
8.564	324.710
8.569	323.660
8.574	322.073
8.579	324.467
8.584	322.641
8.589	320.084
8.594	318.923
8.599	316.902
8.604	317.763
8.609	317.724
8.614	318.197
8.619	316.194
8.624	314.011
8.629	315.941
8.634	315.074
8.639	316.063
8.644	318.741
8.649	318.022
8.654	319.742
8.659	316.852
8.664	316.857
8.669	318.300
8.674	318.318
8.679	316.273
8.684	313.761
8.689	313.546
8.694	313.774
8.699	316.479
8.704	313.480
8.709	313.608
8.714	314.303
8.719	314.362
8.724	313.626
8.729	315.404
8.734	316.590
8.739	317.281
8.744	318.589
8.749	321.327
8.754	319.373
8.759	317.504
8.764	316.590
8.769	316.214
8.774	315.506
8.779	315.050
8.784	312.671
8.789	313.157
8.794	316.184
8.799	315.786
8.804	318.076
8.809	315.216
8.814	312.730
8.819	312.663
8.824	310.264
8.829	310.367
8.834	307.318
8.839	305.568
8.844	304.428
8.849	303.277
8.854	301.548
8.859	298.581
8.864	296.036
8.869	297.580
8.874	294.767
8.879	297.837
8.884	296.101
8.889	298.804
8.894	300.083
8.899	299.462
8.904	297.584
8.909	298.278
8.914	296.253
8.919	295.536
8.924	294.740
8.929	296.967
8.934	298.060
8.939	300.605
8.944	299.027
8.949	297.442
8.954	299.977
8.959	302.842
8.964	302.411
8.969	299.765
8.974	301.818
8.979	300.418
8.984	300.619
8.989	297.712
8.994	299.718
8.999	297.169
9.004	297.284
9.009	298.179
9.014	300.381
9.019	299.823
9.024	299.704
9.029	301.237
9.034	304.279
9.039	305.130
9.044	305.816
9.049	308.598
9.054	306.353
9.059	306.593
9.064	304.427
9.069	304.367
9.074	307.490
9.079	305.265
9.084	305.124
9.089	303.677
9.094	305.836
9.099	303.832
9.104	302.444
9.109	299.913
9.114	300.574
9.119	299.639
9.124	299.974
9.129	298.509
9.134	299.780
9.139	302.522
9.144	302.097
9.149	303.438
9.154	304.334
9.159	306.551
9.164	304.259
9.169	305.714
9.174	303.856
9.179	304.987
9.184	302.314
9.189	299.619
9.194	300.476
9.199	297.478
9.204	295.831
9.209	294.232
9.214	293.961
9.219	292.106
9.224	289.538
9.229	287.366
9.234	287.938
9.239	288.258
9.244	289.713
9.249	289.984
9.254	292.162
9.259	289.386
9.264	289.826
9.269	288.983
9.274	285.901
9.279	284.493
9.284	282.318
9.289	284.479
9.294	287.494
9.299	289.315
9.304	288.695
9.309	288.903
9.314	289.084
9.319	289.729
9.324	291.204
9.329	294.034
9.334	294.904
9.339	297.858
9.344	294.860
9.349	295.868
9.354	294.357
9.359	294.228
9.364	296.512
9.369	298.848
9.374	298.622
9.379	298.832
9.384	298.845
9.389	299.155
9.394	298.743
9.399	299.161
9.404	298.414
9.409	300.640
9.414	302.170
9.419	300.888
9.424	302.579
9.429	300.260
9.434	301.899
9.439	300.445
9.444	299.207
9.449	298.384
9.454	295.249
9.459	294.225
9.464	296.476
9.469	296.660
9.474	295.162
9.479	295.013
9.484	292.402
9.489	290.661
9.494	289.412
9.499	286.796
9.504	288.554
9.509	287.068
9.514	290.056
9.519	288.573
9.524	289.364
9.529	290.902
9.534	290.895
9.539	291.374
9.544	291.305
9.549	292.416
9.554	294.887
9.559	294.119
9.564	295.960
9.569	295.447
9.574	294.047
9.579	292.436
9.584	295.137
9.589	292.155
9.594	290.678
9.599	291.864
9.604	290.545
9.609	290.107
9.614	291.021
9.619	293.746
9.624	294.633
9.629	292.198
9.634	292.517
9.639	290.653
9.644	290.408
9.649	291.928
9.654	291.664
9.659	292.116
9.664	291.360
9.669	289.209
9.674	286.707
9.679	284.536
9.684	285.203
9.689	285.370
9.694	286.311
9.699	288.273
9.704	290.934
9.709	291.370
9.714	290.556
9.719	293.383
9.724	293.988
9.729	291.992
9.734	292.014
9.739	293.871
9.744	293.157
9.749	295.651
9.754	296.500
9.759	294.032
9.764	291.242
9.769	289.398
9.774	288.168
9.779	290.949
9.784	293.239
9.789	293.431
9.794	290.528
9.799	292.148
9.804	293.851
9.809	293.116
9.814	291.554
9.819	290.205
9.824	291.232
9.829	292.846
9.834	295.877
9.839	294.825
9.844	294.097
9.849	293.342
9.854	292.246
9.859	293.178
9.864	291.705
9.869	292.244
9.874	293.383
9.879	290.607
9.884	291.468
9.889	290.840
9.894	288.225
9.899	289.294
9.904	287.444
9.909	288.639
9.914	289.883
9.919	288.654
9.924	287.640
9.929	289.491
9.934	289.160
9.939	287.319
9.944	288.320
9.949	289.278
9.954	290.231
9.959	292.794
9.964	292.590
9.969	290.170
9.974	287.953
9.979	286.751
9.984	288.152
9.989	288.977
9.994	292.038
[truncated: 1 more rows]
