# Supplementary material for: Chemometric Analysis of a Ternary Mixture of Caffeine, Quinic Acid, and Nicotinic Acid by Terahertz Spectroscopy
Source: ACS Omega. 2022 Sep 27;7(40):35783–91. doi: 10.1021/acsomega.2c03808 (PMC9558605; doi:10.1021/acsomega.2c03808)
Supplement: Supplementary file 2 — ao2c03808_si_002.zip [file ao2c03808_si_002.zip › data_and_codes/extended_data/id0-48_run001/fdp-10-6.csv]

0.000	-0.000
0.005	0.417
0.010	0.305
0.015	-0.455
0.020	0.044
0.025	0.689
0.030	0.336
0.035	-0.462
0.040	-0.003
0.045	0.743
0.050	3.293
0.055	1.674
0.060	0.876
0.065	3.877
0.070	3.997
0.075	5.391
0.080	5.552
0.085	7.843
0.090	8.264
0.095	9.233
0.100	10.235
0.105	11.301
0.110	10.614
0.115	10.781
0.120	11.423
0.125	12.179
0.130	13.407
0.135	13.733
0.140	13.218
0.145	13.217
0.150	13.188
0.155	13.243
0.160	13.201
0.165	13.466
0.170	13.845
0.175	14.140
0.180	14.228
0.185	14.496
0.190	14.829
0.195	14.878
0.200	15.072
0.205	15.324
0.210	15.434
0.215	15.622
0.220	15.830
0.225	16.255
0.230	16.349
0.235	16.295
0.240	16.450
0.245	16.788
0.250	16.842
0.255	17.107
0.260	17.339
0.265	17.572
0.270	17.830
0.275	17.772
0.280	17.965
0.285	18.204
0.290	18.366
0.295	18.499
0.300	18.879
0.305	18.928
0.310	18.995
0.315	19.165
0.320	19.398
0.325	19.645
0.330	19.757
0.335	19.893
0.340	20.075
0.345	20.321
0.350	20.391
0.355	20.619
0.360	20.798
0.365	20.963
0.370	21.069
0.375	21.239
0.380	21.383
0.385	21.589
0.390	21.785
0.395	21.967
0.400	22.168
0.405	22.284
0.410	22.417
0.415	22.582
0.420	22.817
0.425	22.943
0.430	23.125
0.435	23.352
0.440	23.494
0.445	23.540
0.450	23.731
0.455	23.952
0.460	24.088
0.465	24.257
0.470	24.373
0.475	24.581
0.480	24.771
0.485	24.907
0.490	25.056
0.495	25.284
0.500	25.449
0.505	25.574
0.510	25.760
0.515	26.003
0.520	26.204
0.525	26.326
0.530	26.527
0.535	26.743
0.540	26.997
0.545	27.249
0.550	27.636
0.555	26.793
0.560	26.899
0.565	27.193
0.570	27.473
0.575	27.696
0.580	27.870
0.585	28.029
0.590	28.251
0.595	28.450
0.600	28.629
0.605	28.804
0.610	28.972
0.615	29.172
0.620	29.295
0.625	29.461
0.630	29.665
0.635	29.872
0.640	29.996
0.645	30.175
0.650	30.380
0.655	30.521
0.660	30.698
0.665	30.860
0.670	31.026
0.675	31.186
0.680	31.342
0.685	31.491
0.690	31.689
0.695	31.819
0.700	31.983
0.705	32.191
0.710	32.341
0.715	32.506
0.720	32.701
0.725	32.885
0.730	33.076
0.735	33.268
0.740	33.505
0.745	33.863
0.750	33.382
0.755	33.423
0.760	33.733
0.765	33.946
0.770	34.126
0.775	34.324
0.780	34.514
0.785	34.689
0.790	34.833
0.795	34.989
0.800	35.200
0.805	35.335
0.810	35.473
0.815	35.659
0.820	35.826
0.825	35.967
0.830	36.128
0.835	36.284
0.840	36.469
0.845	36.643
0.850	36.762
0.855	36.945
0.860	37.148
0.865	37.284
0.870	37.459
0.875	37.640
0.880	37.812
0.885	37.966
0.890	38.134
0.895	38.313
0.900	38.494
0.905	38.619
0.910	38.807
0.915	38.971
0.920	39.106
0.925	39.256
0.930	39.450
0.935	39.628
0.940	39.769
0.945	39.926
0.950	40.105
0.955	40.310
0.960	40.456
0.965	40.665
0.970	40.858
0.975	41.058
0.980	41.326
0.985	41.275
0.990	41.183
0.995	41.431
1.000	41.630
1.005	41.843
1.010	42.080
1.015	42.220
1.020	42.398
1.025	42.630
1.030	42.795
1.035	42.946
1.040	43.149
1.045	43.339
1.050	43.524
1.055	43.731
1.060	43.942
1.065	44.197
1.070	44.441
1.075	44.722
1.080	45.110
1.085	45.636
1.090	46.460
1.095	46.477
1.100	43.475
1.105	44.491
1.110	44.909
1.115	44.403
1.120	44.888
1.125	45.314
1.130	45.677
1.135	46.038
1.140	46.416
1.145	46.909
1.150	47.290
1.155	47.855
1.160	47.547
1.165	50.637
1.170	51.663
1.175	52.290
1.180	52.752
1.185	53.091
1.190	53.444
1.195	53.828
1.200	54.268
1.205	54.391
1.210	53.594
1.215	54.050
1.220	54.530
1.225	54.908
1.230	54.085
1.235	54.464
1.240	54.756
1.245	55.013
1.250	55.320
1.255	55.467
1.260	55.673
1.265	55.922
1.270	56.095
1.275	56.241
1.280	56.436
1.285	56.614
1.290	56.815
1.295	56.971
1.300	57.116
1.305	57.368
1.310	57.554
1.315	57.744
1.320	57.867
1.325	58.027
1.330	58.195
1.335	58.386
1.340	58.604
1.345	58.813
1.350	58.980
1.355	59.134
1.360	59.391
1.365	59.571
1.370	59.740
1.375	59.968
1.380	60.213
1.385	60.402
1.390	60.685
1.395	61.022
1.400	61.504
1.405	62.238
1.410	62.960
1.415	65.852
1.420	66.513
1.425	66.949
1.430	67.300
1.435	67.595
1.440	67.792
1.445	68.019
1.450	68.245
1.455	68.460
1.460	68.666
1.465	68.845
1.470	69.064
1.475	69.262
1.480	69.415
1.485	69.611
1.490	69.814
1.495	69.973
1.500	70.140
1.505	70.345
1.510	70.515
1.515	70.696
1.520	70.879
1.525	71.067
1.530	71.291
1.535	71.462
1.540	71.641
1.545	71.851
1.550	72.035
1.555	72.226
1.560	72.464
1.565	72.684
1.570	72.890
1.575	73.124
1.580	73.379
1.585	73.662
1.590	73.975
1.595	74.467
1.600	74.783
1.605	73.449
1.610	73.924
1.615	74.370
1.620	74.770
1.625	75.103
1.630	75.483
1.635	75.899
1.640	76.394
1.645	76.997
1.650	77.916
1.655	79.074
1.660	79.505
1.665	79.610
1.670	80.046
1.675	77.577
1.680	79.466
1.685	80.590
1.690	81.473
1.695	82.243
1.700	83.067
1.705	84.239
1.710	85.581
1.715	86.717
1.720	89.779
1.725	92.485
1.730	93.597
1.735	94.306
1.740	94.862
1.745	95.327
1.750	95.739
1.755	96.186
1.760	96.505
1.765	96.148
1.770	96.511
1.775	96.875
1.780	97.235
1.785	97.637
1.790	98.245
1.795	98.273
1.800	96.843
1.805	97.369
1.810	97.797
1.815	98.119
1.820	98.399
1.825	98.680
1.830	98.930
1.835	99.174
1.840	99.449
1.845	99.741
1.850	100.061
1.855	100.474
1.860	101.217
1.865	101.416
1.870	104.209
1.875	105.386
1.880	106.052
1.885	106.471
1.890	106.843
1.895	107.181
1.900	107.515
1.905	107.880
1.910	108.383
1.915	108.959
1.920	107.167
1.925	106.992
1.930	107.570
1.935	108.002
1.940	108.319
1.945	108.583
1.950	108.834
1.955	109.065
1.960	109.271
1.965	109.482
1.970	109.687
1.975	109.899
1.980	110.103
1.985	110.299
1.990	110.514
1.995	110.717
2.000	110.917
2.005	111.147
2.010	111.413
2.015	111.582
2.020	111.696
2.025	111.983
2.030	112.320
2.035	112.874
2.040	112.972
2.045	111.684
2.050	112.168
2.055	112.567
2.060	112.899
2.065	113.250
2.070	113.768
2.075	113.240
2.080	113.113
2.085	113.481
2.090	113.797
2.095	114.073
2.100	114.335
2.105	114.580
2.110	114.824
2.115	115.089
2.120	115.355
2.125	115.615
2.130	115.901
2.135	116.221
2.140	116.567
2.145	116.965
2.150	117.482
2.155	118.375
2.160	119.281
2.165	117.494
2.170	114.600
2.175	115.871
2.180	116.779
2.185	117.660
2.190	118.815
2.195	118.732
2.200	121.125
2.205	122.774
2.210	123.917
2.215	125.175
2.220	125.196
2.225	127.097
2.230	129.034
2.235	129.975
2.240	130.711
2.245	131.255
2.250	131.924
2.255	132.960
2.260	133.857
2.265	131.258
2.270	128.493
2.275	129.975
2.280	130.803
2.285	131.391
2.290	131.849
2.295	132.232
2.300	132.583
2.305	132.910
2.310	133.220
2.315	133.628
2.320	133.722
2.325	134.007
2.330	134.371
2.335	134.781
2.340	135.464
2.345	135.609
2.350	134.270
2.355	134.956
2.360	135.760
2.365	136.410
2.370	134.929
2.375	135.691
2.380	136.585
2.385	137.772
2.390	139.183
2.395	137.240
2.400	139.940
2.405	140.965
2.410	141.646
2.415	142.182
2.420	142.610
2.425	143.147
2.430	143.240
2.435	143.548
2.440	144.000
2.445	144.513
2.450	144.909
2.455	145.960
2.460	146.809
2.465	144.650
2.470	141.586
2.475	142.894
2.480	143.642
2.485	144.167
2.490	144.594
2.495	144.958
2.500	145.268
2.505	145.563
2.510	145.836
2.515	146.093
2.520	146.334
2.525	146.590
2.530	146.854
2.535	147.086
2.540	147.353
2.545	147.624
2.550	147.861
2.555	148.136
2.560	148.402
2.565	148.810
2.570	148.866
2.575	149.109
2.580	149.460
2.585	149.797
2.590	150.180
2.595	150.595
2.600	151.023
2.605	151.529
2.610	152.128
2.615	152.905
2.620	153.922
2.625	155.389
2.630	156.269
2.635	156.190
2.640	156.271
2.645	156.704
2.650	154.938
2.655	157.482
2.660	159.673
2.665	160.167
2.670	160.491
2.675	161.512
2.680	162.626
2.685	163.495
2.690	161.684
2.695	162.488
2.700	163.155
2.705	163.711
2.710	164.187
2.715	164.594
2.720	165.010
2.725	165.465
2.730	165.869
2.735	166.326
2.740	166.821
2.745	167.320
2.750	167.997
2.755	168.826
2.760	170.217
2.765	171.622
2.770	172.455
2.775	172.268
2.780	175.224
2.785	172.492
2.790	174.550
2.795	176.011
2.800	177.042
2.805	177.826
2.810	178.442
2.815	178.981
2.820	179.431
2.825	179.878
2.830	180.252
2.835	180.631
2.840	181.005
2.845	181.376
2.850	181.734
2.855	182.101
2.860	182.507
2.865	182.939
2.870	183.556
2.875	184.607
2.880	185.234
2.885	183.548
2.890	180.422
2.895	181.769
2.900	182.551
2.905	183.187
2.910	183.698
2.915	184.137
2.920	184.602
2.925	185.024
2.930	185.481
2.935	185.981
2.940	186.468
2.945	187.062
2.950	187.776
2.955	188.891
2.960	190.310
2.965	191.060
2.970	192.563
2.975	192.513
2.980	195.032
2.985	197.647
2.990	199.294
2.995	200.956
3.000	202.986
3.005	204.366
3.010	203.236
3.015	200.852
3.020	199.958
3.025	197.365
3.030	199.934
3.035	201.952
3.040	203.657
3.045	204.198
3.050	201.252
3.055	202.841
3.060	203.810
3.065	204.476
3.070	205.138
3.075	205.674
3.080	206.173
3.085	206.643
3.090	206.991
3.095	207.394
3.100	207.868
3.105	208.320
3.110	208.856
3.115	209.492
3.120	210.395
3.125	211.262
3.130	212.023
3.135	210.994
3.140	208.909
3.145	211.967
3.150	213.819
3.155	215.422
3.160	217.052
3.165	217.385
3.170	214.506
3.175	211.939
3.180	213.943
3.185	213.200
3.190	214.165
3.195	215.036
3.200	215.638
3.205	216.330
3.210	217.232
3.215	216.650
3.220	217.007
3.225	218.017
3.230	218.424
3.235	220.808
3.240	222.760
3.245	223.450
3.250	224.040
3.255	224.492
3.260	224.826
3.265	225.136
3.270	225.466
3.275	225.777
3.280	226.038
3.285	226.379
3.290	226.653
3.295	226.870
3.300	227.178
3.305	227.504
3.310	227.887
3.315	228.379
3.320	229.076
3.325	230.131
3.330	230.164
3.335	232.499
3.340	229.788
3.345	231.480
3.350	232.585
3.355	233.397
3.360	233.798
3.365	234.267
3.370	234.633
3.375	234.844
3.380	235.236
3.385	235.591
3.390	235.875
3.395	236.083
3.400	236.302
3.405	236.497
3.410	236.818
3.415	236.988
3.420	237.202
3.425	237.440
3.430	237.563
3.435	237.900
3.440	237.996
3.445	238.321
3.450	238.601
3.455	238.823
3.460	239.018
3.465	239.310
3.470	239.579
3.475	239.731
3.480	239.973
3.485	240.343
3.490	240.554
3.495	241.258
3.500	240.773
3.505	240.875
3.510	241.201
3.515	241.340
3.520	241.627
3.525	242.026
3.530	242.584
3.535	243.364
3.540	244.241
3.545	247.095
3.550	248.117
3.555	248.858
3.560	249.329
3.565	249.844
3.570	250.335
3.575	250.798
3.580	251.399
3.585	251.943
3.590	253.017
3.595	253.779
3.600	255.131
3.605	257.840
3.610	255.649
3.615	252.887
3.620	250.061
3.625	251.214
3.630	252.435
3.635	253.632
3.640	255.544
3.645	256.936
3.650	254.299
3.655	255.594
3.660	253.944
3.665	253.584
3.670	256.460
3.675	258.656
3.680	260.932
3.685	261.006
3.690	262.421
3.695	262.140
3.700	262.675
3.705	263.472
3.710	263.833
3.715	264.452
3.720	265.096
3.725	265.316
3.730	265.741
3.735	266.106
3.740	266.333
3.745	266.552
3.750	267.270
3.755	267.694
3.760	268.098
3.765	268.596
3.770	269.066
3.775	269.664
3.780	270.332
3.785	271.346
3.790	273.017
3.795	274.184
3.800	277.185
3.805	274.503
3.810	276.080
3.815	277.151
3.820	277.991
3.825	281.129
3.830	283.084
3.835	284.012
3.840	285.275
3.845	286.119
3.850	286.678
3.855	287.988
3.860	287.054
3.865	287.611
3.870	288.150
3.875	288.687
3.880	289.035
3.885	289.468
3.890	289.951
3.895	290.200
3.900	290.718
3.905	291.052
3.910	291.417
3.915	291.968
3.920	292.284
3.925	292.781
3.930	292.840
3.935	293.218
3.940	293.736
3.945	294.887
3.950	294.675
3.955	296.787
3.960	299.723
3.965	296.838
3.970	294.917
3.975	296.968
3.980	298.284
3.985	295.936
3.990	293.362
3.995	292.509
4.000	293.956
4.005	294.650
4.010	296.569
4.015	298.034
4.020	298.213
4.025	299.632
4.030	299.264
4.035	300.030
4.040	300.283
4.045	301.009
4.050	300.826
4.055	301.492
4.060	301.451
4.065	302.115
4.070	302.227
4.075	302.386
4.080	303.333
4.085	303.271
4.090	303.435
4.095	304.065
4.100	304.681
4.105	304.792
4.110	305.125
4.115	305.230
4.120	305.771
4.125	306.042
4.130	306.395
4.135	307.375
4.140	307.494
4.145	308.545
4.150	309.740
4.155	310.876
4.160	311.916
4.165	309.664
4.170	308.046
4.175	310.012
4.180	307.346
4.185	305.849
4.190	304.971
4.195	304.179
4.200	307.108
4.205	309.548
4.210	310.924
4.215	312.045
4.220	309.249
4.225	311.203
4.230	309.007
4.235	311.261
4.240	312.794
4.245	315.878
4.250	316.673
4.255	318.575
4.260	319.122
4.265	320.200
4.270	320.368
4.275	320.566
4.280	320.639
4.285	321.279
4.290	321.694
4.295	322.261
4.300	322.673
4.305	322.935
4.310	323.123
4.315	323.463
4.320	323.390
4.325	324.168
4.330	324.449
4.335	325.104
4.340	324.789
4.345	324.855
4.350	325.213
4.355	325.456
4.360	325.847
4.365	326.225
4.370	326.642
4.375	326.622
4.380	327.168
4.385	327.770
4.390	327.829
4.395	328.369
4.400	328.322
4.405	329.082
4.410	329.306
4.415	329.447
4.420	329.998
4.425	330.323
4.430	330.780
4.435	331.748
4.440	331.229
4.445	332.715
4.450	333.482
4.455	334.043
4.460	334.698
4.465	336.566
4.470	339.547
4.475	338.768
4.480	339.869
4.485	341.815
4.490	339.621
4.495	336.790
4.500	339.371
4.505	337.122
4.510	338.280
4.515	337.946
4.520	337.833
4.525	340.797
4.530	340.820
4.535	340.750
4.540	339.179
4.545	339.012
4.550	341.738
4.555	343.092
4.560	345.806
4.565	346.530
4.570	348.535
4.575	347.533
4.580	349.167
4.585	350.858
4.590	351.439
4.595	348.888
4.600	346.983
4.605	346.494
4.610	348.222
4.615	345.081
4.620	344.990
4.625	342.160
4.630	341.599
4.635	344.199
4.640	344.395
4.645	344.842
4.650	344.870
4.655	346.161
4.660	345.510
4.665	347.271
4.670	347.730
4.675	346.809
4.680	348.250
4.685	348.422
4.690	349.399
4.695	350.998
4.700	351.899
4.705	355.010
4.710	356.709
4.715	358.757
4.720	359.997
4.725	360.073
4.730	360.589
4.735	363.610
4.740	361.335
4.745	359.997
4.750	361.251
4.755	360.491
4.760	358.634
4.765	359.541
4.770	361.300
4.775	360.848
4.780	361.296
4.785	361.902
4.790	363.423
4.795	363.369
4.800	363.470
4.805	364.317
4.810	364.773
4.815	363.520
4.820	364.152
4.825	365.255
4.830	365.002
4.835	365.757
4.840	367.098
4.845	366.216
4.850	366.630
4.855	366.228
4.860	366.342
4.865	367.067
4.870	368.137
4.875	367.838
4.880	367.788
4.885	368.171
4.890	367.141
4.895	368.912
4.900	367.468
4.905	368.726
4.910	369.269
4.915	369.323
4.920	371.500
4.925	369.854
4.930	370.250
4.935	369.889
4.940	371.582
4.945	369.142
4.950	372.008
4.955	373.453
4.960	370.523
4.965	367.408
4.970	369.939
4.975	368.005
4.980	366.698
4.985	366.325
4.990	366.075
4.995	368.734
5.000	367.020
5.005	367.835
5.010	365.797
5.015	368.007
5.020	369.982
5.025	368.419
5.030	369.434
5.035	368.713
5.040	368.822
5.045	368.388
5.050	371.130
5.055	370.769
5.060	370.387
5.065	371.053
5.070	370.221
5.075	373.084
5.080	371.992
5.085	374.758
5.090	377.291
5.095	378.509
5.100	378.854
5.105	377.278
5.110	374.392
5.115	376.938
5.120	374.068
5.125	372.267
5.130	372.190
5.135	369.128
5.140	369.580
5.145	367.540
5.150	368.268
5.155	370.265
5.160	369.718
5.165	371.274
5.170	372.300
5.175	372.795
5.180	373.289
5.185	372.752
5.190	374.747
5.195	375.591
5.200	376.322
5.205	377.733
5.210	376.129
5.215	378.038
5.220	380.315
5.225	379.395
5.230	380.951
5.235	381.919
5.240	382.553
5.245	383.173
5.250	383.261
5.255	382.756
5.260	384.644
5.265	385.292
5.270	382.339
5.275	382.783
5.280	385.037
5.285	387.937
5.290	390.330
5.295	392.508
5.300	394.385
5.305	395.899
5.310	397.686
5.315	397.490
5.320	399.543
5.325	402.229
5.330	401.790
5.335	401.927
5.340	399.390
5.345	400.521
5.350	401.865
5.355	403.900
5.360	404.971
5.365	403.951
5.370	404.847
5.375	402.760
5.380	404.301
5.385	405.598
5.390	407.104
5.395	406.994
5.400	407.989
5.405	408.364
5.410	408.942
5.415	408.451
5.420	409.718
5.425	409.332
5.430	410.657
5.435	411.079
5.440	412.885
5.445	412.735
5.450	414.460
5.455	412.434
5.460	414.175
5.465	414.941
5.470	414.802
5.475	416.553
5.480	417.113
5.485	417.224
5.490	417.516
5.495	419.220
5.500	417.438
5.505	414.491
5.510	417.468
5.515	418.211
5.520	416.608
5.525	413.921
5.530	413.533
5.535	413.061
5.540	413.828
5.545	413.849
5.550	415.365
5.555	416.460
5.560	415.225
5.565	416.140
5.570	416.249
5.575	417.186
5.580	416.459
5.585	416.605
5.590	417.648
5.595	417.507
5.600	417.869
5.605	419.868
5.610	418.253
5.615	419.484
5.620	419.904
5.625	419.790
5.630	419.860
5.635	422.098
5.640	425.126
5.645	425.981
5.650	429.049
5.655	429.169
5.660	426.813
5.665	429.717
5.670	431.693
5.675	434.548
5.680	433.361
5.685	433.178
5.690	433.540
5.695	434.278
5.700	432.499
5.705	431.052
5.710	432.554
5.715	434.069
5.720	434.096
5.725	436.327
5.730	437.468
5.735	436.249
5.740	436.276
5.745	437.480
5.750	435.175
5.755	436.996
5.760	439.918
5.765	438.332
5.770	437.812
5.775	438.278
5.780	439.243
5.785	440.494
5.790	442.824
5.795	440.795
5.800	442.565
5.805	442.253
5.810	443.165
5.815	444.909
5.820	447.999
5.825	448.662
5.830	445.760
5.835	448.477
5.840	447.890
5.845	449.259
5.850	451.461
5.855	452.449
5.860	451.455
5.865	449.576
5.870	446.805
5.875	448.920
5.880	447.012
5.885	444.342
5.890	442.226
5.895	443.973
5.900	443.633
5.905	440.662
5.910	441.300
5.915	439.506
5.920	439.793
5.925	440.827
5.930	439.660
5.935	441.195
5.940	438.819
5.945	440.063
5.950	441.878
5.955	442.051
5.960	442.925
5.965	442.977
5.970	444.200
5.975	443.536
5.980	446.120
5.985	445.217
5.990	445.995
5.995	446.000
6.000	444.177
6.005	445.779
6.010	447.146
6.015	444.895
6.020	447.690
6.025	448.266
6.030	450.004
6.035	450.827
6.040	450.974
6.045	453.319
6.050	451.384
6.055	453.461
6.060	453.222
6.065	452.357
6.070	453.891
6.075	451.825
6.080	454.558
6.085	453.819
6.090	455.937
6.095	454.292
6.100	455.812
6.105	458.320
6.110	455.877
6.115	455.198
6.120	457.445
6.125	458.735
6.130	461.651
6.135	459.372
6.140	459.739
6.145	461.809
6.150	459.317
6.155	461.562
6.160	459.066
6.165	458.608
6.170	456.900
6.175	458.860
6.180	458.675
6.185	456.399
6.190	455.978
6.195	452.867
6.200	455.704
6.205	457.002
6.210	456.952
6.215	454.271
6.220	456.994
6.225	455.167
6.230	457.883
6.235	455.705
6.240	457.231
6.245	456.034
6.250	458.261
6.255	455.170
6.260	453.619
6.265	452.207
6.270	453.984
6.275	452.487
6.280	451.824
6.285	452.021
6.290	449.080
6.295	450.002
6.300	447.178
6.305	450.288
6.310	451.415
6.315	450.498
6.320	448.706
6.325	451.015
6.330	452.436
6.335	450.479
6.340	447.438
6.345	447.073
6.350	447.621
6.355	449.602
6.360	449.487
6.365	449.435
6.370	449.401
6.375	451.151
6.380	453.396
6.385	453.700
6.390	452.830
6.395	454.467
6.400	453.655
6.405	452.026
6.410	453.548
6.415	452.828
6.420	452.685
6.425	451.616
6.430	452.698
6.435	455.769
6.440	458.101
6.445	460.391
6.450	462.575
6.455	460.231
6.460	460.494
6.465	462.034
6.470	460.842
6.475	457.881
6.480	458.309
6.485	458.426
6.490	459.531
6.495	461.925
6.500	460.456
6.505	460.343
6.510	459.317
6.515	460.978
6.520	462.256
6.525	462.224
6.530	465.211
6.535	467.768
6.540	465.929
6.545	464.314
6.550	464.154
6.555	467.287
6.560	469.693
6.565	468.309
6.570	465.555
6.575	468.000
6.580	464.915
6.585	463.367
6.590	462.169
6.595	460.571
6.600	461.563
6.605	458.939
6.610	460.262
6.615	459.992
6.620	457.270
6.625	460.249
6.630	461.630
6.635	458.812
6.640	460.341
6.645	462.185
6.650	464.517
6.655	463.265
6.660	463.464
6.665	463.070
6.670	460.784
6.675	462.725
6.680	461.497
6.685	460.184
6.690	460.110
6.695	459.565
6.700	457.853
6.705	457.390
6.710	458.894
6.715	456.882
6.720	459.718
6.725	457.617
6.730	455.439
6.735	453.935
6.740	455.408
6.745	452.981
6.750	451.088
6.755	450.433
6.760	449.022
6.765	451.814
6.770	454.788
6.775	457.650
6.780	459.580
6.785	462.153
6.790	460.897
6.795	460.405
6.800	462.286
6.805	463.496
6.810	465.212
6.815	466.168
6.820	466.631
6.825	468.482
6.830	469.843
6.835	468.481
6.840	470.011
6.845	469.083
6.850	469.061
6.855	467.851
6.860	469.233
6.865	471.372
6.870	469.772
6.875	466.662
6.880	469.048
6.885	471.386
6.890	472.407
6.895	469.669
6.900	469.032
6.905	468.838
6.910	470.004
6.915	473.121
6.920	473.838
6.925	474.294
6.930	471.817
6.935	469.662
6.940	471.256
6.945	470.712
6.950	470.058
6.955	468.774
6.960	469.189
6.965	470.994
6.970	471.819
6.975	472.335
6.980	470.867
6.985	471.067
6.990	468.737
6.995	466.992
7.000	470.048
7.005	472.424
7.010	475.106
7.015	473.773
7.020	476.685
7.025	475.133
7.030	475.892
7.035	478.862
7.040	476.780
7.045	478.457
7.050	479.212
7.055	479.312
7.060	478.506
7.065	479.277
7.070	480.537
7.075	480.051
7.080	480.916
7.085	479.208
7.090	476.556
7.095	477.823
7.100	479.469
7.105	480.152
7.110	483.271
7.115	481.771
7.120	481.489
7.125	481.650
7.130	479.174
7.135	478.597
7.140	479.953
7.145	477.878
7.150	478.219
7.155	479.263
7.160	481.977
7.165	485.008
7.170	482.458
7.175	484.389
7.180	486.639
7.185	484.753
7.190	485.745
7.195	488.636
7.200	489.735
7.205	492.320
7.210	495.383
7.215	494.508
7.220	492.451
7.225	492.194
7.230	495.294
7.235	495.073
7.240	493.581
7.245	492.709
7.250	491.235
7.255	493.732
7.260	490.761
7.265	488.439
7.270	489.492
7.275	489.731
7.280	490.466
7.285	491.362
7.290	489.715
7.295	489.346
7.300	488.535
7.305	485.424
7.310	483.213
7.315	481.057
7.320	481.454
7.325	478.946
7.330	481.726
7.335	484.710
7.340	483.004
7.345	482.209
7.350	482.706
7.355	482.226
7.360	480.282
7.365	482.422
7.370	485.479
7.375	484.692
7.380	484.057
7.385	483.190
7.390	484.693
7.395	482.000
7.400	480.287
7.405	478.388
7.410	476.934
7.415	477.094
7.420	474.846
7.425	477.365
7.430	479.195
7.435	480.571
7.440	479.368
7.445	479.633
7.450	480.115
7.455	479.812
7.460	477.640
7.465	476.869
7.470	477.719
7.475	478.792
7.480	477.063
7.485	475.120
7.490	473.657
7.495	471.881
7.500	474.806
7.505	471.973
7.510	469.145
7.515	470.033
7.520	470.499
7.525	472.182
7.530	475.251
7.535	475.431
7.540	474.820
7.545	474.334
7.550	473.976
7.555	472.485
7.560	469.666
7.565	467.707
7.570	467.036
7.575	467.930
7.580	467.519
7.585	467.587
7.590	467.300
7.595	466.853
7.600	467.189
7.605	467.039
7.610	467.408
7.615	469.679
7.620	470.968
7.625	470.486
7.630	471.373
7.635	470.682
7.640	468.390
7.645	469.116
7.650	471.592
7.655	471.046
7.660	470.317
7.665	468.236
7.670	465.159
7.675	462.614
7.680	460.280
7.685	457.920
7.690	459.478
7.695	456.554
7.700	456.850
7.705	454.541
7.710	451.964
7.715	449.917
7.720	452.103
7.725	452.647
7.730	453.497
7.735	452.401
7.740	451.018
7.745	449.883
7.750	451.001
7.755	449.353
7.760	451.997
7.765	450.213
7.770	447.188
7.775	446.650
7.780	445.711
7.785	448.343
7.790	446.630
7.795	447.862
7.800	449.855
7.805	447.362
7.810	449.375
7.815	449.020
7.820	450.072
7.825	450.125
7.830	452.875
7.835	454.653
7.840	451.922
7.845	452.855
7.850	451.002
7.855	453.618
7.860	453.218
7.865	450.521
7.870	452.006
7.875	454.341
7.880	456.663
7.885	458.353
7.890	460.576
7.895	458.878
7.900	457.109
7.905	456.045
7.910	459.111
7.915	457.511
7.920	459.585
7.925	458.084
7.930	459.086
7.935	459.843
7.940	462.971
7.945	463.257
7.950	462.803
7.955	463.191
7.960	463.213
7.965	461.497
7.970	460.200
7.975	462.285
7.980	460.873
7.985	458.588
7.990	456.391
7.995	457.627
8.000	456.898
8.005	458.031
8.010	458.038
8.015	455.053
8.020	454.963
8.025	453.379
8.030	451.989
8.035	454.274
8.040	456.584
8.045	459.454
8.050	460.135
8.055	457.112
8.060	458.423
8.065	460.227
8.070	459.664
8.075	462.544
8.080	461.383
8.085	462.943
8.090	461.604
8.095	461.681
8.100	461.903
8.105	462.842
8.110	459.717
8.115	462.346
8.120	460.934
8.125	460.082
8.130	460.928
8.135	459.304
8.140	461.878
8.145	459.081
8.150	456.811
8.155	457.825
8.160	458.768
8.165	459.529
8.170	459.933
8.175	462.418
8.180	463.379
8.185	464.715
8.190	464.578
8.194	461.827
8.199	458.758
8.204	459.554
8.209	462.329
8.214	462.532
8.219	464.618
8.224	463.771
8.229	464.802
8.234	464.874
8.239	467.793
8.244	470.244
8.249	468.052
8.254	465.517
8.259	463.439
8.264	462.446
8.269	462.262
8.274	462.712
8.279	460.124
8.284	461.049
8.289	459.325
8.294	459.336
8.299	458.177
8.304	460.350
8.309	459.336
8.314	458.333
8.319	461.332
8.324	463.966
8.329	461.024
8.334	461.768
8.339	460.422
8.344	458.561
8.349	456.738
8.354	454.598
8.359	457.079
8.364	459.903
8.369	458.191
8.374	458.519
8.379	460.185
8.384	459.271
8.389	456.769
8.394	458.409
8.399	458.323
8.404	456.594
8.409	454.864
8.414	452.228
8.419	454.403
8.424	454.742
8.429	457.742
8.434	456.302
8.439	458.733
8.444	460.154
8.449	458.109
8.454	457.147
8.459	458.123
8.464	460.624
8.469	460.912
8.474	462.288
8.479	461.546
8.484	464.530
8.489	466.356
8.494	468.098
8.499	467.089
8.504	464.095
8.509	466.192
8.514	468.422
8.519	470.804
8.524	473.913
8.529	476.734
8.534	473.960
8.539	473.777
8.544	472.718
8.549	472.888
8.554	471.182
8.559	472.804
8.564	475.523
8.569	474.857
8.574	476.477
8.579	477.678
8.584	477.085
8.589	476.478
8.594	478.754
8.599	480.090
8.604	482.036
8.609	480.162
8.614	479.484
8.619	482.565
8.624	483.536
8.629	482.009
8.634	481.423
8.639	483.553
8.644	480.951
8.649	478.166
8.654	475.054
8.659	474.274
8.664	475.090
8.669	477.599
8.674	478.306
8.679	481.226
8.684	480.548
8.689	480.548
8.694	478.897
8.699	479.893
8.704	481.297
8.709	481.555
8.714	479.527
8.719	477.156
8.724	476.167
8.729	474.024
8.734	472.783
8.739	473.629
8.744	470.903
8.749	472.036
8.754	474.737
8.759	475.310
8.764	473.221
8.769	470.439
8.774	467.788
8.779	466.831
8.784	467.545
8.789	469.759
8.794	472.139
8.799	475.063
8.804	477.766
8.809	475.715
8.814	472.685
8.819	475.534
8.824	472.771
8.829	473.010
8.834	473.471
8.839	470.874
8.844	468.688
8.849	466.014
8.854	466.991
8.859	467.534
8.864	465.556
8.869	465.157
8.874	464.675
8.879	467.303
8.884	465.359
8.889	467.881
8.894	470.011
8.899	470.578
8.904	471.807
8.909	469.018
8.914	471.368
8.919	469.784
8.924	470.889
8.929	470.967
8.934	470.170
8.939	469.621
8.944	470.121
8.949	468.432
8.954	466.960
8.959	466.707
8.964	465.242
8.969	465.028
8.974	467.957
8.979	467.009
8.984	468.426
8.989	466.675
8.994	464.799
8.999	462.163
9.004	463.623
9.009	464.482
9.014	462.596
9.019	463.623
9.024	461.106
9.029	459.600
9.034	457.706
9.039	457.614
9.044	457.242
9.049	457.407
9.054	458.994
9.059	459.754
9.064	461.950
9.069	463.034
9.074	460.671
9.079	463.031
9.084	465.740
9.089	462.749
9.094	464.593
9.099	461.496
9.104	461.590
9.109	464.223
9.114	463.980
9.119	465.180
9.124	467.522
9.129	466.669
9.134	468.278
9.139	466.860
9.144	467.957
9.149	466.384
9.154	465.650
9.159	463.910
9.164	466.584
9.169	464.391
9.174	466.746
9.179	465.054
9.184	465.670
9.189	468.631
9.194	467.825
9.199	464.881
9.204	466.481
9.209	469.496
9.214	467.379
9.219	466.709
9.224	468.150
9.229	465.890
9.234	467.819
9.239	469.450
9.244	470.093
9.249	471.039
9.254	472.466
9.259	471.474
9.264	469.405
9.269	466.434
9.274	463.781
9.279	462.651
9.284	461.615
9.289	462.077
9.294	464.700
9.299	464.300
9.304	463.210
9.309	460.901
9.314	461.002
9.319	461.828
9.324	462.399
9.329	459.461
9.334	462.571
9.339	462.218
9.344	461.272
9.349	459.717
9.354	462.755
9.359	463.754
9.364	463.177
9.369	463.442
9.374	462.052
9.379	458.981
9.384	457.347
9.389	460.355
9.394	459.143
9.399	457.820
9.404	460.494
9.409	459.391
9.414	456.686
9.419	456.965
9.424	457.014
9.429	453.989
9.434	452.236
9.439	454.521
9.444	455.306
9.449	453.165
9.454	455.185
9.459	453.802
9.464	454.248
9.469	453.396
9.474	455.406
9.479	453.026
9.484	451.744
9.489	452.057
9.494	449.223
9.499	448.512
9.504	449.985
9.509	452.582
9.514	450.592
9.519	453.416
9.524	453.424
9.529	451.274
9.534	448.891
9.539	450.287
9.544	452.459
9.549	455.049
9.554	453.577
9.559	451.055
9.564	448.253
9.569	446.751
9.574	444.918
9.579	445.586
9.584	444.217
9.589	445.367
9.594	448.296
9.599	448.620
9.604	449.690
9.609	451.070
9.614	451.963
9.619	451.442
9.624	453.028
9.629	455.370
9.634	455.908
9.639	455.042
9.644	455.151
9.649	452.740
9.654	451.326
9.659	450.122
9.664	448.446
9.669	448.729
9.674	450.048
9.679	451.926
9.684	449.907
9.689	449.454
9.694	446.602
9.699	445.072
9.704	447.227
9.709	444.739
9.714	441.665
9.719	440.982
9.724	439.849
9.729	440.911
9.734	440.710
9.739	439.988
9.744	442.539
9.749	443.869
9.754	441.719
9.759	438.625
9.764	438.836
9.769	436.864
9.774	437.664
9.779	437.577
9.784	437.851
9.789	440.182
9.794	442.669
9.799	442.432
9.804	442.572
9.809	443.949
9.814	445.460
9.819	442.959
9.824	444.645
9.829	443.547
9.834	443.705
9.839	445.893
9.844	446.952
9.849	447.550
9.854	445.930
9.859	443.637
9.864	443.809
9.869	441.980
9.874	443.186
9.879	443.929
9.884	445.790
9.889	447.134
9.894	446.217
9.899	444.150
9.904	442.379
9.909	442.380
9.914	444.816
9.919	446.797
9.924	445.847
9.929	448.029
9.934	449.387
9.939	446.411
9.944	445.719
9.949	447.075
9.954	444.059
9.959	441.518
9.964	440.579
9.969	438.613
9.974	437.165
9.979	437.095
9.984	434.817
9.989	437.402
9.994	434.801
[truncated: 1 more rows]
