# Supplementary material for: Chemometric Analysis of a Ternary Mixture of Caffeine, Quinic Acid, and Nicotinic Acid by Terahertz Spectroscopy
Source: ACS Omega. 2022 Sep 27;7(40):35783–91. doi: 10.1021/acsomega.2c03808 (PMC9558605; doi:10.1021/acsomega.2c03808)
Supplement: Supplementary file 2 — ao2c03808_si_002.zip [file ao2c03808_si_002.zip › data_and_codes/extended_data/id0-48_run001/fdp-10-7.csv]

0.000	-0.000
0.005	0.417
0.010	0.286
0.015	-0.607
0.020	0.132
0.025	0.925
0.030	0.444
0.035	-0.538
0.040	-0.024
0.045	0.756
0.050	3.165
0.055	2.170
0.060	2.825
0.065	3.879
0.070	4.023
0.075	4.943
0.080	5.053
0.085	4.067
0.090	2.082
0.095	2.298
0.100	3.644
0.105	5.433
0.110	4.790
0.115	4.961
0.120	5.821
0.125	6.680
0.130	7.755
0.135	8.176
0.140	7.826
0.145	8.119
0.150	8.297
0.155	8.487
0.160	8.511
0.165	8.705
0.170	9.014
0.175	9.365
0.180	9.383
0.185	9.553
0.190	9.949
0.195	10.064
0.200	10.322
0.205	10.607
0.210	10.813
0.215	11.102
0.220	11.371
0.225	11.869
0.230	12.036
0.235	12.051
0.240	12.195
0.245	12.558
0.250	12.637
0.255	12.900
0.260	13.136
0.265	13.421
0.270	13.748
0.275	13.746
0.280	13.984
0.285	14.286
0.290	14.507
0.295	14.692
0.300	15.108
0.305	15.190
0.310	15.285
0.315	15.488
0.320	15.767
0.325	16.042
0.330	16.177
0.335	16.348
0.340	16.581
0.345	16.893
0.350	17.016
0.355	17.296
0.360	17.534
0.365	17.757
0.370	17.909
0.375	18.121
0.380	18.307
0.385	18.557
0.390	18.793
0.395	19.015
0.400	19.251
0.405	19.398
0.410	19.560
0.415	19.760
0.420	20.036
0.425	20.197
0.430	20.415
0.435	20.682
0.440	20.876
0.445	20.968
0.450	21.209
0.455	21.475
0.460	21.663
0.465	21.886
0.470	22.052
0.475	22.307
0.480	22.540
0.485	22.728
0.490	22.912
0.495	23.182
0.500	23.383
0.505	23.545
0.510	23.765
0.515	24.046
0.520	24.277
0.525	24.429
0.530	24.668
0.535	24.915
0.540	25.207
0.545	25.487
0.550	25.900
0.555	25.182
0.560	25.352
0.565	25.673
0.570	25.993
0.575	26.266
0.580	26.482
0.585	26.687
0.590	26.956
0.595	27.195
0.600	27.419
0.605	27.632
0.610	27.839
0.615	28.074
0.620	28.239
0.625	28.431
0.630	28.671
0.635	28.915
0.640	29.067
0.645	29.284
0.650	29.523
0.655	29.699
0.660	29.917
0.665	30.124
0.670	30.326
0.675	30.539
0.680	30.737
0.685	30.930
0.690	31.182
0.695	31.359
0.700	31.567
0.705	31.819
0.710	32.019
0.715	32.218
0.720	32.457
0.725	32.676
0.730	32.903
0.735	33.126
0.740	33.392
0.745	33.770
0.750	33.372
0.755	33.460
0.760	33.792
0.765	34.039
0.770	34.251
0.775	34.487
0.780	34.714
0.785	34.934
0.790	35.117
0.795	35.320
0.800	35.573
0.805	35.757
0.810	35.942
0.815	36.175
0.820	36.386
0.825	36.569
0.830	36.780
0.835	36.969
0.840	37.195
0.845	37.409
0.850	37.563
0.855	37.777
0.860	38.018
0.865	38.184
0.870	38.396
0.875	38.613
0.880	38.815
0.885	39.013
0.890	39.220
0.895	39.438
0.900	39.663
0.905	39.838
0.910	40.068
0.915	40.288
0.920	40.469
0.925	40.670
0.930	40.910
0.935	41.135
0.940	41.321
0.945	41.521
0.950	41.740
0.955	41.985
0.960	42.168
0.965	42.411
0.970	42.643
0.975	42.873
0.980	43.171
0.985	43.169
0.990	43.145
0.995	43.423
1.000	43.660
1.005	43.909
1.010	44.191
1.015	44.372
1.020	44.595
1.025	44.878
1.030	45.089
1.035	45.287
1.040	45.538
1.045	45.780
1.050	46.004
1.055	46.259
1.060	46.510
1.065	46.798
1.070	47.076
1.075	47.383
1.080	47.791
1.085	48.322
1.090	49.139
1.095	49.270
1.100	46.519
1.105	47.490
1.110	47.914
1.115	47.525
1.120	48.024
1.125	48.474
1.130	48.862
1.135	49.257
1.140	49.665
1.145	50.176
1.150	50.582
1.155	51.169
1.160	51.061
1.165	48.128
1.170	49.104
1.175	49.730
1.180	50.212
1.185	50.572
1.190	50.944
1.195	51.349
1.200	51.795
1.205	51.925
1.210	51.291
1.215	51.755
1.220	52.244
1.225	52.642
1.230	51.950
1.235	52.354
1.240	52.682
1.245	52.975
1.250	53.323
1.255	53.516
1.260	53.766
1.265	54.066
1.270	54.284
1.275	54.477
1.280	54.719
1.285	54.942
1.290	55.184
1.295	55.381
1.300	55.567
1.305	55.852
1.310	56.074
1.315	56.293
1.320	56.459
1.325	56.655
1.330	56.855
1.335	57.072
1.340	57.317
1.345	57.547
1.350	57.738
1.355	57.914
1.360	58.193
1.365	58.407
1.370	58.608
1.375	58.879
1.380	59.162
1.385	59.393
1.390	59.715
1.395	60.086
1.400	60.582
1.405	61.318
1.410	62.608
1.415	65.286
1.420	65.942
1.425	66.387
1.430	66.760
1.435	67.080
1.440	67.310
1.445	67.567
1.450	67.829
1.455	68.076
1.460	68.322
1.465	68.539
1.470	68.798
1.475	69.040
1.480	69.236
1.485	69.480
1.490	69.730
1.495	69.936
1.500	70.145
1.505	70.400
1.510	70.614
1.515	70.839
1.520	71.062
1.525	71.291
1.530	71.550
1.535	71.762
1.540	71.976
1.545	72.223
1.550	72.441
1.555	72.667
1.560	72.940
1.565	73.195
1.570	73.437
1.575	73.708
1.580	73.998
1.585	74.316
1.590	74.664
1.595	75.174
1.600	75.506
1.605	74.378
1.610	74.864
1.615	75.339
1.620	75.765
1.625	76.130
1.630	76.534
1.635	76.974
1.640	77.479
1.645	78.082
1.650	78.981
1.655	80.160
1.660	80.710
1.665	81.048
1.670	81.744
1.675	79.626
1.680	81.277
1.685	82.349
1.690	83.220
1.695	83.973
1.700	84.792
1.705	85.927
1.710	87.307
1.715	88.804
1.720	86.202
1.725	88.566
1.730	89.628
1.735	90.328
1.740	90.896
1.745	91.378
1.750	91.810
1.755	92.274
1.760	92.606
1.765	92.353
1.770	92.734
1.775	93.117
1.780	93.499
1.785	93.923
1.790	94.541
1.795	94.581
1.800	93.384
1.805	93.925
1.810	94.377
1.815	94.733
1.820	95.054
1.825	95.380
1.830	95.675
1.835	95.963
1.840	96.281
1.845	96.610
1.850	96.966
1.855	97.409
1.860	98.164
1.865	98.456
1.870	95.345
1.875	96.395
1.880	97.062
1.885	97.494
1.890	97.898
1.895	98.266
1.900	98.633
1.905	99.028
1.910	99.555
1.915	100.161
1.920	98.130
1.925	98.486
1.930	99.077
1.935	99.544
1.940	99.903
1.945	100.215
1.950	100.509
1.955	100.785
1.960	101.038
1.965	101.296
1.970	101.548
1.975	101.806
1.980	102.054
1.985	102.293
1.990	102.549
1.995	102.797
2.000	103.045
2.005	103.311
2.010	103.627
2.015	103.843
2.020	104.017
2.025	104.358
2.030	104.736
2.035	105.326
2.040	105.384
2.045	104.341
2.050	104.859
2.055	105.292
2.060	105.672
2.065	106.050
2.070	106.588
2.075	106.057
2.080	106.062
2.085	106.446
2.090	106.774
2.095	107.052
2.100	107.309
2.105	107.540
2.110	107.763
2.115	108.011
2.120	108.263
2.125	108.533
2.130	108.823
2.135	109.145
2.140	109.519
2.145	109.947
2.150	110.494
2.155	111.415
2.160	112.488
2.165	112.950
2.170	114.402
2.175	115.569
2.180	116.474
2.185	117.337
2.190	118.515
2.195	118.419
2.200	121.430
2.205	122.770
2.210	123.826
2.215	125.045
2.220	124.343
2.225	121.870
2.230	123.043
2.235	123.845
2.240	124.466
2.245	124.949
2.250	125.533
2.255	126.476
2.260	127.245
2.265	124.924
2.270	122.654
2.275	123.946
2.280	124.614
2.285	125.117
2.290	125.548
2.295	125.922
2.300	126.261
2.305	126.597
2.310	126.909
2.315	127.331
2.320	127.487
2.325	127.806
2.330	128.181
2.335	128.596
2.340	129.275
2.345	129.041
2.350	128.379
2.355	129.056
2.360	129.836
2.365	130.401
2.370	129.287
2.375	129.986
2.380	130.849
2.385	131.909
2.390	134.364
2.395	131.729
2.400	134.830
2.405	135.786
2.410	136.459
2.415	136.988
2.420	137.423
2.425	137.969
2.430	138.113
2.435	138.460
2.440	138.912
2.445	139.420
2.450	139.824
2.455	140.809
2.460	141.538
2.465	140.075
2.470	137.211
2.475	138.420
2.480	139.119
2.485	139.643
2.490	140.071
2.495	140.461
2.500	140.784
2.505	141.086
2.510	141.378
2.515	141.683
2.520	141.960
2.525	142.246
2.530	142.547
2.535	142.823
2.540	143.139
2.545	143.432
2.550	143.694
2.555	144.020
2.560	144.333
2.565	144.772
2.570	144.907
2.575	145.192
2.580	145.562
2.585	145.979
2.590	146.381
2.595	146.792
2.600	147.276
2.605	147.806
2.610	148.451
2.615	149.196
2.620	150.207
2.625	151.742
2.630	152.582
2.635	152.931
2.640	153.348
2.645	153.788
2.650	152.627
2.655	154.994
2.660	157.283
2.665	158.020
2.670	158.213
2.675	159.134
2.680	160.186
2.685	161.063
2.690	159.633
2.695	160.313
2.700	160.904
2.705	161.498
2.710	161.999
2.715	162.401
2.720	162.852
2.725	163.291
2.730	163.669
2.735	164.139
2.740	164.629
2.745	165.108
2.750	165.645
2.755	166.525
2.760	167.900
2.765	169.723
2.770	171.324
2.775	170.692
2.780	171.927
2.785	171.294
2.790	173.018
2.795	174.411
2.800	175.447
2.805	176.238
2.810	176.857
2.815	177.447
2.820	177.935
2.825	178.386
2.830	178.813
2.835	179.182
2.840	179.586
2.845	179.986
2.850	180.348
2.855	180.754
2.860	181.231
2.865	181.651
2.870	182.300
2.875	183.210
2.880	183.781
2.885	182.568
2.890	179.988
2.895	181.061
2.900	181.797
2.905	182.456
2.910	182.978
2.915	183.473
2.920	183.860
2.925	184.335
2.930	184.843
2.935	185.248
2.940	185.860
2.945	186.346
2.950	187.177
2.955	188.312
2.960	189.688
2.965	191.074
2.970	192.133
2.975	192.291
2.980	194.371
2.985	191.304
2.990	192.949
2.995	194.401
3.000	196.391
3.005	197.506
3.010	194.745
3.015	193.900
3.020	194.341
3.025	193.012
3.030	194.549
3.035	195.942
3.040	197.707
3.045	198.780
3.050	195.959
3.055	197.106
3.060	197.997
3.065	199.034
3.070	199.462
3.075	199.835
3.080	200.377
3.085	200.994
3.090	201.374
3.095	201.825
3.100	202.167
3.105	202.554
3.110	203.289
3.115	203.915
3.120	204.652
3.125	205.257
3.130	205.970
3.135	205.488
3.140	204.664
3.145	206.897
3.150	208.247
3.155	210.098
3.160	211.575
3.165	214.168
3.170	216.913
3.175	219.874
3.180	221.166
3.185	219.773
3.190	222.043
3.195	222.828
3.200	223.566
3.205	224.057
3.210	224.907
3.215	224.557
3.220	224.939
3.225	226.120
3.230	226.413
3.235	228.870
3.240	230.522
3.245	231.702
3.250	232.235
3.255	232.709
3.260	233.185
3.265	233.537
3.270	233.874
3.275	234.288
3.280	234.749
3.285	234.587
3.290	234.995
3.295	235.611
3.300	235.959
3.305	236.354
3.310	236.589
3.315	237.075
3.320	237.634
3.325	238.739
3.330	240.074
3.335	237.806
3.340	238.428
3.345	240.957
3.350	241.606
3.355	242.492
3.360	242.863
3.365	243.706
3.370	243.951
3.375	244.665
3.380	244.963
3.385	244.873
3.390	245.029
3.395	245.285
3.400	245.532
3.405	246.167
3.410	246.280
3.415	246.289
3.420	246.331
3.425	247.249
3.430	247.684
3.435	247.940
3.440	247.841
3.445	248.272
3.450	247.827
3.455	248.139
3.460	248.931
3.465	249.050
3.470	249.161
3.475	249.724
3.480	249.687
3.485	250.230
3.490	250.786
3.495	251.310
3.500	250.080
3.505	251.143
3.510	252.232
3.515	250.990
3.520	252.640
3.525	252.354
3.530	252.824
3.535	252.115
3.540	254.906
3.545	257.446
3.550	257.757
3.555	259.407
3.560	259.166
3.565	260.033
3.570	260.931
3.575	261.697
3.580	261.409
3.585	262.367
3.590	263.278
3.595	264.372
3.600	262.233
3.605	261.682
3.610	261.225
3.615	262.897
3.620	261.666
3.625	262.312
3.630	263.656
3.635	263.881
3.640	266.882
3.645	269.617
3.650	266.646
3.655	268.623
3.660	265.492
3.665	264.236
3.670	261.416
3.675	258.613
3.680	260.627
3.685	260.674
3.690	260.762
3.695	258.609
3.700	255.548
3.705	256.700
3.710	258.850
3.715	258.631
3.720	258.603
3.725	259.588
3.730	259.618
3.735	258.671
3.740	259.084
3.745	260.680
3.750	259.993
3.755	260.829
3.760	261.466
3.765	261.970
3.770	263.121
3.775	263.666
3.780	264.576
3.785	264.899
3.790	265.755
3.795	265.872
3.800	267.988
3.805	267.241
3.810	266.941
3.815	265.409
3.820	268.115
3.825	267.376
3.830	265.480
3.835	265.546
3.840	266.359
3.845	267.285
3.850	268.301
3.855	269.827
3.860	269.396
3.865	269.281
3.870	270.147
3.875	270.442
3.880	270.533
3.885	273.301
3.890	270.872
3.895	270.513
3.900	273.472
3.905	273.145
3.910	273.101
3.915	274.853
3.920	272.475
3.925	273.880
3.930	272.980
3.935	271.012
3.940	269.834
3.945	270.386
3.950	271.955
3.955	270.991
3.960	268.889
3.965	271.765
3.970	269.524
3.975	270.521
3.980	270.859
3.985	271.634
3.990	269.122
3.995	270.338
4.000	270.262
4.005	270.531
4.010	268.611
4.015	268.137
4.020	266.729
4.025	264.909
4.030	261.943
4.035	263.564
4.040	264.836
4.045	262.481
4.050	261.435
4.055	259.112
4.060	258.862
4.065	261.449
4.070	260.260
4.075	258.646
4.080	256.864
4.085	256.293
4.090	254.364
4.095	256.530
4.100	256.085
4.105	254.319
4.110	255.017
4.115	257.174
4.120	257.263
4.125	254.387
4.130	251.394
4.135	253.969
4.140	253.793
4.145	254.082
4.150	253.422
4.155	250.552
4.160	248.547
4.165	245.701
4.170	245.082
4.175	247.391
4.180	250.130
4.185	251.891
4.190	251.705
4.195	252.720
4.200	254.570
4.205	256.042
4.210	259.124
4.215	259.841
4.220	262.036
4.225	264.397
4.230	264.355
4.235	265.699
4.240	265.906
4.245	266.314
4.250	265.674
4.255	265.805
4.260	267.392
4.265	266.803
4.270	266.747
4.275	264.720
4.280	264.763
4.285	262.877
4.290	263.628
4.295	265.158
4.300	264.383
4.305	261.774
4.310	263.004
4.315	262.272
4.320	260.257
4.325	258.617
4.330	260.417
4.335	261.239
4.340	262.391
4.345	260.944
4.350	261.434
4.355	261.679
4.360	260.178
4.365	262.030
4.370	262.480
4.375	263.194
4.380	263.710
4.385	265.161
4.390	265.112
4.395	263.400
4.400	265.372
4.405	265.231
4.410	267.906
4.415	266.189
4.420	266.433
4.425	266.601
4.430	269.226
4.435	267.607
4.440	269.116
4.445	271.108
4.450	269.155
4.455	270.257
4.460	268.729
4.465	268.915
4.470	268.072
4.475	267.098
4.480	266.900
4.485	265.784
4.490	268.438
4.495	269.991
4.500	270.028
4.505	268.745
4.510	268.541
4.515	267.388
4.520	268.464
4.525	270.235
4.530	271.137
4.535	268.752
4.540	271.631
4.545	270.356
4.550	271.951
4.555	272.986
4.560	273.290
4.565	275.030
4.570	273.462
4.575	274.760
4.580	273.852
4.585	273.813
4.590	270.888
4.595	269.479
4.600	267.878
4.605	267.379
4.610	269.811
4.615	268.717
4.620	266.509
4.625	265.634
4.630	267.738
4.635	268.565
4.640	267.873
4.645	268.139
4.650	270.231
4.655	269.524
4.660	272.136
4.665	270.657
4.670	273.519
4.675	276.388
4.680	277.872
4.685	277.691
4.690	277.524
4.695	275.956
4.700	274.150
4.705	271.995
4.710	274.140
4.715	273.249
4.720	270.827
4.725	272.898
4.730	273.172
4.735	272.836
4.740	274.650
4.745	275.388
4.750	273.563
4.755	271.872
4.760	272.764
4.765	275.211
4.770	275.645
4.775	277.096
4.780	274.626
4.785	276.652
4.790	275.441
4.795	276.878
4.800	279.277
4.805	282.243
4.810	285.066
4.815	285.706
4.820	284.665
4.825	283.627
4.830	282.991
4.835	284.564
4.840	282.863
4.845	281.994
4.850	279.145
4.855	279.929
4.860	280.997
4.865	279.192
4.870	280.798
4.875	280.503
4.880	277.390
4.885	275.181
4.890	273.968
4.895	273.227
4.900	273.968
4.905	275.918
4.910	276.611
4.915	277.649
4.920	279.155
4.925	279.927
4.930	282.057
4.935	284.024
4.940	286.888
4.945	284.500
4.950	284.625
4.955	285.498
4.960	282.777
4.965	281.426
4.970	284.485
4.975	286.611
4.980	287.496
4.985	287.318
4.990	287.629
4.995	286.470
5.000	287.168
5.005	287.841
5.010	288.277
5.015	290.660
5.020	293.244
5.025	294.576
5.030	296.525
5.035	297.471
5.040	295.878
5.045	293.835
5.050	293.648
5.055	294.161
5.060	295.347
5.065	295.200
5.070	294.641
5.075	296.454
5.080	295.030
5.085	292.024
5.090	291.430
5.095	291.068
5.100	289.429
5.105	292.270
5.110	290.099
5.115	290.259
5.120	289.099
5.125	288.626
5.130	288.685
5.135	288.032
5.140	289.785
5.145	290.921
5.150	293.563
5.155	291.901
5.160	291.249
5.165	290.644
5.170	290.066
5.175	289.282
5.180	290.945
5.185	288.066
5.190	288.379
5.195	285.923
5.200	288.127
5.205	288.598
5.210	289.644
5.215	290.533
5.220	290.190
5.225	287.856
5.230	287.441
5.235	286.725
5.240	289.338
5.245	292.347
5.250	292.543
5.255	290.870
5.260	289.941
5.265	291.500
5.270	292.958
5.275	290.238
5.280	293.131
5.285	293.942
5.290	295.635
5.295	296.809
5.300	296.822
5.305	298.674
5.310	297.093
5.315	299.828
5.320	298.890
5.325	295.937
5.330	296.917
5.335	296.275
5.340	298.087
5.345	298.292
5.350	295.652
5.355	293.622
5.360	292.045
5.365	290.247
5.370	291.718
5.375	289.808
5.380	289.657
5.385	287.634
5.390	286.688
5.395	286.220
5.400	289.240
5.405	288.420
5.410	288.175
5.415	290.003
5.420	289.378
5.425	288.063
5.430	285.316
5.435	285.240
5.440	286.077
5.445	283.616
5.450	285.141
5.455	285.262
5.460	282.723
5.465	280.861
5.470	283.257
5.475	286.142
5.480	287.626
5.485	287.725
5.490	288.089
5.495	286.227
5.500	288.594
5.505	285.984
5.510	284.449
5.515	287.219
5.520	289.240
5.525	286.171
5.530	283.816
5.535	282.584
5.540	279.496
5.545	277.634
5.550	277.586
5.555	276.743
5.560	275.616
5.565	276.592
5.570	274.571
5.575	272.717
5.580	270.267
5.585	272.296
5.590	272.697
5.595	274.544
5.600	277.072
5.605	274.094
5.610	275.090
5.615	275.320
5.620	277.216
5.625	274.939
5.630	274.050
5.635	274.003
5.640	276.698
5.645	277.126
5.650	276.979
5.655	277.881
5.660	275.540
5.665	273.720
5.670	272.872
5.675	273.965
5.680	273.297
5.685	276.387
5.690	275.488
5.695	275.073
5.700	273.468
5.705	272.619
5.710	275.519
5.715	273.593
5.720	275.580
5.725	278.623
5.730	276.919
5.735	275.984
5.740	274.806
5.745	271.977
5.750	269.889
5.755	268.248
5.760	267.949
5.765	268.475
5.770	268.094
5.775	267.362
5.780	265.993
5.785	266.316
5.790	263.743
5.795	261.139
5.800	261.770
5.805	260.317
5.810	259.049
5.815	260.841
5.820	261.770
5.825	259.021
5.830	259.953
5.835	258.963
5.840	257.743
5.845	260.245
5.850	259.491
5.855	262.369
5.860	264.450
5.865	261.385
5.870	259.186
5.875	258.343
5.880	259.159
5.885	262.294
5.890	262.697
5.895	261.821
5.900	259.785
5.905	260.099
5.910	261.569
5.915	264.540
5.920	263.096
5.925	262.871
5.930	264.710
5.935	264.747
5.940	267.349
5.945	264.994
5.950	262.967
5.955	261.380
5.960	262.814
5.965	264.176
5.970	264.140
5.975	265.645
5.980	265.411
5.985	263.665
5.990	262.939
5.995	260.607
6.000	258.873
6.005	259.036
6.010	261.894
6.015	259.058
6.020	255.940
6.025	258.804
6.030	261.025
6.035	263.612
6.040	260.820
6.045	261.543
6.050	259.415
6.055	258.530
6.060	256.125
6.065	255.510
6.070	254.036
6.075	256.406
6.080	256.665
6.085	256.381
6.090	256.359
6.095	256.115
6.100	258.362
6.105	257.363
6.110	256.499
6.115	259.083
6.120	260.249
6.125	259.988
6.130	258.234
6.135	256.227
6.140	258.328
6.145	260.350
6.150	258.010
6.155	259.876
6.160	259.006
6.165	259.696
6.170	259.058
6.175	257.355
6.180	257.785
6.185	259.413
6.190	260.858
6.195	261.668
6.200	261.343
6.205	261.308
6.210	260.108
6.215	259.725
6.220	258.669
6.225	256.382
6.230	259.142
6.235	258.266
6.240	256.684
6.245	256.430
6.250	254.955
6.255	257.695
6.260	259.890
6.265	259.438
6.270	262.300
6.275	260.044
6.280	259.526
6.285	259.009
6.290	261.881
6.295	261.749
6.300	259.924
6.305	258.964
6.310	260.663
6.315	261.636
6.320	258.844
6.325	259.853
6.330	259.646
6.335	262.492
6.340	263.203
6.345	263.435
6.350	265.744
6.355	266.359
6.360	269.124
6.365	269.626
6.370	270.834
6.375	272.091
6.380	271.908
6.385	272.824
6.390	270.267
6.395	268.686
6.400	269.032
6.405	270.327
6.410	268.933
6.415	271.762
6.420	272.100
6.425	271.409
6.430	270.429
6.435	270.231
6.440	269.321
6.445	266.474
6.450	268.896
6.455	266.127
6.460	267.674
6.465	270.108
6.470	267.516
6.475	266.993
6.480	267.333
6.485	265.578
6.490	266.068
6.495	264.722
6.500	266.300
6.505	264.486
6.510	264.126
6.515	261.397
6.520	261.667
6.525	261.325
6.530	263.968
6.535	261.600
6.540	263.387
6.545	261.274
6.550	263.923
6.555	261.378
6.560	261.060
6.565	259.407
6.570	261.013
6.575	263.192
6.580	263.095
6.585	262.542
6.590	262.364
6.595	263.019
6.600	264.953
6.605	262.408
6.610	260.707
6.615	261.294
6.620	263.634
6.625	266.361
6.630	265.351
6.635	265.571
6.640	268.034
6.645	265.108
6.650	264.926
6.655	264.968
6.660	267.070
6.665	267.506
6.670	267.811
6.675	270.776
6.680	272.632
6.685	273.727
6.690	270.785
6.695	272.109
6.700	269.259
6.705	269.104
6.710	270.922
6.715	270.529
6.720	269.581
6.725	267.851
6.730	265.759
6.735	264.488
6.740	262.081
6.745	260.527
6.750	257.963
6.755	257.005
6.760	255.556
6.765	255.274
6.770	256.493
6.775	255.442
6.780	253.268
6.785	251.818
6.790	249.362
6.795	249.445
6.800	250.274
6.805	252.253
6.810	252.743
6.815	253.825
6.820	255.854
6.825	254.561
6.830	254.626
6.835	257.394
6.840	256.852
6.845	259.689
6.850	260.953
6.855	258.344
6.860	261.340
6.865	259.958
6.870	259.705
6.875	256.820
6.880	256.962
6.885	254.668
6.890	257.183
6.895	259.864
6.900	257.933
6.905	260.403
6.910	260.266
6.915	259.499
6.920	257.237
6.925	254.865
6.930	256.316
6.935	258.932
6.940	259.655
6.945	262.721
6.950	260.102
6.955	258.584
6.960	256.559
6.965	253.990
6.970	252.036
6.975	251.261
6.980	248.262
6.985	248.115
6.990	246.514
6.995	247.072
7.000	244.809
7.005	244.802
7.010	242.995
7.015	242.113
7.020	243.683
7.025	242.295
7.030	245.106
7.035	242.574
7.040	243.667
7.045	243.909
7.050	243.725
7.055	243.048
7.060	242.789
7.065	244.203
7.070	242.273
7.075	244.234
7.080	245.955
7.085	242.868
7.090	241.946
7.095	239.621
7.100	242.028
7.105	242.016
7.110	241.660
7.115	239.758
7.120	240.995
7.125	243.011
7.130	243.150
7.135	246.049
7.140	247.780
7.145	245.136
7.150	247.432
7.155	244.749
7.160	246.957
7.165	247.770
7.170	247.671
7.175	245.222
7.180	245.018
7.185	245.221
7.190	245.513
7.195	246.534
7.200	244.874
7.205	243.885
7.210	245.426
7.215	242.663
7.220	244.148
7.225	244.862
7.230	243.117
7.235	245.823
7.240	245.575
7.245	247.236
7.250	249.726
7.255	252.172
7.260	249.488
7.265	251.135
7.270	252.650
7.275	252.839
7.280	254.426
7.285	251.431
7.290	251.816
7.295	253.513
7.300	251.675
7.305	253.002
7.310	250.328
7.315	251.278
7.320	254.199
7.325	256.494
7.330	258.734
7.335	259.271
7.340	261.975
7.345	260.235
7.350	258.726
7.355	259.719
7.360	261.969
7.365	261.303
7.370	260.262
7.375	258.316
7.380	259.860
7.385	259.599
7.390	259.819
7.395	256.839
7.400	257.363
7.405	254.512
7.410	251.530
7.415	250.331
7.420	248.159
7.425	248.777
7.430	245.698
7.435	246.155
7.440	249.097
7.445	249.786
7.450	249.884
7.455	248.146
7.460	247.848
7.465	247.683
7.470	247.643
7.475	246.823
7.480	249.063
7.485	251.176
7.490	251.407
7.495	253.311
7.500	253.604
7.505	256.235
7.510	259.110
7.515	260.202
7.520	262.985
7.525	262.156
7.530	259.176
7.535	261.646
7.540	261.765
7.545	263.570
7.550	260.548
7.555	263.334
7.560	262.363
7.565	262.855
7.570	261.390
7.575	262.994
7.580	259.858
7.585	257.387
7.590	259.716
7.595	258.376
7.600	257.239
7.605	257.995
7.610	258.761
7.615	259.782
7.620	260.461
7.625	261.938
7.630	260.840
7.635	260.692
7.640	260.906
7.645	262.711
7.650	262.215
7.655	263.321
7.660	262.625
7.665	265.111
7.670	264.892
7.675	267.149
7.680	267.753
7.685	267.810
7.690	266.034
7.695	265.225
7.700	268.152
7.705	268.672
7.710	267.195
7.715	266.507
7.720	264.842
7.725	261.733
7.730	263.821
7.735	263.847
7.740	261.167
7.745	259.393
7.750	257.224
7.755	255.687
7.760	258.167
7.765	257.151
7.770	257.154
7.775	258.009
7.780	260.769
7.785	259.219
7.790	258.115
7.795	255.109
7.800	256.999
7.805	259.517
7.810	256.860
7.815	259.863
7.820	261.441
7.825	258.818
7.830	259.170
7.835	261.163
7.840	258.699
7.845	255.608
7.850	257.148
7.855	258.964
7.860	256.275
7.865	255.148
7.870	252.898
7.875	249.925
7.880	251.472
7.885	253.052
7.890	254.392
7.895	256.952
7.900	258.574
7.905	257.590
7.910	257.235
7.915	260.222
7.920	260.726
7.925	259.427
7.930	259.299
7.935	256.399
7.940	255.847
7.945	257.335
7.950	256.711
7.955	255.020
7.960	253.561
7.965	251.343
7.970	250.307
7.975	247.506
7.980	249.331
7.985	249.087
7.990	248.172
7.995	247.195
8.000	247.651
8.005	247.763
8.010	249.782
8.015	248.616
8.020	246.598
8.025	243.616
8.030	244.413
8.035	244.591
8.040	245.057
8.045	242.921
8.050	244.590
8.055	241.581
8.060	239.319
8.065	236.855
8.070	237.134
8.075	236.485
8.080	238.927
8.085	237.942
8.090	240.074
8.095	241.980
8.100	244.871
8.105	241.737
8.110	242.485
8.115	242.294
8.120	240.920
8.125	237.976
8.130	238.596
8.135	238.195
8.140	239.197
8.145	239.126
8.150	240.595
8.155	243.676
8.160	246.108
8.165	245.105
8.170	242.028
8.175	242.780
8.180	240.955
8.185	241.133
8.190	238.667
8.194	236.809
8.199	237.622
8.204	236.959
8.209	234.129
8.214	231.716
8.219	233.595
8.224	232.913
8.229	234.197
8.234	236.161
8.239	235.189
8.244	235.648
8.249	235.576
8.254	233.493
8.259	232.361
8.264	233.455
8.269	233.188
8.274	231.043
8.279	234.115
8.284	233.518
8.289	235.977
8.294	236.304
8.299	238.566
8.304	238.978
8.309	238.094
8.314	235.511
8.319	236.488
8.324	238.274
8.329	236.155
8.334	233.733
8.339	230.827
8.344	232.302
8.349	232.884
8.354	234.521
8.359	232.128
8.364	234.060
8.369	233.956
8.374	231.375
8.379	229.250
8.384	231.189
8.389	231.458
8.394	233.019
8.399	232.410
8.404	230.830
8.409	231.031
8.414	233.474
8.419	230.340
8.424	231.933
8.429	234.464
8.434	235.695
8.439	235.874
8.444	233.249
8.449	233.612
8.454	235.352
8.459	236.225
8.464	237.210
8.469	238.034
8.474	240.809
8.479	240.472
8.484	241.230
8.489	240.931
8.494	242.645
8.499	240.706
8.504	239.023
8.509	238.687
8.514	241.604
8.519	241.956
8.524	240.160
8.529	239.044
8.534	242.028
8.539	245.103
8.544	242.102
8.549	243.214
8.554	240.500
8.559	240.589
8.564	239.826
8.569	238.808
8.574	237.361
8.579	236.054
8.584	236.913
8.589	238.550
8.594	238.251
8.599	240.259
8.604	237.320
8.609	239.742
8.614	241.040
8.619	240.536
8.624	239.787
8.629	241.875
8.634	238.744
8.639	239.660
8.644	242.280
8.649	239.698
8.654	238.022
8.659	237.535
8.664	238.508
8.669	239.910
8.674	242.245
8.679	240.266
8.684	241.677
8.689	239.190
8.694	236.621
8.699	234.759
8.704	236.116
8.709	238.197
8.714	235.894
8.719	233.773
8.724	235.215
8.729	235.739
8.734	237.787
8.739	236.253
8.744	236.478
8.749	235.742
8.754	234.590
8.759	234.793
8.764	233.892
8.769	230.922
8.774	233.661
8.779	232.435
8.784	231.663
8.789	228.837
8.794	225.840
8.799	227.510
8.804	224.972
8.809	223.160
8.814	223.483
8.819	226.230
8.824	228.528
8.829	230.262
8.834	228.476
8.839	227.566
8.844	230.245
8.849	231.001
8.854	233.192
8.859	235.424
8.864	235.917
8.869	233.513
8.874	232.769
8.879	234.837
8.884	232.573
8.889	233.939
8.894	233.453
8.899	234.166
8.904	235.551
8.909	235.886
8.914	233.552
8.919	234.991
8.924	231.996
8.929	229.890
8.934	228.146
8.939	230.803
8.944	231.845
8.949	232.623
8.954	232.205
8.959	233.251
8.964	235.919
8.969	232.997
8.974	230.897
8.979	229.691
8.984	231.835
8.989	230.904
8.994	230.865
8.999	232.875
9.004	235.476
9.009	237.979
9.014	236.722
9.019	234.830
9.024	235.333
9.029	233.183
9.034	236.199
9.039	236.389
9.044	233.704
9.049	234.697
9.054	234.814
9.059	234.981
9.064	236.632
9.069	239.384
9.074	241.935
9.079	243.975
9.084	243.440
9.089	244.775
9.094	243.391
9.099	242.281
9.104	242.908
9.109	245.629
9.114	246.915
9.119	244.593
9.124	241.963
9.129	244.929
9.134	248.029
9.139	244.949
9.144	246.432
9.149	248.583
9.154	250.815
9.159	250.357
9.164	250.508
9.169	248.573
9.174	250.394
9.179	250.707
9.184	249.646
9.189	250.713
9.194	251.871
9.199	252.243
9.204	249.722
9.209	251.355
9.214	251.567
9.219	249.817
9.224	252.053
9.229	250.477
9.234	253.047
9.239	254.202
9.244	256.736
9.249	254.357
9.254	251.989
9.259	252.971
9.264	254.376
9.269	251.344
9.274	249.539
9.279	251.542
9.284	250.821
9.289	250.339
9.294	252.182
9.299	254.896
9.304	254.762
9.309	256.240
9.314	258.599
9.319	260.365
9.324	258.651
9.329	258.277
9.334	256.124
9.339	257.946
9.344	258.897
9.349	260.202
9.354	262.384
9.359	262.227
9.364	263.437
9.369	265.585
9.374	265.342
9.379	265.067
9.384	262.717
9.389	263.320
9.394	266.263
9.399	269.186
9.404	271.742
9.409	272.189
9.414	270.290
9.419	268.099
9.424	267.711
9.429	265.086
9.434	268.073
9.439	268.613
9.444	270.399
9.449	270.516
9.454	268.669
9.459	265.775
9.464	268.037
9.469	266.869
9.474	266.901
9.479	268.183
9.484	271.167
9.489	272.856
9.494	270.376
9.499	271.046
9.504	268.090
9.509	269.059
9.514	270.557
9.519	269.560
9.524	266.445
9.529	264.829
9.534	262.864
9.539	262.310
9.544	263.025
9.549	263.755
9.554	264.071
9.559	265.194
9.564	267.012
9.569	267.367
9.574	264.819
9.579	262.272
9.584	264.031
9.589	261.448
9.594	260.657
9.599	261.012
9.604	259.827
9.609	260.959
9.614	264.027
9.619	265.813
9.624	264.176
9.629	264.333
9.634	262.282
9.639	264.388
9.644	265.023
9.649	263.547
9.654	260.748
9.659	259.681
9.664	256.823
9.669	254.296
9.674	256.061
9.679	255.284
9.684	253.639
9.689	253.627
9.694	254.201
9.699	256.456
9.704	259.343
9.709	260.482
9.714	262.136
9.719	259.670
9.724	259.184
9.729	256.518
9.734	255.412
9.739	257.989
9.744	254.974
9.749	253.549
9.754	254.330
9.759	255.062
9.764	256.590
9.769	253.594
9.774	252.010
9.779	254.100
9.784	251.268
9.789	254.003
9.794	254.976
9.799	252.539
9.804	253.766
9.809	254.870
9.814	254.426
9.819	254.163
9.824	257.085
9.829	258.610
9.834	257.063
9.839	259.683
9.844	257.730
9.849	260.274
9.854	261.530
9.859	260.656
9.864	262.843
9.869	265.044
9.874	265.296
9.879	264.360
9.884	262.224
9.889	259.252
9.894	258.785
9.899	261.801
9.904	263.794
9.909	263.753
9.914	262.845
9.919	264.734
9.924	262.853
9.929	262.356
9.934	264.517
9.939	263.212
9.944	260.394
9.949	257.307
9.954	256.251
9.959	259.229
9.964	261.333
9.969	264.292
9.974	267.070
9.979	265.276
9.984	262.950
9.989	265.476
9.994	263.238
[truncated: 1 more rows]
