# Supplementary material for: Chemometric Analysis of a Ternary Mixture of Caffeine, Quinic Acid, and Nicotinic Acid by Terahertz Spectroscopy
Source: ACS Omega. 2022 Sep 27;7(40):35783–91. doi: 10.1021/acsomega.2c03808 (PMC9558605; doi:10.1021/acsomega.2c03808)
Supplement: Supplementary file 2 — ao2c03808_si_002.zip [file ao2c03808_si_002.zip › data_and_codes/extended_data/id0-48_run001/fdp-10-8.csv]

0.000	-0.000
0.005	0.601
0.010	0.460
0.015	-0.225
0.020	0.115
0.025	0.589
0.030	0.402
0.035	-0.290
0.040	0.107
0.045	0.710
0.050	3.382
0.055	1.984
0.060	1.395
0.065	3.723
0.070	3.910
0.075	5.017
0.080	5.137
0.085	8.017
0.090	8.386
0.095	9.448
0.100	10.412
0.105	11.450
0.110	10.851
0.115	10.941
0.120	11.581
0.125	12.431
0.130	13.602
0.135	13.871
0.140	13.400
0.145	13.421
0.150	13.363
0.155	13.395
0.160	13.324
0.165	13.570
0.170	13.966
0.175	14.268
0.180	14.348
0.185	14.636
0.190	14.980
0.195	15.037
0.200	15.235
0.205	15.497
0.210	15.620
0.215	15.792
0.220	15.993
0.225	16.413
0.230	16.504
0.235	16.428
0.240	16.588
0.245	16.930
0.250	16.977
0.255	17.242
0.260	17.482
0.265	17.717
0.270	17.982
0.275	17.937
0.280	18.130
0.285	18.378
0.290	18.540
0.295	18.667
0.300	19.047
0.305	19.087
0.310	19.152
0.315	19.313
0.320	19.544
0.325	19.795
0.330	19.902
0.335	20.038
0.340	20.223
0.345	20.475
0.350	20.549
0.355	20.777
0.360	20.959
0.365	21.123
0.370	21.229
0.375	21.399
0.380	21.545
0.385	21.751
0.390	21.946
0.395	22.128
0.400	22.329
0.405	22.441
0.410	22.570
0.415	22.737
0.420	22.971
0.425	23.093
0.430	23.272
0.435	23.500
0.440	23.642
0.445	23.689
0.450	23.883
0.455	24.103
0.460	24.241
0.465	24.414
0.470	24.531
0.475	24.739
0.480	24.927
0.485	25.062
0.490	25.215
0.495	25.439
0.500	25.602
0.505	25.727
0.510	25.912
0.515	26.156
0.520	26.353
0.525	26.472
0.530	26.670
0.535	26.879
0.540	27.130
0.545	27.371
0.550	27.742
0.555	26.979
0.560	27.092
0.565	27.374
0.570	27.648
0.575	27.866
0.580	28.039
0.585	28.197
0.590	28.416
0.595	28.616
0.600	28.794
0.605	28.967
0.610	29.135
0.615	29.334
0.620	29.459
0.625	29.623
0.630	29.828
0.635	30.035
0.640	30.158
0.645	30.336
0.650	30.541
0.655	30.681
0.660	30.857
0.665	31.019
0.670	31.185
0.675	31.344
0.680	31.500
0.685	31.649
0.690	31.847
0.695	31.977
0.700	32.141
0.705	32.349
0.710	32.498
0.715	32.662
0.720	32.856
0.725	33.038
0.730	33.227
0.735	33.414
0.740	33.645
0.745	33.991
0.750	33.555
0.755	33.609
0.760	33.910
0.765	34.118
0.770	34.294
0.775	34.490
0.780	34.679
0.785	34.854
0.790	34.995
0.795	35.151
0.800	35.361
0.805	35.496
0.810	35.634
0.815	35.819
0.820	35.985
0.825	36.126
0.830	36.287
0.835	36.441
0.840	36.626
0.845	36.800
0.850	36.918
0.855	37.101
0.860	37.302
0.865	37.438
0.870	37.611
0.875	37.793
0.880	37.965
0.885	38.119
0.890	38.286
0.895	38.465
0.900	38.645
0.905	38.769
0.910	38.955
0.915	39.121
0.920	39.256
0.925	39.404
0.930	39.597
0.935	39.773
0.940	39.913
0.945	40.070
0.950	40.247
0.955	40.450
0.960	40.596
0.965	40.802
0.970	40.994
0.975	41.191
0.980	41.450
0.985	41.411
0.990	41.348
0.995	41.589
1.000	41.783
1.005	41.992
1.010	42.227
1.015	42.363
1.020	42.537
1.025	42.767
1.030	42.929
1.035	43.077
1.040	43.277
1.045	43.464
1.050	43.647
1.055	43.850
1.060	44.056
1.065	44.305
1.070	44.542
1.075	44.812
1.080	45.183
1.085	45.679
1.090	46.466
1.095	46.568
1.100	43.732
1.105	44.669
1.110	45.058
1.115	44.624
1.120	45.081
1.125	45.486
1.130	45.830
1.135	46.176
1.140	46.533
1.145	46.998
1.150	47.359
1.155	47.891
1.160	47.649
1.165	44.736
1.170	45.665
1.175	46.253
1.180	46.688
1.185	47.010
1.190	47.349
1.195	47.715
1.200	48.125
1.205	48.224
1.210	47.537
1.215	47.968
1.220	48.419
1.225	48.778
1.230	48.045
1.235	48.408
1.240	48.686
1.245	48.935
1.250	49.235
1.255	49.378
1.260	49.579
1.265	49.823
1.270	49.993
1.275	50.138
1.280	50.330
1.285	50.506
1.290	50.705
1.295	50.860
1.300	51.005
1.305	51.255
1.310	51.439
1.315	51.624
1.320	51.750
1.325	51.913
1.330	52.078
1.335	52.265
1.340	52.480
1.345	52.686
1.350	52.850
1.355	53.003
1.360	53.258
1.365	53.434
1.370	53.599
1.375	53.823
1.380	54.064
1.385	54.244
1.390	54.517
1.395	54.836
1.400	55.288
1.405	55.987
1.410	57.060
1.415	59.851
1.420	60.466
1.425	60.877
1.430	61.213
1.435	61.498
1.440	61.690
1.445	61.913
1.450	62.132
1.455	62.345
1.460	62.547
1.465	62.722
1.470	62.938
1.475	63.132
1.480	63.284
1.485	63.481
1.490	63.683
1.495	63.842
1.500	64.005
1.505	64.206
1.510	64.378
1.515	64.554
1.520	64.733
1.525	64.917
1.530	65.136
1.535	65.305
1.540	65.486
1.545	65.694
1.550	65.875
1.555	66.063
1.560	66.295
1.565	66.515
1.570	66.715
1.575	66.944
1.580	67.190
1.585	67.463
1.590	67.764
1.595	68.226
1.600	68.520
1.605	67.316
1.610	67.763
1.615	68.188
1.620	68.573
1.625	68.891
1.630	69.255
1.635	69.650
1.640	70.122
1.645	70.689
1.650	71.551
1.655	72.693
1.660	73.236
1.665	73.530
1.670	74.104
1.675	71.910
1.680	73.558
1.685	74.595
1.690	75.419
1.695	76.132
1.700	76.901
1.705	77.983
1.710	79.323
1.715	80.906
1.720	77.891
1.725	80.392
1.730	81.415
1.735	82.073
1.740	82.597
1.745	83.033
1.750	83.425
1.755	83.843
1.760	84.148
1.765	83.840
1.770	84.183
1.775	84.525
1.780	84.869
1.785	85.251
1.790	85.820
1.795	85.830
1.800	84.573
1.805	85.063
1.810	85.469
1.815	85.774
1.820	86.045
1.825	86.315
1.830	86.554
1.835	86.791
1.840	87.059
1.845	87.335
1.850	87.638
1.855	88.027
1.860	88.727
1.865	88.935
1.870	85.816
1.875	86.829
1.880	87.448
1.885	87.847
1.890	88.204
1.895	88.527
1.900	88.848
1.905	89.196
1.910	89.663
1.915	90.215
1.920	88.408
1.925	88.440
1.930	88.977
1.935	89.388
1.940	89.692
1.945	89.950
1.950	90.192
1.955	90.417
1.960	90.619
1.965	90.826
1.970	91.025
1.975	91.226
1.980	91.429
1.985	91.621
1.990	91.830
1.995	92.032
2.000	92.229
2.005	92.450
2.010	92.709
2.015	92.877
2.020	92.996
2.025	93.269
2.030	93.593
2.035	94.119
2.040	94.132
2.045	93.050
2.050	93.509
2.055	93.887
2.060	94.209
2.065	94.543
2.070	95.044
2.075	94.533
2.080	94.450
2.085	94.802
2.090	95.106
2.095	95.367
2.100	95.620
2.105	95.863
2.110	96.098
2.115	96.355
2.120	96.619
2.125	96.870
2.130	97.149
2.135	97.451
2.140	97.783
2.145	98.167
2.150	98.650
2.155	99.487
2.160	100.424
2.165	99.214
2.170	102.350
2.175	103.516
2.180	104.352
2.185	105.170
2.190	106.300
2.195	106.269
2.200	108.917
2.205	110.423
2.210	111.486
2.215	112.670
2.220	112.620
2.225	115.139
2.230	116.807
2.235	117.669
2.240	118.358
2.245	118.867
2.250	119.494
2.255	120.453
2.260	121.355
2.265	119.168
2.270	116.467
2.275	117.787
2.280	118.555
2.285	119.097
2.290	119.541
2.295	119.903
2.300	120.235
2.305	120.554
2.310	120.850
2.315	121.232
2.320	121.327
2.325	121.607
2.330	121.947
2.335	122.327
2.340	122.980
2.345	122.867
2.350	121.914
2.355	122.538
2.360	123.295
2.365	123.902
2.370	122.557
2.375	123.262
2.380	124.086
2.385	125.242
2.390	126.673
2.395	125.469
2.400	127.774
2.405	128.699
2.410	129.346
2.415	129.837
2.420	130.249
2.425	130.759
2.430	130.852
2.435	131.142
2.440	131.563
2.445	132.053
2.450	132.433
2.455	133.398
2.460	134.311
2.465	132.537
2.470	129.532
2.475	130.667
2.480	131.358
2.485	131.876
2.490	132.273
2.495	132.614
2.500	132.915
2.505	133.185
2.510	133.453
2.515	133.701
2.520	133.939
2.525	134.183
2.530	134.438
2.535	134.672
2.540	134.922
2.545	135.180
2.550	135.418
2.555	135.671
2.560	135.946
2.565	136.330
2.570	136.394
2.575	136.643
2.580	136.963
2.585	137.295
2.590	137.663
2.595	138.039
2.600	138.464
2.605	138.941
2.610	139.497
2.615	140.216
2.620	141.133
2.625	142.552
2.630	143.431
2.635	143.236
2.640	143.212
2.645	144.355
2.650	143.020
2.655	145.428
2.660	147.644
2.665	148.224
2.670	148.388
2.675	149.324
2.680	150.357
2.685	151.164
2.690	149.637
2.695	150.286
2.700	150.897
2.705	151.391
2.710	151.857
2.715	152.252
2.720	152.656
2.725	153.059
2.730	153.457
2.735	153.885
2.740	154.376
2.745	154.837
2.750	155.436
2.755	156.234
2.760	157.493
2.765	159.067
2.770	160.165
2.775	160.260
2.780	157.571
2.785	160.671
2.790	162.610
2.795	163.968
2.800	164.919
2.805	165.661
2.810	166.250
2.815	166.730
2.820	167.201
2.825	167.607
2.830	167.970
2.835	168.325
2.840	168.687
2.845	169.022
2.850	169.375
2.855	169.704
2.860	170.113
2.865	170.503
2.870	171.102
2.875	172.117
2.880	172.719
2.885	171.225
2.890	168.320
2.895	169.500
2.900	170.283
2.905	170.858
2.910	171.342
2.915	171.760
2.920	172.168
2.925	172.620
2.930	173.026
2.935	173.507
2.940	173.951
2.945	174.530
2.950	175.185
2.955	176.204
2.960	177.499
2.965	178.952
2.970	180.626
2.975	180.176
2.980	183.092
2.985	185.253
2.990	186.785
2.995	188.436
3.000	190.182
3.005	191.187
3.010	192.940
3.015	193.065
3.020	194.324
3.025	192.077
3.030	194.293
3.035	196.195
3.040	197.820
3.045	198.729
3.050	195.628
3.055	197.081
3.060	198.041
3.065	198.644
3.070	199.311
3.075	199.833
3.080	200.241
3.085	200.668
3.090	201.046
3.095	201.409
3.100	201.843
3.105	202.306
3.110	202.782
3.115	203.354
3.120	204.201
3.125	204.981
3.130	205.963
3.135	205.992
3.140	203.720
3.145	206.371
3.150	207.944
3.155	209.448
3.160	210.992
3.165	211.962
3.170	209.089
3.175	206.354
3.180	208.337
3.185	207.922
3.190	208.371
3.195	209.194
3.200	209.850
3.205	210.397
3.210	211.240
3.215	210.767
3.220	211.181
3.225	212.066
3.230	212.518
3.235	214.834
3.240	216.910
3.245	217.650
3.250	218.192
3.255	218.559
3.260	218.858
3.265	219.242
3.270	219.557
3.275	219.850
3.280	220.069
3.285	220.356
3.290	220.585
3.295	220.865
3.300	221.206
3.305	221.467
3.310	221.865
3.315	222.304
3.320	222.946
3.325	223.865
3.330	224.232
3.335	221.540
3.340	224.001
3.345	225.773
3.350	226.749
3.355	227.593
3.360	227.893
3.365	228.353
3.370	228.666
3.375	229.026
3.380	229.283
3.385	229.563
3.390	229.828
3.395	230.076
3.400	230.273
3.405	230.508
3.410	230.687
3.415	230.978
3.420	231.168
3.425	231.395
3.430	231.601
3.435	231.842
3.440	232.043
3.445	232.225
3.450	232.499
3.455	232.771
3.460	233.012
3.465	233.295
3.470	233.551
3.475	233.719
3.480	233.918
3.485	234.256
3.490	234.466
3.495	235.117
3.500	234.733
3.505	234.814
3.510	235.192
3.515	235.252
3.520	235.552
3.525	235.846
3.530	236.456
3.535	237.209
3.540	238.035
3.545	234.983
3.550	235.791
3.555	236.489
3.560	236.972
3.565	237.357
3.570	237.798
3.575	238.312
3.580	238.896
3.585	239.486
3.590	240.389
3.595	241.276
3.600	242.834
3.605	244.892
3.610	244.046
3.615	246.775
3.620	244.015
3.625	245.146
3.630	246.089
3.635	247.306
3.640	249.071
3.645	250.584
3.650	253.674
3.655	254.167
3.660	256.985
3.665	254.528
3.670	251.455
3.675	253.051
3.680	255.135
3.685	255.352
3.690	256.680
3.695	257.009
3.700	257.017
3.705	257.588
3.710	257.978
3.715	258.603
3.720	259.212
3.725	259.366
3.730	259.684
3.735	260.084
3.740	260.356
3.745	260.834
3.750	261.116
3.755	261.700
3.760	262.182
3.765	262.409
3.770	262.875
3.775	263.540
3.780	264.153
3.785	264.875
3.790	266.238
3.795	267.817
3.800	268.851
3.805	267.860
3.810	268.773
3.815	269.215
3.820	266.555
3.825	263.468
3.830	264.879
3.835	266.177
3.840	267.097
3.845	267.776
3.850	268.325
3.855	269.519
3.860	269.912
3.865	269.101
3.870	269.812
3.875	270.257
3.880	270.735
3.885	271.031
3.890	271.542
3.895	271.924
3.900	272.092
3.905	272.433
3.910	272.952
3.915	273.312
3.920	273.895
3.925	273.847
3.930	273.825
3.935	274.367
3.940	275.159
3.945	276.239
3.950	277.000
3.955	277.541
3.960	274.723
3.965	275.609
3.970	277.137
3.975	275.677
3.980	278.660
3.985	278.725
3.990	280.348
3.995	277.957
4.000	279.327
4.005	278.429
4.010	278.455
4.015	279.840
4.020	280.229
4.025	280.856
4.030	281.621
4.035	281.764
4.040	281.949
4.045	282.426
4.050	283.180
4.055	282.953
4.060	282.721
4.065	283.507
4.070	283.439
4.075	284.119
4.080	284.482
4.085	283.979
4.090	284.957
4.095	285.164
4.100	285.536
4.105	286.146
4.110	286.309
4.115	287.040
4.120	287.286
4.125	287.143
4.130	288.197
4.135	288.297
4.140	289.207
4.145	289.205
4.150	290.296
4.155	292.419
4.160	293.846
4.165	292.224
4.170	291.917
4.175	291.093
4.180	289.938
4.185	289.015
4.190	287.881
4.195	285.121
4.200	288.193
4.205	290.828
4.210	293.252
4.215	294.612
4.220	296.532
4.225	294.458
4.230	297.430
4.235	298.981
4.240	300.380
4.245	298.784
4.250	298.830
4.255	300.198
4.260	301.257
4.265	301.339
4.270	301.800
4.275	302.343
4.280	302.501
4.285	302.779
4.290	303.751
4.295	303.973
4.300	303.973
4.305	304.290
4.310	304.933
4.315	304.917
4.320	305.587
4.325	305.751
4.330	305.601
4.335	305.740
4.340	305.982
4.345	306.714
4.350	306.997
4.355	307.135
4.360	307.248
4.365	307.244
4.370	307.557
4.375	308.459
4.380	308.518
4.385	309.139
4.390	309.241
4.395	309.157
4.400	309.940
4.405	310.106
4.410	310.175
4.415	310.743
4.420	311.592
4.425	311.067
4.430	312.469
4.435	312.302
4.440	313.250
4.445	313.790
4.450	314.093
4.455	314.417
4.460	317.012
4.465	314.797
4.470	317.334
4.475	315.100
4.480	315.409
4.485	314.175
4.490	316.817
4.495	316.848
4.500	319.520
4.505	322.526
4.510	325.314
4.515	322.450
4.520	323.907
4.525	322.242
4.530	322.012
4.535	322.273
4.540	322.233
4.545	321.805
4.550	321.097
4.555	323.914
4.560	321.430
4.565	321.891
4.570	322.732
4.575	324.040
4.580	325.081
4.585	326.412
4.590	326.240
4.595	326.196
4.600	324.022
4.605	324.603
4.610	323.695
4.615	321.003
4.620	321.026
4.625	317.947
4.630	318.724
4.635	318.851
4.640	320.049
4.645	322.501
4.650	321.063
4.655	320.817
4.660	321.827
4.665	322.600
4.670	322.483
4.675	323.603
4.680	323.340
4.685	324.200
4.690	324.385
4.695	325.808
4.700	322.716
4.705	324.452
4.710	326.267
4.715	326.801
4.720	327.412
4.725	324.765
4.730	324.970
4.735	322.194
4.740	319.087
4.745	321.961
4.750	319.482
4.755	321.020
4.760	318.507
4.765	316.758
4.770	316.836
4.775	317.551
4.780	318.739
4.785	318.693
4.790	319.203
4.795	319.486
4.800	320.449
4.805	322.722
4.810	320.025
4.815	321.491
4.820	322.168
4.825	322.131
4.830	323.626
4.835	321.949
4.840	321.778
4.845	323.631
4.850	323.909
4.855	323.806
4.860	323.549
4.865	322.999
4.870	324.329
4.875	324.449
4.880	324.073
4.885	324.691
4.890	324.099
4.895	325.756
4.900	325.700
4.905	325.882
4.910	326.479
4.915	327.562
4.920	326.575
4.925	326.170
4.930	327.127
4.935	328.553
4.940	328.061
4.945	327.105
4.950	329.930
4.955	328.039
4.960	327.827
4.965	327.776
4.970	329.142
4.975	329.970
4.980	330.161
4.985	331.439
4.990	331.248
4.995	331.087
5.000	331.744
5.005	331.577
5.010	333.542
5.015	331.934
5.020	331.288
5.025	331.288
5.030	331.243
5.035	330.019
5.040	330.546
5.045	331.438
5.050	332.567
5.055	332.066
5.060	332.786
5.065	335.653
5.070	334.307
5.075	334.543
5.080	336.285
5.085	334.940
5.090	338.075
5.095	340.668
5.100	341.368
5.105	340.461
5.110	343.380
5.115	344.512
5.120	346.527
5.125	344.875
5.130	344.814
5.135	346.808
5.140	348.611
5.145	349.683
5.150	350.478
5.155	352.602
5.160	352.147
5.165	353.334
5.170	353.219
5.175	354.900
5.180	354.395
5.185	355.073
5.190	355.879
5.195	356.972
5.200	356.611
5.205	359.737
5.210	357.176
5.215	359.529
5.220	361.224
5.225	362.910
5.230	362.355
5.235	363.028
5.240	363.130
5.245	363.794
5.250	365.433
5.255	365.675
5.260	366.072
5.265	367.191
5.270	368.631
5.275	369.653
5.280	371.864
5.285	368.927
5.290	372.000
5.295	373.505
5.300	375.923
5.305	377.739
5.310	378.144
5.315	381.089
5.320	381.969
5.325	382.681
5.330	384.600
5.335	384.452
5.340	384.184
5.345	383.677
5.350	383.217
5.355	384.060
5.360	386.922
5.365	387.260
5.370	387.278
5.375	387.030
5.380	387.772
5.385	387.760
5.390	387.204
5.395	388.691
5.400	389.874
5.405	389.804
5.410	390.016
5.415	390.475
5.420	391.363
5.425	390.702
5.430	392.657
5.435	392.724
5.440	393.110
5.445	391.622
5.450	389.800
5.455	388.333
5.460	389.873
5.465	390.236
5.470	392.585
5.475	391.704
5.480	392.232
5.485	392.592
5.490	393.832
5.495	394.054
5.500	393.717
5.505	394.175
5.510	396.132
5.515	395.273
5.520	394.709
5.525	395.443
5.530	394.491
5.535	395.322
5.540	395.408
5.545	395.808
5.550	396.761
5.555	397.727
5.560	397.059
5.565	396.946
5.570	397.484
5.575	396.547
5.580	398.552
5.585	398.883
5.590	398.533
5.595	398.954
5.600	400.085
5.605	399.474
5.610	401.792
5.615	400.415
5.620	400.991
5.625	402.199
5.630	403.790
5.635	405.154
5.640	404.926
5.645	406.648
5.650	406.075
5.655	407.923
5.660	406.377
5.665	408.150
5.670	406.267
5.675	409.312
5.680	411.327
5.685	408.942
5.690	409.761
5.695	408.411
5.700	410.896
5.705	409.241
5.710	409.649
5.715	410.748
5.720	410.768
5.725	410.269
5.730	411.154
5.735	412.756
5.740	411.290
5.745	412.675
5.750	412.564
5.755	412.263
5.760	412.075
5.765	414.306
5.770	411.905
5.775	414.043
5.780	415.269
5.785	414.157
5.790	414.672
5.795	415.460
5.800	413.671
5.805	414.729
5.810	413.415
5.815	410.842
5.820	410.265
5.825	410.163
5.830	411.333
5.835	409.565
5.840	412.334
5.845	414.976
5.850	416.150
5.855	418.054
5.860	416.008
5.865	416.131
5.870	416.474
5.875	414.209
5.880	413.855
5.885	413.428
5.890	410.895
5.895	413.514
5.900	413.763
5.905	414.691
5.910	411.618
5.915	414.347
5.920	413.969
5.925	416.623
5.930	417.343
5.935	419.704
5.940	421.618
5.945	422.899
5.950	423.530
5.955	423.913
5.960	422.870
5.965	422.170
5.970	419.477
5.975	418.850
5.980	418.159
5.985	420.896
5.990	421.237
5.995	420.884
6.000	418.190
6.005	418.356
6.010	415.351
6.015	415.718
6.020	414.934
6.025	417.797
6.030	418.518
6.035	419.195
6.040	422.164
6.045	422.323
6.050	424.648
6.055	421.835
6.060	424.115
6.065	423.284
6.070	420.156
6.075	417.805
6.080	418.177
6.085	416.596
6.090	416.785
6.095	415.878
6.100	414.700
6.105	413.864
6.110	413.112
6.115	414.033
6.120	416.673
6.125	414.682
6.130	413.776
6.135	412.559
6.140	412.976
6.145	410.804
6.150	408.461
6.155	410.408
6.160	412.713
6.165	415.348
6.170	417.162
6.175	414.222
6.180	413.805
6.185	412.122
6.190	412.997
6.195	410.222
6.200	407.419
6.205	407.255
6.210	408.420
6.215	406.785
6.220	404.486
6.225	405.889
6.230	405.029
6.235	406.726
6.240	405.146
6.245	404.313
6.250	405.239
6.255	406.947
6.260	408.132
6.265	409.619
6.270	410.864
6.275	409.306
6.280	407.525
6.285	406.650
6.290	409.234
6.295	409.985
6.300	411.193
6.305	413.565
6.310	410.850
6.315	409.686
6.320	412.515
6.325	410.792
6.330	412.253
6.335	410.506
6.340	409.911
6.345	407.506
6.350	407.890
6.355	409.632
6.360	412.566
6.365	412.017
6.370	412.495
6.375	409.924
6.380	407.672
6.385	409.305
6.390	412.129
6.395	414.531
6.400	414.825
6.405	415.023
6.410	412.877
6.415	410.700
6.420	413.479
6.425	412.619
6.430	412.532
6.435	410.693
6.440	413.423
6.445	415.206
6.450	415.533
6.455	418.208
6.460	421.271
6.465	422.681
6.470	421.729
6.475	424.079
6.480	421.859
6.485	419.246
6.490	418.763
6.495	421.817
6.500	422.631
6.505	422.650
6.510	423.890
6.515	421.172
6.520	418.760
6.525	418.597
6.530	416.684
6.535	414.766
6.540	413.731
6.545	415.002
6.550	412.366
6.555	415.154
6.560	413.985
6.565	414.576
6.570	413.863
6.575	413.236
6.580	415.836
6.585	417.961
6.590	420.963
6.595	419.493
6.600	417.898
6.605	420.813
6.610	422.789
6.615	421.503
6.620	422.256
6.625	424.456
6.630	425.941
6.635	423.080
6.640	422.113
6.645	421.043
6.650	419.473
6.655	422.560
6.660	419.918
6.665	421.395
6.670	419.842
6.675	418.196
6.680	420.269
6.685	423.096
6.690	423.533
6.695	425.355
6.700	428.415
6.705	429.768
6.710	427.308
6.715	424.755
6.720	425.712
6.725	424.702
6.730	425.150
6.735	423.897
6.740	422.274
6.745	422.087
6.750	419.908
6.755	419.790
6.760	416.799
6.765	417.072
6.770	418.264
6.775	415.956
6.780	417.275
6.785	414.327
6.790	412.927
6.795	413.251
6.800	414.089
6.805	415.753
6.810	412.859
6.815	415.768
6.820	418.529
6.825	416.790
6.830	416.297
6.835	416.631
6.840	415.147
6.845	416.135
6.850	417.064
6.855	419.699
6.860	421.910
6.865	423.651
6.870	426.024
6.875	428.272
6.880	425.404
6.885	424.132
6.890	421.879
6.895	423.188
6.900	421.827
6.905	421.378
6.910	421.657
6.915	421.358
6.920	424.064
6.925	421.539
6.930	424.462
6.935	424.821
6.940	426.059
6.945	428.920
6.950	427.040
6.955	430.105
6.960	430.295
6.965	427.649
6.970	425.480
6.975	425.271
6.980	423.425
6.985	424.508
6.990	424.251
6.995	425.293
7.000	424.822
7.005	426.213
7.010	426.153
7.015	425.841
7.020	422.992
7.025	424.912
7.030	427.822
7.035	425.741
7.040	422.687
7.045	421.079
7.050	421.482
7.055	423.605
7.060	421.744
7.065	421.729
7.070	420.039
7.075	417.027
7.080	419.562
7.085	418.218
7.090	418.088
7.095	417.343
7.100	414.319
7.105	416.302
7.110	413.243
7.115	412.292
7.120	413.815
7.125	415.483
7.130	418.245
7.135	420.527
7.140	423.554
7.145	425.683
7.150	428.736
7.155	431.185
7.160	431.540
7.165	434.457
7.170	433.854
7.175	431.583
7.180	432.660
7.185	431.353
7.190	431.031
7.195	432.757
7.200	430.900
7.205	433.554
7.210	430.550
7.215	433.223
7.220	432.397
7.225	429.592
7.230	430.489
7.235	433.621
7.240	430.685
7.245	429.812
7.250	428.879
7.255	430.364
7.260	427.535
7.265	425.444
7.270	425.968
7.275	428.372
7.280	429.493
7.285	429.083
7.290	427.769
7.295	424.951
7.300	424.292
7.305	423.722
7.310	425.862
7.315	424.889
7.320	423.778
7.325	425.244
7.330	427.547
7.335	426.883
7.340	425.591
7.345	423.671
7.350	423.327
7.355	425.191
7.360	424.638
7.365	427.236
7.370	426.113
7.375	424.875
7.380	423.954
7.385	421.227
7.390	424.259
7.395	426.641
7.400	428.328
7.405	430.311
7.410	428.238
7.415	425.712
7.420	426.656
7.425	423.968
7.430	427.043
7.435	425.331
7.440	426.464
7.445	428.306
7.450	428.368
7.455	428.343
7.460	428.830
7.465	426.260
7.470	427.486
7.475	428.516
7.480	428.992
7.485	427.885
7.490	425.849
7.495	423.214
7.500	426.019
7.505	427.863
7.510	426.832
7.515	423.949
7.520	422.480
7.525	419.359
7.530	418.355
7.535	415.265
7.540	415.864
7.545	415.671
7.550	415.818
7.555	414.643
7.560	414.191
7.565	415.506
7.570	414.816
7.575	413.337
7.580	412.415
7.585	412.672
7.590	413.327
7.595	410.782
7.600	412.241
7.605	414.931
7.610	417.506
7.615	416.819
7.620	413.860
7.625	413.552
7.630	411.554
7.635	413.665
7.640	413.597
7.645	415.809
7.650	416.639
7.655	414.858
7.660	414.499
7.665	415.363
7.670	418.365
7.675	420.003
7.680	418.878
7.685	420.933
7.690	423.952
7.695	423.320
7.700	421.785
7.705	419.282
7.710	419.846
7.715	418.207
7.720	416.147
7.725	418.631
7.730	415.589
7.735	414.654
7.740	413.223
7.745	414.723
7.750	416.457
7.755	415.780
7.760	416.561
7.765	419.564
7.770	421.435
7.775	424.437
7.780	425.214
7.785	424.400
7.790	426.415
7.795	424.175
7.800	421.487
7.805	424.136
7.810	425.416
7.815	427.324
7.820	430.305
7.825	433.259
7.830	434.339
7.835	431.683
7.840	430.676
7.845	431.652
7.850	430.780
7.855	429.606
7.860	428.311
7.865	427.412
7.870	424.333
7.875	422.433
7.880	423.045
7.885	422.889
7.890	422.455
7.895	423.053
7.900	425.764
7.905	423.522
7.910	423.988
7.915	424.018
7.920	421.281
7.925	423.753
7.930	426.869
7.935	424.625
7.940	425.984
7.945	423.852
7.950	425.065
7.955	425.266
7.960	423.864
7.965	422.930
7.970	424.063
7.975	422.259
7.980	422.754
7.985	421.111
7.990	419.545
7.995	416.457
8.000	415.027
8.005	415.718
8.010	412.779
8.015	410.351
8.020	407.644
8.025	409.748
8.030	408.573
8.035	407.118
8.040	406.874
8.045	404.278
8.050	401.693
8.055	399.303
8.060	396.665
8.065	396.947
8.070	397.005
8.075	394.019
8.080	393.973
8.085	391.184
8.090	393.185
8.095	391.804
8.100	388.851
8.105	389.896
8.110	390.238
8.115	392.022
8.120	389.942
8.125	392.202
8.130	394.240
8.135	396.043
8.140	395.502
8.145	396.608
8.150	397.234
8.155	398.146
8.160	400.149
8.165	403.104
8.170	401.250
8.175	402.146
8.180	403.418
8.185	404.840
8.190	406.218
8.194	406.996
8.199	406.738
8.204	405.422
8.209	408.108
8.214	406.590
8.219	406.479
8.224	408.050
8.229	405.629
8.234	402.735
8.239	402.863
8.244	401.718
8.249	403.433
8.254	400.974
8.259	402.293
8.264	400.586
8.269	399.849
8.274	400.322
8.279	403.353
8.284	400.832
8.289	398.317
8.294	398.268
8.299	398.696
8.304	399.646
8.309	398.594
8.314	398.641
8.319	396.028
8.324	395.947
8.329	393.662
8.334	391.342
8.339	392.725
8.344	391.260
8.349	388.989
8.354	388.384
8.359	390.726
8.364	392.317
8.369	393.738
8.374	393.464
8.379	391.988
8.384	391.057
8.389	389.043
8.394	386.575
8.399	385.453
8.404	383.009
8.409	384.806
8.414	384.106
8.419	386.490
8.424	389.308
8.429	388.831
8.434	386.876
8.439	386.008
8.444	387.290
8.449	385.562
8.454	385.608
8.459	386.649
8.464	385.312
8.469	388.376
8.474	389.973
8.479	388.129
8.484	388.535
8.489	387.859
8.494	385.901
8.499	388.579
8.504	387.192
8.509	389.563
8.514	389.935
8.519	392.726
8.524	393.104
8.529	390.889
8.534	390.541
8.539	388.822
8.544	389.899
8.549	392.651
8.554	390.779
8.559	393.331
8.564	391.867
8.569	392.416
8.574	395.513
8.579	393.282
8.584	395.270
8.589	394.744
8.594	394.657
8.599	397.528
8.604	399.616
8.609	402.372
8.614	402.094
8.619	400.930
8.624	400.809
8.629	400.677
8.634	403.245
8.639	400.210
8.644	401.083
8.649	402.396
8.654	400.016
8.659	402.377
8.664	399.357
8.669	397.242
8.674	396.708
8.679	399.210
8.684	396.590
8.689	397.607
8.694	397.790
8.699	400.635
8.704	397.562
8.709	397.611
8.714	395.738
8.719	393.821
8.724	392.454
8.729	393.890
8.734	391.964
8.739	393.290
8.744	391.122
8.749	388.954
8.754	390.192
8.759	388.098
8.764	391.016
8.769	393.931
8.774	391.594
8.779	389.732
8.784	388.874
8.789	389.485
8.794	392.292
8.799	392.544
8.804	390.310
8.809	389.735
8.814	388.643
8.819	387.599
8.824	387.848
8.829	387.198
8.834	386.673
8.839	385.805
8.844	388.897
8.849	385.897
8.854	386.872
8.859	388.061
8.864	385.345
8.869	385.962
8.874	388.356
8.879	389.611
8.884	387.454
8.889	386.062
8.894	386.356
8.899	385.699
8.904	384.693
8.909	382.297
8.914	384.475
8.919	385.708
8.924	386.609
8.929	383.866
8.934	381.730
8.939	379.383
8.944	376.426
8.949	373.820
8.954	375.818
8.959	373.396
8.964	374.763
8.969	373.893
8.974	372.966
8.979	375.401
8.984	376.578
8.989	378.617
8.994	376.178
8.999	379.021
9.004	380.989
9.009	379.848
9.014	379.700
9.019	376.559
9.024	378.850
9.029	375.857
9.034	378.601
9.039	378.508
9.044	377.825
9.049	374.763
9.054	373.592
9.059	376.349
9.064	378.360
9.069	380.432
9.074	380.580
9.079	379.456
9.084	382.569
9.089	380.301
9.094	380.291
9.099	378.828
9.104	375.962
9.109	376.991
9.114	375.193
9.119	373.434
9.124	372.836
9.129	375.679
9.134	376.024
9.139	377.286
9.144	378.567
9.149	375.918
9.154	375.347
9.159	373.734
9.164	376.098
9.169	377.372
9.174	374.790
9.179	376.018
9.184	378.576
9.189	381.426
9.194	384.383
9.199	384.664
9.204	382.070
9.209	383.359
9.214	385.134
9.219	386.011
9.224	384.680
9.229	383.856
9.234	384.535
9.239	383.305
9.244	384.316
9.249	383.381
9.254	384.871
9.259	384.352
9.264	381.865
9.269	382.670
9.274	380.459
9.279	378.035
9.284	377.623
9.289	374.890
9.294	377.383
9.299	378.943
9.304	375.987
9.309	376.215
9.314	373.290
9.319	370.345
9.324	368.267
9.329	367.320
9.334	368.539
9.339	368.642
9.344	366.257
9.349	364.347
9.354	366.629
9.359	369.650
9.364	368.576
9.369	366.410
9.374	365.054
9.379	367.774
9.384	370.112
9.389	369.131
9.394	368.144
9.399	369.040
9.404	366.365
9.409	363.538
9.414	365.583
9.419	367.247
9.424	366.879
9.429	367.204
9.434	367.072
9.439	366.900
9.444	367.591
9.449	365.075
9.454	366.319
9.459	363.831
9.464	366.079
9.469	367.186
9.474	365.559
9.479	363.558
9.484	361.043
9.489	359.498
9.494	361.439
9.499	363.128
9.504	363.699
9.509	366.360
9.514	363.484
9.519	362.644
9.524	363.305
9.529	361.103
9.534	360.150
9.539	360.579
9.544	358.014
9.549	358.264
9.554	359.069
9.559	360.318
9.564	361.416
9.569	361.331
9.574	362.565
9.579	364.483
9.584	362.347
9.589	361.712
9.594	360.264
9.599	359.313
9.604	356.719
9.609	355.222
9.614	357.242
9.619	359.636
9.624	361.494
9.629	363.660
9.634	361.020
9.639	358.424
9.644	360.670
9.649	361.162
9.654	362.795
9.659	359.669
9.664	360.360
9.669	362.497
9.674	363.626
9.679	363.352
9.684	363.438
9.689	361.916
9.694	359.205
9.699	357.440
9.704	359.059
9.709	361.095
9.714	363.501
9.719	363.731
9.724	366.560
9.729	364.424
9.734	364.539
9.739	365.586
9.744	368.382
9.749	368.495
9.754	366.112
9.759	368.883
9.764	368.254
9.769	371.231
9.774	370.897
9.779	371.330
9.784	371.580
9.789	374.153
9.794	374.553
9.799	374.668
9.804	371.893
9.809	370.203
9.814	371.171
9.819	368.365
9.824	365.913
9.829	362.961
9.834	364.016
9.839	364.246
9.844	362.632
9.849	360.204
9.854	363.001
9.859	363.817
9.864	362.660
9.869	364.716
9.874	362.949
9.879	361.309
9.884	362.858
9.889	361.786
9.894	363.458
9.899	363.594
9.904	364.575
9.909	361.754
9.914	363.831
9.919	361.102
9.924	359.671
9.929	362.559
9.934	363.233
9.939	365.419
9.944	366.247
9.949	364.019
9.954	362.810
9.959	360.520
9.964	362.870
9.969	360.030
9.974	359.338
9.979	359.860
9.984	359.792
9.989	357.335
9.994	355.555
[truncated: 1 more rows]
