# Supplementary material for: Chemometric Analysis of a Ternary Mixture of Caffeine, Quinic Acid, and Nicotinic Acid by Terahertz Spectroscopy
Source: ACS Omega. 2022 Sep 27;7(40):35783–91. doi: 10.1021/acsomega.2c03808 (PMC9558605; doi:10.1021/acsomega.2c03808)
Supplement: Supplementary file 2 — ao2c03808_si_002.zip [file ao2c03808_si_002.zip › data_and_codes/extended_data/id0-48_run001/fdp-2-0.csv]

0.000	-0.000
0.005	0.430
0.010	0.395
0.015	-0.332
0.020	-0.038
0.025	0.569
0.030	0.394
0.035	-0.260
0.040	0.125
0.045	1.079
0.050	3.362
0.055	1.947
0.060	1.262
0.065	3.735
0.070	3.812
0.075	5.392
0.080	5.116
0.085	8.094
0.090	8.317
0.095	9.531
0.100	10.386
0.105	11.456
0.110	10.788
0.115	10.924
0.120	11.575
0.125	12.350
0.130	13.574
0.135	13.859
0.140	13.383
0.145	13.328
0.150	13.283
0.155	13.352
0.160	13.314
0.165	13.578
0.170	13.972
0.175	14.265
0.180	14.365
0.185	14.657
0.190	14.983
0.195	15.030
0.200	15.220
0.205	15.473
0.210	15.588
0.215	15.764
0.220	15.974
0.225	16.407
0.230	16.501
0.235	16.448
0.240	16.604
0.245	16.944
0.250	16.997
0.255	17.263
0.260	17.496
0.265	17.733
0.270	17.991
0.275	17.936
0.280	18.131
0.285	18.372
0.290	18.538
0.295	18.675
0.300	19.047
0.305	19.101
0.310	19.169
0.315	19.342
0.320	19.576
0.325	19.823
0.330	19.934
0.335	20.073
0.340	20.257
0.345	20.499
0.350	20.573
0.355	20.801
0.360	20.984
0.365	21.147
0.370	21.253
0.375	21.426
0.380	21.572
0.385	21.782
0.390	21.977
0.395	22.160
0.400	22.358
0.405	22.473
0.410	22.609
0.415	22.776
0.420	23.010
0.425	23.136
0.430	23.319
0.435	23.545
0.440	23.686
0.445	23.734
0.450	23.928
0.455	24.147
0.460	24.286
0.465	24.456
0.470	24.573
0.475	24.780
0.480	24.973
0.485	25.110
0.490	25.258
0.495	25.484
0.500	25.649
0.505	25.774
0.510	25.961
0.515	26.203
0.520	26.402
0.525	26.523
0.530	26.719
0.535	26.930
0.540	27.180
0.545	27.416
0.550	27.785
0.555	27.051
0.560	27.170
0.565	27.446
0.570	27.718
0.575	27.936
0.580	28.107
0.585	28.265
0.590	28.486
0.595	28.682
0.600	28.861
0.605	29.035
0.610	29.203
0.615	29.401
0.620	29.528
0.625	29.692
0.630	29.897
0.635	30.102
0.640	30.228
0.645	30.408
0.650	30.613
0.655	30.755
0.660	30.931
0.665	31.094
0.670	31.260
0.675	31.421
0.680	31.576
0.685	31.725
0.690	31.922
0.695	32.052
0.700	32.217
0.705	32.425
0.710	32.574
0.715	32.739
0.720	32.934
0.725	33.115
0.730	33.305
0.735	33.491
0.740	33.722
0.745	34.064
0.750	33.646
0.755	33.707
0.760	34.007
0.765	34.213
0.770	34.388
0.775	34.586
0.780	34.774
0.785	34.949
0.790	35.090
0.795	35.247
0.800	35.457
0.805	35.592
0.810	35.730
0.815	35.917
0.820	36.083
0.825	36.225
0.830	36.387
0.835	36.542
0.840	36.729
0.845	36.904
0.850	37.023
0.855	37.208
0.860	37.409
0.865	37.546
0.870	37.721
0.875	37.903
0.880	38.076
0.885	38.231
0.890	38.398
0.895	38.577
0.900	38.758
0.905	38.884
0.910	39.070
0.915	39.238
0.920	39.374
0.925	39.524
0.930	39.718
0.935	39.895
0.940	40.036
0.945	40.193
0.950	40.371
0.955	40.576
0.960	40.722
0.965	40.929
0.970	41.123
0.975	41.318
0.980	41.574
0.985	41.539
0.990	41.489
0.995	41.730
1.000	41.921
1.005	42.129
1.010	42.364
1.015	42.500
1.020	42.676
1.025	42.905
1.030	43.067
1.035	43.215
1.040	43.416
1.045	43.603
1.050	43.785
1.055	43.986
1.060	44.192
1.065	44.439
1.070	44.671
1.075	44.938
1.080	45.303
1.085	45.788
1.090	46.559
1.095	46.655
1.100	43.937
1.105	44.846
1.110	45.221
1.115	44.812
1.120	45.261
1.125	45.656
1.130	45.995
1.135	46.335
1.140	46.684
1.145	47.137
1.150	47.490
1.155	48.015
1.160	47.815
1.165	44.990
1.170	45.889
1.175	46.460
1.180	46.884
1.185	47.198
1.190	47.532
1.195	47.891
1.200	48.292
1.205	48.379
1.210	47.741
1.215	48.163
1.220	48.605
1.225	48.953
1.230	48.255
1.235	48.613
1.240	48.885
1.245	49.130
1.250	49.426
1.255	49.568
1.260	49.770
1.265	50.014
1.270	50.181
1.275	50.324
1.280	50.516
1.285	50.692
1.290	50.890
1.295	51.043
1.300	51.188
1.305	51.438
1.310	51.621
1.315	51.804
1.320	51.931
1.325	52.097
1.330	52.263
1.335	52.449
1.340	52.662
1.345	52.869
1.350	53.035
1.355	53.186
1.360	53.439
1.365	53.615
1.370	53.779
1.375	54.002
1.380	54.239
1.385	54.417
1.390	54.686
1.395	55.000
1.400	55.440
1.405	56.124
1.410	57.325
1.415	60.093
1.420	60.689
1.425	61.090
1.430	61.420
1.435	61.702
1.440	61.894
1.445	62.114
1.450	62.333
1.455	62.543
1.460	62.746
1.465	62.921
1.470	63.137
1.475	63.330
1.480	63.481
1.485	63.675
1.490	63.877
1.495	64.036
1.500	64.201
1.505	64.403
1.510	64.573
1.515	64.750
1.520	64.928
1.525	65.115
1.530	65.336
1.535	65.504
1.540	65.684
1.545	65.893
1.550	66.074
1.555	66.261
1.560	66.492
1.565	66.710
1.570	66.909
1.575	67.137
1.580	67.381
1.585	67.653
1.590	67.950
1.595	68.405
1.600	68.681
1.605	67.545
1.610	67.982
1.615	68.399
1.620	68.775
1.625	69.090
1.630	69.445
1.635	69.834
1.640	70.297
1.645	70.851
1.650	71.688
1.655	72.827
1.660	73.393
1.665	73.761
1.670	74.471
1.675	72.322
1.680	73.893
1.685	74.906
1.690	75.706
1.695	76.402
1.700	77.147
1.705	78.199
1.710	79.544
1.715	81.248
1.720	78.451
1.725	80.784
1.730	81.776
1.735	82.419
1.740	82.926
1.745	83.351
1.750	83.734
1.755	84.145
1.760	84.437
1.765	84.158
1.770	84.495
1.775	84.830
1.780	85.167
1.785	85.539
1.790	86.098
1.795	86.082
1.800	84.921
1.805	85.390
1.810	85.786
1.815	86.090
1.820	86.357
1.825	86.623
1.830	86.862
1.835	87.096
1.840	87.356
1.845	87.629
1.850	87.929
1.855	88.313
1.860	88.995
1.865	89.218
1.870	86.207
1.875	87.185
1.880	87.789
1.885	88.183
1.890	88.531
1.895	88.846
1.900	89.161
1.905	89.505
1.910	89.961
1.915	90.510
1.920	88.780
1.925	88.806
1.930	89.328
1.935	89.728
1.940	90.029
1.945	90.281
1.950	90.522
1.955	90.741
1.960	90.941
1.965	91.145
1.970	91.344
1.975	91.548
1.980	91.750
1.985	91.939
1.990	92.145
1.995	92.343
2.000	92.539
2.005	92.761
2.010	93.017
2.015	93.181
2.020	93.303
2.025	93.577
2.030	93.894
2.035	94.407
2.040	94.379
2.045	93.396
2.050	93.837
2.055	94.201
2.060	94.519
2.065	94.847
2.070	95.342
2.075	94.838
2.080	94.780
2.085	95.121
2.090	95.419
2.095	95.681
2.100	95.930
2.105	96.167
2.110	96.404
2.115	96.658
2.120	96.915
2.125	97.161
2.130	97.437
2.135	97.737
2.140	98.067
2.145	98.441
2.150	98.917
2.155	99.724
2.160	100.621
2.165	99.762
2.170	102.714
2.175	103.864
2.180	104.678
2.185	105.475
2.190	106.579
2.195	106.595
2.200	109.378
2.205	110.800
2.210	111.821
2.215	113.002
2.220	112.986
2.225	115.639
2.230	117.211
2.235	118.046
2.240	118.719
2.245	119.228
2.250	119.831
2.255	120.765
2.260	121.641
2.265	119.721
2.270	116.956
2.275	118.232
2.280	118.972
2.285	119.513
2.290	119.940
2.295	120.297
2.300	120.621
2.305	120.936
2.310	121.232
2.315	121.607
2.320	121.701
2.325	121.978
2.330	122.319
2.335	122.686
2.340	123.333
2.345	123.140
2.350	122.332
2.355	122.929
2.360	123.662
2.365	124.248
2.370	122.983
2.375	123.661
2.380	124.464
2.385	125.578
2.390	126.999
2.395	125.878
2.400	128.250
2.405	129.158
2.410	129.792
2.415	130.288
2.420	130.664
2.425	131.161
2.430	131.261
2.435	131.548
2.440	131.973
2.445	132.451
2.450	132.819
2.455	133.760
2.460	134.568
2.465	133.200
2.470	136.322
2.475	137.453
2.480	138.125
2.485	138.622
2.490	139.007
2.495	139.334
2.500	139.636
2.505	139.906
2.510	140.173
2.515	140.414
2.520	140.651
2.525	140.899
2.530	141.143
2.535	141.367
2.540	141.624
2.545	141.878
2.550	142.111
2.555	142.365
2.560	142.628
2.565	143.001
2.570	143.075
2.575	143.319
2.580	143.640
2.585	143.972
2.590	144.324
2.595	144.683
2.600	145.088
2.605	145.559
2.610	146.110
2.615	146.807
2.620	147.714
2.625	149.108
2.630	150.063
2.635	150.026
2.640	149.709
2.645	151.645
2.650	149.972
2.655	152.358
2.660	154.525
2.665	155.116
2.670	155.240
2.675	156.156
2.680	157.152
2.685	157.980
2.690	156.444
2.695	157.117
2.700	157.692
2.705	158.184
2.710	158.618
2.715	159.008
2.720	159.405
2.725	159.809
2.730	160.198
2.735	160.598
2.740	161.052
2.745	161.534
2.750	162.123
2.755	162.871
2.760	164.131
2.765	165.611
2.770	166.572
2.775	167.147
2.780	164.476
2.785	161.337
2.790	163.249
2.795	164.572
2.800	165.497
2.805	166.231
2.810	166.803
2.815	167.281
2.820	167.716
2.825	168.120
2.830	168.465
2.835	168.824
2.840	169.179
2.845	169.500
2.850	169.853
2.855	170.190
2.860	170.565
2.865	170.981
2.870	171.499
2.875	172.505
2.880	173.079
2.885	171.981
2.890	168.906
2.895	170.081
2.900	170.827
2.905	171.365
2.910	171.833
2.915	172.242
2.920	172.658
2.925	173.097
2.930	173.506
2.935	173.943
2.940	174.401
2.945	174.915
2.950	175.570
2.955	176.563
2.960	177.883
2.965	179.112
2.970	180.784
2.975	180.664
2.980	183.733
2.985	185.751
2.990	187.306
2.995	188.848
3.000	190.650
3.005	192.578
3.010	193.532
3.015	191.873
3.020	188.984
3.025	186.585
3.030	188.742
3.035	190.573
3.040	192.096
3.045	193.158
3.050	190.151
3.055	191.562
3.060	192.409
3.065	193.042
3.070	193.621
3.075	194.120
3.080	194.570
3.085	194.976
3.090	195.395
3.095	195.721
3.100	196.140
3.105	196.555
3.110	197.038
3.115	197.623
3.120	198.463
3.125	199.305
3.130	200.060
3.135	200.283
3.140	198.065
3.145	200.556
3.150	202.300
3.155	203.760
3.160	205.400
3.165	206.219
3.170	203.713
3.175	200.716
3.180	202.673
3.185	202.137
3.190	202.768
3.195	203.616
3.200	204.214
3.205	204.747
3.210	205.628
3.215	205.097
3.220	205.486
3.225	206.399
3.230	206.916
3.235	209.703
3.240	211.352
3.245	212.071
3.250	212.535
3.255	212.916
3.260	213.234
3.265	213.594
3.270	213.933
3.275	214.157
3.280	214.406
3.285	214.690
3.290	214.924
3.295	215.197
3.300	215.487
3.305	215.781
3.310	216.168
3.315	216.633
3.320	217.220
3.325	218.110
3.330	218.525
3.335	221.122
3.340	218.641
3.345	220.158
3.350	221.275
3.355	221.856
3.360	222.305
3.365	222.707
3.370	223.078
3.375	223.370
3.380	223.687
3.385	224.001
3.390	224.162
3.395	224.381
3.400	224.637
3.405	224.839
3.410	225.028
3.415	225.339
3.420	225.551
3.425	225.756
3.430	225.986
3.435	226.194
3.440	226.369
3.445	226.593
3.450	226.781
3.455	227.094
3.460	227.378
3.465	227.543
3.470	227.820
3.475	227.986
3.480	228.267
3.485	228.640
3.490	228.839
3.495	229.481
3.500	229.064
3.505	229.043
3.510	229.350
3.515	229.529
3.520	229.847
3.525	230.198
3.530	230.750
3.535	231.444
3.540	232.346
3.545	229.360
3.550	230.312
3.555	230.881
3.560	231.280
3.565	231.669
3.570	232.239
3.575	232.594
3.580	233.064
3.585	233.786
3.590	234.647
3.595	236.029
3.600	237.404
3.605	239.806
3.610	237.892
3.615	234.976
3.620	232.096
3.625	233.280
3.630	234.192
3.635	235.244
3.640	236.894
3.645	238.216
3.650	235.812
3.655	235.575
3.660	237.506
3.665	236.548
3.670	239.081
3.675	241.458
3.680	243.010
3.685	243.547
3.690	244.947
3.695	244.860
3.700	244.864
3.705	245.748
3.710	246.243
3.715	246.835
3.720	247.245
3.725	247.508
3.730	247.886
3.735	248.345
3.740	248.540
3.745	248.893
3.750	249.145
3.755	249.652
3.760	250.246
3.765	250.718
3.770	251.226
3.775	251.588
3.780	252.287
3.785	252.876
3.790	254.278
3.795	255.518
3.800	253.798
3.805	253.791
3.810	252.424
3.815	254.109
3.820	255.324
3.825	257.896
3.830	259.286
3.835	260.738
3.840	261.411
3.845	262.512
3.850	262.876
3.855	263.915
3.860	263.576
3.865	263.877
3.870	264.369
3.875	264.755
3.880	265.126
3.885	265.374
3.890	265.909
3.895	266.138
3.900	266.504
3.905	266.932
3.910	267.549
3.915	267.811
3.920	268.171
3.925	268.325
3.930	268.359
3.935	269.133
3.940	269.481
3.945	270.682
3.950	270.941
3.955	271.702
3.960	268.806
3.965	271.395
3.970	273.044
3.975	274.093
3.980	271.019
3.985	268.753
3.990	269.582
3.995	271.899
4.000	273.713
4.005	273.113
4.010	273.311
4.015	274.178
4.020	275.017
4.025	275.433
4.030	275.813
4.035	276.299
4.040	276.395
4.045	276.710
4.050	277.188
4.055	277.759
4.060	277.911
4.065	278.099
4.070	278.351
4.075	278.568
4.080	278.574
4.085	279.173
4.090	279.324
4.095	279.825
4.100	280.175
4.105	280.596
4.110	281.006
4.115	281.149
4.120	281.397
4.125	281.723
4.130	282.011
4.135	282.713
4.140	283.426
4.145	284.094
4.150	284.785
4.155	286.223
4.160	288.358
4.165	288.147
4.170	288.576
4.175	286.874
4.180	284.129
4.185	287.107
4.190	289.984
4.195	293.084
4.200	290.706
4.205	291.668
4.210	293.719
4.215	295.891
4.220	295.483
4.225	297.185
4.230	297.525
4.235	299.371
4.240	300.670
4.245	302.494
4.250	300.570
4.255	301.464
4.260	302.044
4.265	302.337
4.270	302.575
4.275	303.100
4.280	303.860
4.285	303.975
4.290	304.218
4.295	304.355
4.300	304.696
4.305	305.239
4.310	305.300
4.315	305.647
4.320	306.039
4.325	306.633
4.330	306.561
4.335	306.552
4.340	307.350
4.345	307.311
4.350	307.266
4.355	308.152
4.360	308.014
4.365	308.043
4.370	308.716
4.375	308.865
4.380	309.245
4.385	309.810
4.390	309.966
4.395	309.841
4.400	310.629
4.405	310.766
4.410	311.608
4.415	311.986
4.420	312.235
4.425	312.647
4.430	312.178
4.435	313.627
4.440	312.903
4.445	314.711
4.450	315.442
4.455	315.926
4.460	316.446
4.465	316.860
4.470	317.031
4.475	314.272
4.480	316.206
4.485	313.522
4.490	316.456
4.495	317.591
4.500	314.871
4.505	314.671
4.510	313.862
4.515	314.814
4.520	314.751
4.525	314.970
4.530	316.531
4.535	316.092
4.540	319.037
4.545	316.665
4.550	315.413
4.555	314.739
4.560	315.377
4.565	317.044
4.570	319.177
4.575	317.357
4.580	318.021
4.585	315.262
4.590	312.971
4.595	313.255
4.600	311.439
4.605	309.556
4.610	311.500
4.615	313.096
4.620	310.499
4.625	309.214
4.630	307.166
4.635	306.643
4.640	308.080
4.645	308.377
4.650	309.165
4.655	309.766
4.660	310.227
4.665	308.457
4.670	311.252
4.675	310.881
4.680	312.074
4.685	312.458
4.690	313.159
4.695	316.174
4.700	314.455
4.705	314.194
4.710	314.559
4.715	315.530
4.720	317.171
4.725	317.208
4.730	316.384
4.735	315.375
4.740	312.623
4.745	310.859
4.750	313.244
4.755	311.997
4.760	311.057
4.765	311.452
4.770	311.378
4.775	311.860
4.780	312.849
4.785	313.950
4.790	315.103
4.795	314.268
4.800	314.700
4.805	316.617
4.810	316.428
4.815	315.417
4.820	316.742
4.825	316.608
4.830	316.873
4.835	318.577
4.840	317.984
4.845	317.768
4.850	317.696
4.855	318.932
4.860	319.399
4.865	318.504
4.870	318.585
4.875	319.653
4.880	319.868
4.885	319.342
4.890	320.561
4.895	319.225
4.900	320.470
4.905	320.001
4.910	321.664
4.915	320.353
4.920	320.897
4.925	321.027
4.930	321.729
4.935	321.251
4.940	322.661
4.945	321.958
4.950	324.002
4.955	322.615
4.960	322.919
4.965	322.427
4.970	323.481
4.975	322.214
4.980	323.362
4.985	326.432
4.990	328.157
4.995	329.943
5.000	326.983
5.005	326.183
5.010	325.139
5.015	324.026
5.020	324.446
5.025	325.175
5.030	324.975
5.035	326.403
5.040	326.695
5.045	327.373
5.050	328.288
5.055	328.190
5.060	327.763
5.065	329.585
5.070	329.536
5.075	329.707
5.080	330.329
5.085	331.727
5.090	332.520
5.095	331.550
5.100	330.440
5.105	331.207
5.110	328.319
5.115	326.124
5.120	326.004
5.125	325.518
5.130	325.506
5.135	324.179
5.140	325.509
5.145	325.080
5.150	327.235
5.155	327.684
5.160	328.151
5.165	328.791
5.170	329.472
5.175	330.103
5.180	330.994
5.185	332.267
5.190	331.614
5.195	334.285
5.200	332.288
5.205	333.507
5.210	335.516
5.215	335.529
5.220	336.164
5.225	337.350
5.230	338.753
5.235	340.128
5.240	339.626
5.245	340.506
5.250	340.184
5.255	340.775
5.260	341.793
5.265	342.719
5.270	343.760
5.275	342.516
5.280	342.192
5.285	341.845
5.290	342.520
5.295	340.406
5.300	340.101
5.305	340.403
5.310	342.315
5.315	343.854
5.320	343.914
5.325	345.299
5.330	347.869
5.335	350.513
5.340	349.395
5.345	351.881
5.350	351.447
5.355	349.058
5.360	350.061
5.365	350.030
5.370	350.681
5.375	351.009
5.380	350.331
5.385	351.101
5.390	351.883
5.395	351.865
5.400	352.595
5.405	352.775
5.410	353.405
5.415	353.315
5.420	353.854
5.425	354.741
5.430	355.530
5.435	357.364
5.440	356.425
5.445	356.061
5.450	356.562
5.455	356.055
5.460	353.579
5.465	353.859
5.470	355.343
5.475	354.964
5.480	355.359
5.485	356.478
5.490	355.968
5.495	357.217
5.500	356.770
5.505	358.468
5.510	356.796
5.515	358.770
5.520	356.592
5.525	358.073
5.530	358.519
5.535	359.397
5.540	360.186
5.545	359.845
5.550	360.107
5.555	361.016
5.560	359.835
5.565	360.753
5.570	360.632
5.575	362.100
5.580	362.309
5.585	360.459
5.590	359.938
5.595	357.394
5.600	358.822
5.605	356.769
5.610	354.511
5.615	354.473
5.620	351.864
5.625	352.548
5.630	352.529
5.635	353.066
5.640	355.173
5.645	356.279
5.650	358.461
5.655	357.206
5.660	357.297
5.665	359.485
5.670	356.547
5.675	358.974
5.680	361.729
5.685	358.828
5.690	360.243
5.695	363.189
5.700	363.911
5.705	360.835
5.710	359.174
5.715	360.060
5.720	362.019
5.725	362.832
5.730	361.597
5.735	360.624
5.740	358.069
5.745	357.280
5.750	357.521
5.755	357.656
5.760	357.331
5.765	357.585
5.770	357.432
5.775	358.992
5.780	360.661
5.785	358.991
5.790	361.144
5.795	359.335
5.800	361.068
5.805	360.249
5.810	360.428
5.815	358.966
5.820	362.012
5.825	359.734
5.830	358.688
5.835	356.846
5.840	356.586
5.845	357.737
5.850	359.272
5.855	360.558
5.860	361.826
5.865	361.167
5.870	363.893
5.875	363.993
5.880	363.678
5.885	362.256
5.890	363.000
5.895	363.013
5.900	362.804
5.905	364.786
5.910	364.335
5.915	366.038
5.920	366.454
5.925	366.896
5.930	367.518
5.935	366.459
5.940	365.777
5.945	363.764
5.950	365.891
5.955	362.775
5.960	360.813
5.965	362.341
5.970	362.077
5.975	362.325
5.980	363.459
5.985	365.596
5.990	365.087
5.995	365.946
6.000	364.733
6.005	362.387
6.010	362.166
6.015	360.327
6.020	360.390
6.025	362.707
6.030	364.692
6.035	363.807
6.040	364.283
6.045	362.038
6.050	360.586
6.055	361.084
6.060	361.714
6.065	362.461
6.070	361.059
6.075	359.689
6.080	357.551
6.085	355.953
6.090	357.511
6.095	359.600
6.100	361.774
6.105	358.980
6.110	358.245
6.115	359.807
6.120	359.152
6.125	356.562
6.130	358.258
6.135	355.421
6.140	355.001
6.145	357.858
6.150	360.504
6.155	363.474
6.160	364.850
6.165	367.949
6.170	366.855
6.175	369.736
6.180	368.116
6.185	366.172
6.190	368.265
6.195	365.855
6.200	365.280
6.205	363.318
6.210	360.788
6.215	361.671
6.220	362.715
6.225	362.917
6.230	365.686
6.235	364.890
6.240	362.349
6.245	363.599
6.250	363.992
6.255	364.554
6.260	362.718
6.265	361.019
6.270	359.518
6.275	358.784
6.280	359.728
6.285	361.504
6.290	360.229
6.295	359.868
6.300	362.911
6.305	364.432
6.310	364.157
6.315	364.610
6.320	367.462
6.325	367.253
6.330	366.805
6.335	369.832
6.340	369.742
6.345	368.768
6.350	368.059
6.355	370.110
6.360	368.954
6.365	369.756
6.370	369.783
6.375	367.181
6.380	369.188
6.385	371.927
6.390	374.416
6.395	372.439
6.400	372.961
6.405	374.246
6.410	374.218
6.415	376.773
6.420	378.054
6.425	379.531
6.430	381.250
6.435	384.340
6.440	386.752
6.445	388.001
6.450	388.161
6.455	390.491
6.460	389.060
6.465	390.059
6.470	393.053
6.475	392.055
6.480	393.480
6.485	392.731
6.490	395.779
6.495	393.991
6.500	393.542
6.505	393.101
6.510	396.161
6.515	394.940
6.520	392.688
6.525	394.115
6.530	391.534
6.535	391.868
6.540	390.048
6.545	391.510
6.550	388.524
6.555	389.476
6.560	391.946
6.565	394.667
6.570	395.115
6.575	392.440
6.580	390.228
6.585	387.562
6.590	389.031
6.595	390.039
6.600	392.251
6.605	389.422
6.610	386.550
6.615	387.041
6.620	385.212
6.625	385.340
6.630	384.572
6.635	383.421
6.640	384.902
6.645	383.654
6.650	383.399
6.655	385.723
6.660	385.460
6.665	386.038
6.670	384.868
6.675	382.180
6.680	384.291
6.685	382.135
6.690	384.955
6.695	384.125
6.700	386.916
6.705	384.873
6.710	382.823
6.715	383.105
6.720	384.239
6.725	386.144
6.730	386.977
6.735	387.089
6.740	386.887
6.745	384.435
6.750	385.581
6.755	388.388
6.760	385.590
6.765	384.411
6.770	385.333
6.775	383.333
6.780	382.106
6.785	384.876
6.790	385.992
6.795	383.372
6.800	383.347
6.805	385.255
6.810	384.591
6.815	381.581
6.820	381.902
6.825	381.824
6.830	382.229
6.835	384.823
6.840	385.977
6.845	385.022
6.850	382.659
6.855	382.162
6.860	381.672
6.865	379.873
6.870	380.234
6.875	382.157
6.880	380.103
6.885	382.341
6.890	381.291
6.895	378.905
6.900	379.711
6.905	376.891
6.910	379.504
6.915	378.096
6.920	377.523
6.925	375.090
6.930	374.997
6.935	374.953
6.940	372.024
6.945	370.843
6.950	373.358
6.955	372.868
6.960	372.987
6.965	374.530
6.970	377.161
6.975	377.012
6.980	377.439
6.985	376.667
6.990	374.739
6.995	376.923
7.000	376.744
7.005	378.844
7.010	380.357
7.015	378.432
7.020	376.528
7.025	375.530
7.030	377.535
7.035	377.378
7.040	378.517
7.045	379.385
7.050	376.837
7.055	375.676
7.060	373.758
7.065	373.668
7.070	375.137
7.075	374.624
7.080	374.679
7.085	373.738
7.090	372.645
7.095	370.504
7.100	368.264
7.105	370.378
7.110	370.414
7.115	367.720
7.120	366.639
7.125	368.813
7.130	368.653
7.135	368.319
7.140	365.575
7.145	362.667
7.150	364.825
7.155	364.952
7.160	362.850
7.165	361.112
7.170	358.208
7.175	359.607
7.180	362.523
7.185	365.624
7.190	364.977
7.195	364.892
7.200	366.497
7.205	366.936
7.210	368.665
7.215	367.654
7.220	369.991
7.225	371.536
7.230	372.480
7.235	373.954
7.240	374.934
7.245	373.833
7.250	375.878
7.255	378.079
7.260	378.848
7.265	378.949
7.270	378.050
7.275	380.465
7.280	382.680
7.285	380.566
7.290	383.090
7.295	382.617
7.300	382.571
7.305	383.523
7.310	383.621
7.315	384.543
7.320	383.230
7.325	380.257
7.330	380.415
7.335	381.965
7.340	382.493
7.345	381.513
7.350	384.138
7.355	384.663
7.360	386.367
7.365	383.967
7.370	381.456
7.375	378.584
7.380	379.948
7.385	380.094
7.390	381.450
7.395	380.609
7.400	380.842
7.405	381.555
7.410	379.166
7.415	377.298
7.420	376.860
7.425	379.771
7.430	382.611
7.435	384.058
7.440	383.338
7.445	380.361
7.450	379.945
7.455	380.978
7.460	381.307
7.465	380.033
7.470	382.362
7.475	382.465
7.480	385.314
7.485	385.623
7.490	382.572
7.495	383.300
7.500	385.450
7.505	385.606
7.510	383.614
7.515	382.952
7.520	384.378
7.525	385.364
7.530	387.897
7.535	386.674
7.540	387.481
7.545	388.360
7.550	386.808
7.555	388.256
7.560	389.400
7.565	392.397
7.570	392.217
7.575	392.253
7.580	391.745
7.585	392.726
7.590	393.228
7.595	396.105
7.600	399.026
7.605	396.325
7.610	393.537
7.615	396.510
7.620	394.776
7.625	396.340
7.630	393.376
7.635	393.100
7.640	391.652
7.645	388.643
7.650	388.239
7.655	391.240
7.660	390.685
7.665	389.362
7.670	390.949
7.675	388.231
7.680	385.105
7.685	383.813
7.690	384.947
7.695	386.138
7.700	385.648
7.705	388.479
7.710	385.636
7.715	386.160
7.720	385.449
7.725	383.598
7.730	384.896
7.735	386.673
7.740	389.234
7.745	389.137
7.750	390.156
7.755	387.891
7.760	388.277
7.765	390.885
7.770	390.900
7.775	389.440
7.780	391.883
7.785	394.797
7.790	396.978
7.795	394.144
7.800	395.247
7.805	393.108
7.810	394.423
7.815	395.982
7.820	397.916
7.825	399.037
7.830	398.279
7.835	396.682
7.840	396.187
7.845	398.560
7.850	400.069
7.855	398.367
7.860	396.101
7.865	395.895
7.870	394.400
7.875	394.429
7.880	391.408
7.885	389.662
7.890	391.398
7.895	389.112
7.900	391.776
7.905	394.529
7.910	393.665
7.915	393.744
7.920	395.296
7.925	398.311
7.930	395.684
7.935	396.132
7.940	395.076
7.945	393.826
7.950	391.313
7.955	388.438
7.960	388.363
7.965	390.313
7.970	390.171
7.975	388.758
7.980	388.704
7.985	388.348
7.990	389.851
7.995	386.866
8.000	383.936
8.005	383.837
8.010	386.447
8.015	384.764
8.020	382.401
8.025	384.286
8.030	385.611
8.035	385.417
8.040	386.088
8.045	383.930
8.050	382.454
8.055	383.168
8.060	386.167
8.065	383.109
8.070	381.309
8.075	378.437
8.080	376.357
8.085	375.238
8.090	375.457
8.095	378.096
8.100	375.132
8.105	377.063
8.110	379.864
8.115	381.942
8.120	380.105
8.125	376.966
8.130	374.658
8.135	372.937
8.140	374.923
8.145	377.476
8.150	377.453
8.155	378.192
8.160	380.809
8.165	381.148
8.170	378.589
8.175	381.040
8.180	382.161
8.185	379.470
8.190	379.229
8.194	379.973
8.199	380.461
8.204	380.913
8.209	379.942
8.214	378.554
8.219	376.317
8.224	376.522
8.229	375.240
8.234	377.539
8.239	376.640
8.244	379.425
8.249	379.976
8.254	381.075
8.259	378.274
8.264	375.305
8.269	373.929
8.274	373.449
8.279	372.411
8.284	369.617
8.289	370.985
8.294	372.714
8.299	375.313
8.304	373.227
8.309	370.247
8.314	370.456
8.319	371.439
8.324	371.900
8.329	371.496
8.334	369.394
8.339	371.716
8.344	374.003
8.349	373.070
8.354	375.107
8.359	372.265
8.364	371.613
8.369	368.815
8.374	367.641
8.379	366.600
8.384	363.793
8.389	366.339
8.394	368.155
8.399	367.717
8.404	366.650
8.409	363.753
8.414	361.004
8.419	360.317
8.424	363.098
8.429	360.446
8.434	358.988
8.439	360.008
8.444	359.900
8.449	358.210
8.454	361.112
8.459	361.613
8.464	359.922
8.469	360.424
8.474	362.659
8.479	359.897
8.484	362.689
8.489	361.003
8.494	361.159
8.499	364.201
8.504	363.416
8.509	363.229
8.514	360.998
8.519	361.363
8.524	358.223
8.529	361.363
8.534	358.654
8.539	355.886
8.544	355.490
8.549	357.369
8.554	358.409
8.559	358.014
8.564	356.023
8.569	355.322
8.574	357.394
8.579	356.408
8.584	355.523
8.589	353.874
8.594	355.270
8.599	353.150
8.604	350.474
8.609	347.358
8.614	344.624
8.619	345.609
8.624	346.692
8.629	348.674
8.634	348.406
8.639	346.613
8.644	345.442
8.649	342.650
8.654	340.096
8.659	337.744
8.664	337.880
8.669	339.132
8.674	338.943
8.679	341.331
8.684	340.937
8.689	341.713
8.694	343.605
8.699	346.740
8.704	349.548
8.709	351.816
8.714	350.266
8.719	352.803
8.724	350.460
8.729	353.101
8.734	355.279
8.739	357.665
8.744	355.007
8.749	353.209
8.754	352.651
8.759	352.046
8.764	353.319
8.769	352.092
8.774	351.598
8.779	353.096
8.784	353.032
8.789	352.976
8.794	355.325
8.799	355.672
8.804	356.360
8.809	356.281
8.814	358.892
8.819	359.385
8.824	357.671
8.829	359.805
8.834	357.604
8.839	356.532
8.844	354.108
8.849	351.378
8.854	348.388
8.859	348.471
8.864	349.843
8.869	350.945
8.874	350.540
8.879	348.150
8.884	346.085
8.889	347.283
8.894	349.515
8.899	347.323
8.904	346.641
8.909	349.548
8.914	346.507
8.919	347.181
8.924	346.829
8.929	345.695
8.934	343.004
8.939	341.609
8.944	339.266
8.949	336.282
8.954	333.168
8.959	330.354
8.964	333.343
8.969	330.512
8.974	330.212
8.979	331.261
8.984	332.866
8.989	333.084
8.994	333.890
8.999	336.894
9.004	334.514
9.009	332.481
9.014	332.166
9.019	331.591
9.024	333.387
9.029	332.188
9.034	333.744
9.039	336.543
9.044	336.955
9.049	337.592
9.054	334.652
9.059	332.781
9.064	330.470
9.069	331.742
9.074	334.761
9.079	334.978
9.084	337.320
9.089	337.631
9.094	336.217
9.099	334.134
9.104	336.726
9.109	335.816
9.114	335.668
9.119	335.873
9.124	336.801
9.129	339.931
9.134	337.453
9.139	336.438
9.144	333.674
9.149	332.051
9.154	334.247
9.159	333.117
9.164	331.531
9.169	328.471
9.174	328.567
9.179	327.699
9.184	330.705
9.189	329.440
9.194	332.578
9.199	330.399
9.204	331.348
9.209	329.552
9.214	328.002
9.219	329.557
9.224	327.076
9.229	326.615
9.234	324.608
9.239	322.455
9.244	323.778
9.249	322.859
9.254	322.647
9.259	320.592
9.264	318.655
9.269	318.832
9.274	321.851
9.279	323.752
9.284	321.716
9.289	322.718
9.294	323.651
9.299	321.371
9.304	323.008
9.309	320.792
9.314	319.987
9.319	322.880
9.324	325.010
9.329	327.398
9.334	325.428
9.339	326.112
9.344	327.109
9.349	325.904
9.354	326.103
9.359	323.310
9.364	323.014
9.369	320.903
9.374	320.290
9.379	317.975
9.384	320.861
9.389	318.089
9.394	315.785
9.399	316.677
9.404	315.318
9.409	316.087
9.414	313.252
9.419	311.558
9.424	309.379
9.429	312.444
9.434	310.511
9.439	307.822
9.444	310.079
9.449	313.002
9.454	315.545
9.459	316.566
9.464	313.719
9.469	312.327
9.474	313.497
9.479	315.846
9.484	313.043
9.489	310.775
9.494	310.116
9.499	310.325
9.504	312.844
9.509	315.197
9.514	313.829
9.519	315.605
9.524	317.964
9.529	316.158
9.534	316.309
9.539	318.043
9.544	316.015
9.549	317.807
9.554	315.345
9.559	317.294
9.564	318.986
9.569	316.332
9.574	317.833
9.579	316.773
9.584	317.187
9.589	318.387
9.594	319.874
9.599	321.057
9.604	318.826
9.609	316.328
9.614	316.662
9.619	314.114
9.624	315.259
9.629	315.550
9.634	314.585
9.639	314.685
9.644	311.685
9.649	313.297
9.654	312.070
9.659	314.566
9.664	311.948
9.669	309.327
9.674	307.892
9.679	306.234
9.684	307.104
9.689	304.936
9.694	302.925
9.699	300.631
9.704	303.415
9.709	302.444
9.714	303.333
9.719	300.930
9.724	301.686
9.729	302.137
9.734	305.046
9.739	302.163
9.744	303.229
9.749	300.870
9.754	302.799
9.759	305.631
9.764	304.713
9.769	307.722
9.774	306.364
9.779	304.725
9.784	306.639
9.789	307.247
9.794	306.489
9.799	306.387
9.804	307.313
9.809	308.638
9.814	309.870
9.819	307.064
9.824	309.087
9.829	309.502
9.834	311.240
9.839	312.573
9.844	310.933
9.849	309.979
9.854	306.945
9.859	308.160
9.864	307.080
9.869	304.517
9.874	305.150
9.879	302.579
9.884	302.059
9.889	304.370
9.894	304.033
9.899	305.064
9.904	307.542
9.909	307.691
9.914	306.050
9.919	308.745
9.924	307.485
9.929	308.004
9.934	305.076
9.939	304.106
9.944	303.033
9.949	300.237
9.954	298.541
9.959	297.158
9.964	295.417
9.969	297.189
9.974	297.074
9.979	295.066
9.984	296.312
9.989	298.524
9.994	296.613
[truncated: 1 more rows]
