# Supplementary material for: Chemometric Analysis of a Ternary Mixture of Caffeine, Quinic Acid, and Nicotinic Acid by Terahertz Spectroscopy
Source: ACS Omega. 2022 Sep 27;7(40):35783–91. doi: 10.1021/acsomega.2c03808 (PMC9558605; doi:10.1021/acsomega.2c03808)
Supplement: Supplementary file 2 — ao2c03808_si_002.zip [file ao2c03808_si_002.zip › data_and_codes/extended_data/id0-48_run001/fdp-2-1.csv]

0.000	-0.000
0.005	0.563
0.010	0.348
0.015	-0.557
0.020	0.843
0.025	0.740
0.030	0.495
0.035	-0.447
0.040	0.096
0.045	1.122
0.050	3.347
0.055	2.267
0.060	1.863
0.065	3.881
0.070	4.088
0.075	5.040
0.080	5.093
0.085	3.946
0.090	2.223
0.095	2.535
0.100	3.814
0.105	5.563
0.110	4.807
0.115	5.044
0.120	5.922
0.125	6.770
0.130	7.849
0.135	8.263
0.140	7.923
0.145	8.214
0.150	8.372
0.155	8.574
0.160	8.577
0.165	8.773
0.170	9.085
0.175	9.437
0.180	9.471
0.185	9.657
0.190	10.053
0.195	10.170
0.200	10.423
0.205	10.703
0.210	10.907
0.215	11.198
0.220	11.474
0.225	11.971
0.230	12.122
0.235	12.153
0.240	12.292
0.245	12.663
0.250	12.742
0.255	12.995
0.260	13.256
0.265	13.542
0.270	13.868
0.275	13.864
0.280	14.096
0.285	14.398
0.290	14.623
0.295	14.813
0.300	15.214
0.305	15.294
0.310	15.383
0.315	15.602
0.320	15.867
0.325	16.144
0.330	16.283
0.335	16.451
0.340	16.701
0.345	17.009
0.350	17.134
0.355	17.410
0.360	17.647
0.365	17.870
0.370	18.032
0.375	18.240
0.380	18.433
0.385	18.683
0.390	18.919
0.395	19.142
0.400	19.374
0.405	19.525
0.410	19.693
0.415	19.891
0.420	20.166
0.425	20.330
0.430	20.548
0.435	20.814
0.440	21.001
0.445	21.104
0.450	21.336
0.455	21.608
0.460	21.799
0.465	22.018
0.470	22.187
0.475	22.443
0.480	22.685
0.485	22.871
0.490	23.061
0.495	23.328
0.500	23.535
0.505	23.698
0.510	23.923
0.515	24.202
0.520	24.435
0.525	24.596
0.530	24.828
0.535	25.081
0.540	25.372
0.545	25.649
0.550	26.066
0.555	25.336
0.560	25.500
0.565	25.831
0.570	26.155
0.575	26.422
0.580	26.644
0.585	26.855
0.590	27.121
0.595	27.367
0.600	27.592
0.605	27.812
0.610	28.019
0.615	28.258
0.620	28.421
0.625	28.624
0.630	28.860
0.635	29.094
0.640	29.255
0.645	29.466
0.650	29.705
0.655	29.883
0.660	30.096
0.665	30.298
0.670	30.507
0.675	30.709
0.680	30.910
0.685	31.107
0.690	31.348
0.695	31.527
0.700	31.741
0.705	31.995
0.710	32.190
0.715	32.401
0.720	32.640
0.725	32.861
0.730	33.091
0.735	33.317
0.740	33.587
0.745	33.969
0.750	33.557
0.755	33.650
0.760	33.989
0.765	34.229
0.770	34.441
0.775	34.678
0.780	34.904
0.785	35.120
0.790	35.306
0.795	35.506
0.800	35.763
0.805	35.944
0.810	36.132
0.815	36.367
0.820	36.582
0.825	36.769
0.830	36.975
0.835	37.173
0.840	37.402
0.845	37.612
0.850	37.772
0.855	37.994
0.860	38.229
0.865	38.402
0.870	38.610
0.875	38.826
0.880	39.036
0.885	39.223
0.890	39.430
0.895	39.651
0.900	39.870
0.905	40.041
0.910	40.273
0.915	40.485
0.920	40.671
0.925	40.870
0.930	41.110
0.935	41.337
0.940	41.525
0.945	41.732
0.950	41.958
0.955	42.199
0.960	42.388
0.965	42.636
0.970	42.867
0.975	43.099
0.980	43.396
0.985	43.386
0.990	43.361
0.995	43.639
1.000	43.871
1.005	44.121
1.010	44.398
1.015	44.581
1.020	44.801
1.025	45.079
1.030	45.289
1.035	45.485
1.040	45.738
1.045	45.976
1.050	46.208
1.055	46.461
1.060	46.716
1.065	47.010
1.070	47.289
1.075	47.606
1.080	48.020
1.085	48.560
1.090	49.387
1.095	49.541
1.100	46.717
1.105	47.698
1.110	48.109
1.115	47.723
1.120	48.223
1.125	48.669
1.130	49.059
1.135	49.449
1.140	49.852
1.145	50.368
1.150	50.767
1.155	51.363
1.160	51.212
1.165	48.293
1.170	49.275
1.175	49.911
1.180	50.391
1.185	50.759
1.190	51.141
1.195	51.552
1.200	52.002
1.205	52.111
1.210	51.499
1.215	51.967
1.220	52.460
1.225	52.851
1.230	52.156
1.235	52.557
1.240	52.876
1.245	53.164
1.250	53.508
1.255	53.696
1.260	53.947
1.265	54.240
1.270	54.462
1.275	54.656
1.280	54.899
1.285	55.126
1.290	55.366
1.295	55.568
1.300	55.757
1.305	56.047
1.310	56.269
1.315	56.493
1.320	56.649
1.325	56.852
1.330	57.053
1.335	57.271
1.340	57.513
1.345	57.741
1.350	57.924
1.355	58.098
1.360	58.378
1.365	58.579
1.370	58.779
1.375	59.041
1.380	59.322
1.385	59.550
1.390	59.868
1.395	60.239
1.400	60.743
1.405	61.486
1.410	62.762
1.415	65.443
1.420	66.104
1.425	66.560
1.430	66.936
1.435	67.265
1.440	67.499
1.445	67.761
1.450	68.020
1.455	68.269
1.460	68.511
1.465	68.724
1.470	68.979
1.475	69.213
1.480	69.408
1.485	69.641
1.490	69.882
1.495	70.085
1.500	70.292
1.505	70.537
1.510	70.757
1.515	70.984
1.520	71.213
1.525	71.449
1.530	71.716
1.535	71.931
1.540	72.153
1.545	72.403
1.550	72.626
1.555	72.852
1.560	73.125
1.565	73.383
1.570	73.625
1.575	73.893
1.580	74.181
1.585	74.492
1.590	74.834
1.595	75.346
1.600	75.669
1.605	74.516
1.610	75.012
1.615	75.482
1.620	75.908
1.625	76.275
1.630	76.689
1.635	77.137
1.640	77.663
1.645	78.282
1.650	79.202
1.655	80.388
1.660	80.912
1.665	81.255
1.670	81.833
1.675	79.842
1.680	81.445
1.685	82.517
1.690	83.379
1.695	84.128
1.700	84.939
1.705	86.080
1.710	87.495
1.715	89.251
1.720	86.147
1.725	88.666
1.730	89.726
1.735	90.439
1.740	91.005
1.745	91.493
1.750	91.933
1.755	92.405
1.760	92.729
1.765	92.497
1.770	92.890
1.775	93.282
1.780	93.673
1.785	94.099
1.790	94.713
1.795	94.774
1.800	93.555
1.805	94.082
1.810	94.522
1.815	94.868
1.820	95.182
1.825	95.498
1.830	95.792
1.835	96.083
1.840	96.396
1.845	96.726
1.850	97.086
1.855	97.528
1.860	98.282
1.865	98.543
1.870	95.462
1.875	96.537
1.880	97.203
1.885	97.647
1.890	98.053
1.895	98.419
1.900	98.788
1.905	99.184
1.910	99.704
1.915	100.295
1.920	98.418
1.925	98.624
1.930	99.207
1.935	99.666
1.940	100.015
1.945	100.321
1.950	100.617
1.955	100.884
1.960	101.131
1.965	101.400
1.970	101.656
1.975	101.910
1.980	102.172
1.985	102.423
1.990	102.687
1.995	102.945
2.000	103.194
2.005	103.463
2.010	103.770
2.015	103.978
2.020	104.146
2.025	104.479
2.030	104.855
2.035	105.437
2.040	105.417
2.045	104.442
2.050	104.961
2.055	105.393
2.060	105.767
2.065	106.150
2.070	106.691
2.075	106.183
2.080	106.166
2.085	106.553
2.090	106.867
2.095	107.143
2.100	107.391
2.105	107.625
2.110	107.858
2.115	108.094
2.120	108.337
2.125	108.589
2.130	108.887
2.135	109.195
2.140	109.579
2.145	110.009
2.150	110.561
2.155	111.473
2.160	112.562
2.165	110.498
2.170	108.180
2.175	109.367
2.180	110.238
2.185	111.121
2.190	112.288
2.195	111.799
2.200	109.006
2.205	110.313
2.210	111.369
2.215	112.541
2.220	112.246
2.225	109.142
2.230	110.500
2.235	111.309
2.240	111.978
2.245	112.436
2.250	113.000
2.255	113.901
2.260	114.433
2.265	112.772
2.270	109.801
2.275	111.258
2.280	112.018
2.285	112.541
2.290	112.956
2.295	113.336
2.300	113.684
2.305	114.020
2.310	114.358
2.315	114.798
2.320	114.934
2.325	115.263
2.330	115.684
2.335	116.127
2.340	116.813
2.345	116.696
2.350	115.920
2.355	116.589
2.360	117.395
2.365	118.024
2.370	116.822
2.375	117.574
2.380	118.445
2.385	119.568
2.390	120.169
2.395	119.653
2.400	122.362
2.405	123.391
2.410	124.092
2.415	124.648
2.420	125.102
2.425	125.666
2.430	125.806
2.435	126.152
2.440	126.637
2.445	127.183
2.450	127.613
2.455	128.626
2.460	129.460
2.465	128.106
2.470	131.130
2.475	132.383
2.480	133.156
2.485	133.708
2.490	134.160
2.495	134.550
2.500	134.907
2.505	135.241
2.510	135.540
2.515	135.835
2.520	136.139
2.525	136.421
2.530	136.751
2.535	137.020
2.540	137.322
2.545	137.637
2.550	137.928
2.555	138.241
2.560	138.529
2.565	138.974
2.570	139.106
2.575	139.404
2.580	139.788
2.585	140.181
2.590	140.589
2.595	141.037
2.600	141.477
2.605	142.031
2.610	142.684
2.615	143.428
2.620	144.439
2.625	145.975
2.630	146.976
2.635	147.556
2.640	148.079
2.645	148.427
2.650	146.903
2.655	149.158
2.660	151.351
2.665	152.017
2.670	152.282
2.675	153.230
2.680	154.340
2.685	155.240
2.690	153.704
2.695	154.424
2.700	155.060
2.705	155.599
2.710	156.116
2.715	156.566
2.720	156.939
2.725	157.388
2.730	157.828
2.735	158.322
2.740	158.716
2.745	159.200
2.750	159.895
2.755	160.662
2.760	161.865
2.765	163.833
2.770	165.275
2.775	165.582
2.780	166.841
2.785	165.277
2.790	166.862
2.795	168.357
2.800	169.327
2.805	170.224
2.810	170.839
2.815	171.370
2.820	171.910
2.825	172.409
2.830	172.803
2.835	173.186
2.840	173.640
2.845	174.038
2.850	174.386
2.855	174.838
2.860	175.281
2.865	175.714
2.870	176.377
2.875	177.296
2.880	178.170
2.885	176.674
2.890	173.731
2.895	175.162
2.900	175.836
2.905	176.565
2.910	176.990
2.915	177.529
2.920	177.963
2.925	178.420
2.930	178.902
2.935	179.395
2.940	179.860
2.945	180.349
2.950	181.058
2.955	182.045
2.960	183.809
2.965	185.559
2.970	188.235
2.975	186.212
2.980	189.100
2.985	191.624
2.990	193.216
2.995	194.642
3.000	196.664
3.005	193.850
3.010	194.701
3.015	194.488
3.020	194.916
3.025	191.894
3.030	194.572
3.035	196.492
3.040	197.403
3.045	199.070
3.050	201.950
3.055	203.719
3.060	204.740
3.065	205.310
3.070	205.823
3.075	206.260
3.080	206.814
3.085	207.220
3.090	207.578
3.095	207.970
3.100	208.677
3.105	209.066
3.110	209.594
3.115	210.231
3.120	211.190
3.125	212.156
3.130	212.664
3.135	213.432
3.140	212.680
3.145	213.206
3.150	214.582
3.155	216.682
3.160	218.360
3.165	221.044
3.170	223.384
3.175	226.032
3.180	227.939
3.185	227.108
3.190	228.407
3.195	229.053
3.200	229.718
3.205	230.491
3.210	231.545
3.215	230.752
3.220	231.208
3.225	232.265
3.230	233.183
3.235	235.208
3.240	237.085
3.245	237.886
3.250	238.576
3.255	239.116
3.260	239.452
3.265	239.774
3.270	240.201
3.275	240.464
3.280	240.729
3.285	241.198
3.290	241.546
3.295	241.878
3.300	242.288
3.305	242.901
3.310	243.104
3.315	243.620
3.320	244.312
3.325	245.099
3.330	247.038
3.335	244.043
3.340	245.146
3.345	246.963
3.350	248.203
3.355	249.093
3.360	249.521
3.365	249.954
3.370	250.522
3.375	250.884
3.380	251.205
3.385	251.310
3.390	251.315
3.395	252.200
3.400	252.112
3.405	252.630
3.410	252.972
3.415	253.313
3.420	253.305
3.425	254.044
3.430	253.770
3.435	254.118
3.440	254.493
3.445	254.901
3.450	254.951
3.455	255.516
3.460	255.560
3.465	255.643
3.470	256.237
3.475	256.417
3.480	256.938
3.485	256.858
3.490	257.425
3.495	258.144
3.500	257.904
3.505	257.810
3.510	258.438
3.515	258.606
3.520	259.022
3.525	259.520
3.530	260.022
3.535	260.727
3.540	261.135
3.545	259.446
3.550	259.691
3.555	260.387
3.560	260.524
3.565	261.134
3.570	261.101
3.575	261.769
3.580	262.194
3.585	262.860
3.590	263.728
3.595	265.026
3.600	267.691
3.605	270.361
3.610	272.807
3.615	270.488
3.620	267.604
3.625	269.198
3.630	270.018
3.635	271.071
3.640	273.252
3.645	275.678
3.650	273.139
3.655	271.364
3.660	270.223
3.665	268.774
3.670	270.209
3.675	271.464
3.680	272.932
3.685	272.749
3.690	274.256
3.695	272.196
3.700	270.123
3.705	270.253
3.710	270.335
3.715	271.203
3.720	271.202
3.725	272.797
3.730	272.521
3.735	272.266
3.740	272.421
3.745	273.568
3.750	273.126
3.755	274.952
3.760	274.956
3.765	274.693
3.770	275.341
3.775	276.008
3.780	276.915
3.785	277.733
3.790	276.485
3.795	274.137
3.800	277.208
3.805	274.909
3.810	272.001
3.815	272.861
3.820	274.728
3.825	277.264
3.830	279.479
3.835	278.098
3.840	279.866
3.845	280.558
3.850	281.608
3.855	282.224
3.860	281.362
3.865	283.381
3.870	282.839
3.875	283.663
3.880	283.896
3.885	284.735
3.890	285.170
3.895	286.105
3.900	285.245
3.905	286.465
3.910	287.151
3.915	286.984
3.920	287.742
3.925	287.126
3.930	286.320
3.935	288.541
3.940	290.456
3.945	291.276
3.950	292.738
3.955	292.990
3.960	295.113
3.965	298.253
3.970	296.025
3.975	295.469
3.980	292.681
3.985	292.622
3.990	289.845
3.995	292.870
4.000	292.968
4.005	290.933
4.010	293.383
4.015	292.427
4.020	294.776
4.025	295.996
4.030	295.353
4.035	295.637
4.040	295.490
4.045	293.235
4.050	295.178
4.055	294.472
4.060	297.555
4.065	298.843
4.070	301.332
4.075	300.178
4.080	298.466
4.085	301.053
4.090	299.584
4.095	299.527
4.100	302.005
4.105	300.402
4.110	298.543
4.115	296.782
4.120	295.818
4.125	296.120
4.130	296.860
4.135	299.262
4.140	298.552
4.145	301.386
4.150	301.238
4.155	302.052
4.160	304.875
4.165	303.464
4.170	306.490
4.175	308.151
4.180	310.227
4.185	308.620
4.190	309.259
4.195	307.926
4.200	306.268
4.205	307.418
4.210	306.651
4.215	305.127
4.220	305.802
4.225	304.037
4.230	302.439
4.235	304.912
4.240	302.231
4.245	300.044
4.250	297.234
4.255	296.537
4.260	299.150
4.265	301.410
4.270	300.541
4.275	300.260
4.280	302.735
4.285	303.894
4.290	306.386
4.295	309.046
4.300	308.998
4.305	310.554
4.310	312.150
4.315	314.532
4.320	316.918
4.325	318.222
4.330	316.080
4.335	318.110
4.340	316.915
4.345	318.345
4.350	315.215
4.355	314.005
4.360	315.389
4.365	312.579
4.370	312.631
4.375	314.665
4.380	315.747
4.385	314.707
4.390	314.398
4.395	313.496
4.400	310.705
4.405	313.515
4.410	312.913
4.415	315.080
4.420	315.324
4.425	312.520
4.430	313.369
4.435	311.276
4.440	312.195
4.445	311.813
4.450	314.422
4.455	314.791
4.460	312.284
4.465	313.960
4.470	311.506
4.475	313.738
4.480	313.308
4.485	311.902
4.490	314.843
4.495	316.241
4.500	314.953
4.505	315.691
4.510	316.931
4.515	314.085
4.520	311.923
4.525	310.536
4.530	307.949
4.535	305.336
4.540	307.277
4.545	307.816
4.550	310.643
4.555	311.758
4.560	314.560
4.565	317.100
4.570	317.032
4.575	316.279
4.580	318.801
4.585	321.678
4.590	322.603
4.595	323.420
4.600	325.127
4.605	323.824
4.610	325.161
4.615	327.577
4.620	326.544
4.625	327.804
4.630	330.142
4.635	327.656
4.640	325.264
4.645	326.805
4.650	328.554
4.655	330.783
4.660	332.033
4.665	333.132
4.670	334.752
4.675	333.892
4.680	332.130
4.685	329.556
4.690	329.624
4.695	326.748
4.700	325.341
4.705	324.762
4.710	326.590
4.715	326.189
4.720	328.994
4.725	330.132
4.730	331.115
4.735	328.763
4.740	326.712
4.745	328.153
4.750	327.207
4.755	329.329
4.760	327.905
4.765	328.017
4.770	328.927
4.775	327.363
4.780	325.670
4.785	327.350
4.790	326.859
4.795	326.033
4.800	328.838
4.805	330.330
4.810	329.868
4.815	332.299
4.820	329.492
4.825	329.121
4.830	327.029
4.835	327.455
4.840	328.122
4.845	330.712
4.850	330.485
4.855	331.964
4.860	330.815
4.865	331.885
4.870	332.578
4.875	329.604
4.880	328.247
4.885	330.894
4.890	332.318
4.895	333.415
4.900	330.889
4.905	332.094
4.910	334.986
4.915	332.172
4.920	330.536
4.925	329.080
4.930	331.794
4.935	329.016
4.940	328.492
4.945	331.632
4.950	334.044
4.955	331.066
4.960	329.702
4.965	330.139
4.970	329.457
4.975	332.281
4.980	329.799
4.985	332.849
4.990	335.200
4.995	335.803
5.000	336.000
5.005	335.416
5.010	338.128
5.015	337.453
5.020	337.412
5.025	338.816
5.030	336.109
5.035	337.195
5.040	339.812
5.045	340.782
5.050	339.178
5.055	337.178
5.060	336.283
5.065	335.883
5.070	338.291
5.075	341.410
5.080	338.788
5.085	339.264
5.090	337.836
5.095	336.263
5.100	339.289
5.105	340.183
5.110	337.638
5.115	335.279
5.120	332.287
5.125	330.840
5.130	330.137
5.135	331.542
5.140	329.192
5.145	330.964
5.150	328.348
5.155	327.672
5.160	327.018
5.165	326.604
5.170	326.598
5.175	326.477
5.180	327.645
5.185	329.399
5.190	329.476
5.195	329.658
5.200	330.559
5.205	327.424
5.210	330.480
5.215	330.732
5.220	331.147
5.225	332.803
5.230	330.995
5.235	329.744
5.240	329.339
5.245	331.467
5.250	334.438
5.255	337.557
5.260	337.904
5.265	335.187
5.270	337.896
5.275	335.012
5.280	333.747
5.285	335.405
5.290	334.423
5.295	331.343
5.300	332.597
5.305	334.366
5.310	336.348
5.315	333.227
5.320	332.242
5.325	330.519
5.330	327.483
5.335	325.512
5.340	323.585
5.345	326.592
5.350	329.560
5.355	330.133
5.360	332.963
5.365	334.330
5.370	331.567
5.375	332.465
5.380	331.907
5.385	332.838
5.390	331.045
5.395	328.506
5.400	327.078
5.405	330.019
5.410	328.094
5.415	327.661
5.420	328.313
5.425	329.174
5.430	326.729
5.435	326.277
5.440	325.423
5.445	328.484
5.450	331.118
5.455	328.448
5.460	325.679
5.465	322.779
5.470	321.354
5.475	319.015
5.480	316.554
5.485	319.253
5.490	318.624
5.495	320.385
5.500	317.251
5.505	317.233
5.510	316.849
5.515	317.997
5.520	316.360
5.525	315.289
5.530	316.608
5.535	314.279
5.540	312.708
5.545	313.941
5.550	316.974
5.555	319.286
5.560	319.541
5.565	322.633
5.570	325.643
5.575	324.828
5.580	327.878
5.585	326.075
5.590	325.381
5.595	327.698
5.600	329.283
5.605	329.834
5.610	328.019
5.615	327.011
5.620	323.939
5.625	322.326
5.630	323.176
5.635	326.167
5.640	323.331
5.645	325.259
5.650	326.129
5.655	324.666
5.660	321.951
5.665	323.398
5.670	323.599
5.675	321.997
5.680	320.312
5.685	318.987
5.690	321.264
5.695	321.959
5.700	323.167
5.705	322.412
5.710	321.793
5.715	321.519
5.720	321.735
5.725	323.269
5.730	322.093
5.735	323.866
5.740	321.095
5.745	319.549
5.750	322.665
5.755	319.685
5.760	320.127
5.765	318.022
5.770	320.177
5.775	322.102
5.780	320.051
5.785	320.813
5.790	322.887
5.795	320.696
5.800	323.221
5.805	323.418
5.810	323.939
5.815	321.153
5.820	323.388
5.825	323.587
5.830	324.045
5.835	324.862
5.840	323.972
5.845	326.428
5.850	326.767
5.855	325.972
5.860	326.159
5.865	328.899
5.870	327.868
5.875	325.192
5.880	327.681
5.885	327.097
5.890	328.479
5.895	329.942
5.900	329.995
5.905	331.072
5.910	334.155
5.915	336.420
5.920	339.067
5.925	341.526
5.930	340.917
5.935	338.199
5.940	340.230
5.945	337.633
5.950	339.139
5.955	339.479
5.960	337.851
5.965	339.322
5.970	336.333
5.975	337.633
5.980	338.192
5.985	338.343
5.990	335.740
5.995	336.005
6.000	336.874
6.005	337.229
6.010	334.106
6.015	337.183
6.020	338.097
6.025	340.668
6.030	340.358
6.035	338.477
6.040	339.381
6.045	341.260
6.050	338.874
6.055	337.789
6.060	336.287
6.065	336.885
6.070	337.083
6.075	337.760
6.080	340.319
6.085	339.661
6.090	342.012
6.095	343.713
6.100	346.131
6.105	343.239
6.110	344.032
6.115	346.150
6.120	344.913
6.125	344.168
6.130	347.014
6.135	346.352
6.140	347.802
6.145	350.849
6.150	348.381
6.155	345.630
6.160	347.414
6.165	349.906
6.170	347.056
6.175	346.479
6.180	347.096
6.185	345.524
6.190	348.616
6.195	350.063
6.200	351.842
6.205	349.321
6.210	348.032
6.215	350.096
6.220	347.773
6.225	348.550
6.230	349.729
6.235	346.668
6.240	349.226
6.245	346.767
6.250	344.897
6.255	343.988
6.260	347.029
6.265	349.520
6.270	346.598
6.275	349.421
6.280	346.368
6.285	347.177
6.290	346.736
6.295	345.572
6.300	347.707
6.305	346.069
6.310	344.602
6.315	342.166
6.320	340.569
6.325	341.512
6.330	338.681
6.335	339.052
6.340	340.423
6.345	343.142
6.350	341.600
6.355	342.189
6.360	341.085
6.365	339.257
6.370	336.137
6.375	338.799
6.380	336.383
6.385	337.426
6.390	335.864
6.395	338.628
6.400	340.748
6.405	338.233
6.410	338.065
6.415	335.339
6.420	335.875
6.425	332.913
6.430	334.792
6.435	337.821
6.440	336.166
6.445	336.602
6.450	333.825
6.455	331.025
6.460	333.473
6.465	333.239
6.470	336.328
6.475	338.747
6.480	338.587
6.485	338.540
6.490	336.028
6.495	333.545
6.500	333.650
6.505	332.155
6.510	329.620
6.515	329.998
6.520	331.753
6.525	332.460
6.530	333.337
6.535	333.047
6.540	331.538
6.545	333.043
6.550	335.762
6.555	333.196
6.560	333.876
6.565	336.784
6.570	333.717
6.575	336.618
6.580	334.316
6.585	335.850
6.590	336.443
6.595	337.372
6.600	336.616
6.605	334.382
6.610	336.831
6.615	339.697
6.620	337.254
6.625	334.730
6.630	334.368
6.635	331.495
6.640	332.660
6.645	332.593
6.650	331.583
6.655	334.162
6.660	332.827
6.665	330.204
6.670	330.459
6.675	330.365
6.680	330.083
6.685	332.847
6.690	330.257
6.695	331.911
6.700	333.666
6.705	334.225
6.710	335.383
6.715	338.383
6.720	337.804
6.725	335.780
6.730	335.732
6.735	335.012
6.740	337.863
6.745	337.129
6.750	334.553
6.755	335.873
6.760	334.498
6.765	331.907
6.770	334.574
6.775	333.985
6.780	332.281
6.785	334.415
6.790	337.404
6.795	335.228
6.800	334.066
6.805	336.303
6.810	335.396
6.815	332.752
6.820	331.087
6.825	332.533
6.830	331.331
6.835	334.310
6.840	332.279
6.845	332.303
6.850	332.790
6.855	332.034
6.860	332.335
6.865	329.751
6.870	332.491
6.875	332.398
6.880	335.519
6.885	336.553
6.890	339.630
6.895	337.267
6.900	336.296
6.905	334.043
6.910	333.351
6.915	335.433
6.920	335.570
6.925	338.624
6.930	339.502
6.935	341.087
6.940	340.721
6.945	343.611
6.950	342.292
6.955	339.358
6.960	341.776
6.965	342.125
6.970	339.630
6.975	339.631
6.980	338.287
6.985	338.415
6.990	339.831
6.995	342.692
7.000	342.212
7.005	339.681
7.010	340.596
7.015	337.724
7.020	339.772
7.025	339.111
7.030	339.781
7.035	340.552
7.040	337.569
7.045	338.423
7.050	339.806
7.055	341.352
7.060	342.919
7.065	341.402
7.070	341.752
7.075	344.162
7.080	346.929
7.085	346.786
7.090	348.286
7.095	349.294
7.100	347.381
7.105	347.981
7.110	346.786
7.115	343.934
7.120	345.395
7.125	347.627
7.130	349.507
7.135	351.816
7.140	354.052
7.145	353.004
7.150	352.233
7.155	349.515
7.160	347.087
7.165	349.236
7.170	349.506
7.175	349.810
7.180	348.375
7.185	348.810
7.190	347.615
7.195	348.971
7.200	351.938
7.205	354.937
7.210	357.661
7.215	357.344
7.220	359.133
7.225	358.042
7.230	355.568
7.235	356.138
7.240	353.132
7.245	356.141
7.250	355.240
7.255	355.499
7.260	355.246
7.265	357.244
7.270	358.333
7.275	361.286
7.280	358.612
7.285	361.637
7.290	359.325
7.295	360.011
7.300	357.822
7.305	354.711
7.310	355.998
7.315	354.609
7.320	356.299
7.325	359.305
7.330	358.942
7.335	360.305
7.340	362.129
7.345	359.990
7.350	360.292
7.355	358.080
7.360	356.546
7.365	353.451
7.370	356.447
7.375	359.187
7.380	358.824
7.385	359.340
7.390	359.194
7.395	360.235
7.400	362.747
7.405	362.572
7.410	363.368
7.415	366.014
7.420	365.210
7.425	362.760
7.430	361.654
7.435	359.048
7.440	360.114
7.445	363.150
7.450	362.896
7.455	361.841
7.460	361.595
7.465	360.699
7.470	362.837
7.475	365.807
7.480	368.710
7.485	365.760
7.490	364.747
7.495	364.115
7.500	365.694
7.505	362.989
7.510	360.242
7.515	359.513
7.520	358.099
7.525	356.791
7.530	355.554
7.535	354.114
7.540	352.906
7.545	352.179
7.550	353.861
7.555	355.370
7.560	352.406
7.565	352.209
7.570	355.308
7.575	355.068
7.580	353.126
7.585	355.634
7.590	354.857
7.595	357.449
7.600	357.480
7.605	356.463
7.610	359.236
7.615	358.113
7.620	356.750
7.625	357.979
7.630	359.505
7.635	361.539
7.640	362.451
7.645	363.100
7.650	364.854
7.655	366.035
7.660	368.982
7.665	367.412
7.670	369.094
7.675	366.765
7.680	369.434
7.685	371.390
7.690	374.482
7.695	372.461
7.700	371.186
7.705	369.227
7.710	371.967
7.715	374.195
7.720	373.973
7.725	374.377
7.730	375.479
7.735	372.984
7.740	370.438
7.745	368.341
7.750	368.575
7.755	367.650
7.760	367.855
7.765	365.273
7.770	362.356
7.775	364.587
7.780	365.495
7.785	365.597
7.790	363.276
7.795	364.467
7.800	364.775
7.805	363.270
7.810	364.023
7.815	363.295
7.820	361.309
7.825	358.353
7.830	357.374
7.835	355.633
7.840	355.369
7.845	357.203
7.850	358.897
7.855	358.992
7.860	360.602
7.865	363.482
7.870	364.393
7.875	366.868
7.880	364.095
7.885	361.976
7.890	359.612
7.895	359.655
7.900	359.982
7.905	358.794
7.910	355.774
7.915	358.026
7.920	358.759
7.925	357.259
7.930	357.694
7.935	356.805
7.940	358.898
7.945	357.711
7.950	358.425
7.955	357.405
7.960	357.336
7.965	360.346
7.970	360.746
7.975	358.053
7.980	357.762
7.985	357.830
7.990	360.053
7.995	359.393
8.000	362.080
8.005	359.742
8.010	361.139
8.015	363.836
8.020	364.253
8.025	366.629
8.030	364.435
8.035	361.456
8.040	359.643
8.045	360.028
8.050	358.198
8.055	356.211
8.060	355.245
8.065	353.269
8.070	352.145
8.075	349.529
8.080	346.785
8.085	343.691
8.090	346.701
8.095	347.612
8.100	346.177
8.105	348.525
8.110	350.274
8.115	348.601
8.120	351.462
8.125	352.403
8.130	350.992
8.135	353.162
8.140	350.207
8.145	353.344
8.150	352.829
8.155	353.618
8.160	354.780
8.165	353.875
8.170	354.860
8.175	354.078
8.180	356.684
8.185	354.207
8.190	355.182
8.194	356.529
8.199	356.143
8.204	356.172
8.209	353.369
8.214	352.137
8.219	351.580
8.224	353.601
8.229	351.714
8.234	351.049
8.239	353.940
8.244	355.331
8.249	354.992
8.254	353.678
8.259	355.232
8.264	354.860
8.269	357.515
8.274	360.299
8.279	361.770
8.284	359.639
8.289	360.048
8.294	357.070
8.299	359.783
8.304	360.794
8.309	358.280
8.314	357.793
8.319	356.407
8.324	356.614
8.329	354.800
8.334	355.539
8.339	354.677
8.344	353.831
8.349	351.411
8.354	349.972
8.359	351.068
8.364	348.913
8.369	348.717
8.374	348.603
8.379	350.631
8.384	352.585
8.389	352.524
8.394	353.402
8.399	353.830
8.404	355.795
8.409	353.515
8.414	355.774
8.419	357.175
8.424	357.262
8.429	355.351
8.434	357.379
8.439	357.159
8.444	355.875
8.449	358.159
8.454	358.078
8.459	357.859
8.464	357.071
8.469	358.998
8.474	359.554
8.479	358.804
8.484	359.672
8.489	362.655
8.494	359.560
8.499	358.924
8.504	357.122
8.509	354.002
8.514	356.715
8.519	356.395
8.524	354.875
8.529	353.938
8.534	356.977
8.539	356.430
8.544	355.896
8.549	355.099
8.554	352.050
8.559	352.680
8.564	352.212
8.569	353.875
8.574	352.454
8.579	354.550
8.584	352.047
8.589	351.647
8.594	354.712
8.599	351.570
8.604	354.241
8.609	357.233
8.614	356.590
8.619	356.279
8.624	356.455
8.629	355.399
8.634	353.382
8.639	352.483
8.644	352.541
8.649	354.902
8.654	355.667
8.659	353.378
8.664	355.640
8.669	353.816
8.674	356.154
8.679	356.509
8.684	355.335
8.689	356.724
8.694	355.788
8.699	352.710
8.704	350.466
8.709	347.372
8.714	347.147
8.719	349.767
8.724	350.683
8.729	349.173
8.734	350.225
8.739	347.359
8.744	349.413
8.749	346.632
8.754	346.296
8.759	347.326
8.764	345.614
8.769	347.280
8.774	349.388
8.779	350.955
8.784	352.493
8.789	350.884
8.794	350.583
8.799	349.328
8.804	347.196
8.809	346.184
8.814	347.447
8.819	350.508
8.824	347.675
8.829	347.331
8.834	348.381
8.839	347.320
8.844	345.898
8.849	344.096
8.854	345.661
8.859	344.343
8.864	342.712
8.869	343.972
8.874	342.041
8.879	340.016
8.884	337.405
8.889	335.504
8.894	332.673
8.899	335.155
8.904	333.381
8.909	332.998
8.914	330.084
8.919	329.339
8.924	327.817
8.929	330.135
8.934	327.864
8.939	328.582
8.944	327.523
8.949	328.306
8.954	327.460
8.959	330.149
8.964	327.463
8.969	324.631
8.974	325.201
8.979	323.168
8.984	321.218
8.989	321.851
8.994	324.611
8.999	324.278
9.004	322.157
9.009	319.755
9.014	320.592
9.019	317.607
9.024	315.191
9.029	313.494
9.034	315.538
9.039	317.710
9.044	315.028
9.049	316.184
9.054	317.869
9.059	316.458
9.064	318.680
9.069	321.184
9.074	321.476
9.079	318.399
9.084	320.914
9.089	321.632
9.094	319.344
9.099	320.008
9.104	322.187
9.109	320.849
9.114	318.477
9.119	316.066
9.124	316.408
9.129	317.715
9.134	320.404
9.139	318.772
9.144	318.622
9.149	316.703
9.154	317.752
9.159	318.015
9.164	317.606
9.169	316.369
9.174	315.399
9.179	315.520
9.184	313.059
9.189	313.458
9.194	313.141
9.199	312.192
9.204	311.354
9.209	310.927
9.214	310.099
9.219	307.595
9.224	305.284
9.229	302.962
9.234	300.386
9.239	298.825
9.244	299.512
9.249	298.623
9.254	301.632
9.259	299.810
9.264	298.622
9.269	295.975
9.274	296.725
9.279	294.645
9.284	296.561
9.289	296.382
9.294	294.740
9.299	295.676
9.304	294.686
9.309	294.239
9.314	294.905
9.319	294.434
9.324	296.117
9.329	296.459
9.334	294.998
9.339	292.393
9.344	293.292
9.349	294.954
9.354	295.553
9.359	298.614
9.364	299.362
9.369	298.405
9.374	301.477
9.379	302.410
9.384	303.946
9.389	304.910
9.394	304.454
9.399	301.985
9.404	303.920
9.409	305.923
9.414	303.014
9.419	305.589
9.424	302.743
9.429	302.143
9.434	304.881
9.439	301.855
9.444	301.504
9.449	303.529
9.454	301.552
9.459	299.419
9.464	298.222
9.469	300.138
9.474	299.240
9.479	300.031
9.484	299.248
9.489	296.241
9.494	298.960
9.499	300.065
9.504	297.973
9.509	298.004
9.514	298.551
9.519	295.856
9.524	297.372
9.529	298.139
9.534	297.782
9.539	300.308
9.544	297.511
9.549	300.375
9.554	299.599
9.559	301.046
9.564	301.278
9.569	298.543
9.574	299.739
9.579	299.743
9.584	302.411
9.589	300.786
9.594	302.143
9.599	301.994
9.604	300.032
9.609	299.553
9.614	297.501
9.619	294.710
9.624	294.206
9.629	292.702
9.634	293.363
9.639	290.331
9.644	287.865
9.649	285.438
9.654	284.242
9.659	282.447
9.664	283.260
9.669	280.975
9.674	281.721
9.679	281.141
9.684	281.873
9.689	284.990
9.694	284.356
9.699	282.527
9.704	285.668
9.709	285.229
9.714	286.696
9.719	284.799
9.724	282.798
9.729	284.852
9.734	284.193
9.739	286.900
9.744	285.409
9.749	283.829
9.754	283.600
9.759	286.201
9.764	286.126
9.769	283.423
9.774	285.134
9.779	283.465
9.784	285.361
9.789	283.643
9.794	283.361
9.799	283.656
9.804	284.800
9.809	282.318
9.814	284.248
9.819	284.731
9.824	282.967
9.829	280.471
9.834	277.566
9.839	277.174
9.844	280.271
9.849	279.353
9.854	282.118
9.859	280.838
9.864	283.162
9.869	281.846
9.874	279.800
9.879	278.827
9.884	280.744
9.889	281.541
9.894	278.444
9.899	275.548
9.904	272.549
9.909	271.196
9.914	271.291
9.919	269.154
9.924	270.005
9.929	267.641
9.934	268.456
9.939	267.648
9.944	264.573
9.949	264.930
9.954	262.605
9.959	261.736
9.964	263.748
9.969	261.453
9.974	262.032
9.979	260.145
9.984	260.563
9.989	257.873
9.994	258.311
[truncated: 1 more rows]
