# Supplementary material for: Chemometric Analysis of a Ternary Mixture of Caffeine, Quinic Acid, and Nicotinic Acid by Terahertz Spectroscopy
Source: ACS Omega. 2022 Sep 27;7(40):35783–91. doi: 10.1021/acsomega.2c03808 (PMC9558605; doi:10.1021/acsomega.2c03808)
Supplement: Supplementary file 2 — ao2c03808_si_002.zip [file ao2c03808_si_002.zip › data_and_codes/extended_data/id0-48_run001/fdp-2-2.csv]

0.000	-0.000
0.005	0.393
0.010	0.228
0.015	-0.640
0.020	-0.074
0.025	0.598
0.030	0.405
0.035	-0.514
0.040	-0.005
0.045	0.875
0.050	3.224
0.055	1.913
0.060	1.345
0.065	3.538
0.070	3.647
0.075	4.351
0.080	5.027
0.085	7.584
0.090	8.124
0.095	9.310
0.100	10.265
0.105	11.295
0.110	10.655
0.115	10.790
0.120	11.438
0.125	12.200
0.130	13.404
0.135	13.691
0.140	13.221
0.145	13.193
0.150	13.169
0.155	13.229
0.160	13.195
0.165	13.452
0.170	13.836
0.175	14.138
0.180	14.224
0.185	14.508
0.190	14.837
0.195	14.891
0.200	15.085
0.205	15.330
0.210	15.445
0.215	15.625
0.220	15.837
0.225	16.270
0.230	16.361
0.235	16.306
0.240	16.465
0.245	16.804
0.250	16.858
0.255	17.122
0.260	17.352
0.265	17.590
0.270	17.848
0.275	17.792
0.280	17.985
0.285	18.226
0.290	18.391
0.295	18.528
0.300	18.902
0.305	18.954
0.310	19.021
0.315	19.192
0.320	19.426
0.325	19.672
0.330	19.784
0.335	19.923
0.340	20.106
0.345	20.349
0.350	20.422
0.355	20.649
0.360	20.831
0.365	20.994
0.370	21.100
0.375	21.270
0.380	21.415
0.385	21.623
0.390	21.818
0.395	22.000
0.400	22.200
0.405	22.315
0.410	22.452
0.415	22.618
0.420	22.852
0.425	22.980
0.430	23.161
0.435	23.388
0.440	23.530
0.445	23.577
0.450	23.770
0.455	23.990
0.460	24.127
0.465	24.295
0.470	24.412
0.475	24.620
0.480	24.811
0.485	24.948
0.490	25.096
0.495	25.323
0.500	25.488
0.505	25.614
0.510	25.801
0.515	26.044
0.520	26.244
0.525	26.366
0.530	26.565
0.535	26.780
0.540	27.035
0.545	27.280
0.550	27.659
0.555	26.853
0.560	26.965
0.565	27.253
0.570	27.530
0.575	27.752
0.580	27.926
0.585	28.086
0.590	28.307
0.595	28.505
0.600	28.685
0.605	28.859
0.610	29.027
0.615	29.227
0.620	29.353
0.625	29.518
0.630	29.722
0.635	29.928
0.640	30.054
0.645	30.233
0.650	30.438
0.655	30.579
0.660	30.756
0.665	30.919
0.670	31.084
0.675	31.246
0.680	31.401
0.685	31.551
0.690	31.748
0.695	31.879
0.700	32.044
0.705	32.251
0.710	32.402
0.715	32.567
0.720	32.762
0.725	32.944
0.730	33.135
0.735	33.326
0.740	33.562
0.745	33.913
0.750	33.454
0.755	33.502
0.760	33.809
0.765	34.019
0.770	34.197
0.775	34.395
0.780	34.584
0.785	34.760
0.790	34.903
0.795	35.060
0.800	35.270
0.805	35.406
0.810	35.546
0.815	35.732
0.820	35.899
0.825	36.040
0.830	36.202
0.835	36.356
0.840	36.543
0.845	36.717
0.850	36.836
0.855	37.021
0.860	37.222
0.865	37.359
0.870	37.534
0.875	37.716
0.880	37.888
0.885	38.044
0.890	38.211
0.895	38.391
0.900	38.571
0.905	38.697
0.910	38.885
0.915	39.051
0.920	39.187
0.925	39.337
0.930	39.531
0.935	39.709
0.940	39.851
0.945	40.009
0.950	40.187
0.955	40.393
0.960	40.539
0.965	40.747
0.970	40.939
0.975	41.138
0.980	41.403
0.985	41.357
0.990	41.278
0.995	41.524
1.000	41.720
1.005	41.933
1.010	42.170
1.015	42.310
1.020	42.488
1.025	42.720
1.030	42.884
1.035	43.033
1.040	43.235
1.045	43.425
1.050	43.609
1.055	43.814
1.060	44.024
1.065	44.277
1.070	44.517
1.075	44.793
1.080	45.176
1.085	45.690
1.090	46.496
1.095	46.524
1.100	43.629
1.105	44.607
1.110	45.004
1.115	44.536
1.120	45.011
1.125	45.428
1.130	45.784
1.135	46.139
1.140	46.507
1.145	46.987
1.150	47.356
1.155	47.909
1.160	47.630
1.165	44.563
1.170	45.546
1.175	46.156
1.180	46.605
1.185	46.938
1.190	47.286
1.195	47.662
1.200	48.089
1.205	48.188
1.210	47.457
1.215	47.905
1.220	48.373
1.225	48.739
1.230	47.959
1.235	48.331
1.240	48.617
1.245	48.869
1.250	49.170
1.255	49.317
1.260	49.522
1.265	49.768
1.270	49.941
1.275	50.087
1.280	50.278
1.285	50.455
1.290	50.656
1.295	50.812
1.300	50.958
1.305	51.211
1.310	51.396
1.315	51.582
1.320	51.705
1.325	51.867
1.330	52.037
1.335	52.228
1.340	52.444
1.345	52.651
1.350	52.818
1.355	52.971
1.360	53.227
1.365	53.406
1.370	53.573
1.375	53.798
1.380	54.041
1.385	54.225
1.390	54.504
1.395	54.833
1.400	55.302
1.405	56.016
1.410	56.868
1.415	59.756
1.420	60.392
1.425	60.815
1.430	61.159
1.435	61.450
1.440	61.647
1.445	61.871
1.450	62.094
1.455	62.308
1.460	62.513
1.465	62.690
1.470	62.910
1.475	63.106
1.480	63.258
1.485	63.453
1.490	63.657
1.495	63.814
1.500	63.979
1.505	64.183
1.510	64.356
1.515	64.535
1.520	64.716
1.525	64.905
1.530	65.125
1.535	65.298
1.540	65.478
1.545	65.688
1.550	65.871
1.555	66.062
1.560	66.297
1.565	66.519
1.570	66.722
1.575	66.955
1.580	67.207
1.585	67.488
1.590	67.794
1.595	68.274
1.600	68.567
1.605	67.312
1.610	67.772
1.615	68.208
1.620	68.600
1.625	68.927
1.630	69.299
1.635	69.707
1.640	70.195
1.645	70.785
1.650	71.680
1.655	72.840
1.660	73.350
1.665	73.542
1.670	73.980
1.675	71.697
1.680	73.446
1.685	74.530
1.690	75.386
1.695	76.125
1.700	76.925
1.705	78.059
1.710	79.405
1.715	80.836
1.720	83.904
1.725	86.503
1.730	87.581
1.735	88.268
1.740	88.810
1.745	89.261
1.750	89.664
1.755	90.100
1.760	90.405
1.765	90.080
1.770	90.438
1.775	90.790
1.780	91.146
1.785	91.543
1.790	92.130
1.795	92.160
1.800	90.803
1.805	91.309
1.810	91.724
1.815	92.037
1.820	92.312
1.825	92.588
1.830	92.839
1.835	93.083
1.840	93.352
1.845	93.638
1.850	93.951
1.855	94.357
1.860	95.079
1.865	95.275
1.870	98.220
1.875	99.344
1.880	99.990
1.885	100.399
1.890	100.764
1.895	101.094
1.900	101.427
1.905	101.787
1.910	102.275
1.915	102.833
1.920	101.006
1.925	100.970
1.930	101.521
1.935	101.943
1.940	102.250
1.945	102.508
1.950	102.755
1.955	102.979
1.960	103.187
1.965	103.399
1.970	103.601
1.975	103.810
1.980	104.012
1.985	104.206
1.990	104.419
1.995	104.626
2.000	104.823
2.005	105.051
2.010	105.313
2.015	105.474
2.020	105.592
2.025	105.876
2.030	106.210
2.035	106.748
2.040	106.774
2.045	105.616
2.050	106.089
2.055	106.477
2.060	106.807
2.065	107.148
2.070	107.658
2.075	107.127
2.080	107.031
2.085	107.397
2.090	107.704
2.095	107.974
2.100	108.229
2.105	108.475
2.110	108.720
2.115	108.979
2.120	109.244
2.125	109.500
2.130	109.782
2.135	110.093
2.140	110.431
2.145	110.826
2.150	111.331
2.155	112.201
2.160	113.130
2.165	111.605
2.170	108.586
2.175	109.811
2.180	110.683
2.185	111.534
2.190	112.676
2.195	112.536
2.200	115.144
2.205	116.728
2.210	117.835
2.215	119.063
2.220	119.065
2.225	121.206
2.230	123.049
2.235	123.938
2.240	124.658
2.245	125.188
2.250	125.826
2.255	126.826
2.260	127.708
2.265	125.306
2.270	122.626
2.275	124.012
2.280	124.806
2.285	125.375
2.290	125.833
2.295	126.207
2.300	126.549
2.305	126.872
2.310	127.172
2.315	127.564
2.320	127.662
2.325	127.950
2.330	128.311
2.335	128.712
2.340	129.388
2.345	129.349
2.350	128.252
2.355	128.913
2.360	129.673
2.365	130.292
2.370	128.884
2.375	129.631
2.380	130.494
2.385	131.621
2.390	133.269
2.395	131.276
2.400	134.012
2.405	134.984
2.410	135.663
2.415	136.186
2.420	136.589
2.425	137.110
2.430	137.193
2.435	137.504
2.440	137.948
2.445	138.456
2.450	138.839
2.455	139.837
2.460	140.639
2.465	138.815
2.470	135.674
2.475	136.922
2.480	137.653
2.485	138.177
2.490	138.594
2.495	138.944
2.500	139.253
2.505	139.536
2.510	139.806
2.515	140.062
2.520	140.305
2.525	140.552
2.530	140.811
2.535	141.059
2.540	141.318
2.545	141.574
2.550	141.813
2.555	142.063
2.560	142.346
2.565	142.735
2.570	142.805
2.575	143.039
2.580	143.376
2.585	143.733
2.590	144.106
2.595	144.480
2.600	144.909
2.605	145.397
2.610	145.998
2.615	146.732
2.620	147.719
2.625	149.186
2.630	150.088
2.635	149.781
2.640	149.998
2.645	150.666
2.650	149.176
2.655	151.627
2.660	153.823
2.665	154.365
2.670	154.576
2.675	155.574
2.680	156.666
2.685	157.507
2.690	155.802
2.695	156.560
2.700	157.194
2.705	157.726
2.710	158.192
2.715	158.604
2.720	159.017
2.725	159.441
2.730	159.846
2.735	160.300
2.740	160.777
2.745	161.269
2.750	161.929
2.755	162.726
2.760	164.072
2.765	165.560
2.770	166.170
2.775	166.491
2.780	169.592
2.785	166.721
2.790	168.673
2.795	170.145
2.800	171.142
2.805	171.896
2.810	172.541
2.815	173.040
2.820	173.501
2.825	173.924
2.830	174.294
2.835	174.644
2.840	175.018
2.845	175.387
2.850	175.721
2.855	176.079
2.860	176.500
2.865	176.915
2.870	177.484
2.875	178.587
2.880	179.165
2.885	177.688
2.890	180.788
2.895	182.130
2.900	182.912
2.905	183.511
2.910	184.007
2.915	184.442
2.920	184.870
2.925	185.306
2.930	185.765
2.935	186.210
2.940	186.706
2.945	187.261
2.950	187.996
2.955	189.010
2.960	190.382
2.965	191.699
2.970	192.893
2.975	192.742
2.980	195.555
2.985	197.859
2.990	199.531
2.995	201.198
3.000	203.074
3.005	203.920
3.010	205.966
3.015	207.241
3.020	206.972
3.025	204.118
3.030	206.622
3.035	208.753
3.040	210.403
3.045	211.208
3.050	208.151
3.055	209.536
3.060	210.541
3.065	211.213
3.070	211.844
3.075	212.393
3.080	212.823
3.085	213.240
3.090	213.649
3.095	214.065
3.100	214.501
3.105	214.934
3.110	215.473
3.115	216.057
3.120	216.963
3.125	217.817
3.130	218.428
3.135	218.295
3.140	215.921
3.145	218.640
3.150	220.425
3.155	222.090
3.160	223.758
3.165	224.139
3.170	221.571
3.175	218.841
3.180	220.729
3.185	220.330
3.190	220.890
3.195	221.701
3.200	222.422
3.205	223.024
3.210	223.850
3.215	223.319
3.220	223.687
3.225	224.710
3.230	225.167
3.235	227.792
3.240	229.492
3.245	230.219
3.250	230.719
3.255	231.225
3.260	231.500
3.265	231.864
3.270	232.205
3.275	232.422
3.280	232.743
3.285	232.974
3.290	233.298
3.295	233.551
3.300	233.816
3.305	234.222
3.310	234.599
3.315	235.029
3.320	235.667
3.325	236.574
3.330	237.588
3.335	239.138
3.340	236.550
3.345	238.267
3.350	239.365
3.355	240.085
3.360	240.550
3.365	240.977
3.370	241.359
3.375	241.677
3.380	241.968
3.385	242.275
3.390	242.519
3.395	242.791
3.400	242.892
3.405	243.130
3.410	243.402
3.415	243.602
3.420	243.864
3.425	244.069
3.430	244.345
3.435	244.484
3.440	244.693
3.445	244.952
3.450	245.230
3.455	245.388
3.460	245.701
3.465	246.058
3.470	246.163
3.475	246.408
3.480	246.702
3.485	247.023
3.490	247.281
3.495	247.907
3.500	247.359
3.505	247.463
3.510	247.949
3.515	247.863
3.520	248.189
3.525	248.564
3.530	249.353
3.535	249.835
3.540	250.888
3.545	253.927
3.550	254.737
3.555	255.491
3.560	255.881
3.565	256.445
3.570	256.957
3.575	257.353
3.580	257.960
3.585	258.591
3.590	259.669
3.595	261.203
3.600	261.080
3.605	258.881
3.610	256.134
3.615	256.118
3.620	256.634
3.625	257.928
3.630	259.070
3.635	260.140
3.640	262.070
3.645	263.341
3.650	265.536
3.655	263.093
3.660	263.184
3.665	260.264
3.670	257.566
3.675	259.544
3.680	261.306
3.685	261.726
3.690	263.010
3.695	263.006
3.700	263.178
3.705	263.894
3.710	264.293
3.715	265.061
3.720	265.527
3.725	265.801
3.730	265.975
3.735	266.488
3.740	266.875
3.745	267.158
3.750	267.492
3.755	268.142
3.760	268.573
3.765	269.099
3.770	269.556
3.775	270.038
3.780	270.847
3.785	271.678
3.790	272.988
3.795	273.588
3.800	274.440
3.805	272.557
3.810	272.662
3.815	271.146
3.820	272.690
3.825	275.391
3.830	277.188
3.835	278.365
3.840	279.511
3.845	280.526
3.850	281.098
3.855	282.069
3.860	282.065
3.865	281.560
3.870	282.300
3.875	282.779
3.880	283.268
3.885	283.891
3.890	284.152
3.895	284.404
3.900	284.981
3.905	285.355
3.910	285.587
3.915	286.029
3.920	286.670
3.925	287.127
3.930	286.991
3.935	287.246
3.940	287.897
3.945	289.071
3.950	289.671
3.955	289.724
3.960	286.911
3.965	289.906
3.970	291.448
3.975	290.552
3.980	290.387
3.985	287.608
3.990	286.635
3.995	284.188
4.000	284.485
4.005	282.435
4.010	284.822
4.015	285.688
4.020	287.067
4.025	287.072
4.030	287.328
4.035	288.182
4.040	288.678
4.045	288.781
4.050	289.223
4.055	289.681
4.060	289.691
4.065	289.996
4.070	290.175
4.075	290.701
4.080	290.797
4.085	290.929
4.090	291.492
4.095	291.942
4.100	291.845
4.105	292.525
4.110	292.839
4.115	293.165
4.120	293.849
4.125	294.039
4.130	294.336
4.135	295.371
4.140	295.600
4.145	296.188
4.150	297.167
4.155	298.497
4.160	296.937
4.165	297.873
4.170	297.180
4.175	299.450
4.180	302.280
4.185	305.019
4.190	301.992
4.195	304.033
4.200	304.169
4.205	303.861
4.210	305.447
4.215	306.962
4.220	304.939
4.225	306.970
4.230	304.018
4.235	305.146
4.240	307.034
4.245	306.513
4.250	305.053
4.255	306.671
4.260	307.386
4.265	308.024
4.270	308.463
4.275	308.830
4.280	309.295
4.285	309.224
4.290	309.797
4.295	310.327
4.300	310.764
4.305	310.703
4.310	311.268
4.315	311.488
4.320	311.920
4.325	311.894
4.330	311.838
4.335	312.665
4.340	313.113
4.345	312.999
4.350	313.059
4.355	313.413
4.360	313.464
4.365	314.564
4.370	314.899
4.375	314.556
4.380	315.273
4.385	315.375
4.390	315.606
4.395	316.417
4.400	316.365
4.405	316.442
4.410	317.205
4.415	317.290
4.420	317.974
4.425	318.438
4.430	318.659
4.435	318.927
4.440	319.786
4.445	320.360
4.450	320.299
4.455	323.222
4.460	323.798
4.465	326.182
4.470	329.212
4.475	332.003
4.480	333.753
4.485	332.558
4.490	330.085
4.495	329.955
4.500	332.844
4.505	332.894
4.510	331.201
4.515	328.923
4.520	329.344
4.525	328.110
4.530	330.865
4.535	332.203
4.540	330.039
4.545	331.932
4.550	331.621
4.555	332.882
4.560	332.430
4.565	333.484
4.570	335.942
4.575	335.777
4.580	336.940
4.585	339.379
4.590	338.838
4.595	341.618
4.600	341.747
4.605	338.943
4.610	336.170
4.615	338.867
4.620	337.020
4.625	334.940
4.630	336.415
4.635	337.788
4.640	338.892
4.645	339.342
4.650	340.118
4.655	341.826
4.660	340.480
4.665	341.447
4.670	341.292
4.675	342.804
4.680	342.680
4.685	343.183
4.690	344.524
4.695	344.275
4.700	341.949
4.705	344.024
4.710	344.320
4.715	346.490
4.720	346.775
4.725	345.935
4.730	346.627
4.735	344.556
4.740	347.551
4.745	348.054
4.750	350.528
4.755	350.383
4.760	353.521
4.765	355.237
4.770	357.293
4.775	359.788
4.780	362.847
4.785	362.915
4.790	364.258
4.795	364.132
4.800	364.569
4.805	364.120
4.810	364.870
4.815	365.540
4.820	365.363
4.825	365.009
4.830	364.695
4.835	365.511
4.840	368.103
4.845	368.249
4.850	367.398
4.855	367.661
4.860	367.330
4.865	367.948
4.870	368.744
4.875	368.027
4.880	368.728
4.885	368.629
4.890	368.567
4.895	369.208
4.900	369.895
4.905	370.289
4.910	369.345
4.915	370.266
4.920	370.436
4.925	370.783
4.930	371.076
4.935	372.548
4.940	370.898
4.945	371.393
4.950	372.292
4.955	372.106
4.960	373.411
4.965	373.617
4.970	372.618
4.975	373.642
4.980	374.374
4.985	375.434
4.990	378.081
4.995	375.873
5.000	376.807
5.005	375.564
5.010	378.145
5.015	378.900
5.020	381.226
5.025	381.481
5.030	381.231
5.035	381.488
5.040	381.508
5.045	382.882
5.050	383.093
5.055	383.716
5.060	385.271
5.065	385.193
5.070	385.206
5.075	384.387
5.080	385.351
5.085	387.796
5.090	388.734
5.095	387.467
5.100	386.822
5.105	386.605
5.110	386.723
5.115	385.039
5.120	384.895
5.125	387.081
5.130	386.857
5.135	386.929
5.140	387.006
5.145	387.682
5.150	388.728
5.155	389.522
5.160	390.012
5.165	390.674
5.170	391.059
5.175	391.330
5.180	392.902
5.185	394.327
5.190	394.115
5.195	393.518
5.200	391.324
5.205	390.398
5.210	389.440
5.215	390.413
5.220	391.116
5.225	392.008
5.230	389.265
5.235	389.041
5.240	389.152
5.245	389.701
5.250	390.287
5.255	390.061
5.260	390.905
5.265	392.515
5.270	395.098
5.275	394.694
5.280	396.933
5.285	394.423
5.290	392.120
5.295	390.719
5.300	388.888
5.305	389.830
5.310	391.195
5.315	393.102
5.320	393.188
5.325	394.102
5.330	394.868
5.335	397.735
5.340	399.940
5.345	402.944
5.350	403.228
5.355	404.278
5.360	403.236
5.365	405.438
5.370	405.761
5.375	405.112
5.380	406.265
5.385	408.760
5.390	407.330
5.395	407.851
5.400	408.445
5.405	407.955
5.410	409.318
5.415	409.516
5.420	409.942
5.425	411.204
5.430	411.222
5.435	412.308
5.440	413.598
5.445	410.750
5.450	409.945
5.455	411.366
5.460	409.234
5.465	409.814
5.470	410.339
5.475	411.285
5.480	410.881
5.485	409.825
5.490	412.900
5.495	412.302
5.500	413.020
5.505	412.998
5.510	410.487
5.515	407.927
5.520	406.317
5.525	404.623
5.530	402.449
5.535	402.619
5.540	402.103
5.545	403.468
5.550	403.568
5.555	404.423
5.560	402.431
5.565	403.771
5.570	402.748
5.575	404.445
5.580	405.174
5.585	406.299
5.590	406.509
5.595	404.110
5.600	406.105
5.605	406.367
5.610	408.077
5.615	408.769
5.620	407.669
5.625	407.242
5.630	407.176
5.635	406.985
5.640	406.207
5.645	407.885
5.650	410.712
5.655	410.265
5.660	412.781
5.665	415.104
5.670	414.206
5.675	416.784
5.680	419.921
5.685	420.692
5.690	418.113
5.695	421.180
5.700	422.605
5.705	422.646
5.710	423.300
5.715	422.616
5.720	423.173
5.725	423.993
5.730	423.943
5.735	424.879
5.740	421.806
5.745	424.569
5.750	424.713
5.755	422.253
5.760	419.571
5.765	418.751
5.770	421.463
5.775	419.484
5.780	418.424
5.785	417.823
5.790	418.893
5.795	416.545
5.800	418.334
5.805	417.732
5.810	416.794
5.815	418.224
5.820	415.138
5.825	412.003
5.830	413.455
5.835	412.477
5.840	411.557
5.845	409.034
5.850	408.623
5.855	410.372
5.860	411.534
5.865	410.375
5.870	407.845
5.875	409.692
5.880	411.136
5.885	408.727
5.890	406.925
5.895	408.124
5.900	410.918
5.905	408.661
5.910	407.345
5.915	410.312
5.920	412.044
5.925	411.044
5.930	411.311
5.935	409.929
5.940	409.048
5.945	408.924
5.950	411.623
5.955	412.527
5.960	412.257
5.965	412.571
5.970	413.309
5.975	413.479
5.980	415.140
5.985	415.725
5.990	417.403
5.995	418.041
6.000	420.381
6.005	418.100
6.010	417.783
6.015	415.125
6.020	412.781
6.025	412.181
6.030	409.293
6.035	407.709
6.040	407.746
6.045	408.624
6.050	409.779
6.055	409.676
6.060	406.811
6.065	408.988
6.070	409.501
6.075	410.496
6.080	408.345
6.085	410.734
6.090	411.341
6.095	412.351
6.100	409.701
6.105	411.295
6.110	410.784
6.115	409.181
6.120	410.235
6.125	407.631
6.130	404.892
6.135	405.208
6.140	407.158
6.145	408.091
6.150	407.384
6.155	408.410
6.160	409.425
6.165	406.779
6.170	407.750
6.175	409.493
6.180	408.391
6.185	406.359
6.190	407.194
6.195	406.651
6.200	407.426
6.205	404.553
6.210	404.522
6.215	405.950
6.220	407.262
6.225	407.334
6.230	408.779
6.235	406.923
6.240	405.902
6.245	407.831
6.250	407.002
6.255	409.797
6.260	411.422
6.265	412.064
6.270	413.039
6.275	414.318
6.280	415.246
6.285	413.416
6.290	414.081
6.295	414.224
6.300	416.592
6.305	415.007
6.310	413.161
6.315	410.706
6.320	409.639
6.325	410.206
6.330	410.210
6.335	407.212
6.340	407.077
6.345	406.475
6.350	405.357
6.355	404.658
6.360	407.212
6.365	405.668
6.370	405.082
6.375	405.492
6.380	404.364
6.385	405.196
6.390	403.528
6.395	401.393
6.400	404.116
6.405	403.917
6.410	405.905
6.415	403.527
6.420	403.426
6.425	402.513
6.430	400.188
6.435	402.924
6.440	404.196
6.445	406.160
6.450	403.108
6.455	403.361
6.460	402.271
6.465	401.411
6.470	399.864
6.475	399.796
6.480	400.052
6.485	398.367
6.490	396.914
6.495	396.592
6.500	397.422
6.505	398.711
6.510	400.446
6.515	398.448
6.520	401.281
6.525	401.148
6.530	400.564
6.535	401.132
6.540	398.323
6.545	400.855
6.550	401.986
6.555	403.889
6.560	403.590
6.565	404.764
6.570	406.759
6.575	407.902
6.580	407.229
6.585	405.063
6.590	405.766
6.595	408.272
6.600	405.633
6.605	403.281
6.610	403.361
6.615	400.940
6.620	398.207
6.625	396.171
6.630	395.383
6.635	393.443
6.640	392.982
6.645	389.912
6.650	391.149
6.655	389.890
6.660	387.116
6.665	387.080
6.670	387.433
6.675	388.811
6.680	386.804
6.685	385.549
6.690	387.361
6.695	389.786
6.700	390.327
6.705	389.527
6.710	388.519
6.715	390.596
6.720	391.335
6.725	392.020
6.730	389.080
6.735	391.212
6.740	388.876
6.745	386.016
6.750	387.883
6.755	390.857
6.760	389.911
6.765	390.202
6.770	392.247
6.775	391.096
6.780	388.888
6.785	386.447
6.790	388.060
6.795	390.512
6.800	387.644
6.805	387.310
6.810	386.275
6.815	389.275
6.820	391.543
6.825	391.732
6.830	390.384
6.835	391.613
6.840	389.496
6.845	390.434
6.850	388.337
6.855	387.149
6.860	389.749
6.865	391.408
6.870	389.708
6.875	389.127
6.880	386.240
6.885	384.915
6.890	387.944
6.895	389.493
6.900	388.201
6.905	390.636
6.910	388.653
6.915	386.286
6.920	387.860
6.925	389.530
6.930	386.479
6.935	383.470
6.940	383.613
6.945	382.878
6.950	384.550
6.955	381.835
6.960	379.149
6.965	379.656
6.970	380.572
6.975	383.438
6.980	385.396
6.985	384.778
6.990	383.252
6.995	385.410
7.000	385.611
7.005	383.840
7.010	385.200
7.015	386.962
7.020	387.360
7.025	387.701
7.030	386.128
7.035	384.512
7.040	385.455
7.045	383.179
7.050	381.258
7.055	383.757
7.060	382.296
7.065	382.039
7.070	380.202
7.075	377.773
7.080	376.637
7.085	375.137
7.090	372.142
7.095	369.065
7.100	370.879
7.105	371.381
7.110	373.899
7.115	374.267
7.120	375.125
7.125	376.826
7.130	374.584
7.135	373.936
7.140	374.313
7.145	373.946
7.150	374.361
7.155	375.328
7.160	377.477
7.165	378.586
7.170	378.592
7.175	379.661
7.180	378.377
7.185	375.886
7.190	373.756
7.195	375.894
7.200	378.652
7.205	375.786
7.210	375.751
7.215	373.293
7.220	371.522
7.225	372.144
7.230	375.110
7.235	373.258
7.240	374.288
7.245	375.257
7.250	376.954
7.255	378.828
7.260	381.931
7.265	382.217
7.270	383.240
7.275	381.476
7.280	384.311
7.285	384.298
7.290	381.573
7.295	379.115
7.300	379.107
7.305	378.918
7.310	379.437
7.315	381.971
7.320	380.515
7.325	381.614
7.330	378.527
7.335	376.892
7.340	374.962
7.345	373.000
7.350	370.640
7.355	373.143
7.360	373.463
7.365	373.060
7.370	376.003
7.375	374.857
7.380	373.776
7.385	370.985
7.390	370.962
7.395	372.787
7.400	370.667
7.405	367.720
7.410	370.703
7.415	368.856
7.420	371.872
7.425	368.874
7.430	370.469
7.435	371.703
7.440	371.418
7.445	369.835
7.450	368.871
7.455	371.251
7.460	373.234
7.465	371.130
7.470	369.559
7.475	372.050
7.480	370.554
7.485	372.780
7.490	370.979
7.495	371.111
7.500	372.606
7.505	375.135
7.510	376.155
7.515	379.129
7.520	382.261
7.525	380.194
7.530	379.160
7.535	381.707
7.540	384.632
7.545	387.439
7.550	387.999
7.555	385.977
7.560	383.927
7.565	383.989
7.570	387.118
7.575	386.080
7.580	386.746
7.585	386.056
7.590	383.739
7.595	384.510
7.600	383.001
7.605	382.212
7.610	381.077
7.615	382.563
7.620	385.467
7.625	386.860
7.630	385.385
7.635	388.372
7.640	386.878
7.645	388.529
7.650	386.789
7.655	384.046
7.660	385.651
7.665	387.795
7.670	389.616
7.675	392.410
7.680	395.078
7.685	396.221
7.690	393.456
7.695	391.802
7.700	391.059
7.705	387.943
7.710	388.485
7.715	387.341
7.720	388.416
7.725	389.248
7.730	386.357
7.735	384.472
7.740	384.891
7.745	385.784
7.750	385.408
7.755	385.066
7.760	386.676
7.765	388.067
7.770	388.131
7.775	388.269
7.780	387.397
7.785	387.733
7.790	389.806
7.795	390.942
7.800	389.751
7.805	388.654
7.810	390.781
7.815	393.820
7.820	396.020
7.825	396.383
7.830	399.521
7.835	397.556
7.840	399.821
7.845	402.916
7.850	403.765
7.855	403.988
7.860	400.921
7.865	399.222
7.870	398.625
7.875	395.717
7.880	394.526
7.885	394.491
7.890	396.037
7.895	398.301
7.900	396.575
7.905	396.345
7.910	395.938
7.915	395.082
7.920	394.189
7.925	393.523
7.930	395.019
7.935	394.676
7.940	393.592
7.945	395.364
7.950	397.165
7.955	395.264
7.960	397.519
7.965	396.152
7.970	397.349
7.975	397.018
7.980	397.927
7.985	399.201
7.990	398.252
7.995	400.864
8.000	402.163
8.005	402.296
8.010	402.270
8.015	399.888
8.020	399.505
8.025	400.444
8.030	399.155
8.035	400.840
8.040	402.212
8.045	401.967
8.050	405.048
8.055	404.864
8.060	407.004
8.065	408.825
8.070	407.057
8.075	406.157
8.080	405.886
8.085	405.509
8.090	408.525
8.095	410.222
8.100	411.085
8.105	413.679
8.110	415.658
8.115	416.577
8.120	415.138
8.125	415.119
8.130	417.065
8.135	417.070
8.140	417.286
8.145	420.405
8.150	418.738
8.155	417.552
8.160	416.482
8.165	414.599
8.170	414.455
8.175	412.249
8.180	412.652
8.185	412.026
8.190	412.006
8.194	413.182
8.199	413.538
8.204	414.156
8.209	411.676
8.214	413.196
8.219	410.625
8.224	411.772
8.229	413.412
8.234	414.140
8.239	415.018
8.244	416.068
8.249	413.657
8.254	416.546
8.259	415.593
8.264	417.811
8.269	414.697
8.274	415.803
8.279	415.513
8.284	415.264
8.289	417.841
8.294	417.558
8.299	415.405
8.304	415.499
8.309	416.419
8.314	419.163
8.319	416.591
8.324	414.777
8.329	417.665
8.334	420.557
8.339	420.567
8.344	422.473
8.349	421.762
8.354	420.000
8.359	419.096
8.364	418.471
8.369	420.434
8.374	420.394
8.379	417.441
8.384	416.894
8.389	413.764
8.394	415.595
8.399	415.273
8.404	413.789
8.409	411.418
8.414	411.717
8.419	409.693
8.424	411.814
8.429	413.336
8.434	414.511
8.439	415.591
8.444	416.076
8.449	415.302
8.454	417.277
8.459	416.271
8.464	414.807
8.469	416.841
8.474	418.739
8.479	418.373
8.484	420.473
8.489	423.306
8.494	423.392
8.499	424.395
8.504	427.501
8.509	425.070
8.514	423.686
8.519	424.009
8.524	421.108
8.529	422.845
8.534	421.779
8.539	422.322
8.544	419.255
8.549	418.571
8.554	420.560
8.559	417.770
8.564	415.055
8.569	417.118
8.574	419.422
8.579	421.621
8.584	424.652
8.589	421.900
8.594	422.095
8.599	422.931
8.604	422.867
8.609	425.213
8.614	422.175
8.619	420.199
8.624	418.231
8.629	416.161
8.634	418.558
8.639	418.589
8.644	419.442
8.649	420.564
8.654	418.978
8.659	419.076
8.664	418.346
8.669	421.208
8.674	423.248
8.679	424.162
8.684	423.624
8.689	423.707
8.694	421.792
8.699	420.010
8.704	420.760
8.709	420.541
8.714	419.556
8.719	419.287
8.724	420.896
8.729	418.439
8.734	421.401
8.739	419.066
8.744	416.588
8.749	413.865
8.754	415.396
8.759	416.170
8.764	414.624
8.769	413.110
8.774	414.463
8.779	416.970
8.784	415.936
8.789	415.095
8.794	414.944
8.799	418.048
8.804	419.326
8.809	416.861
8.814	418.143
8.819	415.958
8.824	418.534
8.829	420.911
8.834	422.769
8.839	423.001
8.844	421.683
8.849	420.239
8.854	418.737
8.859	419.845
8.864	422.621
8.869	424.270
8.874	423.616
8.879	426.318
8.884	423.446
8.889	420.402
8.894	421.742
8.899	424.307
8.904	421.992
8.909	424.254
8.914	422.230
8.919	424.853
8.924	422.396
8.929	421.762
8.934	423.765
8.939	423.263
8.944	424.070
8.949	424.783
8.954	426.511
8.959	423.792
8.964	425.357
8.969	424.581
8.974	423.430
8.979	421.604
8.984	422.020
8.989	424.547
8.994	424.794
8.999	427.838
9.004	429.538
9.009	431.847
9.014	430.593
9.019	429.546
9.024	428.829
9.029	427.888
9.034	430.947
9.039	431.374
9.044	428.697
9.049	431.265
9.054	432.566
9.059	435.099
9.064	433.062
9.069	433.073
9.074	435.623
9.079	436.882
9.084	435.598
9.089	432.815
9.094	429.960
9.099	431.827
9.104	432.268
9.109	429.684
9.114	427.601
9.119	426.705
9.124	425.991
9.129	426.825
9.134	427.977
9.139	427.055
9.144	427.801
9.149	424.998
9.154	427.986
9.159	430.676
9.164	429.847
9.169	431.457
9.174	433.146
9.179	431.877
9.184	428.887
9.189	429.764
9.194	429.961
9.199	430.869
9.204	429.148
9.209	429.601
9.214	431.863
9.219	432.935
9.224	433.060
9.229	430.734
9.234	429.954
9.239	430.283
9.244	429.669
9.249	427.409
9.254	426.181
9.259	429.055
9.264	428.728
9.269	430.852
9.274	430.512
9.279	427.424
9.284	425.400
9.289	426.279
9.294	426.001
9.299	426.470
9.304	426.211
9.309	423.210
9.314	422.281
9.319	425.239
9.324	426.037
9.329	424.021
9.334	427.149
9.339	427.540
9.344	425.930
9.349	427.497
9.354	424.872
9.359	426.541
9.364	428.433
9.369	428.386
9.374	430.673
9.379	428.775
9.384	431.653
9.389	433.273
9.394	435.768
9.399	438.583
9.404	440.038
9.409	442.369
9.414	445.303
9.419	444.295
9.424	447.419
9.429	450.316
9.434	449.201
9.439	449.686
9.444	451.528
9.449	449.072
9.454	449.466
9.459	449.761
9.464	452.427
9.469	453.645
9.474	452.596
9.479	450.847
9.484	452.346
9.489	450.770
9.494	453.582
9.499	455.958
9.504	456.456
9.509	456.161
9.514	457.299
9.519	460.296
9.524	462.491
9.529	463.954
9.534	461.936
9.539	462.469
9.544	463.936
9.549	462.262
9.554	463.482
9.559	461.278
9.564	459.856
9.569	457.592
9.574	459.455
9.579	458.700
9.584	459.345
9.589	462.316
9.594	459.188
9.599	459.869
9.604	459.085
9.609	459.061
9.614	459.023
9.619	457.529
9.624	455.023
9.629	456.511
9.634	457.162
9.639	458.042
9.644	460.376
9.649	457.932
9.654	458.482
9.659	458.689
9.664	459.003
9.669	459.690
9.674	459.651
9.679	462.333
9.684	462.420
9.689	460.370
9.694	460.604
9.699	459.450
9.704	461.300
9.709	460.767
9.714	459.961
9.719	460.037
9.724	460.898
9.729	462.208
9.734	463.778
9.739	463.151
9.744	460.326
9.749	462.022
9.754	463.177
9.759	463.508
9.764	461.015
9.769	458.862
9.774	455.729
9.779	458.676
9.784	460.071
9.789	459.490
9.794	460.453
9.799	461.655
9.804	458.780
9.809	457.295
9.814	460.089
9.819	460.904
9.824	462.925
9.829	462.158
9.834	464.099
9.839	463.030
9.844	465.313
9.849	462.313
9.854	465.085
9.859	462.621
9.864	460.059
9.869	462.337
9.874	465.302
9.879	464.429
9.884	463.070
9.889	463.587
9.894	465.849
9.899	466.066
9.904	466.455
9.909	464.178
9.914	463.973
9.919	461.131
9.924	460.453
9.929	458.095
9.934	456.894
9.939	454.457
9.944	457.442
9.949	455.691
9.954	458.242
9.959	461.048
9.964	458.608
9.969	460.247
9.974	459.886
9.979	459.452
9.984	460.910
9.989	459.138
9.994	461.830
[truncated: 1 more rows]
