# Supplementary material for: Chemometric Analysis of a Ternary Mixture of Caffeine, Quinic Acid, and Nicotinic Acid by Terahertz Spectroscopy
Source: ACS Omega. 2022 Sep 27;7(40):35783–91. doi: 10.1021/acsomega.2c03808 (PMC9558605; doi:10.1021/acsomega.2c03808)
Supplement: Supplementary file 2 — ao2c03808_si_002.zip [file ao2c03808_si_002.zip › data_and_codes/extended_data/id0-48_run001/fdp-2-3.csv]

0.000	-0.000
0.005	0.467
0.010	0.303
0.015	-0.661
0.020	0.421
0.025	0.908
0.030	0.537
0.035	-0.439
0.040	0.084
0.045	1.036
0.050	3.240
0.055	2.330
0.060	2.710
0.065	3.892
0.070	4.048
0.075	5.213
0.080	4.981
0.085	3.916
0.090	2.265
0.095	2.474
0.100	3.710
0.105	5.586
0.110	4.771
0.115	5.004
0.120	5.894
0.125	6.742
0.130	7.817
0.135	8.256
0.140	7.911
0.145	8.207
0.150	8.380
0.155	8.585
0.160	8.598
0.165	8.808
0.170	9.117
0.175	9.471
0.180	9.495
0.185	9.670
0.190	10.065
0.195	10.184
0.200	10.431
0.205	10.698
0.210	10.915
0.215	11.234
0.220	11.516
0.225	11.998
0.230	12.146
0.235	12.178
0.240	12.326
0.245	12.703
0.250	12.771
0.255	13.020
0.260	13.275
0.265	13.561
0.270	13.885
0.275	13.870
0.280	14.098
0.285	14.399
0.290	14.629
0.295	14.824
0.300	15.234
0.305	15.309
0.310	15.401
0.315	15.624
0.320	15.893
0.325	16.180
0.330	16.315
0.335	16.488
0.340	16.741
0.345	17.051
0.350	17.170
0.355	17.445
0.360	17.679
0.365	17.904
0.370	18.066
0.375	18.267
0.380	18.459
0.385	18.707
0.390	18.939
0.395	19.158
0.400	19.395
0.405	19.544
0.410	19.710
0.415	19.911
0.420	20.188
0.425	20.355
0.430	20.576
0.435	20.848
0.440	21.039
0.445	21.149
0.450	21.383
0.455	21.659
0.460	21.850
0.465	22.066
0.470	22.232
0.475	22.489
0.480	22.728
0.485	22.903
0.490	23.092
0.495	23.356
0.500	23.559
0.505	23.718
0.510	23.938
0.515	24.214
0.520	24.450
0.525	24.607
0.530	24.838
0.535	25.096
0.540	25.383
0.545	25.656
0.550	26.071
0.555	25.407
0.560	25.571
0.565	25.898
0.570	26.218
0.575	26.478
0.580	26.698
0.585	26.903
0.590	27.167
0.595	27.414
0.600	27.630
0.605	27.844
0.610	28.049
0.615	28.283
0.620	28.441
0.625	28.643
0.630	28.880
0.635	29.119
0.640	29.281
0.645	29.494
0.650	29.741
0.655	29.923
0.660	30.140
0.665	30.348
0.670	30.568
0.675	30.769
0.680	30.976
0.685	31.174
0.690	31.418
0.695	31.594
0.700	31.802
0.705	32.056
0.710	32.244
0.715	32.451
0.720	32.680
0.725	32.900
0.730	33.122
0.735	33.344
0.740	33.604
0.745	33.980
0.750	33.611
0.755	33.712
0.760	34.046
0.765	34.290
0.770	34.509
0.775	34.744
0.780	34.980
0.785	35.199
0.790	35.392
0.795	35.593
0.800	35.852
0.805	36.036
0.810	36.221
0.815	36.450
0.820	36.663
0.825	36.843
0.830	37.041
0.835	37.239
0.840	37.460
0.845	37.669
0.850	37.825
0.855	38.044
0.860	38.280
0.865	38.458
0.870	38.665
0.875	38.887
0.880	39.107
0.885	39.302
0.890	39.514
0.895	39.741
0.900	39.971
0.905	40.143
0.910	40.381
0.915	40.598
0.920	40.785
0.925	40.982
0.930	41.220
0.935	41.442
0.940	41.624
0.945	41.820
0.950	42.036
0.955	42.275
0.960	42.459
0.965	42.699
0.970	42.930
0.975	43.161
0.980	43.453
0.985	43.460
0.990	43.457
0.995	43.739
1.000	43.974
1.005	44.228
1.010	44.509
1.015	44.699
1.020	44.925
1.025	45.202
1.030	45.416
1.035	45.614
1.040	45.863
1.045	46.094
1.050	46.322
1.055	46.564
1.060	46.808
1.065	47.092
1.070	47.357
1.075	47.658
1.080	48.058
1.085	48.568
1.090	49.366
1.095	49.552
1.100	46.906
1.105	47.836
1.110	48.245
1.115	47.905
1.120	48.391
1.125	48.832
1.130	49.220
1.135	49.604
1.140	50.000
1.145	50.497
1.150	50.891
1.155	51.462
1.160	51.410
1.165	48.615
1.170	49.536
1.175	50.136
1.180	50.592
1.185	50.942
1.190	51.306
1.195	51.698
1.200	52.130
1.205	52.250
1.210	51.694
1.215	52.149
1.220	52.626
1.225	53.016
1.230	52.391
1.235	52.789
1.240	53.106
1.245	53.398
1.250	53.748
1.255	53.936
1.260	54.188
1.265	54.482
1.270	54.699
1.275	54.890
1.280	55.127
1.285	55.346
1.290	55.579
1.295	55.774
1.300	55.951
1.305	56.237
1.310	56.454
1.315	56.673
1.320	56.837
1.325	57.047
1.330	57.247
1.335	57.472
1.340	57.723
1.345	57.964
1.350	58.159
1.355	58.343
1.360	58.634
1.365	58.844
1.370	59.056
1.375	59.316
1.380	59.600
1.385	59.824
1.390	60.136
1.395	60.491
1.400	60.965
1.405	61.682
1.410	63.419
1.415	65.791
1.420	66.413
1.425	66.847
1.430	67.209
1.435	67.527
1.440	67.758
1.445	68.020
1.450	68.281
1.455	68.537
1.460	68.784
1.465	69.006
1.470	69.270
1.475	69.513
1.480	69.712
1.485	69.951
1.490	70.197
1.495	70.401
1.500	70.609
1.505	70.853
1.510	71.069
1.515	71.285
1.520	71.509
1.525	71.731
1.530	71.991
1.535	72.196
1.540	72.410
1.545	72.659
1.550	72.877
1.555	73.104
1.560	73.377
1.565	73.640
1.570	73.881
1.575	74.159
1.580	74.454
1.585	74.774
1.590	75.115
1.595	75.617
1.600	75.944
1.605	74.884
1.610	75.354
1.615	75.807
1.620	76.222
1.625	76.569
1.630	76.964
1.635	77.386
1.640	77.886
1.645	78.466
1.650	79.325
1.655	80.486
1.660	81.057
1.665	81.349
1.670	82.194
1.675	80.491
1.680	81.933
1.685	82.961
1.690	83.791
1.695	84.521
1.700	85.305
1.705	86.394
1.710	87.828
1.715	89.623
1.720	87.153
1.725	89.333
1.730	90.317
1.735	90.986
1.740	91.531
1.745	91.991
1.750	92.412
1.755	92.858
1.760	93.174
1.765	92.969
1.770	93.348
1.775	93.730
1.780	94.106
1.785	94.519
1.790	95.120
1.795	95.167
1.800	94.074
1.805	94.596
1.810	95.038
1.815	95.388
1.820	95.702
1.825	96.021
1.830	96.308
1.835	96.595
1.840	96.908
1.845	97.227
1.850	97.575
1.855	97.998
1.860	98.722
1.865	99.034
1.870	96.070
1.875	97.093
1.880	97.732
1.885	98.170
1.890	98.565
1.895	98.933
1.900	99.291
1.905	99.683
1.910	100.191
1.915	100.807
1.920	98.985
1.925	99.214
1.930	99.790
1.935	100.235
1.940	100.581
1.945	100.876
1.950	101.169
1.955	101.441
1.960	101.689
1.965	101.944
1.970	102.197
1.975	102.444
1.980	102.696
1.985	102.932
1.990	103.198
1.995	103.445
2.000	103.690
2.005	103.955
2.010	104.261
2.015	104.482
2.020	104.653
2.025	104.988
2.030	105.353
2.035	105.932
2.040	105.938
2.045	105.015
2.050	105.523
2.055	105.944
2.060	106.304
2.065	106.683
2.070	107.219
2.075	106.699
2.080	106.729
2.085	107.102
2.090	107.433
2.095	107.715
2.100	107.972
2.105	108.197
2.110	108.455
2.115	108.720
2.120	108.968
2.125	109.216
2.130	109.524
2.135	109.852
2.140	110.218
2.145	110.628
2.150	111.174
2.155	112.074
2.160	113.243
2.165	113.942
2.170	115.226
2.175	116.302
2.180	117.166
2.185	118.010
2.190	119.187
2.195	119.639
2.200	122.400
2.205	123.533
2.210	124.505
2.215	125.702
2.220	124.622
2.225	122.913
2.230	123.878
2.235	124.651
2.240	125.196
2.245	125.639
2.250	126.202
2.255	127.005
2.260	127.503
2.265	125.802
2.270	123.963
2.275	124.958
2.280	125.560
2.285	126.003
2.290	126.417
2.295	126.748
2.300	127.077
2.305	127.389
2.310	127.700
2.315	128.051
2.320	128.223
2.325	128.532
2.330	128.864
2.335	129.261
2.340	129.865
2.345	129.472
2.350	129.142
2.355	129.699
2.360	130.409
2.365	130.798
2.370	129.883
2.375	130.608
2.380	131.283
2.385	132.332
2.390	131.463
2.395	132.033
2.400	129.173
2.405	130.171
2.410	130.789
2.415	131.246
2.420	131.690
2.425	132.161
2.430	132.339
2.435	132.596
2.440	132.985
2.445	133.436
2.450	133.760
2.455	134.659
2.460	134.930
2.465	134.339
2.470	137.333
2.475	138.677
2.480	139.423
2.485	139.907
2.490	140.325
2.495	140.671
2.500	140.991
2.505	141.309
2.510	141.537
2.515	141.867
2.520	142.120
2.525	142.408
2.530	142.690
2.535	142.921
2.540	143.207
2.545	143.524
2.550	143.803
2.555	144.067
2.560	144.418
2.565	144.785
2.570	144.967
2.575	145.268
2.580	145.581
2.585	145.960
2.590	146.329
2.595	146.753
2.600	147.189
2.605	147.677
2.610	148.284
2.615	148.968
2.620	149.950
2.625	151.625
2.630	152.904
2.635	154.121
2.640	154.614
2.645	154.974
2.650	153.422
2.655	155.387
2.660	157.394
2.665	157.785
2.670	158.346
2.675	159.296
2.680	160.376
2.685	161.378
2.690	159.805
2.695	160.545
2.700	161.133
2.705	161.683
2.710	162.218
2.715	162.641
2.720	163.028
2.725	163.505
2.730	163.931
2.735	164.372
2.740	164.827
2.745	165.280
2.750	165.792
2.755	166.572
2.760	167.713
2.765	170.004
2.770	172.046
2.775	172.188
2.780	172.508
2.785	171.836
2.790	173.699
2.795	174.918
2.800	175.886
2.805	176.659
2.810	177.383
2.815	177.848
2.820	178.420
2.825	178.877
2.830	179.288
2.835	179.651
2.840	180.070
2.845	180.466
2.850	180.915
2.855	181.212
2.860	181.659
2.865	182.116
2.870	182.705
2.875	183.666
2.880	184.183
2.885	183.626
2.890	186.474
2.895	187.867
2.900	188.648
2.905	189.307
2.910	189.785
2.915	190.154
2.920	190.677
2.925	191.100
2.930	191.539
2.935	192.039
2.940	192.538
2.945	193.004
2.950	193.724
2.955	194.558
2.960	196.000
2.965	198.486
2.970	200.012
2.975	199.223
2.980	201.819
2.985	204.494
2.990	206.115
2.995	207.611
3.000	208.716
3.005	205.682
3.010	207.786
3.015	207.173
3.020	208.276
3.025	205.599
3.030	207.890
3.035	209.774
3.040	211.023
3.045	210.613
3.050	209.312
3.055	210.818
3.060	211.304
3.065	211.984
3.070	212.831
3.075	213.259
3.080	213.878
3.085	214.179
3.090	214.934
3.095	215.182
3.100	215.533
3.105	215.991
3.110	216.392
3.115	217.316
3.120	217.985
3.125	219.087
3.130	220.139
3.135	221.078
3.140	218.300
3.145	220.211
3.150	221.733
3.155	223.791
3.160	225.239
3.165	225.234
3.170	224.919
3.175	227.950
3.180	228.659
3.185	228.514
3.190	229.079
3.195	230.129
3.200	230.785
3.205	231.429
3.210	232.868
3.215	231.714
3.220	231.715
3.225	233.171
3.230	234.410
3.235	235.673
3.240	234.003
3.245	232.574
3.250	233.225
3.255	233.729
3.260	234.289
3.265	234.681
3.270	234.445
3.275	234.685
3.280	235.535
3.285	236.491
3.290	236.437
3.295	236.282
3.300	237.062
3.305	237.402
3.310	238.928
3.315	237.561
3.320	238.497
3.325	240.253
3.330	239.773
3.335	239.170
3.340	240.449
3.345	241.718
3.350	241.351
3.355	243.147
3.360	241.385
3.365	240.063
3.370	238.636
3.375	238.595
3.380	238.412
3.385	239.835
3.390	240.502
3.395	237.438
3.400	239.032
3.405	240.475
3.410	238.082
3.415	241.133
3.420	242.707
3.425	245.488
3.430	248.293
3.435	247.401
3.440	247.489
3.445	248.719
3.450	249.834
3.455	250.701
3.460	250.032
3.465	249.830
3.470	246.820
3.475	244.127
3.480	244.950
3.485	243.317
3.490	244.345
3.495	244.292
3.500	244.605
3.505	246.794
3.510	246.370
3.515	247.449
3.520	247.924
3.525	246.360
3.530	246.295
3.535	247.974
3.540	249.586
3.545	247.292
3.550	245.609
3.555	246.742
3.560	247.416
3.565	246.597
3.570	247.643
3.575	245.229
3.580	243.357
3.585	243.560
3.590	244.599
3.595	245.367
3.600	245.787
3.605	245.380
3.610	247.045
3.615	244.646
3.620	247.289
3.625	249.406
3.630	250.035
3.635	251.186
3.640	253.596
3.645	250.889
3.650	248.525
3.655	246.271
3.660	243.269
3.665	244.824
3.670	247.075
3.675	247.168
3.680	247.625
3.685	249.063
3.690	249.134
3.695	250.235
3.700	249.796
3.705	250.025
3.710	250.586
3.715	250.841
3.720	252.471
3.725	252.541
3.730	252.124
3.735	253.110
3.740	252.829
3.745	253.032
3.750	254.188
3.755	254.747
3.760	255.076
3.765	255.170
3.770	256.504
3.775	256.324
3.780	257.501
3.785	257.508
3.790	258.881
3.795	260.060
3.800	262.936
3.805	263.964
3.810	261.115
3.815	262.536
3.820	259.431
3.825	256.311
3.830	258.527
3.835	259.795
3.840	261.348
3.845	261.576
3.850	261.724
3.855	263.355
3.860	263.877
3.865	263.110
3.870	263.722
3.875	264.526
3.880	265.130
3.885	264.752
3.890	266.157
3.895	265.434
3.900	266.166
3.905	268.989
3.910	270.020
3.915	271.237
3.920	274.021
3.925	274.441
3.930	275.100
3.935	273.705
3.940	275.326
3.945	278.030
3.950	279.007
3.955	279.059
3.960	281.320
3.965	282.722
3.970	282.863
3.975	285.574
3.980	283.515
3.985	285.708
3.990	288.355
3.995	285.940
4.000	286.593
4.005	285.898
4.010	286.514
4.015	283.508
4.020	280.668
4.025	279.444
4.030	281.525
4.035	284.075
4.040	284.198
4.045	285.563
4.050	284.095
4.055	285.389
4.060	284.813
4.065	287.240
4.070	285.229
4.075	286.324
4.080	287.900
4.085	288.427
4.090	288.461
4.095	286.304
4.100	286.836
4.105	287.075
4.110	289.013
4.115	289.619
4.120	290.692
4.125	290.975
4.130	291.084
4.135	289.453
4.140	290.816
4.145	289.255
4.150	288.360
4.155	289.997
4.160	287.726
4.165	287.686
4.170	290.121
4.175	290.250
4.180	288.678
4.185	286.382
4.190	286.975
4.195	289.466
4.200	287.262
4.205	285.457
4.210	285.195
4.215	282.837
4.220	280.757
4.225	279.854
4.230	278.592
4.235	280.738
4.240	279.022
4.245	281.892
4.250	284.659
4.255	286.569
4.260	286.132
4.265	283.216
4.270	281.769
4.275	281.772
4.280	283.229
4.285	281.773
4.290	279.846
4.295	279.640
4.300	280.417
4.305	283.144
4.310	284.931
4.315	287.297
4.320	288.088
4.325	288.271
4.330	289.508
4.335	289.877
4.340	291.074
4.345	288.032
4.350	288.030
4.355	290.222
4.360	289.636
4.365	292.565
4.370	294.224
4.375	296.957
4.380	298.124
4.385	300.803
4.390	303.181
4.395	304.325
4.400	306.137
4.405	306.610
4.410	303.860
4.415	304.191
4.420	304.232
4.425	302.805
4.430	301.759
4.435	303.575
4.440	306.074
4.445	302.951
4.450	299.835
4.455	298.326
4.460	297.271
4.465	294.698
4.470	291.790
4.475	291.641
4.480	289.942
4.485	289.641
4.490	287.550
4.495	288.792
4.500	290.301
4.505	292.521
4.510	295.460
4.515	293.343
4.520	292.199
4.525	294.123
4.530	291.599
4.535	288.928
4.540	287.879
4.545	287.693
4.550	286.235
4.555	285.689
4.560	287.564
4.565	290.060
4.570	290.265
4.575	290.941
4.580	293.594
4.585	292.814
4.590	289.706
4.595	292.285
4.600	294.217
4.605	293.606
4.610	296.323
4.615	296.441
4.620	295.073
4.625	292.477
4.630	292.860
4.635	292.069
4.640	293.553
4.645	291.227
4.650	288.330
4.655	290.614
4.660	291.515
4.665	292.869
4.670	291.272
4.675	289.264
4.680	291.179
4.685	290.479
4.690	292.988
4.695	295.888
4.700	293.279
4.705	295.172
4.710	295.470
4.715	293.650
4.720	295.115
4.725	293.525
4.730	295.007
4.735	293.083
4.740	293.406
4.745	295.377
4.750	297.860
4.755	297.577
4.760	298.719
4.765	297.760
4.770	295.702
4.775	297.399
4.780	299.640
4.785	301.832
4.790	302.317
4.795	302.677
4.800	302.083
4.805	304.372
4.810	301.413
4.815	303.837
4.820	306.237
4.825	306.266
4.830	308.463
4.835	310.599
4.840	310.263
4.845	312.289
4.850	311.269
4.855	309.938
4.860	311.838
4.865	311.073
4.870	313.380
4.875	312.887
4.880	310.263
4.885	309.473
4.890	308.503
4.895	308.231
4.900	306.686
4.905	307.441
4.910	306.501
4.915	307.642
4.920	310.378
4.925	308.653
4.930	306.600
4.935	304.132
4.940	302.069
4.945	300.318
4.950	298.586
4.955	298.329
4.960	296.584
4.965	294.425
4.970	294.131
4.975	296.857
4.980	294.167
4.985	293.825
4.990	296.334
4.995	296.825
5.000	296.177
5.005	298.251
5.010	299.672
5.015	300.514
5.020	303.205
5.025	305.836
5.030	303.493
5.035	304.401
5.040	304.588
5.045	306.799
5.050	304.106
5.055	302.025
5.060	300.911
5.065	301.035
5.070	302.103
5.075	303.873
5.080	303.125
5.085	303.400
5.090	304.058
5.095	303.470
5.100	302.589
5.105	301.662
5.110	302.638
5.115	301.814
5.120	298.923
5.125	296.661
5.130	295.700
5.135	293.927
5.140	292.434
5.145	295.220
5.150	293.846
5.155	291.574
5.160	290.527
5.165	291.570
5.170	288.580
5.175	290.697
5.180	293.456
5.185	294.523
5.190	293.664
5.195	294.582
5.200	294.084
5.205	293.894
5.210	291.417
5.215	288.704
5.220	286.080
5.225	284.001
5.230	286.556
5.235	285.495
5.240	287.229
5.245	285.607
5.250	287.807
5.255	290.946
5.260	291.529
5.265	290.360
5.270	291.674
5.275	293.829
5.280	295.811
5.285	297.452
5.290	298.343
5.295	299.364
5.300	301.192
5.305	300.680
5.310	301.050
5.315	298.176
5.320	298.824
5.325	296.972
5.330	299.799
5.335	300.678
5.340	299.732
5.345	302.275
5.350	300.180
5.355	297.803
5.360	300.461
5.365	298.447
5.370	300.400
5.375	301.181
5.380	302.338
5.385	300.755
5.390	301.551
5.395	302.373
5.400	304.660
5.405	303.840
5.410	306.469
5.415	303.509
5.420	303.693
5.425	302.487
5.430	300.483
5.435	299.943
5.440	300.815
5.445	297.961
5.450	298.261
5.455	296.184
5.460	295.634
5.465	294.601
5.470	292.504
5.475	292.905
5.480	293.004
5.485	291.155
5.490	292.695
5.495	293.606
5.500	296.168
5.505	296.357
5.510	293.648
5.515	293.090
5.520	294.808
5.525	296.366
5.530	296.038
5.535	293.439
5.540	290.432
5.545	290.113
5.550	290.282
5.555	293.120
5.560	294.614
5.565	296.363
5.570	296.405
5.575	298.905
5.580	297.932
5.585	297.431
5.590	294.652
5.595	294.684
5.600	296.611
5.605	295.909
5.610	295.035
5.615	296.677
5.620	296.707
5.625	293.843
5.630	294.011
5.635	294.125
5.640	291.461
5.645	293.394
5.650	295.854
5.655	295.465
5.660	292.847
5.665	295.705
5.670	293.160
5.675	296.149
5.680	295.080
5.685	292.309
5.690	291.138
5.695	291.625
5.700	289.063
5.705	290.956
5.710	288.337
5.715	291.189
5.720	292.492
5.725	294.640
5.730	293.105
5.735	295.175
5.740	295.225
5.745	296.456
5.750	293.665
5.755	291.648
5.760	291.255
5.765	291.762
5.770	288.813
5.775	289.093
5.780	286.518
5.785	288.488
5.790	287.486
5.795	289.093
5.800	288.176
5.805	289.685
5.810	288.038
5.815	285.658
5.820	284.412
5.825	282.408
5.830	284.602
5.835	286.001
5.840	284.339
5.845	284.415
5.850	283.905
5.855	284.225
5.860	285.741
5.865	284.247
5.870	286.070
5.875	283.707
5.880	280.916
5.885	280.103
5.890	278.537
5.895	280.729
5.900	280.641
5.905	280.227
5.910	278.038
5.915	279.986
5.920	282.734
5.925	281.449
5.930	279.821
5.935	279.773
5.940	279.232
5.945	278.922
5.950	279.328
5.955	278.806
5.960	281.514
5.965	283.402
5.970	284.720
5.975	286.714
5.980	289.512
5.985	288.753
5.990	287.071
5.995	289.481
6.000	291.794
6.005	294.740
6.010	295.453
6.015	297.875
6.020	300.611
6.025	298.543
6.030	300.256
6.035	298.150
6.040	298.336
6.045	298.887
6.050	296.921
6.055	299.348
6.060	297.519
6.065	299.971
6.070	301.958
6.075	301.220
6.080	303.320
6.085	304.794
6.090	304.141
6.095	305.069
6.100	307.520
6.105	307.312
6.110	307.043
6.115	309.631
6.120	312.558
6.125	315.033
6.130	314.054
6.135	314.384
6.140	314.103
6.145	315.268
6.150	312.615
6.155	315.171
6.160	313.757
6.165	316.888
6.170	313.799
6.175	314.273
6.180	315.681
6.185	313.102
6.190	312.879
6.195	312.163
6.200	314.527
6.205	313.890
6.210	315.228
6.215	315.030
6.220	312.504
6.225	309.706
6.230	311.996
6.235	309.010
6.240	311.804
6.245	313.656
6.250	311.826
6.255	312.523
6.260	311.588
6.265	312.767
6.270	310.042
6.275	310.628
6.280	311.134
6.285	310.403
6.290	310.637
6.295	309.479
6.300	308.533
6.305	308.821
6.310	309.331
6.315	310.806
6.320	312.114
6.325	314.579
6.330	315.824
6.335	316.809
6.340	315.200
6.345	312.820
6.350	312.580
6.355	312.777
6.360	309.970
6.365	311.693
6.370	308.625
6.375	306.990
6.380	304.538
6.385	306.792
6.390	307.830
6.395	308.165
6.400	306.393
6.405	308.549
6.410	307.602
6.415	305.078
6.420	303.936
6.425	305.349
6.430	304.845
6.435	305.963
6.440	305.000
6.445	302.225
6.450	300.611
6.455	300.880
6.460	297.961
6.465	300.783
6.470	297.825
6.475	299.912
6.480	301.988
6.485	299.037
6.490	295.916
6.495	293.726
6.500	290.803
6.505	290.590
6.510	288.530
6.515	286.423
6.520	285.037
6.525	283.101
6.530	282.970
6.535	283.894
6.540	282.064
6.545	283.509
6.550	284.459
6.555	286.787
6.560	285.008
6.565	284.330
6.570	286.327
6.575	283.249
6.580	281.134
6.585	280.674
6.590	278.245
6.595	278.898
6.600	276.557
6.605	276.100
6.610	275.526
6.615	273.475
6.620	270.559
6.625	270.417
6.630	268.445
6.635	268.065
6.640	270.934
6.645	268.742
6.650	267.332
6.655	265.581
6.660	262.574
6.665	263.602
6.670	266.050
6.675	263.554
6.680	265.837
6.685	266.828
6.690	267.128
6.695	269.526
6.700	271.626
6.705	269.045
6.710	271.250
6.715	272.057
6.720	272.484
6.725	273.350
6.730	272.613
6.735	272.116
6.740	271.139
6.745	273.697
6.750	274.942
6.755	277.384
6.760	276.816
6.765	277.776
6.770	280.430
6.775	279.525
6.780	278.773
6.785	277.745
6.790	280.628
6.795	279.968
6.800	278.298
6.805	276.829
6.810	276.023
6.815	275.889
6.820	278.673
6.825	280.260
6.830	278.091
6.835	276.413
6.840	276.014
6.845	274.068
6.850	271.088
6.855	273.980
6.860	274.045
6.865	274.379
6.870	271.966
6.875	273.602
6.880	276.177
6.885	273.377
6.890	276.509
6.895	278.425
6.900	276.790
6.905	274.756
6.910	276.594
6.915	274.156
6.920	272.241
6.925	273.529
6.930	270.539
6.935	268.993
6.940	267.672
6.945	269.254
6.950	268.000
6.955	265.154
6.960	263.468
6.965	266.447
6.970	267.199
6.975	269.575
6.980	267.485
6.985	265.258
6.990	267.907
6.995	265.160
7.000	263.639
7.005	262.858
7.010	260.746
7.015	260.364
7.020	262.164
7.025	260.636
7.030	263.064
7.035	261.431
7.040	261.896
7.045	259.858
7.050	261.855
7.055	260.038
7.060	261.431
7.065	264.521
7.070	265.430
7.075	264.050
7.080	264.808
7.085	267.815
7.090	269.081
7.095	267.146
7.100	267.642
7.105	270.038
7.110	269.404
7.115	267.979
7.120	267.217
7.125	264.946
7.130	262.292
7.135	265.162
7.140	262.276
7.145	261.628
7.150	259.393
7.155	259.842
7.160	258.315
7.165	257.572
7.170	260.670
7.175	257.981
7.180	255.940
7.185	258.256
7.190	261.126
7.195	260.608
7.200	260.578
7.205	261.082
7.210	258.010
7.215	256.768
7.220	254.456
7.225	251.556
7.230	249.958
7.235	252.727
7.240	250.698
7.245	253.324
7.250	250.573
7.255	253.627
7.260	252.857
7.265	253.179
7.270	250.337
7.275	252.593
7.280	253.482
7.285	254.198
7.290	251.646
7.295	252.658
7.300	251.484
7.305	251.709
7.310	250.529
7.315	252.214
7.320	250.533
7.325	253.539
7.330	251.776
7.335	251.028
7.340	247.950
7.345	245.193
7.350	243.295
7.355	242.912
7.360	240.123
7.365	237.073
7.370	235.235
7.375	233.619
7.380	232.272
7.385	231.813
7.390	231.753
7.395	229.814
7.400	229.236
7.405	226.123
7.410	223.970
7.415	227.088
7.420	228.632
7.425	228.374
7.430	228.979
7.435	227.776
7.440	226.065
7.445	225.430
7.450	226.277
7.455	226.219
7.460	227.986
7.465	229.559
7.470	231.382
7.475	234.482
7.480	237.397
7.485	238.124
7.490	235.284
7.495	236.484
7.500	235.363
7.505	236.568
7.510	235.491
7.515	233.237
7.520	234.977
7.525	233.711
7.530	231.404
7.535	232.740
7.540	232.446
7.545	234.587
7.550	237.724
7.555	238.335
7.560	238.952
7.565	238.440
7.570	239.127
7.575	236.980
7.580	235.999
7.585	238.208
7.590	237.769
7.595	240.370
7.600	241.142
7.605	243.088
7.610	242.526
7.615	244.316
7.620	245.318
7.625	247.541
7.630	247.984
7.635	246.667
7.640	248.734
7.645	247.628
7.650	246.194
7.655	246.073
7.660	244.932
7.665	243.092
7.670	243.029
7.675	243.831
7.680	244.839
7.685	247.769
7.690	247.373
7.695	244.760
7.700	246.315
7.705	249.357
7.710	251.828
7.715	251.417
7.720	251.171
7.725	252.006
7.730	249.287
7.735	248.896
7.740	246.174
7.745	246.115
7.750	249.076
7.755	250.317
7.760	248.233
7.765	248.775
7.770	249.219
7.775	246.648
7.780	246.293
7.785	248.990
7.790	251.993
7.795	251.847
7.800	253.403
7.805	256.323
7.810	256.264
7.815	255.507
7.820	257.119
7.825	257.069
7.830	254.316
7.835	257.287
7.840	256.010
7.845	254.551
7.850	256.124
7.855	259.121
7.860	258.525
7.865	257.496
7.870	258.546
7.875	258.968
7.880	261.881
7.885	262.174
7.890	264.019
7.895	265.169
7.900	264.708
7.905	266.325
7.910	269.020
7.915	270.238
7.920	271.137
7.925	273.523
7.930	275.719
7.935	277.838
7.940	276.544
7.945	279.157
7.950	276.684
7.955	276.836
7.960	279.260
7.965	277.434
7.970	279.587
7.975	278.935
7.980	279.817
7.985	278.594
7.990	278.417
7.995	277.694
8.000	278.553
8.005	279.257
8.010	280.541
8.015	279.017
8.020	278.907
8.025	279.904
8.030	280.259
8.035	280.644
8.040	277.981
8.045	279.067
8.050	278.736
8.055	279.589
8.060	276.999
8.065	277.871
8.070	275.877
8.075	274.347
8.080	272.530
8.085	271.396
8.090	271.666
8.095	271.945
8.100	269.084
8.105	271.545
8.110	273.598
8.115	271.225
8.120	273.707
8.125	273.618
8.130	276.754
8.135	277.642
8.140	280.683
8.145	283.741
8.150	285.010
8.155	283.547
8.160	286.435
8.165	287.199
8.170	290.319
8.175	293.096
8.180	294.463
8.185	293.276
8.190	291.260
8.194	289.031
8.199	289.651
8.204	287.884
8.209	290.763
8.214	293.420
8.219	295.154
8.224	295.206
8.229	295.156
8.234	292.218
8.239	293.032
8.244	292.757
8.249	294.171
8.254	293.942
8.259	294.397
8.264	292.032
8.269	294.861
8.274	292.279
8.279	289.750
8.284	288.793
8.289	286.803
8.294	287.124
8.299	284.361
8.304	282.607
8.309	281.677
8.314	283.155
8.319	286.162
8.324	288.908
8.329	290.694
8.334	291.171
8.339	291.840
8.344	289.033
8.349	288.031
8.354	290.000
8.359	287.540
8.364	284.617
8.369	285.976
8.374	285.157
8.379	282.558
8.384	283.569
8.389	285.157
8.394	284.445
8.399	282.069
8.404	282.250
8.409	281.060
8.414	283.249
8.419	281.190
8.424	281.897
8.429	279.131
8.434	278.689
8.439	276.004
8.444	277.759
8.449	280.428
8.454	277.958
8.459	278.836
8.464	279.527
8.469	280.522
8.474	279.040
8.479	280.045
8.484	283.149
8.489	280.756
8.494	282.444
8.499	281.155
8.504	282.539
8.509	285.089
8.514	286.669
8.519	285.469
8.524	284.621
8.529	283.781
8.534	281.642
8.539	279.750
8.544	277.693
8.549	276.569
8.554	277.440
8.559	279.655
8.564	281.411
8.569	283.769
8.574	286.611
8.579	286.633
8.584	286.290
8.589	288.827
8.594	288.185
8.599	286.049
8.604	288.537
8.609	291.135
8.614	290.952
8.619	292.689
8.624	295.031
8.629	293.882
8.634	294.472
8.639	294.229
8.644	295.878
8.649	293.303
8.654	296.410
8.659	298.979
8.664	298.104
8.669	300.070
8.674	300.965
8.679	300.031
8.684	299.488
8.689	299.156
8.694	301.875
8.699	299.658
8.704	302.534
8.709	301.253
8.714	302.852
8.719	301.222
8.724	301.577
8.729	301.862
8.734	303.040
8.739	302.640
8.744	301.459
8.749	298.997
8.754	300.351
8.759	300.819
8.764	298.056
8.769	298.178
8.774	297.331
8.779	295.726
8.784	298.764
8.789	296.821
8.794	295.253
8.799	293.922
8.804	292.497
8.809	291.366
8.814	291.648
8.819	292.774
8.824	293.336
8.829	292.797
8.834	295.028
8.839	297.276
8.844	299.804
8.849	299.340
8.854	301.631
8.859	299.369
8.864	302.480
8.869	302.236
8.874	302.563
8.879	300.356
8.884	301.621
8.889	303.168
8.894	303.006
8.899	304.426
8.904	305.025
8.909	303.347
8.914	303.039
8.919	305.441
8.924	304.955
8.929	307.703
8.934	305.233
8.939	305.450
8.944	306.977
8.949	308.263
8.954	307.530
8.959	306.769
8.964	305.213
8.969	307.211
8.974	304.584
8.979	302.300
8.984	304.978
8.989	303.099
8.994	303.901
8.999	306.591
9.004	307.634
9.009	307.957
9.014	305.674
9.019	304.314
9.024	302.427
9.029	303.809
9.034	304.710
9.039	303.748
9.044	304.836
9.049	302.108
9.054	304.773
9.059	307.557
9.064	305.274
9.069	304.570
9.074	303.482
9.079	304.502
9.084	301.919
9.089	300.579
9.094	303.690
9.099	304.355
9.104	304.814
9.109	305.166
9.114	306.630
9.119	305.684
9.124	305.217
9.129	303.400
9.134	303.593
9.139	303.803
9.144	304.851
9.149	304.041
9.154	304.966
9.159	305.883
9.164	305.274
9.169	306.752
9.174	308.842
9.179	307.939
9.184	307.188
9.189	308.979
9.194	311.632
9.199	313.864
9.204	314.270
9.209	312.214
9.214	314.012
9.219	317.097
9.224	317.770
9.229	315.069
9.234	313.406
9.239	310.265
9.244	307.881
9.249	307.316
9.254	306.913
9.259	305.727
9.264	304.033
9.269	305.828
9.274	308.864
9.279	308.581
9.284	307.234
9.289	308.419
9.294	309.663
9.299	312.213
9.304	309.291
9.309	306.252
9.314	303.512
9.319	302.069
9.324	302.752
9.329	299.797
9.334	302.542
9.339	302.933
9.344	301.229
9.349	304.051
9.354	301.139
9.359	304.161
9.364	302.088
9.369	301.899
9.374	303.538
9.379	301.406
9.384	299.932
9.389	298.140
9.394	296.180
9.399	296.752
9.404	293.816
9.409	291.190
9.414	292.996
9.419	292.431
9.424	294.399
9.429	292.335
9.434	293.089
9.439	295.933
9.444	297.040
9.449	293.982
9.454	296.921
9.459	296.886
9.464	297.839
9.469	299.475
9.474	300.277
9.479	301.172
9.484	302.565
9.489	300.304
9.494	299.347
9.499	300.189
9.504	301.856
9.509	302.510
9.514	300.590
9.519	301.909
9.524	299.199
9.529	297.224
9.534	296.191
9.539	298.525
9.544	297.518
9.549	298.129
9.554	300.842
9.559	302.741
9.564	300.915
9.569	299.898
9.574	301.303
9.579	298.486
9.584	300.707
9.589	299.867
9.594	298.384
9.599	300.887
9.604	302.031
9.609	302.357
9.614	300.914
9.619	302.758
9.624	301.324
9.629	301.741
9.634	303.898
9.639	302.653
9.644	305.197
9.649	303.065
9.654	305.269
9.659	306.118
9.664	304.214
9.669	306.924
9.674	307.699
9.679	309.067
9.684	309.447
9.689	311.973
9.694	313.304
9.699	312.633
9.704	313.935
9.709	311.989
9.714	311.848
9.719	311.580
9.724	308.717
9.729	308.825
9.734	309.351
9.739	308.226
9.744	308.014
9.749	309.021
9.754	307.455
9.759	305.098
9.764	307.760
9.769	307.499
9.774	306.801
9.779	307.346
9.784	310.332
9.789	307.831
9.794	307.057
9.799	304.366
9.804	305.212
9.809	306.944
9.814	307.302
9.819	306.211
9.824	304.514
9.829	303.954
9.834	302.685
9.839	304.462
9.844	303.319
9.849	303.455
9.854	304.589
9.859	301.477
9.864	298.534
9.869	299.408
9.874	300.717
9.879	299.218
9.884	302.002
9.889	303.558
9.894	302.692
9.899	299.554
9.904	301.579
9.909	304.101
9.914	303.715
9.919	306.470
9.924	307.798
9.929	310.458
9.934	311.935
9.939	309.843
9.944	312.056
9.949	312.306
9.954	314.371
9.959	314.961
9.964	317.625
9.969	319.205
9.974	318.910
9.979	317.643
9.984	319.749
9.989	322.870
9.994	320.312
[truncated: 1 more rows]
