# Supplementary material for: Chemometric Analysis of a Ternary Mixture of Caffeine, Quinic Acid, and Nicotinic Acid by Terahertz Spectroscopy
Source: ACS Omega. 2022 Sep 27;7(40):35783–91. doi: 10.1021/acsomega.2c03808 (PMC9558605; doi:10.1021/acsomega.2c03808)
Supplement: Supplementary file 2 — ao2c03808_si_002.zip [file ao2c03808_si_002.zip › data_and_codes/extended_data/id0-48_run001/fdp-2-4.csv]

0.000	-0.000
0.005	0.365
0.010	0.215
0.015	-0.637
0.020	0.077
0.025	0.680
0.030	0.367
0.035	-0.420
0.040	-0.018
0.045	0.774
0.050	3.199
0.055	1.738
0.060	0.991
0.065	3.643
0.070	3.886
0.075	5.062
0.080	4.812
0.085	7.646
0.090	8.202
0.095	9.174
0.100	10.247
0.105	11.266
0.110	10.596
0.115	10.777
0.120	11.416
0.125	12.199
0.130	13.387
0.135	13.695
0.140	13.220
0.145	13.229
0.150	13.206
0.155	13.256
0.160	13.209
0.165	13.465
0.170	13.849
0.175	14.145
0.180	14.228
0.185	14.505
0.190	14.836
0.195	14.892
0.200	15.089
0.205	15.342
0.210	15.448
0.215	15.637
0.220	15.849
0.225	16.272
0.230	16.367
0.235	16.307
0.240	16.465
0.245	16.807
0.250	16.859
0.255	17.122
0.260	17.354
0.265	17.588
0.270	17.851
0.275	17.795
0.280	17.989
0.285	18.229
0.290	18.394
0.295	18.528
0.300	18.904
0.305	18.955
0.310	19.019
0.315	19.190
0.320	19.424
0.325	19.671
0.330	19.782
0.335	19.921
0.340	20.104
0.345	20.349
0.350	20.420
0.355	20.648
0.360	20.830
0.365	20.993
0.370	21.101
0.375	21.271
0.380	21.417
0.385	21.623
0.390	21.820
0.395	22.001
0.400	22.203
0.405	22.318
0.410	22.453
0.415	22.619
0.420	22.854
0.425	22.983
0.430	23.165
0.435	23.392
0.440	23.533
0.445	23.579
0.450	23.772
0.455	23.992
0.460	24.129
0.465	24.298
0.470	24.414
0.475	24.623
0.480	24.814
0.485	24.951
0.490	25.101
0.495	25.327
0.500	25.493
0.505	25.619
0.510	25.807
0.515	26.050
0.520	26.251
0.525	26.373
0.530	26.574
0.535	26.790
0.540	27.045
0.545	27.295
0.550	27.679
0.555	26.843
0.560	26.954
0.565	27.247
0.570	27.528
0.575	27.751
0.580	27.926
0.585	28.086
0.590	28.307
0.595	28.507
0.600	28.687
0.605	28.862
0.610	29.031
0.615	29.230
0.620	29.356
0.625	29.522
0.630	29.727
0.635	29.933
0.640	30.058
0.645	30.238
0.650	30.444
0.655	30.585
0.660	30.761
0.665	30.924
0.670	31.091
0.675	31.252
0.680	31.408
0.685	31.558
0.690	31.756
0.695	31.887
0.700	32.051
0.705	32.260
0.710	32.411
0.715	32.576
0.720	32.771
0.725	32.955
0.730	33.146
0.735	33.338
0.740	33.576
0.745	33.931
0.750	33.453
0.755	33.499
0.760	33.809
0.765	34.021
0.770	34.201
0.775	34.400
0.780	34.590
0.785	34.766
0.790	34.910
0.795	35.066
0.800	35.277
0.805	35.414
0.810	35.553
0.815	35.739
0.820	35.905
0.825	36.046
0.830	36.208
0.835	36.363
0.840	36.550
0.845	36.724
0.850	36.844
0.855	37.028
0.860	37.230
0.865	37.368
0.870	37.542
0.875	37.724
0.880	37.897
0.885	38.052
0.890	38.220
0.895	38.399
0.900	38.580
0.905	38.706
0.910	38.894
0.915	39.060
0.920	39.195
0.925	39.346
0.930	39.540
0.935	39.718
0.940	39.860
0.945	40.018
0.950	40.197
0.955	40.402
0.960	40.550
0.965	40.760
0.970	40.952
0.975	41.154
0.980	41.422
0.985	41.369
0.990	41.281
0.995	41.529
1.000	41.729
1.005	41.941
1.010	42.179
1.015	42.319
1.020	42.498
1.025	42.730
1.030	42.896
1.035	43.047
1.040	43.251
1.045	43.441
1.050	43.627
1.055	43.835
1.060	44.046
1.065	44.300
1.070	44.543
1.075	44.824
1.080	45.215
1.085	45.740
1.090	46.570
1.095	46.635
1.100	43.594
1.105	44.598
1.110	45.006
1.115	44.513
1.120	44.998
1.125	45.424
1.130	45.785
1.135	46.147
1.140	46.524
1.145	47.016
1.150	47.391
1.155	47.959
1.160	47.558
1.165	44.521
1.170	45.512
1.175	46.134
1.180	46.592
1.185	46.930
1.190	47.282
1.195	47.664
1.200	48.100
1.205	48.206
1.210	47.441
1.215	47.897
1.220	48.371
1.225	48.740
1.230	47.932
1.235	48.312
1.240	48.602
1.245	48.860
1.250	49.166
1.255	49.314
1.260	49.521
1.265	49.770
1.270	49.943
1.275	50.091
1.280	50.285
1.285	50.464
1.290	50.664
1.295	50.821
1.300	50.965
1.305	51.218
1.310	51.403
1.315	51.590
1.320	51.713
1.325	51.875
1.330	52.043
1.335	52.235
1.340	52.452
1.345	52.663
1.350	52.830
1.355	52.984
1.360	53.241
1.365	53.421
1.370	53.589
1.375	53.817
1.380	54.061
1.385	54.249
1.390	54.531
1.395	54.866
1.400	55.348
1.405	56.082
1.410	56.968
1.415	59.726
1.420	60.378
1.425	60.810
1.430	61.159
1.435	61.453
1.440	61.651
1.445	61.878
1.450	62.102
1.455	62.318
1.460	62.525
1.465	62.704
1.470	62.924
1.475	63.120
1.480	63.274
1.485	63.469
1.490	63.670
1.495	63.832
1.500	64.000
1.505	64.206
1.510	64.378
1.515	64.559
1.520	64.743
1.525	64.933
1.530	65.158
1.535	65.331
1.540	65.510
1.545	65.719
1.550	65.901
1.555	66.093
1.560	66.329
1.565	66.551
1.570	66.757
1.575	66.990
1.580	67.245
1.585	67.529
1.590	67.843
1.595	68.337
1.600	68.651
1.605	67.318
1.610	67.798
1.615	68.245
1.620	68.644
1.625	68.977
1.630	69.359
1.635	69.774
1.640	70.273
1.645	70.877
1.650	71.800
1.655	72.961
1.660	73.438
1.665	73.658
1.670	73.931
1.675	71.576
1.680	73.399
1.685	74.496
1.690	75.366
1.695	76.125
1.700	76.940
1.705	78.114
1.710	79.561
1.715	80.933
1.720	83.592
1.725	86.428
1.730	87.528
1.735	88.229
1.740	88.777
1.745	89.237
1.750	89.644
1.755	90.087
1.760	90.402
1.765	90.061
1.770	90.419
1.775	90.778
1.780	91.134
1.785	91.535
1.790	92.129
1.795	92.156
1.800	90.763
1.805	91.281
1.810	91.702
1.815	92.021
1.820	92.304
1.825	92.586
1.830	92.832
1.835	93.078
1.840	93.352
1.845	93.641
1.850	93.961
1.855	94.376
1.860	95.124
1.865	95.335
1.870	98.169
1.875	99.306
1.880	99.963
1.885	100.379
1.890	100.749
1.895	101.089
1.900	101.420
1.905	101.786
1.910	102.287
1.915	102.859
1.920	100.886
1.925	100.919
1.930	101.487
1.935	101.914
1.940	102.231
1.945	102.493
1.950	102.743
1.955	102.970
1.960	103.178
1.965	103.392
1.970	103.597
1.975	103.806
1.980	104.014
1.985	104.209
1.990	104.422
1.995	104.625
2.000	104.829
2.005	105.057
2.010	105.321
2.015	105.490
2.020	105.605
2.025	105.894
2.030	106.232
2.035	106.781
2.040	106.883
2.045	105.600
2.050	106.089
2.055	106.480
2.060	106.816
2.065	107.164
2.070	107.678
2.075	107.122
2.080	107.020
2.085	107.396
2.090	107.706
2.095	107.987
2.100	108.247
2.105	108.493
2.110	108.737
2.115	108.996
2.120	109.268
2.125	109.524
2.130	109.813
2.135	110.132
2.140	110.483
2.145	110.885
2.150	111.395
2.155	112.285
2.160	113.235
2.165	111.630
2.170	108.513
2.175	109.794
2.180	110.690
2.185	111.569
2.190	112.750
2.195	112.676
2.200	115.115
2.205	116.712
2.210	117.835
2.215	119.094
2.220	119.031
2.225	121.219
2.230	123.006
2.235	123.923
2.240	124.656
2.245	125.196
2.250	125.855
2.255	126.885
2.260	127.760
2.265	125.215
2.270	122.489
2.275	123.956
2.280	124.771
2.285	125.352
2.290	125.807
2.295	126.190
2.300	126.527
2.305	126.867
2.310	127.174
2.315	127.580
2.320	127.672
2.325	127.960
2.330	128.320
2.335	128.737
2.340	129.416
2.345	129.510
2.350	128.251
2.355	128.915
2.360	129.712
2.365	130.323
2.370	128.867
2.375	129.632
2.380	130.536
2.385	131.731
2.390	133.153
2.395	131.208
2.400	133.929
2.405	134.937
2.410	135.609
2.415	136.137
2.420	136.563
2.425	137.098
2.430	137.183
2.435	137.503
2.440	137.943
2.445	138.446
2.450	138.863
2.455	139.895
2.460	140.649
2.465	138.653
2.470	135.602
2.475	136.885
2.480	137.630
2.485	138.152
2.490	138.573
2.495	138.935
2.500	139.247
2.505	139.528
2.510	139.801
2.515	140.057
2.520	140.306
2.525	140.563
2.530	140.815
2.535	141.055
2.540	141.315
2.545	141.583
2.550	141.827
2.555	142.094
2.560	142.369
2.565	142.761
2.570	142.823
2.575	143.083
2.580	143.418
2.585	143.783
2.590	144.163
2.595	144.551
2.600	144.994
2.605	145.495
2.610	146.093
2.615	146.863
2.620	147.853
2.625	149.332
2.630	150.092
2.635	149.986
2.640	150.011
2.645	150.521
2.650	148.979
2.655	151.458
2.660	153.736
2.665	154.410
2.670	154.505
2.675	155.559
2.680	156.639
2.685	157.465
2.690	155.753
2.695	156.532
2.700	157.159
2.705	157.701
2.710	158.175
2.715	158.591
2.720	158.991
2.725	159.431
2.730	159.841
2.735	160.310
2.740	160.818
2.745	161.289
2.750	161.937
2.755	162.819
2.760	164.188
2.765	165.701
2.770	166.772
2.775	166.852
2.780	169.304
2.785	166.600
2.790	168.539
2.795	170.041
2.800	171.078
2.805	171.831
2.810	172.445
2.815	172.982
2.820	173.463
2.825	173.880
2.830	174.260
2.835	174.632
2.840	175.001
2.845	175.355
2.850	175.730
2.855	176.077
2.860	176.503
2.865	176.955
2.870	177.535
2.875	178.617
2.880	179.193
2.885	177.411
2.890	174.392
2.895	175.770
2.900	176.576
2.905	177.222
2.910	177.739
2.915	178.160
2.920	178.615
2.925	179.068
2.930	179.508
2.935	179.994
2.940	180.482
2.945	181.063
2.950	181.789
2.955	182.868
2.960	184.335
2.965	185.496
2.970	186.364
2.975	185.977
2.980	189.055
2.985	191.526
2.990	193.297
2.995	194.932
3.000	196.843
3.005	198.605
3.010	199.297
3.015	201.550
3.020	200.378
3.025	197.697
3.030	200.222
3.035	202.289
3.040	204.086
3.045	204.540
3.050	201.773
3.055	203.189
3.060	204.175
3.065	204.837
3.070	205.491
3.075	206.010
3.080	206.483
3.085	206.948
3.090	207.330
3.095	207.755
3.100	208.141
3.105	208.630
3.110	209.103
3.115	209.805
3.120	210.648
3.125	211.662
3.130	212.115
3.135	212.541
3.140	209.421
3.145	212.451
3.150	214.159
3.155	215.790
3.160	217.368
3.165	217.899
3.170	215.078
3.175	212.340
3.180	214.581
3.185	213.156
3.190	214.481
3.195	215.297
3.200	216.057
3.205	216.646
3.210	217.578
3.215	216.918
3.220	217.455
3.225	218.409
3.230	218.801
3.235	221.198
3.240	223.132
3.245	223.883
3.250	224.377
3.255	224.833
3.260	225.130
3.265	225.479
3.270	225.834
3.275	226.148
3.280	226.403
3.285	226.636
3.290	226.924
3.295	227.291
3.300	227.466
3.305	227.885
3.310	228.269
3.315	228.728
3.320	229.506
3.325	230.474
3.330	230.764
3.335	230.796
3.340	230.012
3.345	231.843
3.350	232.935
3.355	233.641
3.360	234.187
3.365	234.582
3.370	234.989
3.375	235.249
3.380	235.543
3.385	235.916
3.390	236.216
3.395	236.383
3.400	236.653
3.405	236.811
3.410	237.086
3.415	237.273
3.420	237.451
3.425	237.818
3.430	238.002
3.435	238.244
3.440	238.383
3.445	238.671
3.450	238.911
3.455	239.165
3.460	239.423
3.465	239.814
3.470	239.943
3.475	240.112
3.480	240.401
3.485	240.681
3.490	240.926
3.495	241.663
3.500	241.029
3.505	241.208
3.510	241.560
3.515	241.768
3.520	241.942
3.525	242.451
3.530	242.932
3.535	243.642
3.540	244.645
3.545	247.498
3.550	248.675
3.555	249.170
3.560	249.747
3.565	250.146
3.570	250.633
3.575	251.284
3.580	251.848
3.585	252.286
3.590	253.384
3.595	254.947
3.600	254.328
3.605	252.029
3.610	250.808
3.615	252.317
3.620	250.421
3.625	251.629
3.630	252.858
3.635	254.086
3.640	255.790
3.645	258.343
3.650	257.854
3.655	255.312
3.660	255.489
3.665	253.987
3.670	256.948
3.675	259.063
3.680	261.419
3.685	261.439
3.690	263.096
3.695	262.070
3.700	262.955
3.705	263.614
3.710	264.209
3.715	264.801
3.720	265.513
3.725	265.786
3.730	265.936
3.735	266.482
3.740	266.902
3.745	267.144
3.750	267.579
3.755	268.076
3.760	268.499
3.765	269.030
3.770	269.639
3.775	270.000
3.780	270.808
3.785	271.613
3.790	273.300
3.795	273.413
3.800	274.264
3.805	275.703
3.810	275.774
3.815	276.703
3.820	278.540
3.825	280.803
3.830	283.867
3.835	284.727
3.840	285.537
3.845	286.532
3.850	287.159
3.855	288.110
3.860	288.655
3.865	288.068
3.870	288.399
3.875	289.052
3.880	289.592
3.885	289.919
3.890	290.441
3.895	290.721
3.900	291.051
3.905	291.432
3.910	291.727
3.915	292.131
3.920	292.863
3.925	293.023
3.930	292.750
3.935	293.931
3.940	294.143
3.945	295.471
3.950	296.511
3.955	295.401
3.960	292.795
3.965	290.290
3.970	289.314
3.975	292.057
3.980	291.408
3.985	291.653
3.990	292.038
3.995	289.901
4.000	292.144
4.005	289.029
4.010	290.847
4.015	292.037
4.020	293.114
4.025	293.363
4.030	293.789
4.035	294.197
4.040	294.454
4.045	295.014
4.050	295.014
4.055	295.798
4.060	295.886
4.065	296.464
4.070	296.329
4.075	296.618
4.080	297.205
4.085	297.428
4.090	297.450
4.095	298.124
4.100	298.320
4.105	298.622
4.110	299.194
4.115	299.155
4.120	299.887
4.125	300.154
4.130	300.669
4.135	301.365
4.140	301.720
4.145	302.551
4.150	303.352
4.155	304.878
4.160	307.115
4.165	305.110
4.170	302.957
4.175	303.503
4.180	300.378
4.185	298.236
4.190	297.046
4.195	296.897
4.200	294.380
4.205	296.910
4.210	299.179
4.215	298.781
4.220	297.667
4.225	295.622
4.230	297.549
4.235	299.372
4.240	300.543
4.245	300.948
4.250	298.242
4.255	300.005
4.260	301.026
4.265	301.166
4.270	301.763
4.275	302.263
4.280	302.644
4.285	302.977
4.290	303.434
4.295	303.514
4.300	303.739
4.305	304.480
4.310	304.992
4.315	305.138
4.320	305.150
4.325	305.656
4.330	305.810
4.335	306.007
4.340	306.326
4.345	306.267
4.350	306.702
4.355	307.247
4.360	307.357
4.365	307.688
4.370	308.281
4.375	308.478
4.380	308.378
4.385	308.923
4.390	309.664
4.395	309.819
4.400	310.241
4.405	310.136
4.410	310.855
4.415	311.285
4.420	311.807
4.425	311.946
4.430	312.356
4.435	312.816
4.440	313.836
4.445	313.730
4.450	315.146
4.455	316.274
4.460	316.402
4.465	318.859
4.470	320.823
4.475	318.378
4.480	318.122
4.485	317.778
4.490	319.657
4.495	317.818
4.500	315.385
4.505	314.316
4.510	316.220
4.515	317.463
4.520	314.504
4.525	315.291
4.530	313.303
4.535	316.389
4.540	319.219
4.545	319.369
4.550	321.424
4.555	318.609
4.560	320.935
4.565	322.348
4.570	322.892
4.575	323.414
4.580	324.266
4.585	325.694
4.590	326.944
4.595	324.954
4.600	326.120
4.605	323.707
4.610	325.157
4.615	325.952
4.620	324.292
4.625	322.302
4.630	324.180
4.635	325.424
4.640	326.273
4.645	326.933
4.650	327.237
4.655	327.097
4.660	328.603
4.665	328.340
4.670	329.198
4.675	329.048
4.680	330.373
4.685	330.572
4.690	331.777
4.695	332.065
4.700	329.292
4.705	329.874
4.710	326.811
4.715	326.787
4.720	324.130
4.725	321.052
4.730	322.883
4.735	325.760
4.740	326.999
4.745	325.337
4.750	322.529
4.755	321.242
4.760	322.254
4.765	324.774
4.770	324.075
4.775	323.440
4.780	325.114
4.785	325.738
4.790	325.847
4.795	325.855
4.800	326.260
4.805	327.798
4.810	326.944
4.815	327.806
4.820	327.810
4.825	327.574
4.830	328.097
4.835	328.086
4.840	327.925
4.845	329.552
4.850	329.614
4.855	330.301
4.860	329.852
4.865	329.929
4.870	330.711
4.875	329.596
4.880	329.284
4.885	332.408
4.890	331.544
4.895	332.375
4.900	333.341
4.905	332.245
4.910	333.492
4.915	333.089
4.920	333.155
4.925	332.578
4.930	331.552
4.935	334.476
4.940	333.309
4.945	334.090
4.950	334.745
4.955	335.260
4.960	336.830
4.965	337.038
4.970	336.060
4.975	336.107
4.980	336.434
4.985	337.095
4.990	337.793
4.995	337.191
5.000	337.320
5.005	335.966
5.010	333.401
5.015	334.394
5.020	331.420
5.025	331.393
5.030	329.954
5.035	330.058
5.040	328.027
5.045	330.397
5.050	332.071
5.055	334.079
5.060	332.522
5.065	334.114
5.070	334.295
5.075	335.768
5.080	335.692
5.085	337.852
5.090	338.839
5.095	338.085
5.100	338.662
5.105	341.583
5.110	339.809
5.115	340.706
5.120	337.578
5.125	334.653
5.130	336.702
5.135	337.049
5.140	338.220
5.145	336.593
5.150	339.134
5.155	339.312
5.160	336.627
5.165	334.112
5.170	335.419
5.175	334.921
5.180	335.360
5.185	336.212
5.190	338.325
5.195	337.466
5.200	337.407
5.205	340.473
5.210	337.433
5.215	340.496
5.220	339.263
5.225	336.497
5.230	337.462
5.235	338.072
5.240	339.061
5.245	339.851
5.250	339.479
5.255	340.345
5.260	342.184
5.265	341.840
5.270	344.015
5.275	344.866
5.280	345.008
5.285	345.932
5.290	343.894
5.295	343.945
5.300	345.579
5.305	346.552
5.310	346.962
5.315	348.017
5.320	348.640
5.325	346.913
5.330	344.270
5.335	345.372
5.340	347.432
5.345	345.832
5.350	346.968
5.355	347.140
5.360	348.327
5.365	349.173
5.370	349.735
5.375	349.482
5.380	349.531
5.385	349.260
5.390	350.362
5.395	351.389
5.400	351.904
5.405	352.217
5.410	352.332
5.415	352.808
5.420	353.090
5.425	355.219
5.430	355.121
5.435	354.412
5.440	356.053
5.445	358.316
5.450	360.179
5.455	363.311
5.460	364.510
5.465	365.315
5.470	366.455
5.475	367.681
5.480	368.397
5.485	367.273
5.490	367.396
5.495	367.102
5.500	368.044
5.505	369.233
5.510	366.859
5.515	369.148
5.520	370.046
5.525	370.044
5.530	370.128
5.535	370.990
5.540	371.208
5.545	371.517
5.550	369.849
5.555	371.519
5.560	372.101
5.565	372.973
5.570	372.881
5.575	372.696
5.580	373.981
5.585	372.220
5.590	371.643
5.595	374.137
5.600	375.623
5.605	375.122
5.610	376.346
5.615	375.591
5.620	378.023
5.625	381.048
5.630	382.569
5.635	379.438
5.640	378.781
5.645	376.063
5.650	376.794
5.655	375.603
5.660	374.866
5.665	374.253
5.670	374.771
5.675	374.999
5.680	372.419
5.685	370.599
5.690	371.343
5.695	369.095
5.700	370.909
5.705	373.102
5.710	370.023
5.715	372.738
5.720	373.854
5.725	373.328
5.730	373.068
5.735	375.541
5.740	374.728
5.745	376.585
5.750	376.747
5.755	375.647
5.760	374.400
5.765	371.290
5.770	370.215
5.775	373.041
5.780	370.952
5.785	370.777
5.790	372.088
5.795	370.364
5.800	369.502
5.805	370.159
5.810	371.619
5.815	371.074
5.820	372.787
5.825	374.547
5.830	373.746
5.835	373.587
5.840	373.050
5.845	375.679
5.850	377.079
5.855	377.209
5.860	379.455
5.865	381.790
5.870	381.615
5.875	382.345
5.880	382.407
5.885	380.814
5.890	381.423
5.895	381.151
5.900	381.202
5.905	383.246
5.910	382.278
5.915	383.937
5.920	380.948
5.925	377.862
5.930	377.586
5.935	376.520
5.940	373.629
5.945	375.512
5.950	373.059
5.955	373.903
5.960	372.711
5.965	375.649
5.970	372.663
5.975	374.715
5.980	375.233
5.985	378.198
5.990	377.734
5.995	378.155
6.000	376.964
6.005	377.772
6.010	377.764
6.015	379.842
6.020	380.044
6.025	380.600
6.030	380.849
6.035	381.094
6.040	383.491
6.045	383.320
6.050	386.442
6.055	385.148
6.060	385.471
6.065	385.733
6.070	385.926
6.075	387.112
6.080	385.453
6.085	384.219
6.090	386.566
6.095	387.222
6.100	385.910
6.105	388.216
6.110	386.049
6.115	384.234
6.120	383.483
6.125	380.899
6.130	380.977
6.135	382.549
6.140	379.835
6.145	381.336
6.150	379.000
6.155	378.046
6.160	378.955
6.165	378.398
6.170	379.908
6.175	378.690
6.180	376.289
6.185	376.378
6.190	378.086
6.195	378.006
6.200	377.162
6.205	374.766
6.210	373.309
6.215	374.145
6.220	376.737
6.225	376.073
6.230	375.224
6.235	377.412
6.240	380.306
6.245	380.094
6.250	382.450
6.255	385.026
6.260	382.742
6.265	382.094
6.270	382.626
6.275	380.257
6.280	377.454
6.285	374.666
6.290	377.384
6.295	380.294
6.300	377.802
6.305	378.340
6.310	377.840
6.315	376.973
6.320	376.681
6.325	376.808
6.330	376.962
6.335	378.749
6.340	381.676
6.345	379.142
6.350	378.995
6.355	380.515
6.360	381.320
6.365	383.060
6.370	383.935
6.375	386.504
6.380	384.703
6.385	384.524
6.390	384.008
6.395	381.500
6.400	380.923
6.405	379.725
6.410	377.119
6.415	377.674
6.420	379.792
6.425	378.130
6.430	378.263
6.435	379.202
6.440	377.853
6.445	377.130
6.450	377.698
6.455	375.419
6.460	372.897
6.465	370.849
6.470	371.301
6.475	368.427
6.480	369.151
6.485	371.145
6.490	374.181
6.495	376.445
6.500	373.791
6.505	372.062
6.510	372.158
6.515	372.988
6.520	371.628
6.525	371.147
6.530	369.247
6.535	367.804
6.540	365.144
6.545	365.813
6.550	367.697
6.555	369.109
6.560	371.040
6.565	373.763
6.570	376.421
6.575	375.195
6.580	376.865
6.585	375.450
6.590	375.081
6.595	374.311
6.600	375.731
6.605	376.837
6.610	379.605
6.615	382.557
6.620	380.044
6.625	383.116
6.630	384.042
6.635	385.919
6.640	383.820
6.645	382.036
6.650	382.058
6.655	381.488
6.660	384.093
6.665	386.524
6.670	386.805
6.675	389.751
6.680	391.972
6.685	393.779
6.690	395.229
6.695	396.148
6.700	394.078
6.705	391.194
6.710	390.162
6.715	389.435
6.720	390.915
6.725	393.047
6.730	393.485
6.735	396.591
6.740	398.941
6.745	397.824
6.750	398.733
6.755	397.724
6.760	398.108
6.765	397.532
6.770	398.846
6.775	400.790
6.780	401.725
6.785	404.222
6.790	404.600
6.795	403.698
6.800	406.204
6.805	407.028
6.810	405.677
6.815	406.387
6.820	409.100
6.825	411.293
6.830	412.319
6.835	415.189
6.840	413.820
6.845	412.337
6.850	413.520
6.855	414.725
6.860	417.294
6.865	416.438
6.870	416.582
6.875	414.740
6.880	416.484
6.885	415.086
6.890	415.608
6.895	413.021
6.900	412.375
6.905	412.459
6.910	415.003
6.915	415.463
6.920	412.456
6.925	414.852
6.930	414.086
6.935	417.224
6.940	417.430
6.945	416.806
6.950	415.061
6.955	414.151
6.960	414.824
6.965	416.856
6.970	415.400
6.975	418.374
6.980	418.446
6.985	418.673
6.990	418.755
6.995	417.732
7.000	416.284
7.005	418.060
7.010	415.760
7.015	415.811
7.020	414.654
7.025	413.977
7.030	414.106
7.035	412.177
7.040	413.599
7.045	415.769
7.050	415.711
7.055	414.098
7.060	415.665
7.065	416.882
7.070	417.005
7.075	415.961
7.080	414.411
7.085	412.100
7.090	412.185
7.095	411.134
7.100	410.061
7.105	408.620
7.110	408.603
7.115	407.823
7.120	409.313
7.125	406.197
7.130	405.724
7.135	405.763
7.140	403.238
7.145	404.094
7.150	405.725
7.155	404.724
7.160	404.805
7.165	403.771
7.170	401.650
7.175	399.208
7.180	401.557
7.185	401.150
7.190	402.740
7.195	400.318
7.200	402.571
7.205	404.783
7.210	403.704
7.215	402.611
7.220	402.062
7.225	400.320
7.230	400.014
7.235	399.954
7.240	398.547
7.245	399.947
7.250	399.904
7.255	397.464
7.260	395.810
7.265	392.808
7.270	391.420
7.275	390.207
7.280	389.188
7.285	386.048
7.290	383.355
7.295	386.054
7.300	386.106
7.305	387.725
7.310	385.694
7.315	384.279
7.320	381.477
7.325	380.876
7.330	378.828
7.335	379.495
7.340	378.144
7.345	377.020
7.350	380.158
7.355	383.116
7.360	383.527
7.365	383.733
7.370	386.595
7.375	386.949
7.380	389.797
7.385	390.158
7.390	389.987
7.395	389.119
7.400	387.150
7.405	384.289
7.410	383.181
7.415	385.856
7.420	382.815
7.425	381.187
7.430	378.879
7.435	381.530
7.440	380.295
7.445	380.090
7.450	382.443
7.455	381.173
7.460	380.603
7.465	380.562
7.470	381.446
7.475	380.993
7.480	379.441
7.485	378.059
7.490	379.390
7.495	378.136
7.500	378.280
7.505	378.518
7.510	376.435
7.515	376.112
7.520	378.896
7.525	377.392
7.530	375.962
7.535	375.714
7.540	376.945
7.545	377.834
7.550	380.285
7.555	381.428
7.560	382.186
7.565	380.829
7.570	382.573
7.575	381.429
7.580	384.090
7.585	384.982
7.590	386.629
7.595	386.013
7.600	384.689
7.605	387.548
7.610	389.368
7.615	388.737
7.620	389.036
7.625	388.376
7.630	390.206
7.635	387.484
7.640	387.582
7.645	386.489
7.650	385.634
7.655	385.499
7.660	385.937
7.665	388.924
7.670	390.411
7.675	392.849
7.680	394.547
7.685	392.580
7.690	390.564
7.695	389.051
7.700	386.072
7.705	385.557
7.710	387.983
7.715	385.540
7.720	388.241
7.725	387.645
7.730	387.738
7.735	387.149
7.740	384.755
7.745	386.748
7.750	383.939
7.755	383.952
7.760	382.480
7.765	382.114
7.770	380.397
7.775	382.175
7.780	380.722
7.785	383.130
7.790	385.927
7.795	382.886
7.800	382.882
7.805	381.986
7.810	378.925
7.815	377.520
7.820	376.759
7.825	373.735
7.830	376.566
7.835	378.368
7.840	380.555
7.845	380.379
7.850	380.820
7.855	380.745
7.860	382.260
7.865	379.328
7.870	378.871
7.875	378.435
7.880	378.370
7.885	379.112
7.890	376.529
7.895	376.824
7.900	375.014
7.905	373.102
7.910	372.496
7.915	373.765
7.920	374.805
7.925	373.010
7.930	374.716
7.935	376.987
7.940	379.264
7.945	379.252
7.950	382.312
7.955	382.759
7.960	383.610
7.965	381.495
7.970	380.651
7.975	377.892
7.980	375.556
7.985	375.700
7.990	376.513
7.995	374.695
8.000	376.286
8.005	378.471
8.010	375.360
8.015	377.478
8.020	378.760
8.025	378.877
8.030	378.518
8.035	376.679
8.040	379.462
8.045	381.305
8.050	380.439
8.055	382.655
8.060	385.111
8.065	382.541
8.070	382.286
8.075	383.745
8.080	385.626
8.085	386.431
8.090	388.957
8.095	391.323
8.100	390.478
8.105	392.166
8.110	392.615
8.115	391.648
8.120	391.590
8.125	393.372
8.130	394.148
8.135	391.897
8.140	389.711
8.145	388.617
8.150	386.997
8.155	387.581
8.160	390.022
8.165	387.346
8.170	387.975
8.175	388.083
8.180	387.796
8.185	390.276
8.190	388.077
8.194	390.359
8.199	391.584
8.204	388.889
8.209	388.100
8.214	386.655
8.219	385.200
8.224	387.730
8.229	389.816
8.234	391.438
8.239	390.839
8.244	391.488
8.249	392.024
8.254	389.079
8.259	386.286
8.264	385.350
8.269	384.223
8.274	381.399
8.279	383.350
8.284	381.787
8.289	382.256
8.294	382.808
8.299	380.651
8.304	383.104
8.309	385.893
8.314	386.542
8.319	385.512
8.324	385.786
8.329	385.535
8.334	382.692
8.339	382.963
8.344	380.005
8.349	379.317
8.354	381.847
8.359	379.956
8.364	381.825
8.369	383.146
8.374	383.280
8.379	384.434
8.384	382.678
8.389	382.802
8.394	384.206
8.399	381.122
8.404	381.146
8.409	383.184
8.414	385.419
8.419	387.935
8.424	385.803
8.429	383.452
8.434	383.396
8.439	383.857
8.444	383.911
8.449	383.430
8.454	380.933
8.459	381.522
8.464	378.618
8.469	378.086
8.474	375.787
8.479	373.362
8.484	374.531
8.489	372.472
8.494	372.361
8.499	372.468
8.504	373.136
8.509	375.509
8.514	376.090
8.519	377.853
8.524	375.537
8.529	375.328
8.534	372.341
8.539	369.643
8.544	367.355
8.549	364.544
8.554	365.490
8.559	365.810
8.564	367.487
8.569	370.227
8.574	372.477
8.579	373.202
8.584	371.412
8.589	372.773
8.594	373.869
8.599	375.130
8.604	377.818
8.609	375.824
8.614	374.127
8.619	371.646
8.624	373.542
8.629	370.680
8.634	372.502
8.639	373.468
8.644	372.352
8.649	370.014
8.654	367.231
8.659	367.689
8.664	367.399
8.669	364.352
8.674	361.373
8.679	361.247
8.684	364.020
8.689	361.989
8.694	362.710
8.699	363.187
8.704	365.458
8.709	365.105
8.714	363.503
8.719	364.362
8.724	365.669
8.729	362.689
8.734	365.319
8.739	363.447
8.744	363.478
8.749	363.671
8.754	365.639
8.759	366.648
8.764	368.463
8.769	366.750
8.774	367.963
8.779	366.062
8.784	365.998
8.789	367.247
8.794	367.165
8.799	365.932
8.804	368.627
8.809	368.433
8.814	366.215
8.819	363.216
8.824	363.220
8.829	360.590
8.834	363.324
8.839	364.648
8.844	366.705
8.849	365.148
8.854	362.537
8.859	362.515
8.864	361.136
8.869	362.738
8.874	361.766
8.879	361.356
8.884	359.955
8.889	361.620
8.894	361.487
8.899	361.367
8.904	364.473
8.909	361.432
8.914	359.167
8.919	359.985
8.924	361.827
8.929	364.488
8.934	362.186
8.939	364.698
8.944	366.429
8.949	369.085
8.954	371.877
8.959	374.062
8.964	373.203
8.969	376.034
8.974	376.962
8.979	379.595
8.984	381.316
8.989	383.221
8.994	383.348
8.999	382.301
9.004	383.701
9.009	383.327
9.014	382.971
9.019	384.406
9.024	381.614
9.029	379.189
9.034	379.821
9.039	379.128
9.044	376.382
9.049	379.514
9.054	379.484
9.059	378.112
9.064	380.292
9.069	377.823
9.074	377.169
9.079	375.001
9.084	376.490
9.089	378.180
9.094	375.259
9.099	374.113
9.104	374.333
9.109	372.662
9.114	370.278
9.119	367.203
9.124	369.644
9.129	372.041
9.134	372.936
9.139	375.627
9.144	377.870
9.149	379.081
9.154	377.264
9.159	377.072
9.164	374.495
9.169	376.169
9.174	373.032
9.179	372.650
9.184	371.900
9.189	371.104
9.194	368.212
9.199	368.285
9.204	370.068
9.209	371.291
9.214	370.030
9.219	369.252
9.224	368.232
9.229	368.166
9.234	368.391
9.239	371.058
9.244	372.213
9.249	371.147
9.254	373.041
9.259	374.758
9.264	376.062
9.269	373.678
9.274	374.665
9.279	372.563
9.284	374.646
9.289	375.006
9.294	373.123
9.299	372.265
9.304	369.866
9.309	369.755
9.314	366.866
9.319	365.379
9.324	366.819
9.329	366.307
9.334	367.186
9.339	369.361
9.344	371.501
9.349	371.026
9.354	370.770
9.359	371.150
9.364	368.634
9.369	369.893
9.374	370.979
9.379	369.017
9.384	370.842
9.389	369.479
9.394	369.691
9.399	367.017
9.404	369.284
9.409	372.126
9.414	374.260
9.419	372.061
9.424	370.774
9.429	367.886
9.434	368.869
9.439	366.021
9.444	366.156
9.449	368.849
9.454	367.678
9.459	369.886
9.464	372.540
9.469	370.648
9.474	371.046
9.479	369.502
9.484	371.803
9.489	370.881
9.494	368.275
9.499	366.190
9.504	365.501
9.509	365.084
9.514	365.274
9.519	365.100
9.524	367.089
9.529	368.416
9.534	367.750
9.539	367.757
9.544	367.640
9.549	368.268
9.554	369.400
9.559	370.039
9.564	371.496
9.569	369.580
9.574	366.761
9.579	367.230
9.584	369.267
9.589	369.369
9.594	371.998
9.599	373.589
9.604	374.805
9.609	371.907
9.614	369.988
9.619	370.878
9.624	371.479
9.629	371.668
9.634	369.486
9.639	370.513
9.644	370.142
9.649	370.344
9.654	371.893
9.659	370.098
9.664	367.237
9.669	367.694
9.674	365.268
9.679	367.755
9.684	369.501
9.689	369.517
9.694	369.512
9.699	367.370
9.704	368.487
9.709	366.262
9.714	366.069
9.719	367.227
9.724	370.081
9.729	370.739
9.734	373.557
9.739	370.830
9.744	372.814
9.749	372.794
9.754	375.547
9.759	375.555
9.764	375.352
9.769	372.370
9.774	370.392
9.779	369.128
9.784	367.567
9.789	367.716
9.794	366.682
9.799	366.105
9.804	364.217
9.809	364.433
9.814	365.791
9.819	363.954
9.824	362.918
9.829	361.006
9.834	359.095
9.839	358.194
9.844	360.571
9.849	360.413
9.854	361.765
9.859	361.098
9.864	359.721
9.869	360.382
9.874	359.886
9.879	361.773
9.884	361.503
9.889	361.410
9.894	359.966
9.899	361.463
9.904	360.587
9.909	361.946
9.914	362.284
9.919	359.459
9.924	359.591
9.929	358.376
9.934	357.799
9.939	360.109
9.944	359.279
9.949	360.842
9.954	358.289
9.959	357.662
9.964	355.957
9.969	358.672
9.974	358.723
9.979	358.552
9.984	360.443
9.989	361.100
9.994	364.062
[truncated: 1 more rows]
