# Supplementary material for: Chemometric Analysis of a Ternary Mixture of Caffeine, Quinic Acid, and Nicotinic Acid by Terahertz Spectroscopy
Source: ACS Omega. 2022 Sep 27;7(40):35783–91. doi: 10.1021/acsomega.2c03808 (PMC9558605; doi:10.1021/acsomega.2c03808)
Supplement: Supplementary file 2 — ao2c03808_si_002.zip [file ao2c03808_si_002.zip › data_and_codes/extended_data/id0-48_run001/fdp-2-5.csv]

0.000	-0.000
0.005	0.477
0.010	0.302
0.015	-0.661
0.020	0.489
0.025	0.882
0.030	0.526
0.035	-0.431
0.040	0.058
0.045	1.229
0.050	3.442
0.055	2.118
0.060	1.109
0.065	3.950
0.070	4.039
0.075	5.013
0.080	5.010
0.085	4.295
0.090	2.152
0.095	2.319
0.100	3.751
0.105	5.561
0.110	4.715
0.115	4.981
0.120	5.875
0.125	6.727
0.130	7.804
0.135	8.258
0.140	7.910
0.145	8.196
0.150	8.388
0.155	8.591
0.160	8.623
0.165	8.822
0.170	9.140
0.175	9.498
0.180	9.517
0.185	9.670
0.190	10.068
0.195	10.190
0.200	10.443
0.205	10.711
0.210	10.924
0.215	11.250
0.220	11.534
0.225	12.014
0.230	12.167
0.235	12.204
0.240	12.355
0.245	12.733
0.250	12.809
0.255	13.052
0.260	13.304
0.265	13.587
0.270	13.920
0.275	13.905
0.280	14.130
0.285	14.435
0.290	14.671
0.295	14.867
0.300	15.280
0.305	15.355
0.310	15.447
0.315	15.675
0.320	15.943
0.325	16.232
0.330	16.370
0.335	16.543
0.340	16.796
0.345	17.108
0.350	17.229
0.355	17.505
0.360	17.744
0.365	17.968
0.370	18.136
0.375	18.341
0.380	18.534
0.385	18.784
0.390	19.022
0.395	19.244
0.400	19.481
0.405	19.631
0.410	19.801
0.415	20.003
0.420	20.282
0.425	20.449
0.430	20.672
0.435	20.950
0.440	21.140
0.445	21.250
0.450	21.488
0.455	21.767
0.460	21.960
0.465	22.182
0.470	22.348
0.475	22.607
0.480	22.848
0.485	23.026
0.490	23.220
0.495	23.484
0.500	23.689
0.505	23.850
0.510	24.073
0.515	24.351
0.520	24.589
0.525	24.750
0.530	24.987
0.535	25.250
0.540	25.547
0.545	25.837
0.550	26.272
0.555	25.510
0.560	25.674
0.565	26.018
0.570	26.351
0.575	26.618
0.580	26.845
0.585	27.055
0.590	27.318
0.595	27.566
0.600	27.784
0.605	28.000
0.610	28.202
0.615	28.439
0.620	28.596
0.625	28.802
0.630	29.038
0.635	29.278
0.640	29.444
0.645	29.658
0.650	29.907
0.655	30.092
0.660	30.315
0.665	30.521
0.670	30.744
0.675	30.948
0.680	31.159
0.685	31.359
0.690	31.604
0.695	31.785
0.700	31.996
0.705	32.251
0.710	32.441
0.715	32.651
0.720	32.880
0.725	33.104
0.730	33.328
0.735	33.557
0.740	33.825
0.745	34.215
0.750	33.786
0.755	33.877
0.760	34.226
0.765	34.475
0.770	34.702
0.775	34.943
0.780	35.183
0.785	35.404
0.790	35.604
0.795	35.807
0.800	36.069
0.805	36.254
0.810	36.440
0.815	36.673
0.820	36.883
0.825	37.067
0.830	37.267
0.835	37.467
0.840	37.687
0.845	37.898
0.850	38.053
0.855	38.275
0.860	38.512
0.865	38.692
0.870	38.902
0.875	39.128
0.880	39.349
0.885	39.545
0.890	39.764
0.895	39.995
0.900	40.224
0.905	40.403
0.910	40.647
0.915	40.858
0.920	41.048
0.925	41.248
0.930	41.487
0.935	41.710
0.940	41.895
0.945	42.096
0.950	42.312
0.955	42.554
0.960	42.739
0.965	42.986
0.970	43.217
0.975	43.456
0.980	43.762
0.985	43.757
0.990	43.724
0.995	44.015
1.000	44.264
1.005	44.525
1.010	44.811
1.015	45.004
1.020	45.233
1.025	45.514
1.030	45.734
1.035	45.934
1.040	46.188
1.045	46.426
1.050	46.656
1.055	46.905
1.060	47.158
1.065	47.452
1.070	47.731
1.075	48.049
1.080	48.469
1.085	49.024
1.090	49.877
1.095	50.035
1.100	47.079
1.105	48.107
1.110	48.548
1.115	48.135
1.120	48.658
1.125	49.125
1.130	49.531
1.135	49.937
1.140	50.359
1.145	50.891
1.150	51.306
1.155	51.913
1.160	51.621
1.165	48.684
1.170	49.688
1.175	50.336
1.180	50.820
1.185	51.192
1.190	51.576
1.195	51.992
1.200	52.463
1.205	52.600
1.210	51.911
1.215	52.401
1.220	52.913
1.225	53.320
1.230	52.595
1.235	53.018
1.240	53.355
1.245	53.658
1.250	54.018
1.255	54.212
1.260	54.465
1.265	54.759
1.270	54.977
1.275	55.166
1.280	55.401
1.285	55.620
1.290	55.855
1.295	56.049
1.300	56.226
1.305	56.516
1.310	56.736
1.315	56.964
1.320	57.123
1.325	57.328
1.330	57.536
1.335	57.768
1.340	58.033
1.345	58.285
1.350	58.500
1.355	58.704
1.360	59.014
1.365	59.235
1.370	59.455
1.375	59.724
1.380	60.016
1.385	60.246
1.390	60.568
1.395	60.939
1.400	61.452
1.405	62.211
1.410	63.334
1.415	66.020
1.420	66.692
1.425	67.155
1.430	67.537
1.435	67.872
1.440	68.108
1.445	68.377
1.450	68.644
1.455	68.904
1.460	69.157
1.465	69.383
1.470	69.649
1.475	69.891
1.480	70.093
1.485	70.334
1.490	70.586
1.495	70.787
1.500	71.000
1.505	71.241
1.510	71.459
1.515	71.679
1.520	71.903
1.525	72.131
1.530	72.394
1.535	72.605
1.540	72.823
1.545	73.077
1.550	73.302
1.555	73.535
1.560	73.816
1.565	74.087
1.570	74.334
1.575	74.617
1.580	74.917
1.585	75.249
1.590	75.608
1.595	76.147
1.600	76.501
1.605	75.267
1.610	75.782
1.615	76.263
1.620	76.705
1.625	77.077
1.630	77.497
1.635	77.947
1.640	78.482
1.645	79.113
1.650	80.058
1.655	81.241
1.660	81.742
1.665	82.037
1.670	82.549
1.675	80.345
1.680	82.114
1.685	83.226
1.690	84.120
1.695	84.916
1.700	85.768
1.705	86.971
1.710	88.431
1.715	89.892
1.720	92.859
1.725	95.660
1.730	96.761
1.735	97.485
1.740	98.067
1.745	98.563
1.750	99.014
1.755	99.499
1.760	99.840
1.765	99.562
1.770	99.965
1.775	100.364
1.780	100.763
1.785	101.215
1.790	101.849
1.795	101.903
1.800	100.627
1.805	101.189
1.810	101.660
1.815	102.029
1.820	102.355
1.825	102.682
1.830	102.975
1.835	103.266
1.840	103.585
1.845	103.919
1.850	104.279
1.855	104.731
1.860	105.505
1.865	105.759
1.870	108.787
1.875	109.900
1.880	110.588
1.885	111.050
1.890	111.464
1.895	111.848
1.900	112.230
1.905	112.642
1.910	113.190
1.915	113.810
1.920	111.662
1.925	112.031
1.930	112.638
1.935	113.110
1.940	113.473
1.945	113.783
1.950	114.086
1.955	114.356
1.960	114.614
1.965	114.874
1.970	115.120
1.975	115.377
1.980	115.629
1.985	115.874
1.990	116.133
1.995	116.387
2.000	116.627
2.005	116.907
2.010	117.215
2.015	117.436
2.020	117.614
2.025	117.951
2.030	118.335
2.035	118.935
2.040	119.010
2.045	117.869
2.050	118.398
2.055	118.840
2.060	119.213
2.065	119.604
2.070	120.173
2.075	119.622
2.080	119.602
2.085	120.023
2.090	120.378
2.095	120.691
2.100	121.002
2.105	121.293
2.110	121.580
2.115	121.882
2.120	122.203
2.125	122.501
2.130	122.838
2.135	123.199
2.140	123.586
2.145	124.036
2.150	124.593
2.155	125.534
2.160	126.602
2.165	127.287
2.170	128.303
2.175	129.487
2.180	130.431
2.185	131.328
2.190	132.587
2.195	133.547
2.200	135.267
2.205	136.664
2.210	137.750
2.215	139.030
2.220	138.014
2.225	135.664
2.230	136.996
2.235	137.856
2.240	138.544
2.245	139.084
2.250	139.739
2.255	140.751
2.260	142.049
2.265	139.107
2.270	137.077
2.275	138.244
2.280	138.997
2.285	139.526
2.290	139.982
2.295	140.368
2.300	140.714
2.305	141.064
2.310	141.332
2.315	141.745
2.320	141.854
2.325	142.133
2.330	142.538
2.335	142.889
2.340	143.516
2.345	142.936
2.350	142.618
2.355	143.201
2.360	143.930
2.365	144.173
2.370	143.377
2.375	143.934
2.380	144.773
2.385	145.695
2.390	144.144
2.395	144.625
2.400	142.765
2.405	143.534
2.410	144.065
2.415	144.500
2.420	144.925
2.425	145.297
2.430	145.548
2.435	145.803
2.440	146.213
2.445	146.605
2.450	147.084
2.455	147.834
2.460	147.792
2.465	147.268
2.470	149.671
2.475	151.628
2.480	152.407
2.485	152.995
2.490	153.356
2.495	153.695
2.500	154.000
2.505	154.315
2.510	154.627
2.515	154.910
2.520	155.142
2.525	155.395
2.530	155.756
2.535	156.021
2.540	156.317
2.545	156.629
2.550	156.906
2.555	157.182
2.560	157.505
2.565	157.902
2.570	158.025
2.575	158.347
2.580	158.683
2.585	159.035
2.590	159.505
2.595	159.928
2.600	160.371
2.605	160.883
2.610	161.513
2.615	162.355
2.620	163.460
2.625	165.126
2.630	166.551
2.635	166.850
2.640	167.332
2.645	167.609
2.650	165.311
2.655	167.981
2.660	169.740
2.665	170.716
2.670	170.717
2.675	171.952
2.680	173.196
2.685	174.097
2.690	172.115
2.695	173.192
2.700	173.825
2.705	174.464
2.710	175.018
2.715	175.529
2.720	175.975
2.725	176.462
2.730	176.909
2.735	177.332
2.740	177.913
2.745	178.422
2.750	179.068
2.755	179.880
2.760	181.286
2.765	183.135
2.770	185.730
2.775	185.503
2.780	186.539
2.785	184.818
2.790	186.490
2.795	187.792
2.800	188.889
2.805	189.758
2.810	190.381
2.815	190.960
2.820	191.483
2.825	191.974
2.830	192.391
2.835	192.828
2.840	193.257
2.845	193.652
2.850	194.025
2.855	194.403
2.860	194.883
2.865	195.397
2.870	196.029
2.875	196.993
2.880	197.357
2.885	196.793
2.890	199.234
2.895	200.863
2.900	201.792
2.905	202.417
2.910	202.935
2.915	203.452
2.920	203.913
2.925	204.371
2.930	204.921
2.935	205.343
2.940	205.958
2.945	206.386
2.950	207.182
2.955	208.326
2.960	209.692
2.965	212.313
2.970	212.832
2.975	212.749
2.980	214.823
2.985	212.002
2.990	213.282
2.995	214.572
3.000	216.165
3.005	213.213
3.010	214.579
3.015	217.142
3.020	215.285
3.025	217.646
3.030	220.616
3.035	222.416
3.040	224.225
3.045	224.685
3.050	222.388
3.055	223.604
3.060	224.527
3.065	225.420
3.070	225.997
3.075	226.788
3.080	227.176
3.085	227.752
3.090	228.276
3.095	228.565
3.100	229.120
3.105	229.699
3.110	230.303
3.115	230.814
3.120	231.872
3.125	232.632
3.130	232.627
3.135	232.325
3.140	231.386
3.145	232.501
3.150	229.744
3.155	230.678
3.160	233.575
3.165	233.415
3.170	235.686
3.175	233.733
3.180	235.046
3.185	235.827
3.190	236.611
3.195	237.149
3.200	237.620
3.205	238.905
3.210	239.502
3.215	239.642
3.220	239.365
3.225	241.010
3.230	242.084
3.235	242.343
3.240	239.967
3.245	240.647
3.250	240.426
3.255	240.493
3.260	241.938
3.265	242.743
3.270	242.978
3.275	243.101
3.280	242.798
3.285	243.873
3.290	244.577
3.295	245.142
3.300	245.606
3.305	243.602
3.310	245.500
3.315	245.877
3.320	246.333
3.325	247.183
3.330	246.854
3.335	248.971
3.340	247.593
3.345	249.188
3.350	250.276
3.355	251.736
3.360	249.046
3.365	251.430
3.370	251.698
3.375	249.225
3.380	250.784
3.385	247.936
3.390	247.024
3.395	249.302
3.400	248.799
3.405	246.298
3.410	248.259
3.415	248.596
3.420	249.022
3.425	249.473
3.430	250.533
3.435	250.458
3.440	253.334
3.445	250.393
3.450	250.294
3.455	250.246
3.460	250.222
3.465	248.664
3.470	247.457
3.475	245.685
3.480	243.300
3.485	246.311
3.490	246.912
3.495	247.991
3.500	247.604
3.505	249.881
3.510	252.848
3.515	255.352
3.520	255.864
3.525	253.526
3.530	253.147
3.535	251.631
3.540	254.696
3.545	253.085
3.550	250.851
3.555	249.871
3.560	247.428
3.565	244.991
3.570	242.487
3.575	244.775
3.580	242.927
3.585	245.195
3.590	246.388
3.595	243.632
3.600	245.514
3.605	247.473
3.610	245.551
3.615	243.272
3.620	241.663
3.625	243.027
3.630	241.862
3.635	239.099
3.640	240.844
3.645	240.427
3.650	242.814
3.655	244.366
3.660	241.469
3.665	241.047
3.670	237.942
3.675	240.921
3.680	239.551
3.685	238.850
3.690	237.076
3.695	236.600
3.700	236.794
3.705	236.260
3.710	238.528
3.715	238.512
3.720	239.884
3.725	240.037
3.730	240.182
3.735	240.437
3.740	238.335
3.745	241.166
3.750	241.499
3.755	241.915
3.760	242.882
3.765	243.502
3.770	244.274
3.775	244.357
3.780	245.255
3.785	245.727
3.790	247.384
3.795	246.527
3.800	248.052
3.805	250.410
3.810	250.926
3.815	251.688
3.820	248.783
3.825	249.104
3.830	251.823
3.835	248.749
3.840	250.086
3.845	249.771
3.850	249.606
3.855	250.905
3.860	251.410
3.865	251.028
3.870	251.914
3.875	251.555
3.880	251.552
3.885	252.669
3.890	252.732
3.895	254.938
3.900	254.511
3.905	253.843
3.910	255.580
3.915	255.619
3.920	255.904
3.925	258.225
3.930	258.011
3.935	255.983
3.940	256.770
3.945	258.226
3.950	259.436
3.955	261.490
3.960	262.121
3.965	264.494
3.970	266.686
3.975	267.333
3.980	268.859
3.985	269.028
3.990	269.098
3.995	270.171
4.000	270.965
4.005	271.145
4.010	268.880
4.015	268.292
4.020	265.772
4.025	265.702
4.030	262.763
4.035	264.450
4.040	265.436
4.045	265.981
4.050	267.827
4.055	266.569
4.060	268.709
4.065	266.623
4.070	266.284
4.075	265.890
4.080	264.496
4.085	263.192
4.090	263.723
4.095	262.000
4.100	264.664
4.105	264.278
4.110	266.389
4.115	266.268
4.120	265.355
4.125	264.955
4.130	262.779
4.135	259.645
4.140	257.391
4.145	257.818
4.150	256.667
4.155	253.734
4.160	251.304
4.165	252.218
4.170	252.752
4.175	253.948
4.180	251.108
4.185	249.938
4.190	247.268
4.195	245.797
4.200	246.608
4.205	246.707
4.210	248.823
4.215	247.442
4.220	246.489
4.225	247.222
4.230	247.543
4.235	249.344
4.240	246.842
4.245	244.801
4.250	245.239
4.255	243.984
4.260	243.202
4.265	246.245
4.270	245.126
4.275	245.978
4.280	245.803
4.285	246.265
4.290	243.596
4.295	243.874
4.300	246.442
4.305	244.944
4.310	242.520
4.315	243.204
4.320	245.956
4.325	246.181
4.330	248.659
4.335	247.157
4.340	249.333
4.345	250.300
4.350	251.362
4.355	250.635
4.360	251.680
4.365	249.615
4.370	249.239
4.375	248.147
4.380	250.744
4.385	250.867
4.390	250.470
4.395	251.694
4.400	253.063
4.405	255.523
4.410	252.983
4.415	254.982
4.420	251.942
4.425	254.285
4.430	253.091
4.435	250.432
4.440	248.813
4.445	247.014
4.450	249.541
4.455	248.718
4.460	246.519
4.465	246.303
4.470	246.654
4.475	247.886
4.480	249.437
4.485	251.725
4.490	253.885
4.495	255.416
4.500	252.510
4.505	252.178
4.510	252.289
4.515	250.879
4.520	249.429
4.525	251.024
4.530	253.934
4.535	254.746
4.540	255.154
4.545	252.896
4.550	253.203
4.555	253.841
4.560	255.670
4.565	252.815
4.570	250.161
4.575	253.221
4.580	252.383
4.585	251.467
4.590	252.079
4.595	253.552
4.600	254.870
4.605	252.094
4.610	249.610
4.615	250.639
4.620	248.039
4.625	247.872
4.630	248.837
4.635	248.298
4.640	249.826
4.645	248.139
4.650	247.786
4.655	247.718
4.660	246.159
4.665	245.047
4.670	244.795
4.675	243.864
4.680	242.189
4.685	244.775
4.690	247.257
4.695	248.779
4.700	247.295
4.705	245.578
4.710	242.919
4.715	242.348
4.720	240.307
4.725	241.037
4.730	243.477
4.735	246.400
4.740	245.303
4.745	247.668
4.750	244.643
4.755	242.442
4.760	243.064
4.765	242.969
4.770	243.065
4.775	244.293
4.780	241.805
4.785	244.891
4.790	244.366
4.795	243.979
4.800	240.889
4.805	239.757
4.810	241.372
4.815	240.898
4.820	242.087
4.825	241.265
4.830	242.084
4.835	241.938
4.840	244.454
4.845	243.036
4.850	245.111
4.855	243.741
4.860	241.576
4.865	243.586
4.870	242.127
4.875	240.998
4.880	241.153
4.885	240.105
4.890	240.127
4.895	239.581
4.900	237.527
4.905	238.392
4.910	240.054
4.915	239.773
4.920	239.935
4.925	237.188
4.930	237.151
4.935	237.701
4.940	237.921
4.945	240.481
4.950	238.975
4.955	237.855
4.960	236.315
4.965	236.746
4.970	239.225
4.975	240.071
4.980	237.269
4.985	237.573
4.990	239.331
4.995	238.205
5.000	240.115
5.005	240.736
5.010	240.727
5.015	243.672
5.020	244.810
5.025	245.547
5.030	243.090
5.035	242.224
5.040	243.266
5.045	244.247
5.050	242.231
5.055	240.667
5.060	239.299
5.065	239.022
5.070	240.144
5.075	240.066
5.080	237.147
5.085	236.361
5.090	235.906
5.095	235.452
5.100	234.163
5.105	237.143
5.110	240.222
5.115	243.353
5.120	245.408
5.125	246.129
5.130	245.506
5.135	245.384
5.140	244.481
5.145	242.175
5.150	243.006
5.155	244.753
5.160	246.807
5.165	245.100
5.170	243.487
5.175	241.565
5.180	240.333
5.185	239.179
5.190	237.442
5.195	235.897
5.200	236.660
5.205	235.891
5.210	233.667
5.215	232.949
5.220	232.439
5.225	234.361
5.230	231.276
5.235	230.022
5.240	231.270
5.245	231.184
5.250	230.942
5.255	230.454
5.260	230.376
5.265	228.474
5.270	226.177
5.275	226.426
5.280	226.479
5.285	226.270
5.290	228.139
5.295	226.048
5.300	227.604
5.305	225.584
5.310	226.603
5.315	227.829
5.320	225.807
5.325	222.851
5.330	222.730
5.335	223.660
5.340	224.666
5.345	221.810
5.350	219.855
5.355	218.687
5.360	218.818
5.365	216.065
5.370	216.469
5.375	214.481
5.380	216.859
5.385	216.575
5.390	215.886
5.395	213.574
5.400	213.673
5.405	214.274
5.410	215.786
5.415	218.065
5.420	216.763
5.425	216.143
5.430	213.722
5.435	214.226
5.440	214.551
5.445	214.700
5.450	216.890
5.455	216.169
5.460	216.314
5.465	214.680
5.470	212.589
5.475	209.648
5.480	211.930
5.485	212.002
5.490	209.666
5.495	211.352
5.500	208.930
5.505	210.235
5.510	211.960
5.515	213.268
5.520	210.455
5.525	209.885
5.530	212.841
5.535	210.561
5.540	210.946
5.545	210.819
5.550	212.259
5.555	210.317
5.560	210.569
5.565	210.623
5.570	210.880
5.575	209.108
5.580	208.773
5.585	207.551
5.590	210.514
5.595	209.583
5.600	211.111
5.605	214.129
5.610	212.942
5.615	214.375
5.620	213.666
5.625	214.024
5.630	211.711
5.635	214.781
5.640	216.400
5.645	215.264
5.650	217.182
5.655	215.632
5.660	214.051
5.665	212.179
5.670	212.229
5.675	209.376
5.680	210.161
5.685	207.996
5.690	207.574
5.695	206.995
5.700	207.067
5.705	206.578
5.710	207.802
5.715	206.739
5.720	205.097
5.725	206.791
5.730	208.168
5.735	207.975
5.740	209.145
5.745	209.843
5.750	209.585
5.755	209.363
5.760	207.683
5.765	210.759
5.770	213.627
5.775	212.655
5.780	211.069
5.785	212.233
5.790	211.070
5.795	211.395
5.800	209.282
5.805	207.889
5.810	208.061
5.815	207.158
5.820	208.837
5.825	210.092
5.830	211.916
5.835	208.960
5.840	211.655
5.845	211.848
5.850	210.464
5.855	209.120
5.860	210.194
5.865	210.039
5.870	211.077
5.875	208.270
5.880	207.468
5.885	207.616
5.890	207.548
5.895	208.909
5.900	209.073
5.905	207.529
5.910	208.616
5.915	208.374
5.920	209.802
5.925	206.963
5.930	207.757
5.935	207.904
5.940	204.906
5.945	206.097
5.950	207.081
5.955	204.025
5.960	203.324
5.965	204.867
5.970	205.907
5.975	206.939
5.980	205.817
5.985	204.298
5.990	201.477
5.995	199.435
6.000	201.705
6.005	204.725
6.010	205.600
6.015	203.450
6.020	201.305
6.025	199.532
6.030	197.491
6.035	195.881
6.040	197.498
6.045	198.144
6.050	201.040
6.055	201.068
6.060	202.012
6.065	201.954
6.070	204.757
6.075	207.467
6.080	205.120
6.085	206.304
6.090	205.216
6.095	204.047
6.100	204.406
6.105	202.493
6.110	200.486
6.115	201.485
6.120	203.030
6.125	200.039
6.130	198.493
6.135	196.856
6.140	198.701
6.145	199.957
6.150	202.926
6.155	200.026
6.160	197.661
6.165	197.724
6.170	199.288
6.175	201.118
6.180	203.189
6.185	205.652
6.190	207.174
6.195	206.466
6.200	208.394
6.205	209.993
6.210	210.263
6.215	211.405
6.220	209.047
6.225	210.529
6.230	212.943
6.235	215.899
6.240	217.906
6.245	217.706
6.250	220.327
6.255	219.263
6.260	218.954
6.265	218.268
6.270	217.573
6.275	216.650
6.280	218.934
6.285	219.287
6.290	220.651
6.295	221.508
6.300	219.707
6.305	220.723
6.310	223.843
6.315	220.956
6.320	221.643
6.325	221.891
6.330	220.975
6.335	224.044
6.340	222.245
6.345	223.339
6.350	224.376
6.355	226.761
6.360	227.715
6.365	229.919
6.370	228.296
6.375	225.271
6.380	223.322
6.385	224.713
6.390	221.740
6.395	222.925
6.400	219.823
6.405	220.413
6.410	220.565
6.415	219.853
6.420	219.046
6.425	220.611
6.430	218.191
6.435	216.259
6.440	216.066
6.445	214.977
6.450	214.328
6.455	214.234
6.460	213.059
6.465	212.780
6.470	212.160
6.475	215.083
6.480	217.481
6.485	220.314
6.490	222.549
6.495	221.918
6.500	222.070
6.505	219.164
6.510	218.936
6.515	217.601
6.520	215.318
6.525	218.106
6.530	216.816
6.535	215.864
6.540	216.636
6.545	218.511
6.550	220.995
6.555	223.506
6.560	221.597
6.565	220.830
6.570	217.725
6.575	217.192
6.580	216.410
6.585	217.474
6.590	219.471
6.595	220.873
6.600	223.328
6.605	222.825
6.610	223.664
6.615	221.239
6.620	220.379
6.625	219.508
6.630	218.025
6.635	219.747
6.640	218.885
6.645	218.990
6.650	217.437
6.655	219.603
6.660	219.159
6.665	220.167
6.670	221.028
6.675	224.057
6.680	221.741
6.685	219.250
6.690	220.894
6.695	218.479
6.700	218.216
6.705	216.339
6.710	218.775
6.715	216.732
6.720	217.361
6.725	217.220
6.730	215.064
6.735	214.168
6.740	217.027
6.745	214.176
6.750	215.346
6.755	214.111
6.760	214.385
6.765	211.495
6.770	214.393
6.775	215.387
6.780	212.296
6.785	214.026
6.790	212.181
6.795	212.093
6.800	209.949
6.805	208.520
6.810	206.846
6.815	205.751
6.820	206.852
6.825	204.798
6.830	202.090
6.835	199.866
6.840	199.988
6.845	201.731
6.850	202.239
6.855	203.047
6.860	200.805
6.865	202.242
6.870	204.055
6.875	201.745
6.880	203.105
6.885	203.294
6.890	201.601
6.895	204.460
6.900	206.117
6.905	205.406
6.910	206.462
6.915	209.453
6.920	206.404
6.925	207.083
6.930	205.218
6.935	204.028
6.940	205.489
6.945	203.143
6.950	202.763
6.955	203.987
6.960	201.242
6.965	204.355
6.970	202.176
6.975	199.910
6.980	198.674
6.985	199.397
6.990	198.662
6.995	197.394
7.000	194.523
7.005	194.075
7.010	191.216
7.015	188.795
7.020	191.388
7.025	192.217
7.030	191.152
7.035	189.877
7.040	190.538
7.045	191.045
7.050	191.841
7.055	189.145
7.060	188.416
7.065	189.425
7.070	187.464
7.075	184.347
7.080	182.869
7.085	185.341
7.090	182.239
7.095	182.831
7.100	181.638
7.105	180.300
7.110	182.317
7.115	180.426
7.120	178.451
7.125	180.466
7.130	181.643
7.135	179.599
7.140	177.067
7.145	177.539
7.150	174.519
7.155	174.007
7.160	174.082
7.165	173.189
7.170	172.594
7.175	170.225
7.180	170.305
7.185	170.163
7.190	168.718
7.195	167.804
7.200	165.916
7.205	168.648
7.210	169.644
7.215	170.613
7.220	169.868
7.225	167.569
7.230	170.230
7.235	169.901
7.240	169.992
7.245	167.050
7.250	165.473
7.255	165.819
7.260	166.125
7.265	164.797
7.270	167.345
7.275	167.179
7.280	165.677
7.285	166.947
7.290	167.307
7.295	169.633
7.300	168.244
7.305	171.253
7.310	168.505
7.315	165.920
7.320	166.741
7.325	163.658
7.330	165.861
7.335	168.069
7.340	167.766
7.345	168.029
7.350	166.913
7.355	165.580
7.360	164.938
7.365	163.485
7.370	164.923
7.375	167.108
7.380	164.660
7.385	163.715
7.390	165.491
7.395	167.208
7.400	169.858
7.405	166.947
7.410	166.079
7.415	166.769
7.420	169.420
7.425	168.041
7.430	167.301
7.435	164.263
7.440	166.555
7.445	163.886
7.450	166.510
7.455	167.984
7.460	164.989
7.465	162.402
7.470	161.794
7.475	162.490
7.480	161.013
7.485	161.697
7.490	159.157
7.495	159.098
7.500	158.230
7.505	156.790
7.510	154.459
7.515	151.558
7.520	150.513
7.525	150.357
7.530	152.740
7.535	154.737
7.540	157.261
7.545	156.438
7.550	157.928
7.555	159.786
7.560	160.859
7.565	161.963
7.570	161.707
7.575	159.535
7.580	160.785
7.585	161.020
7.590	163.754
7.595	165.966
7.600	163.248
7.605	164.250
7.610	166.840
7.615	164.438
7.620	163.492
7.625	164.129
7.630	166.505
7.635	164.519
7.640	162.051
7.645	161.197
7.650	162.695
7.655	162.309
7.660	160.993
7.665	163.977
7.670	165.863
7.675	165.366
7.680	165.272
7.685	165.511
7.690	163.650
7.695	165.581
7.700	168.680
7.705	169.411
7.710	170.789
7.715	169.097
7.720	169.631
7.725	171.763
7.730	169.749
7.735	169.840
7.740	169.062
7.745	168.731
7.750	168.434
7.755	168.488
7.760	171.214
7.765	169.618
7.770	171.695
7.775	173.449
7.780	172.859
7.785	171.020
7.790	171.336
7.795	171.337
7.800	170.144
7.805	168.615
7.810	165.718
7.815	163.683
7.820	164.740
7.825	165.193
7.830	166.836
7.835	165.922
7.840	166.728
7.845	164.894
7.850	164.451
7.855	166.449
7.860	168.571
7.865	168.730
7.870	167.265
7.875	169.430
7.880	172.008
7.885	169.905
7.890	167.503
7.895	165.481
7.900	163.941
7.905	166.768
7.910	167.196
7.915	167.926
7.920	170.071
7.925	172.830
7.930	173.136
7.935	173.189
7.940	171.019
7.945	169.925
7.950	170.376
7.955	172.074
7.960	171.057
7.965	173.295
7.970	172.933
7.975	170.438
7.980	172.456
7.985	173.642
7.990	173.355
7.995	173.406
8.000	172.239
8.005	172.785
8.010	171.112
8.015	172.411
8.020	171.705
8.025	168.672
8.030	170.244
8.035	168.097
8.040	170.818
8.045	167.893
8.050	169.597
8.055	169.750
8.060	171.020
8.065	169.273
8.070	166.195
8.075	168.389
8.080	168.297
8.085	165.807
8.090	163.412
8.095	161.446
8.100	159.297
8.105	156.888
8.110	159.186
8.115	161.851
8.120	159.166
8.125	161.677
8.130	162.600
8.135	163.689
8.140	164.988
8.145	164.632
8.150	165.953
8.155	166.314
8.160	167.329
8.165	167.675
8.170	167.956
8.175	169.588
8.180	169.734
8.185	166.773
8.190	164.049
8.194	165.828
8.199	164.293
8.204	164.568
8.209	163.140
8.214	162.484
8.219	162.596
8.224	160.012
8.229	162.512
8.234	164.239
8.239	161.101
8.244	160.600
8.249	157.699
8.254	156.103
8.259	154.726
8.264	155.961
8.269	155.942
8.274	157.570
8.279	155.881
8.284	155.133
8.289	153.683
8.294	153.515
8.299	155.504
8.304	157.937
8.309	159.596
8.314	157.918
8.319	158.482
8.324	156.684
8.329	155.968
8.334	156.813
8.339	157.074
8.344	155.393
8.349	153.606
8.354	154.360
8.359	153.051
8.364	154.847
8.369	152.226
8.374	151.553
8.379	151.102
8.384	148.751
8.389	147.419
8.394	147.115
8.399	149.184
8.404	148.361
8.409	151.200
8.414	152.339
8.419	151.772
8.424	149.697
8.429	149.089
8.434	150.665
8.439	153.490
8.444	151.255
8.449	149.364
8.454	147.958
8.459	146.837
8.464	146.355
8.469	147.236
8.474	149.134
8.479	148.626
8.484	146.657
8.489	145.076
8.494	147.940
8.499	151.028
8.504	151.334
8.509	151.505
8.514	153.326
8.519	156.226
8.524	156.342
8.529	155.545
8.534	155.667
8.539	154.245
8.544	151.235
8.549	148.656
8.554	148.090
8.559	148.498
8.564	148.267
8.569	151.320
8.574	150.554
8.579	149.315
8.584	149.308
8.589	151.587
8.594	148.972
8.599	149.931
8.604	147.982
8.609	149.995
8.614	147.365
8.619	149.699
8.624	151.959
8.629	153.366
8.634	150.717
8.639	151.878
8.644	152.158
8.649	151.374
8.654	150.584
8.659	153.015
8.664	150.153
8.669	151.099
8.674	150.430
8.679	147.789
8.684	146.721
8.689	148.191
8.694	148.693
8.699	147.618
8.704	146.834
8.709	145.655
8.714	147.594
8.719	147.504
8.724	149.563
8.729	147.343
8.734	145.779
8.739	147.174
8.744	148.826
8.749	150.323
8.754	151.068
8.759	148.110
8.764	145.053
8.769	146.854
8.774	144.554
8.779	144.136
8.784	145.692
8.789	147.831
8.794	149.092
8.799	150.147
8.804	152.094
8.809	150.399
8.814	149.744
8.819	150.960
8.824	151.044
8.829	152.862
8.834	153.111
8.839	150.607
8.844	149.142
8.849	148.052
8.854	147.403
8.859	147.034
8.864	146.801
8.869	148.737
8.874	149.531
8.879	150.907
8.884	153.257
8.889	152.117
8.894	152.045
8.899	153.447
8.904	153.263
8.909	153.042
8.914	152.984
8.919	152.670
8.924	154.620
8.929	155.555
8.934	155.626
8.939	156.197
8.944	158.394
8.949	156.594
8.954	155.020
8.959	155.025
8.964	152.373
8.969	151.200
8.974	154.065
8.979	157.153
8.984	159.748
8.989	158.362
8.994	155.481
8.999	153.015
9.004	155.355
9.009	152.654
9.014	154.370
9.019	156.289
9.024	158.819
9.029	159.891
9.034	160.924
9.039	157.912
9.044	160.614
9.049	161.838
9.054	163.859
9.059	161.513
9.064	159.371
9.069	160.338
9.074	162.741
9.079	165.353
9.084	165.130
9.089	162.102
9.094	162.886
9.099	159.872
9.104	158.779
9.109	157.638
9.114	157.749
9.119	158.856
9.124	161.845
9.129	162.017
9.134	164.309
9.139	164.372
9.144	166.287
9.149	164.003
9.154	161.319
9.159	161.297
9.164	163.946
9.169	164.001
9.174	162.340
9.179	162.361
9.184	161.859
9.189	160.903
9.194	158.014
9.199	160.415
9.204	157.620
9.209	158.328
9.214	159.738
9.219	160.488
9.224	161.947
9.229	160.757
9.234	161.839
9.239	159.889
9.244	158.516
9.249	158.213
9.254	159.911
9.259	158.283
9.264	160.227
9.269	162.887
9.274	163.343
9.279	163.319
9.284	161.009
9.289	158.324
9.294	155.757
9.299	154.490
9.304	156.983
9.309	156.869
9.314	156.922
9.319	156.443
9.324	154.257
9.329	156.048
9.334	153.023
9.339	155.999
9.344	154.492
9.349	152.871
9.354	151.986
9.359	150.179
9.364	148.455
9.369	148.798
9.374	150.710
9.379	151.975
9.384	154.227
9.389	152.447
9.394	151.197
9.399	150.089
9.404	151.756
9.409	149.481
9.414	147.254
9.419	147.070
9.424	145.588
9.429	147.031
9.434	149.918
9.439	151.870
9.444	152.295
9.449	152.887
9.454	154.645
9.459	151.924
9.464	151.604
9.469	150.846
9.474	152.642
9.479	151.370
9.484	150.310
9.489	148.976
9.494	151.789
9.499	153.757
9.504	153.975
9.509	153.357
9.514	155.401
9.519	153.943
9.524	154.034
9.529	153.439
9.534	150.840
9.539	149.745
9.544	146.626
9.549	147.395
9.554	150.021
9.559	149.188
9.564	148.754
9.569	151.616
9.574	154.399
9.579	155.662
9.584	157.880
9.589	159.112
9.594	157.049
9.599	154.415
9.604	157.393
9.609	154.258
9.614	156.667
9.619	153.982
9.624	155.991
9.629	155.542
9.634	156.293
9.639	155.679
9.644	154.933
9.649	155.171
9.654	153.238
9.659	155.137
9.664	153.158
9.669	151.316
9.674	151.017
9.679	149.067
9.684	146.175
9.689	146.460
9.694	149.383
9.699	148.502
9.704	149.595
9.709	152.319
9.714	154.235
9.719	151.454
9.724	153.742
9.729	156.268
9.734	153.820
9.739	151.306
9.744	151.389
9.749	150.869
9.754	148.064
9.759	148.883
9.764	149.725
9.769	149.768
9.774	146.663
9.779	148.296
9.784	146.994
9.789	147.850
9.794	148.705
9.799	146.269
9.804	146.123
9.809	146.803
9.814	145.078
9.819	142.694
9.824	139.707
9.829	141.674
9.834	142.572
9.839	139.858
9.844	142.712
9.849	142.531
9.854	142.023
9.859	144.652
9.864	146.758
9.869	147.918
9.874	147.907
9.879	146.283
9.884	146.747
9.889	149.260
9.894	150.872
9.899	152.901
9.904	150.573
9.909	150.190
9.914	148.577
9.919	146.348
9.924	147.015
9.929	147.023
9.934	144.247
9.939	143.380
9.944	143.165
9.949	142.800
9.954	145.404
9.959	143.947
9.964	141.542
9.969	144.561
9.974	144.479
9.979	143.952
9.984	144.920
9.989	145.512
9.994	147.089
[truncated: 1 more rows]
