# Supplementary material for: Chemometric Analysis of a Ternary Mixture of Caffeine, Quinic Acid, and Nicotinic Acid by Terahertz Spectroscopy
Source: ACS Omega. 2022 Sep 27;7(40):35783–91. doi: 10.1021/acsomega.2c03808 (PMC9558605; doi:10.1021/acsomega.2c03808)
Supplement: Supplementary file 2 — ao2c03808_si_002.zip [file ao2c03808_si_002.zip › data_and_codes/extended_data/id0-48_run001/fdp-2-6.csv]

0.000	-0.000
0.005	0.387
0.010	0.233
0.015	-0.529
0.020	0.144
0.025	0.738
0.030	0.330
0.035	-0.504
0.040	-0.051
0.045	0.777
0.050	3.189
0.055	1.658
0.060	0.935
0.065	3.799
0.070	3.876
0.075	5.328
0.080	5.462
0.085	7.786
0.090	8.194
0.095	9.131
0.100	10.214
0.105	11.287
0.110	10.582
0.115	10.752
0.120	11.407
0.125	12.178
0.130	13.391
0.135	13.720
0.140	13.215
0.145	13.231
0.150	13.217
0.155	13.259
0.160	13.197
0.165	13.427
0.170	13.825
0.175	14.111
0.180	14.197
0.185	14.471
0.190	14.811
0.195	14.870
0.200	15.068
0.205	15.320
0.210	15.435
0.215	15.626
0.220	15.832
0.225	16.257
0.230	16.346
0.235	16.276
0.240	16.436
0.245	16.780
0.250	16.828
0.255	17.087
0.260	17.319
0.265	17.552
0.270	17.821
0.275	17.768
0.280	17.960
0.285	18.204
0.290	18.371
0.295	18.501
0.300	18.880
0.305	18.924
0.310	18.987
0.315	19.154
0.320	19.386
0.325	19.636
0.330	19.743
0.335	19.880
0.340	20.063
0.345	20.313
0.350	20.383
0.355	20.611
0.360	20.794
0.365	20.956
0.370	21.065
0.375	21.236
0.380	21.383
0.385	21.588
0.390	21.785
0.395	21.967
0.400	22.168
0.405	22.281
0.410	22.414
0.415	22.580
0.420	22.813
0.425	22.939
0.430	23.120
0.435	23.348
0.440	23.487
0.445	23.533
0.450	23.726
0.455	23.946
0.460	24.082
0.465	24.252
0.470	24.368
0.475	24.578
0.480	24.767
0.485	24.903
0.490	25.055
0.495	25.280
0.500	25.444
0.505	25.570
0.510	25.756
0.515	25.999
0.520	26.198
0.525	26.318
0.530	26.518
0.535	26.731
0.540	26.981
0.545	27.224
0.550	27.602
0.555	26.808
0.560	26.921
0.565	27.207
0.570	27.483
0.575	27.703
0.580	27.877
0.585	28.034
0.590	28.254
0.595	28.454
0.600	28.632
0.605	28.806
0.610	28.974
0.615	29.174
0.620	29.298
0.625	29.464
0.630	29.669
0.635	29.874
0.640	29.998
0.645	30.178
0.650	30.382
0.655	30.522
0.660	30.698
0.665	30.860
0.670	31.027
0.675	31.187
0.680	31.342
0.685	31.491
0.690	31.689
0.695	31.819
0.700	31.983
0.705	32.191
0.710	32.341
0.715	32.505
0.720	32.699
0.725	32.882
0.730	33.072
0.735	33.261
0.740	33.494
0.745	33.844
0.750	33.392
0.755	33.443
0.760	33.747
0.765	33.957
0.770	34.134
0.775	34.331
0.780	34.520
0.785	34.695
0.790	34.837
0.795	34.993
0.800	35.203
0.805	35.339
0.810	35.477
0.815	35.663
0.820	35.829
0.825	35.970
0.830	36.131
0.835	36.286
0.840	36.471
0.845	36.645
0.850	36.764
0.855	36.948
0.860	37.149
0.865	37.286
0.870	37.459
0.875	37.641
0.880	37.813
0.885	37.967
0.890	38.134
0.895	38.313
0.900	38.493
0.905	38.618
0.910	38.805
0.915	38.971
0.920	39.106
0.925	39.256
0.930	39.450
0.935	39.627
0.940	39.767
0.945	39.925
0.950	40.102
0.955	40.307
0.960	40.454
0.965	40.661
0.970	40.854
0.975	41.050
0.980	41.313
0.985	41.268
0.990	41.195
0.995	41.438
1.000	41.634
1.005	41.845
1.010	42.081
1.015	42.219
1.020	42.396
1.025	42.627
1.030	42.791
1.035	42.940
1.040	43.142
1.045	43.329
1.050	43.512
1.055	43.716
1.060	43.924
1.065	44.175
1.070	44.414
1.075	44.688
1.080	45.065
1.085	45.571
1.090	46.371
1.095	46.441
1.100	43.556
1.105	44.518
1.110	44.918
1.115	44.456
1.120	44.922
1.125	45.335
1.130	45.687
1.135	46.038
1.140	46.402
1.145	46.876
1.150	47.243
1.155	47.788
1.160	47.490
1.165	44.520
1.170	45.477
1.175	46.078
1.180	46.522
1.185	46.851
1.190	47.194
1.195	47.564
1.200	47.984
1.205	48.090
1.210	47.374
1.215	47.814
1.220	48.274
1.225	48.640
1.230	47.874
1.235	48.240
1.240	48.523
1.245	48.775
1.250	49.077
1.255	49.221
1.260	49.424
1.265	49.671
1.270	49.843
1.275	49.988
1.280	50.182
1.285	50.359
1.290	50.558
1.295	50.713
1.300	50.856
1.305	51.107
1.310	51.290
1.315	51.476
1.320	51.600
1.325	51.764
1.330	51.931
1.335	52.119
1.340	52.335
1.345	52.543
1.350	52.708
1.355	52.862
1.360	53.118
1.365	53.294
1.370	53.461
1.375	53.685
1.380	53.926
1.385	54.110
1.390	54.386
1.395	54.712
1.400	55.173
1.405	55.886
1.410	56.843
1.415	59.668
1.420	60.298
1.425	60.717
1.430	61.058
1.435	61.347
1.440	61.540
1.445	61.763
1.450	61.987
1.455	62.199
1.460	62.403
1.465	62.580
1.470	62.796
1.475	62.993
1.480	63.145
1.485	63.338
1.490	63.540
1.495	63.699
1.500	63.863
1.505	64.066
1.510	64.238
1.515	64.418
1.520	64.601
1.525	64.787
1.530	65.009
1.535	65.180
1.540	65.359
1.545	65.568
1.550	65.749
1.555	65.936
1.560	66.172
1.565	66.391
1.570	66.591
1.575	66.823
1.580	67.072
1.585	67.350
1.590	67.654
1.595	68.127
1.600	68.428
1.605	67.185
1.610	67.641
1.615	68.074
1.620	68.462
1.625	68.788
1.630	69.157
1.635	69.560
1.640	70.040
1.645	70.618
1.650	71.501
1.655	72.656
1.660	73.190
1.665	73.387
1.670	73.886
1.675	71.650
1.680	73.361
1.685	74.425
1.690	75.266
1.695	75.996
1.700	76.781
1.705	77.897
1.710	79.261
1.715	80.724
1.720	83.843
1.725	86.443
1.730	87.495
1.735	88.172
1.740	88.707
1.745	89.153
1.750	89.548
1.755	89.979
1.760	90.282
1.765	89.966
1.770	90.316
1.775	90.666
1.780	91.018
1.785	91.406
1.790	91.987
1.795	92.006
1.800	90.685
1.805	91.186
1.810	91.596
1.815	91.909
1.820	92.182
1.825	92.455
1.830	92.699
1.835	92.943
1.840	93.212
1.845	93.496
1.850	93.808
1.855	94.208
1.860	94.920
1.865	95.146
1.870	98.155
1.875	99.224
1.880	99.860
1.885	100.263
1.890	100.627
1.895	100.956
1.900	101.282
1.905	101.636
1.910	102.118
1.915	102.677
1.920	100.815
1.925	100.832
1.930	101.384
1.935	101.805
1.940	102.110
1.945	102.368
1.950	102.612
1.955	102.836
1.960	103.042
1.965	103.250
1.970	103.451
1.975	103.656
1.980	103.863
1.985	104.057
1.990	104.267
1.995	104.474
2.000	104.670
2.005	104.891
2.010	105.150
2.015	105.320
2.020	105.442
2.025	105.720
2.030	106.045
2.035	106.578
2.040	106.624
2.045	105.468
2.050	105.942
2.055	106.324
2.060	106.650
2.065	106.989
2.070	107.494
2.075	106.966
2.080	106.877
2.085	107.236
2.090	107.546
2.095	107.817
2.100	108.071
2.105	108.311
2.110	108.551
2.115	108.811
2.120	109.075
2.125	109.329
2.130	109.612
2.135	109.918
2.140	110.254
2.145	110.647
2.150	111.140
2.155	111.998
2.160	112.961
2.165	111.534
2.170	108.448
2.175	109.652
2.180	110.518
2.185	111.356
2.190	112.499
2.195	112.422
2.200	115.031
2.205	116.571
2.210	117.657
2.215	118.882
2.220	118.834
2.225	121.178
2.230	122.923
2.235	123.794
2.240	124.507
2.245	125.024
2.250	125.657
2.255	126.638
2.260	127.554
2.265	125.203
2.270	122.512
2.275	123.883
2.280	124.665
2.285	125.224
2.290	125.673
2.295	126.050
2.300	126.384
2.305	126.703
2.310	127.004
2.315	127.394
2.320	127.496
2.325	127.775
2.330	128.124
2.335	128.520
2.340	129.183
2.345	129.166
2.350	128.085
2.355	128.722
2.360	129.484
2.365	130.120
2.370	128.701
2.375	129.424
2.380	130.292
2.385	131.433
2.390	132.952
2.395	131.281
2.400	133.886
2.405	134.827
2.410	135.490
2.415	135.998
2.420	136.415
2.425	136.920
2.430	137.013
2.435	137.308
2.440	137.748
2.445	138.246
2.450	138.631
2.455	139.615
2.460	140.432
2.465	138.608
2.470	135.610
2.475	136.786
2.480	137.501
2.485	138.021
2.490	138.414
2.495	138.772
2.500	139.075
2.505	139.347
2.510	139.620
2.515	139.881
2.520	140.114
2.525	140.374
2.530	140.618
2.535	140.858
2.540	141.113
2.545	141.373
2.550	141.606
2.555	141.865
2.560	142.132
2.565	142.524
2.570	142.580
2.575	142.842
2.580	143.167
2.585	143.506
2.590	143.879
2.595	144.265
2.600	144.692
2.605	145.169
2.610	145.754
2.615	146.480
2.620	147.438
2.625	148.882
2.630	149.781
2.635	149.597
2.640	150.106
2.645	150.752
2.650	149.062
2.655	151.522
2.660	153.749
2.665	154.316
2.670	154.478
2.675	155.433
2.680	156.499
2.685	157.316
2.690	155.653
2.695	156.410
2.700	157.023
2.705	157.545
2.710	158.007
2.715	158.421
2.720	158.808
2.725	159.230
2.730	159.643
2.735	160.083
2.740	160.571
2.745	161.050
2.750	161.666
2.755	162.476
2.760	163.799
2.765	165.386
2.770	166.096
2.775	166.499
2.780	163.497
2.785	166.625
2.790	168.630
2.795	170.051
2.800	171.026
2.805	171.761
2.810	172.380
2.815	172.874
2.820	173.326
2.825	173.738
2.830	174.112
2.835	174.466
2.840	174.847
2.845	175.175
2.850	175.520
2.855	175.867
2.860	176.278
2.865	176.711
2.870	177.269
2.875	178.322
2.880	178.978
2.885	177.488
2.890	174.421
2.895	175.678
2.900	176.417
2.905	177.031
2.910	177.524
2.915	177.962
2.920	178.398
2.925	178.816
2.930	179.246
2.935	179.702
2.940	180.183
2.945	180.760
2.950	181.441
2.955	182.453
2.960	183.905
2.965	184.914
2.970	186.358
2.975	185.996
2.980	189.005
2.985	191.336
2.990	192.946
2.995	194.604
3.000	196.532
3.005	198.552
3.010	198.830
3.015	201.700
3.020	200.510
3.025	197.953
3.030	200.262
3.035	202.279
3.040	203.868
3.045	205.021
3.050	207.865
3.055	209.455
3.060	210.368
3.065	211.095
3.070	211.653
3.075	212.195
3.080	212.662
3.085	213.098
3.090	213.449
3.095	213.887
3.100	214.259
3.105	214.749
3.110	215.211
3.115	215.859
3.120	216.696
3.125	217.619
3.130	218.220
3.135	218.052
3.140	215.949
3.145	218.473
3.150	220.351
3.155	221.904
3.160	223.487
3.165	224.131
3.170	221.328
3.175	218.500
3.180	220.775
3.185	219.992
3.190	220.810
3.195	221.532
3.200	222.214
3.205	222.801
3.210	223.722
3.215	223.195
3.220	223.500
3.225	224.493
3.230	224.992
3.235	227.105
3.240	229.296
3.245	230.117
3.250	230.577
3.255	230.942
3.260	231.290
3.265	231.637
3.270	231.995
3.275	232.265
3.280	232.544
3.285	232.798
3.290	233.009
3.295	233.321
3.300	233.660
3.305	233.968
3.310	234.345
3.315	234.833
3.320	235.401
3.325	236.558
3.330	236.808
3.335	239.451
3.340	242.484
3.345	244.341
3.350	245.576
3.355	246.101
3.360	246.622
3.365	247.014
3.370	247.478
3.375	247.760
3.380	248.026
3.385	248.292
3.390	248.575
3.395	248.765
3.400	248.989
3.405	249.226
3.410	249.415
3.415	249.658
3.420	249.866
3.425	250.152
3.430	250.329
3.435	250.516
3.440	250.731
3.445	250.959
3.450	251.188
3.455	251.487
3.460	251.800
3.465	252.153
3.470	252.229
3.475	252.379
3.480	252.696
3.485	252.966
3.490	253.235
3.495	253.977
3.500	253.516
3.505	253.433
3.510	253.897
3.515	254.019
3.520	254.264
3.525	254.616
3.530	255.214
3.535	256.132
3.540	257.052
3.545	259.923
3.550	260.911
3.555	261.439
3.560	262.034
3.565	262.441
3.570	262.966
3.575	263.311
3.580	263.927
3.585	264.549
3.590	265.481
3.595	266.725
3.600	266.792
3.605	264.901
3.610	262.632
3.615	264.673
3.620	262.867
3.625	263.965
3.630	264.829
3.635	266.146
3.640	267.849
3.645	270.526
3.650	269.808
3.655	267.108
3.660	268.236
3.665	266.386
3.670	263.960
3.675	265.547
3.680	267.332
3.685	267.581
3.690	269.251
3.695	269.253
3.700	269.265
3.705	269.967
3.710	270.356
3.715	271.045
3.720	271.561
3.725	271.984
3.730	271.988
3.735	272.483
3.740	272.870
3.745	273.151
3.750	273.581
3.755	273.981
3.760	274.450
3.765	275.111
3.770	275.635
3.775	275.960
3.780	276.739
3.785	277.562
3.790	278.709
3.795	280.707
3.800	281.509
3.805	282.159
3.810	279.185
3.815	276.061
3.820	278.989
3.825	281.990
3.830	283.476
3.835	284.592
3.840	285.603
3.845	286.361
3.850	287.004
3.855	288.125
3.860	287.936
3.865	287.927
3.870	288.610
3.875	288.897
3.880	289.343
3.885	289.767
3.890	289.969
3.895	290.479
3.900	290.990
3.905	291.299
3.910	291.630
3.915	292.185
3.920	292.535
3.925	292.923
3.930	292.628
3.935	293.200
3.940	293.782
3.945	294.960
3.950	296.425
3.955	295.693
3.960	293.051
3.965	295.063
3.970	296.741
3.975	297.913
3.980	299.209
3.985	302.200
3.990	300.428
3.995	303.328
4.000	304.154
4.005	305.189
4.010	303.238
4.015	304.223
4.020	305.617
4.025	305.621
4.030	306.312
4.035	306.706
4.040	307.193
4.045	307.247
4.050	307.371
4.055	308.125
4.060	308.372
4.065	308.637
4.070	308.822
4.075	309.483
4.080	309.400
4.085	309.396
4.090	309.887
4.095	310.194
4.100	310.575
4.105	311.172
4.110	311.281
4.115	311.651
4.120	312.325
4.125	312.712
4.130	312.882
4.135	313.379
4.140	314.127
4.145	314.852
4.150	315.622
4.155	316.752
4.160	315.518
4.165	318.557
4.170	318.086
4.175	316.475
4.180	315.628
4.185	316.911
4.190	316.857
4.195	315.527
4.200	313.219
4.205	310.102
4.210	311.741
4.215	313.231
4.220	314.371
4.225	316.635
4.230	315.892
4.235	317.963
4.240	319.079
4.245	319.366
4.250	318.471
4.255	318.753
4.260	319.690
4.265	320.180
4.270	320.537
4.275	320.575
4.280	321.343
4.285	321.645
4.290	322.111
4.295	322.499
4.300	323.176
4.305	323.208
4.310	323.283
4.315	323.494
4.320	323.763
4.325	323.921
4.330	324.743
4.335	324.631
4.340	324.917
4.345	325.260
4.350	325.409
4.355	325.504
4.360	326.046
4.365	326.467
4.370	326.245
4.375	327.411
4.380	327.118
4.385	327.498
4.390	327.869
4.395	328.446
4.400	328.179
4.405	329.330
4.410	329.389
4.415	329.695
4.420	329.624
4.425	329.924
4.430	330.945
4.435	331.359
4.440	331.976
4.445	332.308
4.450	332.694
4.455	334.914
4.460	335.885
4.465	336.726
4.470	335.774
4.475	333.147
4.480	335.132
4.485	335.449
4.490	333.286
4.495	331.352
4.500	331.448
4.505	332.921
4.510	334.596
4.515	333.610
4.520	332.044
4.525	330.608
4.530	328.316
4.535	325.968
4.540	324.184
4.545	324.715
4.550	324.661
4.555	325.750
4.560	327.168
4.565	328.019
4.570	329.867
4.575	329.413
4.580	330.647
4.585	332.612
4.590	334.023
4.595	337.031
4.600	339.033
4.605	339.844
4.610	342.377
4.615	344.269
4.620	341.319
4.625	341.632
4.630	341.747
4.635	343.616
4.640	344.488
4.645	345.749
4.650	345.423
4.655	346.067
4.660	347.113
4.665	346.455
4.670	348.713
4.675	348.167
4.680	348.224
4.685	349.176
4.690	350.145
4.695	351.329
4.700	350.139
4.705	350.182
4.710	350.339
4.715	352.540
4.720	353.385
4.725	352.598
4.730	355.477
4.735	352.537
4.740	355.328
4.745	355.251
4.750	355.397
4.755	357.176
4.760	360.048
4.765	361.410
4.770	363.139
4.775	360.273
4.780	362.445
4.785	362.182
4.790	363.331
4.795	363.936
4.800	363.652
4.805	365.295
4.810	364.974
4.815	365.130
4.820	365.924
4.825	365.720
4.830	365.851
4.835	365.460
4.840	366.307
4.845	367.903
4.850	367.115
4.855	365.894
4.860	366.179
4.865	366.877
4.870	368.251
4.875	369.234
4.880	368.232
4.885	368.574
4.890	368.648
4.895	370.055
4.900	370.305
4.905	369.327
4.910	368.321
4.915	370.143
4.920	370.174
4.925	370.997
4.930	370.698
4.935	371.680
4.940	370.664
4.945	369.610
4.950	371.913
4.955	371.289
4.960	373.049
4.965	372.675
4.970	372.230
4.975	371.995
4.980	373.816
4.985	374.820
4.990	375.383
4.995	375.293
5.000	375.620
5.005	378.508
5.010	380.628
5.015	380.688
5.020	380.283
5.025	377.198
5.030	380.308
5.035	381.295
5.040	381.749
5.045	382.566
5.050	382.191
5.055	380.934
5.060	379.731
5.065	377.535
5.070	378.884
5.075	378.627
5.080	378.125
5.085	381.229
5.090	381.052
5.095	381.769
5.100	384.752
5.105	382.343
5.110	380.096
5.115	382.065
5.120	384.565
5.125	386.460
5.130	389.185
5.135	391.563
5.140	392.310
5.145	394.381
5.150	394.522
5.155	395.799
5.160	395.789
5.165	396.842
5.170	396.499
5.175	397.971
5.180	398.231
5.185	397.665
5.190	394.635
5.195	394.562
5.200	395.358
5.205	393.043
5.210	392.134
5.215	389.841
5.220	390.053
5.225	387.340
5.230	388.947
5.235	388.643
5.240	389.130
5.245	389.602
5.250	391.082
5.255	390.102
5.260	391.563
5.265	391.698
5.270	393.129
5.275	395.649
5.280	397.032
5.285	399.459
5.290	401.279
5.295	399.609
5.300	400.854
5.305	402.112
5.310	403.823
5.315	405.792
5.320	405.212
5.325	407.678
5.330	407.202
5.335	407.021
5.340	405.968
5.345	407.768
5.350	410.013
5.355	409.298
5.360	411.200
5.365	412.446
5.370	412.483
5.375	412.447
5.380	411.602
5.385	412.049
5.390	413.457
5.395	413.133
5.400	413.452
5.405	414.440
5.410	415.321
5.415	415.868
5.420	415.944
5.425	416.526
5.430	416.817
5.435	418.482
5.440	417.332
5.445	418.101
5.450	416.463
5.455	416.817
5.460	419.793
5.465	422.412
5.470	422.346
5.475	424.117
5.480	423.190
5.485	424.237
5.490	425.634
5.495	425.053
5.500	425.192
5.505	424.982
5.510	425.924
5.515	426.951
5.520	426.409
5.525	427.792
5.530	426.635
5.535	428.406
5.540	427.655
5.545	427.011
5.550	427.995
5.555	428.197
5.560	428.262
5.565	428.367
5.570	428.074
5.575	429.727
5.580	429.240
5.585	429.818
5.590	430.658
5.595	430.154
5.600	432.016
5.605	430.976
5.610	430.590
5.615	428.460
5.620	427.498
5.625	427.871
5.630	428.100
5.635	426.784
5.640	428.212
5.645	429.898
5.650	430.880
5.655	430.464
5.660	430.382
5.665	432.985
5.670	431.401
5.675	432.482
5.680	433.340
5.685	433.496
5.690	435.240
5.695	437.709
5.700	434.694
5.705	436.314
5.710	433.904
5.715	436.583
5.720	436.526
5.725	436.622
5.730	435.397
5.735	433.414
5.740	436.512
5.745	437.080
5.750	438.182
5.755	440.049
5.760	438.203
5.765	440.060
5.770	442.088
5.775	443.302
5.780	444.041
5.785	441.700
5.790	438.696
5.795	435.875
5.800	437.896
5.805	439.630
5.810	437.861
5.815	437.768
5.820	439.910
5.825	437.959
5.830	435.282
5.835	437.914
5.840	435.822
5.845	432.997
5.850	433.235
5.855	431.406
5.860	428.845
5.865	430.074
5.870	427.006
5.875	424.575
5.880	423.408
5.885	425.616
5.890	425.115
5.895	423.550
5.900	420.625
5.905	423.339
5.910	420.518
5.915	419.972
5.920	422.591
5.925	422.573
5.930	422.163
5.935	419.826
5.940	417.973
5.945	416.969
5.950	418.103
5.955	418.017
5.960	421.084
5.965	423.808
5.970	426.436
5.975	427.789
5.980	429.584
5.985	429.304
5.990	427.758
5.995	428.791
6.000	431.060
6.005	433.033
6.010	435.969
6.015	433.826
6.020	436.521
6.025	437.437
6.030	437.191
6.035	435.441
6.040	432.602
6.045	435.718
6.050	438.541
6.055	441.091
6.060	442.612
6.065	440.085
6.070	437.108
6.075	438.663
6.080	435.635
6.085	436.654
6.090	434.976
6.095	432.431
6.100	431.030
6.105	428.510
6.110	426.665
6.115	425.305
6.120	427.974
6.125	430.176
6.130	431.063
6.135	433.029
6.140	432.661
6.145	433.844
6.150	433.188
6.155	431.868
6.160	433.972
6.165	430.879
6.170	431.079
6.175	428.147
6.180	428.657
6.185	427.904
6.190	426.269
6.195	427.761
6.200	427.577
6.205	429.600
6.210	428.198
6.215	427.472
6.220	426.436
6.225	423.623
6.230	426.417
6.235	428.527
6.240	429.033
6.245	432.124
6.250	434.249
6.255	431.969
6.260	434.976
6.265	436.051
6.270	434.010
6.275	430.966
6.280	432.524
6.285	430.323
6.290	431.192
6.295	431.061
6.300	431.627
6.305	434.447
6.310	437.354
6.315	438.593
6.320	439.274
6.325	438.757
6.330	438.488
6.335	435.959
6.340	435.476
6.345	437.346
6.350	435.442
6.355	436.114
6.360	439.050
6.365	437.270
6.370	439.757
6.375	441.205
6.380	440.862
6.385	439.169
6.390	442.061
6.395	442.042
6.400	444.177
6.405	442.036
6.410	440.126
6.415	442.911
6.420	445.892
6.425	447.463
6.430	450.244
6.435	451.462
6.440	451.104
6.445	451.910
6.450	449.343
6.455	447.604
6.460	446.318
6.465	448.451
6.470	448.720
6.475	447.630
6.480	450.323
6.485	448.686
6.490	450.883
6.495	448.608
6.500	449.827
6.505	452.405
6.510	453.983
6.515	454.676
6.520	456.221
6.525	453.768
6.530	451.650
6.535	448.772
6.540	451.176
6.545	452.669
6.550	453.630
6.555	455.704
6.560	455.621
6.565	454.939
6.570	452.637
6.575	451.077
6.580	452.114
6.585	452.196
6.590	454.266
6.595	454.801
6.600	455.365
6.605	453.076
6.610	454.611
6.615	452.234
6.620	450.843
6.625	448.470
6.630	446.422
6.635	444.238
6.640	446.694
6.645	448.652
6.650	449.609
6.655	447.475
6.660	449.150
6.665	448.216
6.670	448.228
6.675	448.572
6.680	450.928
6.685	453.867
6.690	456.204
6.695	455.926
6.700	454.388
6.705	452.065
6.710	452.792
6.715	451.194
6.720	451.754
6.725	449.402
6.730	446.362
6.735	444.065
6.740	441.986
6.745	439.002
6.750	439.251
6.755	440.714
6.760	443.738
6.765	443.227
6.770	446.009
6.775	447.911
6.780	446.390
6.785	446.034
6.790	446.077
6.795	444.407
6.800	442.114
6.805	439.706
6.810	442.227
6.815	441.432
6.820	443.993
6.825	442.484
6.830	439.750
6.835	437.224
6.840	438.162
6.845	440.001
6.850	442.041
6.855	443.402
6.860	445.700
6.865	445.023
6.870	448.003
6.875	446.789
6.880	448.387
6.885	445.386
6.890	445.460
6.895	443.172
6.900	445.486
6.905	446.793
6.910	448.335
6.915	447.559
6.920	447.914
6.925	445.016
6.930	443.856
6.935	444.091
6.940	444.590
6.945	446.771
6.950	449.115
6.955	451.601
6.960	449.739
6.965	451.325
6.970	449.551
6.975	448.932
6.980	451.338
6.985	451.300
6.990	451.848
6.995	451.255
7.000	454.248
7.005	456.466
7.010	454.361
7.015	454.681
7.020	453.184
7.025	450.241
7.030	453.078
7.035	453.537
7.040	453.151
7.045	450.150
7.050	450.369
7.055	448.133
7.060	445.819
7.065	443.214
7.070	441.543
7.075	441.635
7.080	439.265
7.085	441.845
7.090	440.433
7.095	441.083
7.100	440.093
7.105	440.360
7.110	441.844
7.115	442.050
7.120	443.454
7.125	441.362
7.130	440.035
7.135	442.457
7.140	444.672
7.145	444.160
7.150	446.837
7.155	448.177
7.160	448.938
7.165	450.862
7.170	448.434
7.175	445.504
7.180	443.041
7.185	441.162
7.190	443.646
7.195	442.255
7.200	441.336
7.205	442.290
7.210	443.799
7.215	442.388
7.220	443.119
7.225	443.929
7.230	443.448
7.235	443.538
7.240	444.714
7.245	446.393
7.250	447.910
7.255	445.106
7.260	445.212
7.265	444.159
7.270	445.342
7.275	443.796
7.280	444.168
7.285	446.014
7.290	447.601
7.295	446.429
7.300	445.059
7.305	447.427
7.310	444.982
7.315	447.095
7.320	445.844
7.325	448.086
7.330	450.570
7.335	450.798
7.340	449.952
7.345	451.326
7.350	448.496
7.355	451.054
7.360	449.519
7.365	448.373
7.370	446.073
7.375	444.138
7.380	441.800
7.385	439.780
7.390	439.739
7.395	437.858
7.400	435.883
7.405	438.336
7.410	439.822
7.415	439.918
7.420	440.426
7.425	440.894
7.430	439.925
7.435	438.038
7.440	440.963
7.445	438.600
7.450	435.744
7.455	438.477
7.460	436.493
7.465	435.282
7.470	434.473
7.475	431.792
7.480	431.710
7.485	429.359
7.490	429.144
7.495	429.153
7.500	431.916
7.505	434.416
7.510	432.103
7.515	434.288
7.520	434.779
7.525	432.535
7.530	429.920
7.535	427.036
7.540	429.195
7.545	431.526
7.550	429.647
7.555	428.098
7.560	425.615
7.565	426.179
7.570	426.044
7.575	429.029
7.580	427.834
7.585	426.413
7.590	428.480
7.595	428.541
7.600	429.752
7.605	431.685
7.610	432.150
7.615	433.080
7.620	432.997
7.625	431.808
7.630	429.582
7.635	431.063
7.640	433.466
7.645	433.039
7.650	431.379
7.655	429.522
7.660	432.454
7.665	434.804
7.670	434.407
7.675	437.032
7.680	436.928
7.685	435.293
7.690	436.030
7.695	434.545
7.700	434.006
7.705	434.314
7.710	433.872
7.715	434.793
7.720	437.662
7.725	438.449
7.730	437.539
7.735	436.210
7.740	435.760
7.745	433.092
7.750	434.109
7.755	433.500
7.760	430.910
7.765	428.218
7.770	430.289
7.775	429.104
7.780	428.397
7.785	426.146
7.790	424.214
7.795	424.026
7.800	422.761
7.805	421.018
7.810	423.142
7.815	424.646
7.820	426.163
7.825	427.161
7.830	426.678
7.835	423.866
7.840	423.585
7.845	422.388
7.850	422.901
7.855	423.269
7.860	420.263
7.865	420.860
7.870	418.838
7.875	419.079
7.880	417.215
7.885	415.987
7.890	418.115
7.895	418.655
7.900	415.527
7.905	416.773
7.910	419.358
7.915	416.777
7.920	416.976
7.925	415.332
7.930	412.430
7.935	411.642
7.940	410.201
7.945	409.384
7.950	409.416
7.955	412.033
7.960	412.940
7.965	413.075
7.970	414.447
7.975	412.586
7.980	414.027
7.985	411.901
7.990	409.720
7.995	409.175
8.000	410.404
8.005	413.532
8.010	413.472
8.015	415.941
8.020	413.688
8.025	416.082
8.030	415.663
8.035	417.430
8.040	415.776
8.045	415.325
8.050	414.543
8.055	417.377
8.060	414.956
8.065	414.527
8.070	417.192
8.075	415.910
8.080	412.832
8.085	409.992
8.090	409.813
8.095	411.559
8.100	410.809
8.105	411.311
8.110	411.859
8.115	413.524
8.120	412.898
8.125	413.728
8.130	410.778
8.135	411.667
8.140	409.720
8.145	409.771
8.150	406.694
8.155	409.004
8.160	410.636
8.165	412.363
8.170	413.762
8.175	414.323
8.180	413.600
8.185	411.351
8.190	409.911
8.194	410.370
8.199	411.511
8.204	409.274
8.209	411.572
8.214	413.185
8.219	414.914
8.224	413.294
8.229	412.595
8.234	414.442
8.239	415.151
8.244	413.108
8.249	415.226
8.254	418.336
8.259	418.185
8.264	418.920
8.269	418.421
8.274	418.676
8.279	417.443
8.284	417.328
8.289	416.048
8.294	415.608
8.299	413.877
8.304	414.220
8.309	417.246
8.314	416.081
8.319	418.679
8.324	415.926
8.329	414.094
8.334	416.458
8.339	418.860
8.344	419.064
8.349	419.603
8.354	418.311
8.359	419.426
8.364	421.292
8.369	421.041
8.374	423.873
8.379	426.513
8.384	427.770
8.389	428.778
8.394	426.340
8.399	426.880
8.404	426.532
8.409	424.063
8.414	424.327
8.419	426.130
8.424	424.431
8.429	426.819
8.434	426.584
8.439	427.427
8.444	429.899
8.449	427.062
8.454	428.819
8.459	430.004
8.464	430.936
8.469	432.387
8.474	430.033
8.479	431.151
8.484	431.010
8.489	428.724
8.494	430.940
8.499	433.073
8.504	430.145
8.509	428.169
8.514	426.465
8.519	423.397
8.524	423.745
8.529	422.472
8.534	420.625
8.539	420.990
8.544	417.870
8.549	416.616
8.554	419.480
8.559	418.757
8.564	421.473
8.569	422.116
8.574	421.417
8.579	419.004
8.584	420.178
8.589	419.313
8.594	417.224
8.599	418.653
8.604	417.044
8.609	418.735
8.614	415.604
8.619	415.840
8.624	417.855
8.629	416.597
8.634	415.261
8.639	414.786
8.644	417.147
8.649	417.614
8.654	418.607
8.659	419.856
8.664	421.505
8.669	423.270
8.674	420.760
8.679	418.860
8.684	418.239
8.689	420.456
8.694	419.889
8.699	421.779
8.704	419.165
8.709	416.760
8.714	415.216
8.719	413.934
8.724	413.805
8.729	415.439
8.734	414.934
8.739	415.560
8.744	415.529
8.749	414.437
8.754	414.436
8.759	415.227
8.764	418.288
8.769	418.287
8.774	420.064
8.779	419.230
8.784	416.363
8.789	413.938
8.794	414.343
8.799	415.236
8.804	414.163
8.809	414.420
8.814	416.602
8.819	416.997
8.824	415.162
8.829	414.314
8.834	416.226
8.839	418.220
8.844	418.500
8.849	419.972
8.854	423.010
8.859	425.990
8.864	422.878
8.869	425.661
8.874	428.599
8.879	430.217
8.884	427.561
8.889	429.984
8.894	427.720
8.899	430.083
8.904	427.177
8.909	428.327
8.914	427.726
8.919	425.909
8.924	427.596
8.929	429.561
8.934	431.741
8.939	433.492
8.944	431.717
8.949	430.301
8.954	431.127
8.959	431.949
8.964	430.298
8.969	432.677
8.974	435.116
8.979	435.841
8.984	435.058
8.989	434.387
8.994	435.305
8.999	436.373
9.004	437.626
9.009	434.898
9.014	434.136
9.019	431.902
9.024	430.488
9.029	430.395
9.034	427.453
9.039	424.517
9.044	424.852
9.049	422.512
9.054	423.890
9.059	422.391
9.064	424.067
9.069	426.274
9.074	427.033
9.079	429.292
9.084	427.351
9.089	425.623
9.094	422.926
9.099	420.040
9.104	417.191
9.109	418.426
9.114	416.060
9.119	415.068
9.124	412.617
9.129	413.783
9.134	416.148
9.139	417.105
9.144	414.148
9.149	416.292
9.154	414.017
9.159	413.096
9.164	413.831
9.169	411.201
9.174	412.687
9.179	411.435
9.184	413.911
9.189	412.599
9.194	409.731
9.199	410.415
9.204	412.266
9.209	411.362
9.214	411.103
9.219	411.018
9.224	413.332
9.229	415.474
9.234	415.579
9.239	415.412
9.244	416.856
9.249	419.186
9.254	420.584
9.259	422.226
9.264	421.152
9.269	418.847
9.274	416.074
9.279	417.406
9.284	415.254
9.289	417.304
9.294	420.014
9.299	421.695
9.304	423.194
9.309	425.144
9.314	426.767
9.319	423.968
9.324	426.069
9.329	428.188
9.334	426.805
9.339	427.813
9.344	424.977
9.349	423.134
9.354	422.422
9.359	420.854
9.364	423.604
9.369	424.649
9.374	422.727
9.379	421.506
9.384	420.344
9.389	423.340
9.394	422.897
9.399	422.919
9.404	421.640
9.409	424.671
9.414	423.614
9.419	422.035
9.424	420.069
9.429	418.736
9.434	416.608
9.439	419.414
9.444	420.398
9.449	421.435
9.454	423.778
9.459	423.098
9.464	421.522
9.469	424.052
9.474	427.130
9.479	425.324
9.484	423.322
9.489	420.914
9.494	419.309
9.499	419.586
9.504	417.430
9.509	419.017
9.514	419.591
9.519	420.100
9.524	419.819
9.529	420.165
9.534	417.902
9.539	417.985
9.544	419.499
9.549	417.397
9.554	419.555
9.559	419.531
9.564	419.246
9.569	418.752
9.574	421.791
9.579	424.338
9.584	427.360
9.589	429.650
9.594	429.888
9.599	432.993
9.604	435.755
9.609	438.574
9.614	436.601
9.619	439.267
9.624	441.451
9.629	440.827
9.634	441.736
9.639	441.249
9.644	440.709
9.649	441.809
9.654	442.522
9.659	443.479
9.664	440.555
9.669	441.123
9.674	438.369
9.679	440.376
9.684	442.334
9.689	442.865
9.694	442.504
9.699	440.725
9.704	440.562
9.709	439.965
9.714	438.863
9.719	440.422
9.724	438.980
9.729	436.563
9.734	438.947
9.739	436.510
9.744	435.049
9.749	432.260
9.754	432.119
9.759	431.867
9.764	433.299
9.769	435.573
9.774	434.886
9.779	433.752
9.784	432.320
9.789	434.657
9.794	436.981
9.799	437.448
9.804	434.394
9.809	434.953
9.814	434.982
9.819	433.477
9.824	434.342
9.829	437.159
9.834	435.862
9.839	436.807
9.844	438.646
9.849	441.523
9.854	443.071
9.859	444.009
9.864	441.724
9.869	438.714
9.874	437.016
9.879	433.901
9.884	436.422
9.889	433.450
9.894	431.841
9.899	431.854
9.904	429.376
9.909	430.750
9.914	433.890
9.919	435.732
9.924	435.913
9.929	435.878
9.934	438.722
9.939	435.888
9.944	432.907
9.949	435.120
9.954	436.642
9.959	435.057
9.964	433.054
9.969	433.875
9.974	434.327
9.979	434.276
9.984	434.697
9.989	433.929
9.994	431.971
[truncated: 1 more rows]
