# Supplementary material for: Chemometric Analysis of a Ternary Mixture of Caffeine, Quinic Acid, and Nicotinic Acid by Terahertz Spectroscopy
Source: ACS Omega. 2022 Sep 27;7(40):35783–91. doi: 10.1021/acsomega.2c03808 (PMC9558605; doi:10.1021/acsomega.2c03808)
Supplement: Supplementary file 2 — ao2c03808_si_002.zip [file ao2c03808_si_002.zip › data_and_codes/extended_data/id0-48_run001/fdp-2-7.csv]

0.000	-0.000
0.005	0.501
0.010	0.384
0.015	-0.616
0.020	0.425
0.025	1.000
0.030	0.515
0.035	-0.459
0.040	0.052
0.045	1.063
0.050	3.285
0.055	2.361
0.060	3.091
0.065	3.972
0.070	4.146
0.075	5.102
0.080	5.206
0.085	4.387
0.090	2.172
0.095	2.355
0.100	3.691
0.105	5.572
0.110	4.885
0.115	5.105
0.120	5.983
0.125	6.857
0.130	7.922
0.135	8.344
0.140	7.994
0.145	8.289
0.150	8.481
0.155	8.669
0.160	8.699
0.165	8.880
0.170	9.204
0.175	9.559
0.180	9.583
0.185	9.755
0.190	10.158
0.195	10.287
0.200	10.549
0.205	10.834
0.210	11.036
0.215	11.333
0.220	11.606
0.225	12.107
0.230	12.274
0.235	12.286
0.240	12.435
0.245	12.807
0.250	12.885
0.255	13.142
0.260	13.378
0.265	13.663
0.270	14.000
0.275	13.998
0.280	14.235
0.285	14.544
0.290	14.770
0.295	14.956
0.300	15.369
0.305	15.455
0.310	15.552
0.315	15.764
0.320	16.041
0.325	16.322
0.330	16.460
0.335	16.634
0.340	16.874
0.345	17.191
0.350	17.318
0.355	17.597
0.360	17.843
0.365	18.064
0.370	18.222
0.375	18.438
0.380	18.627
0.385	18.876
0.390	19.115
0.395	19.340
0.400	19.572
0.405	19.717
0.410	19.880
0.415	20.085
0.420	20.365
0.425	20.526
0.430	20.745
0.435	21.021
0.440	21.220
0.445	21.319
0.450	21.564
0.455	21.839
0.460	22.033
0.465	22.259
0.470	22.431
0.475	22.686
0.480	22.917
0.485	23.107
0.490	23.292
0.495	23.560
0.500	23.760
0.505	23.920
0.510	24.139
0.515	24.422
0.520	24.653
0.525	24.810
0.530	25.051
0.535	25.301
0.540	25.602
0.545	25.891
0.550	26.313
0.555	25.584
0.560	25.762
0.565	26.093
0.570	26.417
0.575	26.694
0.580	26.916
0.585	27.123
0.590	27.390
0.595	27.627
0.600	27.853
0.605	28.066
0.610	28.268
0.615	28.502
0.620	28.668
0.625	28.863
0.630	29.105
0.635	29.346
0.640	29.505
0.645	29.728
0.650	29.970
0.655	30.156
0.660	30.380
0.665	30.593
0.670	30.801
0.675	31.020
0.680	31.225
0.685	31.420
0.690	31.671
0.695	31.850
0.700	32.060
0.705	32.310
0.710	32.507
0.715	32.705
0.720	32.943
0.725	33.160
0.730	33.383
0.735	33.605
0.740	33.876
0.745	34.257
0.750	33.852
0.755	33.946
0.760	34.286
0.765	34.541
0.770	34.761
0.775	35.009
0.780	35.241
0.785	35.469
0.790	35.659
0.795	35.869
0.800	36.128
0.805	36.312
0.810	36.499
0.815	36.733
0.820	36.940
0.825	37.119
0.830	37.328
0.835	37.513
0.840	37.736
0.845	37.946
0.850	38.101
0.855	38.319
0.860	38.561
0.865	38.731
0.870	38.949
0.875	39.174
0.880	39.386
0.885	39.592
0.890	39.810
0.895	40.039
0.900	40.269
0.905	40.452
0.910	40.685
0.915	40.906
0.920	41.092
0.925	41.291
0.930	41.527
0.935	41.751
0.940	41.934
0.945	42.129
0.950	42.348
0.955	42.588
0.960	42.770
0.965	43.014
0.970	43.248
0.975	43.482
0.980	43.787
0.985	43.788
0.990	43.767
0.995	44.059
1.000	44.303
1.005	44.562
1.010	44.855
1.015	45.045
1.020	45.270
1.025	45.559
1.030	45.771
1.035	45.969
1.040	46.220
1.045	46.458
1.050	46.680
1.055	46.930
1.060	47.177
1.065	47.463
1.070	47.740
1.075	48.049
1.080	48.459
1.085	48.999
1.090	49.833
1.095	49.998
1.100	47.156
1.105	48.151
1.110	48.580
1.115	48.198
1.120	48.711
1.125	49.171
1.130	49.572
1.135	49.971
1.140	50.385
1.145	50.907
1.150	51.315
1.155	51.908
1.160	51.702
1.165	48.817
1.170	49.787
1.175	50.416
1.180	50.895
1.185	51.255
1.190	51.632
1.195	52.042
1.200	52.496
1.205	52.628
1.210	51.986
1.215	52.461
1.220	52.963
1.225	53.366
1.230	52.674
1.235	53.090
1.240	53.426
1.245	53.727
1.250	54.081
1.255	54.277
1.260	54.527
1.265	54.824
1.270	55.041
1.275	55.227
1.280	55.466
1.285	55.684
1.290	55.918
1.295	56.112
1.300	56.296
1.305	56.581
1.310	56.805
1.315	57.031
1.320	57.197
1.325	57.401
1.330	57.608
1.335	57.835
1.340	58.094
1.345	58.337
1.350	58.538
1.355	58.727
1.360	59.020
1.365	59.239
1.370	59.444
1.375	59.717
1.380	60.001
1.385	60.229
1.390	60.547
1.395	60.912
1.400	61.409
1.405	62.151
1.410	63.475
1.415	66.065
1.420	66.728
1.425	67.181
1.430	67.560
1.435	67.888
1.440	68.126
1.445	68.393
1.450	68.665
1.455	68.924
1.460	69.180
1.465	69.405
1.470	69.671
1.475	69.917
1.480	70.121
1.485	70.366
1.490	70.612
1.495	70.819
1.500	71.027
1.505	71.269
1.510	71.481
1.515	71.700
1.520	71.920
1.525	72.145
1.530	72.404
1.535	72.616
1.540	72.836
1.545	73.086
1.550	73.312
1.555	73.544
1.560	73.824
1.565	74.090
1.570	74.343
1.575	74.623
1.580	74.923
1.585	75.249
1.590	75.602
1.595	76.126
1.600	76.462
1.605	75.290
1.610	75.786
1.615	76.264
1.620	76.690
1.625	77.056
1.630	77.464
1.635	77.908
1.640	78.425
1.645	79.041
1.650	79.961
1.655	81.143
1.660	81.708
1.665	82.056
1.670	82.681
1.675	80.558
1.680	82.224
1.685	83.311
1.690	84.182
1.695	84.952
1.700	85.782
1.705	86.942
1.710	88.384
1.715	89.974
1.720	86.936
1.725	89.538
1.730	90.583
1.735	91.286
1.740	91.852
1.745	92.335
1.750	92.767
1.755	93.237
1.760	93.573
1.765	93.319
1.770	93.708
1.775	94.104
1.780	94.499
1.785	94.937
1.790	95.565
1.795	95.595
1.800	94.421
1.805	94.969
1.810	95.426
1.815	95.789
1.820	96.119
1.825	96.437
1.830	96.732
1.835	97.021
1.840	97.339
1.845	97.664
1.850	98.023
1.855	98.456
1.860	99.219
1.865	99.445
1.870	96.360
1.875	97.430
1.880	98.096
1.885	98.546
1.890	98.956
1.895	99.334
1.900	99.713
1.905	100.116
1.910	100.657
1.915	101.261
1.920	99.239
1.925	99.564
1.930	100.154
1.935	100.622
1.940	100.977
1.945	101.284
1.950	101.584
1.955	101.860
1.960	102.106
1.965	102.362
1.970	102.615
1.975	102.866
1.980	103.121
1.985	103.370
1.990	103.627
1.995	103.882
2.000	104.132
2.005	104.409
2.010	104.734
2.015	104.948
2.020	105.131
2.025	105.468
2.030	105.859
2.035	106.457
2.040	106.494
2.045	105.431
2.050	105.963
2.055	106.398
2.060	106.773
2.065	107.161
2.070	107.710
2.075	107.158
2.080	107.160
2.085	107.563
2.090	107.909
2.095	108.196
2.100	108.465
2.105	108.723
2.110	108.956
2.115	109.221
2.120	109.505
2.125	109.780
2.130	110.080
2.135	110.406
2.140	110.784
2.145	111.239
2.150	111.799
2.155	112.780
2.160	113.854
2.165	115.084
2.170	115.655
2.175	116.794
2.180	117.702
2.185	118.613
2.190	119.869
2.195	119.063
2.200	116.429
2.205	117.716
2.210	118.769
2.215	119.984
2.220	119.192
2.225	117.041
2.230	118.054
2.235	118.795
2.240	119.444
2.245	119.913
2.250	120.474
2.255	121.401
2.260	121.785
2.265	120.038
2.270	117.910
2.275	119.002
2.280	119.623
2.285	120.211
2.290	120.599
2.295	120.965
2.300	121.326
2.305	121.670
2.310	121.975
2.315	122.355
2.320	122.507
2.325	122.802
2.330	123.214
2.335	123.634
2.340	124.203
2.345	124.012
2.350	123.445
2.355	124.021
2.360	124.753
2.365	125.237
2.370	124.239
2.375	124.923
2.380	125.753
2.385	126.668
2.390	125.875
2.395	126.334
2.400	123.408
2.405	124.443
2.410	125.057
2.415	125.573
2.420	125.978
2.425	126.518
2.430	126.658
2.435	127.004
2.440	127.390
2.445	127.898
2.450	128.221
2.455	129.147
2.460	129.484
2.465	128.514
2.470	131.598
2.475	133.035
2.480	133.844
2.485	134.311
2.490	134.756
2.495	135.063
2.500	135.470
2.505	135.732
2.510	136.045
2.515	136.343
2.520	136.571
2.525	136.850
2.530	137.182
2.535	137.435
2.540	137.752
2.545	138.032
2.550	138.344
2.555	138.643
2.560	138.943
2.565	139.380
2.570	139.487
2.575	139.782
2.580	140.175
2.585	140.560
2.590	140.944
2.595	141.402
2.600	141.851
2.605	142.366
2.610	143.028
2.615	143.821
2.620	144.786
2.625	146.572
2.630	147.459
2.635	148.333
2.640	148.791
2.645	148.897
2.650	147.798
2.655	149.489
2.660	151.620
2.665	151.615
2.670	152.579
2.675	153.675
2.680	154.834
2.685	155.814
2.690	154.188
2.695	154.852
2.700	155.559
2.705	156.160
2.710	156.650
2.715	157.076
2.720	157.527
2.725	157.968
2.730	158.411
2.735	158.863
2.740	159.418
2.745	159.810
2.750	160.452
2.755	161.278
2.760	162.433
2.765	164.371
2.770	165.539
2.775	167.541
2.780	167.175
2.785	166.041
2.790	167.880
2.795	169.119
2.800	170.149
2.805	170.916
2.810	171.611
2.815	172.214
2.820	172.703
2.825	173.234
2.830	173.644
2.835	174.000
2.840	174.426
2.845	174.890
2.850	175.236
2.855	175.690
2.860	176.100
2.865	176.618
2.870	177.223
2.875	178.206
2.880	178.612
2.885	177.682
2.890	174.721
2.895	175.998
2.900	176.727
2.905	177.334
2.910	177.904
2.915	178.340
2.920	178.847
2.925	179.292
2.930	179.826
2.935	180.257
2.940	180.735
2.945	181.423
2.950	182.009
2.955	183.109
2.960	184.440
2.965	185.633
2.970	188.029
2.975	188.085
2.980	189.790
2.985	192.532
2.990	194.202
2.995	195.625
3.000	196.586
3.005	195.160
3.010	195.217
3.015	192.586
3.020	195.262
3.025	192.664
3.030	195.755
3.035	197.501
3.040	199.322
3.045	198.000
3.050	196.781
3.055	198.408
3.060	199.357
3.065	200.117
3.070	200.926
3.075	201.182
3.080	201.685
3.085	202.263
3.090	202.472
3.095	203.253
3.100	203.702
3.105	204.063
3.110	204.709
3.115	205.322
3.120	205.797
3.125	206.913
3.130	208.006
3.135	207.554
3.140	206.185
3.145	207.747
3.150	209.550
3.155	211.726
3.160	213.400
3.165	214.270
3.170	212.221
3.175	209.323
3.180	210.695
3.185	208.936
3.190	210.775
3.195	211.849
3.200	212.491
3.205	213.216
3.210	214.313
3.215	213.338
3.220	214.272
3.225	215.376
3.230	216.356
3.235	218.155
3.240	219.096
3.245	221.024
3.250	220.922
3.255	221.322
3.260	222.151
3.265	222.227
3.270	223.213
3.275	223.979
3.280	223.403
3.285	224.363
3.290	224.229
3.295	224.647
3.300	224.736
3.305	225.243
3.310	226.386
3.315	226.260
3.320	227.418
3.325	226.676
3.330	228.486
3.335	227.242
3.340	224.301
3.345	221.553
3.350	224.005
3.355	224.861
3.360	225.600
3.365	225.784
3.370	228.433
3.375	226.273
3.380	227.637
3.385	228.277
3.390	228.305
3.395	229.169
3.400	227.976
3.405	228.466
3.410	230.375
3.415	229.560
3.420	229.662
3.425	228.270
3.430	229.447
3.435	227.499
3.440	225.004
3.445	224.781
3.450	224.688
3.455	224.876
3.460	225.101
3.465	226.952
3.470	229.729
3.475	232.766
3.480	233.965
3.485	231.742
3.490	233.393
3.495	233.904
3.500	231.958
3.505	232.268
3.510	235.384
3.515	233.806
3.520	234.607
3.525	234.810
3.530	234.111
3.535	236.938
3.540	237.861
3.545	239.820
3.550	239.740
3.555	240.063
3.560	237.823
3.565	237.876
3.570	236.258
3.575	238.001
3.580	237.139
3.585	238.643
3.590	238.588
3.595	240.437
3.600	240.216
3.605	237.922
3.610	239.881
3.615	238.665
3.620	236.239
3.625	237.844
3.630	239.060
3.635	240.020
3.640	242.373
3.645	242.401
3.650	244.601
3.655	241.840
3.660	239.932
3.665	240.254
3.670	238.245
3.675	240.359
3.680	243.088
3.685	242.787
3.690	242.677
3.695	242.801
3.700	244.085
3.705	244.908
3.710	245.017
3.715	246.158
3.720	246.573
3.725	246.566
3.730	246.995
3.735	244.819
3.740	246.206
3.745	248.216
3.750	248.185
3.755	248.425
3.760	249.817
3.765	250.559
3.770	249.727
3.775	250.382
3.780	252.290
3.785	252.961
3.790	255.453
3.795	255.370
3.800	258.384
3.805	258.487
3.810	259.560
3.815	261.871
3.820	261.903
3.825	264.204
3.830	265.333
3.835	264.592
3.840	262.458
3.845	261.901
3.850	263.733
3.855	264.060
3.860	264.844
3.865	262.479
3.870	263.416
3.875	264.361
3.880	265.649
3.885	265.987
3.890	266.335
3.895	267.771
3.900	269.008
3.905	267.857
3.910	268.309
3.915	266.249
3.920	269.143
3.925	270.062
3.930	271.831
3.935	269.607
3.940	270.572
3.945	271.521
3.950	272.805
3.955	272.767
3.960	271.328
3.965	271.725
3.970	274.536
3.975	275.117
3.980	274.956
3.985	273.203
3.990	271.645
3.995	270.132
4.000	271.357
4.005	269.473
4.010	270.038
4.015	269.131
4.020	269.628
4.025	270.698
4.030	270.969
4.035	273.020
4.040	271.928
4.045	270.536
4.050	273.242
4.055	273.430
4.060	270.449
4.065	273.302
4.070	274.725
4.075	272.824
4.080	273.976
4.085	273.148
4.090	271.242
4.095	272.370
4.100	272.422
4.105	270.733
4.110	270.002
4.115	271.198
4.120	272.706
4.125	273.478
4.130	276.556
4.135	278.771
4.140	278.726
4.145	281.598
4.150	280.644
4.155	277.985
4.160	279.973
4.165	278.492
4.170	280.496
4.175	282.973
4.180	284.558
4.185	285.460
4.190	287.864
4.195	288.293
4.200	288.532
4.205	288.237
4.210	285.256
4.215	285.767
4.220	284.901
4.225	287.128
4.230	284.077
4.235	281.263
4.240	282.322
4.245	283.868
4.250	281.826
4.255	281.444
4.260	280.031
4.265	282.817
4.270	282.479
4.275	283.420
4.280	280.961
4.285	283.277
4.290	286.297
4.295	284.825
4.300	286.566
4.305	284.991
4.310	283.093
4.315	282.803
4.320	284.631
4.325	283.243
4.330	282.464
4.335	280.125
4.340	278.097
4.345	280.823
4.350	283.194
4.355	285.730
4.360	287.512
4.365	288.936
4.370	289.341
4.375	292.287
4.380	294.351
4.385	294.735
4.390	296.293
4.395	293.718
4.400	291.980
4.405	290.663
4.410	289.225
4.415	291.313
4.420	289.393
4.425	287.553
4.430	285.272
4.435	284.772
4.440	287.420
4.445	289.205
4.450	288.602
4.455	286.708
4.460	286.636
4.465	288.350
4.470	288.555
4.475	288.310
4.480	286.289
4.485	284.454
4.490	285.935
4.495	284.810
4.500	284.934
4.505	282.849
4.510	280.772
4.515	283.879
4.520	285.901
4.525	285.889
4.530	284.807
4.535	287.150
4.540	287.748
4.545	286.417
4.550	283.611
4.555	281.588
4.560	279.717
4.565	279.168
4.570	279.491
4.575	279.233
4.580	277.319
4.585	280.304
4.590	278.437
4.595	276.409
4.600	278.803
4.605	279.602
4.610	278.023
4.615	279.503
4.620	276.439
4.625	278.209
4.630	278.090
4.635	279.246
4.640	279.752
4.645	278.743
4.650	280.551
4.655	282.828
4.660	285.789
4.665	282.747
4.670	284.100
4.675	286.748
4.680	283.775
4.685	280.831
4.690	279.410
4.695	280.758
4.700	282.240
4.705	284.228
4.710	282.621
4.715	282.904
4.720	279.974
4.725	281.707
4.730	279.913
4.735	277.607
4.740	276.010
4.745	276.333
4.750	278.274
4.755	277.261
4.760	276.718
4.765	276.318
4.770	274.988
4.775	273.556
4.780	270.541
4.785	268.521
4.790	270.777
4.795	267.837
4.800	266.834
4.805	265.210
4.810	265.740
4.815	268.861
4.820	268.740
4.825	268.452
4.830	269.219
4.835	270.587
4.840	271.285
4.845	268.679
4.850	268.775
4.855	267.647
4.860	268.296
4.865	270.862
4.870	272.635
4.875	273.223
4.880	270.295
4.885	268.086
4.890	270.521
4.895	268.150
4.900	266.235
4.905	266.683
4.910	268.666
4.915	268.331
4.920	268.985
4.925	266.044
4.930	268.178
4.935	268.541
4.940	265.868
4.945	262.800
4.950	260.591
4.955	261.452
4.960	260.372
4.965	260.592
4.970	259.136
4.975	258.669
4.980	257.019
4.985	254.128
4.990	251.560
4.995	253.338
5.000	252.023
5.005	250.966
5.010	248.221
5.015	246.971
5.020	244.800
5.025	244.255
5.030	243.150
5.035	240.742
5.040	240.569
5.045	239.753
5.050	240.936
5.055	241.892
5.060	243.199
5.065	246.021
5.070	246.097
5.075	247.937
5.080	245.483
5.085	242.593
5.090	241.881
5.095	241.492
5.100	244.056
5.105	244.002
5.110	242.867
5.115	242.585
5.120	241.904
5.125	238.912
5.130	241.731
5.135	244.074
5.140	244.189
5.145	243.606
5.150	240.796
5.155	238.539
5.160	239.783
5.165	239.780
5.170	238.564
5.175	239.495
5.180	240.142
5.185	241.107
5.190	239.650
5.195	239.010
5.200	239.891
5.205	242.905
5.210	244.101
5.215	242.110
5.220	241.321
5.225	243.563
5.230	244.397
5.235	243.816
5.240	243.430
5.245	245.337
5.250	242.896
5.255	245.212
5.260	245.222
5.265	245.820
5.270	242.944
5.275	243.419
5.280	245.332
5.285	243.261
5.290	244.197
5.295	245.054
5.300	244.375
5.305	242.751
5.310	242.161
5.315	241.071
5.320	243.583
5.325	246.322
5.330	244.871
5.335	242.987
5.340	244.614
5.345	245.630
5.350	245.432
5.355	244.920
5.360	246.534
5.365	247.940
5.370	246.687
5.375	248.402
5.380	245.537
5.385	244.959
5.390	247.587
5.395	248.473
5.400	248.553
5.405	248.753
5.410	248.374
5.415	249.064
5.420	248.243
5.425	248.772
5.430	248.385
5.435	247.388
5.440	244.284
5.445	246.160
5.450	246.702
5.455	246.934
5.460	245.841
5.465	243.060
5.470	245.256
5.475	247.374
5.480	244.466
5.485	241.442
5.490	244.232
5.495	243.336
5.500	246.250
5.505	247.231
5.510	248.152
5.515	246.204
5.520	243.096
5.525	242.812
5.530	241.219
5.535	238.395
5.540	241.107
5.545	240.568
5.550	242.561
5.555	242.104
5.560	244.123
5.565	244.823
5.570	247.730
5.575	246.375
5.580	246.475
5.585	248.479
5.590	250.278
5.595	252.420
5.600	252.468
5.605	252.914
5.610	250.189
5.615	252.705
5.620	251.863
5.625	252.749
5.630	255.027
5.635	256.066
5.640	257.392
5.645	257.154
5.650	257.168
5.655	257.255
5.660	256.010
5.665	254.503
5.670	251.515
5.675	248.387
5.680	245.580
5.685	247.561
5.690	245.223
5.695	243.964
5.700	244.221
5.705	245.392
5.710	246.589
5.715	248.427
5.720	249.994
5.725	247.983
5.730	248.254
5.735	249.813
5.740	250.781
5.745	251.876
5.750	254.084
5.755	256.897
5.760	257.410
5.765	258.648
5.770	256.666
5.775	255.938
5.780	257.447
5.785	260.079
5.790	261.629
5.795	260.503
5.800	263.283
5.805	265.264
5.810	266.865
5.815	266.108
5.820	267.227
5.825	264.104
5.830	265.753
5.835	263.082
5.840	260.362
5.845	257.831
5.850	257.688
5.855	259.171
5.860	260.230
5.865	262.075
5.870	261.118
5.875	259.253
5.880	261.211
5.885	263.362
5.890	265.247
5.895	267.197
5.900	267.186
5.905	269.399
5.910	266.883
5.915	267.018
5.920	264.026
5.925	263.642
5.930	266.513
5.935	265.623
5.940	266.129
5.945	265.804
5.950	267.400
5.955	265.943
5.960	268.173
5.965	268.942
5.970	267.310
5.975	269.486
5.980	269.120
5.985	271.453
5.990	274.091
5.995	274.877
6.000	273.743
6.005	276.198
6.010	273.934
6.015	275.994
6.020	275.063
6.025	273.509
6.030	275.958
6.035	272.981
6.040	272.632
6.045	274.506
6.050	272.505
6.055	269.598
6.060	266.464
6.065	267.394
6.070	270.047
6.075	268.682
6.080	270.376
6.085	268.164
6.090	266.638
6.095	265.551
6.100	263.408
6.105	264.102
6.110	265.001
6.115	267.016
6.120	270.052
6.125	269.714
6.130	269.147
6.135	271.645
6.140	271.002
6.145	268.582
6.150	268.595
6.155	266.251
6.160	263.164
6.165	266.156
6.170	264.544
6.175	264.991
6.180	265.457
6.185	268.444
6.190	269.669
6.195	267.440
6.200	269.182
6.205	266.396
6.210	264.953
6.215	265.412
6.220	264.443
6.225	263.666
6.230	266.802
6.235	267.911
6.240	270.986
6.245	273.816
6.250	272.960
6.255	275.913
6.260	276.171
6.265	274.800
6.270	274.932
6.275	275.130
6.280	275.692
6.285	276.886
6.290	278.505
6.295	275.924
6.300	275.518
6.305	275.357
6.310	277.271
6.315	277.678
6.320	277.619
6.325	280.334
6.330	282.255
6.335	280.437
6.340	282.506
6.345	285.014
6.350	286.359
6.355	286.042
6.360	282.993
6.365	285.905
6.370	288.199
6.375	288.631
6.380	285.986
6.385	287.549
6.390	285.378
6.395	287.615
6.400	284.917
6.405	281.983
6.410	285.011
6.415	282.356
6.420	282.687
6.425	284.778
6.430	285.441
6.435	283.343
6.440	280.461
6.445	281.804
6.450	284.229
6.455	283.759
6.460	285.965
6.465	283.593
6.470	286.413
6.475	285.332
6.480	283.370
6.485	285.606
6.490	286.028
6.495	288.191
6.500	291.117
6.505	288.358
6.510	291.499
6.515	293.330
6.520	296.273
6.525	298.857
6.530	297.184
6.535	300.013
6.540	300.351
6.545	298.812
6.550	299.893
6.555	302.519
6.560	304.275
6.565	303.229
6.570	304.994
6.575	304.880
6.580	304.606
6.585	302.920
6.590	301.563
6.595	301.137
6.600	300.888
6.605	297.799
6.610	299.174
6.615	301.462
6.620	299.441
6.625	301.083
6.630	302.392
6.635	304.644
6.640	305.496
6.645	308.042
6.650	310.672
6.655	311.545
6.660	309.559
6.665	307.673
6.670	306.478
6.675	305.746
6.680	302.824
6.685	301.660
6.690	302.942
6.695	302.609
6.700	303.227
6.705	302.866
6.710	301.854
6.715	301.957
6.720	301.323
6.725	302.825
6.730	300.760
6.735	300.526
6.740	301.484
6.745	299.637
6.750	298.369
6.755	297.864
6.760	296.301
6.765	298.716
6.770	300.816
6.775	299.474
6.780	298.453
6.785	298.632
6.790	301.482
6.795	301.181
6.800	298.791
6.805	301.335
6.810	300.351
6.815	302.486
6.820	300.916
6.825	300.258
6.830	298.259
6.835	299.134
6.840	297.481
6.845	294.975
6.850	297.767
6.855	296.623
6.860	299.366
6.865	300.389
6.870	299.470
6.875	298.222
6.880	297.514
6.885	295.507
6.890	298.057
6.895	298.666
6.900	299.288
6.905	296.943
6.910	300.051
6.915	299.920
6.920	298.245
6.925	297.304
6.930	299.886
6.935	297.141
6.940	297.325
6.945	297.778
6.950	296.825
6.955	298.441
6.960	297.324
6.965	300.338
6.970	300.212
6.975	301.547
6.980	303.390
6.985	301.731
6.990	300.073
6.995	302.173
7.000	300.882
7.005	301.225
7.010	302.693
7.015	300.257
7.020	298.871
7.025	297.748
7.030	295.997
7.035	297.251
7.040	296.550
7.045	294.163
7.050	294.563
7.055	297.488
7.060	300.046
7.065	301.314
7.070	302.963
7.075	304.589
7.080	301.643
7.085	300.894
7.090	301.330
7.095	300.924
7.100	300.460
7.105	302.405
7.110	299.971
7.115	302.804
7.120	302.912
7.125	305.305
7.130	305.086
7.135	305.099
7.140	303.564
7.145	304.500
7.150	304.132
7.155	307.173
7.160	304.405
7.165	302.116
7.170	299.974
7.175	302.592
7.180	301.810
7.185	304.759
7.190	303.413
7.195	301.002
7.200	302.258
7.205	300.020
7.210	298.677
7.215	301.386
7.220	302.868
7.225	301.129
7.230	303.522
7.235	306.167
7.240	308.376
7.245	310.765
7.250	311.194
7.255	311.103
7.260	309.519
7.265	306.521
7.270	306.400
7.275	308.595
7.280	308.561
7.285	310.775
7.290	313.418
7.295	315.415
7.300	317.085
7.305	316.731
7.310	315.813
7.315	318.004
7.320	316.671
7.325	316.647
7.330	313.861
7.335	316.004
7.340	318.567
7.345	320.978
7.350	320.576
7.355	318.636
7.360	317.294
7.365	314.557
7.370	315.147
7.375	317.462
7.380	314.458
7.385	316.000
7.390	318.816
7.395	317.315
7.400	318.186
7.405	316.618
7.410	315.596
7.415	315.440
7.420	315.279
7.425	314.215
7.430	313.432
7.435	311.540
7.440	313.337
7.445	310.658
7.450	312.891
7.455	315.564
7.460	314.550
7.465	316.178
7.470	315.310
7.475	317.943
7.480	317.687
7.485	316.273
7.490	314.247
7.495	317.280
7.500	314.359
7.505	316.131
7.510	313.467
7.515	316.526
7.520	317.281
7.525	318.345
7.530	315.980
7.535	319.107
7.540	318.424
7.545	319.250
7.550	318.268
7.555	320.698
7.560	317.644
7.565	318.372
7.570	317.870
7.575	316.005
7.580	313.610
7.585	313.209
7.590	311.162
7.595	312.280
7.600	313.894
7.605	310.826
7.610	312.423
7.615	312.973
7.620	313.096
7.625	313.463
7.630	315.465
7.635	317.405
7.640	314.936
7.645	315.286
7.650	314.906
7.655	313.972
7.660	315.517
7.665	314.528
7.670	314.505
7.675	313.917
7.680	315.580
7.685	315.073
7.690	316.103
7.695	319.097
7.700	319.873
7.705	317.172
7.710	319.682
7.715	319.358
7.720	317.814
7.725	317.617
7.730	318.362
7.735	319.734
7.740	319.900
7.745	322.542
7.750	324.786
7.755	322.478
7.760	322.972
7.765	325.129
7.770	323.911
7.775	326.129
7.780	325.018
7.785	323.053
7.790	322.615
7.795	320.447
7.800	322.402
7.805	320.296
7.810	317.507
7.815	319.241
7.820	316.110
7.825	316.411
7.830	315.160
7.835	312.714
7.840	315.703
7.845	313.747
7.850	316.195
7.855	318.529
7.860	317.579
7.865	317.074
7.870	316.861
7.875	318.556
7.880	320.855
7.885	318.246
7.890	321.026
7.895	322.903
7.900	321.116
7.905	321.945
7.910	322.673
7.915	324.268
7.920	326.289
7.925	325.063
7.930	322.248
7.935	324.662
7.940	327.340
7.945	329.092
7.950	331.477
7.955	334.043
7.960	333.643
7.965	333.252
7.970	330.651
7.975	331.101
7.980	330.560
7.985	331.283
7.990	331.993
7.995	333.875
8.000	332.891
8.005	335.931
8.010	335.967
8.015	337.367
8.020	335.737
8.025	334.468
8.030	332.710
8.035	330.670
8.040	333.207
8.045	335.191
8.050	333.613
8.055	334.563
8.060	336.758
8.065	334.166
8.070	333.939
8.075	333.972
8.080	331.674
8.085	332.438
8.090	334.640
8.095	337.708
8.100	336.558
8.105	339.322
8.110	337.425
8.115	337.968
8.120	338.857
8.125	338.336
8.130	338.879
8.135	338.709
8.140	338.839
8.145	336.221
8.150	333.928
8.155	334.334
8.160	332.329
8.165	330.037
8.170	327.087
8.175	329.406
8.180	326.379
8.185	327.728
8.190	327.215
8.194	327.476
8.199	327.628
8.204	330.465
8.209	332.556
8.214	335.100
8.219	332.602
8.224	335.516
8.229	333.753
8.234	331.864
8.239	329.281
8.244	329.943
8.249	326.896
8.254	326.200
8.259	328.710
8.264	328.261
8.269	330.184
8.274	330.713
8.279	329.271
8.284	328.823
8.289	330.028
8.294	328.782
8.299	330.902
8.304	329.606
8.309	331.750
8.314	332.119
8.319	330.862
8.324	331.915
8.329	333.576
8.334	333.489
8.339	334.307
8.344	333.892
8.349	334.199
8.354	331.842
8.359	332.425
8.364	329.366
8.369	326.288
8.374	327.877
8.379	328.910
8.384	331.123
8.389	332.141
8.394	330.470
8.399	331.789
8.404	332.222
8.409	333.363
8.414	332.486
8.419	335.121
8.424	336.318
8.429	337.157
8.434	334.921
8.439	334.180
8.444	335.715
8.449	333.555
8.454	334.539
8.459	333.051
8.464	334.092
8.469	336.094
8.474	336.660
8.479	338.931
8.484	335.966
8.489	336.364
8.494	337.166
8.499	339.902
8.504	342.181
8.509	342.733
8.514	340.940
8.519	340.988
8.524	341.358
8.529	338.360
8.534	340.815
8.539	340.448
8.544	340.613
8.549	341.770
8.554	339.799
8.559	337.310
8.564	335.319
8.569	334.142
8.574	331.727
8.579	330.538
8.584	331.522
8.589	331.258
8.594	331.844
8.599	330.409
8.604	328.661
8.609	329.974
8.614	327.451
8.619	325.009
8.624	322.868
8.629	325.417
8.634	327.017
8.639	327.739
8.644	330.805
8.649	331.491
8.654	330.927
8.659	330.169
8.664	332.115
8.669	333.444
8.674	330.914
8.679	328.338
8.684	325.476
8.689	328.048
8.694	330.410
8.699	328.905
8.704	328.530
8.709	326.857
8.714	325.893
8.719	327.931
8.724	326.459
8.729	324.323
8.734	322.115
8.739	324.768
8.744	326.064
8.749	326.368
8.754	325.646
8.759	324.741
8.764	324.550
8.769	321.839
8.774	323.090
8.779	320.804
8.784	319.018
8.789	318.936
8.794	319.583
8.799	318.598
8.804	317.162
8.809	314.991
8.814	312.108
8.819	314.189
8.824	316.782
8.829	319.359
8.834	321.124
8.839	323.821
8.844	326.851
8.849	329.395
8.854	327.866
8.859	328.550
8.864	330.967
8.869	333.939
8.874	332.699
8.879	329.637
8.884	329.546
8.889	329.049
8.894	331.362
8.899	329.521
8.904	331.936
8.909	331.318
8.914	332.218
8.919	331.920
8.924	329.337
8.929	329.895
8.934	329.545
8.939	332.099
8.944	329.125
8.949	332.263
8.954	329.283
8.959	331.934
8.964	332.011
8.969	332.450
8.974	334.268
8.979	332.867
8.984	334.059
8.989	334.796
8.994	337.301
8.999	336.265
9.004	333.515
9.009	336.407
9.014	339.002
9.019	335.916
9.024	336.509
9.029	338.845
9.034	338.486
9.039	335.785
9.044	333.344
9.049	335.663
9.054	336.884
9.059	336.986
9.064	338.174
9.069	339.690
9.074	337.747
9.079	340.205
9.084	342.946
9.089	343.253
9.094	341.552
9.099	339.555
9.104	342.325
9.109	343.308
9.114	342.633
9.119	342.752
9.124	343.225
9.129	340.599
9.134	343.087
9.139	343.830
9.144	345.369
9.149	344.043
9.154	343.896
9.159	344.065
9.164	344.021
9.169	346.701
9.174	346.350
9.179	345.006
9.184	344.473
9.189	346.392
9.194	344.236
9.199	343.717
9.204	345.063
9.209	344.300
9.214	341.578
9.219	339.493
9.224	341.209
9.229	338.679
9.234	337.834
9.239	339.270
9.244	339.920
9.249	342.307
9.254	340.610
9.259	337.807
9.264	339.805
9.269	340.310
9.274	337.317
9.279	339.260
9.284	340.412
9.289	340.571
9.294	339.800
9.299	340.925
9.304	339.909
9.309	341.537
9.314	342.240
9.319	342.851
9.324	342.393
9.329	342.201
9.334	340.723
9.339	339.433
9.344	337.853
9.349	337.629
9.354	339.887
9.359	339.752
9.364	342.703
9.369	342.576
9.374	339.970
9.379	340.553
9.384	339.320
9.389	341.368
9.394	344.396
9.399	342.413
9.404	344.539
9.409	341.911
9.414	340.630
9.419	342.209
9.424	341.389
9.429	339.313
9.434	337.797
9.439	337.885
9.444	337.783
9.449	336.405
9.454	333.797
9.459	335.433
9.464	338.356
9.469	340.951
9.474	339.543
9.479	342.635
9.484	340.846
9.489	338.685
9.494	340.858
9.499	338.635
9.504	336.742
9.509	336.250
9.514	333.359
9.519	334.216
9.524	333.809
9.529	334.873
9.534	332.503
9.539	333.325
9.544	333.761
9.549	334.574
9.554	336.218
9.559	333.914
9.564	335.954
9.569	335.358
9.574	337.154
9.579	334.937
9.584	336.577
9.589	333.623
9.594	334.423
9.599	333.330
9.604	331.304
9.609	334.174
9.614	333.860
9.619	331.497
9.624	330.609
9.629	329.008
9.634	331.615
9.639	331.810
9.644	329.843
9.649	327.986
9.654	329.040
9.659	331.961
9.664	334.940
9.669	337.409
9.674	339.335
9.679	336.538
9.684	334.190
9.689	331.305
9.694	329.103
9.699	326.145
9.704	328.802
9.709	327.658
9.714	325.587
9.719	323.519
9.724	321.086
9.729	318.751
9.734	315.840
9.739	317.150
9.744	314.275
9.749	313.882
9.754	315.735
9.759	315.711
9.764	315.579
9.769	317.337
9.774	315.039
9.779	314.766
9.784	317.203
9.789	317.396
9.794	315.476
9.799	313.438
9.804	314.390
9.809	313.558
9.814	311.562
9.819	311.007
9.824	313.028
9.829	315.557
9.834	317.689
9.839	316.772
9.844	319.811
9.849	322.792
9.854	323.837
9.859	325.313
9.864	327.849
9.869	326.092
9.874	324.399
9.879	326.209
9.884	324.955
9.889	324.424
9.894	326.816
9.899	329.896
9.904	327.698
9.909	326.645
9.914	327.821
9.919	327.213
9.924	326.469
9.929	328.200
9.934	330.839
9.939	333.489
9.944	333.332
9.949	331.451
9.954	328.933
9.959	328.771
9.964	329.306
9.969	331.582
9.974	334.017
9.979	335.592
9.984	337.408
9.989	340.056
9.994	337.201
[truncated: 1 more rows]
