# Supplementary material for: Chemometric Analysis of a Ternary Mixture of Caffeine, Quinic Acid, and Nicotinic Acid by Terahertz Spectroscopy
Source: ACS Omega. 2022 Sep 27;7(40):35783–91. doi: 10.1021/acsomega.2c03808 (PMC9558605; doi:10.1021/acsomega.2c03808)
Supplement: Supplementary file 2 — ao2c03808_si_002.zip [file ao2c03808_si_002.zip › data_and_codes/extended_data/id0-48_run001/fdp-2-8.csv]

0.000	-0.000
0.005	0.484
0.010	0.343
0.015	-0.421
0.020	-0.070
0.025	0.527
0.030	0.258
0.035	-0.458
0.040	-0.025
0.045	0.656
0.050	3.221
0.055	1.855
0.060	1.128
0.065	3.589
0.070	3.808
0.075	4.903
0.080	4.855
0.085	7.845
0.090	8.198
0.095	9.303
0.100	10.294
0.105	11.341
0.110	10.703
0.115	10.825
0.120	11.462
0.125	12.316
0.130	13.480
0.135	13.754
0.140	13.288
0.145	13.310
0.150	13.241
0.155	13.272
0.160	13.215
0.165	13.442
0.170	13.845
0.175	14.141
0.180	14.232
0.185	14.529
0.190	14.873
0.195	14.935
0.200	15.136
0.205	15.396
0.210	15.516
0.215	15.687
0.220	15.886
0.225	16.301
0.230	16.385
0.235	16.290
0.240	16.464
0.245	16.816
0.250	16.859
0.255	17.122
0.260	17.370
0.265	17.610
0.270	17.877
0.275	17.834
0.280	18.026
0.285	18.275
0.290	18.438
0.295	18.560
0.300	18.941
0.305	18.975
0.310	19.036
0.315	19.199
0.320	19.426
0.325	19.681
0.330	19.791
0.335	19.930
0.340	20.115
0.345	20.372
0.350	20.448
0.355	20.676
0.360	20.859
0.365	21.021
0.370	21.127
0.375	21.298
0.380	21.444
0.385	21.648
0.390	21.841
0.395	22.021
0.400	22.224
0.405	22.335
0.410	22.462
0.415	22.630
0.420	22.866
0.425	22.989
0.430	23.168
0.435	23.397
0.440	23.541
0.445	23.591
0.450	23.786
0.455	24.008
0.460	24.145
0.465	24.317
0.470	24.436
0.475	24.643
0.480	24.829
0.485	24.963
0.490	25.114
0.495	25.340
0.500	25.503
0.505	25.626
0.510	25.810
0.515	26.053
0.520	26.254
0.525	26.371
0.530	26.570
0.535	26.782
0.540	27.033
0.545	27.278
0.550	27.653
0.555	26.874
0.560	26.985
0.565	27.271
0.570	27.546
0.575	27.764
0.580	27.938
0.585	28.095
0.590	28.314
0.595	28.514
0.600	28.692
0.605	28.866
0.610	29.034
0.615	29.233
0.620	29.357
0.625	29.522
0.630	29.727
0.635	29.932
0.640	30.057
0.645	30.235
0.650	30.440
0.655	30.581
0.660	30.756
0.665	30.918
0.670	31.085
0.675	31.245
0.680	31.400
0.685	31.549
0.690	31.748
0.695	31.877
0.700	32.041
0.705	32.250
0.710	32.399
0.715	32.563
0.720	32.757
0.725	32.940
0.730	33.129
0.735	33.318
0.740	33.551
0.745	33.900
0.750	33.457
0.755	33.507
0.760	33.810
0.765	34.019
0.770	34.197
0.775	34.392
0.780	34.582
0.785	34.756
0.790	34.899
0.795	35.055
0.800	35.265
0.805	35.400
0.810	35.538
0.815	35.724
0.820	35.891
0.825	36.032
0.830	36.192
0.835	36.348
0.840	36.533
0.845	36.707
0.850	36.827
0.855	37.010
0.860	37.212
0.865	37.348
0.870	37.522
0.875	37.704
0.880	37.876
0.885	38.030
0.890	38.197
0.895	38.376
0.900	38.556
0.905	38.681
0.910	38.869
0.915	39.036
0.920	39.170
0.925	39.320
0.930	39.514
0.935	39.692
0.940	39.832
0.945	39.990
0.950	40.167
0.955	40.371
0.960	40.517
0.965	40.725
0.970	40.917
0.975	41.114
0.980	41.375
0.985	41.334
0.990	41.266
0.995	41.508
1.000	41.703
1.005	41.914
1.010	42.149
1.015	42.287
1.020	42.463
1.025	42.694
1.030	42.858
1.035	43.006
1.040	43.208
1.045	43.395
1.050	43.578
1.055	43.783
1.060	43.990
1.065	44.240
1.070	44.476
1.075	44.749
1.080	45.122
1.085	45.622
1.090	46.410
1.095	46.470
1.100	43.642
1.105	44.597
1.110	44.993
1.115	44.540
1.120	45.002
1.125	45.410
1.130	45.759
1.135	46.108
1.140	46.469
1.145	46.939
1.150	47.302
1.155	47.839
1.160	47.641
1.165	44.609
1.170	45.566
1.175	46.162
1.180	46.604
1.185	46.929
1.190	47.269
1.195	47.638
1.200	48.055
1.205	48.163
1.210	47.452
1.215	47.888
1.220	48.346
1.225	48.710
1.230	47.958
1.235	48.320
1.240	48.599
1.245	48.850
1.250	49.152
1.255	49.296
1.260	49.499
1.265	49.744
1.270	49.915
1.275	50.060
1.280	50.252
1.285	50.426
1.290	50.627
1.295	50.782
1.300	50.927
1.305	51.177
1.310	51.361
1.315	51.546
1.320	51.673
1.325	51.835
1.330	52.002
1.335	52.190
1.340	52.406
1.345	52.613
1.350	52.778
1.355	52.930
1.360	53.186
1.365	53.363
1.370	53.528
1.375	53.752
1.380	53.992
1.385	54.175
1.390	54.450
1.395	54.773
1.400	55.228
1.405	55.930
1.410	56.841
1.415	59.753
1.420	60.376
1.425	60.793
1.430	61.130
1.435	61.420
1.440	61.612
1.445	61.835
1.450	62.056
1.455	62.269
1.460	62.472
1.465	62.647
1.470	62.865
1.475	63.061
1.480	63.212
1.485	63.407
1.490	63.608
1.495	63.766
1.500	63.930
1.505	64.134
1.510	64.305
1.515	64.484
1.520	64.663
1.525	64.851
1.530	65.072
1.535	65.242
1.540	65.420
1.545	65.629
1.550	65.811
1.555	66.000
1.560	66.232
1.565	66.452
1.570	66.654
1.575	66.885
1.580	67.133
1.585	67.410
1.590	67.710
1.595	68.179
1.600	68.472
1.605	67.259
1.610	67.707
1.615	68.138
1.620	68.524
1.625	68.844
1.630	69.209
1.635	69.609
1.640	70.085
1.645	70.656
1.650	71.528
1.655	72.670
1.660	73.216
1.665	73.407
1.670	74.008
1.675	71.760
1.680	73.454
1.685	74.516
1.690	75.352
1.695	76.078
1.700	76.858
1.705	77.955
1.710	79.279
1.715	80.692
1.720	77.761
1.725	80.272
1.730	81.313
1.735	81.985
1.740	82.515
1.745	82.958
1.750	83.354
1.755	83.780
1.760	84.081
1.765	83.768
1.770	84.118
1.775	84.466
1.780	84.810
1.785	85.195
1.790	85.772
1.795	85.786
1.800	84.494
1.805	84.994
1.810	85.402
1.815	85.712
1.820	85.983
1.825	86.258
1.830	86.499
1.835	86.738
1.840	87.005
1.845	87.287
1.850	87.596
1.855	87.988
1.860	88.691
1.865	88.901
1.870	91.981
1.875	93.038
1.880	93.668
1.885	94.070
1.890	94.429
1.895	94.755
1.900	95.078
1.905	95.431
1.910	95.907
1.915	96.467
1.920	94.733
1.925	94.654
1.930	95.198
1.935	95.611
1.940	95.920
1.945	96.174
1.950	96.416
1.955	96.642
1.960	96.844
1.965	97.051
1.970	97.254
1.975	97.460
1.980	97.661
1.985	97.856
1.990	98.064
1.995	98.266
2.000	98.462
2.005	98.688
2.010	98.943
2.015	99.112
2.020	99.231
2.025	99.507
2.030	99.834
2.035	100.365
2.040	100.397
2.045	99.276
2.050	99.743
2.055	100.120
2.060	100.441
2.065	100.777
2.070	101.279
2.075	100.773
2.080	100.680
2.085	101.037
2.090	101.341
2.095	101.609
2.100	101.860
2.105	102.104
2.110	102.344
2.115	102.601
2.120	102.865
2.125	103.110
2.130	103.393
2.135	103.700
2.140	104.035
2.145	104.421
2.150	104.911
2.155	105.752
2.160	106.666
2.165	105.397
2.170	102.258
2.175	103.463
2.180	104.310
2.185	105.137
2.190	106.264
2.195	106.224
2.200	108.841
2.205	110.377
2.210	111.443
2.215	112.668
2.220	112.741
2.225	114.920
2.230	116.717
2.235	117.599
2.240	118.295
2.245	118.819
2.250	119.448
2.255	120.417
2.260	121.309
2.265	119.044
2.270	116.358
2.275	117.695
2.280	118.476
2.285	119.033
2.290	119.476
2.295	119.844
2.300	120.185
2.305	120.499
2.310	120.800
2.315	121.190
2.320	121.283
2.325	121.568
2.330	121.911
2.335	122.299
2.340	122.957
2.345	122.940
2.350	121.871
2.355	122.504
2.360	123.267
2.365	123.866
2.370	122.508
2.375	123.220
2.380	124.073
2.385	125.190
2.390	126.574
2.395	125.082
2.400	127.684
2.405	128.646
2.410	129.290
2.415	129.801
2.420	130.211
2.425	130.721
2.430	130.817
2.435	131.118
2.440	131.538
2.445	132.031
2.450	132.408
2.455	133.397
2.460	134.258
2.465	132.501
2.470	129.444
2.475	130.599
2.480	131.307
2.485	131.815
2.490	132.220
2.495	132.567
2.500	132.871
2.505	133.161
2.510	133.413
2.515	133.671
2.520	133.909
2.525	134.158
2.530	134.418
2.535	134.650
2.540	134.901
2.545	135.162
2.550	135.392
2.555	135.655
2.560	135.926
2.565	136.304
2.570	136.376
2.575	136.630
2.580	136.949
2.585	137.294
2.590	137.653
2.595	138.047
2.600	138.457
2.605	138.932
2.610	139.511
2.615	140.225
2.620	141.186
2.625	142.612
2.630	143.534
2.635	143.478
2.640	143.231
2.645	144.676
2.650	142.955
2.655	145.363
2.660	147.534
2.665	148.086
2.670	148.294
2.675	149.265
2.680	150.308
2.685	151.172
2.690	149.503
2.695	150.208
2.700	150.859
2.705	151.366
2.710	151.816
2.715	152.215
2.720	152.627
2.725	153.048
2.730	153.446
2.735	153.872
2.740	154.366
2.745	154.856
2.750	155.434
2.755	156.246
2.760	157.557
2.765	159.091
2.770	159.943
2.775	160.007
2.780	156.995
2.785	154.244
2.790	156.239
2.795	157.575
2.800	158.560
2.805	159.306
2.810	159.904
2.815	160.415
2.820	160.870
2.825	161.271
2.830	161.641
2.835	162.004
2.840	162.368
2.845	162.696
2.850	163.049
2.855	163.393
2.860	163.797
2.865	164.225
2.870	164.752
2.875	165.793
2.880	166.444
2.885	165.015
2.890	161.958
2.895	163.207
2.900	163.939
2.905	164.517
2.910	165.026
2.915	165.450
2.920	165.897
2.925	166.315
2.930	166.770
2.935	167.198
2.940	167.701
2.945	168.200
2.950	168.941
2.955	169.917
2.960	171.362
2.965	172.407
2.970	174.143
2.975	173.757
2.980	176.596
2.985	178.929
2.990	180.478
2.995	182.127
3.000	183.920
3.005	185.667
3.010	187.921
3.015	189.022
3.020	188.177
3.025	185.494
3.030	187.833
3.035	189.834
3.040	191.442
3.045	192.448
3.050	189.329
3.055	190.771
3.060	191.635
3.065	192.317
3.070	192.909
3.075	193.485
3.080	193.876
3.085	194.317
3.090	194.743
3.095	195.126
3.100	195.513
3.105	195.991
3.110	196.461
3.115	197.078
3.120	197.924
3.125	198.812
3.130	199.614
3.135	198.525
3.140	197.042
3.145	199.812
3.150	201.566
3.155	203.102
3.160	204.784
3.165	205.234
3.170	203.071
3.175	199.974
3.180	201.961
3.185	201.561
3.190	202.006
3.195	202.877
3.200	203.487
3.205	204.088
3.210	204.928
3.215	204.421
3.220	204.798
3.225	205.757
3.230	206.330
3.235	208.653
3.240	210.625
3.245	211.317
3.250	211.866
3.255	212.253
3.260	212.556
3.265	212.849
3.270	213.258
3.275	213.472
3.280	213.745
3.285	214.034
3.290	214.304
3.295	214.523
3.300	214.909
3.305	215.214
3.310	215.583
3.315	216.049
3.320	216.684
3.325	217.600
3.330	218.026
3.335	217.674
3.340	217.741
3.345	219.323
3.350	220.430
3.355	221.158
3.360	221.583
3.365	222.048
3.370	222.393
3.375	222.669
3.380	223.035
3.385	223.355
3.390	223.583
3.395	223.785
3.400	223.998
3.405	224.210
3.410	224.408
3.415	224.669
3.420	224.905
3.425	225.117
3.430	225.467
3.435	225.529
3.440	225.705
3.445	225.907
3.450	226.208
3.455	226.452
3.460	226.691
3.465	227.045
3.470	227.166
3.475	227.300
3.480	227.712
3.485	227.949
3.490	228.195
3.495	228.941
3.500	228.269
3.505	228.429
3.510	228.804
3.515	228.929
3.520	229.399
3.525	229.588
3.530	230.091
3.535	230.879
3.540	231.890
3.545	235.016
3.550	235.865
3.555	236.415
3.560	236.931
3.565	237.502
3.570	237.849
3.575	238.367
3.580	238.899
3.585	239.333
3.590	240.504
3.595	241.247
3.600	242.623
3.605	245.744
3.610	243.647
3.615	245.190
3.620	244.094
3.625	245.215
3.630	245.987
3.635	247.181
3.640	248.943
3.645	250.414
3.650	249.220
3.655	251.769
3.660	252.994
3.665	254.390
3.670	257.211
3.675	259.347
3.680	261.197
3.685	261.712
3.690	262.843
3.695	262.440
3.700	263.147
3.705	263.735
3.710	264.361
3.715	264.834
3.720	265.308
3.725	265.654
3.730	266.082
3.735	266.356
3.740	266.547
3.745	267.064
3.750	267.388
3.755	267.866
3.760	268.337
3.765	269.126
3.770	269.504
3.775	269.782
3.780	270.492
3.785	271.455
3.790	272.641
3.795	272.911
3.800	275.425
3.805	272.973
3.810	271.240
3.815	270.860
3.820	273.581
3.825	270.441
3.830	271.507
3.835	272.416
3.840	273.064
3.845	274.048
3.850	274.644
3.855	275.979
3.860	275.496
3.865	275.453
3.870	275.829
3.875	276.404
3.880	277.008
3.885	277.320
3.890	277.307
3.895	278.118
3.900	278.414
3.905	278.863
3.910	279.172
3.915	279.753
3.920	280.006
3.925	280.544
3.930	279.903
3.935	280.507
3.940	281.230
3.945	282.339
3.950	283.550
3.955	282.625
3.960	282.586
3.965	283.217
3.970	284.723
3.975	287.626
3.980	284.843
3.985	284.026
3.990	286.751
3.995	288.995
4.000	290.207
4.005	289.577
4.010	291.636
4.015	291.925
4.020	292.355
4.025	293.859
4.030	294.101
4.035	294.191
4.040	294.935
4.045	294.889
4.050	295.194
4.055	295.537
4.060	296.020
4.065	296.105
4.070	296.192
4.075	296.534
4.080	296.508
4.085	296.870
4.090	297.646
4.095	298.002
4.100	298.197
4.105	298.366
4.110	299.097
4.115	299.352
4.120	299.481
4.125	299.906
4.130	300.509
4.135	300.967
4.140	301.619
4.145	302.004
4.150	302.706
4.155	304.328
4.160	305.711
4.165	308.836
4.170	310.775
4.175	311.674
4.180	309.867
4.185	311.283
4.190	313.775
4.195	312.306
4.200	314.170
4.205	316.155
4.210	318.290
4.215	317.395
4.220	319.515
4.225	320.771
4.230	322.608
4.235	324.346
4.240	323.853
4.245	324.820
4.250	324.886
4.255	325.355
4.260	325.873
4.265	326.414
4.270	327.038
4.275	327.369
4.280	327.918
4.285	327.798
4.290	328.698
4.295	328.878
4.300	329.224
4.305	329.603
4.310	329.989
4.315	330.010
4.320	330.219
4.325	330.778
4.330	331.101
4.335	330.889
4.340	331.832
4.345	331.598
4.350	332.097
4.355	332.461
4.360	332.315
4.365	332.566
4.370	332.751
4.375	332.970
4.380	333.770
4.385	334.274
4.390	334.480
4.395	334.515
4.400	334.686
4.405	335.168
4.410	335.801
4.415	336.240
4.420	336.461
4.425	336.560
4.430	337.228
4.435	336.951
4.440	338.022
4.445	338.534
4.450	339.354
4.455	340.088
4.460	340.678
4.465	343.206
4.470	343.699
4.475	344.823
4.480	343.267
4.485	344.997
4.490	345.909
4.495	344.965
4.500	342.987
4.505	343.375
4.510	345.182
4.515	343.706
4.520	346.184
4.525	345.791
4.530	347.605
4.535	345.223
4.540	344.654
4.545	344.630
4.550	347.128
4.555	349.940
4.560	352.617
4.565	353.628
4.570	355.893
4.575	357.894
4.580	356.047
4.585	358.471
4.590	359.153
4.595	361.476
4.600	363.127
4.605	364.592
4.610	363.414
4.615	365.445
4.620	363.984
4.625	361.620
4.630	360.627
4.635	361.818
4.640	364.561
4.645	364.041
4.650	364.712
4.655	365.718
4.660	365.213
4.665	366.544
4.670	366.721
4.675	367.365
4.680	369.057
4.685	370.621
4.690	369.063
4.695	369.968
4.700	368.730
4.705	369.359
4.710	370.303
4.715	371.297
4.720	370.681
4.725	372.281
4.730	373.250
4.735	374.058
4.740	372.635
4.745	373.538
4.750	372.379
4.755	372.048
4.760	373.708
4.765	374.657
4.770	376.218
4.775	378.883
4.780	381.143
4.785	381.021
4.790	382.319
4.795	383.256
4.800	383.323
4.805	381.651
4.810	384.434
4.815	384.128
4.820	385.171
4.825	384.549
4.830	385.308
4.835	385.328
4.840	385.454
4.845	385.218
4.850	386.185
4.855	386.483
4.860	386.513
4.865	387.749
4.870	387.213
4.875	387.589
4.880	387.035
4.885	387.277
4.890	388.554
4.895	388.895
4.900	389.032
4.905	389.211
4.910	388.527
4.915	389.232
4.920	388.554
4.925	389.441
4.930	389.262
4.935	390.267
4.940	391.283
4.945	390.805
4.950	392.960
4.955	390.305
4.960	390.157
4.965	391.388
4.970	392.174
4.975	391.141
4.980	392.687
4.985	392.400
4.990	394.010
4.995	393.725
5.000	396.750
5.005	396.017
5.010	397.197
5.015	396.267
5.020	393.338
5.025	393.465
5.030	393.486
5.035	394.002
5.040	393.321
5.045	395.871
5.050	394.863
5.055	394.840
5.060	396.081
5.065	395.764
5.070	398.032
5.075	399.811
5.080	397.714
5.085	400.781
5.090	401.191
5.095	404.174
5.100	405.119
5.105	404.339
5.110	404.882
5.115	404.462
5.120	405.336
5.125	403.578
5.130	406.509
5.135	409.289
5.140	409.017
5.145	406.714
5.150	407.190
5.155	408.463
5.160	408.702
5.165	409.644
5.170	409.775
5.175	409.723
5.180	410.233
5.185	411.346
5.190	412.256
5.195	412.403
5.200	411.728
5.205	414.027
5.210	416.006
5.215	415.713
5.220	416.826
5.225	417.749
5.230	418.526
5.235	419.982
5.240	419.951
5.245	420.829
5.250	421.353
5.255	421.635
5.260	422.968
5.265	422.441
5.270	425.194
5.275	426.783
5.280	426.249
5.285	427.332
5.290	427.968
5.295	427.385
5.300	425.897
5.305	428.389
5.310	428.616
5.315	430.036
5.320	431.863
5.325	433.347
5.330	436.397
5.335	437.535
5.340	437.228
5.345	434.402
5.350	434.555
5.355	435.553
5.360	436.135
5.365	435.006
5.370	437.639
5.375	436.269
5.380	436.897
5.385	438.456
5.390	438.290
5.395	439.755
5.400	438.697
5.405	439.264
5.410	440.155
5.415	441.288
5.420	439.866
5.425	442.039
5.430	442.038
5.435	443.328
5.440	445.419
5.445	446.521
5.450	443.401
5.455	445.129
5.460	447.003
5.465	447.507
5.470	447.757
5.475	448.068
5.480	448.239
5.485	448.461
5.490	449.384
5.495	450.420
5.500	450.904
5.505	450.955
5.510	448.482
5.515	450.371
5.520	451.419
5.525	451.294
5.530	451.764
5.535	452.363
5.540	453.201
5.545	453.090
5.550	453.283
5.555	452.473
5.560	455.426
5.565	455.119
5.570	454.579
5.575	453.761
5.580	454.237
5.585	455.394
5.590	456.009
5.595	454.500
5.600	452.516
5.605	450.094
5.610	451.267
5.615	448.919
5.620	446.906
5.625	445.722
5.630	444.303
5.635	441.688
5.640	441.768
5.645	440.240
5.650	442.254
5.655	440.079
5.660	438.005
5.665	438.453
5.670	436.381
5.675	433.919
5.680	431.909
5.685	432.542
5.690	434.212
5.695	434.423
5.700	434.595
5.705	435.438
5.710	436.817
5.715	433.851
5.720	436.520
5.725	436.412
5.730	437.364
5.735	435.164
5.740	437.137
5.745	437.661
5.750	439.919
5.755	437.194
5.760	438.507
5.765	436.916
5.770	435.545
5.775	434.833
5.780	432.870
5.785	433.365
5.790	432.383
5.795	429.901
5.800	429.675
5.805	431.023
5.810	430.655
5.815	432.748
5.820	435.574
5.825	437.060
5.830	435.618
5.835	433.471
5.840	434.391
5.845	433.728
5.850	432.634
5.855	434.703
5.860	433.471
5.865	430.717
5.870	431.361
5.875	430.103
5.880	430.857
5.885	430.262
5.890	431.656
5.895	433.179
5.900	433.165
5.905	433.938
5.910	436.605
5.915	434.090
5.920	434.488
5.925	436.587
5.930	438.401
5.935	435.833
5.940	434.542
5.945	435.482
5.950	436.244
5.955	437.803
5.960	435.379
5.965	437.869
5.970	439.606
5.975	437.001
5.980	437.251
5.985	438.418
5.990	440.790
5.995	437.870
6.000	440.225
6.005	440.776
6.010	443.060
6.015	441.713
6.020	441.003
6.025	443.355
6.030	444.492
6.035	443.835
6.040	444.957
6.045	442.624
6.050	444.455
6.055	445.058
6.060	445.018
6.065	445.101
6.070	447.122
6.075	448.384
6.080	449.934
6.085	449.921
6.090	448.237
6.095	447.621
6.100	444.614
6.105	446.326
6.110	447.507
6.115	446.933
6.120	447.878
6.125	449.958
6.130	450.748
6.135	448.140
6.140	446.489
6.145	448.618
6.150	448.213
6.155	448.168
6.160	446.488
6.165	444.940
6.170	442.644
6.175	444.142
6.180	445.058
6.185	445.105
6.190	444.734
6.195	442.460
6.200	443.867
6.205	446.275
6.210	446.533
6.215	443.736
6.220	441.039
6.225	440.340
6.230	438.394
6.235	440.861
6.240	437.866
6.245	439.858
6.250	441.261
6.255	442.629
6.260	442.615
6.265	443.852
6.270	445.764
6.275	444.299
6.280	445.549
6.285	443.711
6.290	442.599
6.295	443.107
6.300	444.279
6.305	445.315
6.310	448.394
6.315	450.954
6.320	453.270
6.325	453.242
6.330	452.088
6.335	453.583
6.340	452.496
6.345	452.198
6.350	452.510
6.355	453.754
6.360	455.524
6.365	452.620
6.370	450.243
6.375	449.944
6.380	448.818
6.385	450.740
6.390	448.410
6.395	445.815
6.400	442.730
6.405	441.148
6.410	441.328
6.415	440.379
6.420	440.710
6.425	443.751
6.430	443.752
6.435	443.135
6.440	443.532
6.445	445.097
6.450	443.042
6.455	440.908
6.460	439.811
6.465	439.730
6.470	441.160
6.475	442.903
6.480	442.031
6.485	444.794
6.490	446.314
6.495	446.027
6.500	446.603
6.505	446.479
6.510	445.264
6.515	446.948
6.520	449.265
6.525	447.866
6.530	445.068
6.535	445.194
6.540	443.058
6.545	444.138
6.550	443.438
6.555	440.472
6.560	440.413
6.565	441.072
6.570	442.575
6.575	445.027
6.580	443.000
6.585	444.297
6.590	447.341
6.595	444.292
6.600	442.551
6.605	443.283
6.610	440.450
6.615	443.390
6.620	442.502
6.625	440.286
6.630	438.800
6.635	438.099
6.640	438.840
6.645	441.950
6.650	441.159
6.655	439.944
6.660	438.133
6.665	438.903
6.670	439.276
6.675	438.234
6.680	440.061
6.685	441.397
6.690	439.419
6.695	441.094
6.700	438.031
6.705	434.958
6.710	435.445
6.715	435.737
6.720	434.475
6.725	437.036
6.730	439.728
6.735	439.731
6.740	440.219
6.745	438.593
6.750	440.863
6.755	440.049
6.760	438.209
6.765	440.238
6.770	440.241
6.775	441.935
6.780	443.026
6.785	445.763
6.790	443.062
6.795	441.186
6.800	442.677
6.805	445.362
6.810	445.776
6.815	448.435
6.820	451.262
6.825	448.654
6.830	447.355
6.835	447.942
6.840	449.208
6.845	449.043
6.850	447.822
6.855	447.800
6.860	446.401
6.865	445.767
6.870	448.314
6.875	448.890
6.880	447.795
6.885	449.273
6.890	449.936
6.895	451.775
6.900	449.427
6.905	450.892
6.910	453.541
6.915	452.958
6.920	454.044
6.925	450.912
6.930	452.349
6.935	455.030
6.940	455.123
6.945	452.610
6.950	453.225
6.955	453.278
6.960	455.498
6.965	454.920
6.970	452.301
6.975	449.179
6.980	449.397
6.985	451.935
6.990	452.854
6.995	450.919
7.000	453.220
7.005	455.493
7.010	457.777
7.015	460.754
7.020	459.159
7.025	458.455
7.030	457.582
7.035	460.495
7.040	458.375
7.045	461.468
7.050	458.668
7.055	458.731
7.060	458.037
7.065	456.795
7.070	459.350
7.075	461.394
7.080	461.125
7.085	458.053
7.090	454.955
7.095	456.076
7.100	456.813
7.105	457.427
7.110	455.785
7.115	454.187
7.120	453.090
7.125	451.279
7.130	449.503
7.135	450.952
7.140	449.200
7.145	446.436
7.150	448.198
7.155	445.999
7.160	445.688
7.165	444.734
7.170	444.423
7.175	443.210
7.180	442.882
7.185	442.238
7.190	439.687
7.195	438.848
7.200	440.007
7.205	437.789
7.210	435.301
7.215	435.162
7.220	436.568
7.225	436.896
7.230	434.615
7.235	432.483
7.240	431.748
7.245	433.898
7.250	432.224
7.255	432.162
7.260	434.640
7.265	437.776
7.270	440.600
7.275	442.525
7.280	439.999
7.285	442.849
7.290	443.654
7.295	442.163
7.300	443.035
7.305	442.220
7.310	442.308
7.315	440.259
7.320	437.585
7.325	440.410
7.330	438.728
7.335	438.097
7.340	438.887
7.345	436.819
7.350	437.314
7.355	438.529
7.360	439.537
7.365	440.972
7.370	443.260
7.375	442.825
7.380	441.470
7.385	442.835
7.390	441.403
7.395	439.767
7.400	440.936
7.405	437.980
7.410	435.991
7.415	435.404
7.420	436.599
7.425	436.796
7.430	434.043
7.435	431.646
7.440	431.590
7.445	430.832
7.450	431.741
7.455	433.723
7.460	431.683
7.465	432.795
7.470	434.497
7.475	433.133
7.480	433.249
7.485	434.232
7.490	432.653
7.495	429.551
7.500	428.886
7.505	427.410
7.510	426.733
7.515	426.230
7.520	424.116
7.525	426.426
7.530	425.963
7.535	422.960
7.540	423.623
7.545	426.374
7.550	423.495
7.555	423.597
7.560	422.961
7.565	420.249
7.570	421.578
7.575	421.014
7.580	422.327
7.585	423.675
7.590	424.141
7.595	425.635
7.600	425.005
7.605	425.846
7.610	425.468
7.615	423.558
7.620	426.417
7.625	426.109
7.630	426.359
7.635	429.455
7.640	432.581
7.645	434.147
7.650	433.449
7.655	435.143
7.660	433.592
7.665	435.727
7.670	435.944
7.675	437.430
7.680	436.662
7.685	433.555
7.690	435.185
7.695	433.977
7.700	434.789
7.705	432.012
7.710	429.043
7.715	430.820
7.720	430.069
7.725	432.778
7.730	432.196
7.735	431.657
7.740	429.633
7.745	427.310
7.750	425.787
7.755	424.284
7.760	424.373
7.765	426.239
7.770	428.220
7.775	428.258
7.780	431.393
7.785	430.965
7.790	433.524
7.795	433.671
7.800	436.797
7.805	434.668
7.810	431.844
7.815	433.856
7.820	432.609
7.825	433.341
7.830	431.117
7.835	429.329
7.840	426.922
7.845	428.951
7.850	429.980
7.855	427.943
7.860	427.331
7.865	429.049
7.870	428.284
7.875	425.947
7.880	425.684
7.885	426.444
7.890	423.923
7.895	424.903
7.900	423.821
7.905	423.836
7.910	422.314
7.915	420.553
7.920	420.311
7.925	417.456
7.930	417.263
7.935	418.867
7.940	417.658
7.945	419.089
7.950	418.126
7.955	415.087
7.960	415.064
7.965	414.075
7.970	416.265
7.975	414.842
7.980	414.772
7.985	416.264
7.990	414.755
7.995	415.773
8.000	413.530
8.005	411.057
8.010	410.929
8.015	411.589
8.020	410.784
8.025	408.833
8.030	408.952
8.035	408.475
8.040	408.614
8.045	405.517
8.050	406.010
8.055	404.127
8.060	405.272
8.065	402.595
8.070	400.042
8.075	402.972
8.080	404.284
8.085	406.807
8.090	404.281
8.095	404.989
8.100	407.998
8.105	409.680
8.110	411.176
8.115	413.450
8.120	413.032
8.125	410.203
8.130	413.107
8.135	416.228
8.140	414.149
8.145	412.094
8.150	414.491
8.155	417.385
8.160	415.405
8.165	415.471
8.170	414.675
8.175	415.640
8.180	413.817
8.185	411.981
8.190	413.465
8.194	413.378
8.199	416.461
8.204	416.991
8.209	414.864
8.214	415.588
8.219	418.280
8.224	420.470
8.229	418.668
8.234	417.490
8.239	414.805
8.244	415.418
8.249	418.165
8.254	415.760
8.259	413.422
8.264	415.500
8.269	413.546
8.274	412.410
8.279	410.550
8.284	411.268
8.289	413.525
8.294	410.674
8.299	411.913
8.304	413.205
8.309	411.692
8.314	412.012
8.319	413.125
8.324	413.428
8.329	411.372
8.334	410.354
8.339	407.630
8.344	405.291
8.349	407.355
8.354	405.691
8.359	404.953
8.364	407.023
8.369	407.338
8.374	404.238
8.379	402.833
8.384	403.520
8.389	401.357
8.394	402.909
8.399	400.920
8.404	403.929
8.409	406.841
8.414	403.760
8.419	402.144
8.424	405.236
8.429	405.855
8.434	407.657
8.439	409.681
8.444	408.246
8.449	409.195
8.454	406.091
8.459	405.995
8.464	403.222
8.469	400.782
8.474	401.407
8.479	402.854
8.484	401.439
8.489	404.316
8.494	407.129
8.499	405.384
8.504	402.498
8.509	405.573
8.514	403.678
8.519	404.232
8.524	405.301
8.529	407.821
8.534	406.475
8.539	404.506
8.544	407.055
8.549	409.718
8.554	407.249
8.559	410.246
8.564	412.970
8.569	411.946
8.574	409.598
8.579	412.577
8.584	414.069
8.589	411.981
8.594	411.101
8.599	409.449
8.604	407.853
8.609	410.893
8.614	411.329
8.619	409.530
8.624	410.958
8.629	408.269
8.634	409.139
8.639	410.395
8.644	407.710
8.649	407.089
8.654	405.547
8.659	406.140
8.664	405.100
8.669	402.826
8.674	404.270
8.679	406.500
8.684	406.471
8.689	405.125
8.694	403.517
8.699	402.584
8.704	403.241
8.709	403.304
8.714	403.543
8.719	400.618
8.724	401.985
8.729	403.495
8.734	406.215
8.739	408.347
8.744	408.334
8.749	408.469
8.754	408.344
8.759	410.539
8.764	412.938
8.769	411.260
8.774	412.236
8.779	409.426
8.784	412.533
8.789	411.567
8.794	412.854
8.799	412.944
8.804	412.538
8.809	414.498
8.814	414.156
8.819	411.112
8.824	409.756
8.829	410.829
8.834	410.739
8.839	407.981
8.844	407.327
8.849	407.787
8.854	405.066
8.859	407.941
8.864	405.673
8.869	403.139
8.874	401.709
8.879	400.591
8.884	399.653
8.889	401.194
8.894	401.537
8.899	399.839
8.904	400.538
8.909	402.191
8.914	402.615
8.919	405.624
8.924	402.903
8.929	404.932
8.934	404.465
8.939	406.964
8.944	405.483
8.949	405.748
8.954	407.248
8.959	409.419
8.964	412.532
8.969	410.632
8.974	408.877
8.979	411.593
8.984	414.225
8.989	413.401
8.994	415.973
8.999	416.112
9.004	415.680
9.009	416.693
9.014	415.356
9.019	416.441
9.024	416.555
9.029	413.675
9.034	412.666
9.039	412.334
9.044	413.814
9.049	412.445
9.054	410.843
9.059	408.909
9.064	411.668
9.069	410.641
9.074	413.593
9.079	412.767
9.084	411.835
9.089	408.934
9.094	407.303
9.099	406.270
9.104	405.051
9.109	407.226
9.114	407.991
9.119	410.108
9.124	411.685
9.129	412.530
9.134	414.637
9.139	415.364
9.144	418.448
9.149	416.238
9.154	416.161
9.159	413.096
9.164	412.228
9.169	414.632
9.174	416.715
9.179	417.153
9.184	418.220
9.189	421.121
9.194	418.778
9.199	420.568
9.204	418.102
9.209	419.509
9.214	416.911
9.219	415.702
9.224	414.045
9.229	414.642
9.234	412.180
9.239	413.065
9.244	410.359
9.249	410.603
9.254	412.992
9.259	415.571
9.264	413.158
9.269	413.154
9.274	410.988
9.279	409.267
9.284	409.890
9.289	407.048
9.294	405.764
9.299	407.817
9.304	410.205
9.309	407.777
9.314	407.313
9.319	408.712
9.324	408.828
9.329	405.866
9.334	408.406
9.339	409.895
9.344	406.771
9.349	408.749
9.354	407.142
9.359	408.520
9.364	407.391
9.369	405.385
9.374	404.122
9.379	403.352
9.384	404.566
9.389	402.025
9.394	402.968
9.399	405.011
9.404	404.493
9.409	405.217
9.414	402.371
9.419	402.741
9.424	402.883
9.429	402.671
9.434	405.391
9.439	404.888
9.444	404.638
9.449	404.800
9.454	405.456
9.459	403.163
9.464	405.492
9.469	404.318
9.474	407.178
9.479	404.666
9.484	407.559
9.489	406.231
9.494	403.938
9.499	401.025
9.504	400.754
9.509	399.563
9.514	401.190
9.519	400.494
9.524	402.204
9.529	399.704
9.534	399.316
9.539	399.180
9.544	399.717
9.549	397.425
9.554	397.881
9.559	398.573
9.564	398.001
9.569	400.182
9.574	399.974
9.579	398.357
9.584	399.331
9.589	399.696
9.594	400.816
9.599	403.446
9.604	405.425
9.609	404.175
9.614	405.769
9.619	403.591
9.624	404.235
9.629	402.700
9.634	402.911
9.639	400.427
9.644	397.968
9.649	399.444
9.654	397.936
9.659	398.080
9.664	396.791
9.669	398.457
9.674	396.544
9.679	395.154
9.684	393.725
9.689	394.445
9.694	395.584
9.699	393.837
9.704	394.086
9.709	394.900
9.714	395.212
9.719	396.973
9.724	396.789
9.729	395.825
9.734	396.411
9.739	395.873
9.744	394.186
9.749	392.088
9.754	392.031
9.759	394.516
9.764	393.664
9.769	393.703
9.774	394.429
9.779	393.040
9.784	390.553
9.789	393.171
9.794	395.592
9.799	398.564
9.804	399.613
9.809	401.076
9.814	401.506
9.819	403.187
9.824	404.601
9.829	402.955
9.834	401.394
9.839	404.488
9.844	406.728
9.849	404.849
9.854	407.706
9.859	409.275
9.864	407.717
9.869	408.936
9.874	408.759
9.879	409.241
9.884	410.748
9.889	413.232
9.894	411.361
9.899	413.269
9.904	414.170
9.909	412.145
9.914	414.657
9.919	412.325
9.924	411.617
9.929	409.669
9.934	410.525
9.939	410.890
9.944	413.255
9.949	411.317
9.954	411.175
9.959	414.152
9.964	416.717
9.969	415.166
9.974	412.278
9.979	411.579
9.984	408.711
9.989	409.855
9.994	410.784
[truncated: 1 more rows]
