# Supplementary material for: Chemometric Analysis of a Ternary Mixture of Caffeine, Quinic Acid, and Nicotinic Acid by Terahertz Spectroscopy
Source: ACS Omega. 2022 Sep 27;7(40):35783–91. doi: 10.1021/acsomega.2c03808 (PMC9558605; doi:10.1021/acsomega.2c03808)
Supplement: Supplementary file 2 — ao2c03808_si_002.zip [file ao2c03808_si_002.zip › data_and_codes/extended_data/id0-48_run001/fdp-3-0.csv]

0.000	-0.000
0.005	0.415
0.010	0.329
0.015	-0.632
0.020	0.361
0.025	0.519
0.030	0.405
0.035	-0.298
0.040	0.076
0.045	1.114
0.050	3.300
0.055	2.209
0.060	1.340
0.065	3.863
0.070	4.149
0.075	5.062
0.080	5.040
0.085	3.776
0.090	2.225
0.095	2.642
0.100	3.788
0.105	5.534
0.110	4.775
0.115	5.014
0.120	5.889
0.125	6.746
0.130	7.839
0.135	8.242
0.140	7.895
0.145	8.199
0.150	8.356
0.155	8.552
0.160	8.557
0.165	8.760
0.170	9.048
0.175	9.400
0.180	9.434
0.185	9.626
0.190	10.025
0.195	10.132
0.200	10.384
0.205	10.681
0.210	10.885
0.215	11.167
0.220	11.446
0.225	11.945
0.230	12.103
0.235	12.129
0.240	12.271
0.245	12.648
0.250	12.732
0.255	12.990
0.260	13.247
0.265	13.533
0.270	13.863
0.275	13.862
0.280	14.095
0.285	14.396
0.290	14.621
0.295	14.813
0.300	15.215
0.305	15.295
0.310	15.382
0.315	15.598
0.320	15.866
0.325	16.141
0.330	16.283
0.335	16.454
0.340	16.703
0.345	17.015
0.350	17.142
0.355	17.420
0.360	17.660
0.365	17.887
0.370	18.049
0.375	18.258
0.380	18.450
0.385	18.702
0.390	18.936
0.395	19.160
0.400	19.392
0.405	19.541
0.410	19.707
0.415	19.902
0.420	20.177
0.425	20.340
0.430	20.556
0.435	20.822
0.440	21.010
0.445	21.111
0.450	21.348
0.455	21.619
0.460	21.809
0.465	22.031
0.470	22.202
0.475	22.459
0.480	22.701
0.485	22.887
0.490	23.082
0.495	23.350
0.500	23.558
0.505	23.722
0.510	23.946
0.515	24.227
0.520	24.461
0.525	24.619
0.530	24.850
0.535	25.101
0.540	25.390
0.545	25.671
0.550	26.087
0.555	25.338
0.560	25.497
0.565	25.829
0.570	26.151
0.575	26.419
0.580	26.643
0.585	26.852
0.590	27.122
0.595	27.372
0.600	27.596
0.605	27.817
0.610	28.029
0.615	28.268
0.620	28.432
0.625	28.634
0.630	28.872
0.635	29.109
0.640	29.270
0.645	29.480
0.650	29.719
0.655	29.895
0.660	30.106
0.665	30.305
0.670	30.513
0.675	30.713
0.680	30.911
0.685	31.109
0.690	31.349
0.695	31.528
0.700	31.742
0.705	31.997
0.710	32.190
0.715	32.405
0.720	32.644
0.725	32.867
0.730	33.099
0.735	33.327
0.740	33.599
0.745	33.982
0.750	33.565
0.755	33.652
0.760	33.992
0.765	34.232
0.770	34.443
0.775	34.676
0.780	34.901
0.785	35.113
0.790	35.295
0.795	35.494
0.800	35.747
0.805	35.927
0.810	36.112
0.815	36.346
0.820	36.557
0.825	36.748
0.830	36.956
0.835	37.156
0.840	37.387
0.845	37.602
0.850	37.762
0.855	37.985
0.860	38.222
0.865	38.393
0.870	38.605
0.875	38.819
0.880	39.027
0.885	39.215
0.890	39.418
0.895	39.634
0.900	39.854
0.905	40.021
0.910	40.251
0.915	40.462
0.920	40.645
0.925	40.845
0.930	41.088
0.935	41.315
0.940	41.505
0.945	41.714
0.950	41.939
0.955	42.189
0.960	42.379
0.965	42.630
0.970	42.863
0.975	43.099
0.980	43.399
0.985	43.387
0.990	43.357
0.995	43.635
1.000	43.867
1.005	44.114
1.010	44.389
1.015	44.565
1.020	44.782
1.025	45.055
1.030	45.265
1.035	45.462
1.040	45.712
1.045	45.950
1.050	46.187
1.055	46.444
1.060	46.701
1.065	47.003
1.070	47.288
1.075	47.610
1.080	48.032
1.085	48.584
1.090	49.426
1.095	49.578
1.100	46.693
1.105	47.689
1.110	48.111
1.115	47.700
1.120	48.204
1.125	48.653
1.130	49.041
1.135	49.428
1.140	49.835
1.145	50.351
1.150	50.753
1.155	51.353
1.160	51.026
1.165	48.219
1.170	49.207
1.175	49.846
1.180	50.332
1.185	50.705
1.190	51.093
1.195	51.509
1.200	51.970
1.205	52.092
1.210	51.442
1.215	51.918
1.220	52.414
1.225	52.801
1.230	52.089
1.235	52.492
1.240	52.810
1.245	53.098
1.250	53.437
1.255	53.618
1.260	53.863
1.265	54.149
1.270	54.361
1.275	54.547
1.280	54.785
1.285	55.008
1.290	55.250
1.295	55.449
1.300	55.635
1.305	55.930
1.310	56.156
1.315	56.383
1.320	56.544
1.325	56.751
1.330	56.953
1.335	57.180
1.340	57.430
1.345	57.672
1.350	57.876
1.355	58.063
1.360	58.353
1.365	58.565
1.370	58.767
1.375	59.029
1.380	59.311
1.385	59.533
1.390	59.848
1.395	60.217
1.400	60.722
1.405	61.467
1.410	62.506
1.415	65.382
1.420	66.046
1.425	66.503
1.430	66.884
1.435	67.214
1.440	67.451
1.445	67.715
1.450	67.975
1.455	68.226
1.460	68.467
1.465	68.678
1.470	68.930
1.475	69.161
1.480	69.348
1.485	69.578
1.490	69.819
1.495	70.020
1.500	70.225
1.505	70.469
1.510	70.684
1.515	70.906
1.520	71.132
1.525	71.364
1.530	71.632
1.535	71.850
1.540	72.074
1.545	72.330
1.550	72.554
1.555	72.786
1.560	73.060
1.565	73.321
1.570	73.560
1.575	73.827
1.580	74.113
1.585	74.426
1.590	74.768
1.595	75.280
1.600	75.595
1.605	74.423
1.610	74.915
1.615	75.387
1.620	75.812
1.625	76.180
1.630	76.595
1.635	77.043
1.640	77.571
1.645	78.196
1.650	79.131
1.655	80.319
1.660	80.934
1.665	81.277
1.670	81.853
1.675	79.535
1.680	81.292
1.685	82.387
1.690	83.261
1.695	84.025
1.700	84.843
1.705	85.992
1.710	87.373
1.715	89.001
1.720	92.080
1.725	94.718
1.730	95.811
1.735	96.525
1.740	97.096
1.745	97.584
1.750	98.029
1.755	98.512
1.760	98.862
1.765	98.603
1.770	98.996
1.775	99.391
1.780	99.785
1.785	100.223
1.790	100.847
1.795	100.903
1.800	99.658
1.805	100.194
1.810	100.642
1.815	100.993
1.820	101.305
1.825	101.620
1.830	101.904
1.835	102.180
1.840	102.486
1.845	102.809
1.850	103.160
1.855	103.606
1.860	104.370
1.865	104.624
1.870	107.710
1.875	108.840
1.880	109.515
1.885	109.969
1.890	110.381
1.895	110.753
1.900	111.129
1.905	111.536
1.910	112.066
1.915	112.671
1.920	110.865
1.925	110.922
1.930	111.504
1.935	111.961
1.940	112.313
1.945	112.611
1.950	112.900
1.955	113.167
1.960	113.413
1.965	113.664
1.970	113.913
1.975	114.162
1.980	114.411
1.985	114.653
1.990	114.912
1.995	115.162
2.000	115.412
2.005	115.684
2.010	115.992
2.015	116.205
2.020	116.373
2.025	116.696
2.030	117.070
2.035	117.646
2.040	117.751
2.045	116.623
2.050	117.129
2.055	117.543
2.060	117.907
2.065	118.286
2.070	118.833
2.075	118.331
2.080	118.289
2.085	118.692
2.090	119.045
2.095	119.356
2.100	119.661
2.105	119.948
2.110	120.238
2.115	120.544
2.120	120.855
2.125	121.154
2.130	121.487
2.135	121.844
2.140	122.229
2.145	122.654
2.150	123.191
2.155	124.076
2.160	124.983
2.165	123.964
2.170	126.927
2.175	128.182
2.180	129.093
2.185	129.972
2.190	131.144
2.195	131.166
2.200	133.787
2.205	135.329
2.210	136.470
2.215	137.737
2.220	137.675
2.225	140.204
2.230	141.919
2.235	142.842
2.240	143.586
2.245	144.158
2.250	144.840
2.255	145.866
2.260	146.737
2.265	144.740
2.270	141.909
2.275	143.289
2.280	144.112
2.285	144.706
2.290	145.186
2.295	145.599
2.300	145.981
2.305	146.347
2.310	146.685
2.315	147.119
2.320	147.258
2.325	147.583
2.330	147.978
2.335	148.415
2.340	149.128
2.345	149.083
2.350	148.149
2.355	148.824
2.360	149.637
2.365	150.298
2.370	148.959
2.375	149.738
2.380	150.637
2.385	151.839
2.390	153.461
2.395	151.917
2.400	154.364
2.405	155.350
2.410	156.034
2.415	156.604
2.420	157.059
2.425	157.607
2.430	157.741
2.435	158.093
2.440	158.561
2.445	159.092
2.450	159.541
2.455	160.573
2.460	161.433
2.465	159.763
2.470	156.744
2.475	157.943
2.480	158.717
2.485	159.272
2.490	159.721
2.495	160.120
2.500	160.468
2.505	160.797
2.510	161.112
2.515	161.399
2.520	161.675
2.525	161.976
2.530	162.270
2.535	162.547
2.540	162.841
2.545	163.152
2.550	163.435
2.555	163.746
2.560	164.059
2.565	164.500
2.570	164.625
2.575	164.920
2.580	165.290
2.585	165.701
2.590	166.100
2.595	166.542
2.600	167.000
2.605	167.548
2.610	168.168
2.615	168.936
2.620	169.940
2.625	171.404
2.630	172.213
2.635	171.722
2.640	172.343
2.645	173.504
2.650	171.888
2.655	174.349
2.660	176.660
2.665	177.138
2.670	177.508
2.675	178.478
2.680	179.551
2.685	180.402
2.690	178.900
2.695	179.622
2.700	180.306
2.705	180.852
2.710	181.336
2.715	181.812
2.720	182.252
2.725	182.696
2.730	183.160
2.735	183.646
2.740	184.209
2.745	184.725
2.750	185.409
2.755	186.246
2.760	187.658
2.765	189.244
2.770	190.602
2.775	190.773
2.780	193.766
2.785	190.746
2.790	192.791
2.795	194.178
2.800	195.211
2.805	196.012
2.810	196.654
2.815	197.184
2.820	197.654
2.825	198.147
2.830	198.550
2.835	198.972
2.840	199.379
2.845	199.795
2.850	200.146
2.855	200.549
2.860	200.985
2.865	201.483
2.870	202.060
2.875	203.195
2.880	203.557
2.885	202.272
2.890	199.578
2.895	200.733
2.900	201.526
2.905	202.105
2.910	202.670
2.915	203.119
2.920	203.627
2.925	204.087
2.930	204.582
2.935	205.064
2.940	205.596
2.945	206.243
2.950	206.970
2.955	208.016
2.960	209.380
2.965	210.314
2.970	210.646
2.975	211.833
2.980	208.877
2.985	211.013
2.990	212.572
2.995	214.380
3.000	216.256
3.005	218.036
3.010	217.543
3.015	218.628
3.020	220.168
3.025	218.010
3.030	220.272
3.035	222.214
3.040	223.813
3.045	225.084
3.050	227.957
3.055	229.573
3.060	230.489
3.065	231.240
3.070	231.833
3.075	232.508
3.080	232.991
3.085	233.471
3.090	233.867
3.095	234.200
3.100	234.649
3.105	235.128
3.110	235.642
3.115	236.335
3.120	237.087
3.125	237.924
3.130	238.756
3.135	237.639
3.140	236.924
3.145	239.308
3.150	241.299
3.155	242.889
3.160	244.254
3.165	244.236
3.170	241.401
3.175	239.477
3.180	241.540
3.185	239.287
3.190	241.721
3.195	242.677
3.200	243.494
3.205	243.971
3.210	244.982
3.215	244.345
3.220	244.614
3.225	245.684
3.230	246.794
3.235	247.066
3.240	244.896
3.245	245.137
3.250	245.569
3.255	246.182
3.260	246.486
3.265	246.899
3.270	247.322
3.275	247.527
3.280	247.670
3.285	248.328
3.290	248.332
3.295	248.579
3.300	249.214
3.305	249.517
3.310	249.702
3.315	250.515
3.320	251.021
3.325	251.957
3.330	252.717
3.335	249.750
3.340	251.777
3.345	253.791
3.350	255.219
3.355	255.944
3.360	256.364
3.365	256.623
3.370	257.330
3.375	257.569
3.380	257.913
3.385	258.350
3.390	258.378
3.395	258.871
3.400	258.679
3.405	259.484
3.410	259.727
3.415	259.940
3.420	260.019
3.425	260.243
3.430	260.809
3.435	261.105
3.440	261.121
3.445	261.416
3.450	261.743
3.455	261.882
3.460	262.048
3.465	262.601
3.470	262.776
3.475	262.946
3.480	263.345
3.485	263.451
3.490	264.139
3.495	264.746
3.500	264.449
3.505	264.647
3.510	264.708
3.515	265.009
3.520	265.326
3.525	265.910
3.530	266.356
3.535	267.502
3.540	267.661
3.545	264.679
3.550	265.919
3.555	266.482
3.560	267.067
3.565	267.663
3.570	268.012
3.575	268.484
3.580	269.179
3.585	269.877
3.590	270.738
3.595	272.286
3.600	275.383
3.605	274.110
3.610	275.417
3.615	276.077
3.620	275.108
3.625	276.128
3.630	277.104
3.635	278.014
3.640	279.959
3.645	277.245
3.650	277.747
3.655	278.830
3.660	280.512
3.665	283.559
3.670	282.599
3.675	283.416
3.680	285.861
3.685	286.379
3.690	288.111
3.695	285.860
3.700	288.035
3.705	288.946
3.710	289.522
3.715	290.196
3.720	290.579
3.725	291.248
3.730	291.525
3.735	291.816
3.740	291.370
3.745	292.532
3.750	293.402
3.755	293.330
3.760	294.059
3.765	294.464
3.770	294.861
3.775	295.273
3.780	296.532
3.785	298.321
3.790	298.429
3.795	301.070
3.800	302.649
3.805	300.192
3.810	297.341
3.815	296.065
3.820	298.729
3.825	301.687
3.830	304.310
3.835	304.373
3.840	305.473
3.845	306.461
3.850	307.428
3.855	308.121
3.860	307.827
3.865	307.194
3.870	308.433
3.875	309.642
3.880	310.047
3.885	309.733
3.890	309.996
3.895	310.659
3.900	311.209
3.905	312.184
3.910	312.405
3.915	313.114
3.920	314.388
3.925	313.497
3.930	314.027
3.935	313.833
3.940	314.459
3.945	316.272
3.950	317.933
3.955	315.931
3.960	313.719
3.965	313.870
3.970	313.181
3.975	313.956
3.980	316.718
3.985	316.203
3.990	314.023
3.995	311.672
4.000	312.543
4.005	313.745
4.010	312.027
4.015	313.309
4.020	315.798
4.025	315.095
4.030	315.269
4.035	315.893
4.040	317.239
4.045	316.734
4.050	317.127
4.055	317.824
4.060	317.938
4.065	318.197
4.070	319.425
4.075	319.880
4.080	318.290
4.085	320.237
4.090	319.527
4.095	320.653
4.100	319.603
4.105	321.131
4.110	321.436
4.115	320.049
4.120	320.035
4.125	318.472
4.130	317.340
4.135	316.996
4.140	318.477
4.145	318.636
4.150	319.452
4.155	319.772
4.160	320.502
4.165	321.997
4.170	322.608
4.175	320.279
4.180	322.575
4.185	323.555
4.190	324.867
4.195	327.186
4.200	330.022
4.205	330.914
4.210	333.465
4.215	330.431
4.220	328.032
4.225	327.120
4.230	326.374
4.235	328.410
4.240	328.913
4.245	327.698
4.250	328.002
4.255	325.289
4.260	324.158
4.265	324.468
4.270	327.250
4.275	326.911
4.280	326.001
4.285	328.163
4.290	330.545
4.295	328.423
4.300	329.503
4.305	326.369
4.310	328.695
4.315	327.649
4.320	329.511
4.325	330.132
4.330	331.998
4.335	334.549
4.340	335.324
4.345	336.851
4.350	337.050
4.355	338.342
4.360	340.798
4.365	338.869
4.370	338.937
4.375	339.048
4.380	341.213
4.385	342.691
4.390	339.966
4.395	342.057
4.400	340.775
4.405	343.361
4.410	341.055
4.415	343.598
4.420	341.518
4.425	343.659
4.430	343.391
4.435	343.429
4.440	345.714
4.445	345.496
4.450	346.828
4.455	345.340
4.460	342.985
4.465	340.293
4.470	343.198
4.475	343.865
4.480	345.502
4.485	347.910
4.490	349.999
4.495	348.536
4.500	348.421
4.505	351.497
4.510	349.584
4.515	351.864
4.520	349.093
4.525	347.942
4.530	346.994
4.535	346.792
4.540	346.842
4.545	349.384
4.550	350.254
4.555	353.011
4.560	352.449
4.565	352.854
4.570	351.485
4.575	349.839
4.580	349.118
4.585	350.725
4.590	350.846
4.595	351.343
4.600	351.648
4.605	351.249
4.610	353.184
4.615	353.149
4.620	350.661
4.625	352.604
4.630	353.504
4.635	352.195
4.640	355.033
4.645	358.142
4.650	357.999
4.655	356.423
4.660	359.333
4.665	356.524
4.670	359.431
4.675	361.213
4.680	360.489
4.685	357.881
4.690	355.552
4.695	357.880
4.700	359.699
4.705	358.739
4.710	358.836
4.715	361.959
4.720	362.768
4.725	360.724
4.730	361.245
4.735	360.105
4.740	360.074
4.745	362.396
4.750	365.495
4.755	364.768
4.760	365.683
4.765	363.984
4.770	361.376
4.775	358.478
4.780	358.420
4.785	361.098
4.790	359.871
4.795	360.781
4.800	358.780
4.805	359.336
4.810	359.851
4.815	357.371
4.820	357.506
4.825	358.110
4.830	355.005
4.835	352.557
4.840	352.007
4.845	351.291
4.850	351.658
4.855	349.533
4.860	350.533
4.865	347.741
4.870	345.516
4.875	348.029
4.880	348.721
4.885	350.460
4.890	348.828
4.895	351.440
4.900	348.311
4.905	346.296
4.910	345.622
4.915	343.010
4.920	342.806
4.925	342.272
4.930	339.150
4.935	338.039
4.940	335.329
4.945	336.518
4.950	336.668
4.955	337.114
4.960	337.813
4.965	335.172
4.970	337.922
4.975	337.151
4.980	338.730
4.985	336.025
4.990	338.281
4.995	337.979
5.000	335.779
5.005	333.736
5.010	331.570
5.015	330.482
5.020	332.641
5.025	333.304
5.030	331.005
5.035	332.344
5.040	329.415
5.045	327.842
5.050	329.167
5.055	327.264
5.060	328.827
5.065	329.199
5.070	328.627
5.075	327.048
5.080	326.796
5.085	325.775
5.090	328.701
5.095	326.652
5.100	328.833
5.105	329.653
5.110	332.306
5.115	331.544
5.120	328.458
5.125	329.760
5.130	330.244
5.135	327.578
5.140	328.294
5.145	329.508
5.150	328.514
5.155	330.603
5.160	329.220
5.165	329.443
5.170	328.647
5.175	325.955
5.180	325.566
5.185	327.594
5.190	327.981
5.195	328.891
5.200	326.374
5.205	323.723
5.210	324.705
5.215	324.546
5.220	325.960
5.225	323.453
5.230	321.794
5.235	319.265
5.240	322.064
5.245	319.145
5.250	320.948
5.255	322.046
5.260	320.817
5.265	318.578
5.270	317.931
5.275	321.027
5.280	318.400
5.285	317.645
5.290	319.045
5.295	317.632
5.300	317.865
5.305	319.197
5.310	318.307
5.315	317.613
5.320	319.957
5.325	316.949
5.330	314.600
5.335	313.073
5.340	315.099
5.345	313.726
5.350	313.466
5.355	313.763
5.360	313.276
5.365	311.552
5.370	311.940
5.375	313.146
5.380	311.836
5.385	310.894
5.390	312.980
5.395	313.739
5.400	314.154
5.405	315.071
5.410	315.301
5.415	315.139
5.420	315.815
5.425	314.052
5.430	315.149
5.435	313.568
5.440	314.411
5.445	316.284
5.450	318.936
5.455	318.652
5.460	318.744
5.465	321.128
5.470	319.109
5.475	320.386
5.480	322.851
5.485	323.489
5.490	324.103
5.495	321.445
5.500	319.097
5.505	321.817
5.510	323.763
5.515	324.431
5.520	322.731
5.525	322.367
5.530	320.309
5.535	318.744
5.540	317.807
5.545	315.190
5.550	315.485
5.555	314.974
5.560	313.935
5.565	314.167
5.570	316.868
5.575	318.723
5.580	319.153
5.585	317.731
5.590	320.773
5.595	321.964
5.600	321.268
5.605	321.436
5.610	323.413
5.615	326.195
5.620	325.614
5.625	323.072
5.630	324.242
5.635	323.341
5.640	320.209
5.645	318.838
5.650	318.531
5.655	316.926
5.660	315.907
5.665	313.873
5.670	314.015
5.675	314.399
5.680	316.495
5.685	316.990
5.690	317.308
5.695	316.869
5.700	317.311
5.705	317.747
5.710	316.300
5.715	315.155
5.720	313.559
5.725	315.379
5.730	316.931
5.735	319.133
5.740	319.074
5.745	320.087
5.750	323.059
5.755	320.246
5.760	318.141
5.765	319.938
5.770	320.373
5.775	322.690
5.780	324.760
5.785	325.218
5.790	323.247
5.795	326.277
5.800	324.544
5.805	324.573
5.810	323.731
5.815	320.999
5.820	318.279
5.825	319.846
5.830	320.418
5.835	318.211
5.840	321.162
5.845	320.925
5.850	320.309
5.855	320.027
5.860	318.686
5.865	315.797
5.870	313.035
5.875	309.970
5.880	308.702
5.885	306.109
5.890	307.297
5.895	305.831
5.900	306.463
5.905	304.962
5.910	303.499
5.915	302.039
5.920	303.113
5.925	304.386
5.930	302.136
5.935	301.098
5.940	303.774
5.945	301.875
5.950	302.835
5.955	301.608
5.960	303.306
5.965	303.983
5.970	306.236
5.975	306.244
5.980	307.143
5.985	308.782
5.990	311.602
5.995	312.506
6.000	311.767
6.005	313.875
6.010	311.103
6.015	310.389
6.020	309.363
6.025	310.765
6.030	309.774
6.035	312.908
6.040	310.521
6.045	313.331
6.050	311.386
6.055	308.385
6.060	309.829
6.065	310.089
6.070	307.218
6.075	308.568
6.080	306.933
6.085	308.871
6.090	311.409
6.095	312.855
6.100	310.965
6.105	307.878
6.110	307.241
6.115	305.009
6.120	304.480
6.125	302.195
6.130	301.372
6.135	300.488
6.140	301.918
6.145	300.934
6.150	298.999
6.155	298.729
6.160	300.789
6.165	300.561
6.170	303.561
6.175	301.301
6.180	299.376
6.185	297.979
6.190	299.832
6.195	302.240
6.200	304.236
6.205	304.453
6.210	303.626
6.215	304.509
6.220	304.582
6.225	307.113
6.230	306.581
6.235	307.711
6.240	310.003
6.245	309.083
6.250	310.322
6.255	310.302
6.260	307.738
6.265	309.391
6.270	308.243
6.275	308.351
6.280	309.945
6.285	312.012
6.290	313.900
6.295	313.105
6.300	310.324
6.305	312.178
6.310	313.781
6.315	313.103
6.320	316.171
6.325	318.270
6.330	318.080
6.335	318.540
6.340	320.684
6.345	319.323
6.350	319.056
6.355	317.035
6.360	316.734
6.365	316.686
6.370	316.726
6.375	315.635
6.380	318.241
6.385	316.821
6.390	318.198
6.395	316.408
6.400	317.733
6.405	319.865
6.410	322.791
6.415	319.701
6.420	320.069
6.425	319.103
6.430	319.064
6.435	317.681
6.440	319.172
6.445	318.158
6.450	316.343
6.455	313.824
6.460	312.338
6.465	313.759
6.470	311.644
6.475	314.422
6.480	312.079
6.485	310.378
6.490	310.335
6.495	312.876
6.500	309.865
6.505	308.388
6.510	307.123
6.515	309.755
6.520	308.120
6.525	307.701
6.530	305.797
6.535	302.750
6.540	302.696
6.545	302.029
6.550	299.123
6.555	298.520
6.560	297.172
6.565	296.016
6.570	299.090
6.575	296.905
6.580	295.049
6.585	297.715
6.590	298.518
6.595	300.158
6.600	300.262
6.605	302.817
6.610	303.947
6.615	301.767
6.620	301.402
6.625	299.630
6.630	302.211
6.635	303.723
6.640	301.542
6.645	302.708
6.650	301.190
6.655	301.625
6.660	298.505
6.665	301.390
6.670	300.619
6.675	300.238
6.680	297.691
6.685	296.821
6.690	293.880
6.695	296.184
6.700	294.290
6.705	291.541
6.710	290.454
6.715	288.011
6.720	286.862
6.725	289.924
6.730	287.192
6.735	290.140
6.740	287.664
6.745	288.662
6.750	290.835
6.755	291.398
6.760	292.558
6.765	292.296
6.770	291.490
6.775	289.630
6.780	289.023
6.785	288.133
6.790	287.817
6.795	285.974
6.800	288.244
6.805	291.264
6.810	291.671
6.815	290.480
6.820	291.362
6.825	291.977
6.830	290.487
6.835	293.317
6.840	294.261
6.845	297.158
6.850	297.425
6.855	296.972
6.860	297.140
6.865	294.075
6.870	295.115
6.875	295.771
6.880	297.892
6.885	300.040
6.890	297.341
6.895	299.926
6.900	301.167
6.905	301.745
6.910	300.406
6.915	301.868
6.920	299.475
6.925	296.847
6.930	298.734
6.935	301.476
6.940	302.054
6.945	299.475
6.950	298.940
6.955	296.897
6.960	298.238
6.965	295.888
6.970	294.733
6.975	294.395
6.980	291.430
6.985	289.371
6.990	288.122
6.995	285.267
7.000	286.545
7.005	284.465
7.010	285.673
7.015	284.208
7.020	287.297
7.025	289.787
7.030	292.142
7.035	289.133
7.040	288.529
7.045	289.784
7.050	290.351
7.055	290.167
7.060	290.103
7.065	289.366
7.070	289.136
7.075	290.190
7.080	288.179
7.085	285.899
7.090	286.656
7.095	288.465
7.100	290.079
7.105	287.863
7.110	285.778
7.115	283.452
7.120	281.177
7.125	278.607
7.130	279.554
7.135	279.824
7.140	282.934
7.145	279.854
7.150	278.306
7.155	279.748
7.160	282.405
7.165	283.995
7.170	286.600
7.175	284.762
7.180	286.453
7.185	288.658
7.190	291.644
7.195	293.735
7.200	291.243
7.205	294.027
7.210	291.507
7.215	293.140
7.220	293.735
7.225	294.922
7.230	296.127
7.235	294.350
7.240	291.279
7.245	290.123
7.250	287.117
7.255	289.842
7.260	291.775
7.265	293.283
7.270	293.154
7.275	295.185
7.280	295.678
7.285	297.709
7.290	296.093
7.295	296.866
7.300	298.325
7.305	300.739
7.310	299.776
7.315	301.689
7.320	298.551
7.325	297.839
7.330	299.884
7.335	302.353
7.340	301.873
7.345	299.244
7.350	297.564
7.355	295.151
7.360	296.893
7.365	294.429
7.370	296.740
7.375	295.166
7.380	293.886
7.385	292.946
7.390	294.141
7.395	292.304
7.400	290.941
7.405	291.750
7.410	293.816
7.415	293.006
7.420	291.460
7.425	293.896
7.430	295.656
7.435	298.730
7.440	300.708
7.445	299.431
7.450	296.990
7.455	299.724
7.460	297.905
7.465	295.301
7.470	293.041
7.475	292.902
7.480	290.492
7.485	288.410
7.490	290.710
7.495	293.184
7.500	294.619
7.505	292.039
7.510	291.081
7.515	291.592
7.520	291.827
7.525	289.883
7.530	288.344
7.535	286.289
7.540	284.909
7.545	282.271
7.550	280.707
7.555	281.817
7.560	282.359
7.565	282.007
7.570	284.597
7.575	284.541
7.580	281.814
7.585	279.780
7.590	282.816
7.595	285.827
7.600	283.949
7.605	285.961
7.610	282.969
7.615	281.564
7.620	281.318
7.625	281.423
7.630	278.282
7.635	276.969
7.640	277.578
7.645	274.740
7.650	273.666
7.655	276.670
7.660	279.129
7.665	279.283
7.670	277.220
7.675	277.173
7.680	279.567
7.685	282.010
7.690	281.561
7.695	281.760
7.700	282.713
7.705	283.518
7.710	281.228
7.715	279.138
7.720	279.516
7.725	279.295
7.730	280.531
7.735	281.317
7.740	279.006
7.745	278.971
7.750	277.373
7.755	276.513
7.760	275.075
7.765	272.189
7.770	272.301
7.775	273.653
7.780	270.949
7.785	273.349
7.790	272.995
7.795	273.913
7.800	272.376
7.805	271.216
7.810	270.401
7.815	270.406
7.820	272.606
7.825	269.950
7.830	267.747
7.835	266.729
7.840	263.785
7.845	261.517
7.850	261.019
7.855	261.102
7.860	260.548
7.865	258.971
7.870	258.756
7.875	257.274
7.880	254.589
7.885	252.023
7.890	252.659
7.895	250.582
7.900	253.229
7.905	254.383
7.910	256.208
7.915	258.662
7.920	256.978
7.925	259.687
7.930	260.286
7.935	257.216
7.940	254.231
7.945	256.827
7.950	256.580
7.955	254.830
7.960	252.453
7.965	250.356
7.970	249.842
7.975	251.225
7.980	252.833
7.985	251.353
7.990	253.446
7.995	251.196
8.000	248.581
8.005	250.025
8.010	250.224
8.015	252.400
8.020	255.442
8.025	254.884
8.030	255.947
8.035	254.284
8.040	257.021
8.045	256.518
8.050	254.802
8.055	256.181
8.060	254.821
8.065	256.882
8.070	257.312
8.075	257.335
8.080	258.596
8.085	259.316
8.090	259.069
8.095	257.471
8.100	255.895
8.105	253.681
8.110	251.209
8.115	250.761
8.120	253.400
8.125	251.169
8.130	250.950
8.135	253.701
8.140	250.765
8.145	253.214
8.150	255.498
8.155	253.218
8.160	255.270
8.165	257.724
8.170	254.844
8.175	251.897
8.180	252.525
8.185	252.393
8.190	254.481
8.194	255.594
8.199	254.551
8.204	254.425
8.209	255.893
8.214	252.855
8.219	252.770
8.224	250.609
8.229	251.042
8.234	252.643
8.239	255.368
8.244	256.980
8.249	254.686
8.254	254.009
8.259	254.352
8.264	257.243
8.269	254.467
8.274	256.453
8.279	253.818
8.284	254.315
8.289	252.295
8.294	249.295
8.299	252.271
8.304	252.765
8.309	255.219
8.314	254.944
8.319	252.611
8.324	254.435
8.329	256.079
8.334	256.898
8.339	259.582
8.344	257.815
8.349	257.302
8.354	254.777
8.359	255.722
8.364	257.401
8.369	260.217
8.374	258.540
8.379	256.674
8.384	257.354
8.389	255.579
8.394	257.754
8.399	255.400
8.404	258.519
8.409	258.152
8.414	259.857
8.419	259.469
8.424	260.544
8.429	262.556
8.434	262.863
8.439	262.033
8.444	260.484
8.449	260.124
8.454	261.183
8.459	264.294
8.464	266.039
8.469	266.720
8.474	265.350
8.479	267.244
8.484	268.176
8.489	266.747
8.494	266.187
8.499	265.537
8.504	266.447
8.509	266.775
8.514	267.544
8.519	264.579
8.524	263.612
8.529	264.856
8.534	266.235
8.539	266.489
8.544	265.370
8.549	264.692
8.554	261.888
8.559	262.488
8.564	263.012
8.569	260.769
8.574	258.567
8.579	257.307
8.584	257.737
8.589	257.725
8.594	255.615
8.599	254.743
8.604	254.608
8.609	254.186
8.614	253.575
8.619	251.047
8.624	250.526
8.629	253.482
8.634	251.445
8.639	254.495
8.644	253.754
8.649	255.737
8.654	255.093
8.659	255.603
8.664	254.485
8.669	256.530
8.674	254.738
8.679	253.284
8.684	250.716
8.689	249.958
8.694	252.515
8.699	253.881
8.704	255.321
8.709	257.782
8.714	257.116
8.719	258.361
8.724	256.342
8.729	258.566
8.734	258.188
8.739	260.239
8.744	262.989
8.749	261.680
8.754	264.122
8.759	262.253
8.764	260.469
8.769	258.739
8.774	260.142
8.779	258.360
8.784	257.143
8.789	258.199
8.794	260.678
8.799	262.633
8.804	265.739
8.809	264.612
8.814	262.207
8.819	261.371
8.824	260.334
8.829	261.257
8.834	263.976
8.839	264.305
8.844	261.348
8.849	258.809
8.854	261.509
8.859	261.427
8.864	264.455
8.869	265.573
8.874	266.743
8.879	265.285
8.884	262.151
8.889	264.395
8.894	266.084
8.899	268.522
8.904	267.884
8.909	268.437
8.914	269.584
8.919	270.749
8.924	269.880
8.929	269.046
8.934	269.521
8.939	266.386
8.944	268.753
8.949	265.766
8.954	265.240
8.959	263.441
8.964	264.406
8.969	264.089
8.974	261.122
8.979	264.185
8.984	262.136
8.989	265.157
8.994	266.520
8.999	267.191
9.004	267.456
9.009	265.611
9.014	263.918
9.019	263.708
9.024	263.166
9.029	264.714
9.034	266.947
9.039	267.749
9.044	270.881
9.049	270.008
9.054	270.761
9.059	268.536
9.064	267.035
9.069	267.627
9.074	266.040
9.079	266.977
9.084	267.842
9.089	265.783
9.094	264.819
9.099	265.562
9.104	262.465
9.109	262.452
9.114	259.346
9.119	259.598
9.124	261.939
9.129	264.270
9.134	266.174
9.139	269.180
9.144	266.908
9.149	269.397
9.154	271.538
9.159	272.932
9.164	274.641
9.169	274.372
9.174	276.492
9.179	274.741
9.184	274.528
9.189	272.338
9.194	272.065
9.199	271.398
9.204	273.846
9.209	273.589
9.214	276.019
9.219	273.392
9.224	272.032
9.229	270.816
9.234	270.567
9.239	273.437
9.244	271.763
9.249	271.406
9.254	271.952
9.259	269.060
9.264	268.316
9.269	268.333
9.274	267.750
9.279	269.361
9.284	270.819
9.289	268.944
9.294	270.006
9.299	267.332
9.304	265.665
9.309	265.787
9.314	268.627
9.319	268.984
9.324	266.994
9.329	266.487
9.334	266.775
9.339	266.064
9.344	265.342
9.349	265.062
9.354	262.970
9.359	263.947
9.364	264.435
9.369	265.988
9.374	269.026
9.379	267.884
9.384	266.454
9.389	268.508
9.394	270.928
9.399	271.663
9.404	269.977
9.409	268.574
9.414	267.368
9.419	270.144
9.424	270.025
9.429	272.451
9.434	270.385
9.439	268.301
9.444	266.271
9.449	266.652
9.454	263.924
9.459	265.329
9.464	264.879
9.469	265.344
9.474	268.439
9.479	265.799
9.484	268.219
9.489	266.946
9.494	263.928
9.499	261.157
9.504	262.932
9.509	260.145
9.514	259.450
9.519	259.728
9.524	259.086
9.529	257.690
9.534	257.187
9.539	256.092
9.544	257.829
9.549	259.969
9.554	258.228
9.559	259.709
9.564	262.646
9.569	260.430
9.574	262.163
9.579	263.559
9.584	261.106
9.589	262.725
9.594	259.818
9.599	256.807
9.604	254.317
9.609	256.201
9.614	255.723
9.619	256.397
9.624	254.532
9.629	253.742
9.634	253.755
9.639	256.584
9.644	257.183
9.649	255.669
9.654	256.091
9.659	255.393
9.664	257.546
9.669	258.669
9.674	255.935
9.679	257.938
9.684	255.876
9.689	256.456
9.694	255.086
9.699	257.785
9.704	258.727
9.709	259.566
9.714	257.208
9.719	254.353
9.724	254.657
9.729	252.952
9.734	250.695
9.739	250.370
9.744	252.960
9.749	255.682
9.754	257.533
9.759	256.686
9.764	257.532
9.769	258.212
9.774	258.142
9.779	259.243
9.784	258.238
9.789	261.083
9.794	258.859
9.799	257.221
9.804	256.948
9.809	255.925
9.814	254.125
9.819	253.497
9.824	251.136
9.829	252.836
9.834	253.643
9.839	253.602
9.844	255.537
9.849	252.466
9.854	251.620
9.859	250.203
9.864	250.545
9.869	253.622
9.874	253.739
9.879	250.749
9.884	251.100
9.889	248.314
9.894	248.292
9.899	250.957
9.904	249.402
9.909	250.051
9.914	247.761
9.919	247.928
9.924	248.969
9.929	246.665
9.934	245.054
9.939	243.296
9.944	244.197
9.949	246.659
9.954	247.313
9.959	245.880
9.964	245.798
9.969	242.692
9.974	244.578
9.979	247.186
9.984	250.075
9.989	252.714
9.994	253.496
[truncated: 1 more rows]
