# Supplementary material for: Chemometric Analysis of a Ternary Mixture of Caffeine, Quinic Acid, and Nicotinic Acid by Terahertz Spectroscopy
Source: ACS Omega. 2022 Sep 27;7(40):35783–91. doi: 10.1021/acsomega.2c03808 (PMC9558605; doi:10.1021/acsomega.2c03808)
Supplement: Supplementary file 2 — ao2c03808_si_002.zip [file ao2c03808_si_002.zip › data_and_codes/extended_data/id0-48_run001/fdp-3-1.csv]

0.000	-0.000
0.005	0.547
0.010	0.342
0.015	-0.503
0.020	0.025
0.025	0.690
0.030	0.470
0.035	-0.376
0.040	0.102
0.045	0.998
0.050	3.332
0.055	1.869
0.060	1.223
0.065	3.712
0.070	3.805
0.075	5.607
0.080	5.098
0.085	7.922
0.090	8.318
0.095	9.408
0.100	10.357
0.105	11.373
0.110	10.741
0.115	10.875
0.120	11.516
0.125	12.271
0.130	13.501
0.135	13.778
0.140	13.313
0.145	13.268
0.150	13.234
0.155	13.292
0.160	13.264
0.165	13.535
0.170	13.923
0.175	14.216
0.180	14.310
0.185	14.598
0.190	14.924
0.195	14.974
0.200	15.162
0.205	15.415
0.210	15.524
0.215	15.706
0.220	15.918
0.225	16.349
0.230	16.443
0.235	16.393
0.240	16.550
0.245	16.892
0.250	16.945
0.255	17.211
0.260	17.442
0.265	17.677
0.270	17.936
0.275	17.877
0.280	18.071
0.285	18.311
0.290	18.477
0.295	18.615
0.300	18.988
0.305	19.042
0.310	19.111
0.315	19.284
0.320	19.518
0.325	19.765
0.330	19.877
0.335	20.015
0.340	20.198
0.345	20.441
0.350	20.514
0.355	20.743
0.360	20.924
0.365	21.088
0.370	21.195
0.375	21.365
0.380	21.510
0.385	21.719
0.390	21.914
0.395	22.097
0.400	22.297
0.405	22.413
0.410	22.550
0.415	22.717
0.420	22.952
0.425	23.079
0.430	23.262
0.435	23.489
0.440	23.630
0.445	23.677
0.450	23.869
0.455	24.090
0.460	24.227
0.465	24.396
0.470	24.514
0.475	24.723
0.480	24.915
0.485	25.053
0.490	25.201
0.495	25.429
0.500	25.594
0.505	25.721
0.510	25.909
0.515	26.153
0.520	26.354
0.525	26.478
0.530	26.680
0.535	26.897
0.540	27.158
0.545	27.413
0.550	27.803
0.555	26.924
0.560	27.035
0.565	27.333
0.570	27.617
0.575	27.843
0.580	28.019
0.585	28.181
0.590	28.404
0.595	28.604
0.600	28.784
0.605	28.959
0.610	29.129
0.615	29.330
0.620	29.455
0.625	29.621
0.630	29.826
0.635	30.032
0.640	30.157
0.645	30.337
0.650	30.542
0.655	30.684
0.660	30.861
0.665	31.024
0.670	31.192
0.675	31.354
0.680	31.510
0.685	31.661
0.690	31.859
0.695	31.989
0.700	32.155
0.705	32.363
0.710	32.515
0.715	32.680
0.720	32.877
0.725	33.061
0.730	33.255
0.735	33.448
0.740	33.690
0.745	34.052
0.750	33.549
0.755	33.590
0.760	33.905
0.765	34.120
0.770	34.301
0.775	34.502
0.780	34.693
0.785	34.870
0.790	35.014
0.795	35.171
0.800	35.383
0.805	35.519
0.810	35.660
0.815	35.847
0.820	36.014
0.825	36.156
0.830	36.318
0.835	36.474
0.840	36.661
0.845	36.837
0.850	36.957
0.855	37.143
0.860	37.345
0.865	37.483
0.870	37.659
0.875	37.841
0.880	38.014
0.885	38.170
0.890	38.337
0.895	38.518
0.900	38.699
0.905	38.827
0.910	39.017
0.915	39.181
0.920	39.318
0.925	39.470
0.930	39.665
0.935	39.845
0.940	39.988
0.945	40.147
0.950	40.328
0.955	40.535
0.960	40.685
0.965	40.896
0.970	41.088
0.975	41.291
0.980	41.565
0.985	41.503
0.990	41.401
0.995	41.653
1.000	41.855
1.005	42.071
1.010	42.311
1.015	42.455
1.020	42.637
1.025	42.873
1.030	43.041
1.035	43.193
1.040	43.399
1.045	43.590
1.050	43.779
1.055	43.987
1.060	44.201
1.065	44.458
1.070	44.704
1.075	44.992
1.080	45.391
1.085	45.934
1.090	46.778
1.095	46.731
1.100	43.683
1.105	44.724
1.110	45.141
1.115	44.613
1.120	45.115
1.125	45.553
1.130	45.923
1.135	46.294
1.140	46.681
1.145	47.189
1.150	47.570
1.155	48.159
1.160	47.775
1.165	50.811
1.170	51.859
1.175	52.500
1.180	52.971
1.185	53.320
1.190	53.681
1.195	54.072
1.200	54.523
1.205	54.635
1.210	53.823
1.215	54.295
1.220	54.786
1.225	55.165
1.230	54.304
1.235	54.694
1.240	54.990
1.245	55.250
1.250	55.557
1.255	55.709
1.260	55.919
1.265	56.171
1.270	56.348
1.275	56.498
1.280	56.692
1.285	56.871
1.290	57.073
1.295	57.229
1.300	57.375
1.305	57.626
1.310	57.812
1.315	58.001
1.320	58.120
1.325	58.282
1.330	58.456
1.335	58.652
1.340	58.871
1.345	59.083
1.350	59.251
1.355	59.407
1.360	59.666
1.365	59.846
1.370	60.016
1.375	60.246
1.380	60.492
1.385	60.683
1.390	60.971
1.395	61.314
1.400	61.812
1.405	62.560
1.410	63.237
1.415	66.084
1.420	66.755
1.425	67.199
1.430	67.556
1.435	67.856
1.440	68.057
1.445	68.286
1.450	68.514
1.455	68.732
1.460	68.940
1.465	69.121
1.470	69.343
1.475	69.542
1.480	69.695
1.485	69.890
1.490	70.091
1.495	70.252
1.500	70.420
1.505	70.626
1.510	70.802
1.515	70.985
1.520	71.172
1.525	71.365
1.530	71.592
1.535	71.767
1.540	71.949
1.545	72.158
1.550	72.343
1.555	72.534
1.560	72.774
1.565	72.999
1.570	73.205
1.575	73.445
1.580	73.704
1.585	73.994
1.590	74.316
1.595	74.821
1.600	75.138
1.605	73.755
1.610	74.250
1.615	74.707
1.620	75.113
1.625	75.454
1.630	75.843
1.635	76.269
1.640	76.784
1.645	77.409
1.650	78.369
1.655	79.548
1.660	79.992
1.665	80.126
1.670	80.272
1.675	77.761
1.680	79.723
1.685	80.868
1.690	81.769
1.695	82.553
1.700	83.403
1.705	84.617
1.710	86.023
1.715	87.191
1.720	89.873
1.725	92.686
1.730	93.845
1.735	94.574
1.740	95.142
1.745	95.613
1.750	96.036
1.755	96.493
1.760	96.811
1.765	96.454
1.770	96.824
1.775	97.193
1.780	97.561
1.785	97.976
1.790	98.596
1.795	98.637
1.800	97.134
1.805	97.672
1.810	98.103
1.815	98.430
1.820	98.714
1.825	99.003
1.830	99.261
1.835	99.514
1.840	99.795
1.845	100.090
1.850	100.421
1.855	100.849
1.860	101.616
1.865	101.814
1.870	104.403
1.875	105.680
1.880	106.363
1.885	106.795
1.890	107.174
1.895	107.518
1.900	107.861
1.905	108.238
1.910	108.759
1.915	109.328
1.920	107.743
1.925	107.308
1.930	107.893
1.935	108.332
1.940	108.652
1.945	108.916
1.950	109.167
1.955	109.396
1.960	109.608
1.965	109.826
1.970	110.035
1.975	110.247
1.980	110.459
1.985	110.661
1.990	110.875
1.995	111.087
2.000	111.290
2.005	111.519
2.010	111.785
2.015	111.953
2.020	112.066
2.025	112.360
2.030	112.705
2.035	113.269
2.040	113.360
2.045	112.029
2.050	112.533
2.055	112.932
2.060	113.275
2.065	113.633
2.070	114.157
2.075	113.594
2.080	113.474
2.085	113.853
2.090	114.171
2.095	114.451
2.100	114.720
2.105	114.968
2.110	115.215
2.115	115.481
2.120	115.753
2.125	116.010
2.130	116.306
2.135	116.629
2.140	116.984
2.145	117.401
2.150	117.934
2.155	118.852
2.160	119.778
2.165	117.664
2.170	114.924
2.175	116.219
2.180	117.152
2.185	118.072
2.190	119.258
2.195	118.963
2.200	121.441
2.205	123.153
2.210	124.327
2.215	125.615
2.220	125.751
2.225	127.406
2.230	129.359
2.235	130.322
2.240	131.081
2.245	131.633
2.250	132.321
2.255	133.380
2.260	134.218
2.265	131.604
2.270	128.751
2.275	130.302
2.280	131.149
2.285	131.749
2.290	132.226
2.295	132.612
2.300	132.960
2.305	133.300
2.310	133.610
2.315	134.018
2.320	134.117
2.325	134.419
2.330	134.802
2.335	135.226
2.340	135.929
2.345	136.203
2.350	134.682
2.355	135.379
2.360	136.209
2.365	136.853
2.370	135.277
2.375	136.092
2.380	137.030
2.385	138.242
2.390	139.881
2.395	137.335
2.400	140.256
2.405	141.340
2.410	142.043
2.415	142.596
2.420	143.014
2.425	143.571
2.430	143.650
2.435	143.969
2.440	144.438
2.445	144.969
2.450	145.377
2.455	146.443
2.460	147.159
2.465	145.055
2.470	148.196
2.475	149.554
2.480	150.317
2.485	150.863
2.490	151.289
2.495	151.652
2.500	151.984
2.505	152.274
2.510	152.559
2.515	152.821
2.520	153.074
2.525	153.346
2.530	153.604
2.535	153.851
2.540	154.124
2.545	154.382
2.550	154.632
2.555	154.890
2.560	155.169
2.565	155.578
2.570	155.636
2.575	155.896
2.580	156.237
2.585	156.595
2.590	156.984
2.595	157.392
2.600	157.838
2.605	158.368
2.610	158.986
2.615	159.769
2.620	160.858
2.625	162.406
2.630	163.379
2.635	163.146
2.640	162.843
2.645	163.418
2.650	161.442
2.655	164.009
2.660	166.347
2.665	166.872
2.670	167.137
2.675	168.180
2.680	169.345
2.685	170.173
2.690	168.314
2.695	169.214
2.700	169.856
2.705	170.419
2.710	170.913
2.715	171.345
2.720	171.771
2.725	172.207
2.730	172.648
2.735	173.118
2.740	173.632
2.745	174.167
2.750	174.798
2.755	175.713
2.760	177.120
2.765	178.637
2.770	179.596
2.775	178.527
2.780	175.496
2.785	172.849
2.790	174.807
2.795	176.299
2.800	177.377
2.805	178.182
2.810	178.840
2.815	179.379
2.820	179.850
2.825	180.287
2.830	180.662
2.835	181.055
2.840	181.436
2.845	181.805
2.850	182.184
2.855	182.556
2.860	182.964
2.865	183.427
2.870	184.061
2.875	185.121
2.880	185.716
2.885	183.777
2.890	180.818
2.895	182.175
2.900	182.997
2.905	183.679
2.910	184.182
2.915	184.632
2.920	185.126
2.925	185.578
2.930	186.032
2.935	186.524
2.940	187.054
2.945	187.644
2.950	188.374
2.955	189.508
2.960	190.806
2.965	191.781
2.970	190.952
2.975	192.433
2.980	189.406
2.985	191.826
2.990	193.499
2.995	195.201
3.000	197.516
3.005	200.437
3.010	201.292
3.015	201.611
3.020	200.606
3.025	197.471
3.030	200.187
3.035	202.407
3.040	204.030
3.045	204.811
3.050	207.892
3.055	209.476
3.060	210.468
3.065	211.207
3.070	211.797
3.075	212.367
3.080	212.874
3.085	213.339
3.090	213.780
3.095	214.190
3.100	214.623
3.105	215.101
3.110	215.662
3.115	216.300
3.120	217.215
3.125	218.168
3.130	218.726
3.135	218.654
3.140	216.114
3.145	218.856
3.150	220.520
3.155	222.265
3.160	223.837
3.165	224.085
3.170	221.327
3.175	218.488
3.180	220.651
3.185	220.016
3.190	220.807
3.195	221.694
3.200	222.369
3.205	222.991
3.210	223.946
3.215	223.249
3.220	223.740
3.225	224.811
3.230	225.300
3.235	227.355
3.240	229.455
3.245	230.275
3.250	230.835
3.255	231.233
3.260	231.579
3.265	231.902
3.270	232.263
3.275	232.605
3.280	232.868
3.285	233.113
3.290	233.373
3.295	233.694
3.300	234.021
3.305	234.362
3.310	234.832
3.315	235.325
3.320	235.886
3.325	237.011
3.330	237.337
3.335	239.671
3.340	236.786
3.345	238.178
3.350	239.307
3.355	240.140
3.360	240.632
3.365	241.075
3.370	241.455
3.375	241.711
3.380	242.052
3.385	242.330
3.390	242.669
3.395	242.864
3.400	243.071
3.405	243.355
3.410	243.433
3.415	243.786
3.420	244.044
3.425	244.231
3.430	244.427
3.435	244.645
3.440	244.821
3.445	245.088
3.450	245.408
3.455	245.647
3.460	245.957
3.465	246.276
3.470	246.447
3.475	246.601
3.480	246.891
3.485	247.202
3.490	247.512
3.495	248.346
3.500	247.572
3.505	247.607
3.510	248.126
3.515	248.307
3.520	248.643
3.525	248.949
3.530	249.636
3.535	250.303
3.540	251.082
3.545	254.036
3.550	255.094
3.555	255.737
3.560	256.252
3.565	256.726
3.570	257.180
3.575	257.727
3.580	258.290
3.585	259.007
3.590	260.027
3.595	261.164
3.600	261.370
3.605	258.973
3.610	256.349
3.615	257.047
3.620	257.027
3.625	258.077
3.630	259.477
3.635	260.491
3.640	262.345
3.645	262.885
3.650	265.443
3.655	266.476
3.660	266.825
3.665	266.241
3.670	263.391
3.675	265.647
3.680	267.480
3.685	267.866
3.690	269.112
3.695	269.508
3.700	269.283
3.705	270.101
3.710	270.697
3.715	271.225
3.720	271.957
3.725	272.141
3.730	272.535
3.735	272.982
3.740	273.235
3.745	273.502
3.750	274.216
3.755	274.605
3.760	275.184
3.765	275.653
3.770	276.240
3.775	276.691
3.780	277.326
3.785	278.135
3.790	279.897
3.795	282.111
3.800	281.855
3.805	281.936
3.810	280.976
3.815	283.750
3.820	285.612
3.825	287.737
3.830	289.674
3.835	290.796
3.840	291.827
3.845	292.855
3.850	293.491
3.855	294.626
3.860	293.578
3.865	294.359
3.870	294.911
3.875	295.549
3.880	295.922
3.885	296.380
3.890	296.804
3.895	297.241
3.900	297.598
3.905	297.971
3.910	298.434
3.915	298.870
3.920	299.319
3.925	299.901
3.930	299.835
3.935	299.899
3.940	300.828
3.945	302.138
3.950	303.161
3.955	303.402
3.960	306.183
3.965	303.449
3.970	304.427
3.975	301.421
3.980	302.141
3.985	303.821
3.990	306.101
3.995	309.071
4.000	310.368
4.005	310.619
4.010	309.659
4.015	310.875
4.020	311.984
4.025	312.259
4.030	312.704
4.035	313.570
4.040	313.559
4.045	314.246
4.050	314.302
4.055	314.586
4.060	314.736
4.065	315.243
4.070	315.183
4.075	315.077
4.080	315.960
4.085	316.166
4.090	316.440
4.095	316.694
4.100	317.238
4.105	317.984
4.110	317.998
4.115	318.726
4.120	319.001
4.125	319.093
4.130	319.770
4.135	320.332
4.140	321.099
4.145	321.850
4.150	322.682
4.155	324.760
4.160	326.289
4.165	323.849
4.170	326.541
4.175	323.688
4.180	321.226
4.185	321.633
4.190	319.591
4.195	316.766
4.200	313.742
4.205	316.310
4.210	318.110
4.215	318.824
4.220	318.710
4.225	317.931
4.230	316.056
4.235	317.341
4.240	318.887
4.245	319.997
4.250	318.433
4.255	318.958
4.260	319.931
4.265	320.454
4.270	320.704
4.275	321.582
4.280	321.850
4.285	322.006
4.290	322.315
4.295	322.857
4.300	322.976
4.305	323.595
4.310	323.847
4.315	323.693
4.320	324.018
4.325	324.655
4.330	325.050
4.335	325.128
4.340	325.575
4.345	325.743
4.350	325.805
4.355	326.784
4.360	326.536
4.365	326.677
4.370	327.270
4.375	328.001
4.380	327.364
4.385	328.229
4.390	328.202
4.395	329.166
4.400	329.409
4.405	329.304
4.410	330.219
4.415	330.517
4.420	330.783
4.425	331.035
4.430	331.710
4.435	331.798
4.440	332.708
4.445	333.381
4.450	334.312
4.455	334.751
4.460	337.228
4.465	339.226
4.470	337.435
4.475	337.638
4.480	334.510
4.485	337.321
4.490	339.814
4.495	342.596
4.500	339.778
4.505	340.410
4.510	340.661
4.515	343.115
4.520	345.219
4.525	345.202
4.530	344.031
4.535	345.326
4.540	345.917
4.545	344.006
4.550	341.836
4.555	339.145
4.560	339.289
4.565	338.900
4.570	336.763
4.575	338.770
4.580	338.095
4.585	339.514
4.590	341.947
4.595	343.137
4.600	341.577
4.605	342.957
4.610	341.023
4.615	341.116
4.620	340.532
4.625	341.232
4.630	344.197
4.635	344.309
4.640	344.343
4.645	346.142
4.650	347.070
4.655	346.750
4.660	348.634
4.665	347.734
4.670	347.642
4.675	347.982
4.680	350.301
4.685	349.452
4.690	350.281
4.695	351.582
4.700	350.711
4.705	351.505
4.710	351.898
4.715	352.307
4.720	353.978
4.725	351.311
4.730	349.350
4.735	352.012
4.740	350.386
4.745	352.542
4.750	351.759
4.755	349.548
4.760	347.689
4.765	348.959
4.770	348.757
4.775	348.150
4.780	348.939
4.785	350.157
4.790	350.446
4.795	352.277
4.800	352.880
4.805	352.503
4.810	352.902
4.815	352.401
4.820	353.512
4.825	352.750
4.830	353.141
4.835	353.144
4.840	354.621
4.845	354.661
4.850	353.896
4.855	355.407
4.860	354.714
4.865	355.035
4.870	355.651
4.875	355.635
4.880	355.532
4.885	356.162
4.890	357.369
4.895	356.734
4.900	357.360
4.905	357.950
4.910	357.130
4.915	358.121
4.920	356.389
4.925	357.563
4.930	359.527
4.935	358.837
4.940	357.907
4.945	359.540
4.950	360.943
4.955	359.823
4.960	360.095
4.965	358.031
4.970	360.247
4.975	361.350
4.980	361.736
4.985	362.101
4.990	361.833
4.995	362.557
5.000	360.795
5.005	362.219
5.010	359.630
5.015	360.996
5.020	361.401
5.025	362.662
5.030	364.553
5.035	363.794
5.040	364.709
5.045	364.549
5.050	363.462
5.055	366.364
5.060	365.299
5.065	365.111
5.070	366.352
5.075	368.820
5.080	367.514
5.085	369.168
5.090	369.211
5.095	369.361
5.100	366.913
5.105	369.322
5.110	366.900
5.115	365.740
5.120	366.227
5.125	369.293
5.130	370.727
5.135	371.127
5.140	372.105
5.145	369.598
5.150	368.899
5.155	370.344
5.160	370.200
5.165	372.266
5.170	372.025
5.175	373.677
5.180	372.877
5.185	373.445
5.190	375.722
5.195	375.773
5.200	376.913
5.205	378.915
5.210	381.838
5.215	384.252
5.220	385.699
5.225	387.800
5.230	387.569
5.235	388.493
5.240	388.742
5.245	389.876
5.250	390.540
5.255	390.672
5.260	390.897
5.265	392.492
5.270	393.968
5.275	394.056
5.280	392.376
5.285	394.701
5.290	396.788
5.295	398.713
5.300	395.607
5.305	395.730
5.310	397.868
5.315	399.451
5.320	400.553
5.325	399.757
5.330	397.799
5.335	394.887
5.340	393.160
5.345	394.251
5.350	395.848
5.355	397.692
5.360	400.455
5.365	398.194
5.370	399.369
5.375	399.951
5.380	401.646
5.385	400.824
5.390	401.239
5.395	401.454
5.400	402.153
5.405	401.513
5.410	403.262
5.415	403.441
5.420	403.581
5.425	403.605
5.430	405.501
5.435	406.550
5.440	405.008
5.445	403.818
5.450	405.425
5.455	406.615
5.460	409.466
5.465	410.336
5.470	410.531
5.475	408.032
5.480	410.911
5.485	412.028
5.490	412.321
5.495	412.312
5.500	412.728
5.505	413.693
5.510	414.487
5.515	413.400
5.520	416.071
5.525	414.180
5.530	414.207
5.535	415.262
5.540	415.305
5.545	415.577
5.550	415.762
5.555	415.539
5.560	412.720
5.565	409.684
5.570	410.823
5.575	410.567
5.580	412.185
5.585	410.461
5.590	412.439
5.595	411.761
5.600	412.515
5.605	413.696
5.610	414.173
5.615	413.489
5.620	414.838
5.625	414.899
5.630	414.607
5.635	415.838
5.640	418.807
5.645	416.980
5.650	415.664
5.655	418.099
5.660	417.436
5.665	416.886
5.670	416.417
5.675	414.376
5.680	417.011
5.685	415.075
5.690	416.229
5.695	417.795
5.700	415.496
5.705	414.112
5.710	416.337
5.715	417.865
5.720	418.955
5.725	418.629
5.730	417.718
5.735	420.026
5.740	419.722
5.745	421.681
5.750	418.911
5.755	415.988
5.760	413.660
5.765	414.018
5.770	414.696
5.775	415.014
5.780	416.163
5.785	414.839
5.790	416.829
5.795	416.557
5.800	419.201
5.805	420.136
5.810	419.215
5.815	420.712
5.820	423.726
5.825	422.702
5.830	424.440
5.835	427.142
5.840	430.268
5.845	427.268
5.850	428.313
5.855	429.278
5.860	427.499
5.865	426.628
5.870	424.301
5.875	426.630
5.880	426.487
5.885	426.066
5.890	425.226
5.895	426.605
5.900	427.223
5.905	426.826
5.910	428.870
5.915	428.471
5.920	427.331
5.925	425.040
5.930	423.304
5.935	422.343
5.940	425.207
5.945	422.796
5.950	423.333
5.955	424.987
5.960	424.242
5.965	426.862
5.970	427.301
5.975	425.803
5.980	425.674
5.985	428.237
5.990	425.546
5.995	428.226
6.000	429.611
6.005	429.876
6.010	427.197
6.015	425.538
6.020	424.594
6.025	424.530
6.030	427.286
6.035	426.882
6.040	425.172
6.045	422.751
6.050	424.052
6.055	422.260
6.060	424.203
6.065	421.666
6.070	423.964
6.075	424.677
6.080	423.523
6.085	425.732
6.090	425.957
6.095	425.240
6.100	424.835
6.105	426.810
6.110	423.739
6.115	423.496
6.120	426.309
6.125	424.345
6.130	426.958
6.135	425.311
6.140	424.557
6.145	424.306
6.150	422.290
6.155	422.801
6.160	425.656
6.165	427.077
6.170	428.826
6.175	426.875
6.180	429.045
6.185	426.846
6.190	426.544
6.195	425.299
6.200	425.189
6.205	422.160
6.210	425.132
6.215	422.648
6.220	423.022
6.225	422.002
6.230	420.741
6.235	422.699
6.240	423.893
6.245	426.375
6.250	428.054
6.255	429.821
6.260	427.375
6.265	426.960
6.270	430.076
6.275	432.295
6.280	430.545
6.285	432.695
6.290	430.343
6.295	430.105
6.300	432.494
6.305	434.805
6.310	432.117
6.315	432.316
6.320	431.337
6.325	434.052
6.330	436.383
6.335	435.949
6.340	433.098
6.345	436.204
6.350	438.504
6.355	440.656
6.360	443.776
6.365	441.175
6.370	440.150
6.375	439.611
6.380	440.911
6.385	439.380
6.390	439.229
6.395	441.609
6.400	443.001
6.405	441.660
6.410	439.943
6.415	442.523
6.420	443.970
6.425	446.847
6.430	446.136
6.435	447.061
6.440	445.532
6.445	443.956
6.450	443.829
6.455	442.052
6.460	439.498
6.465	439.354
6.470	438.856
6.475	441.614
6.480	444.614
6.485	445.136
6.490	446.189
6.495	449.321
6.500	450.539
6.505	447.512
6.510	447.770
6.515	450.125
6.520	448.977
6.525	448.383
6.530	448.626
6.535	449.688
6.540	446.686
6.545	447.585
6.550	446.879
6.555	448.481
6.560	450.890
6.565	453.010
6.570	450.301
6.575	453.017
6.580	450.710
6.585	450.767
6.590	450.743
6.595	449.970
6.600	448.769
6.605	450.792
6.610	453.428
6.615	452.629
6.620	454.801
6.625	456.358
6.630	457.872
6.635	459.693
6.640	458.883
6.645	461.732
6.650	460.528
6.655	459.090
6.660	459.595
6.665	461.944
6.670	462.567
6.675	463.651
6.680	460.724
6.685	462.259
6.690	463.029
6.695	463.594
6.700	461.661
6.705	460.298
6.710	458.425
6.715	459.884
6.720	461.182
6.725	461.592
6.730	464.452
6.735	467.000
6.740	464.131
6.745	467.215
6.750	469.123
6.755	468.806
6.760	466.250
6.765	468.204
6.770	468.301
6.775	467.169
6.780	469.783
6.785	466.787
6.790	469.074
6.795	471.834
6.800	471.998
6.805	473.686
6.810	475.032
6.815	473.272
6.820	474.521
6.825	474.271
6.830	475.285
6.835	476.112
6.840	477.000
6.845	474.451
6.850	473.734
6.855	472.656
6.860	471.471
6.865	473.877
6.870	475.253
6.875	475.345
6.880	475.726
6.885	478.154
6.890	477.780
6.895	475.237
6.900	477.976
6.905	475.900
6.910	478.757
6.915	477.677
6.920	475.851
6.925	476.543
6.930	479.510
6.935	477.162
6.940	475.933
6.945	474.184
6.950	475.005
6.955	475.086
6.960	472.643
6.965	470.127
6.970	468.911
6.975	466.254
6.980	467.443
6.985	468.880
6.990	467.901
6.995	469.554
7.000	471.503
7.005	472.218
7.010	470.191
7.015	472.245
7.020	471.591
7.025	469.846
7.030	469.160
7.035	467.590
7.040	466.114
7.045	464.116
7.050	466.344
7.055	464.571
7.060	466.673
7.065	469.033
7.070	470.685
7.075	468.693
7.080	466.064
7.085	464.693
7.090	464.847
7.095	462.290
7.100	461.595
7.105	460.837
7.110	461.085
7.115	463.494
7.120	463.881
7.125	462.311
7.130	460.419
7.135	460.103
7.140	462.363
7.145	459.537
7.150	460.519
7.155	463.387
7.160	466.393
7.165	464.951
7.170	467.905
7.175	469.316
7.180	471.057
7.185	473.244
7.190	472.611
7.195	470.087
7.200	471.638
7.205	474.184
7.210	472.933
7.215	470.093
7.220	468.700
7.225	466.014
7.230	465.131
7.235	466.663
7.240	466.304
7.245	465.003
7.250	464.408
7.255	464.231
7.260	463.420
7.265	464.981
7.270	463.199
7.275	461.603
7.280	461.221
7.285	461.958
7.290	464.316
7.295	463.569
7.300	465.896
7.305	462.919
7.310	464.761
7.315	464.042
7.320	462.015
7.325	464.275
7.330	463.376
7.335	466.287
7.340	468.064
7.345	467.933
7.350	466.462
7.355	465.089
7.360	463.206
7.365	463.097
7.370	465.540
7.375	467.332
7.380	469.981
7.385	467.405
7.390	468.537
7.395	467.476
7.400	466.168
7.405	463.598
7.410	461.933
7.415	463.335
7.420	464.119
7.425	463.148
7.430	461.189
7.435	459.201
7.440	461.679
7.445	464.513
7.450	467.444
7.455	468.992
7.460	468.554
7.465	468.584
7.470	467.904
7.475	468.039
7.480	467.661
7.485	469.258
7.490	472.172
7.495	469.544
7.500	466.630
7.505	466.547
7.510	464.977
7.515	464.567
7.520	465.067
7.525	467.651
7.530	465.946
7.535	466.025
7.540	466.894
7.545	464.261
7.550	465.680
7.555	463.782
7.560	464.977
7.565	467.764
7.570	468.703
7.575	471.391
7.580	472.296
7.585	472.044
7.590	469.524
7.595	469.368
7.600	472.036
7.605	472.341
7.610	471.528
7.615	470.870
7.620	469.852
7.625	471.175
7.630	469.817
7.635	472.884
7.640	472.885
7.645	474.789
7.650	477.816
7.655	476.069
7.660	475.958
7.665	476.045
7.670	477.042
7.675	475.574
7.680	473.576
7.685	475.051
7.690	474.150
7.695	476.183
7.700	473.751
7.705	472.417
7.710	475.325
7.715	477.464
7.720	478.376
7.725	477.332
7.730	476.341
7.735	473.631
7.740	476.424
7.745	474.537
7.750	473.905
7.755	474.492
7.760	472.054
7.765	469.332
7.770	466.786
7.775	469.752
7.780	467.709
7.785	469.467
7.790	470.584
7.795	472.240
7.800	474.424
7.805	473.646
7.810	473.771
7.815	473.177
7.820	471.657
7.825	472.380
7.830	471.822
7.835	469.975
7.840	467.322
7.845	467.292
7.850	466.484
7.855	465.646
7.860	463.535
7.865	463.380
7.870	464.914
7.875	467.966
7.880	469.808
7.885	468.263
7.890	467.783
7.895	468.276
7.900	471.360
7.905	473.791
7.910	475.521
7.915	472.801
7.920	472.749
7.925	471.467
7.930	473.305
7.935	474.810
7.940	473.819
7.945	472.835
7.950	471.303
7.955	469.019
7.960	468.895
7.965	467.140
7.970	464.586
7.975	464.176
7.980	462.100
7.985	465.203
7.990	463.506
7.995	463.221
8.000	461.699
8.005	459.594
8.010	462.003
8.015	460.789
8.020	461.950
8.025	462.133
8.030	461.691
8.035	464.753
8.040	462.202
8.045	462.686
8.050	460.436
8.055	457.741
8.060	457.043
8.065	454.442
8.070	455.842
8.075	455.965
8.080	453.665
8.085	456.714
8.090	456.614
8.095	458.014
8.100	455.818
8.105	458.749
8.110	459.693
8.115	458.298
8.120	459.342
8.125	459.426
8.130	456.623
8.135	458.380
8.140	455.939
8.145	454.311
8.150	457.435
8.155	454.312
8.160	456.178
8.165	459.114
8.170	459.547
8.175	459.242
8.180	456.444
8.185	459.437
8.190	458.658
8.194	461.239
8.199	459.130
8.204	459.287
8.209	460.464
8.214	463.466
8.219	464.898
8.224	463.300
8.229	465.085
8.234	464.361
8.239	461.729
8.244	461.092
8.249	460.682
8.254	458.836
8.259	458.820
8.264	460.183
8.269	463.107
8.274	462.485
8.279	463.929
8.284	461.497
8.289	458.689
8.294	459.051
8.299	459.527
8.304	461.442
8.309	459.067
8.314	459.602
8.319	460.374
8.324	459.528
8.329	456.917
8.334	457.691
8.339	456.509
8.344	456.133
8.349	455.653
8.354	457.158
8.359	459.156
8.364	458.044
8.369	460.948
8.374	460.387
8.379	460.560
8.384	460.827
8.389	462.173
8.394	460.236
8.399	461.078
8.404	463.805
8.409	464.911
8.414	461.860
8.419	462.819
8.424	463.119
8.429	463.367
8.434	464.786
8.439	464.330
8.444	463.578
8.449	466.239
8.454	468.797
8.459	468.631
8.464	468.791
8.469	470.587
8.474	472.673
8.479	472.880
8.484	475.321
8.489	476.128
8.494	477.064
8.499	474.047
8.504	472.645
8.509	474.754
8.514	473.396
8.519	474.131
8.524	472.506
8.529	475.475
8.534	475.984
8.539	473.765
8.544	471.808
8.549	472.112
8.554	474.189
8.559	472.006
8.564	472.902
8.569	473.117
8.574	475.929
8.579	472.851
8.584	475.753
8.589	474.104
8.594	473.681
8.599	471.563
8.604	474.630
8.609	472.390
8.614	474.021
8.619	475.293
8.624	477.375
8.629	478.760
8.634	480.345
8.639	480.621
8.644	482.721
8.649	479.811
8.654	480.975
8.659	483.361
8.664	484.506
8.669	487.559
8.674	487.418
8.679	489.856
8.684	489.232
8.689	488.082
8.694	486.502
8.699	486.043
8.704	483.830
8.709	485.354
8.714	488.343
8.719	486.196
8.724	484.983
8.729	486.595
8.734	484.789
8.739	483.286
8.744	486.118
8.749	485.030
8.754	486.504
8.759	486.573
8.764	488.954
8.769	490.453
8.774	489.828
8.779	487.717
8.784	489.152
8.789	487.802
8.794	489.502
8.799	487.356
8.804	490.186
8.809	488.491
8.814	488.902
8.819	487.082
8.824	488.745
8.829	488.390
8.834	485.702
8.839	485.272
8.844	483.514
8.849	485.389
8.854	486.462
8.859	484.575
8.864	485.546
8.869	483.627
8.874	485.632
8.879	483.804
8.884	483.613
8.889	482.561
8.894	479.537
8.899	478.941
8.904	479.611
8.909	476.849
8.914	474.819
8.919	475.403
8.924	475.842
8.929	477.711
8.934	475.732
8.939	475.911
8.944	475.433
8.949	476.828
8.954	475.887
8.959	476.684
8.964	479.694
8.969	482.795
8.974	485.421
8.979	482.382
8.984	483.602
8.989	485.537
8.994	484.094
8.999	486.156
9.004	485.749
9.009	487.182
9.014	488.193
9.019	485.148
9.024	483.500
9.029	484.525
9.034	482.279
9.039	480.022
9.044	477.508
9.049	475.995
9.054	478.418
9.059	475.381
9.064	477.612
9.069	480.571
9.074	483.270
9.079	480.537
9.084	479.891
9.089	480.313
9.094	483.014
9.099	485.306
9.104	486.322
9.109	484.822
9.114	483.095
9.119	480.821
9.124	478.443
9.129	480.336
9.134	477.578
9.139	477.944
9.144	478.491
9.149	479.700
9.154	482.160
9.159	479.474
9.164	480.899
9.169	478.806
9.174	476.864
9.179	476.311
9.184	474.644
9.189	476.519
9.194	478.127
9.199	477.597
9.204	477.940
9.209	480.690
9.214	478.663
9.219	476.102
9.224	477.779
9.229	474.751
9.234	477.594
9.239	474.457
9.244	477.378
9.249	476.418
9.254	477.083
9.259	480.039
9.264	479.399
9.269	481.896
9.274	478.873
9.279	477.130
9.284	474.159
9.289	473.179
9.294	474.544
9.299	476.545
9.304	475.050
9.309	474.539
9.314	473.283
9.319	473.359
9.324	474.928
9.329	475.509
9.334	472.435
9.339	475.085
9.344	472.075
9.349	472.788
9.354	472.739
9.359	472.125
9.364	471.389
9.369	470.583
9.374	469.763
9.379	470.493
9.384	467.822
9.389	466.847
9.394	465.647
9.399	465.846
9.404	468.962
9.409	471.502
9.414	470.678
9.419	469.130
9.424	468.902
9.429	470.414
9.434	469.825
9.439	468.010
9.444	467.854
9.449	468.322
9.454	468.110
9.459	466.091
9.464	465.374
9.469	467.251
9.474	467.477
9.479	467.663
9.484	466.692
9.489	466.705
9.494	468.305
9.499	469.056
9.504	466.456
9.509	465.676
9.514	463.017
9.519	463.403
9.524	465.066
9.529	466.427
9.534	468.898
9.539	468.375
9.544	470.426
9.549	470.762
9.554	470.080
9.559	469.268
9.564	469.015
9.569	471.423
9.574	471.635
9.579	471.793
9.584	474.360
9.589	473.965
9.594	470.929
9.599	472.225
9.604	475.166
9.609	477.681
9.614	477.483
9.619	475.829
9.624	472.891
9.629	475.102
9.634	476.951
9.639	476.785
9.644	479.092
9.649	481.962
9.654	481.180
9.659	482.996
9.664	480.373
9.669	478.964
9.674	480.051
9.679	482.708
9.684	485.721
9.689	485.195
9.694	483.206
9.699	481.155
9.704	480.063
9.709	477.076
9.714	478.909
9.719	477.566
9.724	480.004
9.729	481.632
9.734	479.605
9.739	481.786
9.744	483.862
9.749	482.422
9.754	485.515
9.759	488.549
9.764	489.117
9.769	489.344
9.774	486.890
9.779	488.573
9.784	486.270
9.789	488.831
9.794	487.703
9.799	487.315
9.804	484.941
9.809	487.941
9.814	490.030
9.819	489.457
9.824	491.025
9.829	488.228
9.834	490.502
9.839	488.324
9.844	487.122
9.849	490.096
9.854	490.857
9.859	488.201
9.864	489.991
9.869	491.509
9.874	491.335
9.879	493.834
9.884	493.127
9.889	491.176
9.894	492.177
9.899	494.990
9.904	492.768
9.909	492.873
9.914	493.337
9.919	492.105
9.924	490.333
9.929	490.083
9.934	488.030
9.939	486.504
9.944	484.985
9.949	486.947
9.954	489.727
9.959	491.661
9.964	490.393
9.969	491.398
9.974	491.415
9.979	492.805
9.984	490.629
9.989	489.518
9.994	487.924
[truncated: 1 more rows]
