# Supplementary material for: Chemometric Analysis of a Ternary Mixture of Caffeine, Quinic Acid, and Nicotinic Acid by Terahertz Spectroscopy
Source: ACS Omega. 2022 Sep 27;7(40):35783–91. doi: 10.1021/acsomega.2c03808 (PMC9558605; doi:10.1021/acsomega.2c03808)
Supplement: Supplementary file 2 — ao2c03808_si_002.zip [file ao2c03808_si_002.zip › data_and_codes/extended_data/id0-48_run001/fdp-3-2.csv]

0.000	-0.000
0.005	0.492
0.010	0.246
0.015	-0.709
0.020	0.267
0.025	0.777
0.030	0.478
0.035	-0.561
0.040	-0.011
0.045	1.002
0.050	3.283
0.055	2.273
0.060	2.004
0.065	3.754
0.070	3.898
0.075	4.641
0.080	4.981
0.085	4.848
0.090	1.896
0.095	2.419
0.100	3.731
0.105	5.438
0.110	4.729
0.115	4.950
0.120	5.814
0.125	6.656
0.130	7.733
0.135	8.141
0.140	7.809
0.145	8.121
0.150	8.296
0.155	8.498
0.160	8.507
0.165	8.732
0.170	9.045
0.175	9.392
0.180	9.412
0.185	9.573
0.190	9.978
0.195	10.089
0.200	10.338
0.205	10.612
0.210	10.809
0.215	11.100
0.220	11.373
0.225	11.877
0.230	12.045
0.235	12.070
0.240	12.215
0.245	12.592
0.250	12.675
0.255	12.948
0.260	13.195
0.265	13.477
0.270	13.807
0.275	13.801
0.280	14.042
0.285	14.335
0.290	14.557
0.295	14.748
0.300	15.150
0.305	15.233
0.310	15.325
0.315	15.534
0.320	15.810
0.325	16.083
0.330	16.220
0.335	16.393
0.340	16.630
0.345	16.946
0.350	17.073
0.355	17.355
0.360	17.595
0.365	17.822
0.370	17.982
0.375	18.194
0.380	18.388
0.385	18.639
0.390	18.875
0.395	19.100
0.400	19.338
0.405	19.486
0.410	19.650
0.415	19.847
0.420	20.122
0.425	20.284
0.430	20.499
0.435	20.761
0.440	20.954
0.445	21.047
0.450	21.284
0.455	21.553
0.460	21.740
0.465	21.960
0.470	22.132
0.475	22.390
0.480	22.629
0.485	22.820
0.490	23.008
0.495	23.287
0.500	23.495
0.505	23.660
0.510	23.884
0.515	24.167
0.520	24.404
0.525	24.557
0.530	24.792
0.535	25.039
0.540	25.329
0.545	25.607
0.550	26.016
0.555	25.282
0.560	25.442
0.565	25.763
0.570	26.082
0.575	26.352
0.580	26.568
0.585	26.779
0.590	27.052
0.595	27.296
0.600	27.530
0.605	27.749
0.610	27.964
0.615	28.207
0.620	28.377
0.625	28.574
0.630	28.819
0.635	29.065
0.640	29.219
0.645	29.434
0.650	29.671
0.655	29.845
0.660	30.056
0.665	30.257
0.670	30.456
0.675	30.660
0.680	30.853
0.685	31.043
0.690	31.290
0.695	31.465
0.700	31.674
0.705	31.929
0.710	32.132
0.715	32.338
0.720	32.584
0.725	32.809
0.730	33.046
0.735	33.276
0.740	33.549
0.745	33.933
0.750	33.530
0.755	33.619
0.760	33.949
0.765	34.194
0.770	34.402
0.775	34.633
0.780	34.853
0.785	35.066
0.790	35.242
0.795	35.435
0.800	35.684
0.805	35.864
0.810	36.046
0.815	36.278
0.820	36.492
0.825	36.680
0.830	36.897
0.835	37.094
0.840	37.329
0.845	37.551
0.850	37.716
0.855	37.937
0.860	38.185
0.865	38.356
0.870	38.568
0.875	38.787
0.880	38.989
0.885	39.181
0.890	39.380
0.895	39.593
0.900	39.809
0.905	39.975
0.910	40.197
0.915	40.409
0.920	40.587
0.925	40.783
0.930	41.023
0.935	41.253
0.940	41.444
0.945	41.651
0.950	41.879
0.955	42.134
0.960	42.328
0.965	42.582
0.970	42.823
0.975	43.062
0.980	43.368
0.985	43.362
0.990	43.337
0.995	43.615
1.000	43.847
1.005	44.092
1.010	44.363
1.015	44.538
1.020	44.751
1.025	45.022
1.030	45.223
1.035	45.415
1.040	45.661
1.045	45.901
1.050	46.129
1.055	46.390
1.060	46.648
1.065	46.945
1.070	47.236
1.075	47.558
1.080	47.982
1.085	48.529
1.090	49.363
1.095	49.520
1.100	46.700
1.105	47.683
1.110	48.099
1.115	47.707
1.120	48.204
1.125	48.650
1.130	49.031
1.135	49.416
1.140	49.814
1.145	50.321
1.150	50.718
1.155	51.302
1.160	51.090
1.165	48.220
1.170	49.199
1.175	49.832
1.180	50.322
1.185	50.690
1.190	51.076
1.195	51.494
1.200	51.952
1.205	52.075
1.210	51.445
1.215	51.915
1.220	52.409
1.225	52.797
1.230	52.095
1.235	52.494
1.240	52.813
1.245	53.096
1.250	53.426
1.255	53.605
1.260	53.841
1.265	54.127
1.270	54.335
1.275	54.518
1.280	54.753
1.285	54.973
1.290	55.214
1.295	55.416
1.300	55.608
1.305	55.899
1.310	56.130
1.315	56.358
1.320	56.529
1.325	56.732
1.330	56.940
1.335	57.168
1.340	57.417
1.345	57.658
1.350	57.856
1.355	58.042
1.360	58.326
1.365	58.538
1.370	58.736
1.375	58.996
1.380	59.270
1.385	59.491
1.390	59.804
1.395	60.166
1.400	60.664
1.405	61.396
1.410	62.513
1.415	65.353
1.420	66.015
1.425	66.471
1.430	66.854
1.435	67.184
1.440	67.423
1.445	67.688
1.450	67.955
1.455	68.204
1.460	68.445
1.465	68.659
1.470	68.912
1.475	69.143
1.480	69.328
1.485	69.561
1.490	69.798
1.495	69.990
1.500	70.188
1.505	70.431
1.510	70.640
1.515	70.860
1.520	71.084
1.525	71.314
1.530	71.579
1.535	71.798
1.540	72.023
1.545	72.280
1.550	72.508
1.555	72.744
1.560	73.025
1.565	73.286
1.570	73.532
1.575	73.801
1.580	74.089
1.585	74.403
1.590	74.742
1.595	75.245
1.600	75.561
1.605	74.408
1.610	74.891
1.615	75.355
1.620	75.773
1.625	76.132
1.630	76.538
1.635	76.980
1.640	77.498
1.645	78.117
1.650	79.039
1.655	80.231
1.660	80.832
1.665	81.211
1.670	81.778
1.675	79.585
1.680	81.302
1.685	82.394
1.690	83.266
1.695	84.023
1.700	84.839
1.705	85.964
1.710	87.306
1.715	88.897
1.720	85.991
1.725	88.488
1.730	89.557
1.735	90.262
1.740	90.828
1.745	91.315
1.750	91.746
1.755	92.221
1.760	92.559
1.765	92.303
1.770	92.696
1.775	93.095
1.780	93.489
1.785	93.925
1.790	94.549
1.795	94.603
1.800	93.393
1.805	93.928
1.810	94.373
1.815	94.725
1.820	95.038
1.825	95.351
1.830	95.634
1.835	95.911
1.840	96.222
1.845	96.531
1.850	96.880
1.855	97.314
1.860	98.064
1.865	98.287
1.870	95.201
1.875	96.283
1.880	96.954
1.885	97.401
1.890	97.807
1.895	98.183
1.900	98.561
1.905	98.962
1.910	99.498
1.915	100.098
1.920	98.234
1.925	98.395
1.930	98.976
1.935	99.434
1.940	99.778
1.945	100.074
1.950	100.357
1.955	100.625
1.960	100.868
1.965	101.115
1.970	101.354
1.975	101.600
1.980	101.849
1.985	102.085
1.990	102.343
1.995	102.596
2.000	102.844
2.005	103.121
2.010	103.428
2.015	103.642
2.020	103.812
2.025	104.143
2.030	104.520
2.035	105.098
2.040	105.156
2.045	104.103
2.050	104.602
2.055	105.019
2.060	105.384
2.065	105.756
2.070	106.294
2.075	105.808
2.080	105.772
2.085	106.160
2.090	106.496
2.095	106.799
2.100	107.088
2.105	107.360
2.110	107.644
2.115	107.936
2.120	108.241
2.125	108.531
2.130	108.853
2.135	109.206
2.140	109.581
2.145	110.017
2.150	110.557
2.155	111.440
2.160	112.388
2.165	111.605
2.170	114.366
2.175	115.605
2.180	116.510
2.185	117.379
2.190	118.545
2.195	118.539
2.200	121.216
2.205	122.758
2.210	123.865
2.215	125.126
2.220	125.038
2.225	127.609
2.230	129.333
2.235	130.225
2.240	130.953
2.245	131.509
2.250	132.171
2.255	133.189
2.260	134.086
2.265	131.976
2.270	129.280
2.275	130.628
2.280	131.432
2.285	132.027
2.290	132.508
2.295	132.915
2.300	133.281
2.305	133.645
2.310	133.979
2.315	134.405
2.320	134.535
2.325	134.861
2.330	135.255
2.335	135.677
2.340	136.389
2.345	136.335
2.350	135.413
2.355	136.089
2.360	136.894
2.365	137.567
2.370	136.244
2.375	137.000
2.380	137.921
2.385	139.097
2.390	140.379
2.395	139.413
2.400	141.735
2.405	142.722
2.410	143.395
2.415	143.952
2.420	144.401
2.425	144.950
2.430	145.071
2.435	145.425
2.440	145.891
2.445	146.406
2.450	146.849
2.455	147.899
2.460	148.783
2.465	147.025
2.470	144.114
2.475	145.305
2.480	146.061
2.485	146.611
2.490	147.075
2.495	147.468
2.500	147.818
2.505	148.139
2.510	148.457
2.515	148.742
2.520	149.038
2.525	149.330
2.530	149.630
2.535	149.912
2.540	150.196
2.545	150.498
2.550	150.787
2.555	151.084
2.560	151.399
2.565	151.824
2.570	151.942
2.575	152.241
2.580	152.619
2.585	153.024
2.590	153.438
2.595	153.861
2.600	154.330
2.605	154.862
2.610	155.485
2.615	156.248
2.620	157.242
2.625	158.681
2.630	159.671
2.635	159.655
2.640	158.988
2.645	160.572
2.650	159.350
2.655	161.819
2.660	164.125
2.665	164.716
2.670	164.937
2.675	165.867
2.680	166.959
2.685	167.927
2.690	166.224
2.695	167.046
2.700	167.673
2.705	168.240
2.710	168.720
2.715	169.209
2.720	169.626
2.725	170.090
2.730	170.556
2.735	171.032
2.740	171.561
2.745	172.081
2.750	172.736
2.755	173.604
2.760	174.883
2.765	176.408
2.770	177.147
2.775	177.254
2.780	175.072
2.785	178.073
2.790	180.102
2.795	181.577
2.800	182.588
2.805	183.308
2.810	183.991
2.815	184.505
2.820	184.982
2.825	185.451
2.830	185.857
2.835	186.253
2.840	186.685
2.845	187.055
2.850	187.455
2.855	187.853
2.860	188.266
2.865	188.745
2.870	189.388
2.875	190.482
2.880	191.031
2.885	189.494
2.890	186.732
2.895	188.027
2.900	188.776
2.905	189.439
2.910	189.972
2.915	190.425
2.920	190.871
2.925	191.367
2.930	191.830
2.935	192.283
2.940	192.859
2.945	193.505
2.950	194.241
2.955	195.334
2.960	196.570
2.965	197.901
2.970	199.474
2.975	199.063
2.980	196.255
2.985	198.234
2.990	199.763
2.995	201.524
3.000	203.606
3.005	204.505
3.010	206.235
3.015	205.491
3.020	207.652
3.025	205.308
3.030	207.200
3.035	209.692
3.040	211.236
3.045	211.769
3.050	208.721
3.055	210.395
3.060	211.575
3.065	212.232
3.070	212.858
3.075	213.342
3.080	213.904
3.085	214.329
3.090	214.739
3.095	215.041
3.100	215.593
3.105	215.963
3.110	216.466
3.115	217.214
3.120	218.101
3.125	218.881
3.130	219.207
3.135	219.689
3.140	217.242
3.145	220.324
3.150	222.251
3.155	223.475
3.160	225.283
3.165	225.257
3.170	223.723
3.175	226.680
3.180	228.652
3.185	228.948
3.190	229.048
3.195	229.791
3.200	230.479
3.205	231.137
3.210	232.086
3.215	231.308
3.220	231.957
3.225	232.824
3.230	233.560
3.235	235.581
3.240	237.798
3.245	238.587
3.250	239.221
3.255	239.740
3.260	240.025
3.265	240.353
3.270	240.746
3.275	241.008
3.280	241.471
3.285	241.584
3.290	242.099
3.295	242.117
3.300	242.784
3.305	242.988
3.310	243.271
3.315	243.938
3.320	244.263
3.325	245.546
3.330	245.019
3.335	243.723
3.340	242.086
3.345	241.497
3.350	242.249
3.355	242.621
3.360	243.331
3.365	243.790
3.370	244.272
3.375	244.713
3.380	244.991
3.385	245.282
3.390	245.585
3.395	245.852
3.400	246.184
3.405	246.354
3.410	246.721
3.415	246.988
3.420	247.136
3.425	247.575
3.430	247.802
3.435	247.855
3.440	248.253
3.445	248.575
3.450	248.708
3.455	249.298
3.460	249.320
3.465	249.633
3.470	250.021
3.475	250.316
3.480	250.623
3.485	250.822
3.490	251.055
3.495	252.228
3.500	251.230
3.505	251.284
3.510	251.814
3.515	251.837
3.520	252.552
3.525	252.983
3.530	253.558
3.535	253.942
3.540	255.497
3.545	258.010
3.550	259.202
3.555	260.095
3.560	260.338
3.565	260.919
3.570	261.848
3.575	261.982
3.580	262.589
3.585	263.391
3.590	264.188
3.595	266.567
3.600	266.219
3.605	264.013
3.610	263.164
3.615	263.203
3.620	261.707
3.625	262.960
3.630	263.954
3.635	265.182
3.640	267.016
3.645	265.115
3.650	264.154
3.655	265.291
3.660	267.967
3.665	269.069
3.670	270.765
3.675	270.668
3.680	273.423
3.685	273.903
3.690	275.623
3.695	275.621
3.700	275.878
3.705	276.362
3.710	276.841
3.715	277.453
3.720	277.766
3.725	278.819
3.730	278.077
3.735	278.798
3.740	279.032
3.745	279.765
3.750	280.137
3.755	280.552
3.760	280.882
3.765	281.605
3.770	282.652
3.775	283.095
3.780	283.386
3.785	284.163
3.790	285.571
3.795	285.354
3.800	284.144
3.805	281.219
3.810	280.189
3.815	277.523
3.820	274.895
3.825	276.484
3.830	278.786
3.835	279.699
3.840	280.904
3.845	281.209
3.850	282.668
3.855	282.957
3.860	283.264
3.865	282.582
3.870	283.656
3.875	284.066
3.880	284.133
3.885	285.000
3.890	285.298
3.895	285.753
3.900	286.169
3.905	286.499
3.910	286.914
3.915	287.106
3.920	287.978
3.925	289.288
3.930	289.454
3.935	288.882
3.940	289.403
3.945	291.432
3.950	292.419
3.955	292.666
3.960	292.049
3.965	291.210
3.970	293.328
3.975	292.649
3.980	292.939
3.985	292.757
3.990	290.342
3.995	289.792
4.000	290.861
4.005	292.014
4.010	293.070
4.015	294.170
4.020	295.450
4.025	296.424
4.030	295.790
4.035	297.492
4.040	298.166
4.045	297.693
4.050	295.110
4.055	298.053
4.060	300.649
4.065	302.887
4.070	305.853
4.075	305.943
4.080	305.743
4.085	308.125
4.090	306.616
4.095	306.894
4.100	307.162
4.105	309.993
4.110	308.156
4.115	308.857
4.120	311.447
4.125	311.138
4.130	308.547
4.135	311.027
4.140	311.546
4.145	313.345
4.150	313.828
4.155	311.023
4.160	310.972
4.165	307.929
4.170	305.677
4.175	307.333
4.180	307.648
4.185	307.644
4.190	304.503
4.195	307.334
4.200	306.112
4.205	306.576
4.210	307.202
4.215	305.880
4.220	306.107
4.225	305.946
4.230	306.829
4.235	303.948
4.240	305.810
4.245	305.998
4.250	305.804
4.255	304.484
4.260	306.720
4.265	305.898
4.270	308.786
4.275	307.971
4.280	307.931
4.285	308.418
4.290	308.154
4.295	308.351
4.300	308.086
4.305	309.705
4.310	309.363
4.315	309.654
4.320	306.858
4.325	306.606
4.330	305.344
4.335	305.378
4.340	302.332
4.345	305.171
4.350	304.696
4.355	305.717
4.360	302.953
4.365	305.296
4.370	307.726
4.375	307.933
4.380	306.578
4.385	308.403
4.390	306.710
4.395	308.756
4.400	309.783
4.405	310.784
4.410	313.360
4.415	313.223
4.420	316.030
4.425	317.195
4.430	319.261
4.435	319.724
4.440	319.975
4.445	319.282
4.450	320.070
4.455	322.854
4.460	323.580
4.465	322.296
4.470	325.148
4.475	323.558
4.480	322.009
4.485	324.508
4.490	322.464
4.495	322.046
4.500	320.933
4.505	319.920
4.510	318.179
4.515	315.054
4.520	313.248
4.525	315.516
4.530	317.224
4.535	315.349
4.540	314.792
4.545	316.471
4.550	319.540
4.555	321.843
4.560	321.205
4.565	319.976
4.570	318.377
4.575	320.473
4.580	317.611
4.585	315.600
4.590	314.178
4.595	313.020
4.600	311.810
4.605	313.402
4.610	316.429
4.615	314.075
4.620	312.344
4.625	309.243
4.630	312.217
4.635	312.830
4.640	315.518
4.645	315.177
4.650	317.446
4.655	319.220
4.660	316.171
4.665	314.754
4.670	311.863
4.675	309.559
4.680	310.831
4.685	308.979
4.690	309.636
4.695	310.195
4.700	311.690
4.705	311.150
4.710	309.620
4.715	310.601
4.720	307.553
4.725	308.867
4.730	310.808
4.735	311.521
4.740	313.842
4.745	312.799
4.750	312.006
4.755	309.578
4.760	306.877
4.765	305.098
4.770	302.210
4.775	301.920
4.780	304.297
4.785	303.358
4.790	304.704
4.795	302.562
4.800	305.208
4.805	304.352
4.810	302.406
4.815	303.016
4.820	301.885
4.825	299.903
4.830	302.074
4.835	301.555
4.840	299.787
4.845	298.350
4.850	298.796
4.855	301.408
4.860	303.075
4.865	303.057
4.870	300.458
4.875	298.364
4.880	300.541
4.885	298.522
4.890	296.287
4.895	296.205
4.900	299.331
4.905	301.888
4.910	304.095
4.915	301.365
4.920	304.374
4.925	301.310
4.930	301.618
4.935	303.311
4.940	304.813
4.945	303.149
4.950	302.044
4.955	303.159
4.960	300.488
4.965	298.616
4.970	300.954
4.975	297.836
4.980	296.005
4.985	295.098
4.990	293.744
4.995	291.700
5.000	294.728
5.005	294.539
5.010	291.916
5.015	292.940
5.020	295.750
5.025	296.682
5.030	293.919
5.035	296.859
5.040	298.436
5.045	298.663
5.050	296.620
5.055	298.167
5.060	299.266
5.065	296.627
5.070	298.592
5.075	296.856
5.080	295.609
5.085	293.168
5.090	292.965
5.095	290.920
5.100	289.408
5.105	292.246
5.110	293.226
5.115	291.279
5.120	292.373
5.125	292.344
5.130	291.954
5.135	292.345
5.140	289.384
5.145	286.852
5.150	287.787
5.155	286.730
5.160	287.832
5.165	286.815
5.170	285.369
5.175	283.455
5.180	281.435
5.185	281.018
5.190	282.065
5.195	280.355
5.200	282.201
5.205	284.985
5.210	282.402
5.215	280.210
5.220	278.615
5.225	278.648
5.230	277.562
5.235	279.570
5.240	281.852
5.245	282.286
5.250	283.039
5.255	281.257
5.260	279.655
5.265	280.375
5.270	277.571
5.275	274.958
5.280	273.622
5.285	273.331
5.290	270.308
5.295	270.730
5.300	271.809
5.305	272.140
5.310	269.979
5.315	271.894
5.320	272.509
5.325	275.308
5.330	272.337
5.335	272.976
5.340	271.310
5.345	271.433
5.350	269.320
5.355	267.859
5.360	269.199
5.365	267.646
5.370	267.229
5.375	269.420
5.380	269.853
5.385	270.415
5.390	268.958
5.395	269.993
5.400	269.156
5.405	266.355
5.410	269.487
5.415	268.129
5.420	266.224
5.425	263.873
5.430	264.715
5.435	263.586
5.440	263.954
5.445	266.058
5.450	263.020
5.455	262.122
5.460	265.027
5.465	263.034
5.470	260.832
5.475	261.217
5.480	260.566
5.485	261.671
5.490	262.585
5.495	263.722
5.500	260.797
5.505	259.234
5.510	258.027
5.515	255.822
5.520	256.293
5.525	253.875
5.530	256.516
5.535	258.383
5.540	258.337
5.545	256.945
5.550	255.858
5.555	255.052
5.560	252.964
5.565	253.910
5.570	255.077
5.575	256.646
5.580	258.307
5.585	260.812
5.590	260.172
5.595	263.100
5.600	260.468
5.605	258.495
5.610	256.801
5.615	256.666
5.620	255.637
5.625	258.530
5.630	257.508
5.635	254.367
5.640	256.949
5.645	257.844
5.650	258.252
5.655	260.397
5.660	259.206
5.665	258.324
5.670	261.223
5.675	258.868
5.680	258.518
5.685	256.484
5.690	259.248
5.695	259.347
5.700	258.229
5.705	258.253
5.710	256.661
5.715	255.585
5.720	257.238
5.725	256.145
5.730	254.800
5.735	255.339
5.740	255.553
5.745	253.712
5.750	251.266
5.755	252.667
5.760	252.618
5.765	249.534
5.770	246.641
5.775	248.156
5.780	249.254
5.785	250.511
5.790	253.322
5.795	250.492
5.800	249.989
5.805	249.204
5.810	251.212
5.815	249.928
5.820	247.479
5.825	247.034
5.830	246.194
5.835	249.148
5.840	249.826
5.845	249.363
5.850	247.648
5.855	247.239
5.860	244.341
5.865	245.474
5.870	244.088
5.875	246.948
5.880	249.814
5.885	246.929
5.890	244.920
5.895	245.684
5.900	245.382
5.905	247.123
5.910	249.946
5.915	250.283
5.920	249.141
5.925	246.782
5.930	246.423
5.935	246.385
5.940	246.686
5.945	243.695
5.950	241.495
5.955	241.567
5.960	238.715
5.965	237.028
5.970	233.894
5.975	234.870
5.980	234.544
5.985	231.875
5.990	231.015
5.995	231.244
6.000	233.597
6.005	234.868
6.010	234.385
6.015	232.347
6.020	230.459
6.025	231.299
6.030	231.547
6.035	234.004
6.040	231.463
6.045	230.861
6.050	231.984
6.055	231.718
6.060	229.534
6.065	232.110
6.070	233.305
6.075	231.777
6.080	233.673
6.085	236.362
6.090	234.865
6.095	233.845
6.100	232.308
6.105	231.732
6.110	232.249
6.115	231.188
6.120	229.282
6.125	231.437
6.130	233.102
6.135	232.005
6.140	234.559
6.145	234.121
6.150	236.110
6.155	234.110
6.160	231.612
6.165	233.422
6.170	230.316
6.175	228.428
6.180	225.438
6.185	226.903
6.190	225.875
6.195	225.286
6.200	225.381
6.205	222.642
6.210	224.162
6.215	222.063
6.220	222.983
6.225	224.623
6.230	222.614
6.235	221.180
6.240	221.940
6.245	224.596
6.250	222.737
6.255	223.336
6.260	225.924
6.265	225.174
6.270	227.853
6.275	225.313
6.280	228.165
6.285	225.281
6.290	226.540
6.295	229.206
6.300	229.323
6.305	227.736
6.310	224.979
6.315	222.142
6.320	225.036
6.325	226.468
6.330	227.244
6.335	228.570
6.340	230.936
6.345	233.842
6.350	236.275
6.355	235.790
6.360	232.678
6.365	234.998
6.370	237.320
6.375	237.778
6.380	239.570
6.385	236.854
6.390	235.582
6.395	234.888
6.400	232.154
6.405	230.502
6.410	233.360
6.415	230.514
6.420	229.703
6.425	227.733
6.430	225.089
6.435	222.475
6.440	224.908
6.445	227.619
6.450	230.435
6.455	229.074
6.460	226.430
6.465	227.517
6.470	226.389
6.475	223.272
6.480	222.835
6.485	220.833
6.490	220.500
6.495	217.714
6.500	215.653
6.505	215.325
6.510	214.719
6.515	213.704
6.520	213.370
6.525	211.918
6.530	208.920
6.535	211.557
6.540	211.452
6.545	208.692
6.550	206.509
6.555	207.771
6.560	209.186
6.565	208.030
6.570	209.114
6.575	211.917
6.580	211.068
6.585	211.639
6.590	208.961
6.595	207.081
6.600	206.569
6.605	206.001
6.610	209.015
6.615	207.197
6.620	206.620
6.625	205.744
6.630	202.979
6.635	203.953
6.640	206.783
6.645	206.424
6.650	207.598
6.655	204.558
6.660	204.874
6.665	203.869
6.670	202.088
6.675	204.973
6.680	202.293
6.685	202.544
6.690	200.626
6.695	201.385
6.700	203.645
6.705	201.739
6.710	199.831
6.715	199.141
6.720	197.533
6.725	200.615
6.730	200.832
6.735	200.972
6.740	200.530
6.745	202.496
6.750	205.572
6.755	208.181
6.760	205.723
6.765	207.809
6.770	205.304
6.775	205.093
6.780	203.750
6.785	202.289
6.790	203.392
6.795	204.053
6.800	204.738
6.805	204.160
6.810	203.650
6.815	204.977
6.820	203.576
6.825	205.531
6.830	204.889
6.835	207.825
6.840	204.768
6.845	206.347
6.850	203.824
6.855	205.751
6.860	207.404
6.865	206.977
6.870	206.088
6.875	206.183
6.880	208.373
6.885	208.547
6.890	205.910
6.895	205.063
6.900	202.551
6.905	199.696
6.910	196.557
6.915	197.422
6.920	199.855
6.925	201.466
6.930	200.366
6.935	202.004
6.940	200.263
6.945	199.188
6.950	199.003
6.955	196.818
6.960	196.246
6.965	198.595
6.970	199.244
6.975	200.130
6.980	199.096
6.985	196.214
6.990	199.316
6.995	199.760
7.000	197.767
7.005	196.110
7.010	198.942
7.015	198.560
7.020	200.650
7.025	201.560
7.030	203.799
7.035	204.790
7.040	203.387
7.045	202.551
7.050	202.258
7.055	204.200
7.060	207.130
7.065	207.116
7.070	208.473
7.075	206.172
7.080	208.846
7.085	208.375
7.090	205.735
7.095	203.101
7.100	203.406
7.105	205.207
7.110	206.666
7.115	209.358
7.120	207.754
7.125	209.285
7.130	211.608
7.135	211.297
7.140	211.243
7.145	209.112
7.150	209.138
7.155	210.359
7.160	211.731
7.165	209.667
7.170	212.641
7.175	211.913
7.180	211.264
7.185	212.948
7.190	212.617
7.195	210.836
7.200	209.039
7.205	208.814
7.210	209.522
7.215	208.065
7.220	208.118
7.225	209.321
7.230	211.509
7.235	211.949
7.240	211.641
7.245	212.734
7.250	214.686
7.255	216.943
7.260	215.841
7.265	213.426
7.270	213.668
7.275	214.325
7.280	214.707
7.285	211.705
7.290	212.394
7.295	213.182
7.300	212.833
7.305	211.963
7.310	208.983
7.315	209.126
7.320	206.065
7.325	206.358
7.330	206.882
7.335	206.445
7.340	205.121
7.345	207.195
7.350	205.510
7.355	203.387
7.360	203.994
7.365	205.037
7.370	204.160
7.375	205.313
7.380	202.604
7.385	201.408
7.390	199.673
7.395	201.434
7.400	204.481
7.405	206.450
7.410	208.500
7.415	211.055
7.420	207.990
7.425	206.465
7.430	206.946
7.435	209.051
7.440	208.174
7.445	208.890
7.450	209.649
7.455	208.378
7.460	205.484
7.465	206.957
7.470	209.829
7.475	208.849
7.480	210.833
7.485	210.337
7.490	207.484
7.495	208.589
7.500	209.106
7.505	206.599
7.510	204.094
7.515	201.689
7.520	203.191
7.525	203.930
7.530	200.946
7.535	203.537
7.540	204.158
7.545	204.952
7.550	201.898
7.555	201.795
7.560	199.096
7.565	196.519
7.570	198.232
7.575	196.489
7.580	199.176
7.585	196.811
7.590	198.021
7.595	199.924
7.600	202.645
7.605	201.750
7.610	198.994
7.615	200.691
7.620	200.950
7.625	203.952
7.630	201.339
7.635	204.277
7.640	203.965
7.645	203.700
7.650	203.788
7.655	205.204
7.660	208.130
7.665	205.484
7.670	204.218
7.675	207.033
7.680	205.392
7.685	205.786
7.690	207.699
7.695	209.250
7.700	206.857
7.705	206.737
7.710	205.089
7.715	202.338
7.720	203.827
7.725	205.570
7.730	203.459
7.735	203.746
7.740	205.819
7.745	205.509
7.750	206.905
7.755	208.124
7.760	205.639
7.765	207.360
7.770	209.456
7.775	206.978
7.780	209.898
7.785	211.514
7.790	210.246
7.795	212.659
7.800	213.539
7.805	210.451
7.810	208.581
7.815	207.155
7.820	205.416
7.825	204.898
7.830	203.234
7.835	205.806
7.840	203.130
7.845	206.166
7.850	208.312
7.855	207.655
7.860	206.424
7.865	204.387
7.870	203.299
7.875	205.265
7.880	205.590
7.885	203.181
7.890	202.778
7.895	202.170
7.900	202.894
7.905	201.196
7.910	202.341
7.915	201.391
7.920	201.204
7.925	202.595
7.930	200.157
7.935	197.126
7.940	200.068
7.945	197.380
7.950	196.292
7.955	198.584
7.960	195.725
7.965	198.707
7.970	197.670
7.975	200.128
7.980	197.535
7.985	199.646
7.990	199.486
7.995	196.461
8.000	197.898
8.005	195.393
8.010	198.133
8.015	198.242
8.020	196.473
8.025	196.156
8.030	197.301
8.035	199.986
8.040	200.230
8.045	198.909
8.050	196.599
8.055	196.190
8.060	194.175
8.065	194.365
8.070	195.438
8.075	193.588
8.080	192.125
8.085	195.186
8.090	197.170
8.095	198.911
8.100	200.717
8.105	197.645
8.110	198.432
8.115	195.519
8.120	193.377
8.125	191.500
8.130	192.761
8.135	190.138
8.140	189.785
8.145	188.276
8.150	189.679
8.155	190.135
8.160	188.619
8.165	188.264
8.170	185.649
8.175	185.049
8.180	185.792
8.185	186.722
8.190	187.212
8.194	188.886
8.199	186.742
8.204	187.566
8.209	186.366
8.214	186.374
8.219	184.555
8.224	186.540
8.229	186.138
8.234	186.499
8.239	186.829
8.244	184.576
8.249	182.960
8.254	184.977
8.259	186.231
8.264	186.079
8.269	188.952
8.274	189.434
8.279	190.427
8.284	189.631
8.289	190.026
8.294	190.128
8.299	187.480
8.304	186.830
8.309	187.984
8.314	187.462
8.319	189.002
8.324	186.886
8.329	188.204
8.334	190.562
8.339	188.282
8.344	186.250
8.349	183.893
8.354	180.987
8.359	182.957
8.364	180.213
8.369	179.745
8.374	178.896
8.379	179.580
8.384	176.825
8.389	174.401
8.394	176.262
8.399	177.605
8.404	176.789
8.409	175.049
8.414	173.525
8.419	175.456
8.424	178.203
8.429	181.190
8.434	180.304
8.439	181.529
8.444	183.691
8.449	183.315
8.454	185.561
8.459	185.088
8.464	182.195
8.469	183.245
8.474	183.991
8.479	182.455
8.484	183.173
8.489	182.462
8.494	182.056
8.499	183.829
8.504	185.510
8.509	185.577
8.514	186.105
8.519	183.645
8.524	182.185
8.529	180.854
8.534	181.297
8.539	178.226
8.544	180.815
8.549	182.606
8.554	179.819
8.559	179.814
8.564	177.192
8.569	174.487
8.574	171.890
8.579	170.673
8.584	171.936
8.589	172.067
8.594	174.712
8.599	173.882
8.604	174.183
8.609	173.547
8.614	173.155
8.619	175.387
8.624	173.626
8.629	172.134
8.634	172.446
8.639	174.779
8.644	175.344
8.649	174.346
8.654	176.076
8.659	173.444
8.664	174.847
8.669	172.393
8.674	170.760
8.679	171.990
8.684	169.898
8.689	170.347
8.694	172.670
8.699	171.373
8.704	170.707
8.709	172.153
8.714	171.876
8.719	171.359
8.724	170.081
8.729	167.343
8.734	168.519
8.739	168.490
8.744	166.244
8.749	166.403
8.754	165.130
8.759	163.489
8.764	164.096
8.769	162.506
8.774	165.157
8.779	163.597
8.784	165.640
8.789	163.855
8.794	162.722
8.799	161.906
8.804	161.810
8.809	162.054
8.814	161.452
8.819	161.934
8.824	160.074
8.829	160.224
8.834	158.675
8.839	161.112
8.844	163.929
8.849	163.477
8.854	162.820
8.859	162.232
8.864	159.850
8.869	157.977
8.874	156.614
8.879	157.383
8.884	158.485
8.889	159.341
8.894	160.252
8.899	163.194
8.904	164.304
8.909	162.209
8.914	161.984
8.919	159.089
8.924	156.372
8.929	156.186
8.934	157.987
8.939	156.327
8.944	154.952
8.949	153.332
8.954	156.179
8.959	156.803
8.964	154.738
8.969	151.908
8.974	149.603
8.979	148.342
8.984	146.921
8.989	148.556
8.994	145.672
8.999	147.008
9.004	147.806
9.009	148.770
9.014	145.927
9.019	146.074
9.024	143.756
9.029	141.701
9.034	143.886
9.039	142.236
9.044	141.436
9.049	140.666
9.054	142.193
9.059	143.459
9.064	145.531
9.069	144.690
9.074	143.078
9.079	142.295
9.084	144.382
9.089	144.425
9.094	141.542
9.099	144.036
9.104	142.144
9.109	142.089
9.114	144.812
9.119	143.293
9.124	144.901
9.129	147.774
9.134	145.529
9.139	147.482
9.144	145.352
9.149	144.450
9.154	144.885
9.159	143.144
9.164	140.332
9.169	140.444
9.174	137.834
9.179	134.842
9.184	135.312
9.189	132.563
9.194	134.044
9.199	134.466
9.204	132.337
9.209	132.155
9.214	133.807
9.219	131.568
9.224	129.958
9.229	129.078
9.234	126.755
9.239	127.843
9.244	124.720
9.249	123.307
9.254	125.965
9.259	124.340
9.264	126.969
9.269	126.518
9.274	125.426
9.279	123.328
9.284	120.393
9.289	120.226
9.294	117.707
9.299	117.149
9.304	117.797
9.309	116.376
9.314	118.651
9.319	120.993
9.324	120.788
9.329	123.208
9.334	120.337
9.339	121.746
9.344	124.154
9.349	122.211
9.354	120.530
9.359	117.628
9.364	117.071
9.369	120.125
9.374	120.043
9.379	117.551
9.384	115.984
9.389	116.399
9.394	119.248
9.399	119.162
9.404	120.579
9.409	120.951
9.414	119.653
9.419	121.974
9.424	118.937
9.429	116.608
9.434	118.987
9.439	120.887
9.444	122.976
9.449	122.067
9.454	124.553
9.459	124.792
9.464	127.518
9.469	124.738
9.474	125.886
9.479	125.041
9.484	123.876
9.489	122.155
9.494	120.063
9.499	122.036
9.504	121.072
9.509	121.489
9.514	118.796
9.519	121.020
9.524	123.108
9.529	125.207
9.534	124.890
9.539	121.871
9.544	122.046
9.549	120.784
9.554	123.648
9.559	123.211
9.564	121.308
9.569	118.545
9.574	117.778
9.579	116.514
9.584	116.463
9.589	115.744
9.594	115.626
9.599	113.617
9.604	116.358
9.609	118.012
9.614	117.503
9.619	116.266
9.624	116.802
9.629	115.272
9.634	118.298
9.639	118.583
9.644	119.064
9.649	120.820
9.654	120.996
9.659	120.993
9.664	118.002
9.669	119.992
9.674	121.868
9.679	121.082
9.684	123.920
9.689	121.545
9.694	119.417
9.699	117.460
9.704	115.924
9.709	115.005
9.714	117.062
9.719	119.848
9.724	122.689
9.729	119.690
9.734	117.990
9.739	120.110
9.744	120.593
9.749	119.683
9.754	120.189
9.759	121.512
9.764	124.500
9.769	123.222
9.774	121.844
9.779	120.277
9.784	122.853
9.789	122.167
9.794	122.598
9.799	120.578
9.804	122.052
9.809	123.201
9.814	121.200
9.819	118.913
9.824	116.000
9.829	115.056
9.834	112.686
9.839	110.746
9.844	111.481
9.849	109.640
9.854	112.179
9.859	109.430
9.864	112.031
9.869	112.831
9.874	110.188
9.879	110.531
9.884	112.838
9.889	114.956
9.894	112.821
9.899	110.648
9.904	111.315
9.909	110.757
9.914	111.230
9.919	112.913
9.924	114.721
9.929	114.635
9.934	112.315
9.939	115.312
9.944	114.612
9.949	113.210
9.954	113.476
9.959	116.572
9.964	117.828
9.969	118.260
9.974	120.932
9.979	122.591
9.984	120.477
9.989	117.904
9.994	118.374
[truncated: 1 more rows]
