# Supplementary material for: Chemometric Analysis of a Ternary Mixture of Caffeine, Quinic Acid, and Nicotinic Acid by Terahertz Spectroscopy
Source: ACS Omega. 2022 Sep 27;7(40):35783–91. doi: 10.1021/acsomega.2c03808 (PMC9558605; doi:10.1021/acsomega.2c03808)
Supplement: Supplementary file 2 — ao2c03808_si_002.zip [file ao2c03808_si_002.zip › data_and_codes/extended_data/id0-48_run001/fdp-3-3.csv]

0.000	-0.000
0.005	0.478
0.010	0.330
0.015	-0.561
0.020	-0.031
0.025	0.869
0.030	0.540
0.035	-0.319
0.040	0.126
0.045	0.940
0.050	3.316
0.055	2.034
0.060	1.347
0.065	3.778
0.070	3.829
0.075	5.619
0.080	5.148
0.085	7.930
0.090	8.334
0.095	9.390
0.100	10.325
0.105	11.405
0.110	10.725
0.115	10.863
0.120	11.511
0.125	12.263
0.130	13.476
0.135	13.778
0.140	13.299
0.145	13.287
0.150	13.262
0.155	13.307
0.160	13.277
0.165	13.550
0.170	13.930
0.175	14.227
0.180	14.314
0.185	14.589
0.190	14.916
0.195	14.969
0.200	15.158
0.205	15.412
0.210	15.522
0.215	15.706
0.220	15.917
0.225	16.343
0.230	16.433
0.235	16.382
0.240	16.540
0.245	16.881
0.250	16.934
0.255	17.197
0.260	17.426
0.265	17.660
0.270	17.920
0.275	17.861
0.280	18.054
0.285	18.291
0.290	18.456
0.295	18.591
0.300	18.967
0.305	19.017
0.310	19.082
0.315	19.254
0.320	19.488
0.325	19.734
0.330	19.847
0.335	19.984
0.340	20.165
0.345	20.409
0.350	20.480
0.355	20.708
0.360	20.888
0.365	21.051
0.370	21.156
0.375	21.325
0.380	21.471
0.385	21.677
0.390	21.872
0.395	22.053
0.400	22.253
0.405	22.369
0.410	22.504
0.415	22.669
0.420	22.903
0.425	23.030
0.430	23.212
0.435	23.437
0.440	23.578
0.445	23.626
0.450	23.818
0.455	24.038
0.460	24.173
0.465	24.340
0.470	24.455
0.475	24.663
0.480	24.853
0.485	24.988
0.490	25.135
0.495	25.362
0.500	25.527
0.505	25.651
0.510	25.836
0.515	26.077
0.520	26.276
0.525	26.396
0.530	26.592
0.535	26.804
0.540	27.053
0.545	27.289
0.550	27.657
0.555	26.919
0.560	27.036
0.565	27.313
0.570	27.584
0.575	27.800
0.580	27.971
0.585	28.128
0.590	28.347
0.595	28.545
0.600	28.722
0.605	28.896
0.610	29.063
0.615	29.261
0.620	29.386
0.625	29.550
0.630	29.755
0.635	29.959
0.640	30.083
0.645	30.261
0.650	30.467
0.655	30.607
0.660	30.783
0.665	30.944
0.670	31.110
0.675	31.270
0.680	31.425
0.685	31.573
0.690	31.770
0.695	31.900
0.700	32.063
0.705	32.270
0.710	32.419
0.715	32.582
0.720	32.776
0.725	32.957
0.730	33.146
0.735	33.332
0.740	33.561
0.745	33.902
0.750	33.482
0.755	33.541
0.760	33.840
0.765	34.046
0.770	34.220
0.775	34.416
0.780	34.604
0.785	34.778
0.790	34.920
0.795	35.075
0.800	35.285
0.805	35.420
0.810	35.558
0.815	35.743
0.820	35.909
0.825	36.049
0.830	36.210
0.835	36.364
0.840	36.550
0.845	36.723
0.850	36.842
0.855	37.025
0.860	37.226
0.865	37.362
0.870	37.536
0.875	37.717
0.880	37.888
0.885	38.042
0.890	38.208
0.895	38.387
0.900	38.566
0.905	38.691
0.910	38.877
0.915	39.044
0.920	39.179
0.925	39.328
0.930	39.520
0.935	39.697
0.940	39.837
0.945	39.994
0.950	40.170
0.955	40.373
0.960	40.518
0.965	40.724
0.970	40.918
0.975	41.111
0.980	41.366
0.985	41.331
0.990	41.276
0.995	41.516
1.000	41.707
1.005	41.914
1.010	42.147
1.015	42.283
1.020	42.459
1.025	42.688
1.030	42.850
1.035	42.997
1.040	43.197
1.045	43.383
1.050	43.564
1.055	43.764
1.060	43.968
1.065	44.213
1.070	44.445
1.075	44.712
1.080	45.077
1.085	45.561
1.090	46.337
1.095	46.444
1.100	43.701
1.105	44.606
1.110	44.984
1.115	44.573
1.120	45.020
1.125	45.417
1.130	45.755
1.135	46.095
1.140	46.445
1.145	46.896
1.150	47.251
1.155	47.774
1.160	47.542
1.165	44.749
1.170	45.641
1.175	46.212
1.180	46.637
1.185	46.953
1.190	47.285
1.195	47.644
1.200	48.044
1.205	48.138
1.210	47.496
1.215	47.917
1.220	48.356
1.225	48.707
1.230	48.004
1.235	48.359
1.240	48.632
1.245	48.877
1.250	49.173
1.255	49.316
1.260	49.516
1.265	49.760
1.270	49.930
1.275	50.074
1.280	50.266
1.285	50.441
1.290	50.637
1.295	50.792
1.300	50.934
1.305	51.182
1.310	51.364
1.315	51.546
1.320	51.674
1.325	51.840
1.330	52.003
1.335	52.190
1.340	52.405
1.345	52.610
1.350	52.774
1.355	52.925
1.360	53.177
1.365	53.352
1.370	53.515
1.375	53.738
1.380	53.975
1.385	54.151
1.390	54.422
1.395	54.738
1.400	55.179
1.405	55.869
1.410	57.357
1.415	59.816
1.420	60.414
1.425	60.817
1.430	61.148
1.435	61.429
1.440	61.620
1.445	61.840
1.450	62.059
1.455	62.269
1.460	62.470
1.465	62.646
1.470	62.862
1.475	63.055
1.480	63.206
1.485	63.399
1.490	63.598
1.495	63.756
1.500	63.920
1.505	64.123
1.510	64.293
1.515	64.470
1.520	64.652
1.525	64.837
1.530	65.060
1.535	65.228
1.540	65.405
1.545	65.611
1.550	65.790
1.555	65.975
1.560	66.207
1.565	66.423
1.570	66.618
1.575	66.847
1.580	67.092
1.585	67.363
1.590	67.659
1.595	68.115
1.600	68.398
1.605	67.241
1.610	67.681
1.615	68.100
1.620	68.476
1.625	68.788
1.630	69.145
1.635	69.536
1.640	70.000
1.645	70.554
1.650	71.397
1.655	72.549
1.660	73.159
1.665	73.467
1.670	74.065
1.675	72.062
1.680	73.579
1.685	74.579
1.690	75.378
1.695	76.071
1.700	76.813
1.705	77.867
1.710	79.250
1.715	80.981
1.720	78.020
1.725	80.458
1.730	81.443
1.735	82.084
1.740	82.590
1.745	83.019
1.750	83.399
1.755	83.807
1.760	84.101
1.765	83.816
1.770	84.154
1.775	84.488
1.780	84.824
1.785	85.196
1.790	85.749
1.795	85.750
1.800	84.561
1.805	85.033
1.810	85.429
1.815	85.731
1.820	85.996
1.825	86.266
1.830	86.504
1.835	86.735
1.840	87.000
1.845	87.273
1.850	87.575
1.855	87.959
1.860	88.644
1.865	88.891
1.870	85.820
1.875	86.806
1.880	87.417
1.885	87.807
1.890	88.157
1.895	88.471
1.900	88.788
1.905	89.131
1.910	89.592
1.915	90.147
1.920	88.385
1.925	88.424
1.930	88.950
1.935	89.349
1.940	89.647
1.945	89.895
1.950	90.141
1.955	90.358
1.960	90.560
1.965	90.766
1.970	90.964
1.975	91.171
1.980	91.372
1.985	91.561
1.990	91.771
1.995	91.971
2.000	92.163
2.005	92.383
2.010	92.639
2.015	92.806
2.020	92.929
2.025	93.204
2.030	93.518
2.035	94.041
2.040	94.045
2.045	93.003
2.050	93.456
2.055	93.829
2.060	94.145
2.065	94.471
2.070	94.965
2.075	94.458
2.080	94.392
2.085	94.739
2.090	95.041
2.095	95.302
2.100	95.552
2.105	95.787
2.110	96.022
2.115	96.276
2.120	96.533
2.125	96.775
2.130	97.055
2.135	97.353
2.140	97.683
2.145	98.061
2.150	98.537
2.155	99.353
2.160	100.284
2.165	99.567
2.170	102.297
2.175	103.443
2.180	104.272
2.185	105.075
2.190	106.181
2.195	106.156
2.200	108.987
2.205	110.385
2.210	111.409
2.215	112.596
2.220	112.532
2.225	115.280
2.230	116.796
2.235	117.630
2.240	118.299
2.245	118.807
2.250	119.405
2.255	120.337
2.260	121.230
2.265	119.223
2.270	116.532
2.275	117.796
2.280	118.548
2.285	119.084
2.290	119.509
2.295	119.861
2.300	120.180
2.305	120.500
2.310	120.791
2.315	121.176
2.320	121.264
2.325	121.543
2.330	121.877
2.335	122.262
2.340	122.896
2.345	122.701
2.350	121.880
2.355	122.494
2.360	123.220
2.365	123.817
2.370	122.506
2.375	123.187
2.380	123.999
2.385	125.136
2.390	126.541
2.395	125.390
2.400	127.778
2.405	128.696
2.410	129.320
2.415	129.809
2.420	130.203
2.425	130.694
2.430	130.780
2.435	131.088
2.440	131.499
2.445	131.975
2.450	132.334
2.455	133.299
2.460	134.101
2.465	132.644
2.470	129.575
2.475	130.691
2.480	131.367
2.485	131.859
2.490	132.244
2.495	132.582
2.500	132.876
2.505	133.143
2.510	133.412
2.515	133.657
2.520	133.893
2.525	134.133
2.530	134.382
2.535	134.612
2.540	134.862
2.545	135.110
2.550	135.356
2.555	135.611
2.560	135.864
2.565	136.247
2.570	136.320
2.575	136.560
2.580	136.881
2.585	137.219
2.590	137.573
2.595	137.940
2.600	138.338
2.605	138.813
2.610	139.379
2.615	140.069
2.620	140.963
2.625	142.340
2.630	143.212
2.635	142.878
2.640	142.858
2.645	144.517
2.650	143.229
2.655	145.513
2.660	147.751
2.665	148.353
2.670	148.465
2.675	149.372
2.680	150.372
2.685	151.182
2.690	149.654
2.695	150.306
2.700	150.888
2.705	151.400
2.710	151.833
2.715	152.228
2.720	152.602
2.725	152.993
2.730	153.410
2.735	153.828
2.740	154.280
2.745	154.752
2.750	155.329
2.755	156.079
2.760	157.316
2.765	158.933
2.770	159.935
2.775	159.928
2.780	157.986
2.785	160.814
2.790	162.739
2.795	164.090
2.800	164.988
2.805	165.711
2.810	166.285
2.815	166.772
2.820	167.196
2.825	167.595
2.830	167.933
2.835	168.309
2.840	168.660
2.845	168.975
2.850	169.316
2.855	169.662
2.860	170.037
2.865	170.459
2.870	170.974
2.875	171.967
2.880	172.590
2.885	171.331
2.890	168.312
2.895	169.533
2.900	170.266
2.905	170.854
2.910	171.299
2.915	171.728
2.920	172.138
2.925	172.561
2.930	172.984
2.935	173.435
2.940	173.886
2.945	174.411
2.950	175.107
2.955	176.008
2.960	177.420
2.965	178.488
2.970	178.855
2.975	180.231
2.980	183.162
2.985	185.164
2.990	186.720
2.995	188.325
3.000	190.105
3.005	191.894
3.010	191.486
3.015	191.150
3.020	188.257
3.025	185.824
3.030	188.104
3.035	190.051
3.040	191.680
3.045	192.664
3.050	195.715
3.055	197.272
3.060	198.125
3.065	198.756
3.070	199.328
3.075	199.847
3.080	200.299
3.085	200.683
3.090	201.093
3.095	201.400
3.100	201.825
3.105	202.256
3.110	202.724
3.115	203.304
3.120	204.129
3.125	205.041
3.130	205.935
3.135	206.330
3.140	203.709
3.145	206.441
3.150	208.021
3.155	209.443
3.160	210.969
3.165	211.832
3.170	209.143
3.175	206.311
3.180	208.378
3.185	207.575
3.190	208.451
3.195	209.271
3.200	209.868
3.205	210.404
3.210	211.296
3.215	210.757
3.220	211.125
3.225	212.051
3.230	212.592
3.235	215.027
3.240	217.024
3.245	217.719
3.250	218.189
3.255	218.582
3.260	218.891
3.265	219.253
3.270	219.552
3.275	219.851
3.280	220.135
3.285	220.403
3.290	220.579
3.295	220.860
3.300	221.126
3.305	221.478
3.310	221.886
3.315	222.355
3.320	222.907
3.325	223.895
3.330	224.308
3.335	222.112
3.340	224.172
3.345	225.860
3.350	226.879
3.355	227.526
3.360	227.966
3.365	228.437
3.370	228.723
3.375	229.029
3.380	229.275
3.385	229.589
3.390	229.854
3.395	230.089
3.400	230.364
3.405	230.497
3.410	230.735
3.415	230.910
3.420	231.170
3.425	231.444
3.430	231.544
3.435	231.818
3.440	232.011
3.445	232.214
3.450	232.477
3.455	232.696
3.460	233.011
3.465	233.331
3.470	233.436
3.475	233.677
3.480	233.994
3.485	234.247
3.490	234.416
3.495	235.316
3.500	234.694
3.505	234.750
3.510	235.018
3.515	235.262
3.520	235.479
3.525	235.756
3.530	236.368
3.535	237.050
3.540	238.272
3.545	241.143
3.550	242.011
3.555	242.656
3.560	243.238
3.565	243.632
3.570	244.067
3.575	244.644
3.580	245.134
3.585	245.626
3.590	246.540
3.595	248.115
3.600	248.171
3.605	245.840
3.610	243.169
3.615	244.639
3.620	243.936
3.625	245.144
3.630	246.117
3.635	247.210
3.640	248.639
3.645	250.486
3.650	251.804
3.655	251.257
3.660	251.894
3.665	254.250
3.670	251.222
3.675	253.208
3.680	255.045
3.685	255.670
3.690	256.694
3.695	256.509
3.700	257.016
3.705	257.525
3.710	258.087
3.715	258.537
3.720	259.244
3.725	259.558
3.730	259.615
3.735	259.978
3.740	260.342
3.745	260.825
3.750	261.119
3.755	261.480
3.760	262.004
3.765	262.468
3.770	262.932
3.775	263.420
3.780	264.080
3.785	265.089
3.790	266.244
3.795	268.645
3.800	269.593
3.805	269.433
3.810	272.009
3.815	270.587
3.820	267.645
3.825	269.083
3.830	271.611
3.835	272.553
3.840	273.318
3.845	274.063
3.850	274.754
3.855	275.777
3.860	275.319
3.865	275.467
3.870	276.026
3.875	276.641
3.880	277.005
3.885	277.329
3.890	277.686
3.895	278.134
3.900	278.497
3.905	279.005
3.910	279.124
3.915	279.445
3.920	280.166
3.925	280.456
3.930	280.334
3.935	280.307
3.940	281.429
3.945	282.716
3.950	283.348
3.955	283.306
3.960	285.835
3.965	283.027
3.970	282.839
3.975	283.886
3.980	286.076
3.985	284.406
3.990	281.710
3.995	284.106
4.000	285.469
4.005	283.902
4.010	285.339
4.015	286.581
4.020	286.655
4.025	287.216
4.030	287.893
4.035	288.032
4.040	288.602
4.045	288.903
4.050	289.176
4.055	289.208
4.060	289.743
4.065	289.407
4.070	289.684
4.075	290.501
4.080	290.467
4.085	291.083
4.090	291.289
4.095	291.780
4.100	291.932
4.105	291.808
4.110	292.539
4.115	292.949
4.120	293.731
4.125	293.940
4.130	294.032
4.135	294.833
4.140	294.940
4.145	295.093
4.150	296.389
4.155	298.111
4.160	295.480
4.165	296.782
4.170	296.453
4.175	297.472
4.180	295.764
4.185	298.422
4.190	298.831
4.195	298.505
4.200	301.033
4.205	303.203
4.210	305.973
4.215	306.645
4.220	307.909
4.225	307.703
4.230	310.442
4.235	310.960
4.240	313.056
4.245	314.596
4.250	312.101
4.255	312.873
4.260	313.792
4.265	314.278
4.270	314.608
4.275	314.768
4.280	315.247
4.285	315.834
4.290	316.216
4.295	316.366
4.300	316.530
4.305	316.873
4.310	317.007
4.315	317.833
4.320	317.569
4.325	317.664
4.330	318.583
4.335	318.910
4.340	318.948
4.345	319.199
4.350	319.583
4.355	318.983
4.360	319.808
4.365	320.288
4.370	320.094
4.375	320.969
4.380	321.323
4.385	321.557
4.390	321.808
4.395	321.892
4.400	322.163
4.405	322.635
4.410	323.131
4.415	323.491
4.420	323.666
4.425	323.867
4.430	324.781
4.435	324.828
4.440	325.817
4.445	326.196
4.450	326.579
4.455	327.689
4.460	329.229
4.465	332.128
4.470	332.801
4.475	330.823
4.480	328.564
4.485	331.446
4.490	333.616
4.495	335.803
4.500	336.885
4.505	334.355
4.510	334.612
4.515	336.764
4.520	334.972
4.525	332.413
4.530	329.547
4.535	330.517
4.540	327.481
4.545	327.850
4.550	330.486
4.555	331.961
4.560	334.399
4.565	334.712
4.570	336.712
4.575	337.468
4.580	338.280
4.585	338.827
4.590	340.104
4.595	342.439
4.600	345.054
4.605	343.065
4.610	344.140
4.615	344.304
4.620	341.413
4.625	343.333
4.630	343.090
4.635	346.043
4.640	344.502
4.645	345.930
4.650	345.670
4.655	347.329
4.660	346.947
4.665	347.059
4.670	348.261
4.675	347.713
4.680	348.899
4.685	349.559
4.690	350.013
4.695	350.999
4.700	349.687
4.705	349.324
4.710	350.897
4.715	352.154
4.720	353.701
4.725	355.306
4.730	352.286
4.735	351.586
4.740	350.867
4.745	349.502
4.750	349.789
4.755	352.326
4.760	354.374
4.765	356.103
4.770	357.658
4.775	356.004
4.780	356.207
4.785	356.972
4.790	357.446
4.795	357.725
4.800	357.083
4.805	359.280
4.810	357.652
4.815	359.084
4.820	359.712
4.825	359.264
4.830	361.648
4.835	360.618
4.840	360.831
4.845	361.103
4.850	360.939
4.855	361.181
4.860	362.164
4.865	361.475
4.870	362.139
4.875	363.606
4.880	362.141
4.885	362.807
4.890	362.776
4.895	360.148
4.900	358.654
4.905	357.560
4.910	357.740
4.915	358.541
4.920	358.549
4.925	358.244
4.930	358.690
4.935	358.979
4.940	357.804
4.945	359.523
4.950	361.293
4.955	362.939
4.960	360.481
4.965	361.932
4.970	360.702
4.975	360.206
4.980	362.797
4.985	362.373
4.990	362.786
4.995	362.391
5.000	363.863
5.005	365.680
5.010	363.537
5.015	365.538
5.020	366.302
5.025	363.584
5.030	362.480
5.035	362.687
5.040	362.653
5.045	363.764
5.050	363.854
5.055	366.038
5.060	365.014
5.065	364.888
5.070	365.174
5.075	365.320
5.080	365.459
5.085	367.212
5.090	369.652
5.095	370.708
5.100	368.480
5.105	369.903
5.110	372.455
5.115	373.429
5.120	372.825
5.125	371.730
5.130	371.807
5.135	369.446
5.140	367.732
5.145	368.730
5.150	370.496
5.155	370.960
5.160	371.276
5.165	372.191
5.170	369.463
5.175	371.735
5.180	373.629
5.185	374.341
5.190	373.495
5.195	370.735
5.200	371.599
5.205	371.564
5.210	372.445
5.215	373.293
5.220	373.579
5.225	372.348
5.230	369.449
5.235	370.489
5.240	369.669
5.245	370.620
5.250	371.583
5.255	373.484
5.260	372.677
5.265	373.450
5.270	373.812
5.275	372.689
5.280	370.344
5.285	367.540
5.290	366.630
5.295	366.671
5.300	363.966
5.305	364.613
5.310	366.669
5.315	368.440
5.320	369.121
5.325	369.259
5.330	370.754
5.335	373.662
5.340	375.441
5.345	377.030
5.350	379.221
5.355	380.650
5.360	380.052
5.365	380.169
5.370	381.232
5.375	381.781
5.380	381.144
5.385	381.281
5.390	382.198
5.395	383.049
5.400	383.086
5.405	383.614
5.410	383.648
5.415	384.440
5.420	384.023
5.425	385.308
5.430	386.244
5.435	386.471
5.440	386.467
5.445	386.242
5.450	384.341
5.455	382.199
5.460	383.430
5.465	382.157
5.470	384.978
5.475	386.412
5.480	385.846
5.485	387.237
5.490	386.619
5.495	387.082
5.500	388.298
5.505	387.313
5.510	387.411
5.515	387.685
5.520	387.542
5.525	389.256
5.530	389.834
5.535	387.678
5.540	389.580
5.545	390.408
5.550	390.523
5.555	390.531
5.560	391.475
5.565	390.975
5.570	388.604
5.575	386.101
5.580	387.097
5.585	385.985
5.590	388.864
5.595	387.197
5.600	387.786
5.605	387.401
5.610	384.695
5.615	382.197
5.620	382.672
5.625	383.198
5.630	383.804
5.635	385.503
5.640	386.983
5.645	387.807
5.650	386.922
5.655	384.959
5.660	384.262
5.665	384.443
5.670	382.371
5.675	383.771
5.680	383.246
5.685	383.283
5.690	384.314
5.695	385.120
5.700	383.919
5.705	382.520
5.710	380.470
5.715	377.464
5.720	375.804
5.725	375.101
5.730	373.437
5.735	374.110
5.740	373.912
5.745	371.942
5.750	371.663
5.755	373.865
5.760	375.914
5.765	375.263
5.770	372.576
5.775	369.876
5.780	370.551
5.785	369.678
5.790	371.702
5.795	372.217
5.800	372.807
5.805	375.173
5.810	374.965
5.815	375.858
5.820	376.926
5.825	374.687
5.830	374.826
5.835	373.790
5.840	373.769
5.845	376.698
5.850	377.587
5.855	378.929
5.860	379.491
5.865	380.361
5.870	379.420
5.875	376.475
5.880	378.848
5.885	381.147
5.890	380.119
5.895	381.744
5.900	380.789
5.905	382.586
5.910	383.958
5.915	383.898
5.920	383.738
5.925	383.627
5.930	381.346
5.935	380.412
5.940	381.146
5.945	381.091
5.950	380.092
5.955	380.234
5.960	379.134
5.965	381.953
5.970	382.381
5.975	380.229
5.980	381.388
5.985	381.864
5.990	379.547
5.995	381.200
6.000	383.922
6.005	385.119
6.010	385.520
6.015	383.539
6.020	383.178
6.025	380.366
6.030	382.183
6.035	385.142
6.040	386.394
6.045	383.773
6.050	384.871
6.055	387.172
6.060	388.888
6.065	386.537
6.070	383.709
6.075	382.397
6.080	381.904
6.085	380.836
6.090	383.129
6.095	383.036
6.100	384.708
6.105	386.823
6.110	387.526
6.115	389.304
6.120	390.077
6.125	393.003
6.130	395.628
6.135	396.419
6.140	395.955
6.145	395.461
6.150	393.075
6.155	390.906
6.160	392.065
6.165	392.825
6.170	393.752
6.175	395.840
6.180	396.908
6.185	395.688
6.190	393.974
6.195	395.971
6.200	396.472
6.205	395.873
6.210	394.068
6.215	391.425
6.220	388.860
6.225	387.500
6.230	386.372
6.235	387.823
6.240	385.607
6.245	385.059
6.250	385.136
6.255	385.391
6.260	387.264
6.265	387.985
6.270	389.915
6.275	390.200
6.280	391.924
6.285	391.510
6.290	394.200
6.295	395.936
6.300	393.036
6.305	393.835
6.310	396.194
6.315	398.450
6.320	399.515
6.325	402.199
6.330	402.505
6.335	405.219
6.340	406.949
6.345	408.381
6.350	407.809
6.355	405.689
6.360	403.895
6.365	406.513
6.370	404.050
6.375	401.780
6.380	401.437
6.385	402.495
6.390	403.196
6.395	401.571
6.400	402.976
6.405	403.011
6.410	403.050
6.415	405.200
6.420	406.775
6.425	409.301
6.430	408.804
6.435	411.667
6.440	410.260
6.445	408.980
6.450	412.031
6.455	412.257
6.460	412.371
6.465	410.428
6.470	410.834
6.475	413.194
6.480	415.101
6.485	416.774
6.490	415.010
6.495	413.453
6.500	416.541
6.505	416.993
6.510	417.342
6.515	416.560
6.520	417.486
6.525	416.373
6.530	416.826
6.535	415.310
6.540	416.927
6.545	414.837
6.550	413.670
6.555	411.122
6.560	410.124
6.565	409.632
6.570	408.529
6.575	407.975
6.580	408.825
6.585	409.777
6.590	406.656
6.595	404.213
6.600	403.793
6.605	402.409
6.610	405.227
6.615	407.424
6.620	406.792
6.625	405.285
6.630	403.014
6.635	404.327
6.640	403.886
6.645	404.639
6.650	402.335
6.655	402.553
6.660	400.180
6.665	397.351
6.670	396.430
6.675	394.975
6.680	396.523
6.685	398.950
6.690	399.360
6.695	399.780
6.700	402.100
6.705	399.599
6.710	399.925
6.715	398.488
6.720	398.605
6.725	399.445
6.730	398.026
6.735	398.384
6.740	399.106
6.745	400.660
6.750	402.456
6.755	400.924
6.760	401.134
6.765	403.444
6.770	405.506
6.775	406.054
6.780	408.124
6.785	407.398
6.790	405.886
6.795	408.464
6.800	406.972
6.805	404.980
6.810	402.205
6.815	400.395
6.820	398.984
6.825	401.450
6.830	398.406
6.835	397.013
6.840	394.409
6.845	397.453
6.850	400.123
6.855	399.003
6.860	397.479
6.865	400.477
6.870	398.955
6.875	398.114
6.880	396.478
6.885	396.399
6.890	394.047
6.895	391.151
6.900	389.896
6.905	391.178
6.910	389.269
6.915	386.408
6.920	385.353
6.925	384.285
6.930	385.101
6.935	387.120
6.940	388.443
6.945	391.418
6.950	390.346
6.955	392.324
6.960	394.684
6.965	394.936
6.970	397.621
6.975	398.058
6.980	399.877
6.985	397.545
6.990	396.621
6.995	393.538
7.000	394.662
7.005	393.639
7.010	392.055
7.015	394.638
7.020	394.689
7.025	397.811
7.030	396.914
7.035	394.831
7.040	393.696
7.045	391.836
7.050	394.952
7.055	392.691
7.060	393.429
7.065	395.712
7.070	395.820
7.075	398.055
7.080	396.578
7.085	394.684
7.090	397.366
7.095	397.531
7.100	398.549
7.105	397.447
7.110	399.022
7.115	396.793
7.120	398.536
7.125	396.006
7.130	396.490
7.135	395.680
7.140	393.484
7.145	395.158
7.150	395.585
7.155	395.382
7.160	395.140
7.165	395.371
7.170	393.022
7.175	393.793
7.180	394.127
7.185	397.125
7.190	399.616
7.195	398.017
7.200	397.731
7.205	398.006
7.210	399.464
7.215	401.806
7.220	404.716
7.225	406.597
7.230	406.891
7.235	406.847
7.240	406.821
7.245	407.395
7.250	407.591
7.255	405.125
7.260	406.800
7.265	407.209
7.270	406.517
7.275	409.491
7.280	407.309
7.285	407.846
7.290	407.704
7.295	408.226
7.300	406.326
7.305	405.575
7.310	407.819
7.315	410.207
7.320	407.264
7.325	409.367
7.330	410.565
7.335	408.768
7.340	411.587
7.345	413.397
7.350	410.956
7.355	410.163
7.360	410.999
7.365	408.896
7.370	407.716
7.375	410.305
7.380	408.000
7.385	410.205
7.390	407.470
7.395	408.873
7.400	406.742
7.405	405.719
7.410	406.021
7.415	406.390
7.420	405.464
7.425	403.606
7.430	403.859
7.435	404.330
7.440	402.769
7.445	400.352
7.450	398.444
7.455	397.349
7.460	399.138
7.465	400.736
7.470	397.959
7.475	397.329
7.480	397.972
7.485	399.875
7.490	399.514
7.495	396.903
7.500	398.974
7.505	401.213
7.510	404.109
7.515	404.659
7.520	402.341
7.525	403.325
7.530	400.876
7.535	402.927
7.540	403.995
7.545	401.742
7.550	399.741
7.555	400.913
7.560	399.984
7.565	402.817
7.570	404.140
7.575	403.114
7.580	404.060
7.585	402.621
7.590	402.906
7.595	405.945
7.600	404.916
7.605	406.507
7.610	407.864
7.615	409.013
7.620	411.854
7.625	412.212
7.630	412.585
7.635	412.528
7.640	411.766
7.645	413.173
7.650	414.959
7.655	417.935
7.660	417.621
7.665	418.988
7.670	417.685
7.675	415.614
7.680	413.284
7.685	416.386
7.690	414.759
7.695	416.307
7.700	416.444
7.705	418.668
7.710	418.051
7.715	416.563
7.720	418.318
7.725	415.726
7.730	414.543
7.735	414.173
7.740	414.761
7.745	416.896
7.750	419.081
7.755	420.393
7.760	418.840
7.765	420.572
7.770	420.095
7.775	422.222
7.780	421.591
7.785	421.275
7.790	422.419
7.795	424.893
7.800	427.931
7.805	428.841
7.810	426.922
7.815	424.975
7.820	426.587
7.825	428.931
7.830	431.704
7.835	429.062
7.840	428.688
7.845	429.786
7.850	427.267
7.855	425.453
7.860	427.422
7.865	428.401
7.870	427.725
7.875	424.805
7.880	425.224
7.885	424.760
7.890	425.680
7.895	428.351
7.900	431.158
7.905	429.525
7.910	428.692
7.915	426.562
7.920	426.536
7.925	426.154
7.930	425.189
7.935	426.525
7.940	429.015
7.945	432.068
7.950	430.860
7.955	431.503
7.960	433.992
7.965	436.226
7.970	434.651
7.975	433.075
7.980	430.237
7.985	427.280
7.990	427.566
7.995	426.276
8.000	429.373
8.005	430.352
8.010	431.754
8.015	433.676
8.020	430.569
8.025	432.992
8.030	433.301
8.035	436.136
8.040	434.680
8.045	437.045
8.050	434.454
8.055	437.552
8.060	440.105
8.065	441.593
8.070	441.626
8.075	439.971
8.080	440.869
8.085	443.754
8.090	441.668
8.095	442.828
8.100	442.444
8.105	439.891
8.110	436.780
8.115	439.403
8.120	440.302
8.125	443.174
8.130	443.055
8.135	440.856
8.140	442.028
8.145	443.802
8.150	442.650
8.155	444.053
8.160	442.534
8.165	444.029
8.170	445.559
8.175	445.597
8.180	447.232
8.185	449.808
8.190	449.677
8.194	451.701
8.199	452.400
8.204	452.092
8.209	454.570
8.214	456.447
8.219	453.410
8.224	454.998
8.229	455.243
8.234	457.587
8.239	458.068
8.244	456.031
8.249	457.612
8.254	457.665
8.259	456.577
8.264	456.182
8.269	454.842
8.274	456.778
8.279	455.299
8.284	452.481
8.289	449.407
8.294	449.438
8.299	451.140
8.304	451.278
8.309	451.725
8.314	451.594
8.319	452.026
8.324	450.349
8.329	453.379
8.334	453.957
8.339	451.466
8.344	451.830
8.349	452.637
8.354	452.228
8.359	451.899
8.364	450.296
8.369	450.763
8.374	449.987
8.379	447.410
8.384	447.336
8.389	448.745
8.394	450.660
8.399	447.648
8.404	449.549
8.409	447.472
8.414	450.143
8.419	447.218
8.424	446.453
8.429	448.457
8.434	447.651
8.439	449.459
8.444	447.639
8.449	446.774
8.454	448.658
8.459	448.770
8.464	449.468
8.469	449.188
8.474	450.564
8.479	452.630
8.484	450.848
8.489	453.008
8.494	456.069
8.499	456.049
8.504	455.867
8.509	453.194
8.514	453.795
8.519	453.464
8.524	453.696
8.529	451.396
8.534	450.425
8.539	453.315
8.544	451.782
8.549	451.107
8.554	448.327
8.559	445.618
8.564	446.525
8.569	446.529
8.574	443.516
8.579	443.275
8.584	443.011
8.589	441.207
8.594	439.423
8.599	441.671
8.604	438.638
8.609	438.122
8.614	436.526
8.619	433.538
8.624	432.993
8.629	431.581
8.634	430.344
8.639	428.733
8.644	427.252
8.649	429.633
8.654	429.397
8.659	429.059
8.664	426.933
8.669	426.281
8.674	427.079
8.679	425.710
8.684	424.685
8.689	425.293
8.694	427.018
8.699	428.855
8.704	431.032
8.709	427.917
8.714	426.643
8.719	429.469
8.724	429.957
8.729	429.740
8.734	427.733
8.739	427.437
8.744	425.325
8.749	428.253
8.754	425.919
8.759	426.906
8.764	428.070
8.769	429.680
8.774	429.045
8.779	430.499
8.784	427.576
8.789	425.939
8.794	426.226
8.799	424.935
8.804	424.689
8.809	422.906
8.814	422.298
8.819	422.871
8.824	421.705
8.829	423.144
8.834	425.311
8.839	428.013
8.844	429.940
8.849	429.598
8.854	427.086
8.859	427.985
8.864	425.013
8.869	424.309
8.874	425.587
8.879	426.168
8.884	423.850
8.889	421.413
8.894	418.496
8.899	417.804
8.904	415.513
8.909	414.526
8.914	411.948
8.919	412.281
8.924	411.818
8.929	413.120
8.934	410.924
8.939	412.492
8.944	414.228
8.949	414.158
8.954	414.296
8.959	415.121
8.964	413.879
8.969	411.020
8.974	411.559
8.979	414.256
8.984	417.312
8.989	417.497
8.994	417.578
8.999	416.745
9.004	417.183
9.009	417.616
9.014	415.326
9.019	414.935
9.024	413.725
9.029	412.701
9.034	410.802
9.039	410.726
9.044	409.229
9.049	411.081
9.054	408.156
9.059	410.892
9.064	408.913
9.069	406.686
9.074	406.185
9.079	409.080
9.084	409.049
9.089	412.190
9.094	414.490
9.099	415.247
9.104	414.915
9.109	413.235
9.114	413.160
9.119	415.922
9.124	417.239
9.129	418.949
9.134	417.350
9.139	417.270
9.144	415.434
9.149	415.713
9.154	418.815
9.159	417.186
9.164	419.750
9.169	421.043
9.174	419.465
9.179	418.312
9.184	419.750
9.189	418.333
9.194	418.053
9.199	416.680
9.204	416.382
9.209	419.200
9.214	419.668
9.219	419.253
9.224	421.841
9.229	419.421
9.234	418.577
9.239	421.423
9.244	419.534
9.249	419.825
9.254	417.003
9.259	416.915
9.264	418.401
9.269	418.690
9.274	420.062
9.279	422.264
9.284	419.354
9.289	421.495
9.294	423.028
9.299	424.907
9.304	427.683
9.309	426.354
9.314	427.390
9.319	428.846
9.324	428.945
9.329	427.238
9.334	428.045
9.339	427.341
9.344	428.630
9.349	429.750
9.354	429.167
9.359	427.752
9.364	424.799
9.369	426.302
9.374	424.157
9.379	422.457
9.384	425.564
9.389	426.040
9.394	424.856
9.399	426.226
9.404	423.444
9.409	426.075
9.414	425.057
9.419	424.567
9.424	427.299
9.429	429.746
9.434	430.391
9.439	427.471
9.444	427.453
9.449	428.573
9.454	427.426
9.459	425.026
9.464	427.683
9.469	426.586
9.474	424.257
9.479	426.186
9.484	426.605
9.489	425.066
9.494	427.185
9.499	424.651
9.504	425.526
9.509	422.642
9.514	425.329
9.519	427.925
9.524	426.849
9.529	425.467
9.534	428.124
9.539	429.364
9.544	430.235
9.549	433.279
9.554	431.065
9.559	430.684
9.564	433.583
9.569	435.795
9.574	436.276
9.579	439.257
9.584	437.691
9.589	435.167
9.594	434.260
9.599	432.455
9.604	430.881
9.609	431.833
9.614	431.300
9.619	429.707
9.624	432.226
9.629	431.742
9.634	434.087
9.639	432.403
9.644	435.230
9.649	436.302
9.654	434.617
9.659	433.060
9.664	430.186
9.669	427.443
9.674	425.539
9.679	423.229
9.684	421.389
9.689	418.423
9.694	419.153
9.699	421.797
9.704	419.795
9.709	418.657
9.714	417.830
9.719	417.480
9.724	418.836
9.729	420.484
9.734	422.204
9.739	419.652
9.744	422.631
9.749	423.587
9.754	422.924
9.759	421.318
9.764	418.561
9.769	415.983
9.774	417.847
9.779	418.447
9.784	419.151
9.789	421.080
9.794	421.311
9.799	418.572
9.804	417.259
9.809	418.311
9.814	419.471
9.819	418.761
9.824	420.786
9.829	419.363
9.834	419.877
9.839	419.369
9.844	420.159
9.849	417.691
9.854	416.484
9.859	417.673
9.864	415.183
9.869	417.961
9.874	421.017
9.879	418.981
9.884	420.267
9.889	418.430
9.894	416.617
9.899	415.070
9.904	415.823
9.909	415.812
9.914	413.472
9.919	415.749
9.924	415.105
9.929	415.004
9.934	415.358
9.939	416.248
9.944	415.592
9.949	415.837
9.954	416.229
9.959	416.934
9.964	414.327
9.969	417.199
9.974	414.484
9.979	417.587
9.984	416.263
9.989	413.130
9.994	413.761
[truncated: 1 more rows]
