# Supplementary material for: Chemometric Analysis of a Ternary Mixture of Caffeine, Quinic Acid, and Nicotinic Acid by Terahertz Spectroscopy
Source: ACS Omega. 2022 Sep 27;7(40):35783–91. doi: 10.1021/acsomega.2c03808 (PMC9558605; doi:10.1021/acsomega.2c03808)
Supplement: Supplementary file 2 — ao2c03808_si_002.zip [file ao2c03808_si_002.zip › data_and_codes/extended_data/id0-48_run001/fdp-3-4.csv]

0.000	-0.000
0.005	0.485
0.010	0.259
0.015	-0.684
0.020	0.386
0.025	0.898
0.030	0.482
0.035	-0.438
0.040	0.015
0.045	0.952
0.050	3.266
0.055	2.215
0.060	1.905
0.065	3.884
0.070	4.103
0.075	4.918
0.080	5.103
0.085	4.562
0.090	2.109
0.095	2.346
0.100	3.729
0.105	5.425
0.110	4.770
0.115	5.004
0.120	5.856
0.125	6.703
0.130	7.770
0.135	8.224
0.140	7.874
0.145	8.183
0.150	8.365
0.155	8.570
0.160	8.591
0.165	8.807
0.170	9.126
0.175	9.473
0.180	9.478
0.185	9.641
0.190	10.036
0.195	10.159
0.200	10.413
0.205	10.669
0.210	10.878
0.215	11.206
0.220	11.486
0.225	11.971
0.230	12.124
0.235	12.153
0.240	12.310
0.245	12.691
0.250	12.763
0.255	13.017
0.260	13.268
0.265	13.548
0.270	13.881
0.275	13.864
0.280	14.092
0.285	14.391
0.290	14.624
0.295	14.821
0.300	15.233
0.305	15.307
0.310	15.398
0.315	15.621
0.320	15.894
0.325	16.185
0.330	16.320
0.335	16.497
0.340	16.747
0.345	17.062
0.350	17.184
0.355	17.459
0.360	17.694
0.365	17.923
0.370	18.086
0.375	18.287
0.380	18.478
0.385	18.727
0.390	18.962
0.395	19.182
0.400	19.421
0.405	19.573
0.410	19.740
0.415	19.940
0.420	20.219
0.425	20.387
0.430	20.609
0.435	20.883
0.440	21.076
0.445	21.184
0.450	21.422
0.455	21.700
0.460	21.890
0.465	22.111
0.470	22.277
0.475	22.535
0.480	22.776
0.485	22.950
0.490	23.142
0.495	23.410
0.500	23.613
0.505	23.773
0.510	23.995
0.515	24.273
0.520	24.514
0.525	24.671
0.530	24.908
0.535	25.169
0.540	25.467
0.545	25.757
0.550	26.189
0.555	25.413
0.560	25.576
0.565	25.917
0.570	26.249
0.575	26.517
0.580	26.742
0.585	26.949
0.590	27.217
0.595	27.465
0.600	27.683
0.605	27.899
0.610	28.105
0.615	28.342
0.620	28.499
0.625	28.702
0.630	28.939
0.635	29.181
0.640	29.344
0.645	29.556
0.650	29.805
0.655	29.987
0.660	30.207
0.665	30.413
0.670	30.636
0.675	30.840
0.680	31.049
0.685	31.246
0.690	31.493
0.695	31.670
0.700	31.878
0.705	32.133
0.710	32.322
0.715	32.531
0.720	32.758
0.725	32.982
0.730	33.209
0.735	33.438
0.740	33.705
0.745	34.096
0.750	33.659
0.755	33.744
0.760	34.091
0.765	34.340
0.770	34.564
0.775	34.803
0.780	35.040
0.785	35.260
0.790	35.456
0.795	35.655
0.800	35.914
0.805	36.099
0.810	36.285
0.815	36.513
0.820	36.725
0.825	36.907
0.830	37.106
0.835	37.306
0.840	37.525
0.845	37.737
0.850	37.894
0.855	38.114
0.860	38.350
0.865	38.529
0.870	38.738
0.875	38.960
0.880	39.178
0.885	39.375
0.890	39.587
0.895	39.815
0.900	40.045
0.905	40.220
0.910	40.462
0.915	40.672
0.920	40.861
0.925	41.061
0.930	41.302
0.935	41.524
0.940	41.709
0.945	41.910
0.950	42.127
0.955	42.371
0.960	42.556
0.965	42.803
0.970	43.033
0.975	43.271
0.980	43.578
0.985	43.563
0.990	43.524
0.995	43.813
1.000	44.059
1.005	44.318
1.010	44.603
1.015	44.795
1.020	45.026
1.025	45.305
1.030	45.521
1.035	45.723
1.040	45.974
1.045	46.213
1.050	46.443
1.055	46.693
1.060	46.947
1.065	47.241
1.070	47.520
1.075	47.840
1.080	48.267
1.085	48.826
1.090	49.688
1.095	49.814
1.100	46.845
1.105	47.885
1.110	48.323
1.115	47.894
1.120	48.422
1.125	48.892
1.130	49.299
1.135	49.707
1.140	50.130
1.145	50.665
1.150	51.080
1.155	51.695
1.160	51.417
1.165	48.402
1.170	49.422
1.175	50.077
1.180	50.567
1.185	50.939
1.190	51.324
1.195	51.739
1.200	52.206
1.205	52.334
1.210	51.642
1.215	52.134
1.220	52.645
1.225	53.045
1.230	52.301
1.235	52.720
1.240	53.051
1.245	53.349
1.250	53.702
1.255	53.893
1.260	54.144
1.265	54.437
1.270	54.657
1.275	54.848
1.280	55.082
1.285	55.304
1.290	55.541
1.295	55.735
1.300	55.912
1.305	56.201
1.310	56.420
1.315	56.645
1.320	56.800
1.325	57.005
1.330	57.210
1.335	57.442
1.340	57.700
1.345	57.950
1.350	58.161
1.355	58.359
1.360	58.660
1.365	58.882
1.370	59.100
1.375	59.368
1.380	59.660
1.385	59.890
1.390	60.214
1.395	60.589
1.400	61.108
1.405	61.867
1.410	62.855
1.415	65.641
1.420	66.315
1.425	66.780
1.430	67.162
1.435	67.494
1.440	67.726
1.445	67.995
1.450	68.257
1.455	68.514
1.460	68.761
1.465	68.984
1.470	69.249
1.475	69.492
1.480	69.691
1.485	69.935
1.490	70.185
1.495	70.388
1.500	70.603
1.505	70.850
1.510	71.069
1.515	71.287
1.520	71.513
1.525	71.740
1.530	72.003
1.535	72.210
1.540	72.423
1.545	72.673
1.550	72.892
1.555	73.117
1.560	73.396
1.565	73.662
1.570	73.904
1.575	74.185
1.580	74.485
1.585	74.813
1.590	75.172
1.595	75.711
1.600	76.068
1.605	74.816
1.610	75.333
1.615	75.819
1.620	76.260
1.625	76.632
1.630	77.052
1.635	77.505
1.640	78.043
1.645	78.677
1.650	79.631
1.655	80.824
1.660	81.326
1.665	81.599
1.670	81.996
1.675	79.766
1.680	81.563
1.685	82.691
1.690	83.594
1.695	84.395
1.700	85.253
1.705	86.461
1.710	87.893
1.715	89.401
1.720	92.355
1.725	95.050
1.730	96.182
1.735	96.918
1.740	97.507
1.745	98.006
1.750	98.454
1.755	98.934
1.760	99.270
1.765	98.992
1.770	99.388
1.775	99.787
1.780	100.188
1.785	100.630
1.790	101.266
1.795	101.341
1.800	100.016
1.805	100.575
1.810	101.037
1.815	101.406
1.820	101.732
1.825	102.068
1.830	102.366
1.835	102.658
1.840	102.980
1.845	103.321
1.850	103.683
1.855	104.140
1.860	104.915
1.865	105.166
1.870	108.074
1.875	109.269
1.880	109.963
1.885	110.419
1.890	110.831
1.895	111.208
1.900	111.585
1.905	111.993
1.910	112.541
1.915	113.146
1.920	111.054
1.925	111.346
1.930	111.961
1.935	112.438
1.940	112.801
1.945	113.106
1.950	113.407
1.955	113.680
1.960	113.936
1.965	114.194
1.970	114.445
1.975	114.693
1.980	114.942
1.985	115.180
1.990	115.440
1.995	115.688
2.000	115.934
2.005	116.201
2.010	116.504
2.015	116.716
2.020	116.887
2.025	117.214
2.030	117.601
2.035	118.199
2.040	118.326
2.045	117.140
2.050	117.663
2.055	118.104
2.060	118.479
2.065	118.876
2.070	119.441
2.075	118.932
2.080	118.876
2.085	119.291
2.090	119.635
2.095	119.959
2.100	120.261
2.105	120.544
2.110	120.835
2.115	121.137
2.120	121.443
2.125	121.745
2.130	122.079
2.135	122.434
2.140	122.828
2.145	123.275
2.150	123.839
2.155	124.763
2.160	125.770
2.165	124.798
2.170	127.472
2.175	128.756
2.180	129.685
2.185	130.611
2.190	131.814
2.195	131.743
2.200	134.326
2.205	135.917
2.210	137.083
2.215	138.389
2.220	138.265
2.225	140.751
2.230	142.432
2.235	143.369
2.240	144.134
2.245	144.705
2.250	145.399
2.255	146.497
2.260	147.425
2.265	144.844
2.270	142.365
2.275	143.780
2.280	144.606
2.285	145.211
2.290	145.701
2.295	146.115
2.300	146.476
2.305	146.856
2.310	147.198
2.315	147.626
2.320	147.770
2.325	148.082
2.330	148.488
2.335	148.917
2.340	149.635
2.345	149.518
2.350	148.568
2.355	149.251
2.360	150.078
2.365	150.707
2.370	149.345
2.375	150.102
2.380	151.034
2.385	152.279
2.390	154.053
2.395	151.690
2.400	154.650
2.405	155.720
2.410	156.411
2.415	156.949
2.420	157.394
2.425	157.979
2.430	158.082
2.435	158.424
2.440	158.895
2.445	159.451
2.450	159.830
2.455	160.903
2.460	161.684
2.465	159.761
2.470	156.864
2.475	158.120
2.480	158.873
2.485	159.438
2.490	159.887
2.495	160.272
2.500	160.649
2.505	160.950
2.510	161.282
2.515	161.573
2.520	161.868
2.525	162.194
2.530	162.476
2.535	162.755
2.540	163.069
2.545	163.367
2.550	163.660
2.555	163.954
2.560	164.266
2.565	164.726
2.570	164.829
2.575	165.098
2.580	165.519
2.585	165.892
2.590	166.305
2.595	166.753
2.600	167.230
2.605	167.810
2.610	168.453
2.615	169.271
2.620	170.302
2.625	171.857
2.630	172.882
2.635	172.395
2.640	171.992
2.645	173.209
2.650	171.929
2.655	174.373
2.660	176.773
2.665	177.482
2.670	177.636
2.675	178.601
2.680	179.803
2.685	180.702
2.690	179.112
2.695	179.839
2.700	180.501
2.705	181.086
2.710	181.593
2.715	182.035
2.720	182.503
2.725	182.990
2.730	183.455
2.735	183.952
2.740	184.478
2.745	185.014
2.750	185.710
2.755	186.593
2.760	188.116
2.765	189.565
2.770	191.363
2.775	190.475
2.780	193.385
2.785	190.951
2.790	192.811
2.795	194.314
2.800	195.380
2.805	196.240
2.810	196.891
2.815	197.480
2.820	197.927
2.825	198.439
2.830	198.834
2.835	199.259
2.840	199.656
2.845	200.056
2.850	200.452
2.855	200.835
2.860	201.253
2.865	201.785
2.870	202.420
2.875	203.462
2.880	203.891
2.885	202.425
2.890	199.544
2.895	200.955
2.900	201.829
2.905	202.416
2.910	202.959
2.915	203.448
2.920	203.938
2.925	204.427
2.930	204.865
2.935	205.454
2.940	206.027
2.945	206.637
2.950	207.429
2.955	208.535
2.960	210.012
2.965	211.169
2.970	210.961
2.975	211.786
2.980	208.784
2.985	211.412
2.990	212.830
2.995	214.474
3.000	217.174
3.005	219.488
3.010	220.009
3.015	219.403
3.020	220.801
3.025	217.681
3.030	220.451
3.035	222.106
3.040	224.533
3.045	225.607
3.050	228.008
3.055	229.774
3.060	230.722
3.065	231.355
3.070	232.026
3.075	232.674
3.080	233.137
3.085	233.552
3.090	233.988
3.095	234.502
3.100	235.002
3.105	235.554
3.110	236.041
3.115	236.771
3.120	237.790
3.125	238.643
3.130	237.640
3.135	238.278
3.140	236.613
3.145	238.677
3.150	241.789
3.155	243.519
3.160	245.087
3.165	244.755
3.170	246.659
3.175	246.352
3.180	248.621
3.185	246.615
3.190	248.002
3.195	249.083
3.200	250.175
3.205	250.688
3.210	251.392
3.215	251.070
3.220	251.285
3.225	252.517
3.230	253.274
3.235	255.659
3.240	256.971
3.245	258.085
3.250	258.623
3.255	259.253
3.260	259.697
3.265	260.252
3.270	260.207
3.275	260.555
3.280	260.903
3.285	261.172
3.290	260.945
3.295	261.718
3.300	262.238
3.305	262.241
3.310	262.886
3.315	263.289
3.320	264.250
3.325	264.725
3.330	266.798
3.335	265.318
3.340	264.979
3.345	267.834
3.350	267.264
3.355	269.513
3.360	269.706
3.365	269.598
3.370	270.040
3.375	270.554
3.380	270.992
3.385	270.909
3.390	271.020
3.395	271.516
3.400	272.213
3.405	272.101
3.410	272.524
3.415	272.913
3.420	272.321
3.425	273.363
3.430	273.339
3.435	273.656
3.440	273.904
3.445	274.322
3.450	274.291
3.455	274.546
3.460	275.515
3.465	275.195
3.470	275.936
3.475	276.132
3.480	275.941
3.485	276.172
3.490	276.971
3.495	277.262
3.500	277.852
3.505	276.973
3.510	276.658
3.515	277.744
3.520	277.427
3.525	278.444
3.530	278.959
3.535	279.906
3.540	281.621
3.545	283.842
3.550	284.166
3.555	285.127
3.560	285.643
3.565	286.602
3.570	287.020
3.575	287.709
3.580	288.022
3.585	288.630
3.590	290.046
3.595	290.956
3.600	289.718
3.605	289.593
3.610	289.214
3.615	290.937
3.620	287.921
3.625	288.300
3.630	289.385
3.635	290.810
3.640	292.753
3.645	293.355
3.650	294.532
3.655	294.872
3.660	292.888
3.665	291.426
3.670	292.792
3.675	290.079
3.680	292.350
3.685	292.252
3.690	294.801
3.695	295.818
3.700	293.921
3.705	294.791
3.710	295.551
3.715	296.383
3.720	297.146
3.725	297.248
3.730	297.342
3.735	298.153
3.740	298.512
3.745	298.844
3.750	299.174
3.755	299.602
3.760	300.287
3.765	301.073
3.770	301.640
3.775	301.978
3.780	302.729
3.785	303.750
3.790	305.058
3.795	305.769
3.800	304.856
3.805	302.472
3.810	303.402
3.815	301.093
3.820	297.970
3.825	296.461
3.830	297.547
3.835	298.917
3.840	300.868
3.845	299.858
3.850	300.784
3.855	302.411
3.860	300.834
3.865	302.102
3.870	302.597
3.875	303.407
3.880	303.774
3.885	304.239
3.890	304.339
3.895	304.732
3.900	304.680
3.905	304.904
3.910	305.894
3.915	306.509
3.920	307.115
3.925	308.492
3.930	311.219
3.935	313.762
3.940	315.969
3.945	314.256
3.950	317.111
3.955	314.925
3.960	312.343
3.965	311.847
3.970	314.532
3.975	317.322
3.980	315.509
3.985	317.268
3.990	315.310
3.995	315.882
4.000	315.733
4.005	316.951
4.010	315.572
4.015	318.657
4.020	321.052
4.025	322.081
4.030	322.381
4.035	321.450
4.040	322.908
4.045	320.647
4.050	318.057
4.055	318.847
4.060	319.809
4.065	318.662
4.070	318.265
4.075	319.509
4.080	319.735
4.085	319.429
4.090	319.975
4.095	320.051
4.100	318.662
4.105	321.204
4.110	320.260
4.115	321.548
4.120	321.520
4.125	322.666
4.130	322.656
4.135	319.837
4.140	318.231
4.145	315.411
4.150	313.185
4.155	313.750
4.160	313.272
4.165	313.717
4.170	314.663
4.175	312.039
4.180	313.794
4.185	314.043
4.190	314.804
4.195	312.349
4.200	310.784
4.205	307.963
4.210	309.547
4.215	307.521
4.220	308.857
4.225	308.815
4.230	309.077
4.235	309.286
4.240	307.842
4.245	304.914
4.250	306.708
4.255	307.506
4.260	304.943
4.265	305.980
4.270	307.276
4.275	305.526
4.280	303.549
4.285	301.823
4.290	302.791
4.295	303.485
4.300	306.173
4.305	304.686
4.310	303.003
4.315	304.284
4.320	304.677
4.325	302.238
4.330	305.201
4.335	304.327
4.340	302.714
4.345	301.679
4.350	301.947
4.355	299.835
4.360	299.649
4.365	296.755
4.370	296.500
4.375	296.012
4.380	298.895
4.385	296.939
4.390	296.243
4.395	294.198
4.400	293.937
4.405	292.491
4.410	292.790
4.415	292.294
4.420	290.246
4.425	291.744
4.430	292.351
4.435	291.962
4.440	288.959
4.445	287.532
4.450	290.259
4.455	290.502
4.460	291.431
4.465	291.025
4.470	290.071
4.475	289.502
4.480	288.018
4.485	285.710
4.490	286.467
4.495	289.043
4.500	287.059
4.505	288.026
4.510	290.746
4.515	291.041
4.520	291.179
4.525	290.814
4.530	289.346
4.535	290.555
4.540	289.706
4.545	288.730
4.550	290.421
4.555	287.451
4.560	287.186
4.565	289.509
4.570	289.379
4.575	287.009
4.580	286.034
4.585	288.567
4.590	285.754
4.595	286.718
4.600	286.456
4.605	288.900
4.610	291.742
4.615	289.841
4.620	291.174
4.625	288.979
4.630	286.680
4.635	287.551
4.640	287.710
4.645	285.410
4.650	285.558
4.655	286.956
4.660	287.757
4.665	287.006
4.670	289.706
4.675	289.900
4.680	292.011
4.685	294.617
4.690	294.326
4.695	296.442
4.700	293.961
4.705	292.536
4.710	292.798
4.715	289.796
4.720	289.967
4.725	292.138
4.730	290.413
4.735	291.895
4.740	291.881
4.745	293.713
4.750	291.575
4.755	293.490
4.760	292.969
4.765	293.448
4.770	293.463
4.775	295.050
4.780	297.300
4.785	299.129
4.790	300.239
4.795	302.768
4.800	304.361
4.805	305.627
4.810	304.393
4.815	303.453
4.820	302.228
4.825	302.519
4.830	300.244
4.835	298.045
4.840	294.926
4.845	293.152
4.850	290.600
4.855	292.933
4.860	290.509
4.865	291.639
4.870	289.233
4.875	288.606
4.880	291.401
4.885	290.117
4.890	292.748
4.895	290.476
4.900	288.723
4.905	287.503
4.910	285.028
4.915	286.648
4.920	283.637
4.925	286.057
4.930	285.797
4.935	287.786
4.940	289.034
4.945	291.902
4.950	291.911
4.955	292.010
4.960	291.321
4.965	291.130
4.970	289.061
4.975	288.479
4.980	291.068
4.985	290.403
4.990	289.972
4.995	290.278
5.000	287.648
5.005	288.331
5.010	286.832
5.015	289.756
5.020	289.626
5.025	287.871
5.030	287.346
5.035	284.614
5.040	282.067
5.045	279.658
5.050	279.828
5.055	277.937
5.060	280.874
5.065	280.881
5.070	282.738
5.075	282.268
5.080	280.162
5.085	283.077
5.090	284.676
5.095	283.611
5.100	282.227
5.105	282.551
5.110	281.893
5.115	283.390
5.120	285.753
5.125	288.180
5.130	287.652
5.135	287.096
5.140	285.671
5.145	283.735
5.150	285.273
5.155	282.213
5.160	282.440
5.165	284.217
5.170	286.186
5.175	284.879
5.180	285.485
5.185	284.789
5.190	284.874
5.195	284.075
5.200	285.991
5.205	284.390
5.210	281.588
5.215	278.915
5.220	280.118
5.225	280.808
5.230	280.411
5.235	280.590
5.240	277.506
5.245	276.156
5.250	276.704
5.255	275.883
5.260	276.286
5.265	274.513
5.270	273.764
5.275	273.315
5.280	275.891
5.285	275.835
5.290	273.361
5.295	273.939
5.300	274.801
5.305	274.011
5.310	277.048
5.315	278.357
5.320	277.546
5.325	280.409
5.330	280.341
5.335	282.146
5.340	285.179
5.345	287.536
5.350	290.423
5.355	288.431
5.360	289.927
5.365	289.772
5.370	290.522
5.375	293.520
5.380	293.573
5.385	294.437
5.390	295.211
5.395	296.280
5.400	296.041
5.405	296.927
5.410	294.306
5.415	293.067
5.420	294.630
5.425	292.847
5.430	292.267
5.435	292.284
5.440	293.159
5.445	293.715
5.450	292.133
5.455	291.872
5.460	293.368
5.465	295.070
5.470	296.944
5.475	296.605
5.480	298.710
5.485	298.175
5.490	296.596
5.495	294.499
5.500	296.284
5.505	295.372
5.510	295.265
5.515	295.962
5.520	294.760
5.525	296.242
5.530	296.645
5.535	295.630
5.540	294.994
5.545	297.360
5.550	297.247
5.555	296.983
5.560	299.046
5.565	296.396
5.570	298.959
5.575	298.799
5.580	299.472
5.585	298.716
5.590	296.035
5.595	296.535
5.600	295.992
5.605	293.176
5.610	293.228
5.615	294.566
5.620	295.293
5.625	294.819
5.630	295.502
5.635	295.641
5.640	297.818
5.645	294.904
5.650	293.571
5.655	294.847
5.660	297.975
5.665	295.095
5.670	292.835
5.675	289.845
5.680	289.510
5.685	292.342
5.690	292.283
5.695	291.352
5.700	289.086
5.705	289.615
5.710	290.428
5.715	292.121
5.720	290.483
5.725	291.817
5.730	290.478
5.735	291.531
5.740	294.550
5.745	291.410
5.750	291.308
5.755	289.128
5.760	290.591
5.765	287.618
5.770	289.173
5.775	287.155
5.780	286.232
5.785	283.158
5.790	280.124
5.795	278.316
5.800	278.853
5.805	281.780
5.810	284.407
5.815	286.164
5.820	285.430
5.825	287.797
5.830	288.556
5.835	291.242
5.840	293.555
5.845	296.480
5.850	297.787
5.855	299.237
5.860	296.382
5.865	296.098
5.870	293.422
5.875	293.407
5.880	293.005
5.885	291.635
5.890	294.074
5.895	293.203
5.900	290.902
5.905	293.141
5.910	290.150
5.915	291.960
5.920	293.148
5.925	293.823
5.930	294.803
5.935	296.748
5.940	297.593
5.945	300.075
5.950	300.279
5.955	301.634
5.960	303.427
5.965	304.848
5.970	304.416
5.975	303.633
5.980	303.583
5.985	300.655
5.990	298.328
5.995	300.660
6.000	299.103
6.005	299.858
6.010	300.578
6.015	300.564
6.020	298.438
6.025	298.699
6.030	297.083
6.035	298.893
6.040	298.561
6.045	296.060
6.050	298.186
6.055	298.614
6.060	301.361
6.065	301.915
6.070	299.574
6.075	301.302
6.080	304.277
6.085	301.778
6.090	302.283
6.095	302.754
6.100	302.015
6.105	299.463
6.110	299.633
6.115	300.854
6.120	302.868
6.125	300.324
6.130	297.896
6.135	298.804
6.140	297.240
6.145	294.784
6.150	293.842
6.155	296.632
6.160	295.917
6.165	294.241
6.170	291.728
6.175	293.751
6.180	293.608
6.185	294.039
6.190	296.278
6.195	296.856
6.200	296.000
6.205	296.045
6.210	298.030
6.215	295.005
6.220	295.966
6.225	296.110
6.230	297.342
6.235	296.779
6.240	297.944
6.245	294.894
6.250	295.836
6.255	295.358
6.260	294.235
6.265	296.105
6.270	297.509
6.275	296.330
6.280	297.341
6.285	299.870
6.290	301.603
6.295	304.551
6.300	304.603
6.305	304.183
6.310	305.166
6.315	306.306
6.320	308.410
6.325	306.771
6.330	306.951
6.335	303.869
6.340	306.199
6.345	309.070
6.350	306.398
6.355	306.445
6.360	309.104
6.365	308.261
6.370	305.252
6.375	307.787
6.380	305.196
6.385	303.913
6.390	304.942
6.395	306.969
6.400	308.931
6.405	307.452
6.410	306.336
6.415	305.903
6.420	305.486
6.425	308.412
6.430	305.342
6.435	307.010
6.440	306.452
6.445	305.679
6.450	306.320
6.455	303.779
6.460	305.675
6.465	307.502
6.470	305.188
6.475	308.224
6.480	310.248
6.485	309.677
6.490	307.768
6.495	310.291
6.500	309.850
6.505	308.773
6.510	306.728
6.515	307.596
6.520	305.164
6.525	304.253
6.530	304.000
6.535	306.244
6.540	303.618
6.545	303.089
6.550	303.543
6.555	306.106
6.560	307.491
6.565	307.014
6.570	305.832
6.575	308.189
6.580	309.828
6.585	306.930
6.590	305.899
6.595	303.623
6.600	305.616
6.605	302.716
6.610	304.292
6.615	304.690
6.620	305.312
6.625	307.333
6.630	309.602
6.635	308.807
6.640	309.456
6.645	309.155
6.650	309.316
6.655	306.614
6.660	308.104
6.665	310.090
6.670	308.121
6.675	308.075
6.680	310.277
6.685	307.334
6.690	305.547
6.695	307.140
6.700	306.386
6.705	305.285
6.710	306.495
6.715	307.866
6.720	306.384
6.725	303.967
6.730	302.497
6.735	304.451
6.740	301.695
6.745	304.785
6.750	305.243
6.755	303.732
6.760	305.902
6.765	307.396
6.770	310.140
6.775	310.399
6.780	309.680
6.785	309.931
6.790	312.736
6.795	310.083
6.800	309.173
6.805	309.540
6.810	311.857
6.815	312.559
6.820	311.955
6.825	309.224
6.830	308.940
6.835	307.463
6.840	306.502
6.845	304.166
6.850	303.696
6.855	302.718
6.860	300.812
6.865	300.197
6.870	301.519
6.875	298.673
6.880	297.320
6.885	300.145
6.890	301.810
6.895	302.717
6.900	299.899
6.905	300.311
6.910	300.086
6.915	299.903
6.920	302.102
6.925	302.041
6.930	302.990
6.935	301.627
6.940	304.497
6.945	306.567
6.950	308.068
6.955	307.688
6.960	306.292
6.965	307.245
6.970	307.175
6.975	306.087
6.980	308.854
6.985	309.490
6.990	312.370
6.995	313.000
7.000	310.351
7.005	308.859
7.010	308.080
7.015	310.805
7.020	312.681
7.025	309.747
7.030	310.335
7.035	310.727
7.040	312.425
7.045	311.184
7.050	311.837
7.055	312.538
7.060	312.169
7.065	314.091
7.070	312.958
7.075	312.497
7.080	313.512
7.085	313.984
7.090	315.519
7.095	316.396
7.100	314.168
7.105	316.113
7.110	316.487
7.115	316.037
7.120	313.777
7.125	313.502
7.130	316.543
7.135	314.769
7.140	313.138
7.145	312.477
7.150	310.513
7.155	310.165
7.160	311.921
7.165	314.959
7.170	315.819
7.175	317.181
7.180	316.153
7.185	314.868
7.190	313.638
7.195	316.142
7.200	319.003
7.205	317.542
7.210	315.842
7.215	314.096
7.220	312.692
7.225	313.942
7.230	313.816
7.235	313.528
7.240	314.835
7.245	315.284
7.250	317.546
7.255	317.547
7.260	319.368
7.265	317.619
7.270	319.098
7.275	316.569
7.280	317.835
7.285	315.457
7.290	315.847
7.295	316.686
7.300	316.947
7.305	315.798
7.310	317.897
7.315	319.652
7.320	316.953
7.325	318.932
7.330	321.417
7.335	320.581
7.340	320.607
7.345	321.930
7.350	322.425
7.355	324.861
7.360	322.932
7.365	320.850
7.370	323.184
7.375	321.395
7.380	321.265
7.385	321.994
7.390	324.834
7.395	323.286
7.400	324.744
7.405	327.635
7.410	326.137
7.415	325.526
7.420	324.055
7.425	323.811
7.430	325.413
7.435	324.156
7.440	325.470
7.445	324.297
7.450	321.964
7.455	320.314
7.460	322.497
7.465	323.616
7.470	326.123
7.475	325.377
7.480	326.762
7.485	324.237
7.490	324.391
7.495	324.593
7.500	326.812
7.505	324.501
7.510	323.368
7.515	321.047
7.520	319.525
7.525	319.087
7.530	321.179
7.535	318.728
7.540	315.847
7.545	316.890
7.550	315.979
7.555	317.397
7.560	314.268
7.565	317.140
7.570	314.901
7.575	313.045
7.580	314.624
7.585	312.228
7.590	314.074
7.595	314.313
7.600	315.689
7.605	315.229
7.610	313.317
7.615	311.174
7.620	312.704
7.625	315.464
7.630	312.810
7.635	314.163
7.640	313.666
7.645	315.222
7.650	312.735
7.655	313.809
7.660	314.107
7.665	314.772
7.670	317.564
7.675	317.407
7.680	314.402
7.685	315.733
7.690	313.633
7.695	314.593
7.700	317.668
7.705	315.701
7.710	315.401
7.715	318.114
7.720	316.425
7.725	315.325
7.730	316.165
7.735	319.118
7.740	321.749
7.745	321.114
7.750	323.494
7.755	325.108
7.760	322.921
7.765	319.863
7.770	317.132
7.775	316.510
7.780	317.454
7.785	317.487
7.790	318.910
7.795	316.879
7.800	317.430
7.805	320.442
7.810	323.001
7.815	325.394
7.820	324.772
7.825	323.397
7.830	320.301
7.835	317.667
7.840	318.817
7.845	318.767
7.850	316.143
7.855	318.586
7.860	316.982
7.865	317.191
7.870	314.384
7.875	315.505
7.880	317.018
7.885	315.457
7.890	314.554
7.895	315.125
7.900	315.745
7.905	316.719
7.910	316.988
7.915	317.830
7.920	320.396
7.925	323.174
7.930	325.704
7.935	325.160
7.940	323.771
7.945	322.795
7.950	324.890
7.955	324.105
7.960	321.202
7.965	320.513
7.970	317.794
7.975	317.714
7.980	316.724
7.985	318.612
7.990	318.158
7.995	318.304
8.000	317.201
8.005	320.161
8.010	321.320
8.015	323.190
8.020	325.726
8.025	324.993
8.030	324.203
8.035	325.122
8.040	325.512
8.045	323.054
8.050	321.574
8.055	318.893
8.060	317.607
8.065	315.959
8.070	316.641
8.075	317.497
8.080	316.149
8.085	314.629
8.090	312.657
8.095	315.603
8.100	316.624
8.105	318.154
8.110	319.327
8.115	316.472
8.120	313.571
8.125	311.133
8.130	313.581
8.135	313.360
8.140	313.397
8.145	313.135
8.150	311.929
8.155	309.698
8.160	307.674
8.165	306.154
8.170	307.613
8.175	309.360
8.180	308.578
8.185	309.250
8.190	306.681
8.194	307.640
8.199	309.843
8.204	307.462
8.209	307.239
8.214	305.021
8.219	306.962
8.224	303.924
8.229	301.859
8.234	302.719
8.239	300.385
8.244	298.742
8.249	296.283
8.254	295.507
8.259	297.330
8.264	295.233
8.269	293.832
8.274	296.891
8.279	294.021
8.284	292.101
8.289	293.695
8.294	291.228
8.299	291.637
8.304	293.096
8.309	293.595
8.314	295.657
8.319	293.962
8.324	291.315
8.329	289.809
8.334	287.886
8.339	287.895
8.344	289.558
8.349	286.969
8.354	284.030
8.359	286.055
8.364	284.900
8.369	282.610
8.374	284.216
8.379	282.253
8.384	284.833
8.389	286.892
8.394	288.584
8.399	290.878
8.404	291.958
8.409	290.978
8.414	288.884
8.419	288.114
8.424	288.572
8.429	286.243
8.434	283.599
8.439	284.746
8.444	286.262
8.449	286.074
8.454	284.709
8.459	287.245
8.464	285.726
8.469	285.390
8.474	286.259
8.479	289.367
8.484	286.393
8.489	289.196
8.494	289.876
8.499	288.051
8.504	290.548
8.509	290.676
8.514	292.197
8.519	289.950
8.524	287.553
8.529	287.012
8.534	284.079
8.539	285.260
8.544	283.412
8.549	284.766
8.554	286.930
8.559	285.042
8.564	285.067
8.569	286.548
8.574	284.395
8.579	282.949
8.584	282.176
8.589	282.308
8.594	284.231
8.599	281.855
8.604	280.489
8.609	280.146
8.614	278.048
8.619	276.660
8.624	273.975
8.629	276.091
8.634	275.163
8.639	277.326
8.644	275.451
8.649	276.257
8.654	278.102
8.659	277.537
8.664	280.601
8.669	280.924
8.674	279.650
8.679	277.114
8.684	276.975
8.689	279.205
8.694	277.242
8.699	275.754
8.704	277.372
8.709	277.140
8.714	279.759
8.719	277.652
8.724	275.817
8.729	278.785
8.734	277.393
8.739	278.028
8.744	277.601
8.749	279.559
8.754	281.125
8.759	278.201
8.764	281.132
8.769	280.053
8.774	280.189
8.779	277.991
8.784	279.626
8.789	278.706
8.794	281.113
8.799	280.862
8.804	279.647
8.809	276.869
8.814	274.556
8.819	273.494
8.824	274.009
8.829	272.748
8.834	273.008
8.839	271.501
8.844	268.453
8.849	270.958
8.854	273.317
8.859	275.552
8.864	276.608
8.869	277.888
8.874	275.064
8.879	273.618
8.884	270.804
8.889	273.146
8.894	271.753
8.899	274.839
8.904	273.841
8.909	276.102
8.914	275.677
8.919	273.728
8.924	274.099
8.929	274.204
8.934	274.876
8.939	276.773
8.944	276.428
8.949	278.312
8.954	276.658
8.959	279.508
8.964	280.490
8.969	281.616
8.974	279.693
8.979	282.428
8.984	280.292
8.989	282.522
8.994	283.207
8.999	281.757
9.004	279.257
9.009	278.893
9.014	276.743
9.019	277.619
9.024	275.730
9.029	278.757
9.034	281.875
9.039	282.541
9.044	281.664
9.049	283.654
9.054	281.436
9.059	283.714
9.064	282.349
9.069	284.729
9.074	286.824
9.079	285.863
9.084	286.711
9.089	287.228
9.094	285.144
9.099	282.954
9.104	280.555
9.109	282.390
9.114	284.268
9.119	286.412
9.124	283.476
9.129	284.030
9.134	282.314
9.139	284.162
9.144	284.272
9.149	281.198
9.154	278.971
9.159	277.543
9.164	280.499
9.169	280.240
9.174	277.189
9.179	276.890
9.184	275.843
9.189	278.310
9.194	275.251
9.199	277.578
9.204	276.536
9.209	274.426
9.214	272.746
9.219	271.722
9.224	274.285
9.229	275.638
9.234	272.749
9.239	272.138
9.244	274.330
9.249	276.853
9.254	277.929
9.259	276.877
9.264	277.538
9.269	278.559
9.274	280.219
9.279	280.166
9.284	278.427
9.289	280.718
9.294	281.269
9.299	279.925
9.304	279.671
9.309	280.287
9.314	283.321
9.319	284.740
9.324	284.723
9.329	284.121
9.334	286.412
9.339	287.385
9.344	285.742
9.349	282.655
9.354	283.062
9.359	284.406
9.364	285.399
9.369	284.885
9.374	281.906
9.379	282.158
9.384	279.847
9.389	278.311
9.394	280.553
9.399	283.293
9.404	280.378
9.409	277.775
9.414	275.508
9.419	276.605
9.424	279.597
9.429	277.457
9.434	278.328
9.439	279.341
9.444	276.291
9.449	278.659
9.454	275.928
9.459	276.156
9.464	274.557
9.469	275.808
9.474	274.743
9.479	276.624
9.484	273.820
9.489	270.994
9.494	272.645
9.499	269.605
9.504	270.788
9.509	269.560
9.514	270.472
9.519	267.763
9.524	265.030
9.529	263.699
9.534	262.121
9.539	264.366
9.544	264.179
9.549	261.595
9.554	259.281
9.559	261.478
9.564	263.033
9.569	260.356
9.574	258.766
9.579	261.375
9.584	258.652
9.589	258.310
9.594	255.270
9.599	253.888
9.604	253.386
9.609	254.786
9.614	256.494
9.619	259.345
9.624	260.298
9.629	262.103
9.634	262.912
9.639	261.301
9.644	261.662
9.649	259.694
9.654	260.698
9.659	259.307
9.664	261.387
9.669	261.876
9.674	263.974
9.679	263.043
9.684	264.903
9.689	266.967
9.694	267.532
9.699	265.528
9.704	263.254
9.709	262.044
9.714	259.092
9.719	261.692
9.724	258.824
9.729	260.735
9.734	261.269
9.739	263.072
9.744	263.413
9.749	264.254
9.754	261.516
9.759	261.119
9.764	261.192
9.769	259.421
9.774	260.464
9.779	260.519
9.784	260.908
9.789	262.886
9.794	263.071
9.799	266.145
9.804	267.223
9.809	268.728
9.814	271.835
9.819	274.299
9.824	275.814
9.829	274.043
9.834	275.536
9.839	274.016
9.844	271.795
9.849	269.674
9.854	268.661
9.859	271.267
9.864	269.511
9.869	270.277
9.874	270.315
9.879	268.021
9.884	265.486
9.889	265.641
9.894	267.744
9.899	267.786
9.904	267.509
9.909	266.505
9.914	266.619
9.919	269.065
9.924	269.976
9.929	267.100
9.934	269.175
9.939	271.944
9.944	274.698
9.949	276.121
9.954	278.194
9.959	279.136
9.964	279.717
9.969	281.670
9.974	278.634
9.979	276.649
9.984	277.497
9.989	276.241
9.994	276.112
[truncated: 1 more rows]
