# Supplementary material for: Chemometric Analysis of a Ternary Mixture of Caffeine, Quinic Acid, and Nicotinic Acid by Terahertz Spectroscopy
Source: ACS Omega. 2022 Sep 27;7(40):35783–91. doi: 10.1021/acsomega.2c03808 (PMC9558605; doi:10.1021/acsomega.2c03808)
Supplement: Supplementary file 2 — ao2c03808_si_002.zip [file ao2c03808_si_002.zip › data_and_codes/extended_data/id0-48_run001/fdp-3-5.csv]

0.000	-0.000
0.005	0.442
0.010	0.259
0.015	-0.666
0.020	-0.142
0.025	0.777
0.030	0.423
0.035	-0.429
0.040	0.008
0.045	1.020
0.050	3.365
0.055	1.523
0.060	0.910
0.065	3.711
0.070	3.629
0.075	5.213
0.080	4.936
0.085	7.707
0.090	8.170
0.095	9.237
0.100	10.296
0.105	11.292
0.110	10.597
0.115	10.756
0.120	11.402
0.125	12.165
0.130	13.382
0.135	13.694
0.140	13.216
0.145	13.215
0.150	13.187
0.155	13.228
0.160	13.187
0.165	13.450
0.170	13.823
0.175	14.117
0.180	14.201
0.185	14.473
0.190	14.807
0.195	14.868
0.200	15.064
0.205	15.314
0.210	15.422
0.215	15.612
0.220	15.821
0.225	16.247
0.230	16.337
0.235	16.272
0.240	16.432
0.245	16.776
0.250	16.826
0.255	17.089
0.260	17.317
0.265	17.548
0.270	17.815
0.275	17.758
0.280	17.951
0.285	18.191
0.290	18.356
0.295	18.489
0.300	18.869
0.305	18.915
0.310	18.979
0.315	19.149
0.320	19.380
0.325	19.629
0.330	19.739
0.335	19.875
0.340	20.058
0.345	20.305
0.350	20.374
0.355	20.602
0.360	20.784
0.365	20.947
0.370	21.056
0.375	21.227
0.380	21.372
0.385	21.578
0.390	21.775
0.395	21.957
0.400	22.157
0.405	22.272
0.410	22.406
0.415	22.571
0.420	22.805
0.425	22.932
0.430	23.113
0.435	23.341
0.440	23.481
0.445	23.527
0.450	23.719
0.455	23.940
0.460	24.076
0.465	24.245
0.470	24.361
0.475	24.570
0.480	24.760
0.485	24.895
0.490	25.046
0.495	25.271
0.500	25.436
0.505	25.562
0.510	25.748
0.515	25.991
0.520	26.190
0.525	26.311
0.530	26.510
0.535	26.724
0.540	26.974
0.545	27.218
0.550	27.598
0.555	26.804
0.560	26.916
0.565	27.202
0.570	27.478
0.575	27.697
0.580	27.871
0.585	28.029
0.590	28.249
0.595	28.448
0.600	28.627
0.605	28.801
0.610	28.969
0.615	29.168
0.620	29.293
0.625	29.458
0.630	29.663
0.635	29.869
0.640	29.994
0.645	30.174
0.650	30.379
0.655	30.519
0.660	30.695
0.665	30.857
0.670	31.023
0.675	31.183
0.680	31.338
0.685	31.486
0.690	31.685
0.695	31.815
0.700	31.979
0.705	32.186
0.710	32.337
0.715	32.501
0.720	32.695
0.725	32.878
0.730	33.068
0.735	33.257
0.740	33.491
0.745	33.841
0.750	33.389
0.755	33.439
0.760	33.744
0.765	33.953
0.770	34.131
0.775	34.327
0.780	34.517
0.785	34.692
0.790	34.834
0.795	34.990
0.800	35.200
0.805	35.335
0.810	35.473
0.815	35.658
0.820	35.825
0.825	35.966
0.830	36.127
0.835	36.282
0.840	36.467
0.845	36.641
0.850	36.759
0.855	36.943
0.860	37.144
0.865	37.280
0.870	37.454
0.875	37.636
0.880	37.807
0.885	37.962
0.890	38.129
0.895	38.307
0.900	38.487
0.905	38.612
0.910	38.799
0.915	38.964
0.920	39.099
0.925	39.248
0.930	39.442
0.935	39.618
0.940	39.758
0.945	39.916
0.950	40.093
0.955	40.297
0.960	40.442
0.965	40.650
0.970	40.842
0.975	41.040
0.980	41.302
0.985	41.260
0.990	41.185
0.995	41.429
1.000	41.625
1.005	41.835
1.010	42.070
1.015	42.208
1.020	42.383
1.025	42.614
1.030	42.775
1.035	42.925
1.040	43.127
1.045	43.315
1.050	43.498
1.055	43.703
1.060	43.911
1.065	44.163
1.070	44.402
1.075	44.676
1.080	45.053
1.085	45.560
1.090	46.362
1.095	46.455
1.100	43.536
1.105	44.501
1.110	44.899
1.115	44.444
1.120	44.910
1.125	45.322
1.130	45.673
1.135	46.024
1.140	46.389
1.145	46.863
1.150	47.231
1.155	47.778
1.160	47.473
1.165	44.510
1.170	45.468
1.175	46.070
1.180	46.513
1.185	46.842
1.190	47.184
1.195	47.556
1.200	47.978
1.205	48.086
1.210	47.359
1.215	47.799
1.220	48.260
1.225	48.626
1.230	47.863
1.235	48.232
1.240	48.515
1.245	48.767
1.250	49.070
1.255	49.215
1.260	49.418
1.265	49.664
1.270	49.835
1.275	49.980
1.280	50.174
1.285	50.350
1.290	50.550
1.295	50.706
1.300	50.852
1.305	51.102
1.310	51.287
1.315	51.474
1.320	51.601
1.325	51.762
1.330	51.928
1.335	52.114
1.340	52.331
1.345	52.538
1.350	52.704
1.355	52.858
1.360	53.114
1.365	53.293
1.370	53.459
1.375	53.685
1.380	53.926
1.385	54.110
1.390	54.387
1.395	54.713
1.400	55.176
1.405	55.891
1.410	56.846
1.415	59.663
1.420	60.295
1.425	60.714
1.430	61.057
1.435	61.346
1.440	61.540
1.445	61.763
1.450	61.985
1.455	62.199
1.460	62.404
1.465	62.580
1.470	62.797
1.475	62.992
1.480	63.145
1.485	63.340
1.490	63.543
1.495	63.703
1.500	63.868
1.505	64.071
1.510	64.241
1.515	64.420
1.520	64.598
1.525	64.786
1.530	65.005
1.535	65.174
1.540	65.354
1.545	65.563
1.550	65.745
1.555	65.933
1.560	66.168
1.565	66.387
1.570	66.589
1.575	66.820
1.580	67.067
1.585	67.345
1.590	67.650
1.595	68.123
1.600	68.433
1.605	67.171
1.610	67.627
1.615	68.062
1.620	68.450
1.625	68.775
1.630	69.146
1.635	69.546
1.640	70.029
1.645	70.607
1.650	71.488
1.655	72.642
1.660	73.144
1.665	73.390
1.670	73.905
1.675	71.605
1.680	73.343
1.685	74.409
1.690	75.248
1.695	75.979
1.700	76.767
1.705	77.881
1.710	79.253
1.715	80.695
1.720	83.815
1.725	86.427
1.730	87.479
1.735	88.155
1.740	88.687
1.745	89.135
1.750	89.535
1.755	89.965
1.760	90.272
1.765	89.947
1.770	90.296
1.775	90.646
1.780	90.993
1.785	91.382
1.790	91.967
1.795	91.979
1.800	90.664
1.805	91.169
1.810	91.580
1.815	91.897
1.820	92.171
1.825	92.445
1.830	92.685
1.835	92.927
1.840	93.196
1.845	93.477
1.850	93.789
1.855	94.186
1.860	94.904
1.865	95.092
1.870	98.151
1.875	99.209
1.880	99.847
1.885	100.254
1.890	100.614
1.895	100.941
1.900	101.268
1.905	101.622
1.910	102.106
1.915	102.670
1.920	100.823
1.925	100.821
1.930	101.372
1.935	101.792
1.940	102.104
1.945	102.364
1.950	102.611
1.955	102.837
1.960	103.041
1.965	103.250
1.970	103.449
1.975	103.656
1.980	103.856
1.985	104.055
1.990	104.265
1.995	104.464
2.000	104.666
2.005	104.890
2.010	105.151
2.015	105.320
2.020	105.438
2.025	105.718
2.030	106.047
2.035	106.585
2.040	106.637
2.045	105.464
2.050	105.937
2.055	106.324
2.060	106.651
2.065	106.988
2.070	107.504
2.075	106.967
2.080	106.875
2.085	107.236
2.090	107.545
2.095	107.814
2.100	108.071
2.105	108.313
2.110	108.553
2.115	108.812
2.120	109.076
2.125	109.326
2.130	109.614
2.135	109.919
2.140	110.259
2.145	110.646
2.150	111.144
2.155	111.999
2.160	112.917
2.165	111.540
2.170	108.437
2.175	109.650
2.180	110.514
2.185	111.359
2.190	112.507
2.195	112.486
2.200	115.015
2.205	116.555
2.210	117.641
2.215	118.860
2.220	118.735
2.225	121.145
2.230	122.913
2.235	123.787
2.240	124.497
2.245	125.029
2.250	125.655
2.255	126.651
2.260	127.532
2.265	125.198
2.270	122.531
2.275	123.873
2.280	124.654
2.285	125.220
2.290	125.664
2.295	126.033
2.300	126.371
2.305	126.696
2.310	126.997
2.315	127.392
2.320	127.479
2.325	127.756
2.330	128.103
2.335	128.502
2.340	129.171
2.345	129.179
2.350	128.060
2.355	128.705
2.360	129.477
2.365	130.107
2.370	128.710
2.375	129.423
2.380	130.291
2.385	131.451
2.390	132.832
2.395	131.340
2.400	133.853
2.405	134.801
2.410	135.468
2.415	135.981
2.420	136.386
2.425	136.909
2.430	137.001
2.435	137.299
2.440	137.731
2.445	138.225
2.450	138.609
2.455	139.601
2.460	140.488
2.465	138.587
2.470	135.548
2.475	136.771
2.480	137.485
2.485	137.995
2.490	138.407
2.495	138.750
2.500	139.063
2.505	139.333
2.510	139.615
2.515	139.861
2.520	140.099
2.525	140.359
2.530	140.602
2.535	140.835
2.540	141.096
2.545	141.355
2.550	141.588
2.555	141.864
2.560	142.133
2.565	142.520
2.570	142.586
2.575	142.834
2.580	143.162
2.585	143.504
2.590	143.866
2.595	144.269
2.600	144.681
2.605	145.165
2.610	145.744
2.615	146.465
2.620	147.430
2.625	148.863
2.630	149.714
2.635	149.319
2.640	149.711
2.645	150.500
2.650	149.114
2.655	151.459
2.660	153.692
2.665	154.098
2.670	154.492
2.675	155.405
2.680	156.497
2.685	157.354
2.690	155.659
2.695	156.398
2.700	157.031
2.705	157.537
2.710	157.997
2.715	158.394
2.720	158.809
2.725	159.243
2.730	159.639
2.735	160.062
2.740	160.553
2.745	161.030
2.750	161.646
2.755	162.473
2.760	163.811
2.765	165.299
2.770	166.453
2.775	166.631
2.780	169.396
2.785	166.668
2.790	168.621
2.795	170.054
2.800	171.020
2.805	171.750
2.810	172.372
2.815	172.856
2.820	173.333
2.825	173.735
2.830	174.102
2.835	174.489
2.840	174.840
2.845	175.187
2.850	175.516
2.855	175.886
2.860	176.274
2.865	176.679
2.870	177.272
2.875	178.322
2.880	178.978
2.885	177.442
2.890	174.448
2.895	175.659
2.900	176.423
2.905	177.023
2.910	177.514
2.915	177.941
2.920	178.376
2.925	178.801
2.930	179.234
2.935	179.690
2.940	180.163
2.945	180.723
2.950	181.421
2.955	182.463
2.960	183.800
2.965	185.028
2.970	186.732
2.975	186.289
2.980	189.018
2.985	191.347
2.990	192.993
2.995	194.694
3.000	196.560
3.005	197.498
3.010	199.846
3.015	202.740
3.020	200.356
3.025	197.836
3.030	200.336
3.035	202.244
3.040	203.939
3.045	204.695
3.050	201.721
3.055	203.174
3.060	204.051
3.065	204.744
3.070	205.347
3.075	205.880
3.080	206.367
3.085	206.795
3.090	207.223
3.095	207.570
3.100	207.977
3.105	208.448
3.110	208.949
3.115	209.555
3.120	210.405
3.125	211.371
3.130	212.294
3.135	211.760
3.140	209.661
3.145	212.182
3.150	213.972
3.155	215.614
3.160	217.173
3.165	217.925
3.170	215.435
3.175	218.521
3.180	220.744
3.185	220.249
3.190	220.733
3.195	221.588
3.200	222.181
3.205	222.800
3.210	223.661
3.215	223.102
3.220	223.507
3.225	224.481
3.230	225.139
3.235	227.161
3.240	229.293
3.245	230.038
3.250	230.558
3.255	230.963
3.260	231.283
3.265	231.619
3.270	231.984
3.275	232.219
3.280	232.484
3.285	232.717
3.290	232.968
3.295	233.305
3.300	233.617
3.305	233.893
3.310	234.358
3.315	234.821
3.320	235.423
3.325	236.274
3.330	236.659
3.335	239.268
3.340	236.618
3.345	237.996
3.350	239.120
3.355	239.922
3.360	240.347
3.365	240.764
3.370	241.084
3.375	241.419
3.380	241.712
3.385	242.033
3.390	242.302
3.395	242.460
3.400	242.730
3.405	242.935
3.410	243.231
3.415	243.367
3.420	243.638
3.425	243.751
3.430	244.008
3.435	244.242
3.440	244.432
3.445	244.694
3.450	244.998
3.455	245.212
3.460	245.501
3.465	245.764
3.470	245.957
3.475	246.135
3.480	246.470
3.485	246.675
3.490	246.960
3.495	247.645
3.500	247.235
3.505	247.235
3.510	247.616
3.515	247.630
3.520	247.996
3.525	248.377
3.530	248.986
3.535	249.649
3.540	250.488
3.545	247.595
3.550	248.371
3.555	248.976
3.560	249.405
3.565	249.883
3.570	250.303
3.575	250.813
3.580	251.307
3.585	251.943
3.590	253.020
3.595	253.545
3.600	255.027
3.605	252.610
3.610	249.821
3.615	250.027
3.620	250.147
3.625	251.162
3.630	252.332
3.635	253.596
3.640	255.163
3.645	257.089
3.650	257.987
3.655	257.849
3.660	260.965
3.665	259.408
3.670	256.609
3.675	259.114
3.680	260.925
3.685	261.426
3.690	262.919
3.695	262.594
3.700	263.025
3.705	263.680
3.710	264.222
3.715	264.583
3.720	265.408
3.725	265.523
3.730	265.688
3.735	266.158
3.740	266.591
3.745	266.996
3.750	267.388
3.755	267.791
3.760	268.197
3.765	268.752
3.770	269.228
3.775	269.774
3.780	270.636
3.785	271.292
3.790	272.331
3.795	273.747
3.800	276.221
3.805	276.821
3.810	277.943
3.815	275.680
3.820	273.076
3.825	275.779
3.830	277.203
3.835	278.700
3.840	279.206
3.845	279.817
3.850	280.791
3.855	281.575
3.860	281.339
3.865	281.543
3.870	281.981
3.875	282.666
3.880	283.048
3.885	283.483
3.890	283.713
3.895	284.292
3.900	284.687
3.905	284.875
3.910	285.280
3.915	285.970
3.920	286.253
3.925	286.615
3.930	286.940
3.935	287.336
3.940	287.474
3.945	288.883
3.950	290.094
3.955	289.418
3.960	292.549
3.965	295.690
3.970	294.518
3.975	297.121
3.980	297.232
3.985	297.417
3.990	296.718
3.995	295.694
4.000	296.236
4.005	293.581
4.010	291.546
4.015	291.700
4.020	292.798
4.025	293.339
4.030	293.620
4.035	293.599
4.040	294.155
4.045	295.472
4.050	295.171
4.055	296.015
4.060	295.696
4.065	295.850
4.070	296.318
4.075	296.770
4.080	296.567
4.085	296.890
4.090	297.283
4.095	297.710
4.100	298.385
4.105	298.291
4.110	298.933
4.115	299.409
4.120	299.542
4.125	300.134
4.130	300.110
4.135	300.852
4.140	301.403
4.145	302.094
4.150	302.802
4.155	304.492
4.160	305.154
4.165	307.524
4.170	305.245
4.175	303.791
4.180	302.470
4.185	304.998
4.190	307.040
4.195	304.237
4.200	301.631
4.205	303.046
4.210	304.728
4.215	302.900
4.220	302.825
4.225	305.959
4.230	308.998
4.235	311.507
4.240	312.082
4.245	313.490
4.250	312.162
4.255	312.528
4.260	313.236
4.265	313.776
4.270	314.204
4.275	314.720
4.280	315.047
4.285	315.361
4.290	315.273
4.295	316.276
4.300	316.328
4.305	316.940
4.310	317.440
4.315	317.858
4.320	317.376
4.325	318.050
4.330	317.964
4.335	318.268
4.340	318.511
4.345	319.320
4.350	318.752
4.355	319.441
4.360	320.195
4.365	319.925
4.370	320.116
4.375	320.662
4.380	320.974
4.385	321.351
4.390	321.288
4.395	321.667
4.400	322.090
4.405	322.908
4.410	323.138
4.415	323.718
4.420	324.235
4.425	324.025
4.430	324.537
4.435	325.095
4.440	325.236
4.445	325.697
4.450	327.068
4.455	327.897
4.460	325.639
4.465	328.099
4.470	324.964
4.475	325.181
4.480	322.068
4.485	323.185
4.490	321.969
4.495	322.824
4.500	322.442
4.505	322.354
4.510	321.309
4.515	320.298
4.520	323.172
4.525	320.901
4.530	318.113
4.535	318.656
4.540	320.640
4.545	319.758
4.550	317.253
4.555	320.084
4.560	320.122
4.565	322.036
4.570	323.283
4.575	323.413
4.580	325.575
4.585	326.538
4.590	327.475
4.595	327.813
4.600	325.805
4.605	327.272
4.610	330.374
4.615	332.918
4.620	334.230
4.625	334.354
4.630	336.963
4.635	337.330
4.640	338.887
4.645	338.766
4.650	339.480
4.655	340.561
4.660	341.885
4.665	341.160
4.670	341.596
4.675	341.083
4.680	342.637
4.685	343.116
4.690	344.267
4.695	343.950
4.700	342.193
4.705	343.510
4.710	343.138
4.715	345.724
4.720	345.362
4.725	342.405
4.730	339.986
4.735	341.082
4.740	343.505
4.745	344.788
4.750	343.654
4.755	346.445
4.760	347.332
4.765	349.469
4.770	349.390
4.775	349.850
4.780	349.743
4.785	350.000
4.790	350.894
4.795	351.342
4.800	350.946
4.805	352.622
4.810	352.788
4.815	352.048
4.820	352.620
4.825	352.497
4.830	353.047
4.835	353.136
4.840	353.457
4.845	354.131
4.850	356.141
4.855	355.002
4.860	354.559
4.865	354.017
4.870	356.273
4.875	356.068
4.880	355.996
4.885	354.319
4.890	355.972
4.895	357.057
4.900	356.558
4.905	356.091
4.910	356.801
4.915	357.573
4.920	358.239
4.925	359.301
4.930	361.781
4.935	361.227
4.940	358.987
4.945	359.625
4.950	360.067
4.955	361.172
4.960	358.390
4.965	360.757
4.970	361.078
4.975	360.677
4.980	360.655
4.985	360.999
4.990	362.218
4.995	364.477
5.000	363.588
5.005	365.548
5.010	364.949
5.015	368.078
5.020	368.012
5.025	368.731
5.030	368.317
5.035	369.833
5.040	369.796
5.045	370.733
5.050	369.115
5.055	371.243
5.060	370.147
5.065	371.853
5.070	371.400
5.075	372.231
5.080	373.168
5.085	373.643
5.090	375.684
5.095	377.222
5.100	378.711
5.105	379.968
5.110	379.733
5.115	382.435
5.120	379.362
5.125	377.340
5.130	376.686
5.135	375.561
5.140	373.203
5.145	374.915
5.150	375.518
5.155	376.971
5.160	377.452
5.165	377.703
5.170	378.420
5.175	379.844
5.180	379.145
5.185	381.659
5.190	381.299
5.195	380.652
5.200	383.102
5.205	384.849
5.210	383.633
5.215	383.909
5.220	381.419
5.225	380.746
5.230	380.483
5.235	381.968
5.240	382.709
5.245	382.835
5.250	383.469
5.255	383.496
5.260	386.251
5.265	385.878
5.270	387.307
5.275	386.475
5.280	389.439
5.285	390.346
5.290	389.385
5.295	392.523
5.300	394.608
5.305	396.212
5.310	396.594
5.315	399.439
5.320	399.901
5.325	400.469
5.330	401.177
5.335	400.734
5.340	398.011
5.345	397.074
5.350	396.702
5.355	397.939
5.360	398.750
5.365	398.576
5.370	398.795
5.375	397.533
5.380	399.758
5.385	400.259
5.390	399.996
5.395	401.323
5.400	401.877
5.405	402.225
5.410	402.716
5.415	403.147
5.420	404.134
5.425	404.237
5.430	404.825
5.435	406.150
5.440	405.956
5.445	407.181
5.450	410.232
5.455	407.374
5.460	408.698
5.465	409.098
5.470	409.826
5.475	411.058
5.480	410.320
5.485	411.159
5.490	410.837
5.495	412.393
5.500	411.433
5.505	408.561
5.510	405.623
5.515	405.923
5.520	408.098
5.525	408.186
5.530	408.292
5.535	407.454
5.540	409.114
5.545	407.269
5.550	409.982
5.555	409.419
5.560	409.919
5.565	411.040
5.570	410.270
5.575	410.842
5.580	411.324
5.585	408.935
5.590	405.834
5.595	404.722
5.600	405.857
5.605	405.008
5.610	406.558
5.615	407.908
5.620	405.807
5.625	403.219
5.630	403.170
5.635	402.808
5.640	405.555
5.645	408.473
5.650	410.366
5.655	412.855
5.660	414.274
5.665	415.086
5.670	414.259
5.675	413.226
5.680	413.297
5.685	414.785
5.690	413.216
5.695	410.588
5.700	408.607
5.705	409.814
5.710	409.769
5.715	408.706
5.720	405.713
5.725	407.043
5.730	405.537
5.735	405.013
5.740	407.088
5.745	407.720
5.750	405.631
5.755	407.908
5.760	405.771
5.765	407.551
5.770	409.318
5.775	407.879
5.780	406.471
5.785	408.897
5.790	405.813
5.795	403.463
5.800	405.837
5.805	406.045
5.810	408.692
5.815	406.887
5.820	408.963
5.825	411.563
5.830	409.937
5.835	407.190
5.840	408.911
5.845	408.525
5.850	409.956
5.855	407.383
5.860	404.519
5.865	403.460
5.870	405.575
5.875	408.149
5.880	406.421
5.885	409.132
5.890	409.668
5.895	412.471
5.900	412.739
5.905	412.757
5.910	414.405
5.915	416.204
5.920	413.314
5.925	412.739
5.930	412.100
5.935	409.556
5.940	411.750
5.945	411.134
5.950	413.758
5.955	411.168
5.960	410.773
5.965	412.253
5.970	412.648
5.975	413.303
5.980	413.498
5.985	414.014
5.990	414.133
5.995	413.413
6.000	415.990
6.005	415.806
6.010	415.056
6.015	417.740
6.020	414.979
6.025	415.486
6.030	418.162
6.035	421.263
6.040	420.171
6.045	417.138
6.050	419.340
6.055	421.867
6.060	420.216
6.065	419.893
6.070	421.747
6.075	420.524
6.080	419.138
6.085	417.392
6.090	419.597
6.095	421.790
6.100	424.088
6.105	422.244
6.110	419.537
6.115	416.922
6.120	416.130
6.125	416.365
6.130	417.946
6.135	419.642
6.140	422.589
6.145	424.938
6.150	424.315
6.155	425.720
6.160	428.384
6.165	428.378
6.170	430.757
6.175	433.258
6.180	433.492
6.185	432.640
6.190	431.661
6.195	433.859
6.200	436.666
6.205	439.062
6.210	442.066
6.215	444.022
6.220	442.328
6.225	444.239
6.230	442.758
6.235	441.915
6.240	440.448
6.245	442.768
6.250	440.454
6.255	440.749
6.260	440.058
6.265	437.856
6.270	435.591
6.275	433.513
6.280	434.622
6.285	433.797
6.290	431.132
6.295	432.291
6.300	433.470
6.305	431.754
6.310	433.714
6.315	435.006
6.320	434.482
6.325	434.928
6.330	436.149
6.335	435.377
6.340	436.551
6.345	439.543
6.350	441.017
6.355	440.691
6.360	442.783
6.365	441.050
6.370	442.955
6.375	442.773
6.380	444.781
6.385	447.098
6.390	445.198
6.395	445.017
6.400	444.350
6.405	446.098
6.410	443.960
6.415	444.581
6.420	443.406
6.425	444.439
6.430	447.275
6.435	449.374
6.440	451.448
6.445	449.889
6.450	450.066
6.455	452.938
6.460	451.710
6.465	450.398
6.470	450.261
6.475	448.107
6.480	445.507
6.485	448.539
6.490	445.934
6.495	444.648
6.500	446.163
6.505	448.805
6.510	446.845
6.515	444.733
6.520	445.837
6.525	446.412
6.530	443.443
6.535	443.932
6.540	444.774
6.545	443.618
6.550	441.466
6.555	439.910
6.560	437.872
6.565	439.308
6.570	440.459
6.575	438.063
6.580	437.057
6.585	434.556
6.590	433.634
6.595	434.995
6.600	435.122
6.605	437.618
6.610	438.283
6.615	438.424
6.620	440.960
6.625	440.946
6.630	440.781
6.635	438.429
6.640	437.609
6.645	439.142
6.650	440.436
6.655	441.288
6.660	438.936
6.665	439.526
6.670	436.435
6.675	437.511
6.680	440.298
6.685	442.473
6.690	442.551
6.695	443.525
6.700	445.161
6.705	443.227
6.710	440.729
6.715	441.663
6.720	438.562
6.725	441.628
6.730	444.473
6.735	443.316
6.740	441.545
6.745	441.635
6.750	442.001
6.755	441.744
6.760	443.328
6.765	444.657
6.770	447.558
6.775	448.890
6.780	447.968
6.785	448.114
6.790	445.354
6.795	445.533
6.800	445.091
6.805	445.181
6.810	446.085
6.815	443.790
6.820	441.142
6.825	438.930
6.830	441.433
6.835	443.686
6.840	446.433
6.845	449.502
6.850	447.164
6.855	449.686
6.860	451.704
6.865	451.325
6.870	454.438
6.875	455.180
6.880	453.393
6.885	454.981
6.890	454.433
6.895	452.769
6.900	450.582
6.905	450.664
6.910	452.868
6.915	453.574
6.920	456.234
6.925	457.844
6.930	457.810
6.935	457.397
6.940	457.775
6.945	460.729
6.950	459.558
6.955	458.640
6.960	459.555
6.965	459.594
6.970	458.329
6.975	460.873
6.980	460.882
6.985	459.698
6.990	457.732
6.995	457.208
7.000	456.791
7.005	459.907
7.010	459.366
7.015	461.496
7.020	463.517
7.025	462.629
7.030	460.529
7.035	462.665
7.040	460.899
7.045	462.550
7.050	459.972
7.055	457.670
7.060	455.638
7.065	458.008
7.070	458.255
7.075	458.537
7.080	458.114
7.085	457.494
7.090	455.366
7.095	452.449
7.100	453.602
7.105	454.688
7.110	452.962
7.115	451.928
7.120	451.497
7.125	454.452
7.130	453.787
7.135	453.129
7.140	453.444
7.145	456.035
7.150	453.849
7.155	454.433
7.160	453.767
7.165	452.985
7.170	455.740
7.175	456.006
7.180	457.623
7.185	457.618
7.190	454.575
7.195	451.753
7.200	450.392
7.205	450.491
7.210	448.353
7.215	445.560
7.220	446.904
7.225	444.523
7.230	446.974
7.235	446.388
7.240	446.728
7.245	449.447
7.250	449.301
7.255	448.958
7.260	451.421
7.265	448.845
7.270	448.540
7.275	450.043
7.280	450.859
7.285	448.694
7.290	450.652
7.295	449.070
7.300	447.854
7.305	448.268
7.310	447.579
7.315	446.859
7.320	446.285
7.325	447.145
7.330	446.459
7.335	448.798
7.340	451.365
7.345	448.794
7.350	450.646
7.355	453.317
7.360	454.748
7.365	456.651
7.370	456.930
7.375	454.670
7.380	451.624
7.385	452.770
7.390	454.551
7.395	453.328
7.400	450.685
7.405	448.509
7.410	449.610
7.415	450.600
7.420	451.647
7.425	448.910
7.430	452.001
7.435	451.230
7.440	449.030
7.445	451.228
7.450	449.305
7.455	450.864
7.460	449.326
7.465	448.661
7.470	451.650
7.475	450.703
7.480	450.403
7.485	447.914
7.490	444.829
7.495	447.926
7.500	445.409
7.505	447.229
7.510	447.811
7.515	449.622
7.520	451.644
7.525	449.247
7.530	447.172
7.535	446.188
7.540	448.199
7.545	450.312
7.550	449.854
7.555	448.776
7.560	447.487
7.565	446.913
7.570	444.215
7.575	445.090
7.580	442.154
7.585	442.950
7.590	442.845
7.595	440.003
7.600	438.617
7.605	441.359
7.610	439.416
7.615	439.883
7.620	438.012
7.625	441.110
7.630	438.985
7.635	438.814
7.640	438.524
7.645	435.847
7.650	433.764
7.655	436.212
7.660	436.511
7.665	434.691
7.670	432.755
7.675	431.063
7.680	432.857
7.685	435.140
7.690	437.180
7.695	436.081
7.700	435.943
7.705	436.736
7.710	437.241
7.715	434.213
7.720	432.544
7.725	435.162
7.730	433.283
7.735	434.757
7.740	434.773
7.745	434.860
7.750	436.596
7.755	437.879
7.760	438.077
7.765	439.864
7.770	442.084
7.775	443.107
7.780	445.834
7.785	444.930
7.790	443.089
7.795	440.919
7.800	439.267
7.805	437.229
7.810	436.648
7.815	436.932
7.820	439.423
7.825	440.796
7.830	438.792
7.835	438.782
7.840	435.661
7.845	433.142
7.850	430.164
7.855	429.475
7.860	430.009
7.865	431.797
7.870	430.227
7.875	429.172
7.880	431.002
7.885	427.978
7.890	429.245
7.895	428.382
7.900	427.167
7.905	429.390
7.910	428.994
7.915	426.123
7.920	428.081
7.925	426.394
7.930	423.292
7.935	425.273
7.940	426.008
7.945	423.226
7.950	421.367
7.955	422.473
7.960	424.172
7.965	424.732
7.970	426.691
7.975	425.622
7.980	424.220
7.985	425.770
7.990	426.520
7.995	423.382
8.000	420.350
8.005	419.251
8.010	422.024
8.015	423.689
8.020	425.698
8.025	425.616
8.030	423.182
8.035	425.485
8.040	425.216
8.045	427.412
8.050	427.186
8.055	429.876
8.060	431.287
8.065	434.286
8.070	431.824
8.075	430.321
8.080	431.867
8.085	434.294
8.090	435.865
8.095	436.085
8.100	435.376
8.105	433.184
8.110	432.076
8.115	429.658
8.120	427.805
8.125	430.530
8.130	430.888
8.135	433.816
8.140	431.207
8.145	433.727
8.150	431.854
8.155	431.158
8.160	430.577
8.165	433.187
8.170	431.290
8.175	428.761
8.180	426.248
8.185	424.088
8.190	424.046
8.194	421.292
8.199	421.192
8.204	420.517
8.209	420.754
8.214	417.653
8.219	416.473
8.224	414.732
8.229	412.884
8.234	409.830
8.239	409.730
8.244	412.859
8.249	415.441
8.254	415.564
8.259	415.811
8.264	412.803
8.269	411.510
8.274	408.574
8.279	408.794
8.284	407.790
8.289	407.519
8.294	408.151
8.299	408.416
8.304	406.559
8.309	404.289
8.314	401.917
8.319	403.974
8.324	405.771
8.329	405.126
8.334	403.817
8.339	405.807
8.344	407.542
8.349	404.861
8.354	407.210
8.359	410.239
8.364	412.130
8.369	413.547
8.374	413.214
8.379	410.949
8.384	413.812
8.389	412.980
8.394	414.257
8.399	416.257
8.404	418.107
8.409	419.515
8.414	418.018
8.419	420.640
8.424	417.963
8.429	418.006
8.434	419.161
8.439	418.351
8.444	417.081
8.449	416.085
8.454	415.237
8.459	414.348
8.464	413.743
8.469	410.832
8.474	409.237
8.479	409.792
8.484	408.994
8.489	410.598
8.494	409.243
8.499	410.654
8.504	408.204
8.509	407.942
8.514	407.191
8.519	406.066
8.524	403.239
8.529	404.905
8.534	404.012
8.539	400.917
8.544	402.744
8.549	403.194
8.554	401.325
8.559	402.858
8.564	404.323
8.569	402.496
8.574	403.075
8.579	401.184
8.584	403.294
8.589	402.950
8.594	403.663
8.599	405.596
8.604	403.743
8.609	406.413
8.614	404.947
8.619	403.739
8.624	401.304
8.629	402.631
8.634	402.700
8.639	403.151
8.644	401.256
8.649	398.686
8.654	395.699
8.659	398.276
8.664	396.770
8.669	397.188
8.674	399.010
8.679	400.295
8.684	397.803
8.689	398.804
8.694	396.770
8.699	398.508
8.704	396.831
8.709	397.822
8.714	398.594
8.719	397.741
8.724	400.347
8.729	398.708
8.734	401.554
8.739	400.108
8.744	397.677
8.749	400.324
8.754	398.870
8.759	397.586
8.764	395.118
8.769	397.617
8.774	396.884
8.779	394.756
8.784	394.603
8.789	391.517
8.794	391.060
8.799	388.064
8.804	389.053
8.809	388.342
8.814	388.342
8.819	385.941
8.824	387.302
8.829	387.085
8.834	389.649
8.839	389.400
8.844	387.186
8.849	385.696
8.854	383.882
8.859	385.010
8.864	383.036
8.869	381.313
8.874	380.132
8.879	381.149
8.884	380.537
8.889	380.289
8.894	381.659
8.899	381.497
8.904	382.960
8.909	380.328
8.914	378.780
8.919	380.694
8.924	381.170
8.929	382.809
8.934	380.299
8.939	380.276
8.944	380.000
8.949	377.089
8.954	374.164
8.959	375.060
8.964	375.332
8.969	374.624
8.974	374.965
8.979	377.493
8.984	376.842
8.989	374.866
8.994	375.264
8.999	375.411
9.004	375.978
9.009	373.350
9.014	370.893
9.019	371.672
9.024	371.079
9.029	368.390
9.034	371.381
9.039	372.933
9.044	375.505
9.049	373.418
9.054	373.612
9.059	371.876
9.064	374.291
9.069	375.899
9.074	375.391
9.079	374.858
9.084	372.233
9.089	373.885
9.094	371.379
9.099	370.103
9.104	370.468
9.109	368.682
9.114	371.669
9.119	372.716
9.124	375.589
9.129	378.172
9.134	380.460
9.139	381.752
9.144	381.745
9.149	379.733
9.154	380.113
9.159	377.857
9.164	380.475
9.169	383.343
9.174	383.315
9.179	384.366
9.184	385.541
9.189	385.217
9.194	384.680
9.199	387.642
9.204	385.614
9.209	385.105
9.214	385.800
9.219	383.868
9.224	382.477
9.229	384.501
9.234	383.678
9.239	384.939
9.244	382.258
9.249	384.609
9.254	382.235
9.259	381.765
9.264	380.065
9.269	377.087
9.274	377.080
9.279	374.889
9.284	376.056
9.289	375.095
9.294	373.806
9.299	375.864
9.304	373.824
9.309	374.591
9.314	374.815
9.319	376.110
9.324	377.796
9.329	377.591
9.334	379.444
9.339	378.744
9.344	377.663
9.349	375.162
9.354	374.847
9.359	374.343
9.364	373.425
9.369	372.314
9.374	370.292
9.379	368.392
9.384	368.322
9.389	365.314
9.394	367.262
9.399	370.362
9.404	370.304
9.409	371.603
9.414	370.728
9.419	373.649
9.424	373.224
9.429	371.606
9.434	368.916
9.439	371.762
9.444	371.233
9.449	373.784
9.454	371.667
9.459	370.616
9.464	370.272
9.469	367.572
9.474	369.032
9.479	366.414
9.484	365.062
9.489	366.360
9.494	369.137
9.499	369.361
9.504	370.968
9.509	372.709
9.514	369.968
9.519	369.952
9.524	368.275
9.529	365.993
9.534	366.728
9.539	369.004
9.544	370.961
9.549	370.381
9.554	367.366
9.559	368.546
9.564	367.780
9.569	365.149
9.574	367.391
9.579	364.512
9.584	364.140
9.589	362.987
9.594	365.615
9.599	368.566
9.604	370.176
9.609	368.889
9.614	367.054
9.619	367.816
9.624	368.832
9.629	368.357
9.634	371.347
9.639	372.489
9.644	374.518
9.649	375.882
9.654	377.889
9.659	380.369
9.664	382.163
9.669	382.500
9.674	383.395
9.679	381.513
9.684	382.646
9.689	381.627
9.694	380.643
9.699	379.609
9.704	382.478
9.709	384.086
9.714	385.379
9.719	386.036
9.724	387.890
9.729	385.292
9.734	384.759
9.739	384.632
9.744	386.823
9.749	384.624
9.754	384.267
9.759	385.038
9.764	385.574
9.769	383.790
9.774	384.259
9.779	381.481
9.784	382.618
9.789	380.187
9.794	377.175
9.799	374.472
9.804	372.705
9.809	375.311
9.814	377.506
9.819	378.526
9.824	379.652
9.829	379.754
9.834	381.261
9.839	383.241
9.844	380.402
9.849	379.112
9.854	376.151
9.859	378.107
9.864	381.170
9.869	382.691
9.874	380.757
9.879	380.652
9.884	382.833
9.889	384.175
9.894	383.346
9.899	383.170
9.904	380.524
9.909	382.651
9.914	384.081
9.919	385.605
9.924	384.363
9.929	385.482
9.934	387.281
9.939	384.513
9.944	386.296
9.949	384.827
9.954	387.655
9.959	385.915
9.964	388.147
9.969	389.493
9.974	392.432
9.979	392.032
9.984	388.893
9.989	390.665
9.994	392.520
[truncated: 1 more rows]
