# Supplementary material for: Chemometric Analysis of a Ternary Mixture of Caffeine, Quinic Acid, and Nicotinic Acid by Terahertz Spectroscopy
Source: ACS Omega. 2022 Sep 27;7(40):35783–91. doi: 10.1021/acsomega.2c03808 (PMC9558605; doi:10.1021/acsomega.2c03808)
Supplement: Supplementary file 2 — ao2c03808_si_002.zip [file ao2c03808_si_002.zip › data_and_codes/extended_data/id0-48_run001/fdp-3-6.csv]

0.000	-0.000
0.005	0.493
0.010	0.271
0.015	-0.618
0.020	0.471
0.025	0.915
0.030	0.404
0.035	-0.538
0.040	-0.037
0.045	1.008
0.050	3.288
0.055	2.027
0.060	0.911
0.065	4.007
0.070	4.171
0.075	5.082
0.080	5.137
0.085	4.170
0.090	2.130
0.095	2.232
0.100	3.599
0.105	5.512
0.110	4.742
0.115	4.987
0.120	5.858
0.125	6.702
0.130	7.792
0.135	8.246
0.140	7.880
0.145	8.164
0.150	8.363
0.155	8.559
0.160	8.582
0.165	8.784
0.170	9.084
0.175	9.434
0.180	9.446
0.185	9.616
0.190	10.016
0.195	10.136
0.200	10.394
0.205	10.662
0.210	10.884
0.215	11.198
0.220	11.473
0.225	11.959
0.230	12.107
0.235	12.128
0.240	12.277
0.245	12.653
0.250	12.724
0.255	12.972
0.260	13.219
0.265	13.504
0.270	13.835
0.275	13.825
0.280	14.054
0.285	14.361
0.290	14.593
0.295	14.783
0.300	15.204
0.305	15.274
0.310	15.364
0.315	15.581
0.320	15.853
0.325	16.138
0.330	16.270
0.335	16.444
0.340	16.691
0.345	17.006
0.350	17.125
0.355	17.402
0.360	17.642
0.365	17.864
0.370	18.027
0.375	18.233
0.380	18.424
0.385	18.674
0.390	18.911
0.395	19.131
0.400	19.367
0.405	19.515
0.410	19.678
0.415	19.879
0.420	20.155
0.425	20.319
0.430	20.536
0.435	20.810
0.440	21.002
0.445	21.104
0.450	21.345
0.455	21.618
0.460	21.807
0.465	22.034
0.470	22.200
0.475	22.455
0.480	22.697
0.485	22.875
0.490	23.067
0.495	23.331
0.500	23.533
0.505	23.693
0.510	23.915
0.515	24.192
0.520	24.425
0.525	24.581
0.530	24.816
0.535	25.070
0.540	25.360
0.545	25.643
0.550	26.062
0.555	25.354
0.560	25.523
0.565	25.851
0.570	26.177
0.575	26.444
0.580	26.663
0.585	26.868
0.590	27.136
0.595	27.380
0.600	27.598
0.605	27.812
0.610	28.017
0.615	28.252
0.620	28.411
0.625	28.610
0.630	28.848
0.635	29.087
0.640	29.247
0.645	29.460
0.650	29.706
0.655	29.886
0.660	30.105
0.665	30.311
0.670	30.528
0.675	30.736
0.680	30.942
0.685	31.140
0.690	31.389
0.695	31.568
0.700	31.775
0.705	32.029
0.710	32.219
0.715	32.424
0.720	32.655
0.725	32.874
0.730	33.097
0.735	33.320
0.740	33.583
0.745	33.960
0.750	33.565
0.755	33.657
0.760	33.994
0.765	34.239
0.770	34.456
0.775	34.693
0.780	34.928
0.785	35.147
0.790	35.339
0.795	35.542
0.800	35.799
0.805	35.983
0.810	36.169
0.815	36.400
0.820	36.610
0.825	36.794
0.830	36.993
0.835	37.189
0.840	37.410
0.845	37.619
0.850	37.773
0.855	37.991
0.860	38.227
0.865	38.401
0.870	38.611
0.875	38.830
0.880	39.044
0.885	39.241
0.890	39.453
0.895	39.678
0.900	39.908
0.905	40.083
0.910	40.320
0.915	40.537
0.920	40.722
0.925	40.920
0.930	41.162
0.935	41.384
0.940	41.566
0.945	41.766
0.950	41.981
0.955	42.222
0.960	42.405
0.965	42.646
0.970	42.875
0.975	43.107
0.980	43.402
0.985	43.401
0.990	43.386
0.995	43.667
1.000	43.905
1.005	44.162
1.010	44.444
1.015	44.632
1.020	44.862
1.025	45.144
1.030	45.359
1.035	45.558
1.040	45.809
1.045	46.045
1.050	46.273
1.055	46.519
1.060	46.767
1.065	47.054
1.070	47.326
1.075	47.632
1.080	48.040
1.085	48.567
1.090	49.385
1.095	49.557
1.100	46.788
1.105	47.755
1.110	48.177
1.115	47.797
1.120	48.297
1.125	48.748
1.130	49.138
1.135	49.532
1.140	49.940
1.145	50.449
1.150	50.853
1.155	51.437
1.160	51.317
1.165	48.429
1.170	49.388
1.175	50.008
1.180	50.478
1.185	50.834
1.190	51.202
1.195	51.600
1.200	52.044
1.205	52.166
1.210	51.551
1.215	52.017
1.220	52.501
1.225	52.892
1.230	52.221
1.235	52.622
1.240	52.943
1.245	53.237
1.250	53.584
1.255	53.772
1.260	54.020
1.265	54.313
1.270	54.529
1.275	54.719
1.280	54.956
1.285	55.174
1.290	55.410
1.295	55.602
1.300	55.778
1.305	56.061
1.310	56.279
1.315	56.497
1.320	56.656
1.325	56.861
1.330	57.061
1.335	57.283
1.340	57.535
1.345	57.778
1.350	57.983
1.355	58.172
1.360	58.466
1.365	58.686
1.370	58.896
1.375	59.165
1.380	59.450
1.385	59.676
1.390	59.995
1.395	60.357
1.400	60.847
1.405	61.575
1.410	62.798
1.415	65.569
1.420	66.212
1.425	66.653
1.430	67.024
1.435	67.342
1.440	67.570
1.445	67.830
1.450	68.088
1.455	68.339
1.460	68.584
1.465	68.805
1.470	69.064
1.475	69.305
1.480	69.502
1.485	69.743
1.490	69.994
1.495	70.198
1.500	70.410
1.505	70.657
1.510	70.873
1.515	71.092
1.520	71.312
1.525	71.537
1.530	71.796
1.535	72.004
1.540	72.215
1.545	72.462
1.550	72.677
1.555	72.899
1.560	73.172
1.565	73.430
1.570	73.667
1.575	73.941
1.580	74.235
1.585	74.554
1.590	74.902
1.595	75.412
1.600	75.741
1.605	74.628
1.610	75.115
1.615	75.581
1.620	76.007
1.625	76.365
1.630	76.766
1.635	77.198
1.640	77.708
1.645	78.305
1.650	79.196
1.655	80.385
1.660	80.987
1.665	81.339
1.670	82.049
1.675	79.915
1.680	81.536
1.685	82.603
1.690	83.459
1.695	84.215
1.700	85.021
1.705	86.149
1.710	87.518
1.715	89.253
1.720	86.424
1.725	88.835
1.730	89.899
1.735	90.594
1.740	91.155
1.745	91.629
1.750	92.057
1.755	92.514
1.760	92.843
1.765	92.606
1.770	92.985
1.775	93.369
1.780	93.745
1.785	94.165
1.790	94.774
1.795	94.834
1.800	93.653
1.805	94.177
1.810	94.623
1.815	94.976
1.820	95.301
1.825	95.623
1.830	95.911
1.835	96.198
1.840	96.513
1.845	96.840
1.850	97.195
1.855	97.626
1.860	98.364
1.865	98.634
1.870	95.565
1.875	96.617
1.880	97.277
1.885	97.714
1.890	98.111
1.895	98.477
1.900	98.840
1.905	99.232
1.910	99.746
1.915	100.351
1.920	98.627
1.925	98.697
1.930	99.283
1.935	99.741
1.940	100.092
1.945	100.401
1.950	100.690
1.955	100.966
1.960	101.214
1.965	101.464
1.970	101.712
1.975	101.958
1.980	102.209
1.985	102.440
1.990	102.694
1.995	102.940
2.000	103.180
2.005	103.447
2.010	103.752
2.015	103.961
2.020	104.132
2.025	104.452
2.030	104.820
2.035	105.408
2.040	105.462
2.045	104.446
2.050	104.958
2.055	105.384
2.060	105.747
2.065	106.125
2.070	106.684
2.075	106.193
2.080	106.171
2.085	106.563
2.090	106.899
2.095	107.192
2.100	107.483
2.105	107.742
2.110	108.003
2.115	108.287
2.120	108.576
2.125	108.849
2.130	109.171
2.135	109.502
2.140	109.879
2.145	110.306
2.150	110.842
2.155	111.727
2.160	112.712
2.165	111.984
2.170	114.727
2.175	115.938
2.180	116.832
2.185	117.676
2.190	118.853
2.195	118.794
2.200	121.707
2.205	123.151
2.210	124.204
2.215	125.438
2.220	125.218
2.225	128.212
2.230	129.703
2.235	130.556
2.240	131.254
2.245	131.778
2.250	132.404
2.255	133.367
2.260	134.338
2.265	132.066
2.270	129.674
2.275	130.900
2.280	131.644
2.285	132.206
2.290	132.652
2.295	133.048
2.300	133.392
2.305	133.757
2.310	134.086
2.315	134.499
2.320	134.647
2.325	134.955
2.330	135.351
2.335	135.762
2.340	136.451
2.345	136.191
2.350	135.518
2.355	136.147
2.360	136.939
2.365	137.524
2.370	136.285
2.375	137.022
2.380	137.882
2.385	139.053
2.390	141.120
2.395	139.116
2.400	141.841
2.405	142.787
2.410	143.463
2.415	143.999
2.420	144.429
2.425	144.962
2.430	145.102
2.435	145.418
2.440	145.886
2.445	146.380
2.450	146.759
2.455	147.760
2.460	148.591
2.465	147.071
2.470	144.132
2.475	145.297
2.480	146.027
2.485	146.542
2.490	146.971
2.495	147.354
2.500	147.684
2.505	147.988
2.510	148.318
2.515	148.586
2.520	148.869
2.525	149.168
2.530	149.479
2.535	149.736
2.540	150.038
2.545	150.331
2.550	150.616
2.555	150.932
2.560	151.244
2.565	151.669
2.570	151.769
2.575	152.070
2.580	152.448
2.585	152.804
2.590	153.217
2.595	153.639
2.600	154.104
2.605	154.632
2.610	155.277
2.615	155.990
2.620	157.019
2.625	158.491
2.630	159.512
2.635	159.957
2.640	158.736
2.645	160.519
2.650	159.484
2.655	161.753
2.660	164.083
2.665	164.514
2.670	164.860
2.675	165.878
2.680	166.944
2.685	167.783
2.690	166.384
2.695	167.017
2.700	167.678
2.705	168.231
2.710	168.700
2.715	169.118
2.720	169.583
2.725	170.046
2.730	170.455
2.735	170.938
2.740	171.421
2.745	171.921
2.750	172.571
2.755	173.357
2.760	174.650
2.765	176.348
2.770	177.354
2.775	177.885
2.780	175.675
2.785	178.350
2.790	180.086
2.795	181.448
2.800	182.485
2.805	183.278
2.810	183.966
2.815	184.468
2.820	184.961
2.825	185.432
2.830	185.801
2.835	186.203
2.840	186.612
2.845	187.028
2.850	187.398
2.855	187.793
2.860	188.234
2.865	188.713
2.870	189.328
2.875	190.300
2.880	190.851
2.885	189.797
2.890	186.709
2.895	188.001
2.900	188.824
2.905	189.442
2.910	189.970
2.915	190.395
2.920	190.853
2.925	191.369
2.930	191.761
2.935	192.191
2.940	192.836
2.945	193.463
2.950	194.153
2.955	195.169
2.960	196.647
2.965	197.579
2.970	198.173
2.975	198.810
2.980	196.031
2.985	198.271
2.990	199.833
2.995	201.320
3.000	203.561
3.005	204.274
3.010	205.648
3.015	207.482
3.020	207.916
3.025	205.518
3.030	207.580
3.035	209.710
3.040	211.197
3.045	212.631
3.050	215.271
3.055	216.884
3.060	217.985
3.065	218.602
3.070	219.229
3.075	219.700
3.080	220.316
3.085	220.667
3.090	221.071
3.095	221.634
3.100	222.033
3.105	222.437
3.110	222.990
3.115	223.581
3.120	224.452
3.125	225.484
3.130	226.852
3.135	224.867
3.140	223.145
3.145	220.607
3.150	222.282
3.155	223.845
3.160	225.428
3.165	226.099
3.170	223.883
3.175	226.411
3.180	229.061
3.185	228.455
3.190	229.376
3.195	230.559
3.200	230.940
3.205	231.410
3.210	232.001
3.215	231.677
3.220	232.036
3.225	233.045
3.230	233.921
3.235	231.274
3.240	232.147
3.245	232.622
3.250	233.465
3.255	233.697
3.260	233.815
3.265	234.214
3.270	234.724
3.275	234.982
3.280	235.087
3.285	235.566
3.290	236.111
3.295	236.249
3.300	236.483
3.305	236.932
3.310	237.275
3.315	237.790
3.320	238.835
3.325	238.990
3.330	240.483
3.335	241.204
3.340	241.359
3.345	241.024
3.350	242.382
3.355	243.527
3.360	244.164
3.365	244.484
3.370	244.769
3.375	244.976
3.380	245.254
3.385	245.267
3.390	246.178
3.395	246.442
3.400	246.304
3.405	246.994
3.410	246.690
3.415	247.410
3.420	247.765
3.425	247.614
3.430	247.826
3.435	247.927
3.440	248.339
3.445	248.603
3.450	248.923
3.455	249.375
3.460	249.382
3.465	249.547
3.470	250.330
3.475	250.116
3.480	250.453
3.485	251.041
3.490	251.119
3.495	251.977
3.500	250.639
3.505	250.991
3.510	251.119
3.515	251.868
3.520	252.102
3.525	252.685
3.530	253.508
3.535	254.592
3.540	253.124
3.545	252.112
3.550	252.943
3.555	253.539
3.560	253.733
3.565	254.748
3.570	255.417
3.575	255.589
3.580	255.814
3.585	256.736
3.590	258.288
3.595	259.422
3.600	259.847
3.605	262.759
3.610	261.355
3.615	260.457
3.620	260.958
3.625	263.502
3.630	263.433
3.635	264.781
3.640	266.138
3.645	268.404
3.650	265.324
3.655	266.972
3.660	266.897
3.665	265.774
3.670	267.588
3.675	265.394
3.680	267.747
3.685	269.236
3.690	267.536
3.695	269.254
3.700	269.033
3.705	270.259
3.710	270.221
3.715	270.165
3.720	270.714
3.725	271.141
3.730	272.129
3.735	272.714
3.740	272.251
3.745	273.071
3.750	273.355
3.755	274.169
3.760	274.796
3.765	274.879
3.770	276.112
3.775	276.467
3.780	276.280
3.785	277.627
3.790	280.119
3.795	278.098
3.800	275.747
3.805	277.657
3.810	279.797
3.815	282.574
3.820	285.622
3.825	283.558
3.830	284.735
3.835	283.032
3.840	280.014
3.845	280.736
3.850	281.153
3.855	283.568
3.860	282.042
3.865	283.022
3.870	282.755
3.875	284.447
3.880	283.865
3.885	284.773
3.890	285.246
3.895	285.542
3.900	285.764
3.905	285.470
3.910	286.409
3.915	286.986
3.920	287.926
3.925	289.128
3.930	289.139
3.935	288.542
3.940	289.279
3.945	290.461
3.950	293.299
3.955	290.940
3.960	290.445
3.965	287.413
3.970	286.479
3.975	287.460
3.980	289.710
3.985	287.246
3.990	284.683
3.995	281.943
4.000	284.915
4.005	285.478
4.010	287.717
4.015	288.716
4.020	289.646
4.025	289.042
4.030	290.187
4.035	290.261
4.040	291.084
4.045	293.011
4.050	290.159
4.055	293.276
4.060	291.506
4.065	293.792
4.070	294.856
4.075	294.849
4.080	294.864
4.085	293.720
4.090	294.207
4.095	295.899
4.100	298.096
4.105	295.406
4.110	295.859
4.115	297.429
4.120	297.284
4.125	297.378
4.130	296.557
4.135	297.565
4.140	299.574
4.145	300.724
4.150	300.542
4.155	298.767
4.160	297.639
4.165	295.981
4.170	292.942
4.175	295.771
4.180	296.131
4.185	295.227
4.190	296.395
4.195	296.657
4.200	299.175
4.205	300.521
4.210	301.952
4.215	301.461
4.220	302.567
4.225	304.106
4.230	304.328
4.235	304.303
4.240	305.750
4.245	305.829
4.250	305.002
4.255	302.962
4.260	305.514
4.265	306.460
4.270	308.605
4.275	307.070
4.280	308.847
4.285	308.384
4.290	307.850
4.295	309.355
4.300	306.748
4.305	303.864
4.310	306.467
4.315	309.312
4.320	310.416
4.325	311.964
4.330	313.511
4.335	313.851
4.340	312.174
4.345	309.308
4.350	310.929
4.355	312.530
4.360	312.153
4.365	311.367
4.370	310.866
4.375	309.150
4.380	306.426
4.385	308.365
4.390	306.685
4.395	308.243
4.400	310.986
4.405	310.563
4.410	313.280
4.415	312.740
4.420	315.367
4.425	312.634
4.430	312.748
4.435	314.405
4.440	311.850
4.445	314.153
4.450	315.944
4.455	315.200
4.460	315.821
4.465	318.039
4.470	321.091
4.475	322.299
4.480	323.642
4.485	324.918
4.490	323.658
4.495	323.891
4.500	326.157
4.505	325.651
4.510	324.374
4.515	324.769
4.520	326.957
4.525	327.999
4.530	327.646
4.535	329.059
4.540	328.365
4.545	326.632
4.550	327.663
4.555	325.216
4.560	327.620
4.565	326.090
4.570	327.671
4.575	328.731
4.580	327.475
4.585	329.540
4.590	331.930
4.595	331.079
4.600	330.486
4.605	331.484
4.610	328.354
4.615	330.808
4.620	330.314
4.625	331.100
4.630	328.207
4.635	326.106
4.640	324.340
4.645	326.327
4.650	323.195
4.655	324.902
4.660	327.453
4.665	327.773
4.670	329.042
4.675	328.318
4.680	327.399
4.685	328.876
4.690	329.908
4.695	327.510
4.700	327.963
4.705	330.563
4.710	328.675
4.715	331.409
4.720	330.795
4.725	328.276
4.730	327.108
4.735	328.445
4.740	331.020
4.745	329.006
4.750	328.576
4.755	326.050
4.760	325.510
4.765	327.145
4.770	326.000
4.775	326.400
4.780	328.546
4.785	329.591
4.790	330.818
4.795	327.830
4.800	329.871
4.805	332.997
4.810	331.543
4.815	328.763
4.820	328.573
4.825	326.755
4.830	328.077
4.835	325.413
4.840	324.667
4.845	327.469
4.850	324.369
4.855	325.673
4.860	324.045
4.865	325.002
4.870	323.156
4.875	322.452
4.880	320.686
4.885	321.852
4.890	324.631
4.895	322.634
4.900	322.304
4.905	320.535
4.910	319.189
4.915	319.929
4.920	318.052
4.925	316.766
4.930	319.001
4.935	319.776
4.940	319.364
4.945	320.239
4.950	322.465
4.955	325.033
4.960	327.034
4.965	325.354
4.970	327.644
4.975	325.938
4.980	324.869
4.985	327.526
4.990	327.304
4.995	324.746
5.000	324.996
5.005	322.032
5.010	318.943
5.015	316.451
5.020	316.494
5.025	313.529
5.030	310.898
5.035	310.202
5.040	307.556
5.045	306.164
5.050	306.552
5.055	307.921
5.060	308.054
5.065	310.494
5.070	313.104
5.075	314.659
5.080	315.497
5.085	315.091
5.090	317.667
5.095	320.412
5.100	319.448
5.105	319.678
5.110	317.376
5.115	318.052
5.120	319.211
5.125	320.832
5.130	321.565
5.135	324.691
5.140	325.452
5.145	323.857
5.150	322.105
5.155	322.222
5.160	319.877
5.165	317.448
5.170	319.235
5.175	322.200
5.180	323.863
5.185	320.819
5.190	323.125
5.195	321.620
5.200	321.586
5.205	323.093
5.210	320.698
5.215	318.891
5.220	320.993
5.225	324.102
5.230	323.349
5.235	324.535
5.240	324.610
5.245	325.777
5.250	328.649
5.255	327.912
5.260	328.774
5.265	327.180
5.270	324.239
5.275	325.350
5.280	326.204
5.285	326.611
5.290	327.574
5.295	327.307
5.300	327.886
5.305	326.618
5.310	327.746
5.315	330.460
5.320	331.750
5.325	330.412
5.330	330.760
5.335	330.172
5.340	327.701
5.345	325.019
5.350	323.212
5.355	321.956
5.360	319.572
5.365	318.236
5.370	321.061
5.375	319.418
5.380	320.043
5.385	321.224
5.390	323.264
5.395	321.901
5.400	323.569
5.405	326.306
5.410	328.330
5.415	330.748
5.420	329.537
5.425	330.693
5.430	328.540
5.435	329.922
5.440	329.228
5.445	331.453
5.450	334.463
5.455	333.762
5.460	333.320
5.465	334.910
5.470	336.244
5.475	339.048
5.480	338.210
5.485	340.474
5.490	340.358
5.495	338.485
5.500	338.593
5.505	337.559
5.510	335.952
5.515	335.628
5.520	333.274
5.525	334.695
5.530	333.254
5.535	335.238
5.540	334.849
5.545	332.028
5.550	334.296
5.555	331.553
5.560	328.664
5.565	329.032
5.570	327.693
5.575	324.982
5.580	325.396
5.585	326.237
5.590	326.454
5.595	323.359
5.600	321.221
5.605	320.795
5.610	320.884
5.615	322.433
5.620	323.380
5.625	323.598
5.630	323.686
5.635	321.504
5.640	320.696
5.645	322.443
5.650	321.725
5.655	318.867
5.660	319.201
5.665	317.932
5.670	315.401
5.675	316.186
5.680	313.548
5.685	315.790
5.690	316.148
5.695	314.981
5.700	312.921
5.705	312.934
5.710	311.585
5.715	311.580
5.720	308.734
5.725	306.102
5.730	306.967
5.735	308.202
5.740	307.375
5.745	307.928
5.750	307.523
5.755	310.114
5.760	307.557
5.765	308.802
5.770	306.643
5.775	308.474
5.780	307.359
5.785	304.560
5.790	301.547
5.795	300.179
5.800	299.488
5.805	299.101
5.810	298.380
5.815	298.722
5.820	299.230
5.825	302.179
5.830	303.119
5.835	306.154
5.840	307.886
5.845	309.990
5.850	309.321
5.855	311.084
5.860	307.963
5.865	310.261
5.870	308.287
5.875	307.994
5.880	306.852
5.885	304.616
5.890	302.948
5.895	304.585
5.900	304.338
5.905	306.010
5.910	307.013
5.915	309.749
5.920	310.635
5.925	309.885
5.930	307.878
5.935	308.393
5.940	311.530
5.945	309.176
5.950	308.076
5.955	307.975
5.960	307.871
5.965	306.834
5.970	308.680
5.975	310.902
5.980	311.816
5.985	314.217
5.990	315.038
5.995	314.620
6.000	311.502
6.005	311.455
6.010	310.508
6.015	309.818
6.020	310.549
6.025	309.870
6.030	311.788
6.035	312.528
6.040	313.388
6.045	315.058
6.050	312.419
6.055	311.345
6.060	310.752
6.065	311.171
6.070	308.185
6.075	310.110
6.080	311.725
6.085	311.408
6.090	311.263
6.095	310.182
6.100	310.535
6.105	307.613
6.110	307.756
6.115	306.330
6.120	307.537
6.125	306.476
6.130	304.741
6.135	305.434
6.140	304.293
6.145	301.798
6.150	299.457
6.155	297.334
6.160	297.201
6.165	296.482
6.170	299.451
6.175	298.124
6.180	297.303
6.185	295.221
6.190	296.145
6.195	297.198
6.200	297.485
6.205	295.754
6.210	296.357
6.215	297.246
6.220	300.261
6.225	299.936
6.230	300.845
6.235	301.347
6.240	299.580
6.245	299.825
6.250	297.255
6.255	298.524
6.260	300.660
6.265	302.079
6.270	302.161
6.275	299.530
6.280	301.077
6.285	301.551
6.290	298.596
6.295	300.075
6.300	300.895
6.305	298.194
6.310	300.317
6.315	302.889
6.320	301.190
6.325	303.975
6.330	304.777
6.335	302.410
6.340	301.133
6.345	302.160
6.350	304.177
6.355	305.129
6.360	305.851
6.365	304.954
6.370	302.416
6.375	304.696
6.380	303.104
6.385	305.370
6.390	307.844
6.395	310.021
6.400	312.983
6.405	316.098
6.410	314.087
6.415	316.795
6.420	314.282
6.425	313.851
6.430	312.217
6.435	312.245
6.440	311.211
6.445	310.480
6.450	313.148
6.455	313.918
6.460	314.683
6.465	313.237
6.470	313.656
6.475	311.110
6.480	310.382
6.485	312.199
6.490	309.348
6.495	306.240
6.500	308.718
6.505	311.490
6.510	313.300
6.515	314.737
6.520	317.208
6.525	318.864
6.530	318.858
6.535	319.340
6.540	321.967
6.545	320.211
6.550	322.710
6.555	324.397
6.560	321.501
6.565	322.870
6.570	323.680
6.575	324.138
6.580	323.203
6.585	324.861
6.590	327.230
6.595	325.411
6.600	328.410
6.605	325.329
6.610	324.749
6.615	322.692
6.620	324.345
6.625	327.077
6.630	326.743
6.635	326.962
6.640	325.897
6.645	328.869
6.650	326.517
6.655	328.026
6.660	327.143
6.665	328.031
6.670	326.830
6.675	327.625
6.680	326.042
6.685	326.273
6.690	328.564
6.695	328.299
6.700	327.764
6.705	325.102
6.710	324.757
6.715	324.559
6.720	326.911
6.725	327.334
6.730	327.618
6.735	326.609
6.740	324.018
6.745	326.139
6.750	323.122
6.755	324.343
6.760	326.817
6.765	324.673
6.770	327.379
6.775	330.039
6.780	330.492
6.785	329.612
6.790	329.725
6.795	332.092
6.800	332.287
6.805	334.141
6.810	331.191
6.815	328.590
6.820	330.616
6.825	328.036
6.830	325.225
6.835	322.485
6.840	323.624
6.845	322.848
6.850	320.267
6.855	323.271
6.860	325.552
6.865	328.154
6.870	329.941
6.875	332.054
6.880	334.918
6.885	335.504
6.890	336.099
6.895	333.670
6.900	334.417
6.905	333.919
6.910	331.251
6.915	329.043
6.920	326.966
6.925	324.831
6.930	325.486
6.935	326.536
6.940	326.450
6.945	326.842
6.950	324.088
6.955	326.390
6.960	324.485
6.965	321.408
6.970	323.772
6.975	325.920
6.980	325.124
6.985	324.826
6.990	321.706
6.995	318.569
7.000	320.016
7.005	317.729
7.010	314.612
7.015	314.918
7.020	318.025
7.025	315.771
7.030	312.905
7.035	311.175
7.040	308.255
7.045	310.804
7.050	313.813
7.055	313.151
7.060	315.478
7.065	314.854
7.070	314.141
7.075	314.781
7.080	314.949
7.085	314.507
7.090	316.268
7.095	315.735
7.100	316.588
7.105	315.533
7.110	318.225
7.115	316.895
7.120	314.215
7.125	315.888
7.130	318.848
7.135	319.547
7.140	321.474
7.145	323.770
7.150	324.238
7.155	322.369
7.160	320.562
7.165	323.544
7.170	321.952
7.175	319.596
7.180	321.599
7.185	319.016
7.190	317.333
7.195	318.649
7.200	317.006
7.205	319.457
7.210	320.002
7.215	318.585
7.220	316.672
7.225	314.378
7.230	314.990
7.235	316.890
7.240	316.072
7.245	313.147
7.250	310.615
7.255	311.189
7.260	309.882
7.265	307.869
7.270	309.047
7.275	306.464
7.280	305.666
7.285	303.027
7.290	305.495
7.295	302.810
7.300	304.998
7.305	301.969
7.310	302.046
7.315	299.525
7.320	297.512
7.325	300.143
7.330	298.078
7.335	298.860
7.340	300.888
7.345	301.131
7.350	300.846
7.355	300.594
7.360	301.669
7.365	302.299
7.370	305.246
7.375	305.252
7.380	303.417
7.385	305.396
7.390	303.729
7.395	303.508
7.400	305.850
7.405	304.137
7.410	305.213
7.415	306.074
7.420	303.881
7.425	304.078
7.430	302.932
7.435	300.044
7.440	298.903
7.445	300.833
7.450	303.198
7.455	304.427
7.460	301.620
7.465	300.797
7.470	302.467
7.475	302.878
7.480	304.935
7.485	304.879
7.490	306.959
7.495	309.019
7.500	309.129
7.505	311.229
7.510	311.198
7.515	309.309
7.520	310.213
7.525	310.191
7.530	309.146
7.535	310.445
7.540	308.263
7.545	305.842
7.550	305.707
7.555	306.961
7.560	309.415
7.565	308.792
7.570	307.228
7.575	305.597
7.580	306.188
7.585	308.887
7.590	308.614
7.595	308.152
7.600	310.859
7.605	309.433
7.610	311.175
7.615	313.396
7.620	312.202
7.625	311.878
7.630	314.514
7.635	313.358
7.640	316.096
7.645	317.333
7.650	318.302
7.655	316.674
7.660	318.811
7.665	319.209
7.670	317.122
7.675	314.317
7.680	312.351
7.685	311.672
7.690	309.152
7.695	309.175
7.700	311.918
7.705	309.237
7.710	307.722
7.715	307.022
7.720	306.672
7.725	305.740
7.730	307.933
7.735	306.832
7.740	306.560
7.745	307.055
7.750	309.089
7.755	311.162
7.760	308.991
7.765	311.545
7.770	309.343
7.775	310.601
7.780	307.922
7.785	305.930
7.790	306.146
7.795	309.154
7.800	310.114
7.805	309.432
7.810	307.804
7.815	309.180
7.820	306.610
7.825	307.346
7.830	304.453
7.835	302.182
7.840	303.840
7.845	302.873
7.850	304.577
7.855	303.835
7.860	306.644
7.865	305.476
7.870	303.781
7.875	305.815
7.880	305.136
7.885	304.565
7.890	302.227
7.895	301.500
7.900	304.191
7.905	302.779
7.910	299.945
7.915	297.473
7.920	296.728
7.925	298.687
7.930	296.844
7.935	297.376
7.940	298.630
7.945	300.534
7.950	300.728
7.955	303.358
7.960	302.646
7.965	301.326
7.970	301.916
7.975	300.621
7.980	300.589
7.985	298.467
7.990	298.672
7.995	299.550
8.000	296.518
8.005	294.297
8.010	292.474
8.015	290.829
8.020	291.672
8.025	294.288
8.030	295.492
8.035	293.657
8.040	293.654
8.045	295.223
8.050	296.898
8.055	299.052
8.060	300.941
8.065	303.701
8.070	304.779
8.075	302.217
8.080	302.763
8.085	304.308
8.090	304.513
8.095	302.597
8.100	300.879
8.105	303.596
8.110	306.713
8.115	303.970
8.120	306.732
8.125	306.387
8.130	307.509
8.135	306.506
8.140	309.478
8.145	309.027
8.150	311.927
8.155	312.916
8.160	312.757
8.165	314.563
8.170	312.693
8.175	311.899
8.180	312.869
8.185	313.709
8.190	313.792
8.194	315.578
8.199	315.795
8.204	315.174
8.209	314.650
8.214	312.358
8.219	313.132
8.224	312.324
8.229	314.987
8.234	313.264
8.239	315.431
8.244	312.435
8.249	311.506
8.254	313.358
8.259	313.315
8.264	316.416
8.269	318.989
8.274	322.111
8.279	323.128
8.284	321.858
8.289	321.186
8.294	324.190
8.299	321.303
8.304	321.944
8.309	322.627
8.314	320.115
8.319	318.377
8.324	317.446
8.329	319.378
8.334	318.144
8.339	316.256
8.344	316.782
8.349	319.870
8.354	318.599
8.359	316.187
8.364	315.383
8.369	314.489
8.374	314.950
8.379	314.749
8.384	315.859
8.389	315.458
8.394	315.330
8.399	317.367
8.404	319.048
8.409	321.630
8.414	321.262
8.419	323.552
8.424	324.831
8.429	323.657
8.434	322.862
8.439	325.926
8.444	326.442
8.449	329.511
8.454	329.253
8.459	328.774
8.464	325.688
8.469	324.811
8.474	326.598
8.479	323.641
8.484	324.236
8.489	327.029
8.494	329.845
8.499	331.406
8.504	333.736
8.509	330.671
8.514	329.111
8.519	329.161
8.524	328.924
8.529	330.139
8.534	330.707
8.539	333.499
8.544	335.475
8.549	337.906
8.554	337.593
8.559	335.415
8.564	335.031
8.569	334.133
8.574	332.781
8.579	332.894
8.584	335.899
8.589	336.655
8.594	339.740
8.599	341.159
8.604	342.811
8.609	340.127
8.614	340.699
8.619	342.949
8.624	345.602
8.629	344.037
8.634	346.928
8.639	345.550
8.644	345.250
8.649	342.510
8.654	344.955
8.659	341.929
8.664	341.124
8.669	343.593
8.674	341.004
8.679	343.126
8.684	340.048
8.689	337.036
8.694	339.825
8.699	341.597
8.704	338.786
8.709	336.322
8.714	338.981
8.719	341.350
8.724	344.306
8.729	342.628
8.734	344.088
8.739	344.164
8.744	343.685
8.749	343.933
8.754	345.097
8.759	344.667
8.764	343.038
8.769	345.836
8.774	344.805
8.779	345.736
8.784	345.744
8.789	348.666
8.794	350.635
8.799	348.519
8.804	348.168
8.809	347.787
8.814	345.655
8.819	348.048
8.824	348.130
8.829	348.013
8.834	345.067
8.839	342.299
8.844	341.474
8.849	340.147
8.854	341.825
8.859	343.466
8.864	340.676
8.869	342.132
8.874	342.813
8.879	343.081
8.884	343.543
8.889	343.311
8.894	344.403
8.899	345.886
8.904	345.107
8.909	345.639
8.914	344.260
8.919	346.236
8.924	343.749
8.929	340.630
8.934	342.108
8.939	339.696
8.944	338.502
8.949	339.717
8.954	340.347
8.959	339.155
8.964	341.680
8.969	342.003
8.974	341.319
8.979	338.377
8.984	339.263
8.989	337.702
8.994	338.590
8.999	337.088
9.004	335.377
9.009	337.618
9.014	335.533
9.019	334.853
9.024	337.337
9.029	337.850
9.034	339.469
9.039	338.816
9.044	338.249
9.049	337.167
9.054	339.600
9.059	339.241
9.064	341.808
9.069	339.378
9.074	342.290
9.079	344.554
9.084	346.348
9.089	348.004
9.094	350.985
9.099	349.978
9.104	348.046
9.109	350.939
9.114	351.489
9.119	349.059
9.124	352.144
9.129	355.157
9.134	353.696
9.139	353.312
9.144	354.586
9.149	351.853
9.154	354.430
9.159	354.417
9.164	355.552
9.169	357.018
9.174	355.610
9.179	358.358
9.184	357.995
9.189	357.851
9.194	359.803
9.199	362.305
9.204	359.751
9.209	358.572
9.214	356.718
9.219	359.450
9.224	359.477
9.229	356.437
9.234	358.699
9.239	359.680
9.244	361.137
9.249	363.713
9.254	361.352
9.259	359.867
9.264	360.327
9.269	362.164
9.274	359.133
9.279	360.374
9.284	359.439
9.289	361.370
9.294	361.943
9.299	362.483
9.304	359.675
9.309	361.783
9.314	364.469
9.319	364.623
9.324	364.545
9.329	362.872
9.334	362.425
9.339	363.547
9.344	366.246
9.349	367.427
9.354	369.890
9.359	367.788
9.364	369.113
9.369	370.095
9.374	367.726
9.379	367.190
9.384	369.864
9.389	366.757
9.394	368.981
9.399	370.442
9.404	369.284
9.409	369.287
9.414	366.556
9.419	367.352
9.424	366.054
9.429	365.330
9.434	364.172
9.439	363.570
9.444	362.663
9.449	361.187
9.454	359.867
9.459	360.242
9.464	358.080
9.469	355.534
9.474	354.413
9.479	353.501
9.484	350.920
9.489	352.949
9.494	355.267
9.499	352.887
9.504	350.617
9.509	348.188
9.514	347.015
9.519	345.256
9.524	346.325
9.529	346.023
9.534	348.227
9.539	348.691
9.544	346.362
9.549	346.951
9.554	344.834
9.559	347.712
9.564	344.860
9.569	344.548
9.574	344.638
9.579	344.537
9.584	346.990
9.589	346.437
9.594	348.229
9.599	346.159
9.604	346.228
9.609	343.140
9.614	341.573
9.619	339.776
9.624	338.891
9.629	335.860
9.634	333.135
9.639	331.305
9.644	331.415
9.649	328.535
9.654	327.365
9.659	327.626
9.664	324.685
9.669	323.558
9.674	321.140
9.679	319.228
9.684	317.287
9.689	315.503
9.694	316.150
9.699	315.527
9.704	313.285
9.709	315.154
9.714	316.152
9.719	315.746
9.724	318.513
9.729	318.748
9.734	318.931
9.739	318.570
9.744	320.799
9.749	323.708
9.754	323.657
9.759	323.919
9.764	323.340
9.769	323.521
9.774	321.849
9.779	320.452
9.784	322.958
9.789	324.611
9.794	324.799
9.799	321.857
9.804	324.814
9.809	322.376
9.814	324.577
9.819	325.925
9.824	328.884
9.829	331.279
9.834	334.356
9.839	333.652
9.844	333.138
9.849	332.165
9.854	332.122
9.859	334.011
9.864	334.842
9.869	336.567
9.874	339.150
9.879	337.829
9.884	338.445
9.889	338.571
9.894	339.809
9.899	338.470
9.904	338.602
9.909	339.821
9.914	341.990
9.919	344.233
9.924	346.264
9.929	347.273
9.934	347.667
9.939	350.504
9.944	347.447
9.949	346.962
9.954	344.252
9.959	344.364
9.964	344.359
9.969	341.716
9.974	341.822
9.979	340.341
9.984	341.022
9.989	341.589
9.994	340.830
[truncated: 1 more rows]
