# Supplementary material for: Chemometric Analysis of a Ternary Mixture of Caffeine, Quinic Acid, and Nicotinic Acid by Terahertz Spectroscopy
Source: ACS Omega. 2022 Sep 27;7(40):35783–91. doi: 10.1021/acsomega.2c03808 (PMC9558605; doi:10.1021/acsomega.2c03808)
Supplement: Supplementary file 2 — ao2c03808_si_002.zip [file ao2c03808_si_002.zip › data_and_codes/extended_data/id0-48_run001/fdp-3-7.csv]

0.000	-0.000
0.005	0.551
0.010	0.430
0.015	-0.465
0.020	-0.048
0.025	1.032
0.030	0.584
0.035	-0.257
0.040	0.169
0.045	0.949
0.050	3.354
0.055	2.015
0.060	1.458
0.065	3.825
0.070	3.969
0.075	5.222
0.080	5.365
0.085	7.981
0.090	8.410
0.095	9.458
0.100	10.492
0.105	11.511
0.110	10.877
0.115	11.010
0.120	11.665
0.125	12.479
0.130	13.668
0.135	13.945
0.140	13.474
0.145	13.494
0.150	13.446
0.155	13.468
0.160	13.410
0.165	13.654
0.170	14.047
0.175	14.340
0.180	14.424
0.185	14.711
0.190	15.056
0.195	15.119
0.200	15.318
0.205	15.577
0.210	15.696
0.215	15.876
0.220	16.079
0.225	16.495
0.230	16.580
0.235	16.500
0.240	16.668
0.245	17.014
0.250	17.059
0.255	17.323
0.260	17.562
0.265	17.795
0.270	18.064
0.275	18.016
0.280	18.210
0.285	18.458
0.290	18.623
0.295	18.751
0.300	19.132
0.305	19.171
0.310	19.234
0.315	19.398
0.320	19.628
0.325	19.880
0.330	19.988
0.335	20.124
0.340	20.309
0.345	20.563
0.350	20.636
0.355	20.864
0.360	21.049
0.365	21.212
0.370	21.321
0.375	21.493
0.380	21.638
0.385	21.844
0.390	22.040
0.395	22.221
0.400	22.423
0.405	22.535
0.410	22.665
0.415	22.832
0.420	23.067
0.425	23.190
0.430	23.369
0.435	23.598
0.440	23.740
0.445	23.787
0.450	23.982
0.455	24.204
0.460	24.342
0.465	24.515
0.470	24.633
0.475	24.841
0.480	25.030
0.485	25.165
0.490	25.318
0.495	25.543
0.500	25.707
0.505	25.833
0.510	26.018
0.515	26.263
0.520	26.462
0.525	26.582
0.530	26.782
0.535	26.996
0.540	27.250
0.545	27.501
0.550	27.884
0.555	27.050
0.560	27.160
0.565	27.454
0.570	27.734
0.575	27.955
0.580	28.132
0.585	28.291
0.590	28.512
0.595	28.713
0.600	28.892
0.605	29.067
0.610	29.236
0.615	29.436
0.620	29.560
0.625	29.726
0.630	29.931
0.635	30.138
0.640	30.263
0.645	30.442
0.650	30.646
0.655	30.788
0.660	30.964
0.665	31.126
0.670	31.292
0.675	31.453
0.680	31.609
0.685	31.758
0.690	31.959
0.695	32.089
0.700	32.254
0.705	32.463
0.710	32.614
0.715	32.779
0.720	32.973
0.725	33.157
0.730	33.348
0.735	33.539
0.740	33.776
0.745	34.132
0.750	33.657
0.755	33.701
0.760	34.010
0.765	34.223
0.770	34.402
0.775	34.600
0.780	34.792
0.785	34.967
0.790	35.111
0.795	35.268
0.800	35.479
0.805	35.615
0.810	35.752
0.815	35.939
0.820	36.107
0.825	36.247
0.830	36.408
0.835	36.564
0.840	36.750
0.845	36.924
0.850	37.043
0.855	37.227
0.860	37.430
0.865	37.566
0.870	37.740
0.875	37.923
0.880	38.096
0.885	38.251
0.890	38.418
0.895	38.598
0.900	38.779
0.905	38.904
0.910	39.093
0.915	39.257
0.920	39.393
0.925	39.543
0.930	39.737
0.935	39.916
0.940	40.057
0.945	40.215
0.950	40.393
0.955	40.599
0.960	40.746
0.965	40.955
0.970	41.148
0.975	41.349
0.980	41.617
0.985	41.567
0.990	41.480
0.995	41.727
1.000	41.926
1.005	42.140
1.010	42.377
1.015	42.517
1.020	42.694
1.025	42.927
1.030	43.091
1.035	43.241
1.040	43.445
1.045	43.635
1.050	43.820
1.055	44.028
1.060	44.240
1.065	44.495
1.070	44.738
1.075	45.019
1.080	45.406
1.085	45.931
1.090	46.749
1.095	46.777
1.100	43.789
1.105	44.794
1.110	45.202
1.115	44.715
1.120	45.197
1.125	45.619
1.130	45.981
1.135	46.341
1.140	46.717
1.145	47.207
1.150	47.581
1.155	48.145
1.160	47.840
1.165	50.975
1.170	51.985
1.175	52.607
1.180	53.066
1.185	53.404
1.190	53.755
1.195	54.137
1.200	54.573
1.205	54.683
1.210	53.906
1.215	54.362
1.220	54.840
1.225	55.210
1.230	54.401
1.235	54.780
1.240	55.071
1.245	55.327
1.250	55.634
1.255	55.782
1.260	55.987
1.265	56.235
1.270	56.407
1.275	56.554
1.280	56.747
1.285	56.924
1.290	57.126
1.295	57.284
1.300	57.432
1.305	57.684
1.310	57.870
1.315	58.059
1.320	58.181
1.325	58.341
1.330	58.512
1.335	58.701
1.340	58.918
1.345	59.126
1.350	59.293
1.355	59.448
1.360	59.705
1.365	59.886
1.370	60.053
1.375	60.281
1.380	60.525
1.385	60.712
1.390	60.994
1.395	61.327
1.400	61.805
1.405	62.530
1.410	63.305
1.415	66.190
1.420	66.842
1.425	67.272
1.430	67.623
1.435	67.916
1.440	68.113
1.445	68.339
1.450	68.563
1.455	68.780
1.460	68.985
1.465	69.164
1.470	69.383
1.475	69.580
1.480	69.732
1.485	69.930
1.490	70.135
1.495	70.294
1.500	70.460
1.505	70.664
1.510	70.837
1.515	71.017
1.520	71.197
1.525	71.385
1.530	71.607
1.535	71.778
1.540	71.960
1.545	72.171
1.550	72.355
1.555	72.546
1.560	72.782
1.565	73.005
1.570	73.211
1.575	73.445
1.580	73.700
1.585	73.983
1.590	74.293
1.595	74.782
1.600	75.094
1.605	73.781
1.610	74.248
1.615	74.694
1.620	75.092
1.625	75.427
1.630	75.805
1.635	76.219
1.640	76.714
1.645	77.314
1.650	78.228
1.655	79.377
1.660	79.845
1.665	80.000
1.670	80.402
1.675	77.983
1.680	79.838
1.685	80.950
1.690	81.823
1.695	82.582
1.700	83.400
1.705	84.561
1.710	85.937
1.715	87.181
1.720	90.145
1.725	92.861
1.730	93.963
1.735	94.664
1.740	95.219
1.745	95.680
1.750	96.092
1.755	96.534
1.760	96.850
1.765	96.503
1.770	96.865
1.775	97.224
1.780	97.582
1.785	97.983
1.790	98.585
1.795	98.598
1.800	97.214
1.805	97.731
1.810	98.154
1.815	98.476
1.820	98.755
1.825	99.032
1.830	99.280
1.835	99.527
1.840	99.800
1.845	100.091
1.850	100.408
1.855	100.816
1.860	101.552
1.865	101.738
1.870	104.626
1.875	105.753
1.880	106.411
1.885	106.829
1.890	107.198
1.895	107.535
1.900	107.869
1.905	108.236
1.910	108.735
1.915	109.294
1.920	107.466
1.925	107.371
1.930	107.937
1.935	108.367
1.940	108.680
1.945	108.945
1.950	109.196
1.955	109.421
1.960	109.631
1.965	109.844
1.970	110.047
1.975	110.256
1.980	110.458
1.985	110.655
1.990	110.868
1.995	111.072
2.000	111.271
2.005	111.501
2.010	111.766
2.015	111.934
2.020	112.051
2.025	112.337
2.030	112.671
2.035	113.220
2.040	113.297
2.045	112.048
2.050	112.532
2.055	112.926
2.060	113.261
2.065	113.608
2.070	114.123
2.075	113.586
2.080	113.472
2.085	113.842
2.090	114.157
2.095	114.431
2.100	114.691
2.105	114.934
2.110	115.179
2.115	115.443
2.120	115.711
2.125	115.971
2.130	116.256
2.135	116.570
2.140	116.911
2.145	117.317
2.150	117.827
2.155	118.717
2.160	119.658
2.165	117.776
2.170	114.994
2.175	116.237
2.180	117.135
2.185	118.014
2.190	119.167
2.195	119.004
2.200	121.495
2.205	123.139
2.210	124.274
2.215	125.521
2.220	125.434
2.225	127.549
2.230	129.442
2.235	130.359
2.240	131.091
2.245	131.626
2.250	132.288
2.255	133.321
2.260	134.189
2.265	131.593
2.270	128.960
2.275	130.380
2.280	131.191
2.285	131.772
2.290	132.234
2.295	132.612
2.300	132.962
2.305	133.290
2.310	133.598
2.315	133.996
2.320	134.091
2.325	134.378
2.330	134.742
2.335	135.155
2.340	135.820
2.345	135.910
2.350	134.658
2.355	135.329
2.360	136.122
2.365	136.737
2.370	135.306
2.375	136.056
2.380	136.956
2.385	138.156
2.390	139.475
2.395	137.639
2.400	140.356
2.405	141.370
2.410	142.053
2.415	142.576
2.420	142.994
2.425	143.529
2.430	143.630
2.435	143.933
2.440	144.373
2.445	144.883
2.450	145.285
2.455	146.322
2.460	147.144
2.465	145.043
2.470	142.066
2.475	143.290
2.480	144.043
2.485	144.578
2.490	144.991
2.495	145.358
2.500	145.669
2.505	145.959
2.510	146.229
2.515	146.484
2.520	146.729
2.525	146.986
2.530	147.241
2.535	147.478
2.540	147.739
2.545	148.014
2.550	148.235
2.555	148.508
2.560	148.794
2.565	149.185
2.570	149.257
2.575	149.503
2.580	149.839
2.585	150.202
2.590	150.564
2.595	150.959
2.600	151.392
2.605	151.884
2.610	152.506
2.615	153.246
2.620	154.264
2.625	155.767
2.630	156.591
2.635	156.360
2.640	156.459
2.645	157.271
2.650	155.435
2.655	157.895
2.660	160.126
2.665	160.540
2.670	160.904
2.675	161.944
2.680	163.038
2.685	163.919
2.690	162.165
2.695	162.922
2.700	163.565
2.705	164.114
2.710	164.592
2.715	165.020
2.720	165.413
2.725	165.847
2.730	166.285
2.735	166.719
2.740	167.221
2.745	167.735
2.750	168.370
2.755	169.226
2.760	170.617
2.765	172.093
2.770	172.957
2.775	173.442
2.780	175.629
2.785	173.038
2.790	175.030
2.795	176.474
2.800	177.468
2.805	178.238
2.810	178.879
2.815	179.405
2.820	179.863
2.825	180.311
2.830	180.673
2.835	181.061
2.840	181.429
2.845	181.784
2.850	182.131
2.855	182.508
2.860	182.892
2.865	183.360
2.870	183.955
2.875	184.997
2.880	185.603
2.885	183.664
2.890	180.836
2.895	182.178
2.900	182.994
2.905	183.614
2.910	184.117
2.915	184.584
2.920	185.006
2.925	185.443
2.930	185.924
2.935	186.399
2.940	186.888
2.945	187.456
2.950	188.180
2.955	189.268
2.960	190.677
2.965	192.021
2.970	192.996
2.975	193.002
2.980	195.508
2.985	198.004
2.990	199.708
2.995	201.370
3.000	203.240
3.005	204.571
3.010	203.945
3.015	201.126
3.020	200.506
3.025	197.742
3.030	200.389
3.035	202.378
3.040	204.129
3.045	204.676
3.050	201.853
3.055	203.312
3.060	204.272
3.065	204.998
3.070	205.557
3.075	206.141
3.080	206.617
3.085	207.042
3.090	207.505
3.095	207.836
3.100	208.263
3.105	208.734
3.110	209.261
3.115	209.884
3.120	210.764
3.125	211.690
3.130	212.545
3.135	212.143
3.140	209.704
3.145	212.379
3.150	214.343
3.155	215.935
3.160	217.467
3.165	217.809
3.170	220.763
3.175	218.801
3.180	220.869
3.185	219.976
3.190	220.864
3.195	221.787
3.200	222.523
3.205	223.036
3.210	223.961
3.215	223.342
3.220	223.819
3.225	224.731
3.230	225.235
3.235	227.431
3.240	229.484
3.245	230.321
3.250	230.852
3.255	231.227
3.260	231.560
3.265	231.902
3.270	232.253
3.275	232.517
3.280	232.864
3.285	233.076
3.290	233.336
3.295	233.658
3.300	233.953
3.305	234.314
3.310	234.646
3.315	235.182
3.320	235.846
3.325	236.832
3.330	237.348
3.335	240.031
3.340	242.717
3.345	244.459
3.350	245.619
3.355	246.398
3.360	246.825
3.365	247.281
3.370	247.683
3.375	247.932
3.380	248.318
3.385	248.578
3.390	248.921
3.395	249.152
3.400	249.305
3.405	249.540
3.410	249.755
3.415	250.008
3.420	250.263
3.425	250.437
3.430	250.651
3.435	250.889
3.440	251.031
3.445	251.289
3.450	251.600
3.455	251.823
3.460	252.122
3.465	252.413
3.470	252.584
3.475	252.692
3.480	253.083
3.485	253.390
3.490	253.678
3.495	254.362
3.500	253.820
3.505	253.855
3.510	254.168
3.515	254.299
3.520	254.657
3.525	255.036
3.530	255.568
3.535	256.446
3.540	256.788
3.545	253.701
3.550	254.923
3.555	255.568
3.560	256.133
3.565	256.594
3.570	257.030
3.575	257.481
3.580	258.107
3.585	258.673
3.590	259.833
3.595	260.776
3.600	260.084
3.605	258.539
3.610	256.538
3.615	259.021
3.620	256.234
3.625	258.131
3.630	259.162
3.635	260.313
3.640	261.995
3.645	263.808
3.650	266.437
3.655	266.055
3.660	263.548
3.665	265.897
3.670	263.817
3.675	265.246
3.680	267.527
3.685	268.196
3.690	269.395
3.695	268.908
3.700	269.677
3.705	270.158
3.710	270.712
3.715	271.256
3.720	271.772
3.725	272.322
3.730	272.568
3.735	272.893
3.740	273.327
3.745	273.561
3.750	273.981
3.755	274.473
3.760	275.036
3.765	275.570
3.770	275.855
3.775	276.303
3.780	277.191
3.785	277.884
3.790	279.862
3.795	280.865
3.800	282.100
3.805	283.870
3.810	283.039
3.815	280.728
3.820	279.224
3.825	281.908
3.830	283.260
3.835	284.740
3.840	285.649
3.845	286.400
3.850	287.362
3.855	288.510
3.860	288.058
3.865	287.917
3.870	288.724
3.875	289.106
3.880	289.416
3.885	290.045
3.890	290.471
3.895	290.887
3.900	291.000
3.905	291.822
3.910	291.940
3.915	292.308
3.920	292.849
3.925	293.432
3.930	292.978
3.935	293.530
3.940	294.404
3.945	295.629
3.950	296.285
3.955	295.600
3.960	292.500
3.965	290.763
3.970	291.136
3.975	290.999
3.980	288.741
3.985	291.794
3.990	292.167
3.995	289.667
4.000	291.856
4.005	289.649
4.010	291.007
4.015	292.764
4.020	293.069
4.025	293.949
4.030	293.943
4.035	294.161
4.040	294.266
4.045	294.930
4.050	295.235
4.055	295.766
4.060	295.624
4.065	296.099
4.070	296.286
4.075	296.999
4.080	296.798
4.085	297.347
4.090	297.013
4.095	297.845
4.100	298.413
4.105	298.976
4.110	299.027
4.115	299.095
4.120	299.835
4.125	300.590
4.130	301.003
4.135	301.324
4.140	302.260
4.145	302.799
4.150	303.463
4.155	305.843
4.160	305.420
4.165	306.625
4.170	305.092
4.175	303.689
4.180	301.502
4.185	300.343
4.190	301.845
4.195	304.463
4.200	307.496
4.205	309.156
4.210	312.295
4.215	313.335
4.220	315.932
4.225	318.959
4.230	316.964
4.235	318.207
4.240	318.956
4.245	318.192
4.250	317.922
4.255	319.182
4.260	320.233
4.265	320.739
4.270	320.792
4.275	321.256
4.280	321.391
4.285	321.960
4.290	322.380
4.295	322.185
4.300	323.158
4.305	323.183
4.310	323.773
4.315	324.102
4.320	324.128
4.325	324.556
4.330	324.733
4.335	325.335
4.340	325.012
4.345	325.787
4.350	326.034
4.355	325.923
4.360	326.397
4.365	326.625
4.370	326.999
4.375	327.351
4.380	327.998
4.385	328.257
4.390	328.407
4.395	328.376
4.400	329.293
4.405	329.351
4.410	329.746
4.415	329.857
4.420	330.262
4.425	330.499
4.430	331.335
4.435	331.978
4.440	332.437
4.445	332.469
4.450	333.481
4.455	334.223
4.460	332.154
4.465	334.229
4.470	333.604
4.475	333.745
4.480	334.784
4.485	337.155
4.490	340.152
4.495	339.452
4.500	340.232
4.505	339.036
4.510	339.697
4.515	339.882
4.520	337.289
4.525	334.811
4.530	332.078
4.535	330.735
4.540	333.147
4.545	331.547
4.550	329.073
4.555	331.250
4.560	332.978
4.565	333.956
4.570	336.017
4.575	337.275
4.580	338.278
4.585	338.072
4.590	335.653
4.595	335.783
4.600	335.873
4.605	337.701
4.610	337.501
4.615	337.448
4.620	338.364
4.625	340.092
4.630	343.102
4.635	343.077
4.640	344.351
4.645	344.877
4.650	345.883
4.655	345.998
4.660	346.477
4.665	346.784
4.670	347.421
4.675	347.818
4.680	348.831
4.685	349.563
4.690	349.994
4.695	350.218
4.700	351.297
4.705	350.742
4.710	352.035
4.715	351.914
4.720	354.068
4.725	355.175
4.730	353.967
4.735	355.382
4.740	355.544
4.745	353.418
4.750	354.777
4.755	356.052
4.760	353.680
4.765	355.803
4.770	353.996
4.775	354.749
4.780	356.834
4.785	356.071
4.790	358.795
4.795	357.289
4.800	358.111
4.805	358.851
4.810	359.666
4.815	358.881
4.820	358.082
4.825	360.674
4.830	360.692
4.835	358.145
4.840	360.563
4.845	362.021
4.850	361.604
4.855	361.518
4.860	359.835
4.865	361.494
4.870	360.196
4.875	362.086
4.880	362.358
4.885	362.260
4.890	360.857
4.895	363.823
4.900	364.539
4.905	363.286
4.910	364.333
4.915	364.517
4.920	366.566
4.925	363.966
4.930	365.711
4.935	366.911
4.940	365.008
4.945	364.715
4.950	363.595
4.955	364.607
4.960	366.557
4.965	368.297
4.970	367.371
4.975	367.833
4.980	368.139
4.985	366.799
4.990	368.581
4.995	366.981
5.000	366.364
5.005	365.668
5.010	366.285
5.015	366.028
5.020	368.083
5.025	365.914
5.030	363.364
5.035	363.958
5.040	363.706
5.045	363.306
5.050	363.926
5.055	364.653
5.060	364.706
5.065	366.274
5.070	366.578
5.075	367.806
5.080	367.564
5.085	370.177
5.090	368.960
5.095	367.605
5.100	370.115
5.105	370.162
5.110	370.465
5.115	369.701
5.120	370.315
5.125	367.578
5.130	368.851
5.135	366.906
5.140	367.800
5.145	368.514
5.150	370.304
5.155	370.666
5.160	371.447
5.165	372.478
5.170	372.138
5.175	372.826
5.180	372.962
5.185	374.980
5.190	375.920
5.195	377.424
5.200	377.099
5.205	377.212
5.210	376.008
5.215	376.003
5.220	378.996
5.225	381.952
5.230	381.176
5.235	381.655
5.240	382.134
5.245	383.360
5.250	383.513
5.255	384.175
5.260	384.836
5.265	385.188
5.270	388.132
5.275	390.007
5.280	390.182
5.285	392.978
5.290	394.903
5.295	392.624
5.300	393.893
5.305	391.014
5.310	390.118
5.315	392.354
5.320	393.373
5.325	392.384
5.330	391.213
5.335	393.269
5.340	391.801
5.345	389.353
5.350	390.510
5.355	391.824
5.360	392.625
5.365	392.215
5.370	393.315
5.375	392.967
5.380	393.272
5.385	393.627
5.390	394.959
5.395	395.846
5.400	395.314
5.405	395.860
5.410	396.269
5.415	396.547
5.420	396.823
5.425	398.899
5.430	398.037
5.435	398.805
5.440	398.511
5.445	397.049
5.450	395.008
5.455	394.127
5.460	394.391
5.465	397.345
5.470	396.773
5.475	397.608
5.480	398.456
5.485	399.291
5.490	401.304
5.495	398.927
5.500	399.915
5.505	401.584
5.510	398.853
5.515	400.479
5.520	401.378
5.525	401.986
5.530	401.951
5.535	402.427
5.540	401.508
5.545	401.511
5.550	402.973
5.555	404.351
5.560	403.434
5.565	403.692
5.570	403.841
5.575	403.958
5.580	404.454
5.585	404.916
5.590	405.938
5.595	405.967
5.600	406.152
5.605	407.681
5.610	408.113
5.615	407.571
5.620	408.816
5.625	411.066
5.630	408.754
5.635	409.008
5.640	408.255
5.645	408.009
5.650	404.891
5.655	406.801
5.660	407.822
5.665	406.950
5.670	407.481
5.675	409.375
5.680	407.670
5.685	409.684
5.690	410.868
5.695	409.680
5.700	410.900
5.705	412.143
5.710	414.676
5.715	413.312
5.720	413.733
5.725	413.792
5.730	412.203
5.735	412.021
5.740	411.823
5.745	411.966
5.750	411.800
5.755	411.884
5.760	408.775
5.765	406.924
5.770	405.596
5.775	408.646
5.780	407.216
5.785	408.681
5.790	409.182
5.795	408.335
5.800	405.776
5.805	405.786
5.810	406.355
5.815	408.627
5.820	408.570
5.825	408.506
5.830	410.873
5.835	409.178
5.840	409.188
5.845	407.088
5.850	408.842
5.855	409.745
5.860	411.203
5.865	414.152
5.870	413.308
5.875	410.975
5.880	411.123
5.885	409.035
5.890	410.703
5.895	413.603
5.900	414.561
5.905	415.838
5.910	415.521
5.915	414.995
5.920	414.282
5.925	412.317
5.930	412.909
5.935	414.618
5.940	415.282
5.945	416.121
5.950	417.189
5.955	416.493
5.960	417.279
5.965	418.638
5.970	416.669
5.975	416.868
5.980	414.179
5.985	414.377
5.990	416.541
5.995	413.875
6.000	412.150
6.005	409.410
6.010	411.896
6.015	411.346
6.020	411.824
6.025	409.509
6.030	412.050
6.035	412.780
6.040	414.401
6.045	416.371
6.050	417.798
6.055	415.379
6.060	416.004
6.065	413.820
6.070	416.183
6.075	413.242
6.080	411.442
6.085	411.097
6.090	413.455
6.095	410.812
6.100	407.733
6.105	404.704
6.110	403.583
6.115	401.472
6.120	404.537
6.125	407.084
6.130	406.156
6.135	406.361
6.140	403.593
6.145	401.198
6.150	401.428
6.155	401.139
6.160	399.920
6.165	401.239
6.170	399.226
6.175	399.365
6.180	396.857
6.185	394.530
6.190	396.935
6.195	398.662
6.200	400.924
6.205	403.222
6.210	403.035
6.215	403.235
6.220	402.294
6.225	401.773
6.230	399.913
6.235	398.256
6.240	398.558
6.245	398.001
6.250	397.248
6.255	398.988
6.260	400.904
6.265	403.478
6.270	400.383
6.275	399.035
6.280	396.103
6.285	394.229
6.290	391.965
6.295	394.545
6.300	393.061
6.305	391.749
6.310	389.002
6.315	389.032
6.320	387.233
6.325	387.979
6.330	389.369
6.335	389.249
6.340	389.955
6.345	390.099
6.350	389.758
6.355	392.813
6.360	391.800
6.365	394.106
6.370	394.860
6.375	394.694
6.380	393.142
6.385	395.760
6.390	398.725
6.395	396.365
6.400	399.182
6.405	401.138
6.410	399.234
6.415	400.240
6.420	398.436
6.425	400.778
6.430	397.963
6.435	395.488
6.440	395.887
6.445	395.616
6.450	395.385
6.455	392.940
6.460	393.296
6.465	392.690
6.470	391.129
6.475	390.790
6.480	388.114
6.485	390.230
6.490	387.815
6.495	388.797
6.500	390.471
6.505	392.293
6.510	389.705
6.515	391.357
6.520	392.686
6.525	391.570
6.530	389.154
6.535	386.553
6.540	385.706
6.545	385.274
6.550	382.133
6.555	382.184
6.560	379.519
6.565	378.022
6.570	378.584
6.575	377.660
6.580	379.561
6.585	379.174
6.590	381.979
6.595	383.023
6.600	380.315
6.605	377.599
6.610	378.762
6.615	377.740
6.620	375.889
6.625	373.169
6.630	371.679
6.635	369.177
6.640	366.662
6.645	367.081
6.650	365.635
6.655	364.153
6.660	362.113
6.665	362.595
6.670	363.214
6.675	361.820
6.680	363.251
6.685	360.418
6.690	358.867
6.695	356.451
6.700	356.700
6.705	356.636
6.710	357.634
6.715	355.935
6.720	353.216
6.725	354.522
6.730	354.004
6.735	355.977
6.740	357.298
6.745	359.130
6.750	361.560
6.755	359.568
6.760	360.436
6.765	361.404
6.770	363.616
6.775	361.306
6.780	360.043
6.785	362.747
6.790	364.330
6.795	363.740
6.800	360.626
6.805	361.481
6.810	362.892
6.815	362.070
6.820	362.504
6.825	361.344
6.830	360.990
6.835	362.972
6.840	365.857
6.845	368.942
6.850	371.094
6.855	369.451
6.860	370.680
6.865	370.861
6.870	368.620
6.875	371.267
6.880	369.066
6.885	371.292
6.890	373.866
6.895	376.140
6.900	373.420
6.905	372.304
6.910	370.664
6.915	368.342
6.920	365.407
6.925	362.614
6.930	364.654
6.935	363.358
6.940	364.380
6.945	365.964
6.950	364.397
6.955	364.232
6.960	366.778
6.965	369.505
6.970	369.317
6.975	372.132
6.980	373.487
6.985	373.125
6.990	371.449
6.995	369.160
7.000	368.814
7.005	366.763
7.010	366.493
7.015	366.925
7.020	363.882
7.025	363.984
7.030	361.757
7.035	362.265
7.040	362.848
7.045	362.509
7.050	361.119
7.055	359.340
7.060	358.102
7.065	359.799
7.070	361.311
7.075	364.321
7.080	362.780
7.085	360.064
7.090	359.269
7.095	362.064
7.100	362.871
7.105	360.716
7.110	359.868
7.115	362.245
7.120	359.931
7.125	361.726
7.130	363.445
7.135	365.422
7.140	366.597
7.145	364.909
7.150	367.620
7.155	369.342
7.160	371.498
7.165	372.209
7.170	369.569
7.175	370.830
7.180	370.713
7.185	372.186
7.190	370.855
7.195	370.586
7.200	367.718
7.205	369.719
7.210	369.652
7.215	369.712
7.220	372.189
7.225	373.749
7.230	372.286
7.235	371.717
7.240	374.567
7.245	377.293
7.250	374.789
7.255	373.182
7.260	372.771
7.265	375.350
7.270	375.099
7.275	371.978
7.280	370.514
7.285	372.759
7.290	373.209
7.295	372.637
7.300	374.797
7.305	377.500
7.310	380.324
7.315	378.124
7.320	380.798
7.325	383.613
7.330	386.597
7.335	387.468
7.340	387.446
7.345	387.752
7.350	385.948
7.355	388.127
7.360	390.563
7.365	390.900
7.370	390.145
7.375	387.240
7.380	388.487
7.385	385.799
7.390	388.775
7.395	389.885
7.400	386.798
7.405	388.990
7.410	386.820
7.415	387.287
7.420	387.525
7.425	385.839
7.430	382.836
7.435	384.365
7.440	383.143
7.445	381.828
7.450	379.610
7.455	379.059
7.460	380.400
7.465	378.418
7.470	377.790
7.475	378.661
7.480	377.483
7.485	375.043
7.490	373.086
7.495	370.169
7.500	372.966
7.505	375.679
7.510	378.632
7.515	380.631
7.520	378.306
7.525	379.084
7.530	382.027
7.535	380.496
7.540	382.752
7.545	379.969
7.550	382.080
7.555	382.440
7.560	380.174
7.565	378.177
7.570	380.085
7.575	382.820
7.580	383.791
7.585	386.489
7.590	386.086
7.595	387.369
7.600	387.781
7.605	388.894
7.610	390.173
7.615	389.160
7.620	390.617
7.625	391.189
7.630	393.786
7.635	392.932
7.640	393.565
7.645	395.138
7.650	396.579
7.655	396.806
7.660	396.988
7.665	399.403
7.670	399.383
7.675	397.328
7.680	394.917
7.685	394.587
7.690	396.970
7.695	396.864
7.700	394.890
7.705	395.083
7.710	395.953
7.715	398.872
7.720	396.397
7.725	393.500
7.730	393.366
7.735	391.661
7.740	394.202
7.745	393.704
7.750	391.050
7.755	394.118
7.760	391.345
7.765	393.976
7.770	393.421
7.775	395.708
7.780	397.795
7.785	396.003
7.790	396.021
7.795	395.321
7.800	397.397
7.805	395.035
7.810	395.825
7.815	393.323
7.820	391.379
7.825	388.605
7.830	390.878
7.835	390.193
7.840	388.265
7.845	385.224
7.850	387.039
7.855	387.571
7.860	390.668
7.865	390.311
7.870	391.305
7.875	394.372
7.880	396.120
7.885	395.126
7.890	396.734
7.895	398.193
7.900	397.670
7.905	398.899
7.910	397.059
7.915	394.432
7.920	392.781
7.925	393.396
7.930	391.587
7.935	392.721
7.940	394.596
7.945	395.144
7.950	393.925
7.955	394.534
7.960	394.710
7.965	395.733
7.970	392.715
7.975	395.791
7.980	396.866
7.985	395.043
7.990	392.598
7.995	394.912
8.000	394.315
8.005	395.555
8.010	393.169
8.015	396.150
8.020	397.945
8.025	396.260
8.030	395.459
8.035	398.321
8.040	397.238
8.045	398.298
8.050	397.166
8.055	400.300
8.060	401.361
8.065	400.578
8.070	399.132
8.075	396.573
8.080	399.302
8.085	398.784
8.090	397.705
8.095	397.954
8.100	398.264
8.105	398.513
8.110	396.277
8.115	398.491
8.120	398.575
8.125	401.649
8.130	400.928
8.135	403.547
8.140	404.461
8.145	402.667
8.150	402.413
8.155	400.524
8.160	401.165
8.165	400.141
8.170	397.431
8.175	397.752
8.180	396.050
8.185	398.626
8.190	398.437
8.194	395.769
8.199	397.440
8.204	395.670
8.209	395.064
8.214	395.337
8.219	398.222
8.224	400.227
8.229	401.919
8.234	405.032
8.239	402.685
8.244	400.724
8.249	402.360
8.254	401.649
8.259	399.003
8.264	400.848
8.269	400.463
8.274	401.087
8.279	404.169
8.284	403.932
8.289	401.389
8.294	403.532
8.299	400.873
8.304	399.890
8.309	397.146
8.314	396.864
8.319	394.646
8.324	395.038
8.329	392.624
8.334	394.836
8.339	392.396
8.344	393.178
8.349	392.152
8.354	392.788
8.359	394.329
8.364	393.936
8.369	392.520
8.374	389.570
8.379	391.542
8.384	391.942
8.389	394.948
8.394	397.577
8.399	398.260
8.404	396.911
8.409	397.762
8.414	394.808
8.419	392.344
8.424	389.723
8.429	391.649
8.434	388.667
8.439	390.606
8.444	393.388
8.449	396.024
8.454	398.561
8.459	395.900
8.464	396.788
8.469	396.428
8.474	398.453
8.479	397.626
8.484	394.528
8.489	395.739
8.494	395.792
8.499	393.817
8.504	394.583
8.509	397.031
8.514	397.167
8.519	394.318
8.524	391.658
8.529	389.276
8.534	392.337
8.539	395.001
8.544	394.654
8.549	396.743
8.554	394.964
8.559	394.203
8.564	396.241
8.569	395.408
8.574	394.868
8.579	395.101
8.584	393.316
8.589	394.265
8.594	393.097
8.599	394.154
8.604	394.632
8.609	396.133
8.614	399.175
8.619	401.828
8.624	402.211
8.629	401.771
8.634	400.461
8.639	403.389
8.644	403.189
8.649	404.991
8.654	406.180
8.659	409.197
8.664	408.887
8.669	410.629
8.674	410.713
8.679	413.483
8.684	413.753
8.689	412.204
8.694	414.853
8.699	417.755
8.704	414.969
8.709	415.232
8.714	412.836
8.719	415.672
8.724	417.979
8.729	416.046
8.734	413.831
8.739	412.328
8.744	410.676
8.749	408.796
8.754	411.232
8.759	412.826
8.764	413.056
8.769	413.635
8.774	413.475
8.779	415.402
8.784	414.298
8.789	411.312
8.794	411.059
8.799	413.931
8.804	416.385
8.809	417.567
8.814	415.572
8.819	417.819
8.824	418.152
8.829	415.459
8.834	416.294
8.839	418.356
8.844	415.371
8.849	416.995
8.854	414.687
8.859	414.689
8.864	414.917
8.869	417.457
8.874	419.077
8.879	419.960
8.884	420.767
8.889	422.702
8.894	423.444
8.899	423.542
8.904	425.054
8.909	425.683
8.914	422.757
8.919	422.083
8.924	420.663
8.929	418.541
8.934	418.256
8.939	417.584
8.944	417.994
8.949	416.265
8.954	418.766
8.959	415.781
8.964	414.917
8.969	417.015
8.974	415.326
8.979	415.436
8.984	417.310
8.989	416.625
8.994	414.542
8.999	412.798
9.004	413.141
9.009	410.956
9.014	412.130
9.019	411.532
9.024	410.947
9.029	409.416
9.034	411.019
9.039	413.541
9.044	410.583
9.049	410.149
9.054	410.393
9.059	412.957
9.064	410.847
9.069	411.211
9.074	413.729
9.079	415.205
9.084	414.487
9.089	415.750
9.094	415.721
9.099	414.493
9.104	413.851
9.109	410.878
9.114	411.473
9.119	411.231
9.124	411.230
9.129	409.139
9.134	407.502
9.139	410.525
9.144	413.468
9.149	412.317
9.154	410.224
9.159	408.331
9.164	407.089
9.169	405.407
9.174	402.515
9.179	404.448
9.184	405.807
9.189	407.424
9.194	407.409
9.199	406.526
9.204	406.060
9.209	407.164
9.214	406.404
9.219	409.371
9.224	407.553
9.229	409.280
9.234	411.149
9.239	411.134
9.244	412.900
9.249	412.928
9.254	414.441
9.259	413.771
9.264	414.858
9.269	416.118
9.274	418.736
9.279	420.416
9.284	418.234
9.289	415.237
9.294	412.204
9.299	410.009
9.304	410.975
9.309	409.858
9.314	412.995
9.319	411.996
9.324	413.025
9.329	412.466
9.334	413.965
9.339	411.454
9.344	412.878
9.349	410.513
9.354	413.390
9.359	411.218
9.364	413.668
9.369	411.805
9.374	410.229
9.379	407.696
9.384	408.394
9.389	408.347
9.394	406.574
9.399	407.729
9.404	407.241
9.409	408.677
9.414	406.543
9.419	404.433
9.424	404.172
9.429	404.946
9.434	404.477
9.439	401.466
9.444	403.385
9.449	406.096
9.454	404.748
9.459	405.797
9.464	408.537
9.469	408.647
9.474	409.707
9.479	408.844
9.484	409.067
9.489	409.234
9.494	406.263
9.499	404.182
9.504	404.348
9.509	405.044
9.514	403.358
9.519	403.875
9.524	403.363
9.529	401.502
9.534	401.441
9.539	399.057
9.544	399.665
9.549	400.436
9.554	399.628
9.559	398.120
9.564	398.801
9.569	399.847
9.574	396.928
9.579	397.789
9.584	397.567
9.589	398.371
9.594	395.623
9.599	394.610
9.604	396.935
9.609	395.076
9.614	396.851
9.619	399.928
9.624	397.832
9.629	399.643
9.634	400.970
9.639	402.053
9.644	401.690
9.649	400.169
9.654	402.414
9.659	401.530
9.664	402.688
9.669	403.008
9.674	400.863
9.679	403.494
9.684	402.558
9.689	403.074
9.694	401.820
9.699	400.882
9.704	399.409
9.709	401.661
9.714	403.533
9.719	401.801
9.724	402.566
9.729	402.649
9.734	402.792
9.739	404.937
9.744	407.363
9.749	405.175
9.754	403.765
9.759	404.895
9.764	404.039
9.769	402.376
9.774	404.095
9.779	406.002
9.784	405.630
9.789	406.617
9.794	407.154
9.799	404.998
9.804	404.829
9.809	405.757
9.814	406.473
9.819	408.420
9.824	409.830
9.829	411.698
9.834	412.875
9.839	411.478
9.844	408.858
9.849	409.723
9.854	411.257
9.859	408.643
9.864	409.431
9.869	407.680
9.874	408.773
9.879	406.582
9.884	404.015
9.889	407.087
9.894	407.525
9.899	409.778
9.904	410.451
9.909	413.189
9.914	410.359
9.919	413.237
9.924	413.177
9.929	416.134
9.934	414.825
9.939	415.823
9.944	414.404
9.949	417.408
9.954	416.253
9.959	416.799
9.964	414.974
9.969	412.574
9.974	410.470
9.979	410.598
9.984	410.119
9.989	410.482
9.994	411.052
[truncated: 1 more rows]
