# Supplementary material for: Chemometric Analysis of a Ternary Mixture of Caffeine, Quinic Acid, and Nicotinic Acid by Terahertz Spectroscopy
Source: ACS Omega. 2022 Sep 27;7(40):35783–91. doi: 10.1021/acsomega.2c03808 (PMC9558605; doi:10.1021/acsomega.2c03808)
Supplement: Supplementary file 2 — ao2c03808_si_002.zip [file ao2c03808_si_002.zip › data_and_codes/extended_data/id0-48_run001/fdp-3-8.csv]

0.000	-0.000
0.005	0.584
0.010	0.339
0.015	-0.434
0.020	0.401
0.025	0.663
0.030	0.347
0.035	-0.440
0.040	-0.010
0.045	0.751
0.050	3.258
0.055	2.172
0.060	2.573
0.065	3.843
0.070	4.045
0.075	4.927
0.080	5.052
0.085	4.261
0.090	2.051
0.095	2.153
0.100	3.428
0.105	5.585
0.110	4.876
0.115	5.019
0.120	5.868
0.125	6.749
0.130	7.802
0.135	8.257
0.140	7.898
0.145	8.138
0.150	8.310
0.155	8.488
0.160	8.545
0.165	8.749
0.170	9.079
0.175	9.444
0.180	9.493
0.185	9.683
0.190	10.078
0.195	10.197
0.200	10.427
0.205	10.686
0.210	10.897
0.215	11.206
0.220	11.485
0.225	11.937
0.230	12.041
0.235	12.040
0.240	12.206
0.245	12.595
0.250	12.654
0.255	12.895
0.260	13.184
0.265	13.486
0.270	13.820
0.275	13.817
0.280	14.035
0.285	14.351
0.290	14.589
0.295	14.768
0.300	15.194
0.305	15.242
0.310	15.316
0.315	15.530
0.320	15.775
0.325	16.062
0.330	16.188
0.335	16.356
0.340	16.609
0.345	16.924
0.350	17.042
0.355	17.310
0.360	17.545
0.365	17.774
0.370	17.945
0.375	18.145
0.380	18.347
0.385	18.596
0.390	18.835
0.395	19.058
0.400	19.303
0.405	19.450
0.410	19.606
0.415	19.808
0.420	20.085
0.425	20.245
0.430	20.453
0.435	20.726
0.440	20.909
0.445	21.017
0.450	21.242
0.455	21.515
0.460	21.700
0.465	21.912
0.470	22.076
0.475	22.331
0.480	22.570
0.485	22.740
0.490	22.947
0.495	23.210
0.500	23.420
0.505	23.589
0.510	23.818
0.515	24.098
0.520	24.341
0.525	24.505
0.530	24.735
0.535	25.000
0.540	25.280
0.545	25.556
0.550	25.975
0.555	25.231
0.560	25.374
0.565	25.705
0.570	26.026
0.575	26.270
0.580	26.491
0.585	26.694
0.590	26.954
0.595	27.209
0.600	27.422
0.605	27.646
0.610	27.861
0.615	28.106
0.620	28.262
0.625	28.483
0.630	28.726
0.635	28.963
0.640	29.134
0.645	29.342
0.650	29.589
0.655	29.769
0.660	29.975
0.665	30.168
0.670	30.386
0.675	30.567
0.680	30.763
0.685	30.956
0.690	31.188
0.695	31.356
0.700	31.563
0.705	31.816
0.710	31.999
0.715	32.219
0.720	32.446
0.725	32.678
0.730	32.911
0.735	33.148
0.740	33.416
0.745	33.809
0.750	33.404
0.755	33.495
0.760	33.842
0.765	34.081
0.770	34.299
0.775	34.523
0.780	34.754
0.785	34.957
0.790	35.143
0.795	35.328
0.800	35.578
0.805	35.752
0.810	35.928
0.815	36.154
0.820	36.364
0.825	36.550
0.830	36.744
0.835	36.956
0.840	37.180
0.845	37.397
0.850	37.562
0.855	37.791
0.860	38.029
0.865	38.217
0.870	38.426
0.875	38.643
0.880	38.864
0.885	39.047
0.890	39.250
0.895	39.467
0.900	39.684
0.905	39.841
0.910	40.072
0.915	40.268
0.920	40.447
0.925	40.638
0.930	40.871
0.935	41.091
0.940	41.273
0.945	41.480
0.950	41.701
0.955	41.948
0.960	42.142
0.965	42.396
0.970	42.632
0.975	42.876
0.980	43.180
0.985	43.176
0.990	43.155
0.995	43.435
1.000	43.669
1.005	43.918
1.010	44.189
1.015	44.365
1.020	44.580
1.025	44.843
1.030	45.046
1.035	45.235
1.040	45.478
1.045	45.704
1.050	45.933
1.055	46.178
1.060	46.431
1.065	46.730
1.070	47.007
1.075	47.329
1.080	47.753
1.085	48.299
1.090	49.131
1.095	49.271
1.100	46.469
1.105	47.456
1.110	47.882
1.115	47.487
1.120	47.984
1.125	48.429
1.130	48.819
1.135	49.205
1.140	49.605
1.145	50.113
1.150	50.509
1.155	51.093
1.160	50.863
1.165	47.972
1.170	48.959
1.175	49.601
1.180	50.076
1.185	50.447
1.190	50.833
1.195	51.246
1.200	51.709
1.205	51.849
1.210	51.200
1.215	51.682
1.220	52.180
1.225	52.573
1.230	51.877
1.235	52.282
1.240	52.596
1.245	52.885
1.250	53.233
1.255	53.406
1.260	53.652
1.265	53.933
1.270	54.146
1.275	54.331
1.280	54.567
1.285	54.784
1.290	55.026
1.295	55.223
1.300	55.404
1.305	55.703
1.310	55.928
1.315	56.161
1.320	56.321
1.325	56.535
1.330	56.736
1.335	56.959
1.340	57.212
1.345	57.447
1.350	57.639
1.355	57.821
1.360	58.107
1.365	58.310
1.370	58.515
1.375	58.766
1.380	59.046
1.385	59.267
1.390	59.579
1.395	59.941
1.400	60.444
1.405	61.179
1.410	62.309
1.415	65.118
1.420	65.774
1.425	66.235
1.430	66.615
1.435	66.948
1.440	67.183
1.445	67.457
1.450	67.712
1.455	67.968
1.460	68.213
1.465	68.432
1.470	68.686
1.475	68.921
1.480	69.110
1.485	69.341
1.490	69.581
1.495	69.776
1.500	69.984
1.505	70.218
1.510	70.432
1.515	70.649
1.520	70.872
1.525	71.098
1.530	71.366
1.535	71.575
1.540	71.794
1.545	72.052
1.550	72.277
1.555	72.507
1.560	72.784
1.565	73.053
1.570	73.290
1.575	73.566
1.580	73.856
1.585	74.172
1.590	74.513
1.595	75.028
1.600	75.346
1.605	74.187
1.610	74.672
1.615	75.139
1.620	75.565
1.625	75.926
1.630	76.336
1.635	76.772
1.640	77.300
1.645	77.912
1.650	78.835
1.655	80.021
1.660	80.609
1.665	80.989
1.670	81.528
1.675	79.360
1.680	81.048
1.685	82.140
1.690	83.009
1.695	83.774
1.700	84.591
1.705	85.734
1.710	87.124
1.715	88.682
1.720	85.716
1.725	88.243
1.730	89.325
1.735	90.031
1.740	90.599
1.745	91.081
1.750	91.520
1.755	91.991
1.760	92.324
1.765	92.069
1.770	92.459
1.775	92.849
1.780	93.246
1.785	93.674
1.790	94.299
1.795	94.364
1.800	93.128
1.805	93.667
1.810	94.118
1.815	94.474
1.820	94.797
1.825	95.112
1.830	95.405
1.835	95.685
1.840	96.000
1.845	96.329
1.850	96.680
1.855	97.117
1.860	97.876
1.865	98.142
1.870	101.271
1.875	102.367
1.880	103.036
1.885	103.486
1.890	103.893
1.895	104.267
1.900	104.640
1.905	105.041
1.910	105.570
1.915	106.173
1.920	104.285
1.925	104.462
1.930	105.055
1.935	105.517
1.940	105.867
1.945	106.171
1.950	106.465
1.955	106.727
1.960	106.987
1.965	107.238
1.970	107.483
1.975	107.744
1.980	107.993
1.985	108.237
1.990	108.496
1.995	108.753
2.000	108.996
2.005	109.269
2.010	109.585
2.015	109.799
2.020	109.966
2.025	110.311
2.030	110.687
2.035	111.268
2.040	111.330
2.045	110.260
2.050	110.787
2.055	111.209
2.060	111.575
2.065	111.966
2.070	112.514
2.075	111.994
2.080	111.983
2.085	112.376
2.090	112.708
2.095	113.009
2.100	113.276
2.105	113.541
2.110	113.776
2.115	114.047
2.120	114.310
2.125	114.589
2.130	114.891
2.135	115.229
2.140	115.594
2.145	116.024
2.150	116.583
2.155	117.489
2.160	118.541
2.165	117.778
2.170	120.436
2.175	121.629
2.180	122.515
2.185	123.398
2.190	124.598
2.195	124.402
2.200	127.422
2.205	128.819
2.210	129.911
2.215	131.155
2.220	130.818
2.225	127.679
2.230	129.073
2.235	129.924
2.240	130.609
2.245	131.085
2.250	131.693
2.255	132.636
2.260	133.371
2.265	131.273
2.270	128.798
2.275	130.083
2.280	130.811
2.285	131.338
2.290	131.776
2.295	132.159
2.300	132.515
2.305	132.845
2.310	133.158
2.315	133.605
2.320	133.723
2.325	134.044
2.330	134.452
2.335	134.836
2.340	135.534
2.345	135.468
2.350	134.621
2.355	135.244
2.360	136.022
2.365	136.569
2.370	135.409
2.375	136.128
2.380	136.968
2.385	138.071
2.390	139.356
2.395	137.855
2.400	140.834
2.405	141.810
2.410	142.480
2.415	143.029
2.420	143.454
2.425	144.004
2.430	144.135
2.435	144.458
2.440	144.883
2.445	145.402
2.450	145.816
2.455	146.788
2.460	147.442
2.465	145.963
2.470	142.929
2.475	144.221
2.480	144.950
2.485	145.496
2.490	145.904
2.495	146.295
2.500	146.645
2.505	146.945
2.510	147.243
2.515	147.503
2.520	147.798
2.525	148.113
2.530	148.380
2.535	148.652
2.540	148.921
2.545	149.242
2.550	149.537
2.555	149.818
2.560	150.145
2.565	150.577
2.570	150.690
2.575	150.997
2.580	151.364
2.585	151.730
2.590	152.159
2.595	152.571
2.600	153.021
2.605	153.558
2.610	154.226
2.615	154.927
2.620	155.995
2.625	157.510
2.630	158.674
2.635	159.620
2.640	158.722
2.645	160.070
2.650	158.619
2.655	160.579
2.660	162.814
2.665	163.297
2.670	163.665
2.675	164.656
2.680	165.837
2.685	166.768
2.690	165.135
2.695	165.887
2.700	166.614
2.705	167.110
2.710	167.630
2.715	168.072
2.720	168.530
2.725	168.955
2.730	169.417
2.735	169.813
2.740	170.318
2.745	170.917
2.750	171.447
2.755	172.239
2.760	173.626
2.765	174.884
2.770	177.128
2.775	176.785
2.780	178.756
2.785	177.045
2.790	178.748
2.795	180.117
2.800	181.132
2.805	182.000
2.810	182.694
2.815	183.207
2.820	183.730
2.825	184.182
2.830	184.628
2.835	185.022
2.840	185.448
2.845	185.859
2.850	186.230
2.855	186.642
2.860	187.137
2.865	187.545
2.870	188.192
2.875	189.161
2.880	189.695
2.885	188.453
2.890	185.565
2.895	186.944
2.900	187.666
2.905	188.373
2.910	188.889
2.915	189.360
2.920	189.725
2.925	190.276
2.930	190.694
2.935	191.168
2.940	191.771
2.945	192.282
2.950	193.055
2.955	194.157
2.960	195.380
2.965	196.111
2.970	199.151
2.975	198.737
2.980	200.333
2.985	197.574
2.990	198.829
2.995	200.307
3.000	202.800
3.005	204.953
3.010	203.719
3.015	206.603
3.020	207.350
3.025	210.315
3.030	212.748
3.035	214.736
3.040	216.636
3.045	217.339
3.050	214.205
3.055	215.519
3.060	216.477
3.065	217.188
3.070	217.678
3.075	218.456
3.080	218.745
3.085	219.305
3.090	219.689
3.095	220.059
3.100	220.602
3.105	221.236
3.110	221.614
3.115	222.258
3.120	223.153
3.125	223.947
3.130	224.470
3.135	221.641
3.140	223.081
3.145	225.263
3.150	226.590
3.155	228.590
3.160	230.527
3.165	230.742
3.170	228.419
3.175	225.470
3.180	227.298
3.185	226.416
3.190	227.223
3.195	228.281
3.200	229.126
3.205	229.720
3.210	231.021
3.215	229.830
3.220	230.434
3.225	231.793
3.230	232.337
3.235	235.014
3.240	236.432
3.245	237.523
3.250	238.205
3.255	238.563
3.260	238.792
3.265	239.161
3.270	239.497
3.275	240.130
3.280	240.243
3.285	240.998
3.290	240.806
3.295	240.901
3.300	241.830
3.305	242.175
3.310	242.380
3.315	243.130
3.320	243.414
3.325	244.477
3.330	244.608
3.335	244.355
3.340	245.815
3.345	245.041
3.350	247.603
3.355	247.724
3.360	248.444
3.365	248.773
3.370	249.386
3.375	249.862
3.380	250.163
3.385	250.438
3.390	251.019
3.395	250.822
3.400	250.956
3.405	250.633
3.410	252.614
3.415	251.980
3.420	252.079
3.425	252.453
3.430	253.023
3.435	252.893
3.440	253.165
3.445	254.108
3.450	253.407
3.455	253.706
3.460	254.370
3.465	254.959
3.470	254.721
3.475	254.993
3.480	254.972
3.485	255.533
3.490	256.286
3.495	257.038
3.500	259.271
3.505	258.703
3.510	256.972
3.515	255.755
3.520	257.342
3.525	257.491
3.530	258.642
3.535	261.323
3.540	259.976
3.545	257.195
3.550	257.779
3.555	258.491
3.560	259.439
3.565	259.437
3.570	260.157
3.575	260.767
3.580	260.955
3.585	261.641
3.590	263.099
3.595	263.455
3.600	263.602
3.605	263.849
3.610	262.511
3.615	262.290
3.620	259.238
3.625	261.148
3.630	263.785
3.635	262.539
3.640	265.487
3.645	263.140
3.650	262.850
3.655	264.946
3.660	266.142
3.665	265.595
3.670	264.934
3.675	263.820
3.680	265.565
3.685	266.219
3.690	266.627
3.695	265.941
3.700	263.524
3.705	261.078
3.710	261.651
3.715	262.799
3.720	263.835
3.725	264.034
3.730	263.071
3.735	263.906
3.740	264.280
3.745	265.852
3.750	266.505
3.755	266.073
3.760	266.390
3.765	267.049
3.770	268.293
3.775	268.935
3.780	268.558
3.785	270.458
3.790	270.910
3.795	270.968
3.800	271.581
3.805	270.029
3.810	271.409
3.815	274.414
3.820	275.328
3.825	275.481
3.830	277.284
3.835	277.650
3.840	277.826
3.845	279.687
3.850	280.213
3.855	281.213
3.860	280.221
3.865	280.377
3.870	281.476
3.875	281.555
3.880	283.437
3.885	282.638
3.890	283.258
3.895	284.113
3.900	284.124
3.905	284.350
3.910	286.829
3.915	287.259
3.920	286.446
3.925	286.959
3.930	287.767
3.935	287.277
3.940	288.175
3.945	289.454
3.950	289.620
3.955	290.273
3.960	290.657
3.965	293.117
3.970	290.935
3.975	290.543
3.980	293.371
3.985	294.255
3.990	294.819
3.995	297.164
4.000	297.735
4.005	296.189
4.010	293.300
4.015	291.077
4.020	288.109
4.025	285.586
4.030	286.539
4.035	285.802
4.040	288.900
4.045	290.501
4.050	291.835
4.055	290.707
4.060	292.884
4.065	293.560
4.070	292.083
4.075	290.016
4.080	290.620
4.085	290.047
4.090	291.798
4.095	292.353
4.100	293.600
4.105	292.769
4.110	295.384
4.115	297.221
4.120	295.549
4.125	295.365
4.130	295.210
4.135	296.411
4.140	298.104
4.145	296.046
4.150	298.387
4.155	299.030
4.160	296.667
4.165	295.756
4.170	292.752
4.175	291.675
4.180	293.937
4.185	292.974
4.190	293.641
4.195	294.008
4.200	295.596
4.205	297.128
4.210	298.006
4.215	295.086
4.220	294.606
4.225	295.419
4.230	293.888
4.235	292.857
4.240	292.211
4.245	290.563
4.250	288.047
4.255	287.172
4.260	285.285
4.265	283.694
4.270	286.614
4.275	286.409
4.280	285.450
4.285	287.735
4.290	285.754
4.295	282.630
4.300	281.847
4.305	281.124
4.310	278.112
4.315	276.214
4.320	276.542
4.325	276.230
4.330	274.827
4.335	275.742
4.340	273.020
4.345	274.615
4.350	272.388
4.355	273.771
4.360	273.202
4.365	275.986
4.370	274.365
4.375	275.870
4.380	273.787
4.385	275.468
4.390	273.477
4.395	272.179
4.400	269.651
4.405	270.892
4.410	272.787
4.415	272.367
4.420	271.733
4.425	273.625
4.430	272.851
4.435	272.373
4.440	271.733
4.445	272.730
4.450	270.383
4.455	271.392
4.460	271.341
4.465	271.004
4.470	268.363
4.475	266.129
4.480	264.587
4.485	264.322
4.490	263.253
4.495	262.439
4.500	262.133
4.505	259.922
4.510	260.712
4.515	260.906
4.520	258.104
4.525	257.941
4.530	258.384
4.535	257.547
4.540	255.470
4.545	255.548
4.550	252.938
4.555	254.277
4.560	255.832
4.565	257.443
4.570	259.077
4.575	257.474
4.580	254.860
4.585	254.990
4.590	255.548
4.595	254.832
4.600	257.367
4.605	257.047
4.610	254.183
4.615	254.921
4.620	255.689
4.625	257.373
4.630	257.013
4.635	254.933
4.640	257.065
4.645	258.082
4.650	255.211
4.655	253.032
4.660	251.252
4.665	253.894
4.670	252.312
4.675	253.862
4.680	253.202
4.685	253.728
4.690	255.737
4.695	256.906
4.700	258.698
4.705	260.574
4.710	258.417
4.715	255.577
4.720	252.764
4.725	249.825
4.730	252.441
4.735	249.668
4.740	250.748
4.745	250.889
4.750	252.222
4.755	252.022
4.760	252.371
4.765	253.283
4.770	252.772
4.775	252.641
4.780	249.511
4.785	250.236
4.790	248.300
4.795	249.184
4.800	251.801
4.805	252.063
4.810	251.310
4.815	253.580
4.820	253.438
4.825	255.812
4.830	256.778
4.835	257.921
4.840	258.984
4.845	260.964
4.850	258.679
4.855	260.675
4.860	258.633
4.865	259.909
4.870	262.313
4.875	265.273
4.880	264.946
4.885	262.244
4.890	263.270
4.895	263.188
4.900	264.871
4.905	267.212
4.910	268.182
4.915	268.907
4.920	269.750
4.925	268.397
4.930	267.081
4.935	267.267
4.940	265.137
4.945	263.927
4.950	264.524
4.955	264.349
4.960	263.207
4.965	262.160
4.970	261.811
4.975	264.145
4.980	267.232
4.985	270.313
4.990	268.557
4.995	267.607
5.000	266.133
5.005	263.853
5.010	265.851
5.015	262.748
5.020	264.982
5.025	267.062
5.030	264.829
5.035	266.654
5.040	265.823
5.045	267.321
5.050	267.885
5.055	265.971
5.060	267.467
5.065	264.762
5.070	267.229
5.075	268.388
5.080	268.336
5.085	265.935
5.090	264.696
5.095	262.223
5.100	259.086
5.105	258.509
5.110	257.598
5.115	260.523
5.120	262.467
5.125	260.130
5.130	259.233
5.135	261.675
5.140	259.411
5.145	256.879
5.150	253.797
5.155	252.354
5.160	254.945
5.165	254.098
5.170	251.384
5.175	250.618
5.180	247.733
5.185	244.688
5.190	245.734
5.195	246.804
5.200	245.127
5.205	248.235
5.210	249.166
5.215	246.364
5.220	247.716
5.225	245.651
5.230	248.120
5.235	247.921
5.240	248.377
5.245	246.898
5.250	247.827
5.255	245.501
5.260	244.302
5.265	245.318
5.270	246.139
5.275	248.233
5.280	251.114
5.285	251.699
5.290	249.805
5.295	247.307
5.300	249.034
5.305	246.056
5.310	244.788
5.315	242.777
5.320	243.093
5.325	243.953
5.330	246.246
5.335	245.217
5.340	243.883
5.345	243.099
5.350	246.145
5.355	248.047
5.360	245.356
5.365	248.439
5.370	246.406
5.375	244.778
5.380	244.120
5.385	244.379
5.390	244.349
5.395	245.454
5.400	243.972
5.405	245.191
5.410	243.613
5.415	242.703
5.420	243.295
5.425	245.023
5.430	246.407
5.435	243.855
5.440	245.074
5.445	242.163
5.450	241.733
5.455	243.538
5.460	243.422
5.465	243.898
5.470	242.106
5.475	244.268
5.480	241.153
5.485	239.992
5.490	237.537
5.495	238.658
5.500	235.972
5.505	237.708
5.510	236.334
5.515	234.185
5.520	237.121
5.525	237.502
5.530	236.108
5.535	235.205
5.540	234.450
5.545	235.591
5.550	234.800
5.555	232.304
5.560	231.280
5.565	233.771
5.570	231.542
5.575	229.373
5.580	231.119
5.585	230.017
5.590	228.448
5.595	226.257
5.600	226.588
5.605	227.522
5.610	227.699
5.615	228.745
5.620	231.449
5.625	229.834
5.630	232.903
5.635	233.071
5.640	230.966
5.645	233.663
5.650	234.462
5.655	233.109
5.660	234.841
5.665	233.490
5.670	234.842
5.675	235.237
5.680	235.384
5.685	236.216
5.690	236.593
5.695	234.691
5.700	233.137
5.705	231.530
5.710	233.277
5.715	230.535
5.720	231.637
5.725	231.989
5.730	234.349
5.735	235.002
5.740	232.593
5.745	231.521
5.750	234.393
5.755	235.937
5.760	235.962
5.765	234.875
5.770	233.123
5.775	234.356
5.780	233.550
5.785	236.283
5.790	233.459
5.795	234.748
5.800	236.092
5.805	236.629
5.810	237.987
5.815	239.246
5.820	236.203
5.825	234.767
5.830	235.577
5.835	234.205
5.840	233.181
5.845	231.638
5.850	233.139
5.855	230.063
5.860	230.931
5.865	227.893
5.870	228.279
5.875	227.387
5.880	224.910
5.885	223.011
5.890	223.805
5.895	224.671
5.900	226.156
5.905	225.921
5.910	226.923
5.915	225.189
5.920	224.291
5.925	226.741
5.930	224.469
5.935	223.831
5.940	226.358
5.945	223.547
5.950	220.978
5.955	220.805
5.960	219.322
5.965	222.205
5.970	221.449
5.975	221.704
5.980	224.540
5.985	221.716
5.990	224.213
5.995	225.223
6.000	226.363
6.005	228.945
6.010	230.066
6.015	227.000
6.020	224.702
6.025	226.636
6.030	225.253
6.035	224.115
6.040	225.608
6.045	225.848
6.050	224.937
6.055	224.027
6.060	222.835
6.065	220.530
6.070	217.954
6.075	218.838
6.080	221.933
6.085	222.484
6.090	219.452
6.095	219.179
6.100	217.551
6.105	216.850
6.110	216.942
6.115	219.636
6.120	220.791
6.125	223.677
6.130	225.346
6.135	223.177
6.140	225.770
6.145	228.295
6.150	227.285
6.155	225.731
6.160	227.050
6.165	227.128
6.170	224.743
6.175	223.668
6.180	224.488
6.185	226.139
6.190	223.712
6.195	221.560
6.200	224.527
6.205	227.383
6.210	228.184
6.215	229.714
6.220	228.402
6.225	230.860
6.230	233.007
6.235	234.075
6.240	231.094
6.245	234.177
6.250	236.024
6.255	233.539
6.260	233.323
6.265	235.090
6.270	237.683
6.275	240.728
6.280	240.457
6.285	239.330
6.290	239.179
6.295	239.169
6.300	240.469
6.305	243.442
6.310	242.420
6.315	241.459
6.320	241.977
6.325	241.710
6.330	243.498
6.335	241.409
6.340	239.265
6.345	241.681
6.350	243.749
6.355	242.457
6.360	243.425
6.365	245.457
6.370	247.801
6.375	246.301
6.380	244.042
6.385	244.814
6.390	242.566
6.395	242.874
6.400	240.593
6.405	240.910
6.410	241.679
6.415	241.337
6.420	239.389
6.425	239.496
6.430	236.936
6.435	237.641
6.440	239.590
6.445	238.549
6.450	235.896
6.455	238.332
6.460	238.175
6.465	236.843
6.470	235.742
6.475	234.264
6.480	235.678
6.485	237.057
6.490	236.620
6.495	234.802
6.500	234.710
6.505	233.819
6.510	233.437
6.515	233.950
6.520	231.963
6.525	234.192
6.530	233.557
6.535	230.560
6.540	230.395
6.545	233.242
6.550	232.847
6.555	235.093
6.560	236.824
6.565	235.424
6.570	234.716
6.575	232.604
6.580	234.387
6.585	237.382
6.590	237.784
6.595	235.806
6.600	233.719
6.605	233.414
6.610	232.239
6.615	230.267
6.620	231.201
6.625	232.813
6.630	229.968
6.635	231.065
6.640	232.485
6.645	229.442
6.650	231.053
6.655	230.217
6.660	231.665
6.665	230.639
6.670	232.328
6.675	233.523
6.680	230.931
6.685	233.232
6.690	234.030
6.695	234.912
6.700	235.669
6.705	236.433
6.710	234.695
6.715	236.938
6.720	239.634
6.725	240.275
6.730	241.038
6.735	238.505
6.740	238.681
6.745	241.379
6.750	243.432
6.755	241.710
6.760	242.718
6.765	244.441
6.770	241.581
6.775	242.241
6.780	241.361
6.785	241.522
6.790	242.574
6.795	244.229
6.800	244.650
6.805	245.737
6.810	245.785
6.815	245.573
6.820	245.121
6.825	243.023
6.830	240.482
6.835	239.982
6.840	240.398
6.845	240.870
6.850	239.745
6.855	237.886
6.860	239.175
6.865	241.714
6.870	244.679
6.875	242.313
6.880	243.588
6.885	242.362
6.890	243.193
6.895	240.633
6.900	240.623
6.905	238.501
6.910	239.843
6.915	236.743
6.920	234.418
6.925	231.538
6.930	231.127
6.935	232.558
6.940	233.432
6.945	236.427
6.950	236.915
6.955	236.094
6.960	237.175
6.965	236.995
6.970	238.714
6.975	236.836
6.980	234.284
6.985	233.494
6.990	230.759
6.995	229.298
7.000	228.268
7.005	228.808
7.010	230.726
7.015	231.124
7.020	232.446
7.025	234.668
7.030	231.590
7.035	232.793
7.040	233.016
7.045	231.328
7.050	229.237
7.055	228.875
7.060	227.306
7.065	229.097
7.070	228.266
7.075	228.397
7.080	225.664
7.085	225.324
7.090	224.372
7.095	221.240
7.100	221.021
7.105	220.830
7.110	223.944
7.115	224.988
7.120	223.048
7.125	221.629
7.130	218.798
7.135	215.900
7.140	217.851
7.145	220.060
7.150	217.954
7.155	220.688
7.160	218.336
7.165	217.119
7.170	214.463
7.175	215.457
7.180	215.635
7.185	215.106
7.190	215.065
7.195	214.481
7.200	215.021
7.205	212.101
7.210	212.408
7.215	209.529
7.220	212.421
7.225	212.387
7.230	215.466
7.235	217.007
7.240	217.338
7.245	219.412
7.250	220.807
7.255	221.127
7.260	224.063
7.265	226.241
7.270	228.547
7.275	226.422
7.280	224.037
7.285	221.072
7.290	223.076
7.295	223.918
7.300	221.831
7.305	219.983
7.310	222.599
7.315	220.253
7.320	222.078
7.325	221.681
7.330	221.000
7.335	221.319
7.340	219.966
7.345	222.312
7.350	223.882
7.355	223.035
7.360	226.048
7.365	226.192
7.370	223.413
7.375	224.373
7.380	223.457
7.385	226.352
7.390	228.124
7.395	225.126
7.400	224.534
7.405	223.515
7.410	220.871
7.415	220.276
7.420	220.864
7.425	219.643
7.430	222.615
7.435	220.872
7.440	223.183
7.445	224.830
7.450	221.985
7.455	221.424
7.460	219.690
7.465	216.928
7.470	218.602
7.475	220.727
7.480	221.402
7.485	222.831
7.490	223.585
7.495	224.676
7.500	223.413
7.505	226.010
7.510	223.233
7.515	225.617
7.520	222.635
7.525	221.625
7.530	222.380
7.535	224.920
7.540	222.061
7.545	223.436
7.550	225.619
7.555	224.987
7.560	223.242
7.565	221.175
7.570	223.452
7.575	221.711
7.580	219.553
7.585	220.253
7.590	219.785
7.595	217.245
7.600	214.305
7.605	215.416
7.610	216.758
7.615	218.735
7.620	218.924
7.625	217.987
7.630	216.191
7.635	215.335
7.640	213.697
7.645	210.958
7.650	211.735
7.655	209.489
7.660	207.729
7.665	208.001
7.670	209.703
7.675	209.381
7.680	211.673
7.685	210.803
7.690	209.276
7.695	212.184
7.700	213.162
7.705	215.722
7.710	216.308
7.715	218.354
7.720	218.828
7.725	218.505
7.730	215.594
7.735	217.558
7.740	214.952
7.745	213.362
7.750	210.610
7.755	212.072
7.760	209.213
7.765	209.389
7.770	207.320
7.775	208.813
7.780	207.453
7.785	208.960
7.790	210.107
7.795	209.210
7.800	206.272
7.805	207.701
7.810	206.499
7.815	205.528
7.820	206.051
7.825	203.835
7.830	202.034
7.835	204.859
7.840	207.205
7.845	209.185
7.850	212.063
7.855	212.776
7.860	211.373
7.865	210.503
7.870	207.626
7.875	205.576
7.880	208.464
7.885	208.091
7.890	205.050
7.895	207.613
7.900	207.840
7.905	207.127
7.910	209.717
7.915	208.426
7.920	208.565
7.925	207.485
7.930	209.433
7.935	209.489
7.940	211.959
7.945	210.173
7.950	212.433
7.955	215.137
7.960	212.863
7.965	215.642
7.970	213.882
7.975	211.423
7.980	209.285
7.985	212.202
7.990	211.431
7.995	208.927
8.000	211.097
8.005	211.582
8.010	210.901
8.015	209.187
8.020	207.673
8.025	209.502
8.030	209.540
8.035	208.934
8.040	209.688
8.045	211.594
8.050	211.976
8.055	212.176
8.060	209.513
8.065	212.474
8.070	214.878
8.075	217.256
8.080	216.135
8.085	217.587
8.090	220.625
8.095	222.770
8.100	221.505
8.105	218.646
8.110	221.408
8.115	223.286
8.120	220.492
8.125	219.853
8.130	220.973
8.135	219.850
8.140	217.556
8.145	218.068
8.150	215.973
8.155	214.693
8.160	212.527
8.165	214.137
8.170	212.187
8.175	213.333
8.180	213.406
8.185	212.394
8.190	213.560
8.194	215.004
8.199	215.952
8.204	214.438
8.209	211.659
8.214	214.172
8.219	217.022
8.224	215.617
8.229	213.765
8.234	210.912
8.239	211.859
8.244	211.727
8.249	214.665
8.254	213.631
8.259	215.399
8.264	213.970
8.269	213.930
8.274	212.069
8.279	210.081
8.284	212.756
8.289	215.575
8.294	217.318
8.299	217.477
8.304	215.172
8.309	212.607
8.314	210.601
8.319	213.215
8.324	215.463
8.329	215.800
8.334	217.169
8.339	218.141
8.344	220.622
8.349	221.644
8.354	221.175
8.359	218.178
8.364	217.248
8.369	216.449
8.374	215.976
8.379	213.897
8.384	216.004
8.389	215.543
8.394	218.024
8.399	214.937
8.404	214.503
8.409	214.086
8.414	214.098
8.419	213.674
8.424	213.952
8.429	215.862
8.434	218.095
8.439	220.533
8.444	218.363
8.449	218.054
8.454	218.149
8.459	217.639
8.464	219.938
8.469	218.637
8.474	216.836
8.479	214.794
8.484	213.069
8.489	210.234
8.494	211.394
8.499	212.361
8.504	214.246
8.509	211.180
8.514	209.693
8.519	207.658
8.524	208.740
8.529	206.900
8.534	204.743
8.539	206.712
8.544	206.908
8.549	209.284
8.554	206.352
8.559	203.737
8.564	203.148
8.569	202.703
8.574	202.348
8.579	200.881
8.584	203.144
8.589	205.374
8.594	208.321
8.599	210.952
8.604	211.805
8.609	210.859
8.614	210.913
8.619	208.978
8.624	206.799
8.629	203.960
8.634	200.961
8.639	201.975
8.644	200.357
8.649	202.014
8.654	199.460
8.659	200.349
8.664	201.558
8.669	200.765
8.674	200.161
8.679	202.187
8.684	202.859
8.689	204.398
8.694	205.900
8.699	202.903
8.704	199.840
8.709	199.063
8.714	201.909
8.719	199.704
8.724	197.116
8.729	200.239
8.734	197.810
8.739	198.723
8.744	197.055
8.749	195.781
8.754	197.355
8.759	194.560
8.764	194.476
8.769	192.866
8.774	195.600
8.779	194.215
8.784	195.229
8.789	195.486
8.794	192.546
8.799	195.409
8.804	193.671
8.809	190.750
8.814	190.045
8.819	190.060
8.824	187.324
8.829	188.109
8.834	187.073
8.839	185.256
8.844	186.248
8.849	186.033
8.854	183.020
8.859	180.598
8.864	178.512
8.869	175.672
8.874	173.516
8.879	171.365
8.884	170.224
8.889	168.307
8.894	169.007
8.899	171.685
8.904	172.513
8.909	173.503
8.914	172.310
8.919	172.213
8.924	171.580
8.929	172.591
8.934	174.406
8.939	176.289
8.944	173.908
8.949	171.538
8.954	171.486
8.959	170.566
8.964	168.399
8.969	170.615
8.974	169.438
8.979	170.831
8.984	172.768
8.989	175.883
8.994	173.900
8.999	174.777
9.004	175.231
9.009	173.226
9.014	170.697
9.019	171.480
9.024	168.675
9.029	170.096
9.034	168.213
9.039	167.892
9.044	168.153
9.049	166.076
9.054	163.151
9.059	160.932
9.064	160.834
9.069	160.911
9.074	160.169
9.079	159.557
9.084	161.557
9.089	164.600
9.094	165.043
9.099	165.628
9.104	165.646
9.109	164.907
9.114	163.375
9.119	160.883
9.124	159.816
9.129	158.335
9.134	158.198
9.139	155.366
9.144	153.959
9.149	150.919
9.154	152.233
9.159	151.935
9.164	154.624
9.169	153.675
9.174	153.949
9.179	156.816
9.184	159.210
9.189	156.382
9.194	155.540
9.199	156.226
9.204	154.910
9.209	153.672
9.214	151.488
9.219	150.468
9.224	151.839
9.229	154.116
9.234	155.510
9.239	156.220
9.244	154.651
9.249	151.825
9.254	152.201
9.259	149.833
9.264	147.371
9.269	145.989
9.274	147.371
9.279	144.546
9.284	141.503
9.289	139.041
9.294	137.172
9.299	137.501
9.304	139.561
9.309	139.901
9.314	141.217
9.319	141.849
9.324	139.985
9.329	137.560
9.334	136.450
9.339	133.906
9.344	134.925
9.349	137.965
9.354	135.622
9.359	137.168
9.364	136.142
9.369	137.783
9.374	135.350
9.379	137.069
9.384	136.158
9.389	134.446
9.394	133.754
9.399	132.851
9.404	130.930
9.409	133.517
9.414	133.703
9.419	133.406
9.424	132.140
9.429	131.679
9.434	130.096
9.439	130.038
9.444	128.139
9.449	125.190
9.454	127.890
9.459	130.654
9.464	131.165
9.469	130.713
9.474	127.576
9.479	126.796
9.484	126.217
9.489	127.275
9.494	128.892
9.499	128.020
9.504	129.884
9.509	131.588
9.514	131.637
9.519	131.815
9.524	133.540
9.529	134.983
9.534	132.174
9.539	132.377
9.544	131.483
9.549	129.494
9.554	128.503
9.559	128.151
9.564	129.230
9.569	126.753
9.574	126.303
9.579	125.840
9.584	125.746
9.589	124.745
9.594	123.105
9.599	124.446
9.604	122.188
9.609	123.145
9.614	120.577
9.619	118.564
9.624	121.092
9.629	122.700
9.634	122.092
9.639	122.770
9.644	120.673
9.649	118.406
9.654	119.588
9.659	116.686
9.664	114.099
9.669	112.953
9.674	114.660
9.679	116.145
9.684	115.481
9.689	116.686
9.694	114.954
9.699	117.769
9.704	118.454
9.709	120.796
9.714	119.826
9.719	118.681
9.724	120.965
9.729	119.012
9.734	120.867
9.739	117.768
9.744	118.730
9.749	119.406
9.754	120.776
9.759	117.671
9.764	114.948
9.769	116.082
9.774	118.384
9.779	120.657
9.784	123.047
9.789	124.775
9.794	122.658
9.799	122.175
9.804	122.180
9.809	119.116
9.814	118.942
9.819	120.896
9.824	117.932
9.829	116.701
9.834	116.005
9.839	115.037
9.844	114.854
9.849	115.731
9.854	114.745
9.859	112.211
9.864	112.835
9.869	112.624
9.874	112.086
9.879	114.215
9.884	113.030
9.889	111.437
9.894	108.416
9.899	111.511
9.904	110.467
9.909	110.869
9.914	112.634
9.919	111.108
9.924	110.698
9.929	108.470
9.934	109.232
9.939	110.068
9.944	109.367
9.949	109.506
9.954	108.671
9.959	106.341
9.964	105.452
9.969	105.855
9.974	106.855
9.979	103.998
9.984	104.357
9.989	106.835
9.994	106.241
[truncated: 1 more rows]
