# Supplementary material for: Chemometric Analysis of a Ternary Mixture of Caffeine, Quinic Acid, and Nicotinic Acid by Terahertz Spectroscopy
Source: ACS Omega. 2022 Sep 27;7(40):35783–91. doi: 10.1021/acsomega.2c03808 (PMC9558605; doi:10.1021/acsomega.2c03808)
Supplement: Supplementary file 2 — ao2c03808_si_002.zip [file ao2c03808_si_002.zip › data_and_codes/extended_data/id0-48_run001/fdp-4-0.csv]

0.000	-0.000
0.005	0.367
0.010	0.272
0.015	-0.495
0.020	-0.208
0.025	0.415
0.030	0.304
0.035	-0.359
0.040	0.012
0.045	0.947
0.050	3.253
0.055	1.787
0.060	1.065
0.065	3.591
0.070	3.744
0.075	5.576
0.080	4.923
0.085	7.932
0.090	8.257
0.095	9.409
0.100	10.267
0.105	11.329
0.110	10.661
0.115	10.805
0.120	11.458
0.125	12.236
0.130	13.453
0.135	13.730
0.140	13.252
0.145	13.191
0.150	13.142
0.155	13.207
0.160	13.182
0.165	13.452
0.170	13.847
0.175	14.140
0.180	14.241
0.185	14.532
0.190	14.857
0.195	14.903
0.200	15.091
0.205	15.346
0.210	15.457
0.215	15.633
0.220	15.844
0.225	16.275
0.230	16.372
0.235	16.321
0.240	16.478
0.245	16.819
0.250	16.873
0.255	17.140
0.260	17.373
0.265	17.608
0.270	17.864
0.275	17.805
0.280	17.999
0.285	18.241
0.290	18.407
0.295	18.545
0.300	18.917
0.305	18.973
0.310	19.043
0.315	19.217
0.320	19.452
0.325	19.698
0.330	19.810
0.335	19.949
0.340	20.132
0.345	20.374
0.350	20.447
0.355	20.675
0.360	20.857
0.365	21.020
0.370	21.128
0.375	21.300
0.380	21.446
0.385	21.656
0.390	21.852
0.395	22.035
0.400	22.234
0.405	22.350
0.410	22.487
0.415	22.654
0.420	22.888
0.425	23.015
0.430	23.198
0.435	23.424
0.440	23.566
0.445	23.613
0.450	23.807
0.455	24.027
0.460	24.165
0.465	24.335
0.470	24.453
0.475	24.661
0.480	24.853
0.485	24.990
0.490	25.138
0.495	25.366
0.500	25.532
0.505	25.658
0.510	25.845
0.515	26.088
0.520	26.288
0.525	26.410
0.530	26.609
0.535	26.822
0.540	27.076
0.545	27.318
0.550	27.692
0.555	26.916
0.560	27.033
0.565	27.316
0.570	27.591
0.575	27.811
0.580	27.985
0.585	28.144
0.590	28.365
0.595	28.563
0.600	28.743
0.605	28.918
0.610	29.087
0.615	29.286
0.620	29.412
0.625	29.577
0.630	29.783
0.635	29.989
0.640	30.115
0.645	30.295
0.650	30.500
0.655	30.642
0.660	30.819
0.665	30.982
0.670	31.148
0.675	31.309
0.680	31.464
0.685	31.614
0.690	31.812
0.695	31.942
0.700	32.108
0.705	32.316
0.710	32.466
0.715	32.632
0.720	32.827
0.725	33.009
0.730	33.201
0.735	33.390
0.740	33.624
0.745	33.972
0.750	33.527
0.755	33.584
0.760	33.888
0.765	34.097
0.770	34.274
0.775	34.472
0.780	34.661
0.785	34.837
0.790	34.979
0.795	35.136
0.800	35.347
0.805	35.483
0.810	35.622
0.815	35.808
0.820	35.975
0.825	36.118
0.830	36.280
0.835	36.436
0.840	36.623
0.845	36.797
0.850	36.917
0.855	37.101
0.860	37.303
0.865	37.440
0.870	37.615
0.875	37.797
0.880	37.970
0.885	38.126
0.890	38.293
0.895	38.473
0.900	38.655
0.905	38.781
0.910	38.969
0.915	39.135
0.920	39.272
0.925	39.422
0.930	39.616
0.935	39.794
0.940	39.935
0.945	40.093
0.950	40.272
0.955	40.477
0.960	40.624
0.965	40.832
0.970	41.025
0.975	41.223
0.980	41.485
0.985	41.442
0.990	41.379
0.995	41.623
1.000	41.818
1.005	42.028
1.010	42.265
1.015	42.404
1.020	42.580
1.025	42.810
1.030	42.974
1.035	43.124
1.040	43.326
1.045	43.513
1.050	43.698
1.055	43.902
1.060	44.111
1.065	44.361
1.070	44.599
1.075	44.873
1.080	45.248
1.085	45.751
1.090	46.551
1.095	46.666
1.100	43.778
1.105	44.727
1.110	45.113
1.115	44.674
1.120	45.138
1.125	45.547
1.130	45.894
1.135	46.243
1.140	46.603
1.145	47.074
1.150	47.436
1.155	47.981
1.160	47.652
1.165	44.793
1.170	45.726
1.175	46.316
1.180	46.753
1.185	47.077
1.190	47.419
1.195	47.787
1.200	48.204
1.205	48.295
1.210	47.605
1.215	48.043
1.220	48.499
1.225	48.855
1.230	48.116
1.235	48.484
1.240	48.764
1.245	49.015
1.250	49.315
1.255	49.458
1.260	49.663
1.265	49.907
1.270	50.078
1.275	50.222
1.280	50.417
1.285	50.594
1.290	50.794
1.295	50.948
1.300	51.094
1.305	51.345
1.310	51.530
1.315	51.717
1.320	51.843
1.325	52.008
1.330	52.174
1.335	52.361
1.340	52.575
1.345	52.783
1.350	52.950
1.355	53.103
1.360	53.358
1.365	53.535
1.370	53.702
1.375	53.928
1.380	54.168
1.385	54.350
1.390	54.624
1.395	54.948
1.400	55.404
1.405	56.109
1.410	57.205
1.415	59.946
1.420	60.566
1.425	60.978
1.430	61.316
1.435	61.604
1.440	61.798
1.445	62.022
1.450	62.243
1.455	62.456
1.460	62.659
1.465	62.837
1.470	63.055
1.475	63.250
1.480	63.401
1.485	63.598
1.490	63.802
1.495	63.962
1.500	64.129
1.505	64.331
1.510	64.502
1.515	64.681
1.520	64.861
1.525	65.049
1.530	65.270
1.535	65.440
1.540	65.621
1.545	65.832
1.550	66.014
1.555	66.204
1.560	66.438
1.565	66.659
1.570	66.860
1.575	67.090
1.580	67.338
1.585	67.616
1.590	67.921
1.595	68.391
1.600	68.686
1.605	67.465
1.610	67.919
1.615	68.349
1.620	68.734
1.625	69.057
1.630	69.426
1.635	69.828
1.640	70.306
1.645	70.879
1.650	71.753
1.655	72.903
1.660	73.454
1.665	73.784
1.670	74.303
1.675	72.026
1.680	73.709
1.685	74.757
1.690	75.586
1.695	76.308
1.700	77.086
1.705	78.188
1.710	79.564
1.715	81.108
1.720	77.986
1.725	80.551
1.730	81.584
1.735	82.249
1.740	82.772
1.745	83.212
1.750	83.607
1.755	84.034
1.760	84.335
1.765	84.030
1.770	84.376
1.775	84.719
1.780	85.065
1.785	85.453
1.790	86.024
1.795	86.022
1.800	84.771
1.805	85.263
1.810	85.667
1.815	85.979
1.820	86.252
1.825	86.527
1.830	86.769
1.835	87.007
1.840	87.275
1.845	87.555
1.850	87.863
1.855	88.258
1.860	88.967
1.865	89.166
1.870	92.300
1.875	93.326
1.880	93.952
1.885	94.355
1.890	94.710
1.895	95.035
1.900	95.356
1.905	95.707
1.910	96.184
1.915	96.737
1.920	94.878
1.925	94.947
1.930	95.487
1.935	95.897
1.940	96.207
1.945	96.465
1.950	96.713
1.955	96.934
1.960	97.135
1.965	97.344
1.970	97.543
1.975	97.751
1.980	97.951
1.985	98.143
1.990	98.353
1.995	98.556
2.000	98.756
2.005	98.978
2.010	99.237
2.015	99.405
2.020	99.527
2.025	99.803
2.030	100.130
2.035	100.660
2.040	100.670
2.045	99.586
2.050	100.045
2.055	100.418
2.060	100.742
2.065	101.080
2.070	101.589
2.075	101.064
2.080	100.979
2.085	101.335
2.090	101.639
2.095	101.909
2.100	102.162
2.105	102.404
2.110	102.644
2.115	102.904
2.120	103.166
2.125	103.419
2.130	103.702
2.135	104.008
2.140	104.350
2.145	104.731
2.150	105.222
2.155	106.074
2.160	106.994
2.165	105.877
2.170	108.871
2.175	110.059
2.180	110.918
2.185	111.750
2.190	112.885
2.195	112.838
2.200	115.497
2.205	116.980
2.210	118.050
2.215	119.257
2.220	119.118
2.225	121.664
2.230	123.364
2.235	124.229
2.240	124.927
2.245	125.448
2.250	126.074
2.255	127.050
2.260	127.928
2.265	125.717
2.270	123.050
2.275	124.357
2.280	125.132
2.285	125.681
2.290	126.128
2.295	126.487
2.300	126.827
2.305	127.150
2.310	127.448
2.315	127.838
2.320	127.931
2.325	128.209
2.330	128.553
2.335	128.945
2.340	129.601
2.345	129.439
2.350	128.539
2.355	129.176
2.360	129.923
2.365	130.549
2.370	129.184
2.375	129.892
2.380	130.743
2.385	131.922
2.390	133.299
2.395	131.947
2.400	134.358
2.405	135.310
2.410	135.964
2.415	136.465
2.420	136.877
2.425	137.384
2.430	137.483
2.435	137.769
2.440	138.211
2.445	138.699
2.450	139.078
2.455	140.064
2.460	140.853
2.465	139.176
2.470	136.126
2.475	137.302
2.480	138.007
2.485	138.518
2.490	138.910
2.495	139.264
2.500	139.561
2.505	139.837
2.510	140.108
2.515	140.353
2.520	140.594
2.525	140.852
2.530	141.095
2.535	141.334
2.540	141.582
2.545	141.841
2.550	142.078
2.555	142.351
2.560	142.616
2.565	143.002
2.570	143.069
2.575	143.327
2.580	143.649
2.585	143.992
2.590	144.341
2.595	144.724
2.600	145.153
2.605	145.631
2.610	146.203
2.615	146.925
2.620	147.869
2.625	149.285
2.630	150.180
2.635	150.103
2.640	149.975
2.645	150.964
2.650	149.695
2.655	152.059
2.660	154.298
2.665	154.821
2.670	155.030
2.675	156.011
2.680	157.027
2.685	157.876
2.690	156.238
2.695	156.960
2.700	157.569
2.705	158.074
2.710	158.539
2.715	158.941
2.720	159.337
2.725	159.752
2.730	160.145
2.735	160.580
2.740	161.052
2.745	161.531
2.750	162.131
2.755	162.961
2.760	164.267
2.765	165.912
2.770	167.019
2.775	166.990
2.780	163.958
2.785	161.008
2.790	162.969
2.795	164.360
2.800	165.305
2.805	166.055
2.810	166.652
2.815	167.143
2.820	167.600
2.825	168.023
2.830	168.380
2.835	168.745
2.840	169.109
2.845	169.462
2.850	169.787
2.855	170.153
2.860	170.535
2.865	170.966
2.870	171.525
2.875	172.528
2.880	173.181
2.885	171.775
2.890	168.701
2.895	169.952
2.900	170.711
2.905	171.281
2.910	171.794
2.915	172.193
2.920	172.635
2.925	173.085
2.930	173.518
2.935	173.941
2.940	174.426
2.945	174.990
2.950	175.706
2.955	176.695
2.960	178.076
2.965	179.327
2.970	180.390
2.975	180.652
2.980	183.444
2.985	185.757
2.990	187.281
2.995	188.943
3.000	190.787
3.005	192.303
3.010	192.610
3.015	193.788
3.020	194.937
3.025	192.490
3.030	194.717
3.035	196.652
3.040	198.285
3.045	199.233
3.050	196.145
3.055	197.551
3.060	198.449
3.065	199.196
3.070	199.705
3.075	200.257
3.080	200.688
3.085	201.156
3.090	201.546
3.095	201.911
3.100	202.330
3.105	202.798
3.110	203.253
3.115	203.885
3.120	204.744
3.125	205.617
3.130	206.186
3.135	206.477
3.140	203.866
3.145	206.574
3.150	208.423
3.155	209.972
3.160	211.575
3.165	212.578
3.170	209.547
3.175	206.957
3.180	208.764
3.185	208.401
3.190	208.934
3.195	209.667
3.200	210.424
3.205	210.949
3.210	211.755
3.215	211.148
3.220	211.622
3.225	212.643
3.230	213.109
3.235	215.157
3.240	217.524
3.245	218.154
3.250	218.704
3.255	219.051
3.260	219.370
3.265	219.715
3.270	220.094
3.275	220.350
3.280	220.632
3.285	220.853
3.290	221.152
3.295	221.446
3.300	221.702
3.305	222.029
3.310	222.398
3.315	222.841
3.320	223.499
3.325	224.443
3.330	224.895
3.335	227.333
3.340	224.529
3.345	226.272
3.350	227.390
3.355	228.016
3.360	228.409
3.365	228.843
3.370	229.276
3.375	229.528
3.380	229.844
3.385	230.177
3.390	230.432
3.395	230.635
3.400	230.821
3.405	231.096
3.410	231.331
3.415	231.484
3.420	231.755
3.425	231.926
3.430	232.211
3.435	232.455
3.440	232.574
3.445	232.819
3.450	233.077
3.455	233.334
3.460	233.621
3.465	233.889
3.470	234.090
3.475	234.248
3.480	234.584
3.485	234.802
3.490	235.076
3.495	235.784
3.500	235.395
3.505	235.305
3.510	235.745
3.515	235.734
3.520	236.159
3.525	236.525
3.530	236.986
3.535	237.727
3.540	238.411
3.545	235.526
3.550	236.494
3.555	237.010
3.560	237.534
3.565	238.025
3.570	238.514
3.575	238.953
3.580	239.408
3.585	240.079
3.590	240.975
3.595	242.190
3.600	243.646
3.605	240.518
3.610	237.702
3.615	238.912
3.620	238.502
3.625	239.614
3.630	240.532
3.635	241.520
3.640	243.442
3.645	244.715
3.650	242.397
3.655	241.796
3.660	240.068
3.665	242.231
3.670	245.316
3.675	247.424
3.680	249.090
3.685	249.861
3.690	251.170
3.695	250.488
3.700	250.987
3.705	251.786
3.710	252.355
3.715	252.912
3.720	253.524
3.725	253.675
3.730	254.146
3.735	254.531
3.740	254.609
3.745	255.071
3.750	255.572
3.755	255.953
3.760	256.464
3.765	256.985
3.770	257.372
3.775	257.856
3.780	258.628
3.785	259.373
3.790	260.594
3.795	262.094
3.800	262.482
3.805	260.154
3.810	260.079
3.815	257.687
3.820	255.308
3.825	257.636
3.830	259.044
3.835	260.261
3.840	261.141
3.845	262.081
3.850	262.733
3.855	263.734
3.860	263.271
3.865	263.455
3.870	264.114
3.875	264.528
3.880	264.933
3.885	265.507
3.890	265.827
3.895	266.132
3.900	266.523
3.905	266.888
3.910	267.199
3.915	267.784
3.920	267.981
3.925	268.723
3.930	268.996
3.935	268.926
3.940	269.427
3.945	270.692
3.950	271.544
3.955	271.243
3.960	268.750
3.965	271.139
3.970	272.985
3.975	272.596
3.980	272.256
3.985	272.247
3.990	275.313
3.995	277.652
4.000	274.656
4.005	277.318
4.010	279.484
4.015	280.552
4.020	281.363
4.025	280.978
4.030	282.174
4.035	282.238
4.040	282.860
4.045	282.650
4.050	283.403
4.055	283.624
4.060	283.837
4.065	284.500
4.070	284.770
4.075	284.878
4.080	285.344
4.085	285.207
4.090	285.679
4.095	285.938
4.100	286.349
4.105	286.802
4.110	287.071
4.115	287.411
4.120	287.817
4.125	288.170
4.130	288.828
4.135	289.326
4.140	289.751
4.145	290.302
4.150	291.343
4.155	292.476
4.160	291.186
4.165	290.846
4.170	288.400
4.175	286.128
4.180	284.368
4.185	281.866
4.190	281.146
4.195	279.917
4.200	277.419
4.205	278.883
4.210	281.922
4.215	282.227
4.220	282.385
4.225	282.696
4.230	280.025
4.235	280.843
4.240	282.517
4.245	283.479
4.250	281.427
4.255	282.411
4.260	282.885
4.265	283.403
4.270	283.874
4.275	284.119
4.280	284.500
4.285	284.998
4.290	285.315
4.295	285.849
4.300	285.931
4.305	286.061
4.310	286.382
4.315	286.892
4.320	287.418
4.325	287.201
4.330	287.684
4.335	287.825
4.340	288.254
4.345	288.659
4.350	288.678
4.355	288.696
4.360	288.920
4.365	289.853
4.370	289.887
4.375	290.217
4.380	290.540
4.385	290.833
4.390	291.028
4.395	291.257
4.400	291.654
4.405	292.439
4.410	292.024
4.415	292.774
4.420	293.820
4.425	293.699
4.430	293.992
4.435	295.033
4.440	294.917
4.445	295.687
4.450	296.064
4.455	297.006
4.460	299.075
4.465	300.128
4.470	298.032
4.475	299.795
4.480	297.197
4.485	294.398
4.490	297.158
4.495	299.550
4.500	301.745
4.505	303.931
4.510	304.521
4.515	306.386
4.520	309.167
4.525	306.152
4.530	306.886
4.535	304.075
4.540	301.931
4.545	302.715
4.550	301.192
4.555	301.584
4.560	304.357
4.565	304.313
4.570	306.138
4.575	306.330
4.580	307.139
4.585	307.817
4.590	310.204
4.595	312.391
4.600	309.349
4.605	311.068
4.610	312.185
4.615	314.533
4.620	315.525
4.625	318.132
4.630	318.598
4.635	320.541
4.640	320.564
4.645	320.996
4.650	321.658
4.655	322.666
4.660	322.555
4.665	322.976
4.670	323.475
4.675	324.381
4.680	323.193
4.685	324.752
4.690	326.649
4.695	326.539
4.700	324.337
4.705	326.779
4.710	328.251
4.715	327.758
4.720	328.772
4.725	329.893
4.730	331.743
4.735	330.132
4.740	331.722
4.745	331.429
4.750	328.937
4.755	329.040
4.760	330.173
4.765	330.513
4.770	330.808
4.775	331.586
4.780	332.043
4.785	332.902
4.790	333.206
4.795	332.787
4.800	334.109
4.805	332.288
4.810	334.027
4.815	333.363
4.820	335.689
4.825	335.131
4.830	335.728
4.835	337.330
4.840	335.528
4.845	336.634
4.850	336.709
4.855	338.956
4.860	337.195
4.865	339.088
4.870	338.154
4.875	337.549
4.880	337.733
4.885	337.763
4.890	339.290
4.895	339.069
4.900	339.809
4.905	338.959
4.910	339.943
4.915	341.012
4.920	339.850
4.925	339.501
4.930	340.354
4.935	339.423
4.940	341.203
4.945	340.890
4.950	342.642
4.955	341.418
4.960	342.204
4.965	342.509
4.970	342.325
4.975	343.134
4.980	343.066
4.985	344.334
4.990	343.552
4.995	345.463
5.000	345.317
5.005	348.003
5.010	349.491
5.015	349.113
5.020	349.548
5.025	348.110
5.030	350.620
5.035	351.833
5.040	352.340
5.045	350.547
5.050	351.492
5.055	353.887
5.060	353.435
5.065	353.899
5.070	355.574
5.075	355.838
5.080	355.978
5.085	356.014
5.090	357.918
5.095	357.949
5.100	357.976
5.105	360.614
5.110	362.588
5.115	364.435
5.120	362.135
5.125	363.582
5.130	360.691
5.135	360.377
5.140	361.753
5.145	363.994
5.150	363.537
5.155	365.368
5.160	366.094
5.165	366.403
5.170	366.845
5.175	368.735
5.180	367.638
5.185	368.184
5.190	370.079
5.195	370.452
5.200	370.537
5.205	372.027
5.210	374.993
5.215	372.746
5.220	374.694
5.225	375.146
5.230	376.363
5.235	376.740
5.240	376.718
5.245	378.267
5.250	378.075
5.255	379.848
5.260	379.684
5.265	380.341
5.270	381.787
5.275	380.780
5.280	378.583
5.285	376.848
5.290	373.737
5.295	373.976
5.300	372.555
5.305	372.163
5.310	373.489
5.315	374.911
5.320	376.400
5.325	375.755
5.330	374.122
5.335	373.335
5.340	370.545
5.345	370.401
5.350	372.634
5.355	374.544
5.360	373.793
5.365	374.825
5.370	375.698
5.375	376.576
5.380	376.475
5.385	376.810
5.390	377.373
5.395	377.086
5.400	377.477
5.405	378.025
5.410	378.215
5.415	379.289
5.420	379.250
5.425	380.237
5.430	380.661
5.435	383.414
5.440	382.674
5.445	379.628
5.450	381.845
5.455	381.644
5.460	378.945
5.465	378.927
5.470	379.948
5.475	380.532
5.480	379.859
5.485	381.668
5.490	381.063
5.495	382.561
5.500	382.786
5.505	382.099
5.510	381.631
5.515	383.278
5.520	383.843
5.525	383.898
5.530	383.498
5.535	383.378
5.540	383.326
5.545	384.931
5.550	386.067
5.555	385.540
5.560	386.703
5.565	385.744
5.570	386.311
5.575	386.579
5.580	387.082
5.585	387.278
5.590	387.016
5.595	388.659
5.600	388.836
5.605	388.068
5.610	389.446
5.615	388.148
5.620	390.327
5.625	392.938
5.630	394.584
5.635	395.894
5.640	398.824
5.645	397.582
5.650	399.425
5.655	396.754
5.660	394.570
5.665	393.860
5.670	392.315
5.675	392.201
5.680	393.995
5.685	396.567
5.690	396.220
5.695	394.679
5.700	392.558
5.705	390.678
5.710	390.465
5.715	391.493
5.720	393.763
5.725	394.345
5.730	397.356
5.735	396.042
5.740	396.712
5.745	394.628
5.750	395.445
5.755	393.889
5.760	395.110
5.765	394.670
5.770	392.362
5.775	392.106
5.780	389.880
5.785	389.779
5.790	392.390
5.795	392.119
5.800	393.360
5.805	390.533
5.810	393.327
5.815	394.084
5.820	392.183
5.825	392.970
5.830	395.047
5.835	392.072
5.840	389.193
5.845	389.925
5.850	391.333
5.855	389.343
5.860	392.480
5.865	390.628
5.870	392.461
5.875	389.877
5.880	390.135
5.885	388.890
5.890	391.720
5.895	389.635
5.900	387.582
5.905	390.713
5.910	391.777
5.915	389.634
5.920	391.846
5.925	389.558
5.930	388.446
5.935	388.340
5.940	388.345
5.945	386.040
5.950	386.676
5.955	385.065
5.960	388.023
5.965	387.802
5.970	388.652
5.975	387.711
5.980	387.886
5.985	388.341
5.990	390.207
5.995	389.715
6.000	390.289
6.005	392.363
6.010	392.884
6.015	391.330
6.020	388.763
6.025	386.715
6.030	388.498
6.035	388.734
6.040	389.770
6.045	390.454
6.050	390.369
6.055	390.704
6.060	389.684
6.065	392.256
6.070	389.937
6.075	389.535
6.080	389.195
6.085	389.402
6.090	387.238
6.095	387.870
6.100	387.273
6.105	386.375
6.110	387.018
6.115	388.361
6.120	390.505
6.125	392.652
6.130	390.252
6.135	389.731
6.140	387.227
6.145	386.517
6.150	389.004
6.155	387.332
6.160	389.065
6.165	386.782
6.170	388.734
6.175	391.512
6.180	389.258
6.185	391.720
6.190	391.466
6.195	392.972
6.200	391.261
6.205	393.459
6.210	390.670
6.215	392.731
6.220	393.181
6.225	391.023
6.230	392.416
6.235	390.336
6.240	391.729
6.245	394.448
6.250	396.589
6.255	396.714
6.260	397.364
6.265	397.445
6.270	399.832
6.275	397.393
6.280	395.390
6.285	397.851
6.290	395.721
6.295	392.940
6.300	396.081
6.305	394.508
6.310	395.463
6.315	393.400
6.320	393.473
6.325	394.432
6.330	397.288
6.335	399.887
6.340	399.667
6.345	399.533
6.350	397.059
6.355	398.849
6.360	396.573
6.365	397.215
6.370	395.827
6.375	397.265
6.380	398.079
6.385	398.053
6.390	398.860
6.395	397.710
6.400	398.338
6.405	396.645
6.410	394.708
6.415	393.862
6.420	391.727
6.425	392.106
6.430	394.411
6.435	391.408
6.440	391.112
6.445	393.942
6.450	393.877
6.455	395.004
6.460	391.895
6.465	391.599
6.470	392.154
6.475	395.273
6.480	393.223
6.485	390.563
6.490	392.217
6.495	392.581
6.500	392.426
6.505	392.106
6.510	389.632
6.515	388.180
6.520	390.796
6.525	393.129
6.530	393.659
6.535	392.493
6.540	389.441
6.545	387.607
6.550	387.012
6.555	389.472
6.560	390.260
6.565	392.987
6.570	392.621
6.575	391.713
6.580	391.534
6.585	392.906
6.590	390.061
6.595	390.369
6.600	388.748
6.605	388.488
6.610	387.988
6.615	390.335
6.620	389.518
6.625	390.014
6.630	390.917
6.635	393.925
6.640	394.952
6.645	393.926
6.650	392.953
6.655	392.969
6.660	392.353
6.665	394.977
6.670	395.965
6.675	396.736
6.680	397.611
6.685	398.053
6.690	398.686
6.695	400.097
6.700	403.191
6.705	405.544
6.710	407.547
6.715	410.549
6.720	411.125
6.725	409.003
6.730	407.791
6.735	405.404
6.740	408.310
6.745	407.773
6.750	407.424
6.755	408.359
6.760	411.434
6.765	409.574
6.770	410.173
6.775	408.140
6.780	411.114
6.785	409.173
6.790	406.641
6.795	407.443
6.800	408.076
6.805	405.321
6.810	406.095
6.815	404.462
6.820	403.419
6.825	402.886
6.830	402.836
6.835	405.325
6.840	405.398
6.845	405.211
6.850	406.649
6.855	407.132
6.860	409.649
6.865	408.547
6.870	410.361
6.875	408.979
6.880	407.580
6.885	407.415
6.890	408.148
6.895	410.449
6.900	409.902
6.905	410.758
6.910	412.467
6.915	415.587
6.920	412.798
6.925	410.541
6.930	411.563
6.935	411.632
6.940	411.056
6.945	408.062
6.950	405.645
6.955	403.925
6.960	401.812
6.965	399.791
6.970	400.807
6.975	403.410
6.980	400.773
6.985	401.534
6.990	400.431
6.995	402.670
7.000	404.790
7.005	402.775
7.010	401.036
7.015	400.723
7.020	398.172
7.025	400.490
7.030	402.509
7.035	405.244
7.040	406.878
7.045	409.071
7.050	410.482
7.055	411.490
7.060	413.108
7.065	415.358
7.070	413.010
7.075	412.388
7.080	414.472
7.085	412.416
7.090	410.213
7.095	410.860
7.100	407.876
7.105	406.700
7.110	405.786
7.115	406.691
7.120	409.320
7.125	408.832
7.130	408.425
7.135	407.316
7.140	409.001
7.145	406.842
7.150	408.513
7.155	411.309
7.160	412.650
7.165	411.081
7.170	413.093
7.175	411.141
7.180	413.879
7.185	413.964
7.190	412.784
7.195	412.240
7.200	410.655
7.205	410.223
7.210	408.766
7.215	409.133
7.220	411.923
7.225	411.700
7.230	413.334
7.235	416.313
7.240	419.040
7.245	416.455
7.250	419.331
7.255	420.121
7.260	420.706
7.265	419.160
7.270	422.139
7.275	420.178
7.280	417.745
7.285	416.072
7.290	415.140
7.295	416.957
7.300	417.179
7.305	419.723
7.310	420.968
7.315	419.256
7.320	418.076
7.325	417.716
7.330	420.568
7.335	423.300
7.340	422.789
7.345	420.232
7.350	417.765
7.355	417.965
7.360	421.048
7.365	423.031
7.370	425.607
7.375	426.376
7.380	427.421
7.385	424.949
7.390	426.157
7.395	426.930
7.400	429.018
7.405	428.897
7.410	431.163
7.415	430.683
7.420	428.110
7.425	426.911
7.430	429.117
7.435	428.142
7.440	427.845
7.445	429.320
7.450	431.357
7.455	430.909
7.460	432.096
7.465	432.613
7.470	430.705
7.475	429.109
7.480	426.666
7.485	425.425
7.490	422.494
7.495	422.293
7.500	419.623
7.505	418.308
7.510	415.219
7.515	414.614
7.520	413.652
7.525	416.362
7.530	419.381
7.535	418.246
7.540	418.026
7.545	420.424
7.550	420.092
7.555	417.399
7.560	417.984
7.565	420.256
7.570	423.189
7.575	423.994
7.580	421.026
7.585	420.179
7.590	420.756
7.595	423.430
7.600	420.925
7.605	418.272
7.610	420.944
7.615	423.704
7.620	425.134
7.625	425.804
7.630	423.443
7.635	420.574
7.640	419.186
7.645	418.691
7.650	421.766
7.655	424.679
7.660	423.541
7.665	420.561
7.670	419.905
7.675	421.039
7.680	420.122
7.685	422.420
7.690	423.049
7.695	420.575
7.700	421.805
7.705	422.129
7.710	420.105
7.715	417.729
7.720	416.915
7.725	417.995
7.730	416.369
7.735	413.495
7.740	415.452
7.745	418.130
7.750	420.985
7.755	420.355
7.760	418.118
7.765	416.166
7.770	419.113
7.775	416.549
7.780	414.802
7.785	417.258
7.790	414.364
7.795	412.560
7.800	411.602
7.805	409.748
7.810	408.247
7.815	410.557
7.820	412.163
7.825	413.728
7.830	415.357
7.835	413.589
7.840	415.788
7.845	417.638
7.850	416.973
7.855	419.430
7.860	417.531
7.865	418.587
7.870	419.998
7.875	420.512
7.880	417.776
7.885	417.321
7.890	418.279
7.895	420.334
7.900	421.814
7.905	423.513
7.910	425.891
7.915	427.525
7.920	425.876
7.925	425.600
7.930	427.744
7.935	428.948
7.940	426.544
7.945	425.295
7.950	425.965
7.955	428.312
7.960	425.804
7.965	426.676
7.970	426.095
7.975	423.980
7.980	425.615
7.985	423.701
7.990	421.782
7.995	424.720
8.000	422.281
8.005	425.332
8.010	427.214
8.015	428.916
8.020	427.558
8.025	425.865
8.030	427.601
8.035	429.991
8.040	426.880
8.045	425.516
8.050	423.553
8.055	421.407
8.060	421.326
8.065	423.926
8.070	423.792
8.075	425.065
8.080	427.273
8.085	430.201
8.090	430.791
8.095	429.911
8.100	430.367
8.105	431.259
8.110	428.916
8.115	426.724
8.120	424.757
8.125	426.671
8.130	427.190
8.135	430.211
8.140	432.253
8.145	431.915
8.150	434.685
8.155	436.958
8.160	435.644
8.165	436.362
8.170	434.901
8.175	436.364
8.180	436.919
8.185	439.841
8.190	440.754
8.194	440.930
8.199	441.568
8.204	438.451
8.209	440.556
8.214	442.096
8.219	439.061
8.224	437.562
8.229	434.571
8.234	433.501
8.239	435.122
8.244	438.111
8.249	439.878
8.254	442.870
8.259	441.909
8.264	441.368
8.269	440.394
8.274	439.089
8.279	437.804
8.284	436.274
8.289	438.294
8.294	438.027
8.299	440.184
8.304	439.887
8.309	441.097
8.314	438.738
8.319	440.187
8.324	440.490
8.329	438.588
8.334	440.172
8.339	440.138
8.344	439.240
8.349	438.013
8.354	438.839
8.359	440.737
8.364	439.853
8.369	440.348
8.374	442.461
8.379	443.397
8.384	442.398
8.389	443.782
8.394	444.956
8.399	444.815
8.404	447.693
8.409	446.357
8.414	446.038
8.419	447.646
8.424	449.648
8.429	448.785
8.434	447.896
8.439	444.971
8.444	447.992
8.449	448.658
8.454	449.991
8.459	448.561
8.464	450.344
8.469	453.457
8.474	451.163
8.479	448.847
8.484	451.879
8.489	450.057
8.494	450.109
8.499	453.118
8.504	454.118
8.509	452.670
8.514	451.944
8.519	454.905
8.524	453.219
8.529	452.195
8.534	454.241
8.539	452.228
8.544	453.209
8.549	453.703
8.554	452.177
8.559	451.779
8.564	453.597
8.569	451.298
8.574	452.499
8.579	452.107
8.584	451.656
8.589	449.698
8.594	450.195
8.599	449.818
8.604	448.764
8.609	449.731
8.614	449.612
8.619	450.692
8.624	452.376
8.629	455.026
8.634	455.239
8.639	454.625
8.644	456.065
8.649	454.957
8.654	451.999
8.659	452.667
8.664	450.868
8.669	450.314
8.674	450.119
8.679	450.136
8.684	447.468
8.689	446.313
8.694	448.584
8.699	445.726
8.704	447.846
8.709	448.968
8.714	449.799
8.719	450.016
8.724	449.490
8.729	452.191
8.734	455.226
8.739	455.307
8.744	452.462
8.749	454.250
8.754	452.483
8.759	453.301
8.764	455.984
8.769	456.561
8.774	458.994
8.779	456.369
8.784	459.416
8.789	459.011
8.794	458.717
8.799	456.679
8.804	454.128
8.809	451.885
8.814	453.964
8.819	452.981
8.824	454.280
8.829	453.613
8.834	451.916
8.839	449.566
8.844	450.576
8.849	450.879
8.854	447.981
8.859	450.449
8.864	452.458
8.869	454.385
8.874	453.782
8.879	454.651
8.884	457.710
8.889	459.956
8.894	459.802
8.899	459.046
8.904	461.755
8.909	460.145
8.914	463.015
8.919	465.095
8.924	463.872
8.929	464.091
8.934	466.692
8.939	468.883
8.944	468.057
8.949	466.712
8.954	464.580
8.959	462.642
8.964	459.756
8.969	462.694
8.974	461.125
8.979	462.912
8.984	463.613
8.989	466.312
8.994	467.448
8.999	467.182
9.004	469.466
9.009	468.547
9.014	467.994
9.019	467.435
9.024	468.435
9.029	471.410
9.034	471.780
9.039	471.226
9.044	469.654
9.049	469.356
9.054	471.772
9.059	473.420
9.064	473.692
9.069	470.788
9.074	467.733
9.079	467.473
9.084	469.326
9.089	470.942
9.094	472.545
9.099	470.202
9.104	467.729
9.109	468.959
9.114	467.061
9.119	465.856
9.124	464.103
9.129	463.136
9.134	465.516
9.139	463.175
9.144	464.148
9.149	463.956
9.154	466.951
9.159	464.769
9.164	463.193
9.169	464.916
9.174	464.057
9.179	461.242
9.184	462.094
9.189	460.655
9.194	462.398
9.199	459.962
9.204	459.793
9.209	462.543
9.214	461.625
9.219	464.168
9.224	463.704
9.229	460.900
9.234	459.876
9.239	458.167
9.244	460.898
9.249	458.118
9.254	455.786
9.259	458.650
9.264	461.146
9.269	461.345
9.274	463.699
9.279	462.232
9.284	460.627
9.289	461.661
9.294	458.831
9.299	460.656
9.304	463.728
9.309	466.767
9.314	467.439
9.319	469.181
9.324	470.140
9.329	472.809
9.334	470.767
9.339	467.951
9.344	469.557
9.349	471.638
9.354	474.223
9.359	476.936
9.364	479.405
9.369	481.138
9.374	484.251
9.379	484.125
9.384	482.006
9.389	482.861
9.394	481.906
9.399	482.478
9.404	481.792
9.409	479.576
9.414	477.192
9.419	479.277
9.424	477.159
9.429	478.673
9.434	476.249
9.439	479.373
9.444	477.492
9.449	477.325
9.454	475.241
9.459	474.363
9.464	475.260
9.469	472.409
9.474	474.057
9.479	476.043
9.484	478.200
9.489	475.969
9.494	476.912
9.499	475.536
9.504	472.648
9.509	473.524
9.514	472.678
9.519	473.950
9.524	472.403
9.529	472.297
9.534	469.678
9.539	466.981
9.544	465.056
9.549	467.514
9.554	466.967
9.559	465.017
9.564	467.470
9.569	469.612
9.574	469.388
9.579	468.642
9.584	470.901
9.589	472.521
9.594	474.669
9.599	477.278
9.604	479.420
9.609	480.114
9.614	477.609
9.619	476.912
9.624	475.928
9.629	472.838
9.634	474.289
9.639	474.094
9.644	475.026
9.649	472.033
9.654	471.975
9.659	469.283
9.664	470.819
9.669	471.174
9.674	471.032
9.679	469.303
9.684	468.438
9.689	466.340
9.694	466.260
9.699	469.250
9.704	468.534
9.709	470.343
9.714	473.202
9.719	473.809
9.724	474.443
9.729	472.718
9.734	475.036
9.739	478.158
9.744	478.894
9.749	478.899
9.754	476.011
9.759	473.714
9.764	473.053
9.769	472.400
9.774	473.590
9.779	474.118
9.784	476.276
9.789	478.887
9.794	482.018
9.799	484.028
9.804	484.964
9.809	486.527
9.814	485.827
9.819	484.137
9.824	487.110
9.829	484.474
9.834	483.190
9.839	482.099
9.844	481.010
9.849	483.028
9.854	483.849
9.859	484.845
9.864	482.935
9.869	481.580
9.874	484.658
9.879	482.018
9.884	480.593
9.889	482.624
9.894	482.330
9.899	481.118
9.904	479.447
9.909	479.663
9.914	481.351
9.919	479.148
9.924	478.797
9.929	478.312
9.934	476.145
9.939	475.689
9.944	473.544
9.949	476.293
9.954	474.993
9.959	477.752
9.964	480.807
9.969	482.304
9.974	485.051
9.979	483.965
9.984	483.584
9.989	485.299
9.994	482.720
[truncated: 1 more rows]
