# Supplementary material for: Chemometric Analysis of a Ternary Mixture of Caffeine, Quinic Acid, and Nicotinic Acid by Terahertz Spectroscopy
Source: ACS Omega. 2022 Sep 27;7(40):35783–91. doi: 10.1021/acsomega.2c03808 (PMC9558605; doi:10.1021/acsomega.2c03808)
Supplement: Supplementary file 2 — ao2c03808_si_002.zip [file ao2c03808_si_002.zip › data_and_codes/extended_data/id0-48_run001/fdp-4-1.csv]

0.000	-0.000
0.005	0.558
0.010	0.290
0.015	-0.674
0.020	0.821
0.025	0.639
0.030	0.418
0.035	-0.550
0.040	0.014
0.045	1.061
0.050	3.292
0.055	2.158
0.060	1.407
0.065	3.831
0.070	4.020
0.075	5.091
0.080	5.024
0.085	3.753
0.090	2.116
0.095	2.511
0.100	3.781
0.105	5.483
0.110	4.758
0.115	4.970
0.120	5.830
0.125	6.679
0.130	7.769
0.135	8.180
0.140	7.846
0.145	8.140
0.150	8.299
0.155	8.501
0.160	8.506
0.165	8.708
0.170	9.012
0.175	9.366
0.180	9.387
0.185	9.566
0.190	9.968
0.195	10.082
0.200	10.334
0.205	10.603
0.210	10.811
0.215	11.110
0.220	11.385
0.225	11.879
0.230	12.029
0.235	12.049
0.240	12.195
0.245	12.570
0.250	12.643
0.255	12.907
0.260	13.156
0.265	13.440
0.270	13.772
0.275	13.766
0.280	14.000
0.285	14.298
0.290	14.522
0.295	14.713
0.300	15.120
0.305	15.196
0.310	15.284
0.315	15.492
0.320	15.766
0.325	16.045
0.330	16.178
0.335	16.352
0.340	16.593
0.345	16.905
0.350	17.028
0.355	17.303
0.360	17.538
0.365	17.767
0.370	17.925
0.375	18.130
0.380	18.321
0.385	18.572
0.390	18.803
0.395	19.024
0.400	19.263
0.405	19.411
0.410	19.575
0.415	19.771
0.420	20.043
0.425	20.209
0.430	20.425
0.435	20.687
0.440	20.877
0.445	20.976
0.450	21.210
0.455	21.477
0.460	21.664
0.465	21.884
0.470	22.048
0.475	22.306
0.480	22.546
0.485	22.726
0.490	22.917
0.495	23.186
0.500	23.392
0.505	23.554
0.510	23.777
0.515	24.056
0.520	24.294
0.525	24.445
0.530	24.675
0.535	24.928
0.540	25.216
0.545	25.492
0.550	25.903
0.555	25.165
0.560	25.325
0.565	25.649
0.570	25.970
0.575	26.237
0.580	26.456
0.585	26.662
0.590	26.935
0.595	27.184
0.600	27.406
0.605	27.624
0.610	27.838
0.615	28.079
0.620	28.241
0.625	28.441
0.630	28.680
0.635	28.922
0.640	29.079
0.645	29.286
0.650	29.528
0.655	29.700
0.660	29.909
0.665	30.108
0.670	30.318
0.675	30.517
0.680	30.715
0.685	30.909
0.690	31.158
0.695	31.334
0.700	31.542
0.705	31.799
0.710	31.996
0.715	32.208
0.720	32.442
0.725	32.670
0.730	32.903
0.735	33.133
0.740	33.400
0.745	33.785
0.750	33.375
0.755	33.459
0.760	33.793
0.765	34.034
0.770	34.245
0.775	34.472
0.780	34.697
0.785	34.908
0.790	35.090
0.795	35.282
0.800	35.533
0.805	35.715
0.810	35.901
0.815	36.130
0.820	36.347
0.825	36.538
0.830	36.744
0.835	36.948
0.840	37.176
0.845	37.396
0.850	37.556
0.855	37.779
0.860	38.017
0.865	38.191
0.870	38.398
0.875	38.612
0.880	38.820
0.885	39.010
0.890	39.208
0.895	39.421
0.900	39.644
0.905	39.807
0.910	40.037
0.915	40.246
0.920	40.431
0.925	40.627
0.930	40.871
0.935	41.096
0.940	41.286
0.945	41.492
0.950	41.714
0.955	41.968
0.960	42.158
0.965	42.406
0.970	42.638
0.975	42.875
0.980	43.174
0.985	43.162
0.990	43.131
0.995	43.407
1.000	43.640
1.005	43.887
1.010	44.159
1.015	44.338
1.020	44.558
1.025	44.828
1.030	45.035
1.035	45.234
1.040	45.482
1.045	45.720
1.050	45.955
1.055	46.209
1.060	46.467
1.065	46.765
1.070	47.047
1.075	47.367
1.080	47.789
1.085	48.333
1.090	49.168
1.095	49.327
1.100	46.477
1.105	47.462
1.110	47.875
1.115	47.477
1.120	47.975
1.125	48.424
1.130	48.808
1.135	49.196
1.140	49.599
1.145	50.111
1.150	50.513
1.155	51.108
1.160	50.939
1.165	47.999
1.170	48.997
1.175	49.636
1.180	50.127
1.185	50.499
1.190	50.882
1.195	51.297
1.200	51.757
1.205	51.870
1.210	51.245
1.215	51.722
1.220	52.216
1.225	52.605
1.230	51.901
1.235	52.300
1.240	52.615
1.245	52.900
1.250	53.238
1.255	53.422
1.260	53.667
1.265	53.960
1.270	54.179
1.275	54.374
1.280	54.617
1.285	54.843
1.290	55.092
1.295	55.296
1.300	55.485
1.305	55.780
1.310	56.004
1.315	56.230
1.320	56.389
1.325	56.592
1.330	56.792
1.335	57.014
1.340	57.252
1.345	57.481
1.350	57.665
1.355	57.834
1.360	58.110
1.365	58.316
1.370	58.513
1.375	58.775
1.380	59.056
1.385	59.280
1.390	59.604
1.395	59.976
1.400	60.485
1.405	61.231
1.410	62.410
1.415	65.168
1.420	65.832
1.425	66.290
1.430	66.671
1.435	67.004
1.440	67.234
1.445	67.500
1.450	67.757
1.455	68.007
1.460	68.245
1.465	68.459
1.470	68.714
1.475	68.947
1.480	69.137
1.485	69.372
1.490	69.615
1.495	69.811
1.500	70.020
1.505	70.269
1.510	70.491
1.515	70.716
1.520	70.946
1.525	71.180
1.530	71.450
1.535	71.666
1.540	71.886
1.545	72.142
1.550	72.359
1.555	72.586
1.560	72.861
1.565	73.118
1.570	73.354
1.575	73.625
1.580	73.909
1.585	74.223
1.590	74.566
1.595	75.076
1.600	75.414
1.605	74.233
1.610	74.724
1.615	75.199
1.620	75.629
1.625	75.996
1.630	76.410
1.635	76.860
1.640	77.389
1.645	78.013
1.650	78.936
1.655	80.119
1.660	80.636
1.665	80.848
1.670	81.475
1.675	79.508
1.680	81.130
1.685	82.207
1.690	83.075
1.695	83.834
1.700	84.654
1.705	85.805
1.710	87.200
1.715	88.836
1.720	85.839
1.725	88.313
1.730	89.395
1.735	90.109
1.740	90.681
1.745	91.173
1.750	91.615
1.755	92.089
1.760	92.421
1.765	92.179
1.770	92.577
1.775	92.971
1.780	93.365
1.785	93.797
1.790	94.416
1.795	94.477
1.800	93.228
1.805	93.758
1.810	94.197
1.815	94.546
1.820	94.855
1.825	95.176
1.830	95.471
1.835	95.759
1.840	96.074
1.845	96.403
1.850	96.770
1.855	97.215
1.860	97.978
1.865	98.239
1.870	101.347
1.875	102.475
1.880	103.153
1.885	103.601
1.890	104.007
1.895	104.385
1.900	104.755
1.905	105.156
1.910	105.681
1.915	106.271
1.920	104.256
1.925	104.562
1.930	105.149
1.935	105.605
1.940	105.958
1.945	106.258
1.950	106.553
1.955	106.821
1.960	107.077
1.965	107.337
1.970	107.597
1.975	107.849
1.980	108.109
1.985	108.363
1.990	108.630
1.995	108.886
2.000	109.141
2.005	109.411
2.010	109.721
2.015	109.923
2.020	110.100
2.025	110.427
2.030	110.806
2.035	111.395
2.040	111.437
2.045	110.380
2.050	110.897
2.055	111.332
2.060	111.706
2.065	112.095
2.070	112.654
2.075	112.129
2.080	112.105
2.085	112.505
2.090	112.834
2.095	113.117
2.100	113.376
2.105	113.605
2.110	113.840
2.115	114.090
2.120	114.345
2.125	114.595
2.130	114.885
2.135	115.223
2.140	115.593
2.145	116.031
2.150	116.579
2.155	117.508
2.160	118.624
2.165	118.745
2.170	120.422
2.175	121.622
2.180	122.525
2.185	123.415
2.190	124.647
2.195	124.338
2.200	127.416
2.205	128.858
2.210	129.945
2.215	131.171
2.220	130.911
2.225	133.876
2.230	135.379
2.235	136.179
2.240	136.868
2.245	137.365
2.250	137.959
2.255	138.879
2.260	139.481
2.265	137.352
2.270	135.019
2.275	136.239
2.280	136.965
2.285	137.506
2.290	137.946
2.295	138.315
2.300	138.662
2.305	139.009
2.310	139.354
2.315	139.781
2.320	139.947
2.325	140.284
2.330	140.672
2.335	141.119
2.340	141.830
2.345	141.687
2.350	140.890
2.355	141.584
2.360	142.392
2.365	143.010
2.370	141.731
2.375	142.507
2.380	143.416
2.385	144.540
2.390	146.710
2.395	144.454
2.400	147.318
2.405	148.305
2.410	149.011
2.415	149.558
2.420	150.017
2.425	150.578
2.430	150.712
2.435	151.076
2.440	151.563
2.445	152.103
2.450	152.543
2.455	153.582
2.460	154.405
2.465	152.896
2.470	149.787
2.475	150.996
2.480	151.759
2.485	152.306
2.490	152.758
2.495	153.148
2.500	153.506
2.505	153.803
2.510	154.118
2.515	154.419
2.520	154.708
2.525	155.009
2.530	155.322
2.535	155.612
2.540	155.914
2.545	156.223
2.550	156.492
2.555	156.806
2.560	157.127
2.565	157.557
2.570	157.674
2.575	157.959
2.580	158.360
2.585	158.754
2.590	159.170
2.595	159.617
2.600	160.066
2.605	160.602
2.610	161.236
2.615	161.998
2.620	163.002
2.625	164.501
2.630	165.210
2.635	165.991
2.640	164.620
2.645	166.449
2.650	165.131
2.655	167.630
2.660	169.872
2.665	170.497
2.670	170.731
2.675	171.705
2.680	172.769
2.685	173.630
2.690	172.178
2.695	172.921
2.700	173.521
2.705	174.093
2.710	174.547
2.715	175.003
2.720	175.440
2.725	175.894
2.730	176.306
2.735	176.782
2.740	177.262
2.745	177.758
2.750	178.407
2.755	179.224
2.760	180.538
2.765	182.188
2.770	183.194
2.775	183.549
2.780	181.334
2.785	183.532
2.790	185.390
2.795	186.928
2.800	188.028
2.805	188.777
2.810	189.426
2.815	189.992
2.820	190.481
2.825	190.903
2.830	191.368
2.835	191.756
2.840	192.194
2.845	192.530
2.850	192.933
2.855	193.385
2.860	193.802
2.865	194.327
2.870	194.858
2.875	195.891
2.880	196.460
2.885	195.091
2.890	192.165
2.895	193.594
2.900	194.467
2.905	194.988
2.910	195.541
2.915	195.986
2.920	196.480
2.925	196.993
2.930	197.383
2.935	197.898
2.940	198.405
2.945	198.996
2.950	199.751
2.955	200.727
2.960	202.201
2.965	204.144
2.970	206.898
2.975	205.009
2.980	207.913
2.985	210.084
2.990	211.725
2.995	213.214
3.000	215.642
3.005	218.258
3.010	219.757
3.015	219.513
3.020	219.498
3.025	217.341
3.030	219.366
3.035	221.098
3.040	222.870
3.045	224.172
3.050	226.706
3.055	228.464
3.060	229.420
3.065	230.166
3.070	230.523
3.075	231.229
3.080	231.680
3.085	232.168
3.090	232.470
3.095	232.903
3.100	233.444
3.105	233.911
3.110	234.397
3.115	234.903
3.120	235.769
3.125	236.557
3.130	235.930
3.135	237.836
3.140	240.911
3.145	237.888
3.150	239.830
3.155	241.270
3.160	242.914
3.165	243.351
3.170	240.666
3.175	238.026
3.180	239.957
3.185	239.149
3.190	240.647
3.195	241.194
3.200	242.028
3.205	242.671
3.210	243.413
3.215	243.081
3.220	243.544
3.225	244.634
3.230	245.049
3.235	247.853
3.240	249.572
3.245	250.405
3.250	250.920
3.255	251.272
3.260	251.752
3.265	252.034
3.270	252.468
3.275	252.788
3.280	252.977
3.285	253.347
3.290	253.626
3.295	253.987
3.300	254.349
3.305	254.753
3.310	255.027
3.315	255.612
3.320	256.255
3.325	257.401
3.330	257.452
3.335	259.905
3.340	257.320
3.345	258.930
3.350	260.340
3.355	261.105
3.360	261.747
3.365	262.212
3.370	262.464
3.375	262.771
3.380	263.252
3.385	263.536
3.390	263.757
3.395	264.053
3.400	264.194
3.405	264.519
3.410	264.759
3.415	265.127
3.420	265.371
3.425	265.764
3.430	266.134
3.435	266.098
3.440	266.450
3.445	266.653
3.450	267.054
3.455	267.208
3.460	267.634
3.465	267.821
3.470	268.014
3.475	268.555
3.480	268.748
3.485	269.159
3.490	269.410
3.495	270.122
3.500	269.045
3.505	269.822
3.510	270.199
3.515	270.474
3.520	271.093
3.525	271.231
3.530	271.768
3.535	272.941
3.540	273.516
3.545	270.736
3.550	271.484
3.555	272.076
3.560	272.670
3.565	273.132
3.570	273.524
3.575	274.168
3.580	274.622
3.585	275.417
3.590	276.366
3.595	276.586
3.600	279.722
3.605	282.019
3.610	279.673
3.615	282.340
3.620	280.125
3.625	281.630
3.630	282.546
3.635	283.688
3.640	285.627
3.645	285.612
3.650	284.754
3.655	282.090
3.660	281.848
3.665	279.879
3.670	281.799
3.675	282.681
3.680	285.326
3.685	285.569
3.690	287.277
3.695	286.579
3.700	287.498
3.705	288.519
3.710	289.087
3.715	289.193
3.720	288.855
3.725	289.306
3.730	290.797
3.735	290.877
3.740	291.432
3.745	291.539
3.750	292.397
3.755	292.356
3.760	293.230
3.765	293.662
3.770	294.331
3.775	294.522
3.780	295.343
3.785	296.288
3.790	298.083
3.795	298.679
3.800	295.885
3.805	294.069
3.810	292.359
3.815	292.722
3.820	292.344
3.825	295.434
3.830	295.148
3.835	297.573
3.840	298.331
3.845	298.275
3.850	300.667
3.855	300.587
3.860	300.201
3.865	301.140
3.870	301.611
3.875	302.651
3.880	302.884
3.885	303.612
3.890	303.211
3.895	304.093
3.900	304.275
3.905	305.337
3.910	305.453
3.915	306.368
3.920	306.833
3.925	307.785
3.930	306.780
3.935	306.641
3.940	308.260
3.945	309.024
3.950	309.915
3.955	310.216
3.960	309.673
3.965	310.419
3.970	312.024
3.975	313.506
3.980	311.234
3.985	309.214
3.990	307.686
3.995	305.997
4.000	304.096
4.005	303.488
4.010	305.776
4.015	306.085
4.020	308.928
4.025	307.083
4.030	309.670
4.035	309.076
4.040	308.496
4.045	308.678
4.050	311.008
4.055	309.480
4.060	311.009
4.065	311.132
4.070	309.927
4.075	312.800
4.080	312.833
4.085	311.713
4.090	312.074
4.095	312.648
4.100	313.413
4.105	313.329
4.110	314.615
4.115	313.965
4.120	315.218
4.125	315.993
4.130	315.752
4.135	315.592
4.140	317.444
4.145	317.603
4.150	316.597
4.155	314.402
4.160	315.571
4.165	315.333
4.170	313.361
4.175	316.262
4.180	314.299
4.185	314.637
4.190	311.848
4.195	310.633
4.200	310.845
4.205	312.149
4.210	310.990
4.215	313.645
4.220	313.101
4.225	314.171
4.230	312.975
4.235	315.255
4.240	315.406
4.245	314.155
4.250	311.311
4.255	313.342
4.260	311.558
4.265	312.211
4.270	312.510
4.275	315.402
4.280	314.818
4.285	313.373
4.290	313.655
4.295	314.359
4.300	311.904
4.305	310.660
4.310	308.742
4.315	309.197
4.320	311.537
4.325	314.529
4.330	311.449
4.335	314.552
4.340	314.901
4.345	316.200
4.350	313.810
4.355	312.578
4.360	312.822
4.365	311.771
4.370	310.427
4.375	313.195
4.380	313.640
4.385	316.260
4.390	318.309
4.395	315.503
4.400	315.931
4.405	315.616
4.410	315.609
4.415	314.628
4.420	311.734
4.425	311.142
4.430	312.530
4.435	315.244
4.440	313.271
4.445	314.790
4.450	312.455
4.455	310.293
4.460	311.981
4.465	311.080
4.470	310.268
4.475	309.623
4.480	307.933
4.485	306.417
4.490	309.104
4.495	308.765
4.500	309.664
4.505	307.509
4.510	308.127
4.515	307.950
4.520	308.562
4.525	311.594
4.530	311.110
4.535	309.134
4.540	309.569
4.545	310.356
4.550	313.255
4.555	312.922
4.560	314.760
4.565	312.620
4.570	310.275
4.575	308.810
4.580	307.042
4.585	307.184
4.590	309.317
4.595	306.391
4.600	304.335
4.605	303.738
4.610	304.353
4.615	302.526
4.620	303.557
4.625	302.653
4.630	300.536
4.635	301.214
4.640	301.742
4.645	300.969
4.650	302.712
4.655	301.577
4.660	298.596
4.665	297.455
4.670	294.952
4.675	294.118
4.680	292.331
4.685	295.053
4.690	296.088
4.695	297.277
4.700	294.765
4.705	297.637
4.710	299.492
4.715	298.604
4.720	299.277
4.725	298.262
4.730	301.189
4.735	300.559
4.740	297.940
4.745	297.445
4.750	294.309
4.755	296.044
4.760	293.113
4.765	293.556
4.770	290.910
4.775	292.723
4.780	295.405
4.785	296.721
4.790	293.924
4.795	292.145
4.800	291.747
4.805	290.266
4.810	287.985
4.815	286.624
4.820	288.911
4.825	286.085
4.830	287.308
4.835	288.460
4.840	288.445
4.845	286.205
4.850	283.801
4.855	282.576
4.860	281.527
4.865	279.187
4.870	277.085
4.875	279.635
4.880	278.687
4.885	276.645
4.890	274.748
4.895	271.745
4.900	271.566
4.905	272.766
4.910	271.191
4.915	271.899
4.920	272.716
4.925	272.338
4.930	273.433
4.935	272.181
4.940	273.099
4.945	272.255
4.950	275.011
4.955	276.488
4.960	279.026
4.965	278.340
4.970	277.251
4.975	277.073
4.980	279.350
4.985	280.514
4.990	282.079
4.995	282.165
5.000	279.438
5.005	281.803
5.010	281.474
5.015	280.389
5.020	281.450
5.025	278.814
5.030	280.846
5.035	281.254
5.040	280.631
5.045	281.261
5.050	281.140
5.055	282.771
5.060	280.549
5.065	278.175
5.070	276.067
5.075	272.997
5.080	271.527
5.085	269.644
5.090	271.084
5.095	269.776
5.100	270.094
5.105	267.326
5.110	266.668
5.115	266.249
5.120	266.689
5.125	268.066
5.130	265.931
5.135	267.605
5.140	268.701
5.145	268.920
5.150	270.775
5.155	273.011
5.160	272.798
5.165	274.231
5.170	275.743
5.175	273.245
5.180	271.834
5.185	272.323
5.190	269.689
5.195	267.110
5.200	264.101
5.205	262.102
5.210	263.635
5.215	261.739
5.220	261.054
5.225	262.839
5.230	265.951
5.235	268.147
5.240	271.054
5.245	269.009
5.250	270.529
5.255	271.111
5.260	270.088
5.265	270.770
5.270	273.648
5.275	274.948
5.280	273.315
5.285	276.061
5.290	276.623
5.295	276.143
5.300	277.451
5.305	279.970
5.310	280.454
5.315	280.633
5.320	278.888
5.325	281.773
5.330	283.391
5.335	283.209
5.340	281.676
5.345	281.888
5.350	283.227
5.355	285.366
5.360	285.568
5.365	285.485
5.370	287.963
5.375	285.613
5.380	282.890
5.385	280.601
5.390	277.706
5.395	280.485
5.400	278.695
5.405	277.603
5.410	276.881
5.415	275.717
5.420	274.143
5.425	275.317
5.430	272.745
5.435	273.845
5.440	272.557
5.445	271.933
5.450	271.088
5.455	272.792
5.460	271.873
5.465	272.185
5.470	272.704
5.475	271.721
5.480	269.317
5.485	268.419
5.490	269.887
5.495	267.600
5.500	266.617
5.505	266.405
5.510	264.948
5.515	262.712
5.520	262.039
5.525	259.916
5.530	262.839
5.535	263.075
5.540	265.603
5.545	262.746
5.550	262.475
5.555	263.073
5.560	266.135
5.565	264.646
5.570	262.173
5.575	264.591
5.580	264.636
5.585	267.234
5.590	268.477
5.595	267.976
5.600	267.765
5.605	268.957
5.610	268.614
5.615	266.166
5.620	265.365
5.625	268.381
5.630	265.649
5.635	264.018
5.640	263.725
5.645	262.033
5.650	260.153
5.655	260.004
5.660	260.172
5.665	257.935
5.670	260.644
5.675	257.868
5.680	259.353
5.685	259.954
5.690	262.243
5.695	264.343
5.700	261.345
5.705	264.313
5.710	265.695
5.715	265.489
5.720	264.281
5.725	261.681
5.730	260.207
5.735	257.900
5.740	257.775
5.745	257.879
5.750	259.555
5.755	262.271
5.760	259.627
5.765	258.204
5.770	257.508
5.775	256.949
5.780	256.970
5.785	260.004
5.790	259.704
5.795	258.355
5.800	258.632
5.805	257.789
5.810	258.897
5.815	258.836
5.820	258.222
5.825	261.117
5.830	261.326
5.835	258.958
5.840	258.554
5.845	261.207
5.850	259.216
5.855	256.840
5.860	258.978
5.865	259.720
5.870	258.029
5.875	259.742
5.880	259.281
5.885	259.237
5.890	256.479
5.895	254.998
5.900	252.687
5.905	252.188
5.910	250.466
5.915	247.930
5.920	246.173
5.925	245.799
5.930	244.529
5.935	241.702
5.940	244.770
5.945	243.002
5.950	242.409
5.955	243.949
5.960	240.892
5.965	240.902
5.970	239.053
5.975	237.502
5.980	238.331
5.985	236.718
5.990	234.149
5.995	234.768
6.000	237.479
6.005	236.787
6.010	236.703
6.015	238.717
6.020	238.856
6.025	236.886
6.030	238.919
6.035	241.122
6.040	241.394
6.045	238.567
6.050	236.861
6.055	239.704
6.060	237.747
6.065	234.661
6.070	232.695
6.075	234.420
6.080	236.914
6.085	235.842
6.090	233.834
6.095	233.692
6.100	236.027
6.105	237.722
6.110	240.449
6.115	243.307
6.120	245.475
6.125	248.560
6.130	248.741
6.135	247.274
6.140	249.369
6.145	249.265
6.150	249.985
6.155	249.425
6.160	248.653
6.165	246.524
6.170	245.509
6.175	242.779
6.180	244.082
6.185	244.522
6.190	242.936
6.195	243.959
6.200	246.661
6.205	246.154
6.210	246.323
6.215	245.624
6.220	246.325
6.225	243.276
6.230	240.174
6.235	238.826
6.240	237.320
6.245	238.959
6.250	241.096
6.255	239.491
6.260	240.324
6.265	237.819
6.270	236.768
6.275	238.796
6.280	237.151
6.285	236.556
6.290	236.879
6.295	238.372
6.300	237.405
6.305	237.177
6.310	237.318
6.315	235.812
6.320	234.274
6.325	232.844
6.330	234.952
6.335	234.617
6.340	235.653
6.345	233.571
6.350	235.154
6.355	238.057
6.360	236.761
6.365	238.265
6.370	235.175
6.375	236.658
6.380	234.473
6.385	232.812
6.390	230.786
6.395	231.171
6.400	232.944
6.405	234.928
6.410	233.301
6.415	234.736
6.420	235.035
6.425	234.201
6.430	236.161
6.435	236.113
6.440	234.380
6.445	232.677
6.450	230.303
6.455	231.419
6.460	231.430
6.465	233.817
6.470	234.802
6.475	232.989
6.480	230.383
6.485	232.823
6.490	229.780
6.495	228.597
6.500	231.487
6.505	232.288
6.510	233.941
6.515	235.409
6.520	238.187
6.525	239.951
6.530	238.978
6.535	240.842
6.540	243.496
6.545	244.154
6.550	246.089
6.555	247.854
6.560	247.350
6.565	249.099
6.570	250.858
6.575	250.134
6.580	252.794
6.585	253.301
6.590	252.987
6.595	253.974
6.600	253.307
6.605	252.920
6.610	253.264
6.615	252.003
6.620	251.488
6.625	251.978
6.630	254.779
6.635	254.929
6.640	254.387
6.645	253.937
6.650	253.213
6.655	250.971
6.660	248.766
6.665	247.730
6.670	248.249
6.675	245.386
6.680	244.792
6.685	247.209
6.690	245.511
6.695	243.981
6.700	242.668
6.705	244.634
6.710	242.649
6.715	241.564
6.720	240.101
6.725	239.690
6.730	242.297
6.735	244.805
6.740	244.328
6.745	243.544
6.750	243.576
6.755	242.431
6.760	239.522
6.765	237.779
6.770	235.674
6.775	236.219
6.780	234.707
6.785	232.925
6.790	231.132
6.795	229.468
6.800	230.828
6.805	231.390
6.810	228.645
6.815	231.343
6.820	228.694
6.825	227.019
6.830	225.497
6.835	227.128
6.840	226.964
6.845	229.952
6.850	229.724
6.855	227.921
6.860	225.187
6.865	224.540
6.870	224.889
6.875	222.824
6.880	224.833
6.885	227.674
6.890	226.833
6.895	223.800
6.900	226.086
6.905	226.176
6.910	223.450
6.915	224.417
6.920	222.144
6.925	219.075
6.930	219.121
6.935	216.907
6.940	217.995
6.945	217.771
6.950	214.747
6.955	216.814
6.960	217.995
6.965	221.016
6.970	223.723
6.975	223.958
6.980	221.601
6.985	221.146
6.990	219.949
6.995	221.719
7.000	219.551
7.005	221.209
7.010	222.557
7.015	221.926
7.020	220.923
7.025	221.665
7.030	224.406
7.035	221.913
7.040	223.953
7.045	226.500
7.050	225.339
7.055	222.226
7.060	224.264
7.065	226.947
7.070	226.502
7.075	228.915
7.080	226.609
7.085	225.218
7.090	225.512
7.095	226.220
7.100	223.930
7.105	221.488
7.110	220.670
7.115	221.869
7.120	221.576
7.125	220.425
7.130	217.506
7.135	218.815
7.140	217.740
7.145	217.463
7.150	216.235
7.155	216.881
7.160	213.868
7.165	212.456
7.170	214.305
7.175	216.611
7.180	217.317
7.185	219.477
7.190	222.365
7.195	223.126
7.200	222.939
7.205	221.307
7.210	220.436
7.215	222.135
7.220	221.980
7.225	220.244
7.230	217.779
7.235	220.050
7.240	220.904
7.245	219.795
7.250	217.043
7.255	214.152
7.260	215.276
7.265	213.695
7.270	215.756
7.275	216.458
7.280	213.809
7.285	210.954
7.290	212.422
7.295	209.762
7.300	207.041
7.305	208.642
7.310	210.535
7.315	210.504
7.320	210.242
7.325	207.402
7.330	208.849
7.335	206.153
7.340	206.566
7.345	207.365
7.350	209.242
7.355	208.245
7.360	205.371
7.365	204.974
7.370	202.399
7.375	204.937
7.380	206.312
7.385	207.580
7.390	208.299
7.395	207.932
7.400	205.581
7.405	208.388
7.410	205.740
7.415	205.151
7.420	207.754
7.425	206.168
7.430	209.072
7.435	210.937
7.440	209.204
7.445	210.915
7.450	209.005
7.455	207.254
7.460	208.391
7.465	205.380
7.470	205.132
7.475	203.216
7.480	200.857
7.485	200.771
7.490	203.088
7.495	202.473
7.500	201.641
7.505	200.754
7.510	200.841
7.515	203.859
7.520	203.154
7.525	201.222
7.530	198.581
7.535	196.673
7.540	198.284
7.545	195.527
7.550	193.827
7.555	191.403
7.560	190.673
7.565	190.374
7.570	193.390
7.575	195.872
7.580	192.897
7.585	191.445
7.590	191.797
7.595	194.158
7.600	193.246
7.605	193.458
7.610	192.490
7.615	189.767
7.620	189.357
7.625	192.314
7.630	194.768
7.635	192.705
7.640	192.299
7.645	190.511
7.650	192.051
7.655	189.430
7.660	190.320
7.665	189.224
7.670	188.821
7.675	187.639
7.680	186.667
7.685	185.006
7.690	185.541
7.695	187.410
7.700	188.808
7.705	189.790
7.710	191.760
7.715	194.439
7.720	192.958
7.725	195.736
7.730	194.967
7.735	196.142
7.740	197.635
7.745	197.043
7.750	197.061
7.755	198.046
7.760	197.060
7.765	194.832
7.770	192.608
7.775	190.794
7.780	192.218
7.785	192.350
7.790	193.783
7.795	195.944
7.800	194.098
7.805	195.529
7.810	192.491
7.815	192.259
7.820	192.082
7.825	190.539
7.830	191.719
7.835	191.673
7.840	194.387
7.845	194.772
7.850	197.865
7.855	196.647
7.860	197.931
7.865	199.396
7.870	201.633
7.875	202.708
7.880	202.747
7.885	201.226
7.890	200.811
7.895	201.158
7.900	200.151
7.905	197.978
7.910	196.316
7.915	198.490
7.920	200.167
7.925	203.301
7.930	200.279
7.935	198.469
7.940	198.967
7.945	196.161
7.950	196.611
7.955	197.631
7.960	198.290
7.965	197.334
7.970	200.420
7.975	197.449
7.980	198.318
7.985	195.291
7.990	195.698
7.995	197.201
8.000	194.285
8.005	196.427
8.010	198.381
8.015	201.074
8.020	203.137
8.025	200.948
8.030	202.449
8.035	202.492
8.040	200.436
8.045	201.990
8.050	202.914
8.055	200.032
8.060	202.744
8.065	205.156
8.070	202.931
8.075	201.396
8.080	202.298
8.085	200.739
8.090	198.596
8.095	199.616
8.100	200.894
8.105	201.747
8.110	198.721
8.115	200.546
8.120	201.542
8.125	199.402
8.130	197.118
8.135	199.089
8.140	199.535
8.145	198.940
8.150	196.541
8.155	197.469
8.160	199.616
8.165	200.813
8.170	202.685
8.175	205.589
8.180	208.160
8.185	208.649
8.190	206.436
8.194	208.617
8.199	209.704
8.204	211.584
8.209	214.694
8.214	216.542
8.219	218.324
8.224	215.224
8.229	218.163
8.234	219.277
8.239	217.410
8.244	219.256
8.249	216.425
8.254	218.614
8.259	221.639
8.264	223.557
8.269	221.767
8.274	218.773
8.279	216.242
8.284	217.655
8.289	216.018
8.294	217.194
8.299	218.359
8.304	217.224
8.309	217.011
8.314	217.937
8.319	218.812
8.324	221.950
8.329	219.418
8.334	219.725
8.339	219.908
8.344	221.028
8.349	222.868
8.354	224.351
8.359	226.561
8.364	228.766
8.369	229.087
8.374	230.035
8.379	227.876
8.384	229.492
8.389	228.755
8.394	227.050
8.399	228.759
8.404	228.214
8.409	230.264
8.414	231.305
8.419	229.565
8.424	230.737
8.429	233.493
8.434	232.596
8.439	235.115
8.444	235.365
8.449	236.871
8.454	237.974
8.459	237.604
8.464	236.333
8.469	236.785
8.474	235.306
8.479	238.417
8.484	241.141
8.489	240.016
8.494	242.396
8.499	244.171
8.504	244.277
8.509	245.973
8.514	246.982
8.519	245.580
8.524	248.308
8.529	250.455
8.534	249.422
8.539	252.201
8.544	249.462
8.549	249.441
8.554	247.064
8.559	245.230
8.564	246.202
8.569	247.791
8.574	250.462
8.579	252.211
8.584	252.459
8.589	250.745
8.594	251.304
8.599	253.161
8.604	255.334
8.609	256.632
8.614	258.350
8.619	258.452
8.624	258.029
8.629	257.851
8.634	255.969
8.639	258.474
8.644	257.623
8.649	255.227
8.654	257.055
8.659	258.548
8.664	258.507
8.669	257.904
8.674	259.729
8.679	259.279
8.684	261.822
8.689	262.966
8.694	260.540
8.699	261.664
8.704	259.135
8.709	260.153
8.714	257.638
8.719	260.002
8.724	260.956
8.729	261.934
8.734	262.600
8.739	259.632
8.744	260.941
8.749	263.745
8.754	264.896
8.759	262.102
8.764	262.718
8.769	264.009
8.774	261.320
8.779	264.060
8.784	266.955
8.789	268.137
8.794	269.470
8.799	267.174
8.804	266.326
8.809	268.601
8.814	267.610
8.819	265.288
8.824	265.595
8.829	265.237
8.834	262.789
8.839	263.370
8.844	265.237
8.849	264.503
8.854	267.576
8.859	268.969
8.864	270.357
8.869	271.729
8.874	274.134
8.879	271.455
8.884	269.934
8.889	270.587
8.894	273.032
8.899	273.790
8.904	271.453
8.909	268.994
8.914	271.872
8.919	273.609
8.924	274.656
8.929	276.070
8.934	276.490
8.939	277.168
8.944	278.340
8.949	275.724
8.954	277.588
8.959	280.198
8.964	279.128
8.969	278.606
8.974	279.429
8.979	276.670
8.984	279.475
8.989	278.617
8.994	278.637
8.999	281.462
9.004	284.089
9.009	285.906
9.014	284.990
9.019	283.240
9.024	281.775
9.029	280.553
9.034	282.248
9.039	285.062
9.044	286.647
9.049	284.603
9.054	284.249
9.059	285.074
9.064	284.780
9.069	283.033
9.074	284.432
9.079	282.177
9.084	283.877
9.089	283.948
9.094	282.554
9.099	284.009
9.104	284.186
9.109	286.373
9.114	283.560
9.119	284.420
9.124	281.751
9.129	283.687
9.134	283.828
9.139	284.560
9.144	285.184
9.149	286.919
9.154	287.403
9.159	287.001
9.164	287.994
9.169	288.243
9.174	290.147
9.179	292.316
9.184	293.204
9.189	292.659
9.194	291.287
9.199	294.412
9.204	291.671
9.209	294.687
9.214	292.825
9.219	294.126
9.224	293.028
9.229	290.374
9.234	293.111
9.239	292.424
9.244	291.981
9.249	291.171
9.254	288.303
9.259	285.296
9.264	282.282
9.269	280.561
9.274	279.155
9.279	276.383
9.284	279.111
9.289	278.388
9.294	279.056
9.299	280.953
9.304	281.728
9.309	281.855
9.314	281.440
9.319	280.649
9.324	278.261
9.329	275.725
9.334	275.387
9.339	277.276
9.344	275.516
9.349	273.045
9.354	270.655
9.359	269.541
9.364	269.017
9.369	270.651
9.374	270.585
9.379	270.229
9.384	270.153
9.389	267.664
9.394	267.446
9.399	267.921
9.404	266.983
9.409	266.450
9.414	265.215
9.419	262.897
9.424	263.716
9.429	266.529
9.434	268.580
9.439	267.888
9.444	270.107
9.449	270.772
9.454	272.901
9.459	275.106
9.464	274.274
9.469	272.796
9.474	270.851
9.479	271.012
9.484	268.334
9.489	268.973
9.494	266.800
9.499	267.002
9.504	269.463
9.509	266.329
9.514	266.651
9.519	264.341
9.524	267.160
9.529	269.259
9.534	271.792
9.539	272.156
9.544	274.345
9.549	272.320
9.554	275.436
9.559	278.561
9.564	280.502
9.569	278.423
9.574	276.278
9.579	278.314
9.584	280.692
9.589	281.797
9.594	281.070
9.599	278.497
9.604	279.458
9.609	278.310
9.614	277.191
9.619	274.403
9.624	271.660
9.629	268.920
9.634	268.547
9.639	268.732
9.644	269.519
9.649	266.653
9.654	266.696
9.659	267.991
9.664	265.117
9.669	265.830
9.674	266.355
9.679	265.568
9.684	267.493
9.689	270.341
9.694	269.827
9.699	269.907
9.704	269.703
9.709	272.819
9.714	270.106
9.719	270.367
9.724	269.693
9.729	269.491
9.734	267.344
9.739	266.882
9.744	263.918
9.749	264.710
9.754	266.761
9.759	266.108
9.764	265.600
9.769	266.744
9.774	264.908
9.779	261.798
9.784	263.401
9.789	260.503
9.794	257.685
9.799	257.883
9.804	255.784
9.809	257.803
9.814	260.177
9.819	257.943
9.824	256.562
9.829	256.371
9.834	259.350
9.839	257.157
9.844	254.378
9.849	255.913
9.854	252.819
9.859	250.894
9.864	249.998
9.869	249.741
9.874	246.694
9.879	246.536
9.884	245.610
9.889	246.635
9.894	248.183
9.899	250.879
9.904	253.371
9.909	250.603
9.914	251.842
9.919	253.969
9.924	256.187
9.929	257.279
9.934	257.910
9.939	256.037
9.944	254.803
9.949	257.472
9.954	259.681
9.959	259.565
9.964	261.130
9.969	261.228
9.974	262.018
9.979	258.886
9.984	259.667
9.989	258.660
9.994	257.451
[truncated: 1 more rows]
