# Supplementary material for: Chemometric Analysis of a Ternary Mixture of Caffeine, Quinic Acid, and Nicotinic Acid by Terahertz Spectroscopy
Source: ACS Omega. 2022 Sep 27;7(40):35783–91. doi: 10.1021/acsomega.2c03808 (PMC9558605; doi:10.1021/acsomega.2c03808)
Supplement: Supplementary file 2 — ao2c03808_si_002.zip [file ao2c03808_si_002.zip › data_and_codes/extended_data/id0-48_run001/fdp-4-2.csv]

0.000	-0.000
0.005	0.467
0.010	0.293
0.015	-0.545
0.020	-0.113
0.025	0.709
0.030	0.485
0.035	-0.413
0.040	0.074
0.045	0.975
0.050	3.302
0.055	1.938
0.060	1.349
0.065	3.623
0.070	3.696
0.075	4.504
0.080	4.988
0.085	7.651
0.090	8.197
0.095	9.393
0.100	10.328
0.105	11.343
0.110	10.714
0.115	10.849
0.120	11.483
0.125	12.243
0.130	13.458
0.135	13.739
0.140	13.262
0.145	13.228
0.150	13.206
0.155	13.260
0.160	13.242
0.165	13.514
0.170	13.896
0.175	14.198
0.180	14.283
0.185	14.566
0.190	14.895
0.195	14.946
0.200	15.133
0.205	15.381
0.210	15.493
0.215	15.675
0.220	15.886
0.225	16.317
0.230	16.409
0.235	16.359
0.240	16.520
0.245	16.859
0.250	16.915
0.255	17.180
0.260	17.409
0.265	17.646
0.270	17.902
0.275	17.842
0.280	18.035
0.285	18.272
0.290	18.438
0.295	18.575
0.300	18.951
0.305	19.002
0.310	19.071
0.315	19.245
0.320	19.479
0.325	19.725
0.330	19.839
0.335	19.977
0.340	20.159
0.345	20.402
0.350	20.474
0.355	20.703
0.360	20.883
0.365	21.046
0.370	21.152
0.375	21.322
0.380	21.466
0.385	21.675
0.390	21.869
0.395	22.051
0.400	22.252
0.405	22.369
0.410	22.505
0.415	22.671
0.420	22.906
0.425	23.034
0.430	23.216
0.435	23.442
0.440	23.585
0.445	23.633
0.450	23.825
0.455	24.047
0.460	24.184
0.465	24.352
0.470	24.469
0.475	24.677
0.480	24.868
0.485	25.004
0.490	25.152
0.495	25.380
0.500	25.546
0.505	25.671
0.510	25.858
0.515	26.101
0.520	26.303
0.525	26.426
0.530	26.626
0.535	26.844
0.540	27.102
0.545	27.353
0.550	27.738
0.555	26.891
0.560	27.002
0.565	27.296
0.570	27.578
0.575	27.801
0.580	27.976
0.585	28.137
0.590	28.359
0.595	28.558
0.600	28.738
0.605	28.913
0.610	29.081
0.615	29.282
0.620	29.407
0.625	29.572
0.630	29.778
0.635	29.984
0.640	30.110
0.645	30.289
0.650	30.495
0.655	30.636
0.660	30.813
0.665	30.976
0.670	31.142
0.675	31.303
0.680	31.460
0.685	31.609
0.690	31.807
0.695	31.938
0.700	32.103
0.705	32.311
0.710	32.462
0.715	32.627
0.720	32.823
0.725	33.006
0.730	33.199
0.735	33.391
0.740	33.630
0.745	33.988
0.750	33.504
0.755	33.547
0.760	33.858
0.765	34.072
0.770	34.251
0.775	34.451
0.780	34.640
0.785	34.818
0.790	34.961
0.795	35.118
0.800	35.328
0.805	35.465
0.810	35.604
0.815	35.791
0.820	35.958
0.825	36.100
0.830	36.262
0.835	36.417
0.840	36.605
0.845	36.779
0.850	36.899
0.855	37.083
0.860	37.285
0.865	37.422
0.870	37.597
0.875	37.779
0.880	37.953
0.885	38.108
0.890	38.276
0.895	38.455
0.900	38.636
0.905	38.763
0.910	38.951
0.915	39.116
0.920	39.252
0.925	39.403
0.930	39.598
0.935	39.777
0.940	39.918
0.945	40.077
0.950	40.257
0.955	40.462
0.960	40.610
0.965	40.820
0.970	41.012
0.975	41.214
0.980	41.482
0.985	41.428
0.990	41.338
0.995	41.587
1.000	41.787
1.005	42.001
1.010	42.240
1.015	42.381
1.020	42.560
1.025	42.793
1.030	42.958
1.035	43.109
1.040	43.312
1.045	43.503
1.050	43.689
1.055	43.897
1.060	44.111
1.065	44.368
1.070	44.612
1.075	44.896
1.080	45.287
1.085	45.818
1.090	46.651
1.095	46.688
1.100	43.638
1.105	44.655
1.110	45.061
1.115	44.566
1.120	45.055
1.125	45.485
1.130	45.849
1.135	46.212
1.140	46.590
1.145	47.087
1.150	47.466
1.155	48.035
1.160	47.648
1.165	44.531
1.170	45.551
1.175	46.179
1.180	46.639
1.185	46.981
1.190	47.336
1.195	47.721
1.200	48.160
1.205	48.264
1.210	47.482
1.215	47.945
1.220	48.425
1.225	48.797
1.230	47.979
1.235	48.361
1.240	48.654
1.245	48.912
1.250	49.217
1.255	49.365
1.260	49.571
1.265	49.819
1.270	49.992
1.275	50.139
1.280	50.333
1.285	50.513
1.290	50.714
1.295	50.871
1.300	51.017
1.305	51.271
1.310	51.458
1.315	51.646
1.320	51.768
1.325	51.929
1.330	52.099
1.335	52.290
1.340	52.507
1.345	52.715
1.350	52.883
1.355	53.039
1.360	53.297
1.365	53.478
1.370	53.647
1.375	53.875
1.380	54.119
1.385	54.308
1.390	54.592
1.395	54.929
1.400	55.416
1.405	56.151
1.410	56.909
1.415	59.761
1.420	60.419
1.425	60.854
1.430	61.206
1.435	61.501
1.440	61.702
1.445	61.929
1.450	62.154
1.455	62.370
1.460	62.577
1.465	62.756
1.470	62.975
1.475	63.173
1.480	63.326
1.485	63.525
1.490	63.730
1.495	63.890
1.500	64.057
1.505	64.261
1.510	64.434
1.515	64.615
1.520	64.797
1.525	64.985
1.530	65.206
1.535	65.382
1.540	65.561
1.545	65.774
1.550	65.959
1.555	66.152
1.560	66.390
1.565	66.614
1.570	66.820
1.575	67.054
1.580	67.309
1.585	67.594
1.590	67.912
1.595	68.404
1.600	68.711
1.605	67.379
1.610	67.856
1.615	68.306
1.620	68.706
1.625	69.043
1.630	69.424
1.635	69.844
1.640	70.346
1.645	70.955
1.650	71.886
1.655	73.046
1.660	73.515
1.665	73.726
1.670	73.988
1.675	71.509
1.680	73.409
1.685	74.533
1.690	75.416
1.695	76.182
1.700	77.009
1.705	78.193
1.710	79.590
1.715	80.839
1.720	83.707
1.725	86.412
1.730	87.537
1.735	88.250
1.740	88.808
1.745	89.273
1.750	89.687
1.755	90.136
1.760	90.449
1.765	90.102
1.770	90.466
1.775	90.827
1.780	91.191
1.785	91.599
1.790	92.203
1.795	92.221
1.800	90.803
1.805	91.327
1.810	91.754
1.815	92.074
1.820	92.358
1.825	92.638
1.830	92.892
1.835	93.141
1.840	93.417
1.845	93.706
1.850	94.027
1.855	94.443
1.860	95.192
1.865	95.364
1.870	98.183
1.875	99.353
1.880	100.011
1.885	100.432
1.890	100.806
1.895	101.143
1.900	101.481
1.905	101.849
1.910	102.354
1.915	102.918
1.920	100.993
1.925	100.963
1.930	101.534
1.935	101.970
1.940	102.287
1.945	102.550
1.950	102.805
1.955	103.032
1.960	103.241
1.965	103.454
1.970	103.652
1.975	103.862
1.980	104.066
1.985	104.264
1.990	104.481
1.995	104.688
2.000	104.890
2.005	105.117
2.010	105.379
2.015	105.550
2.020	105.664
2.025	105.951
2.030	106.291
2.035	106.845
2.040	106.903
2.045	105.652
2.050	106.141
2.055	106.537
2.060	106.875
2.065	107.228
2.070	107.748
2.075	107.194
2.080	107.085
2.085	107.453
2.090	107.771
2.095	108.044
2.100	108.302
2.105	108.552
2.110	108.798
2.115	109.065
2.120	109.335
2.125	109.598
2.130	109.883
2.135	110.205
2.140	110.551
2.145	110.955
2.150	111.478
2.155	112.377
2.160	113.340
2.165	111.423
2.170	108.574
2.175	109.851
2.180	110.764
2.185	111.651
2.190	112.818
2.195	112.732
2.200	115.106
2.205	116.750
2.210	117.904
2.215	119.168
2.220	119.036
2.225	121.134
2.230	123.035
2.235	123.971
2.240	124.710
2.245	125.253
2.250	125.926
2.255	126.968
2.260	127.835
2.265	125.192
2.270	122.503
2.275	123.990
2.280	124.805
2.285	125.391
2.290	125.857
2.295	126.239
2.300	126.592
2.305	126.924
2.310	127.233
2.315	127.640
2.320	127.729
2.325	128.021
2.330	128.377
2.335	128.799
2.340	129.482
2.345	129.529
2.350	128.307
2.355	128.989
2.360	129.788
2.365	130.436
2.370	128.939
2.375	129.711
2.380	130.610
2.385	131.798
2.390	133.377
2.395	131.152
2.400	133.951
2.405	134.981
2.410	135.658
2.415	136.209
2.420	136.633
2.425	137.173
2.430	137.264
2.435	137.566
2.440	138.019
2.445	138.531
2.450	138.949
2.455	139.982
2.460	140.733
2.465	138.672
2.470	135.599
2.475	136.904
2.480	137.678
2.485	138.205
2.490	138.628
2.495	138.982
2.500	139.303
2.505	139.591
2.510	139.864
2.515	140.122
2.520	140.367
2.525	140.622
2.530	140.886
2.535	141.130
2.540	141.391
2.545	141.641
2.550	141.901
2.555	142.174
2.560	142.450
2.565	142.843
2.570	142.909
2.575	143.155
2.580	143.495
2.585	143.852
2.590	144.216
2.595	144.632
2.600	145.063
2.605	145.576
2.610	146.197
2.615	146.952
2.620	147.988
2.625	149.451
2.630	150.227
2.635	150.191
2.640	149.752
2.645	150.672
2.650	149.102
2.655	151.467
2.660	153.696
2.665	154.020
2.670	154.504
2.675	155.552
2.680	156.669
2.685	157.505
2.690	155.740
2.695	156.542
2.700	157.187
2.705	157.745
2.710	158.205
2.715	158.651
2.720	159.064
2.725	159.493
2.730	159.932
2.735	160.357
2.740	160.887
2.745	161.389
2.750	162.036
2.755	162.900
2.760	164.311
2.765	165.819
2.770	166.417
2.775	167.023
2.780	169.298
2.785	166.532
2.790	168.583
2.795	170.014
2.800	171.056
2.805	171.864
2.810	172.507
2.815	173.030
2.820	173.487
2.825	173.917
2.830	174.314
2.835	174.711
2.840	175.062
2.845	175.412
2.850	175.777
2.855	176.169
2.860	176.570
2.865	176.984
2.870	177.606
2.875	178.681
2.880	179.299
2.885	177.566
2.890	174.432
2.895	175.787
2.900	176.627
2.905	177.272
2.910	177.787
2.915	178.190
2.920	178.685
2.925	179.116
2.930	179.561
2.935	180.059
2.940	180.554
2.945	181.167
2.950	181.884
2.955	182.997
2.960	184.421
2.965	185.579
2.970	187.373
2.975	186.253
2.980	189.199
2.985	191.714
2.990	193.387
2.995	195.010
3.000	197.200
3.005	198.702
3.010	199.916
3.015	200.838
3.020	200.352
3.025	197.606
3.030	200.259
3.035	202.291
3.040	203.865
3.045	204.726
3.050	201.657
3.055	203.173
3.060	204.153
3.065	204.862
3.070	205.479
3.075	206.035
3.080	206.501
3.085	206.968
3.090	207.386
3.095	207.787
3.100	208.228
3.105	208.703
3.110	209.204
3.115	209.814
3.120	210.765
3.125	211.643
3.130	212.361
3.135	211.807
3.140	209.377
3.145	212.297
3.150	214.235
3.155	215.872
3.160	217.574
3.165	218.275
3.170	221.285
3.175	218.692
3.180	220.806
3.185	219.932
3.190	220.895
3.195	221.671
3.200	222.326
3.205	222.924
3.210	223.798
3.215	223.371
3.220	223.702
3.225	224.677
3.230	225.226
3.235	227.259
3.240	229.481
3.245	230.179
3.250	230.746
3.255	231.156
3.260	231.455
3.265	231.865
3.270	232.200
3.275	232.486
3.280	232.758
3.285	232.988
3.290	233.268
3.295	233.558
3.300	233.836
3.305	234.214
3.310	234.619
3.315	235.100
3.320	235.835
3.325	236.682
3.330	236.761
3.335	239.781
3.340	236.676
3.345	238.096
3.350	239.241
3.355	240.005
3.360	240.536
3.365	240.920
3.370	241.296
3.375	241.642
3.380	241.963
3.385	242.220
3.390	242.533
3.395	242.751
3.400	243.002
3.405	243.165
3.410	243.441
3.415	243.694
3.420	243.903
3.425	244.064
3.430	244.350
3.435	244.564
3.440	244.694
3.445	245.026
3.450	245.209
3.455	245.487
3.460	245.733
3.465	246.052
3.470	246.280
3.475	246.406
3.480	246.697
3.485	247.030
3.490	247.263
3.495	248.107
3.500	247.699
3.505	247.448
3.510	247.948
3.515	247.978
3.520	248.366
3.525	248.767
3.530	249.361
3.535	249.968
3.540	250.968
3.545	253.899
3.550	255.032
3.555	255.435
3.560	255.952
3.565	256.536
3.570	256.988
3.575	257.452
3.580	258.187
3.585	258.702
3.590	259.878
3.595	261.254
3.600	260.512
3.605	258.373
3.610	255.358
3.615	258.039
3.620	256.935
3.625	257.903
3.630	258.985
3.635	260.352
3.640	262.011
3.645	263.655
3.650	264.089
3.655	261.956
3.660	260.478
3.665	260.298
3.670	263.066
3.675	265.501
3.680	267.245
3.685	268.309
3.690	269.105
3.695	268.581
3.700	269.035
3.705	270.209
3.710	270.537
3.715	271.096
3.720	271.824
3.725	271.944
3.730	272.420
3.735	272.843
3.740	272.933
3.745	273.642
3.750	273.880
3.755	274.348
3.760	275.006
3.765	275.345
3.770	275.918
3.775	276.369
3.780	277.130
3.785	278.007
3.790	279.551
3.795	280.804
3.800	280.982
3.805	279.810
3.810	281.933
3.815	283.998
3.820	285.793
3.825	288.053
3.830	289.791
3.835	290.768
3.840	291.964
3.845	292.862
3.850	293.378
3.855	294.727
3.860	294.081
3.865	294.347
3.870	294.891
3.875	295.525
3.880	295.864
3.885	296.199
3.890	296.795
3.895	296.921
3.900	297.248
3.905	297.850
3.910	298.135
3.915	298.830
3.920	299.197
3.925	299.579
3.930	299.099
3.935	299.999
3.940	300.508
3.945	301.653
3.950	303.522
3.955	302.592
3.960	299.667
3.965	302.281
3.970	302.486
3.975	304.108
3.980	302.864
3.985	305.428
3.990	306.459
3.995	309.266
4.000	310.428
4.005	310.604
4.010	309.535
4.015	310.637
4.020	311.797
4.025	312.630
4.030	312.576
4.035	313.304
4.040	313.794
4.045	313.834
4.050	314.287
4.055	314.606
4.060	314.835
4.065	314.911
4.070	315.307
4.075	316.081
4.080	315.901
4.085	316.339
4.090	316.387
4.095	316.955
4.100	317.357
4.105	317.620
4.110	318.022
4.115	318.298
4.120	318.925
4.125	319.025
4.130	319.805
4.135	320.012
4.140	320.610
4.145	321.449
4.150	322.593
4.155	323.638
4.160	326.552
4.165	326.421
4.170	323.312
4.175	324.068
4.180	324.513
4.185	324.608
4.190	325.414
4.195	328.552
4.200	325.904
4.205	322.819
4.210	324.376
4.215	324.866
4.220	327.711
4.225	325.939
4.230	328.319
4.235	330.225
4.240	331.318
4.245	328.301
4.250	330.938
4.255	331.623
4.260	332.571
4.265	332.897
4.270	332.900
4.275	333.493
4.280	334.126
4.285	334.489
4.290	334.796
4.295	335.143
4.300	335.668
4.305	336.102
4.310	336.161
4.315	336.557
4.320	336.892
4.325	337.537
4.330	337.411
4.335	337.519
4.340	337.821
4.345	338.258
4.350	338.123
4.355	338.516
4.360	339.171
4.365	339.556
4.370	339.361
4.375	339.584
4.380	340.057
4.385	340.805
4.390	341.162
4.395	341.358
4.400	341.673
4.405	341.637
4.410	341.992
4.415	342.506
4.420	343.315
4.425	343.235
4.430	343.876
4.435	343.887
4.440	345.005
4.445	344.881
4.450	346.579
4.455	346.373
4.460	348.511
4.465	349.539
4.470	347.646
4.475	348.612
4.480	347.172
4.485	344.348
4.490	346.516
4.495	347.890
4.500	348.251
4.505	348.076
4.510	349.073
4.515	346.321
4.520	343.568
4.525	343.974
4.530	344.518
4.535	342.783
4.540	341.974
4.545	344.199
4.550	342.504
4.555	344.696
4.560	346.024
4.565	347.786
4.570	348.353
4.575	350.027
4.580	350.405
4.585	351.609
4.590	351.936
4.595	353.775
4.600	352.775
4.605	351.852
4.610	352.578
4.615	350.984
4.620	353.522
4.625	355.138
4.630	353.873
4.635	352.206
4.640	350.759
4.645	351.151
4.650	352.610
4.655	352.170
4.660	353.232
4.665	352.875
4.670	353.769
4.675	355.033
4.680	354.661
4.685	356.978
4.690	357.725
4.695	359.157
4.700	356.968
4.705	356.448
4.710	356.995
4.715	357.699
4.720	359.139
4.725	357.919
4.730	355.024
4.735	354.807
4.740	353.361
4.745	351.702
4.750	354.733
4.755	357.793
4.760	360.190
4.765	361.038
4.770	363.662
4.775	361.695
4.780	361.402
4.785	363.518
4.790	363.260
4.795	364.007
4.800	364.936
4.805	363.817
4.810	365.363
4.815	365.886
4.820	365.574
4.825	364.846
4.830	366.555
4.835	367.446
4.840	365.996
4.845	363.342
4.850	361.181
4.855	362.059
4.860	361.240
4.865	361.541
4.870	361.873
4.875	363.046
4.880	362.235
4.885	363.371
4.890	363.258
4.895	363.460
4.900	362.519
4.905	363.727
4.910	363.988
4.915	363.724
4.920	365.077
4.925	364.347
4.930	364.007
4.935	366.423
4.940	365.699
4.945	365.732
4.950	367.982
4.955	366.400
4.960	367.950
4.965	367.023
4.970	367.536
4.975	367.240
4.980	367.161
4.985	370.259
4.990	372.986
4.995	370.127
5.000	368.701
5.005	367.490
5.010	365.387
5.015	366.833
5.020	367.205
5.025	367.371
5.030	368.412
5.035	369.361
5.040	371.766
5.045	370.125
5.050	371.872
5.055	371.196
5.060	371.128
5.065	372.905
5.070	372.922
5.075	373.393
5.080	374.736
5.085	375.992
5.090	375.780
5.095	378.411
5.100	376.640
5.105	375.691
5.110	375.349
5.115	377.792
5.120	380.771
5.125	378.301
5.130	378.177
5.135	378.080
5.140	377.277
5.145	378.787
5.150	376.491
5.155	376.305
5.160	375.917
5.165	378.307
5.170	378.579
5.175	379.799
5.180	380.212
5.185	380.387
5.190	381.493
5.195	382.975
5.200	383.642
5.205	381.691
5.210	379.458
5.215	382.321
5.220	379.527
5.225	380.540
5.230	381.220
5.235	380.066
5.240	382.950
5.245	383.399
5.250	384.552
5.255	384.500
5.260	385.063
5.265	385.889
5.270	387.902
5.275	388.618
5.280	389.789
5.285	392.321
5.290	391.231
5.295	388.145
5.300	389.426
5.305	390.643
5.310	391.244
5.315	388.650
5.320	389.240
5.325	388.108
5.330	387.699
5.335	387.368
5.340	388.600
5.345	388.660
5.350	391.004
5.355	391.357
5.360	391.677
5.365	392.856
5.370	394.230
5.375	392.496
5.380	394.478
5.385	394.626
5.390	395.405
5.395	395.521
5.400	394.922
5.405	396.178
5.410	395.630
5.415	398.425
5.420	397.214
5.425	397.453
5.430	398.163
5.435	400.983
5.440	398.296
5.445	397.112
5.450	398.433
5.455	398.658
5.460	396.470
5.465	396.387
5.470	397.396
5.475	398.502
5.480	399.117
5.485	399.202
5.490	399.451
5.495	399.733
5.500	401.625
5.505	400.668
5.510	401.404
5.515	404.331
5.520	401.560
5.525	401.079
5.530	401.972
5.535	402.042
5.540	402.188
5.545	403.855
5.550	402.873
5.555	403.225
5.560	403.279
5.565	403.611
5.570	403.919
5.575	403.176
5.580	405.739
5.585	405.323
5.590	405.314
5.595	403.927
5.600	406.643
5.605	406.371
5.610	405.038
5.615	405.828
5.620	406.896
5.625	407.383
5.630	407.678
5.635	407.633
5.640	410.723
5.645	410.878
5.650	411.582
5.655	410.495
5.660	412.208
5.665	414.824
5.670	413.843
5.675	414.843
5.680	415.641
5.685	414.509
5.690	413.675
5.695	415.805
5.700	412.844
5.705	410.885
5.710	410.545
5.715	410.693
5.720	412.471
5.725	411.938
5.730	412.094
5.735	410.737
5.740	412.413
5.745	413.008
5.750	413.033
5.755	413.379
5.760	414.552
5.765	414.060
5.770	414.871
5.775	416.050
5.780	418.312
5.785	415.489
5.790	414.605
5.795	412.207
5.800	415.147
5.805	412.606
5.810	413.211
5.815	412.908
5.820	410.616
5.825	411.090
5.830	410.248
5.835	410.153
5.840	407.268
5.845	407.523
5.850	406.922
5.855	409.049
5.860	409.103
5.865	406.243
5.870	407.680
5.875	406.258
5.880	403.354
5.885	401.382
5.890	399.537
5.895	398.933
5.900	400.119
5.905	402.448
5.910	403.714
5.915	404.372
5.920	403.046
5.925	402.735
5.930	402.284
5.935	402.089
5.940	398.961
5.945	399.517
5.950	402.356
5.955	403.894
5.960	405.953
5.965	405.607
5.970	405.500
5.975	402.830
5.980	403.817
5.985	405.981
5.990	408.215
5.995	409.266
6.000	408.032
6.005	407.069
6.010	409.994
6.015	410.536
6.020	410.797
6.025	412.020
6.030	413.853
6.035	413.869
6.040	414.392
6.045	413.435
6.050	414.984
6.055	412.580
6.060	409.926
6.065	410.967
6.070	410.738
6.075	410.847
6.080	410.670
6.085	408.786
6.090	409.209
6.095	408.718
6.100	407.931
6.105	409.154
6.110	411.250
6.115	412.771
6.120	411.249
6.125	411.748
6.130	414.113
6.135	412.856
6.140	411.213
6.145	412.640
6.150	414.004
6.155	416.730
6.160	417.519
6.165	415.964
6.170	414.003
6.175	412.849
6.180	414.029
6.185	411.131
6.190	410.274
6.195	408.052
6.200	405.215
6.205	405.023
6.210	406.039
6.215	407.968
6.220	408.376
6.225	407.978
6.230	407.177
6.235	408.968
6.240	406.782
6.245	408.847
6.250	407.799
6.255	410.401
6.260	409.225
6.265	409.347
6.270	410.726
6.275	409.542
6.280	406.845
6.285	406.861
6.290	405.521
6.295	402.410
6.300	405.159
6.305	404.486
6.310	406.853
6.315	406.082
6.320	403.265
6.325	404.138
6.330	403.750
6.335	405.771
6.340	403.964
6.345	406.847
6.350	406.093
6.355	406.308
6.360	403.375
6.365	402.127
6.370	401.284
6.375	403.966
6.380	401.708
6.385	402.359
6.390	400.448
6.395	398.307
6.400	400.626
6.405	399.026
6.410	396.321
6.415	393.620
6.420	390.959
6.425	392.349
6.430	394.470
6.435	391.962
6.440	392.803
6.445	392.552
6.450	391.540
6.455	389.918
6.460	386.792
6.465	388.536
6.470	391.651
6.475	393.032
6.480	390.518
6.485	389.687
6.490	391.340
6.495	390.930
6.500	393.317
6.505	394.131
6.510	396.880
6.515	394.645
6.520	395.916
6.525	397.015
6.530	399.330
6.535	399.380
6.540	401.671
6.545	403.845
6.550	401.087
6.555	402.201
6.560	400.115
6.565	398.245
6.570	397.401
6.575	399.267
6.580	399.858
6.585	401.741
6.590	399.360
6.595	401.335
6.600	404.003
6.605	404.142
6.610	407.006
6.615	409.077
6.620	408.949
6.625	408.373
6.630	407.769
6.635	408.370
6.640	406.287
6.645	407.198
6.650	404.868
6.655	404.116
6.660	403.900
6.665	402.748
6.670	405.808
6.675	404.227
6.680	403.510
6.685	405.576
6.690	402.583
6.695	399.921
6.700	397.901
6.705	395.521
6.710	392.974
6.715	394.359
6.720	395.464
6.725	393.683
6.730	396.699
6.735	397.094
6.740	395.855
6.745	394.542
6.750	396.823
6.755	395.633
6.760	394.689
6.765	392.709
6.770	390.200
6.775	390.895
6.780	388.316
6.785	388.176
6.790	386.887
6.795	387.302
6.800	388.146
6.805	386.489
6.810	386.500
6.815	386.240
6.820	383.676
6.825	381.231
6.830	379.428
6.835	379.671
6.840	377.719
6.845	377.589
6.850	379.341
6.855	376.863
6.860	374.370
6.865	373.190
6.870	374.859
6.875	376.330
6.880	377.166
6.885	374.483
6.890	373.428
6.895	371.666
6.900	374.325
6.905	373.933
6.910	375.982
6.915	375.527
6.920	376.352
6.925	377.114
6.930	374.181
6.935	372.456
6.940	371.364
6.945	368.484
6.950	366.499
6.955	367.990
6.960	370.215
6.965	367.473
6.970	369.789
6.975	368.234
6.980	369.966
6.985	366.898
6.990	367.185
6.995	367.083
7.000	365.815
7.005	364.021
7.010	365.915
7.015	366.447
7.020	363.515
7.025	363.158
7.030	362.890
7.035	362.117
7.040	363.924
7.045	364.699
7.050	365.880
7.055	362.815
7.060	363.707
7.065	361.957
7.070	360.409
7.075	363.417
7.080	365.231
7.085	363.840
7.090	363.077
7.095	364.165
7.100	366.826
7.105	364.381
7.110	364.451
7.115	364.600
7.120	365.743
7.125	365.521
7.130	367.959
7.135	366.797
7.140	365.869
7.145	364.509
7.150	363.052
7.155	366.004
7.160	366.859
7.165	369.246
7.170	366.860
7.175	366.473
7.180	369.394
7.185	367.879
7.190	367.922
7.195	370.162
7.200	369.735
7.205	372.619
7.210	372.063
7.215	371.842
7.220	373.466
7.225	373.738
7.230	371.555
7.235	373.645
7.240	376.751
7.245	377.363
7.250	374.902
7.255	374.515
7.260	376.787
7.265	373.746
7.270	372.555
7.275	371.497
7.280	374.480
7.285	372.360
7.290	369.440
7.295	366.930
7.300	364.740
7.305	367.682
7.310	370.752
7.315	369.228
7.320	372.185
7.325	371.020
7.330	373.539
7.335	370.606
7.340	369.434
7.345	368.809
7.350	369.988
7.355	369.547
7.360	367.307
7.365	365.166
7.370	364.437
7.375	362.621
7.380	360.709
7.385	363.749
7.390	365.431
7.395	363.382
7.400	361.521
7.405	362.003
7.410	360.808
7.415	360.511
7.420	361.991
7.425	363.727
7.430	362.237
7.435	360.783
7.440	363.188
7.445	366.330
7.450	365.120
7.455	363.738
7.460	364.109
7.465	366.478
7.470	368.677
7.475	365.556
7.480	362.788
7.485	360.835
7.490	361.463
7.495	358.855
7.500	358.468
7.505	356.232
7.510	354.078
7.515	354.547
7.520	352.339
7.525	353.478
7.530	355.817
7.535	357.683
7.540	357.067
7.545	355.219
7.550	357.586
7.555	359.648
7.560	361.536
7.565	360.899
7.570	361.975
7.575	360.816
7.580	358.987
7.585	362.116
7.590	360.735
7.595	358.929
7.600	359.138
7.605	361.821
7.610	362.540
7.615	359.848
7.620	357.145
7.625	360.042
7.630	360.767
7.635	359.598
7.640	361.891
7.645	360.408
7.650	359.192
7.655	357.571
7.660	359.036
7.665	360.379
7.670	359.291
7.675	360.851
7.680	358.932
7.685	357.649
7.690	357.369
7.695	355.609
7.700	356.662
7.705	357.608
7.710	356.095
7.715	354.003
7.720	354.096
7.725	354.140
7.730	356.713
7.735	359.048
7.740	359.795
7.745	358.806
7.750	357.421
7.755	357.071
7.760	358.558
7.765	355.988
7.770	358.744
7.775	360.189
7.780	363.176
7.785	363.809
7.790	363.224
7.795	362.532
7.800	363.748
7.805	363.331
7.810	362.549
7.815	362.708
7.820	360.841
7.825	361.267
7.830	358.303
7.835	355.958
7.840	356.155
7.845	357.928
7.850	357.894
7.855	360.772
7.860	363.548
7.865	362.114
7.870	364.738
7.875	366.619
7.880	369.669
7.885	368.562
7.890	370.756
7.895	368.985
7.900	366.707
7.905	366.911
7.910	364.503
7.915	365.022
7.920	364.725
7.925	364.334
7.930	364.299
7.935	365.617
7.940	363.188
7.945	360.505
7.950	357.972
7.955	354.875
7.960	353.113
7.965	352.981
7.970	350.362
7.975	348.060
7.980	347.611
7.985	345.702
7.990	344.084
7.995	341.809
8.000	338.859
8.005	337.943
8.010	338.585
8.015	341.267
8.020	338.514
8.025	340.361
8.030	340.115
8.035	339.883
8.040	342.927
8.045	346.020
8.050	348.669
8.055	350.654
8.060	350.194
8.065	353.042
8.070	350.318
8.075	348.031
8.080	346.892
8.085	348.422
8.090	347.386
8.095	348.136
8.100	349.535
8.105	349.846
8.110	346.870
8.115	345.408
8.120	344.622
8.125	341.716
8.130	342.405
8.135	341.582
8.140	341.569
8.145	343.449
8.150	341.495
8.155	341.029
8.160	341.924
8.165	340.548
8.170	338.383
8.175	336.642
8.180	337.956
8.185	336.723
8.190	336.622
8.194	337.075
8.199	337.122
8.204	337.317
8.209	335.556
8.214	336.622
8.219	338.567
8.224	337.373
8.229	334.296
8.234	332.390
8.239	329.677
8.244	328.389
8.249	329.136
8.254	331.960
8.259	332.153
8.264	332.984
8.269	331.636
8.274	328.610
8.279	327.811
8.284	327.396
8.289	328.055
8.294	329.899
8.299	329.424
8.304	330.674
8.309	333.369
8.314	331.509
8.319	329.210
8.324	332.296
8.329	332.137
8.334	334.806
8.339	335.096
8.344	332.056
8.349	330.985
8.354	329.107
8.359	330.847
8.364	330.655
8.369	333.076
8.374	331.599
8.379	329.934
8.384	329.758
8.389	327.854
8.394	327.079
8.399	324.803
8.404	321.725
8.409	319.470
8.414	321.761
8.419	320.263
8.424	322.657
8.429	325.347
8.434	323.396
8.439	321.610
8.444	322.911
8.449	324.436
8.454	321.410
8.459	320.293
8.464	320.644
8.469	318.405
8.474	318.211
8.479	315.887
8.484	316.940
8.489	317.237
8.494	318.564
8.499	315.778
8.504	313.041
8.509	310.292
8.514	311.719
8.519	310.781
8.524	308.424
8.529	307.767
8.534	306.683
8.539	308.091
8.544	308.120
8.549	307.121
8.554	307.870
8.559	308.703
8.564	309.543
8.569	309.838
8.574	311.618
8.579	308.834
8.584	307.192
8.589	304.714
8.594	305.332
8.599	305.730
8.604	306.216
8.609	304.643
8.614	301.945
8.619	299.880
8.624	302.245
8.629	299.106
8.634	301.250
8.639	302.169
8.644	304.429
8.649	304.821
8.654	304.853
8.659	305.343
8.664	302.283
8.669	299.587
8.674	298.255
8.679	296.918
8.684	295.501
8.689	298.628
8.694	296.158
8.699	297.172
8.704	294.802
8.709	291.887
8.714	294.941
8.719	293.294
8.724	291.031
8.729	289.245
8.734	290.462
8.739	291.785
8.744	290.882
8.749	289.420
8.754	288.379
8.759	288.649
8.764	290.911
8.769	290.487
8.774	290.092
8.779	292.584
8.784	293.209
8.789	293.241
8.794	292.192
8.799	294.504
8.804	296.883
8.809	297.807
8.814	295.987
8.819	297.204
8.824	296.410
8.829	294.683
8.834	291.945
8.839	288.917
8.844	289.507
8.849	288.279
8.854	291.096
8.859	289.849
8.864	292.022
8.869	294.985
8.874	292.473
8.879	294.462
8.884	294.979
8.889	293.436
8.894	294.320
8.899	297.383
8.904	297.974
8.909	299.980
8.914	299.810
8.919	301.242
8.924	303.915
8.929	305.205
8.934	305.379
8.939	304.561
8.944	304.920
8.949	304.978
8.954	307.770
8.959	309.604
8.964	311.869
8.969	314.486
8.974	316.033
8.979	316.162
8.984	314.217
8.989	314.778
8.994	312.209
8.999	311.052
9.004	313.116
9.009	312.541
9.014	313.909
9.019	314.085
9.024	316.477
9.029	313.590
9.034	311.142
9.039	311.296
9.044	308.642
9.049	308.524
9.054	306.960
9.059	306.597
9.064	307.872
9.069	305.670
9.074	306.553
9.079	304.740
9.084	302.630
9.089	302.961
9.094	300.283
9.099	298.258
9.104	300.907
9.109	301.151
9.114	303.050
9.119	300.073
9.124	299.313
9.129	298.498
9.134	300.452
9.139	300.452
9.144	298.981
9.149	298.445
9.154	296.130
9.159	296.253
9.164	297.379
9.169	297.302
9.174	297.624
9.179	300.699
9.184	298.632
9.189	300.669
9.194	302.081
9.199	303.456
9.204	306.158
9.209	303.116
9.214	305.466
9.219	302.645
9.224	300.201
9.229	298.140
9.234	301.108
9.239	298.114
9.244	296.086
9.249	297.611
9.254	298.160
9.259	295.600
9.264	294.174
9.269	291.685
9.274	292.980
9.279	293.340
9.284	292.258
9.289	294.519
9.294	295.741
9.299	293.516
9.304	291.911
9.309	294.969
9.314	297.827
9.319	295.840
9.324	293.231
9.329	290.551
9.334	291.908
9.339	290.265
9.344	288.693
9.349	290.889
9.354	293.531
9.359	293.367
9.364	291.874
9.369	289.712
9.374	288.236
9.379	291.304
9.384	291.403
9.389	288.673
9.394	290.266
9.399	289.060
9.404	288.014
9.409	289.315
9.414	288.095
9.419	286.263
9.424	284.060
9.429	286.710
9.434	285.449
9.439	287.717
9.444	288.175
9.449	285.478
9.454	282.456
9.459	283.680
9.464	284.788
9.469	281.785
9.474	283.564
9.479	283.745
9.484	284.139
9.489	282.029
9.494	281.025
9.499	279.734
9.504	278.475
9.509	281.169
9.514	281.656
9.519	283.978
9.524	283.415
9.529	281.622
9.534	282.813
9.539	281.864
9.544	282.820
9.549	283.154
9.554	285.231
9.559	282.264
9.564	283.498
9.569	286.315
9.574	284.990
9.579	284.004
9.584	282.390
9.589	285.452
9.594	282.848
9.599	280.476
9.604	280.130
9.609	282.187
9.614	281.949
9.619	281.717
9.624	281.572
9.629	280.458
9.634	278.045
9.639	280.789
9.644	282.892
9.649	283.093
9.654	280.967
9.659	281.323
9.664	282.486
9.669	284.796
9.674	284.864
9.679	284.867
9.684	287.415
9.689	285.616
9.694	284.337
9.699	286.308
9.704	285.456
9.709	287.346
9.714	289.108
9.719	290.141
9.724	287.955
9.729	286.524
9.734	286.813
9.739	283.902
9.744	285.125
9.749	284.772
9.754	283.958
9.759	281.787
9.764	283.478
9.769	282.530
9.774	280.944
9.779	280.982
9.784	278.634
9.789	277.890
9.794	275.515
9.799	274.417
9.804	274.605
9.809	272.360
9.814	272.606
9.819	275.155
9.824	278.212
9.829	279.503
9.834	281.001
9.839	283.998
9.844	283.466
9.849	285.975
9.854	288.793
9.859	291.489
9.864	290.544
9.869	291.494
9.874	289.402
9.879	288.346
9.884	285.481
9.889	287.216
9.894	284.466
9.899	286.475
9.904	285.678
9.909	283.942
9.914	282.491
9.919	282.772
9.924	283.764
9.929	285.589
9.934	286.375
9.939	288.191
9.944	290.927
9.949	288.296
9.954	288.332
9.959	289.715
9.964	290.658
9.969	289.524
9.974	292.384
9.979	293.079
9.984	290.213
9.989	290.906
9.994	290.306
[truncated: 1 more rows]
