# Supplementary material for: Chemometric Analysis of a Ternary Mixture of Caffeine, Quinic Acid, and Nicotinic Acid by Terahertz Spectroscopy
Source: ACS Omega. 2022 Sep 27;7(40):35783–91. doi: 10.1021/acsomega.2c03808 (PMC9558605; doi:10.1021/acsomega.2c03808)
Supplement: Supplementary file 2 — ao2c03808_si_002.zip [file ao2c03808_si_002.zip › data_and_codes/extended_data/id0-48_run001/fdp-4-3.csv]

0.000	-0.000
0.005	0.562
0.010	0.340
0.015	-0.642
0.020	0.486
0.025	1.015
0.030	0.614
0.035	-0.381
0.040	0.121
0.045	1.116
0.050	3.275
0.055	2.325
0.060	2.376
0.065	3.923
0.070	4.009
0.075	5.237
0.080	5.059
0.085	3.970
0.090	2.320
0.095	2.608
0.100	3.827
0.105	5.570
0.110	4.876
0.115	5.048
0.120	5.916
0.125	6.739
0.130	7.828
0.135	8.258
0.140	7.907
0.145	8.217
0.150	8.391
0.155	8.588
0.160	8.593
0.165	8.810
0.170	9.118
0.175	9.462
0.180	9.490
0.185	9.659
0.190	10.054
0.195	10.172
0.200	10.421
0.205	10.695
0.210	10.896
0.215	11.193
0.220	11.470
0.225	11.966
0.230	12.128
0.235	12.156
0.240	12.299
0.245	12.670
0.250	12.753
0.255	13.014
0.260	13.262
0.265	13.541
0.270	13.866
0.275	13.858
0.280	14.091
0.285	14.388
0.290	14.611
0.295	14.799
0.300	15.202
0.305	15.285
0.310	15.376
0.315	15.591
0.320	15.864
0.325	16.140
0.330	16.283
0.335	16.455
0.340	16.698
0.345	17.009
0.350	17.135
0.355	17.414
0.360	17.651
0.365	17.873
0.370	18.030
0.375	18.235
0.380	18.424
0.385	18.671
0.390	18.904
0.395	19.125
0.400	19.358
0.405	19.507
0.410	19.672
0.415	19.869
0.420	20.145
0.425	20.311
0.430	20.530
0.435	20.798
0.440	20.991
0.445	21.092
0.450	21.330
0.455	21.603
0.460	21.792
0.465	22.009
0.470	22.180
0.475	22.435
0.480	22.671
0.485	22.857
0.490	23.040
0.495	23.309
0.500	23.514
0.505	23.672
0.510	23.893
0.515	24.171
0.520	24.404
0.525	24.561
0.530	24.795
0.535	25.048
0.540	25.340
0.545	25.626
0.550	26.048
0.555	25.289
0.560	25.451
0.565	25.786
0.570	26.112
0.575	26.385
0.580	26.607
0.585	26.817
0.590	27.087
0.595	27.329
0.600	27.554
0.605	27.772
0.610	27.978
0.615	28.213
0.620	28.374
0.625	28.571
0.630	28.808
0.635	29.044
0.640	29.200
0.645	29.415
0.650	29.653
0.655	29.831
0.660	30.046
0.665	30.251
0.670	30.458
0.675	30.668
0.680	30.870
0.685	31.067
0.690	31.315
0.695	31.495
0.700	31.707
0.705	31.960
0.710	32.159
0.715	32.362
0.720	32.602
0.725	32.822
0.730	33.050
0.735	33.274
0.740	33.543
0.745	33.927
0.750	33.500
0.755	33.583
0.760	33.921
0.765	34.167
0.770	34.380
0.775	34.617
0.780	34.845
0.785	35.066
0.790	35.251
0.795	35.455
0.800	35.713
0.805	35.898
0.810	36.085
0.815	36.322
0.820	36.537
0.825	36.721
0.830	36.932
0.835	37.126
0.840	37.352
0.845	37.564
0.850	37.719
0.855	37.935
0.860	38.173
0.865	38.341
0.870	38.550
0.875	38.767
0.880	38.972
0.885	39.164
0.890	39.371
0.895	39.592
0.900	39.815
0.905	39.990
0.910	40.222
0.915	40.438
0.920	40.626
0.925	40.827
0.930	41.068
0.935	41.299
0.940	41.488
0.945	41.690
0.950	41.912
0.955	42.156
0.960	42.341
0.965	42.587
0.970	42.817
0.975	43.048
0.980	43.349
0.985	43.333
0.990	43.292
0.995	43.575
1.000	43.811
1.005	44.061
1.010	44.342
1.015	44.527
1.020	44.749
1.025	45.032
1.030	45.247
1.035	45.445
1.040	45.701
1.045	45.944
1.050	46.174
1.055	46.431
1.060	46.686
1.065	46.980
1.070	47.263
1.075	47.581
1.080	48.002
1.085	48.554
1.090	49.411
1.095	49.610
1.100	46.598
1.105	47.617
1.110	48.042
1.115	47.625
1.120	48.141
1.125	48.604
1.130	49.005
1.135	49.406
1.140	49.824
1.145	50.356
1.150	50.770
1.155	51.384
1.160	51.078
1.165	48.196
1.170	49.194
1.175	49.838
1.180	50.331
1.185	50.700
1.190	51.086
1.195	51.502
1.200	51.960
1.205	52.085
1.210	51.418
1.215	51.895
1.220	52.398
1.225	52.798
1.230	52.070
1.235	52.481
1.240	52.813
1.245	53.110
1.250	53.461
1.255	53.656
1.260	53.909
1.265	54.213
1.270	54.436
1.275	54.631
1.280	54.876
1.285	55.107
1.290	55.348
1.295	55.548
1.300	55.736
1.305	56.024
1.310	56.248
1.315	56.471
1.320	56.630
1.325	56.828
1.330	57.027
1.335	57.247
1.340	57.490
1.345	57.726
1.350	57.918
1.355	58.098
1.360	58.383
1.365	58.596
1.370	58.801
1.375	59.072
1.380	59.358
1.385	59.593
1.390	59.920
1.395	60.299
1.400	60.819
1.405	61.583
1.410	62.720
1.415	65.413
1.420	66.094
1.425	66.555
1.430	66.935
1.435	67.262
1.440	67.496
1.445	67.756
1.450	68.019
1.455	68.270
1.460	68.514
1.465	68.732
1.470	68.992
1.475	69.232
1.480	69.431
1.485	69.672
1.490	69.920
1.495	70.130
1.500	70.345
1.505	70.597
1.510	70.815
1.515	71.043
1.520	71.271
1.525	71.503
1.530	71.768
1.535	71.979
1.540	72.197
1.545	72.446
1.550	72.664
1.555	72.890
1.560	73.163
1.565	73.417
1.570	73.658
1.575	73.930
1.580	74.226
1.585	74.547
1.590	74.905
1.595	75.435
1.600	75.807
1.605	74.549
1.610	75.066
1.615	75.553
1.620	75.991
1.625	76.369
1.630	76.790
1.635	77.248
1.640	77.781
1.645	78.414
1.650	79.352
1.655	80.523
1.660	80.962
1.665	81.269
1.670	81.730
1.675	79.751
1.680	81.389
1.685	82.474
1.690	83.359
1.695	84.134
1.700	84.981
1.705	86.181
1.710	87.752
1.715	89.315
1.720	92.126
1.725	94.911
1.730	96.000
1.735	96.723
1.740	97.304
1.745	97.801
1.750	98.246
1.755	98.726
1.760	99.064
1.765	98.801
1.770	99.194
1.775	99.593
1.780	99.979
1.785	100.421
1.790	101.041
1.795	101.073
1.800	99.827
1.805	100.372
1.810	100.828
1.815	101.190
1.820	101.519
1.825	101.846
1.830	102.147
1.835	102.443
1.840	102.771
1.845	103.110
1.850	103.478
1.855	103.936
1.860	104.718
1.865	104.999
1.870	107.966
1.875	109.125
1.880	109.817
1.885	110.265
1.890	110.680
1.895	111.054
1.900	111.434
1.905	111.837
1.910	112.382
1.915	112.997
1.920	110.758
1.925	111.205
1.930	111.813
1.935	112.289
1.940	112.659
1.945	112.971
1.950	113.274
1.955	113.559
1.960	113.817
1.965	114.086
1.970	114.332
1.975	114.594
1.980	114.858
1.985	115.107
1.990	115.370
1.995	115.619
2.000	115.876
2.005	116.147
2.010	116.463
2.015	116.677
2.020	116.851
2.025	117.194
2.030	117.582
2.035	118.196
2.040	118.308
2.045	117.133
2.050	117.672
2.055	118.118
2.060	118.505
2.065	118.900
2.070	119.470
2.075	118.887
2.080	118.889
2.085	119.283
2.090	119.621
2.095	119.919
2.100	120.166
2.105	120.414
2.110	120.649
2.115	120.914
2.120	121.178
2.125	121.437
2.130	121.752
2.135	122.092
2.140	122.485
2.145	122.928
2.150	123.487
2.155	124.474
2.160	125.606
2.165	126.318
2.170	127.222
2.175	128.403
2.180	129.340
2.185	130.272
2.190	131.569
2.195	133.086
2.200	134.319
2.205	135.593
2.210	136.679
2.215	137.968
2.220	136.543
2.225	135.010
2.230	135.880
2.235	136.661
2.240	137.295
2.245	137.799
2.250	138.381
2.255	139.298
2.260	139.693
2.265	137.873
2.270	135.847
2.275	136.792
2.280	137.475
2.285	137.987
2.290	138.412
2.295	138.743
2.300	139.063
2.305	139.436
2.310	139.750
2.315	140.150
2.320	140.290
2.325	140.611
2.330	140.999
2.335	141.419
2.340	142.084
2.345	141.949
2.350	141.194
2.355	141.820
2.360	142.626
2.365	143.154
2.370	142.012
2.375	142.727
2.380	143.583
2.385	144.618
2.390	142.083
2.395	144.059
2.400	141.097
2.405	142.128
2.410	142.812
2.415	143.409
2.420	143.817
2.425	144.316
2.430	144.450
2.435	144.793
2.440	145.267
2.445	145.778
2.450	146.160
2.455	147.064
2.460	147.430
2.465	146.328
2.470	149.340
2.475	150.790
2.480	151.561
2.485	152.128
2.490	152.548
2.495	152.924
2.500	153.249
2.505	153.565
2.510	153.891
2.515	154.174
2.520	154.442
2.525	154.726
2.530	155.043
2.535	155.292
2.540	155.618
2.545	155.901
2.550	156.213
2.555	156.501
2.560	156.819
2.565	157.254
2.570	157.396
2.575	157.665
2.580	158.079
2.585	158.456
2.590	158.878
2.595	159.321
2.600	159.782
2.605	160.299
2.610	160.967
2.615	161.778
2.620	162.856
2.625	164.403
2.630	165.598
2.635	166.441
2.640	165.537
2.645	167.500
2.650	164.940
2.655	167.220
2.660	169.394
2.665	169.630
2.670	170.390
2.675	171.426
2.680	172.612
2.685	173.476
2.690	172.056
2.695	172.681
2.700	173.321
2.705	173.909
2.710	174.453
2.715	174.891
2.720	175.333
2.725	175.779
2.730	176.189
2.735	176.665
2.740	177.181
2.745	177.704
2.750	178.312
2.755	179.097
2.760	180.566
2.765	182.694
2.770	183.946
2.775	183.820
2.780	185.641
2.785	183.852
2.790	185.252
2.795	186.686
2.800	187.789
2.805	188.604
2.810	189.293
2.815	189.881
2.820	190.410
2.825	190.898
2.830	191.311
2.835	191.747
2.840	192.195
2.845	192.533
2.850	192.924
2.855	193.453
2.860	193.845
2.865	194.332
2.870	194.907
2.875	195.950
2.880	196.834
2.885	195.063
2.890	198.125
2.895	199.948
2.900	200.732
2.905	201.450
2.910	201.971
2.915	202.390
2.920	202.848
2.925	203.354
2.930	203.819
2.935	204.310
2.940	204.810
2.945	205.383
2.950	206.148
2.955	207.214
2.960	209.064
2.965	210.087
2.970	212.208
2.975	211.937
2.980	213.473
2.985	216.557
2.990	218.175
2.995	219.726
3.000	221.726
3.005	222.164
3.010	224.902
3.015	226.221
3.020	225.044
3.025	223.352
3.030	225.605
3.035	227.528
3.040	229.130
3.045	229.860
3.050	227.428
3.055	228.471
3.060	229.128
3.065	230.325
3.070	230.763
3.075	231.395
3.080	231.986
3.085	232.454
3.090	232.792
3.095	233.390
3.100	233.762
3.105	234.138
3.110	234.533
3.115	235.186
3.120	236.125
3.125	236.570
3.130	237.033
3.135	237.621
3.140	236.450
3.145	237.884
3.150	240.147
3.155	241.861
3.160	243.371
3.165	243.331
3.170	241.819
3.175	239.535
3.180	240.817
3.185	239.525
3.190	240.735
3.195	241.680
3.200	242.311
3.205	242.920
3.210	244.160
3.215	243.282
3.220	243.998
3.225	245.173
3.230	245.613
3.235	246.917
3.240	249.782
3.245	250.753
3.250	251.200
3.255	251.583
3.260	252.023
3.265	252.564
3.270	252.777
3.275	253.246
3.280	253.627
3.285	254.090
3.290	254.008
3.295	254.453
3.300	254.913
3.305	254.950
3.310	255.343
3.315	256.070
3.320	256.899
3.325	258.321
3.330	257.278
3.335	257.755
3.340	257.307
3.345	257.433
3.350	259.129
3.355	260.315
3.360	261.970
3.365	262.838
3.370	262.890
3.375	263.595
3.380	264.155
3.385	263.286
3.390	263.692
3.395	264.865
3.400	265.486
3.405	265.768
3.410	265.940
3.415	265.077
3.420	265.456
3.425	267.419
3.430	265.560
3.435	266.257
3.440	267.364
3.445	268.734
3.450	268.047
3.455	268.079
3.460	266.722
3.465	267.581
3.470	267.076
3.475	264.343
3.480	262.911
3.485	262.237
3.490	263.468
3.495	264.443
3.500	261.844
3.505	263.613
3.510	263.382
3.515	263.537
3.520	262.336
3.525	259.590
3.530	259.228
3.535	261.483
3.540	259.978
3.545	262.778
3.550	264.119
3.555	264.819
3.560	265.826
3.565	265.769
3.570	266.916
3.575	267.035
3.580	263.937
3.585	262.734
3.590	264.151
3.595	263.775
3.600	263.365
3.605	264.017
3.610	263.862
3.615	261.943
3.620	259.975
3.625	262.325
3.630	263.233
3.635	264.966
3.640	266.792
3.645	267.947
3.650	268.484
3.655	265.875
3.660	267.600
3.665	265.026
3.670	267.125
3.675	270.011
3.680	271.252
3.685	272.676
3.690	270.832
3.695	268.274
3.700	268.626
3.705	269.462
3.710	270.074
3.715	268.547
3.720	269.889
3.725	271.036
3.730	270.424
3.735	270.796
3.740	270.776
3.745	273.353
3.750	273.307
3.755	272.044
3.760	273.354
3.765	274.244
3.770	274.140
3.775	274.822
3.780	277.099
3.785	277.057
3.790	279.323
3.795	282.183
3.800	283.757
3.805	282.394
3.810	282.572
3.815	285.635
3.820	284.289
3.825	282.850
3.830	283.532
3.835	283.529
3.840	283.428
3.845	285.817
3.850	287.066
3.855	288.377
3.860	288.003
3.865	287.385
3.870	287.729
3.875	289.554
3.880	289.747
3.885	289.863
3.890	289.996
3.895	289.534
3.900	290.916
3.905	290.698
3.910	291.413
3.915	293.180
3.920	294.320
3.925	294.273
3.930	292.331
3.935	293.039
3.940	294.269
3.945	296.262
3.950	298.723
3.955	296.138
3.960	294.502
3.965	295.936
3.970	297.083
3.975	298.210
3.980	300.457
3.985	298.643
3.990	299.938
3.995	298.375
4.000	299.593
4.005	298.601
4.010	297.586
4.015	298.501
4.020	299.612
4.025	300.587
4.030	301.085
4.035	300.175
4.040	302.457
4.045	304.827
4.050	301.812
4.055	303.486
4.060	302.979
4.065	302.440
4.070	304.488
4.075	306.231
4.080	304.774
4.085	303.879
4.090	303.836
4.095	304.947
4.100	307.278
4.105	306.614
4.110	304.260
4.115	303.049
4.120	302.512
4.125	300.913
4.130	302.897
4.135	301.484
4.140	303.886
4.145	304.385
4.150	304.639
4.155	303.446
4.160	302.968
4.165	305.775
4.170	308.637
4.175	309.138
4.180	311.431
4.185	308.456
4.190	309.597
4.195	312.481
4.200	314.013
4.205	314.317
4.210	314.459
4.215	314.525
4.220	312.414
4.225	310.196
4.230	307.196
4.235	307.827
4.240	307.228
4.245	306.068
4.250	302.941
4.255	303.145
4.260	305.921
4.265	303.724
4.270	300.681
4.275	301.307
4.280	302.114
4.285	300.108
4.290	298.479
4.295	300.155
4.300	300.845
4.305	298.896
4.310	299.594
4.315	300.313
4.320	300.941
4.325	303.019
4.330	304.016
4.335	307.047
4.340	306.249
4.345	303.563
4.350	300.792
4.355	302.766
4.360	304.336
4.365	301.515
4.370	304.141
4.375	304.534
4.380	301.611
4.385	304.645
4.390	304.449
4.395	303.529
4.400	304.947
4.405	303.002
4.410	303.637
4.415	302.380
4.420	302.081
4.425	303.825
4.430	305.375
4.435	304.478
4.440	303.188
4.445	300.983
4.450	298.084
4.455	297.083
4.460	300.045
4.465	300.723
4.470	299.991
4.475	301.175
4.480	298.449
4.485	300.572
4.490	299.839
4.495	301.230
4.500	300.206
4.505	298.374
4.510	299.281
4.515	297.023
4.520	294.824
4.525	297.470
4.530	295.805
4.535	295.062
4.540	291.934
4.545	294.202
4.550	295.687
4.555	297.388
4.560	298.533
4.565	301.371
4.570	303.127
4.575	304.068
4.580	303.088
4.585	305.359
4.590	303.680
4.595	303.826
4.600	305.486
4.605	305.939
4.610	305.991
4.615	306.634
4.620	307.512
4.625	307.286
4.630	304.306
4.635	303.323
4.640	305.825
4.645	305.892
4.650	305.253
4.655	304.160
4.660	305.619
4.665	305.227
4.670	305.792
4.675	308.696
4.680	310.099
4.685	310.491
4.690	308.456
4.695	309.114
4.700	308.382
4.705	309.138
4.710	306.070
4.715	307.742
4.720	308.341
4.725	307.810
4.730	304.840
4.735	302.310
4.740	300.763
4.745	301.005
4.750	303.505
4.755	301.486
4.760	304.407
4.765	304.030
4.770	302.998
4.775	300.682
4.780	302.223
4.785	305.150
4.790	302.379
4.795	302.263
4.800	304.788
4.805	303.972
4.810	304.793
4.815	305.157
4.820	302.402
4.825	299.566
4.830	301.104
4.835	302.832
4.840	305.740
4.845	305.075
4.850	304.679
4.855	306.163
4.860	306.298
4.865	308.999
4.870	310.345
4.875	313.287
4.880	312.714
4.885	311.805
4.890	312.932
4.895	315.453
4.900	317.377
4.905	318.508
4.910	316.850
4.915	316.708
4.920	314.480
4.925	314.272
4.930	312.090
4.935	312.972
4.940	313.551
4.945	313.030
4.950	315.913
4.955	316.751
4.960	315.790
4.965	318.602
4.970	319.482
4.975	321.610
4.980	320.129
4.985	318.222
4.990	316.239
4.995	316.415
5.000	317.641
5.005	314.847
5.010	314.559
5.015	314.976
5.020	314.637
5.025	315.100
5.030	314.616
5.035	316.092
5.040	315.987
5.045	317.605
5.050	316.493
5.055	315.309
5.060	312.737
5.065	310.696
5.070	309.943
5.075	311.827
5.080	314.544
5.085	314.555
5.090	312.133
5.095	315.239
5.100	314.149
5.105	315.252
5.110	314.867
5.115	315.347
5.120	317.307
5.125	316.266
5.130	319.022
5.135	317.717
5.140	319.959
5.145	321.442
5.150	318.606
5.155	318.282
5.160	320.553
5.165	320.236
5.170	317.345
5.175	317.537
5.180	319.296
5.185	319.479
5.190	318.749
5.195	320.604
5.200	320.927
5.205	320.645
5.210	319.743
5.215	319.120
5.220	318.844
5.225	316.805
5.230	314.891
5.235	317.975
5.240	317.505
5.245	316.136
5.250	314.732
5.255	315.438
5.260	315.321
5.265	313.840
5.270	313.639
5.275	311.396
5.280	312.368
5.285	312.650
5.290	312.754
5.295	312.529
5.300	311.865
5.305	313.732
5.310	314.981
5.315	314.319
5.320	311.924
5.325	310.686
5.330	313.467
5.335	312.865
5.340	312.558
5.345	312.866
5.350	315.978
5.355	313.014
5.360	311.421
5.365	313.708
5.370	312.945
5.375	314.585
5.380	317.179
5.385	316.765
5.390	315.624
5.395	313.848
5.400	311.027
5.405	311.243
5.410	312.360
5.415	311.909
5.420	314.405
5.425	317.407
5.430	316.212
5.435	317.336
5.440	316.031
5.445	315.285
5.450	313.815
5.455	314.452
5.460	316.485
5.465	314.427
5.470	313.460
5.475	316.192
5.480	317.440
5.485	316.917
5.490	317.675
5.495	319.447
5.500	318.389
5.505	318.570
5.510	315.787
5.515	317.902
5.520	317.554
5.525	315.049
5.530	312.703
5.535	313.662
5.540	315.194
5.545	315.122
5.550	314.841
5.555	312.853
5.560	312.256
5.565	314.052
5.570	313.786
5.575	314.452
5.580	313.821
5.585	313.522
5.590	311.051
5.595	310.693
5.600	310.832
5.605	310.835
5.610	312.713
5.615	309.731
5.620	306.610
5.625	308.855
5.630	307.592
5.635	308.588
5.640	310.969
5.645	313.629
5.650	314.826
5.655	315.046
5.660	316.737
5.665	319.235
5.670	321.601
5.675	320.921
5.680	322.172
5.685	324.799
5.690	323.181
5.695	322.421
5.700	322.462
5.705	321.636
5.710	321.880
5.715	322.075
5.720	322.945
5.725	324.330
5.730	323.648
5.735	324.755
5.740	323.111
5.745	325.157
5.750	326.144
5.755	323.125
5.760	321.135
5.765	321.424
5.770	320.674
5.775	320.907
5.780	321.771
5.785	319.185
5.790	316.829
5.795	314.812
5.800	312.585
5.805	315.507
5.810	313.614
5.815	310.916
5.820	313.393
5.825	312.632
5.830	313.054
5.835	315.157
5.840	317.056
5.845	316.922
5.850	318.032
5.855	316.642
5.860	315.899
5.865	315.715
5.870	314.814
5.875	317.052
5.880	316.134
5.885	313.384
5.890	312.835
5.895	309.879
5.900	312.007
5.905	308.928
5.910	310.210
5.915	307.490
5.920	304.356
5.925	303.817
5.930	301.225
5.935	301.016
5.940	299.892
5.945	299.332
5.950	297.201
5.955	294.465
5.960	291.339
5.965	294.156
5.970	294.678
5.975	296.057
5.980	294.723
5.985	297.547
5.990	299.985
5.995	301.612
6.000	299.420
6.005	298.714
6.010	300.384
6.015	302.999
6.020	305.714
6.025	303.729
6.030	303.880
6.035	302.483
6.040	305.337
6.045	304.890
6.050	302.653
6.055	302.643
6.060	305.464
6.065	307.300
6.070	309.667
6.075	309.312
6.080	306.270
6.085	306.625
6.090	307.259
6.095	305.623
6.100	305.333
6.105	306.635
6.110	304.965
6.115	306.218
6.120	303.385
6.125	304.354
6.130	304.902
6.135	307.730
6.140	307.687
6.145	305.690
6.150	306.981
6.155	309.076
6.160	311.418
6.165	309.211
6.170	306.960
6.175	309.680
6.180	308.670
6.185	305.923
6.190	305.668
6.195	304.036
6.200	305.834
6.205	303.477
6.210	304.774
6.215	305.076
6.220	305.309
6.225	302.668
6.230	301.379
6.235	299.338
6.240	299.378
6.245	298.492
6.250	300.302
6.255	299.899
6.260	302.600
6.265	300.260
6.270	297.200
6.275	297.628
6.280	299.308
6.285	297.351
6.290	297.305
6.295	295.563
6.300	295.286
6.305	296.036
6.310	293.739
6.315	293.249
6.320	292.992
6.325	292.319
6.330	294.159
6.335	293.839
6.340	294.815
6.345	296.098
6.350	295.605
6.355	298.338
6.360	301.188
6.365	303.613
6.370	306.370
6.375	309.174
6.380	310.583
6.385	308.340
6.390	307.715
6.395	307.623
6.400	309.979
6.405	312.646
6.410	314.810
6.415	316.107
6.420	313.637
6.425	313.730
6.430	312.139
6.435	310.486
6.440	312.146
6.445	311.872
6.450	312.811
6.455	311.530
6.460	311.664
6.465	311.718
6.470	314.257
6.475	316.867
6.480	314.079
6.485	316.666
6.490	319.735
6.495	322.666
6.500	324.513
6.505	326.868
6.510	327.118
6.515	326.002
6.520	323.178
6.525	320.761
6.530	321.955
6.535	321.486
6.540	319.464
6.545	319.031
6.550	321.165
6.555	321.601
6.560	322.943
6.565	323.731
6.570	321.283
6.575	319.720
6.580	320.324
6.585	319.887
6.590	319.340
6.595	319.069
6.600	319.925
6.605	319.123
6.610	317.044
6.615	317.479
6.620	317.289
6.625	315.126
6.630	315.866
6.635	318.305
6.640	316.314
6.645	319.407
6.650	317.445
6.655	314.457
6.660	315.058
6.665	312.450
6.670	311.549
6.675	314.139
6.680	314.348
6.685	316.900
6.690	317.948
6.695	318.696
6.700	315.939
6.705	316.654
6.710	315.014
6.715	315.157
6.720	313.792
6.725	314.245
6.730	314.555
6.735	312.141
6.740	313.581
6.745	313.798
6.750	315.210
6.755	314.386
6.760	313.480
6.765	316.133
6.770	318.360
6.775	318.052
6.780	319.781
6.785	322.597
6.790	324.254
6.795	321.515
6.800	323.070
6.805	322.840
6.810	320.464
6.815	317.484
6.820	317.387
6.825	320.529
6.830	319.855
6.835	316.935
6.840	317.329
6.845	317.182
6.850	315.973
6.855	318.985
6.860	317.667
6.865	316.607
6.870	317.612
6.875	317.470
6.880	315.680
6.885	312.544
6.890	309.890
6.895	307.149
6.900	304.628
6.905	301.503
6.910	298.763
6.915	299.541
6.920	297.647
6.925	294.939
6.930	295.193
6.935	295.271
6.940	294.397
6.945	296.554
6.950	296.070
6.955	298.872
6.960	300.170
6.965	300.351
6.970	302.911
6.975	304.581
6.980	305.630
6.985	306.760
6.990	308.514
6.995	311.473
7.000	308.922
7.005	305.889
7.010	304.974
7.015	302.586
7.020	303.841
7.025	303.820
7.030	301.333
7.035	302.738
7.040	300.627
7.045	301.813
7.050	303.365
7.055	302.584
7.060	304.506
7.065	303.500
7.070	302.332
7.075	304.203
7.080	304.427
7.085	307.241
7.090	307.687
7.095	306.154
7.100	305.890
7.105	307.650
7.110	310.760
7.115	308.399
7.120	305.529
7.125	308.034
7.130	310.585
7.135	310.847
7.140	311.444
7.145	312.732
7.150	314.902
7.155	311.803
7.160	312.860
7.165	315.932
7.170	317.602
7.175	317.318
7.180	316.278
7.185	313.476
7.190	315.427
7.195	314.666
7.200	313.569
7.205	313.392
7.210	311.249
7.215	309.652
7.220	309.454
7.225	312.047
7.230	311.377
7.235	311.863
7.240	309.849
7.245	312.468
7.250	311.247
7.255	312.875
7.260	315.290
7.265	315.839
7.270	315.948
7.275	313.606
7.280	316.438
7.285	314.517
7.290	313.328
7.295	310.673
7.300	307.565
7.305	309.240
7.310	308.623
7.315	307.757
7.320	309.207
7.325	306.519
7.330	306.471
7.335	303.674
7.340	305.741
7.345	305.280
7.350	305.325
7.355	305.071
7.360	304.965
7.365	306.825
7.370	305.043
7.375	305.420
7.380	305.992
7.385	307.960
7.390	306.941
7.395	308.038
7.400	306.665
7.405	308.492
7.410	309.768
7.415	312.074
7.420	311.585
7.425	311.413
7.430	313.722
7.435	316.330
7.440	317.700
7.445	315.692
7.450	313.599
7.455	314.289
7.460	313.711
7.465	311.654
7.470	313.095
7.475	312.004
7.480	311.768
7.485	313.574
7.490	315.577
7.495	315.738
7.500	315.158
7.505	313.951
7.510	315.759
7.515	317.255
7.520	317.024
7.525	314.210
7.530	312.260
7.535	313.483
7.540	316.397
7.545	318.544
7.550	319.298
7.555	321.689
7.560	324.089
7.565	325.068
7.570	325.218
7.575	327.454
7.580	325.733
7.585	325.693
7.590	326.389
7.595	324.384
7.600	322.029
7.605	323.355
7.610	324.837
7.615	324.585
7.620	322.607
7.625	323.826
7.630	323.671
7.635	321.723
7.640	324.072
7.645	321.217
7.650	318.349
7.655	315.368
7.660	317.339
7.665	316.415
7.670	317.372
7.675	315.815
7.680	313.024
7.685	313.971
7.690	316.548
7.695	313.880
7.700	316.829
7.705	319.084
7.710	316.751
7.715	317.824
7.720	319.697
7.725	320.218
7.730	319.682
7.735	318.766
7.740	318.686
7.745	318.162
7.750	316.926
7.755	318.380
7.760	319.513
7.765	316.458
7.770	314.457
7.775	314.927
7.780	317.462
7.785	318.435
7.790	315.645
7.795	316.909
7.800	319.966
7.805	320.098
7.810	320.468
7.815	322.531
7.820	322.098
7.825	323.455
7.830	325.014
7.835	325.995
7.840	323.987
7.845	321.436
7.850	324.479
7.855	327.185
7.860	327.327
7.865	330.052
7.870	328.842
7.875	328.719
7.880	328.239
7.885	329.718
7.890	329.830
7.895	328.337
7.900	325.780
7.905	327.410
7.910	328.549
7.915	330.013
7.920	332.651
7.925	335.218
7.930	333.407
7.935	332.182
7.940	334.831
7.945	335.885
7.950	337.777
7.955	340.070
7.960	340.649
7.965	342.517
7.970	341.723
7.975	343.807
7.980	342.643
7.985	340.076
7.990	343.030
7.995	341.069
8.000	343.389
8.005	343.033
8.010	342.034
8.015	344.789
8.020	344.747
8.025	343.521
8.030	345.182
8.035	342.949
8.040	339.904
8.045	342.056
8.050	344.356
8.055	345.494
8.060	344.209
8.065	341.557
8.070	339.466
8.075	341.498
8.080	343.907
8.085	344.147
8.090	341.717
8.095	341.157
8.100	339.872
8.105	338.293
8.110	337.451
8.115	337.884
8.120	340.452
8.125	340.180
8.130	339.347
8.135	342.232
8.140	343.639
8.145	343.821
8.150	341.127
8.155	343.954
8.160	344.600
8.165	344.372
8.170	345.340
8.175	345.470
8.180	347.975
8.185	347.668
8.190	350.345
8.194	350.752
8.199	352.333
8.204	354.196
8.209	357.260
8.214	358.714
8.219	357.573
8.224	355.026
8.229	351.914
8.234	351.859
8.239	351.370
8.244	352.712
8.249	353.148
8.254	351.503
8.259	354.144
8.264	352.064
8.269	354.998
8.274	353.336
8.279	353.394
8.284	354.490
8.289	354.649
8.294	352.847
8.299	352.982
8.304	352.897
8.309	353.606
8.314	353.121
8.319	355.099
8.324	354.102
8.329	353.272
8.334	352.481
8.339	349.532
8.344	347.463
8.349	345.796
8.354	344.463
8.359	345.905
8.364	348.897
8.369	350.370
8.374	353.412
8.379	354.687
8.384	354.200
8.389	352.281
8.394	350.523
8.399	352.745
8.404	354.836
8.409	357.770
8.414	360.597
8.419	363.010
8.424	362.114
8.429	359.247
8.434	361.389
8.439	361.995
8.444	363.490
8.449	361.086
8.454	361.364
8.459	362.820
8.464	362.604
8.469	359.805
8.474	359.929
8.479	360.014
8.484	359.931
8.489	358.740
8.494	357.508
8.499	358.566
8.504	360.832
8.509	360.680
8.514	359.003
8.519	358.527
8.524	358.586
8.529	359.264
8.534	357.886
8.539	359.335
8.544	358.719
8.549	356.554
8.554	359.477
8.559	359.194
8.564	357.932
8.569	355.629
8.574	358.662
8.579	361.441
8.584	363.760
8.589	363.337
8.594	363.855
8.599	365.935
8.604	363.303
8.609	360.172
8.614	360.915
8.619	361.030
8.624	361.830
8.629	363.064
8.634	361.558
8.639	362.448
8.644	360.163
8.649	362.614
8.654	362.093
8.659	362.118
8.664	360.236
8.669	358.627
8.674	357.743
8.679	358.215
8.684	355.454
8.689	356.759
8.694	359.071
8.699	358.554
8.704	361.632
8.709	362.164
8.714	360.939
8.719	362.050
8.724	361.023
8.729	358.003
8.734	359.852
8.739	359.791
8.744	358.300
8.749	358.587
8.754	357.162
8.759	354.281
8.764	356.302
8.769	353.334
8.774	353.574
8.779	355.137
8.784	357.538
8.789	360.637
8.794	362.880
8.799	364.365
8.804	366.746
8.809	368.549
8.814	367.226
8.819	365.860
8.824	364.369
8.829	366.333
8.834	364.116
8.839	362.095
8.844	363.384
8.849	366.455
8.854	366.508
8.859	368.995
8.864	369.010
8.869	368.385
8.874	369.002
8.879	368.818
8.884	367.784
8.889	370.792
8.894	373.828
8.899	374.606
8.904	376.668
8.909	375.510
8.914	375.750
8.919	377.480
8.924	377.785
8.929	380.098
8.934	377.764
8.939	375.207
8.944	375.998
8.949	376.933
8.954	377.072
8.959	379.134
8.964	377.063
8.969	377.880
8.974	379.105
8.979	378.332
8.984	380.468
8.989	379.931
8.994	378.112
8.999	379.810
9.004	380.754
9.009	379.832
9.014	382.458
9.019	379.724
9.024	376.897
9.029	379.686
9.034	376.853
9.039	378.595
9.044	377.018
9.049	379.173
9.054	381.237
9.059	382.638
9.064	383.037
9.069	384.933
9.074	387.156
9.079	388.892
9.084	386.499
9.089	386.312
9.094	384.936
9.099	387.116
9.104	386.976
9.109	389.328
9.114	387.142
9.119	385.894
9.124	383.889
9.129	382.814
9.134	381.152
9.139	383.442
9.144	386.452
9.149	388.407
9.154	389.483
9.159	389.256
9.164	389.101
9.169	389.018
9.174	386.778
9.179	387.318
9.184	389.127
9.189	387.112
9.194	389.347
9.199	392.456
9.204	392.595
9.209	389.728
9.214	392.233
9.219	395.324
9.224	394.578
9.229	392.087
9.234	394.766
9.239	393.607
9.244	395.579
9.249	392.949
9.254	394.681
9.259	392.056
9.264	391.672
9.269	392.897
9.274	393.748
9.279	396.446
9.284	393.762
9.289	394.091
9.294	393.998
9.299	396.779
9.304	394.086
9.309	395.050
9.314	393.775
9.319	391.969
9.324	391.326
9.329	388.460
9.334	385.898
9.339	383.663
9.344	384.638
9.349	383.090
9.354	383.828
9.359	384.028
9.364	383.183
9.369	384.668
9.374	386.620
9.379	389.237
9.384	386.603
9.389	388.094
9.394	390.194
9.399	390.077
9.404	389.984
9.409	387.675
9.414	386.886
9.419	388.242
9.424	391.068
9.429	392.249
9.434	395.243
9.439	395.692
9.444	396.603
9.449	398.222
9.454	395.680
9.459	394.997
9.464	394.597
9.469	396.049
9.474	396.255
9.479	395.592
9.484	393.647
9.489	394.308
9.494	396.493
9.499	393.655
9.504	395.162
9.509	392.389
9.514	394.823
9.519	397.449
9.524	400.116
9.529	397.415
9.534	397.839
9.539	397.422
9.544	397.635
9.549	398.150
9.554	397.215
9.559	399.880
9.564	397.649
9.569	396.101
9.574	396.580
9.579	398.790
9.584	401.343
9.589	399.869
9.594	398.291
9.599	400.933
9.604	399.056
9.609	397.130
9.614	398.435
9.619	396.646
9.624	395.336
9.629	397.263
9.634	399.594
9.639	396.863
9.644	395.908
9.649	397.145
9.654	394.441
9.659	394.924
9.664	396.448
9.669	394.272
9.674	395.035
9.679	393.532
9.684	391.203
9.689	388.412
9.694	389.042
9.699	385.965
9.704	385.686
9.709	387.777
9.714	387.008
9.719	386.008
9.724	385.857
9.729	386.200
9.734	384.373
9.739	385.147
9.744	388.276
9.749	386.120
9.754	383.405
9.759	385.821
9.764	384.259
9.769	384.229
9.774	383.838
9.779	382.260
9.784	383.909
9.789	383.668
9.794	381.438
9.799	380.273
9.804	379.543
9.809	377.848
9.814	378.080
9.819	380.175
9.824	379.980
9.829	379.060
9.834	377.601
9.839	376.485
9.844	376.775
9.849	378.728
9.854	377.860
9.859	376.956
9.864	375.788
9.869	372.881
9.874	372.587
9.879	373.039
9.884	373.209
9.889	374.368
9.894	374.709
9.899	375.485
9.904	373.806
9.909	376.715
9.914	379.230
9.919	380.488
9.924	380.033
9.929	382.405
9.934	382.145
9.939	380.338
9.944	383.248
9.949	385.731
9.954	383.182
9.959	385.267
9.964	385.136
9.969	384.595
9.974	382.035
9.979	380.610
9.984	378.940
9.989	379.441
9.994	376.617
[truncated: 1 more rows]
