# Supplementary material for: Chemometric Analysis of a Ternary Mixture of Caffeine, Quinic Acid, and Nicotinic Acid by Terahertz Spectroscopy
Source: ACS Omega. 2022 Sep 27;7(40):35783–91. doi: 10.1021/acsomega.2c03808 (PMC9558605; doi:10.1021/acsomega.2c03808)
Supplement: Supplementary file 2 — ao2c03808_si_002.zip [file ao2c03808_si_002.zip › data_and_codes/extended_data/id0-48_run001/fdp-4-4.csv]

0.000	-0.000
0.005	0.478
0.010	0.328
0.015	-0.501
0.020	0.040
0.025	0.903
0.030	0.520
0.035	-0.272
0.040	0.143
0.045	0.919
0.050	3.412
0.055	1.859
0.060	1.213
0.065	3.794
0.070	4.004
0.075	5.277
0.080	5.121
0.085	7.754
0.090	8.327
0.095	9.346
0.100	10.377
0.105	11.411
0.110	10.749
0.115	10.915
0.120	11.541
0.125	12.300
0.130	13.515
0.135	13.819
0.140	13.339
0.145	13.331
0.150	13.308
0.155	13.347
0.160	13.323
0.165	13.599
0.170	13.972
0.175	14.270
0.180	14.352
0.185	14.630
0.190	14.961
0.195	15.013
0.200	15.208
0.205	15.458
0.210	15.562
0.215	15.752
0.220	15.964
0.225	16.384
0.230	16.478
0.235	16.421
0.240	16.580
0.245	16.923
0.250	16.976
0.255	17.240
0.260	17.469
0.265	17.701
0.270	17.962
0.275	17.904
0.280	18.096
0.285	18.334
0.290	18.498
0.295	18.632
0.300	19.012
0.305	19.060
0.310	19.125
0.315	19.297
0.320	19.530
0.325	19.778
0.330	19.890
0.335	20.027
0.340	20.209
0.345	20.454
0.350	20.523
0.355	20.752
0.360	20.933
0.365	21.095
0.370	21.202
0.375	21.372
0.380	21.518
0.385	21.723
0.390	21.920
0.395	22.101
0.400	22.302
0.405	22.418
0.410	22.552
0.415	22.718
0.420	22.953
0.425	23.080
0.430	23.261
0.435	23.488
0.440	23.628
0.445	23.676
0.450	23.868
0.455	24.089
0.460	24.224
0.465	24.391
0.470	24.507
0.475	24.716
0.480	24.906
0.485	25.042
0.490	25.191
0.495	25.417
0.500	25.582
0.505	25.706
0.510	25.892
0.515	26.134
0.520	26.333
0.525	26.453
0.530	26.652
0.535	26.864
0.540	27.113
0.545	27.354
0.550	27.726
0.555	26.967
0.560	27.081
0.565	27.362
0.570	27.635
0.575	27.853
0.580	28.025
0.585	28.183
0.590	28.402
0.595	28.601
0.600	28.779
0.605	28.953
0.610	29.120
0.615	29.319
0.620	29.444
0.625	29.609
0.630	29.813
0.635	30.018
0.640	30.143
0.645	30.322
0.650	30.527
0.655	30.667
0.660	30.843
0.665	31.005
0.670	31.172
0.675	31.333
0.680	31.488
0.685	31.636
0.690	31.834
0.695	31.964
0.700	32.128
0.705	32.335
0.710	32.484
0.715	32.648
0.720	32.841
0.725	33.024
0.730	33.213
0.735	33.401
0.740	33.631
0.745	33.977
0.750	33.544
0.755	33.600
0.760	33.901
0.765	34.108
0.770	34.285
0.775	34.480
0.780	34.669
0.785	34.843
0.790	34.986
0.795	35.141
0.800	35.351
0.805	35.486
0.810	35.623
0.815	35.809
0.820	35.975
0.825	36.116
0.830	36.276
0.835	36.431
0.840	36.617
0.845	36.790
0.850	36.909
0.855	37.092
0.860	37.293
0.865	37.430
0.870	37.604
0.875	37.785
0.880	37.957
0.885	38.110
0.890	38.276
0.895	38.455
0.900	38.635
0.905	38.759
0.910	38.946
0.915	39.113
0.920	39.248
0.925	39.397
0.930	39.589
0.935	39.766
0.940	39.906
0.945	40.063
0.950	40.240
0.955	40.444
0.960	40.590
0.965	40.796
0.970	40.989
0.975	41.185
0.980	41.442
0.985	41.403
0.990	41.341
0.995	41.583
1.000	41.775
1.005	41.983
1.010	42.217
1.015	42.354
1.020	42.531
1.025	42.761
1.030	42.924
1.035	43.072
1.040	43.273
1.045	43.460
1.050	43.641
1.055	43.843
1.060	44.048
1.065	44.295
1.070	44.528
1.075	44.798
1.080	45.167
1.085	45.660
1.090	46.441
1.095	46.513
1.100	43.747
1.105	44.673
1.110	45.061
1.115	44.626
1.120	45.080
1.125	45.483
1.130	45.826
1.135	46.172
1.140	46.528
1.145	46.989
1.150	47.348
1.155	47.879
1.160	47.669
1.165	44.753
1.170	45.676
1.175	46.260
1.180	46.694
1.185	47.014
1.190	47.351
1.195	47.715
1.200	48.123
1.205	48.224
1.210	47.552
1.215	47.981
1.220	48.429
1.225	48.787
1.230	48.055
1.235	48.416
1.240	48.691
1.245	48.940
1.250	49.238
1.255	49.382
1.260	49.584
1.265	49.831
1.270	50.000
1.275	50.148
1.280	50.340
1.285	50.516
1.290	50.713
1.295	50.868
1.300	51.010
1.305	51.258
1.310	51.440
1.315	51.623
1.320	51.750
1.325	51.916
1.330	52.082
1.335	52.270
1.340	52.485
1.345	52.693
1.350	52.857
1.355	53.009
1.360	53.263
1.365	53.439
1.370	53.603
1.375	53.827
1.380	54.066
1.385	54.246
1.390	54.519
1.395	54.838
1.400	55.286
1.405	55.984
1.410	57.155
1.415	59.869
1.420	60.480
1.425	60.888
1.430	61.223
1.435	61.508
1.440	61.699
1.445	61.922
1.450	62.141
1.455	62.354
1.460	62.556
1.465	62.732
1.470	62.949
1.475	63.144
1.480	63.295
1.485	63.487
1.490	63.686
1.495	63.844
1.500	64.007
1.505	64.210
1.510	64.381
1.515	64.559
1.520	64.741
1.525	64.930
1.530	65.152
1.535	65.320
1.540	65.498
1.545	65.705
1.550	65.885
1.555	66.069
1.560	66.302
1.565	66.519
1.570	66.717
1.575	66.947
1.580	67.193
1.585	67.469
1.590	67.767
1.595	68.230
1.600	68.519
1.605	67.333
1.610	67.778
1.615	68.203
1.620	68.582
1.625	68.898
1.630	69.257
1.635	69.651
1.640	70.123
1.645	70.684
1.650	71.540
1.655	72.690
1.660	73.269
1.665	73.573
1.670	74.114
1.675	72.000
1.680	73.598
1.685	74.631
1.690	75.445
1.695	76.154
1.700	76.917
1.705	77.993
1.710	79.340
1.715	80.941
1.720	77.998
1.725	80.451
1.730	81.462
1.735	82.116
1.740	82.634
1.745	83.068
1.750	83.455
1.755	83.871
1.760	84.168
1.765	83.875
1.770	84.218
1.775	84.557
1.780	84.898
1.785	85.274
1.790	85.842
1.795	85.863
1.800	84.611
1.805	85.093
1.810	85.490
1.815	85.796
1.820	86.069
1.825	86.338
1.830	86.577
1.835	86.814
1.840	87.080
1.845	87.358
1.850	87.663
1.855	88.053
1.860	88.750
1.865	88.991
1.870	92.115
1.875	93.143
1.880	93.762
1.885	94.161
1.890	94.513
1.895	94.833
1.900	95.155
1.905	95.500
1.910	95.969
1.915	96.526
1.920	94.825
1.925	94.760
1.930	95.292
1.935	95.699
1.940	96.001
1.945	96.256
1.950	96.496
1.955	96.717
1.960	96.921
1.965	97.128
1.970	97.332
1.975	97.538
1.980	97.739
1.985	97.934
1.990	98.142
1.995	98.338
2.000	98.537
2.005	98.758
2.010	99.013
2.015	99.180
2.020	99.301
2.025	99.579
2.030	99.897
2.035	100.423
2.040	100.450
2.045	99.365
2.050	99.821
2.055	100.195
2.060	100.514
2.065	100.847
2.070	101.346
2.075	100.838
2.080	100.762
2.085	101.114
2.090	101.413
2.095	101.680
2.100	101.932
2.105	102.174
2.110	102.408
2.115	102.661
2.120	102.919
2.125	103.169
2.130	103.451
2.135	103.750
2.140	104.088
2.145	104.470
2.150	104.949
2.155	105.777
2.160	106.707
2.165	105.859
2.170	108.647
2.175	109.819
2.180	110.660
2.185	111.473
2.190	112.585
2.195	112.538
2.200	115.291
2.205	116.766
2.210	117.805
2.215	119.009
2.220	119.027
2.225	121.475
2.230	123.132
2.235	123.982
2.240	124.672
2.245	125.185
2.250	125.795
2.255	126.746
2.260	127.612
2.265	125.527
2.270	122.808
2.275	124.125
2.280	124.894
2.285	125.439
2.290	125.866
2.295	126.232
2.300	126.556
2.305	126.875
2.310	127.172
2.315	127.550
2.320	127.652
2.325	127.932
2.330	128.271
2.335	128.659
2.340	129.314
2.345	129.275
2.350	128.264
2.355	128.872
2.360	129.619
2.365	130.227
2.370	128.863
2.375	129.572
2.380	130.397
2.385	131.527
2.390	132.920
2.395	131.638
2.400	134.114
2.405	135.040
2.410	135.684
2.415	136.186
2.420	136.573
2.425	137.068
2.430	137.174
2.435	137.465
2.440	137.896
2.445	138.375
2.450	138.750
2.455	139.702
2.460	140.553
2.465	138.938
2.470	135.842
2.475	137.018
2.480	137.707
2.485	138.204
2.490	138.600
2.495	138.945
2.500	139.240
2.505	139.512
2.510	139.781
2.515	140.033
2.520	140.264
2.525	140.521
2.530	140.772
2.535	140.999
2.540	141.247
2.545	141.517
2.550	141.748
2.555	141.990
2.560	142.262
2.565	142.633
2.570	142.687
2.575	142.949
2.580	143.274
2.585	143.618
2.590	143.968
2.595	144.353
2.600	144.749
2.605	145.243
2.610	145.808
2.615	146.497
2.620	147.432
2.625	148.829
2.630	149.720
2.635	149.593
2.640	149.516
2.645	150.737
2.650	149.372
2.655	151.837
2.660	154.021
2.665	154.531
2.670	154.766
2.675	155.684
2.680	156.691
2.685	157.504
2.690	155.962
2.695	156.648
2.700	157.233
2.705	157.743
2.710	158.192
2.715	158.609
2.720	158.975
2.725	159.393
2.730	159.783
2.735	160.223
2.740	160.710
2.745	161.163
2.750	161.762
2.755	162.552
2.760	163.821
2.765	165.301
2.770	166.319
2.775	166.486
2.780	164.087
2.785	166.993
2.790	168.990
2.795	170.353
2.800	171.303
2.805	172.032
2.810	172.619
2.815	173.096
2.820	173.539
2.825	173.959
2.830	174.311
2.835	174.663
2.840	175.019
2.845	175.365
2.850	175.698
2.855	176.045
2.860	176.432
2.865	176.848
2.870	177.383
2.875	178.408
2.880	179.066
2.885	177.745
2.890	174.680
2.895	175.891
2.900	176.630
2.905	177.211
2.910	177.689
2.915	178.106
2.920	178.550
2.925	178.978
2.930	179.401
2.935	179.823
2.940	180.286
2.945	180.852
2.950	181.541
2.955	182.519
2.960	183.876
2.965	184.725
2.970	186.148
2.975	186.338
2.980	189.404
2.985	191.660
2.990	193.167
2.995	194.703
3.000	196.604
3.005	198.626
3.010	199.495
3.015	202.386
3.020	201.202
3.025	198.265
3.030	200.613
3.035	202.554
3.040	204.270
3.045	205.297
3.050	208.400
3.055	209.813
3.060	210.710
3.065	211.398
3.070	211.943
3.075	212.463
3.080	212.882
3.085	213.325
3.090	213.699
3.095	214.066
3.100	214.495
3.105	214.955
3.110	215.387
3.115	216.007
3.120	216.833
3.125	217.759
3.130	218.485
3.135	218.472
3.140	215.939
3.145	218.896
3.150	220.585
3.155	222.021
3.160	223.595
3.165	224.400
3.170	227.474
3.175	225.085
3.180	227.135
3.185	226.715
3.190	227.388
3.195	228.113
3.200	228.785
3.205	229.342
3.210	230.133
3.215	229.680
3.220	230.029
3.225	230.988
3.230	231.564
3.235	233.682
3.240	235.887
3.245	236.605
3.250	237.120
3.255	237.488
3.260	237.784
3.265	238.223
3.270	238.488
3.275	238.765
3.280	239.039
3.285	239.306
3.290	239.474
3.295	239.865
3.300	240.126
3.305	240.404
3.310	240.840
3.315	241.196
3.320	241.801
3.325	242.767
3.330	243.145
3.335	245.939
3.340	242.994
3.345	244.677
3.350	245.795
3.355	246.487
3.360	246.882
3.365	247.318
3.370	247.648
3.375	247.948
3.380	248.223
3.385	248.586
3.390	248.774
3.395	249.015
3.400	249.268
3.405	249.471
3.410	249.650
3.415	249.840
3.420	250.066
3.425	250.318
3.430	250.555
3.435	250.720
3.440	250.957
3.445	251.184
3.450	251.432
3.455	251.655
3.460	251.926
3.465	252.243
3.470	252.492
3.475	252.588
3.480	252.812
3.485	253.242
3.490	253.399
3.495	254.143
3.500	253.726
3.505	253.659
3.510	254.108
3.515	254.253
3.520	254.518
3.525	254.804
3.530	255.381
3.535	255.999
3.540	257.075
3.545	253.956
3.550	254.845
3.555	255.302
3.560	255.915
3.565	256.257
3.570	256.694
3.575	257.301
3.580	257.737
3.585	258.320
3.590	259.338
3.595	260.397
3.600	262.469
3.605	265.295
3.610	262.690
3.615	264.080
3.620	262.933
3.625	263.990
3.630	265.228
3.635	266.258
3.640	267.700
3.645	264.762
3.650	264.981
3.655	265.877
3.660	262.770
3.665	261.290
3.670	263.799
3.675	265.703
3.680	267.656
3.685	268.027
3.690	269.446
3.695	269.249
3.700	269.450
3.705	270.212
3.710	270.660
3.715	271.298
3.720	271.896
3.725	272.152
3.730	272.370
3.735	272.825
3.740	273.090
3.745	273.460
3.750	273.885
3.755	274.199
3.760	274.586
3.765	275.318
3.770	275.910
3.775	276.028
3.780	277.122
3.785	277.479
3.790	278.795
3.795	280.618
3.800	278.645
3.805	277.919
3.810	278.905
3.815	277.929
3.820	279.720
3.825	282.324
3.830	283.908
3.835	285.037
3.840	286.021
3.845	286.523
3.850	287.443
3.855	288.515
3.860	288.209
3.865	288.168
3.870	288.753
3.875	289.145
3.880	289.698
3.885	289.956
3.890	290.270
3.895	290.577
3.900	291.192
3.905	291.239
3.910	292.022
3.915	292.070
3.920	292.800
3.925	293.378
3.930	292.983
3.935	293.394
3.940	294.120
3.945	294.835
3.950	295.978
3.955	295.583
3.960	293.939
3.965	295.865
3.970	295.477
3.975	295.585
3.980	292.515
3.985	290.766
3.990	288.815
3.995	290.071
4.000	291.777
4.005	294.880
4.010	297.310
4.015	298.963
4.020	299.672
4.025	299.682
4.030	299.917
4.035	300.635
4.040	300.812
4.045	301.302
4.050	301.877
4.055	301.562
4.060	302.364
4.065	302.183
4.070	302.605
4.075	303.211
4.080	303.472
4.085	303.824
4.090	303.579
4.095	304.437
4.100	304.667
4.105	304.786
4.110	305.366
4.115	305.648
4.120	306.000
4.125	306.019
4.130	306.783
4.135	307.366
4.140	307.994
4.145	308.618
4.150	309.406
4.155	311.336
4.160	311.373
4.165	308.849
4.170	310.875
4.175	309.729
4.180	307.642
4.185	310.701
4.190	311.122
4.195	311.310
4.200	308.338
4.205	311.251
4.210	312.916
4.215	312.989
4.220	310.769
4.225	308.326
4.230	309.297
4.235	311.670
4.240	313.681
4.245	313.815
4.250	311.808
4.255	312.818
4.260	313.794
4.265	314.362
4.270	314.667
4.275	315.032
4.280	315.195
4.285	315.729
4.290	316.134
4.295	316.086
4.300	316.862
4.305	316.955
4.310	317.418
4.315	317.716
4.320	317.904
4.325	318.390
4.330	318.600
4.335	318.522
4.340	318.775
4.345	319.155
4.350	319.303
4.355	320.001
4.360	319.953
4.365	320.357
4.370	320.447
4.375	320.744
4.380	321.099
4.385	321.102
4.390	321.447
4.395	322.273
4.400	322.145
4.405	322.200
4.410	323.542
4.415	323.677
4.420	323.823
4.425	324.606
4.430	324.718
4.435	324.838
4.440	326.496
4.445	326.319
4.450	327.088
4.455	327.701
4.460	329.923
4.465	326.838
4.470	326.997
4.475	328.671
4.480	328.435
4.485	330.745
4.490	331.463
4.495	329.594
4.500	332.502
4.505	335.227
4.510	333.121
4.515	332.184
4.520	335.052
4.525	332.807
4.530	333.667
4.535	336.794
4.540	335.660
4.545	334.320
4.550	335.438
4.555	338.294
4.560	339.596
4.565	341.893
4.570	342.683
4.575	343.571
4.580	344.322
4.585	345.319
4.590	346.590
4.595	347.377
4.600	347.414
4.605	346.509
4.610	347.869
4.615	348.771
4.620	347.225
4.625	348.981
4.630	349.612
4.635	349.934
4.640	350.508
4.645	353.488
4.650	352.312
4.655	354.342
4.660	353.696
4.665	353.067
4.670	354.518
4.675	354.688
4.680	356.086
4.685	356.947
4.690	356.051
4.695	357.089
4.700	356.769
4.705	356.267
4.710	358.342
4.715	358.390
4.720	358.993
4.725	357.056
4.730	358.104
4.735	355.855
4.740	358.611
4.745	355.554
4.750	358.455
4.755	359.243
4.760	360.635
4.765	362.175
4.770	360.846
4.775	361.106
4.780	363.595
4.785	363.092
4.790	363.123
4.795	363.985
4.800	363.869
4.805	365.433
4.810	365.989
4.815	364.500
4.820	366.364
4.825	366.699
4.830	366.352
4.835	366.238
4.840	365.802
4.845	366.212
4.850	367.701
4.855	367.664
4.860	368.510
4.865	367.439
4.870	367.982
4.875	369.294
4.880	368.809
4.885	367.984
4.890	369.247
4.895	369.586
4.900	367.540
4.905	370.187
4.910	370.655
4.915	369.966
4.920	370.256
4.925	370.777
4.930	371.820
4.935	371.919
4.940	371.398
4.945	371.074
4.950	372.039
4.955	371.355
4.960	373.501
4.965	373.261
4.970	372.529
4.975	373.547
4.980	372.504
4.985	375.040
4.990	373.393
4.995	375.777
5.000	373.836
5.005	374.310
5.010	376.051
5.015	378.534
5.020	380.496
5.025	380.624
5.030	381.584
5.035	381.712
5.040	380.918
5.045	382.053
5.050	381.698
5.055	383.557
5.060	383.601
5.065	384.028
5.070	385.333
5.075	385.109
5.080	388.184
5.085	386.595
5.090	384.275
5.095	383.084
5.100	385.560
5.105	383.260
5.110	383.362
5.115	382.383
5.120	382.913
5.125	380.063
5.130	379.524
5.135	377.239
5.140	379.714
5.145	382.291
5.150	384.269
5.155	383.001
5.160	383.894
5.165	385.967
5.170	385.362
5.175	385.522
5.180	386.000
5.185	386.206
5.190	387.612
5.195	390.039
5.200	387.482
5.205	388.605
5.210	390.944
5.215	388.729
5.220	385.797
5.225	385.354
5.230	387.283
5.235	388.762
5.240	389.467
5.245	388.949
5.250	390.194
5.255	392.452
5.260	393.013
5.265	392.062
5.270	394.254
5.275	395.431
5.280	397.444
5.285	394.568
5.290	393.012
5.295	391.988
5.300	389.436
5.305	390.746
5.310	390.399
5.315	392.713
5.320	394.650
5.325	393.982
5.330	391.978
5.335	395.094
5.340	393.141
5.345	390.017
5.350	389.162
5.355	391.810
5.360	391.667
5.365	392.673
5.370	393.584
5.375	393.774
5.380	393.012
5.385	393.720
5.390	394.882
5.395	395.541
5.400	395.700
5.405	395.707
5.410	396.582
5.415	396.327
5.420	396.843
5.425	398.043
5.430	398.773
5.435	399.464
5.440	396.982
5.445	399.692
5.450	396.885
5.455	394.090
5.460	396.302
5.465	396.227
5.470	397.739
5.475	398.029
5.480	398.481
5.485	400.027
5.490	400.602
5.495	400.164
5.500	400.786
5.505	400.433
5.510	399.483
5.515	401.355
5.520	401.411
5.525	400.907
5.530	401.619
5.535	402.065
5.540	402.450
5.545	403.640
5.550	403.694
5.555	403.135
5.560	403.623
5.565	405.311
5.570	403.771
5.575	405.017
5.580	404.704
5.585	405.101
5.590	405.887
5.595	405.510
5.600	405.455
5.605	404.850
5.610	407.522
5.615	407.433
5.620	408.011
5.625	407.717
5.630	409.084
5.635	410.551
5.640	410.909
5.645	409.968
5.650	408.258
5.655	406.997
5.660	409.762
5.665	406.690
5.670	405.023
5.675	406.163
5.680	408.525
5.685	408.971
5.690	410.000
5.695	413.059
5.700	415.480
5.705	414.405
5.710	417.350
5.715	414.241
5.720	413.883
5.725	412.264
5.730	411.691
5.735	410.023
5.740	407.239
5.745	408.279
5.750	406.483
5.755	406.359
5.760	406.569
5.765	406.808
5.770	407.665
5.775	409.491
5.780	409.254
5.785	407.827
5.790	409.112
5.795	408.564
5.800	406.966
5.805	404.747
5.810	402.665
5.815	404.518
5.820	403.528
5.825	404.893
5.830	407.262
5.835	405.838
5.840	403.957
5.845	401.579
5.850	398.963
5.855	398.435
5.860	401.308
5.865	400.355
5.870	402.200
5.875	403.838
5.880	403.783
5.885	405.729
5.890	408.863
5.895	405.786
5.900	402.958
5.905	401.786
5.910	400.477
5.915	400.899
5.920	402.022
5.925	403.158
5.930	403.531
5.935	404.042
5.940	403.715
5.945	404.466
5.950	401.669
5.955	398.538
5.960	399.606
5.965	398.581
5.970	399.556
5.975	401.277
5.980	403.359
5.985	401.659
5.990	401.464
5.995	400.482
6.000	402.724
6.005	405.605
6.010	406.345
6.015	403.603
6.020	404.220
6.025	401.809
6.030	400.394
6.035	401.358
6.040	399.343
6.045	397.082
6.050	399.838
6.055	399.733
6.060	401.658
6.065	399.981
6.070	396.984
6.075	399.827
6.080	399.978
6.085	397.274
6.090	394.809
6.095	396.135
6.100	399.023
6.105	401.404
6.110	400.459
6.115	402.760
6.120	404.035
6.125	405.812
6.130	403.220
6.135	402.563
6.140	403.263
6.145	405.019
6.150	403.742
6.155	403.638
6.160	403.611
6.165	405.049
6.170	402.063
6.175	400.184
6.180	399.130
6.185	397.836
6.190	395.594
6.195	395.458
6.200	395.176
6.205	397.816
6.210	398.988
6.215	399.675
6.220	398.366
6.225	397.471
6.230	395.181
6.235	392.930
6.240	395.642
6.245	393.917
6.250	391.764
6.255	394.166
6.260	396.410
6.265	393.474
6.270	391.198
6.275	393.997
6.280	395.709
6.285	393.884
6.290	392.624
6.295	393.246
6.300	394.292
6.305	392.345
6.310	391.465
6.315	393.987
6.320	395.558
6.325	392.432
6.330	392.052
6.335	393.726
6.340	394.259
6.345	393.838
6.350	391.338
6.355	388.570
6.360	389.559
6.365	388.397
6.370	389.886
6.375	390.721
6.380	388.930
6.385	387.944
6.390	385.173
6.395	383.025
6.400	381.851
6.405	383.076
6.410	380.886
6.415	380.436
6.420	383.121
6.425	382.133
6.430	383.806
6.435	385.811
6.440	384.126
6.445	383.045
6.450	383.756
6.455	383.152
6.460	381.680
6.465	381.681
6.470	378.899
6.475	376.600
6.480	378.396
6.485	378.792
6.490	378.068
6.495	376.436
6.500	377.974
6.505	375.444
6.510	374.556
6.515	372.241
6.520	373.292
6.525	374.596
6.530	375.526
6.535	374.138
6.540	374.946
6.545	373.140
6.550	371.885
6.555	369.019
6.560	366.031
6.565	364.168
6.570	363.152
6.575	360.699
6.580	361.302
6.585	359.516
6.590	358.385
6.595	360.841
6.600	361.738
6.605	359.439
6.610	359.322
6.615	360.946
6.620	360.389
6.625	363.462
6.630	360.651
6.635	359.563
6.640	358.272
6.645	357.129
6.650	355.002
6.655	353.011
6.660	355.413
6.665	353.726
6.670	355.851
6.675	354.435
6.680	356.440
6.685	356.980
6.690	359.144
6.695	360.513
6.700	359.947
6.705	360.961
6.710	362.716
6.715	364.042
6.720	362.506
6.725	362.480
6.730	360.800
6.735	357.941
6.740	356.838
6.745	356.286
6.750	356.338
6.755	355.549
6.760	352.808
6.765	350.743
6.770	351.515
6.775	353.825
6.780	352.823
6.785	351.330
6.790	352.446
6.795	353.550
6.800	353.256
6.805	353.711
6.810	351.810
6.815	352.236
6.820	350.647
6.825	347.675
6.830	347.564
6.835	345.847
6.840	344.593
6.845	345.184
6.850	344.493
6.855	341.700
6.860	341.552
6.865	342.805
6.870	345.136
6.875	343.795
6.880	346.641
6.885	349.325
6.890	351.751
6.895	352.299
6.900	355.160
6.905	353.669
6.910	351.420
6.915	351.855
6.920	349.778
6.925	348.311
6.930	349.241
6.935	348.745
6.940	346.813
6.945	349.683
6.950	350.649
6.955	348.284
6.960	349.292
6.965	347.299
6.970	347.484
6.975	348.239
6.980	346.054
6.985	346.395
6.990	347.768
6.995	344.936
7.000	342.760
7.005	345.184
7.010	347.333
7.015	346.438
7.020	343.356
7.025	342.302
7.030	344.707
7.035	344.086
7.040	346.832
7.045	349.800
7.050	347.910
7.055	345.610
7.060	346.205
7.065	347.670
7.070	345.994
7.075	344.334
7.080	344.713
7.085	342.187
7.090	343.850
7.095	342.885
7.100	344.602
7.105	345.418
7.110	342.420
7.115	344.893
7.120	345.344
7.125	346.448
7.130	343.869
7.135	344.237
7.140	344.286
7.145	345.179
7.150	344.330
7.155	347.191
7.160	344.160
7.165	345.784
7.170	348.733
7.175	350.586
7.180	352.352
7.185	353.246
7.190	353.918
7.195	351.977
7.200	353.981
7.205	355.367
7.210	354.750
7.215	355.036
7.220	355.434
7.225	356.217
7.230	355.755
7.235	354.559
7.240	357.562
7.245	354.599
7.250	357.571
7.255	360.000
7.260	360.231
7.265	362.949
7.270	361.631
7.275	361.341
7.280	359.221
7.285	362.054
7.290	359.982
7.295	358.046
7.300	355.182
7.305	354.827
7.310	351.782
7.315	349.605
7.320	347.794
7.325	348.876
7.330	346.211
7.335	348.096
7.340	347.758
7.345	347.543
7.350	347.422
7.355	345.157
7.360	347.790
7.365	347.737
7.370	345.327
7.375	347.962
7.380	349.561
7.385	347.282
7.390	347.649
7.395	345.146
7.400	344.810
7.405	344.597
7.410	343.934
7.415	343.634
7.420	343.417
7.425	343.556
7.430	345.306
7.435	343.870
7.440	345.249
7.445	345.514
7.450	345.166
7.455	345.496
7.460	344.104
7.465	342.823
7.470	344.557
7.475	347.082
7.480	346.774
7.485	348.129
7.490	351.206
7.495	348.574
7.500	347.190
7.505	347.005
7.510	349.974
7.515	352.131
7.520	354.010
7.525	355.161
7.530	358.228
7.535	359.991
7.540	359.540
7.545	357.278
7.550	359.185
7.555	362.048
7.560	363.256
7.565	365.822
7.570	366.355
7.575	368.871
7.580	367.397
7.585	369.251
7.590	367.399
7.595	369.336
7.600	370.397
7.605	372.257
7.610	369.294
7.615	370.517
7.620	367.791
7.625	368.241
7.630	365.785
7.635	366.029
7.640	368.896
7.645	366.904
7.650	365.403
7.655	363.403
7.660	366.213
7.665	365.796
7.670	363.571
7.675	361.045
7.680	360.830
7.685	361.107
7.690	358.903
7.695	358.657
7.700	360.479
7.705	363.054
7.710	362.813
7.715	365.475
7.720	366.440
7.725	368.881
7.730	368.758
7.735	368.266
7.740	365.772
7.745	366.998
7.750	367.899
7.755	366.231
7.760	368.559
7.765	370.717
7.770	369.992
7.775	368.799
7.780	371.166
7.785	369.259
7.790	372.258
7.795	372.270
7.800	370.404
7.805	369.609
7.810	370.940
7.815	371.480
7.820	370.954
7.825	370.239
7.830	370.613
7.835	371.217
7.840	372.931
7.845	375.784
7.850	376.888
7.855	379.840
7.860	380.342
7.865	379.642
7.870	382.455
7.875	381.931
7.880	385.049
7.885	387.222
7.890	388.480
7.895	385.599
7.900	387.815
7.905	388.463
7.910	388.034
7.915	387.494
7.920	384.605
7.925	384.173
7.930	382.472
7.935	380.813
7.940	383.160
7.945	382.834
7.950	381.578
7.955	380.759
7.960	379.064
7.965	381.975
7.970	379.891
7.975	382.725
7.980	382.640
7.985	380.637
7.990	378.644
7.995	378.803
8.000	381.549
8.005	382.436
8.010	382.819
8.015	384.015
8.020	383.410
8.025	385.490
8.030	383.244
8.035	384.875
8.040	388.017
8.045	388.952
8.050	389.623
8.055	390.083
8.060	391.152
8.065	392.733
8.070	395.076
8.075	394.815
8.080	392.041
8.085	390.564
8.090	387.527
8.095	387.364
8.100	384.657
8.105	386.569
8.110	384.454
8.115	386.279
8.120	384.901
8.125	386.737
8.130	384.005
8.135	383.572
8.140	385.062
8.145	385.142
8.150	384.537
8.155	382.378
8.160	384.384
8.165	383.913
8.170	382.357
8.175	379.844
8.180	379.047
8.185	375.962
8.190	378.758
8.194	380.072
8.199	376.950
8.204	378.333
8.209	379.070
8.214	378.723
8.219	375.808
8.224	376.547
8.229	378.727
8.234	377.205
8.239	377.803
8.244	377.068
8.249	375.809
8.254	377.297
8.259	378.910
8.264	380.871
8.269	380.083
8.274	380.021
8.279	381.710
8.284	384.581
8.289	387.309
8.294	386.832
8.299	386.064
8.304	385.520
8.309	384.536
8.314	385.379
8.319	387.880
8.324	387.971
8.329	387.527
8.334	387.026
8.339	387.637
8.344	385.233
8.349	388.214
8.354	387.719
8.359	389.320
8.364	387.899
8.369	388.807
8.374	390.654
8.379	387.777
8.384	384.636
8.389	384.043
8.394	382.699
8.399	380.825
8.404	382.755
8.409	384.991
8.414	385.217
8.419	382.892
8.424	385.656
8.429	384.692
8.434	383.957
8.439	383.554
8.444	385.291
8.449	384.767
8.454	383.995
8.459	384.513
8.464	385.168
8.469	385.234
8.474	384.571
8.479	384.912
8.484	386.543
8.489	389.366
8.494	387.485
8.499	388.219
8.504	388.213
8.509	385.336
8.514	384.776
8.519	385.574
8.524	383.529
8.529	386.598
8.534	387.929
8.539	390.530
8.544	388.338
8.549	388.967
8.554	387.549
8.559	386.947
8.564	385.191
8.569	388.027
8.574	390.465
8.579	388.093
8.584	389.328
8.589	386.363
8.594	384.603
8.599	386.725
8.604	385.685
8.609	387.793
8.614	390.027
8.619	387.048
8.624	387.668
8.629	385.887
8.634	388.448
8.639	386.052
8.644	383.614
8.649	386.207
8.654	388.262
8.659	390.402
8.664	391.818
8.669	393.180
8.674	393.264
8.679	396.037
8.684	394.815
8.689	397.627
8.694	399.473
8.699	398.408
8.704	398.662
8.709	397.309
8.714	394.909
8.719	392.854
8.724	392.977
8.729	392.660
8.734	394.961
8.739	396.449
8.744	393.885
8.749	392.643
8.754	392.543
8.759	391.006
8.764	387.903
8.769	384.777
8.774	386.051
8.779	386.591
8.784	384.671
8.789	386.786
8.794	388.126
8.799	388.508
8.804	390.141
8.809	389.057
8.814	390.726
8.819	389.370
8.824	388.022
8.829	390.506
8.834	390.545
8.839	393.350
8.844	393.763
8.849	395.416
8.854	393.643
8.859	393.493
8.864	392.234
8.869	393.140
8.874	392.534
8.879	390.996
8.884	388.688
8.889	388.853
8.894	388.855
8.899	386.883
8.904	388.136
8.909	385.220
8.914	383.228
8.919	382.989
8.924	382.085
8.929	382.920
8.934	385.484
8.939	385.103
8.944	386.229
8.949	384.878
8.954	387.625
8.959	390.489
8.964	391.104
8.969	388.348
8.974	385.865
8.979	387.321
8.984	388.535
8.989	391.586
8.994	390.331
8.999	390.556
9.004	392.828
9.009	390.922
9.014	392.506
9.019	391.129
9.024	391.809
9.029	392.076
9.034	395.131
9.039	393.243
9.044	390.319
9.049	389.843
9.054	391.736
9.059	388.726
9.064	388.405
9.069	387.354
9.074	386.023
9.079	385.443
9.084	386.266
9.089	386.901
9.094	386.446
9.099	387.046
9.104	389.396
9.109	391.232
9.114	394.216
9.119	393.851
9.124	395.356
9.129	394.396
9.134	396.921
9.139	395.514
9.144	395.340
9.149	397.121
9.154	398.693
9.159	396.839
9.164	395.819
9.169	396.672
9.174	399.749
9.179	397.716
9.184	394.840
9.189	395.152
9.194	394.121
9.199	394.455
9.204	391.508
9.209	390.131
9.214	391.578
9.219	394.356
9.224	395.115
9.229	394.908
9.234	394.167
9.239	396.092
9.244	398.897
9.249	396.417
9.254	395.761
9.259	393.675
9.264	393.321
9.269	391.157
9.274	393.566
9.279	391.934
9.284	391.366
9.289	388.660
9.294	390.412
9.299	393.027
9.304	390.712
9.309	391.374
9.314	388.414
9.319	389.713
9.324	386.752
9.329	384.945
9.334	386.787
9.339	387.267
9.344	389.179
9.349	387.054
9.354	388.911
9.359	389.487
9.364	390.716
9.369	391.469
9.374	389.741
9.379	389.317
9.384	387.880
9.389	385.355
9.394	383.481
9.399	382.112
9.404	383.537
9.409	382.909
9.414	380.460
9.419	378.346
9.424	376.208
9.429	376.791
9.434	377.449
9.439	380.087
9.444	379.051
9.449	380.660
9.454	380.266
9.459	377.284
9.464	375.704
9.469	375.648
9.474	373.820
9.479	371.877
9.484	370.803
9.489	368.694
9.494	367.260
9.499	365.915
9.504	365.136
9.509	365.589
9.514	363.713
9.519	363.090
9.524	364.180
9.529	367.249
9.534	366.579
9.539	364.837
9.544	366.622
9.549	364.102
9.554	365.070
9.559	362.076
9.564	360.289
9.569	357.871
9.574	356.569
9.579	354.414
9.584	356.573
9.589	353.688
9.594	351.926
9.599	352.152
9.604	353.878
9.609	355.592
9.614	357.690
9.619	354.877
9.624	356.381
9.629	358.485
9.634	357.230
9.639	359.559
9.644	362.043
9.649	360.064
9.654	362.856
9.659	365.287
9.664	368.132
9.669	365.916
9.674	363.705
9.679	361.429
9.684	360.183
9.689	358.288
9.694	359.400
9.699	360.748
9.704	361.382
9.709	363.811
9.714	360.973
9.719	362.948
9.724	361.385
9.729	360.184
9.734	359.594
9.739	360.348
9.744	363.337
9.749	364.707
9.754	367.310
9.759	367.672
9.764	368.995
9.769	371.113
9.774	373.526
9.779	371.906
9.784	371.652
9.789	369.063
9.794	366.218
9.799	366.938
9.804	369.983
9.809	369.796
9.814	371.811
9.819	370.055
9.824	369.793
9.829	372.747
9.834	375.140
9.839	377.329
9.844	377.664
9.849	380.451
9.854	383.436
9.859	383.001
9.864	382.886
9.869	381.073
9.874	382.352
9.879	379.716
9.884	379.797
9.889	381.684
9.894	382.162
9.899	385.088
9.904	383.952
9.909	385.380
9.914	388.313
9.919	386.666
9.924	386.217
9.929	384.434
9.934	381.796
9.939	382.056
9.944	383.238
9.949	382.698
9.954	382.734
9.959	381.970
9.964	379.142
9.969	379.216
9.974	377.463
9.979	379.408
9.984	378.107
9.989	375.851
9.994	375.191
[truncated: 1 more rows]
