# Supplementary material for: Chemometric Analysis of a Ternary Mixture of Caffeine, Quinic Acid, and Nicotinic Acid by Terahertz Spectroscopy
Source: ACS Omega. 2022 Sep 27;7(40):35783–91. doi: 10.1021/acsomega.2c03808 (PMC9558605; doi:10.1021/acsomega.2c03808)
Supplement: Supplementary file 2 — ao2c03808_si_002.zip [file ao2c03808_si_002.zip › data_and_codes/extended_data/id0-48_run001/fdp-4-5.csv]

0.000	-0.000
0.005	0.445
0.010	0.220
0.015	-0.741
0.020	0.300
0.025	0.852
0.030	0.415
0.035	-0.586
0.040	-0.057
0.045	1.073
0.050	3.318
0.055	1.970
0.060	1.304
0.065	3.878
0.070	3.960
0.075	4.975
0.080	4.986
0.085	4.314
0.090	2.000
0.095	2.224
0.100	3.698
0.105	5.464
0.110	4.756
0.115	4.951
0.120	5.835
0.125	6.678
0.130	7.742
0.135	8.170
0.140	7.823
0.145	8.135
0.150	8.314
0.155	8.512
0.160	8.538
0.165	8.752
0.170	9.081
0.175	9.426
0.180	9.451
0.185	9.611
0.190	10.016
0.195	10.138
0.200	10.410
0.205	10.684
0.210	10.881
0.215	11.184
0.220	11.445
0.225	11.953
0.230	12.129
0.235	12.138
0.240	12.282
0.245	12.649
0.250	12.728
0.255	13.004
0.260	13.232
0.265	13.514
0.270	13.845
0.275	13.842
0.280	14.093
0.285	14.390
0.290	14.617
0.295	14.808
0.300	15.222
0.305	15.320
0.310	15.427
0.315	15.628
0.320	15.916
0.325	16.190
0.330	16.327
0.335	16.501
0.340	16.724
0.345	17.037
0.350	17.160
0.355	17.441
0.360	17.678
0.365	17.900
0.370	18.050
0.375	18.266
0.380	18.454
0.385	18.707
0.390	18.943
0.395	19.170
0.400	19.413
0.405	19.563
0.410	19.728
0.415	19.933
0.420	20.214
0.425	20.379
0.430	20.603
0.435	20.869
0.440	21.071
0.445	21.158
0.450	21.402
0.455	21.666
0.460	21.851
0.465	22.075
0.470	22.240
0.475	22.493
0.480	22.724
0.485	22.913
0.490	23.092
0.495	23.371
0.500	23.575
0.505	23.739
0.510	23.960
0.515	24.248
0.520	24.487
0.525	24.639
0.530	24.884
0.535	25.137
0.540	25.440
0.545	25.729
0.550	26.153
0.555	25.382
0.560	25.552
0.565	25.877
0.570	26.202
0.575	26.482
0.580	26.695
0.585	26.901
0.590	27.176
0.595	27.412
0.600	27.642
0.605	27.853
0.610	28.065
0.615	28.303
0.620	28.471
0.625	28.659
0.630	28.910
0.635	29.165
0.640	29.317
0.645	29.543
0.650	29.786
0.655	29.966
0.660	30.188
0.665	30.400
0.670	30.600
0.675	30.822
0.680	31.018
0.685	31.207
0.690	31.466
0.695	31.638
0.700	31.843
0.705	32.095
0.710	32.301
0.715	32.495
0.720	32.739
0.725	32.959
0.730	33.193
0.735	33.422
0.740	33.698
0.745	34.090
0.750	33.669
0.755	33.751
0.760	34.089
0.765	34.353
0.770	34.569
0.775	34.812
0.780	35.041
0.785	35.270
0.790	35.451
0.795	35.659
0.800	35.910
0.805	36.096
0.810	36.281
0.815	36.510
0.820	36.722
0.825	36.904
0.830	37.117
0.835	37.304
0.840	37.535
0.845	37.754
0.850	37.912
0.855	38.126
0.860	38.379
0.865	38.548
0.870	38.769
0.875	38.992
0.880	39.199
0.885	39.409
0.890	39.619
0.895	39.841
0.900	40.072
0.905	40.252
0.910	40.479
0.915	40.702
0.920	40.881
0.925	41.081
0.930	41.322
0.935	41.548
0.940	41.734
0.945	41.933
0.950	42.154
0.955	42.403
0.960	42.592
0.965	42.840
0.970	43.077
0.975	43.315
0.980	43.629
0.985	43.619
0.990	43.584
0.995	43.875
1.000	44.125
1.005	44.378
1.010	44.667
1.015	44.854
1.020	45.079
1.025	45.367
1.030	45.577
1.035	45.777
1.040	46.026
1.045	46.273
1.050	46.496
1.055	46.758
1.060	47.013
1.065	47.304
1.070	47.593
1.075	47.914
1.080	48.340
1.085	48.902
1.090	49.765
1.095	49.932
1.100	46.938
1.105	47.977
1.110	48.421
1.115	47.991
1.120	48.516
1.125	48.988
1.130	49.390
1.135	49.797
1.140	50.221
1.145	50.753
1.150	51.172
1.155	51.787
1.160	51.493
1.165	48.522
1.170	49.537
1.175	50.186
1.180	50.688
1.185	51.062
1.190	51.446
1.195	51.869
1.200	52.340
1.205	52.481
1.210	51.783
1.215	52.273
1.220	52.784
1.225	53.197
1.230	52.453
1.235	52.873
1.240	53.217
1.245	53.521
1.250	53.866
1.255	54.065
1.260	54.318
1.265	54.616
1.270	54.834
1.275	55.024
1.280	55.266
1.285	55.489
1.290	55.730
1.295	55.930
1.300	56.115
1.305	56.402
1.310	56.630
1.315	56.857
1.320	57.026
1.325	57.224
1.330	57.434
1.335	57.667
1.340	57.926
1.345	58.178
1.350	58.394
1.355	58.592
1.360	58.888
1.365	59.122
1.370	59.332
1.375	59.615
1.380	59.900
1.385	60.133
1.390	60.462
1.395	60.842
1.400	61.360
1.405	62.132
1.410	63.210
1.415	65.899
1.420	66.589
1.425	67.054
1.430	67.443
1.435	67.776
1.440	68.016
1.445	68.280
1.450	68.553
1.455	68.807
1.460	69.059
1.465	69.282
1.470	69.545
1.475	69.790
1.480	69.990
1.485	70.237
1.490	70.490
1.495	70.697
1.500	70.910
1.505	71.165
1.510	71.378
1.515	71.602
1.520	71.827
1.525	72.058
1.530	72.321
1.535	72.539
1.540	72.757
1.545	73.009
1.550	73.232
1.555	73.467
1.560	73.750
1.565	74.012
1.570	74.263
1.575	74.543
1.580	74.844
1.585	75.174
1.590	75.540
1.595	76.076
1.600	76.452
1.605	75.177
1.610	75.696
1.615	76.188
1.620	76.632
1.625	77.009
1.630	77.431
1.635	77.889
1.640	78.423
1.645	79.063
1.650	80.011
1.655	81.175
1.660	81.634
1.665	81.913
1.670	82.426
1.675	80.241
1.680	82.009
1.685	83.123
1.690	84.033
1.695	84.823
1.700	85.689
1.705	86.905
1.710	88.397
1.715	89.814
1.720	92.710
1.725	95.534
1.730	96.646
1.735	97.374
1.740	97.959
1.745	98.467
1.750	98.913
1.755	99.400
1.760	99.749
1.765	99.467
1.770	99.869
1.775	100.276
1.780	100.679
1.785	101.124
1.790	101.768
1.795	101.820
1.800	100.521
1.805	101.091
1.810	101.563
1.815	101.934
1.820	102.268
1.825	102.600
1.830	102.902
1.835	103.193
1.840	103.516
1.845	103.850
1.850	104.223
1.855	104.680
1.860	105.476
1.865	105.732
1.870	108.728
1.875	109.838
1.880	110.526
1.885	110.992
1.890	111.407
1.895	111.796
1.900	112.178
1.905	112.596
1.910	113.145
1.915	113.758
1.920	111.320
1.925	111.939
1.930	112.559
1.935	113.031
1.940	113.400
1.945	113.711
1.950	114.008
1.955	114.285
1.960	114.541
1.965	114.799
1.970	115.052
1.975	115.304
1.980	115.562
1.985	115.809
1.990	116.060
1.995	116.307
2.000	116.565
2.005	116.846
2.010	117.159
2.015	117.370
2.020	117.539
2.025	117.879
2.030	118.269
2.035	118.882
2.040	118.979
2.045	117.785
2.050	118.328
2.055	118.767
2.060	119.144
2.065	119.544
2.070	120.116
2.075	119.523
2.080	119.542
2.085	119.965
2.090	120.325
2.095	120.652
2.100	120.952
2.105	121.243
2.110	121.538
2.115	121.838
2.120	122.172
2.125	122.462
2.130	122.813
2.135	123.178
2.140	123.578
2.145	124.031
2.150	124.616
2.155	125.579
2.160	126.601
2.165	127.033
2.170	128.186
2.175	129.410
2.180	130.370
2.185	131.322
2.190	132.666
2.195	134.197
2.200	135.152
2.205	136.577
2.210	137.736
2.215	139.022
2.220	137.103
2.225	135.764
2.230	136.926
2.235	137.777
2.240	138.500
2.245	139.042
2.250	139.749
2.255	140.856
2.260	142.819
2.265	144.892
2.270	143.626
2.275	144.537
2.280	145.193
2.285	145.778
2.290	146.247
2.295	146.599
2.300	146.936
2.305	147.281
2.310	147.595
2.315	147.953
2.320	148.071
2.325	148.348
2.330	148.758
2.335	149.081
2.340	149.811
2.345	148.596
2.350	148.818
2.355	149.351
2.360	150.149
2.365	150.237
2.370	149.505
2.375	150.166
2.380	150.946
2.385	151.808
2.390	149.536
2.395	150.626
2.400	149.144
2.405	149.801
2.410	150.351
2.415	150.761
2.420	151.196
2.425	151.641
2.430	151.753
2.435	151.961
2.440	152.417
2.445	152.851
2.450	153.268
2.455	153.950
2.460	153.579
2.465	153.087
2.470	150.906
2.475	151.802
2.480	152.498
2.485	152.907
2.490	153.336
2.495	153.765
2.500	154.015
2.505	154.331
2.510	154.616
2.515	154.917
2.520	155.103
2.525	155.394
2.530	155.697
2.535	155.907
2.540	156.264
2.545	156.522
2.550	156.794
2.555	157.162
2.560	157.453
2.565	157.891
2.570	157.977
2.575	158.273
2.580	158.696
2.585	159.064
2.590	159.435
2.595	159.880
2.600	160.409
2.605	160.868
2.610	161.592
2.615	162.369
2.620	163.647
2.625	165.358
2.630	166.123
2.635	166.436
2.640	167.077
2.645	167.046
2.650	165.899
2.655	167.822
2.660	169.794
2.665	169.505
2.670	170.886
2.675	172.002
2.680	173.285
2.685	174.195
2.690	172.170
2.695	173.212
2.700	173.958
2.705	174.456
2.710	175.012
2.715	175.522
2.720	175.958
2.725	176.421
2.730	176.856
2.735	177.373
2.740	177.828
2.745	178.359
2.750	179.029
2.755	179.938
2.760	181.373
2.765	183.876
2.770	185.049
2.775	185.028
2.780	186.229
2.785	184.607
2.790	186.345
2.795	187.826
2.800	188.877
2.805	189.708
2.810	190.411
2.815	190.970
2.820	191.587
2.825	192.007
2.830	192.495
2.835	192.815
2.840	193.307
2.845	193.639
2.850	194.098
2.855	194.470
2.860	194.917
2.865	195.371
2.870	195.984
2.875	197.006
2.880	197.510
2.885	196.317
2.890	199.338
2.895	201.111
2.900	201.769
2.905	202.414
2.910	203.059
2.915	203.460
2.920	203.969
2.925	204.480
2.930	205.004
2.935	205.465
2.940	205.929
2.945	206.487
2.950	207.529
2.955	208.525
2.960	209.923
2.965	212.143
2.970	212.056
2.975	212.120
2.980	214.984
2.985	217.668
2.990	219.571
2.995	220.851
3.000	222.753
3.005	220.170
3.010	221.411
3.015	224.138
3.020	226.326
3.025	224.599
3.030	226.986
3.035	228.528
3.040	230.721
3.045	232.356
3.050	234.293
3.055	235.862
3.060	237.159
3.065	238.229
3.070	238.655
3.075	239.199
3.080	239.898
3.085	240.477
3.090	240.773
3.095	241.126
3.100	241.832
3.105	242.338
3.110	242.869
3.115	243.588
3.120	244.329
3.125	244.488
3.130	246.698
3.135	245.424
3.140	243.513
3.145	246.151
3.150	247.960
3.155	250.248
3.160	251.582
3.165	249.954
3.170	250.829
3.175	253.131
3.180	250.020
3.185	248.621
3.190	247.860
3.195	250.804
3.200	251.144
3.205	251.626
3.210	253.472
3.215	252.207
3.220	252.391
3.225	253.656
3.230	253.631
3.235	254.465
3.240	256.595
3.245	259.119
3.250	259.957
3.255	262.558
3.260	265.007
3.265	267.076
3.270	267.648
3.275	268.092
3.280	268.042
3.285	268.132
3.290	268.797
3.295	269.386
3.300	270.120
3.305	268.217
3.310	270.456
3.315	270.329
3.320	271.625
3.325	272.146
3.330	274.172
3.335	272.185
3.340	275.258
3.345	273.099
3.350	273.413
3.355	270.444
3.360	268.451
3.365	265.573
3.370	265.917
3.375	266.823
3.380	266.534
3.385	265.488
3.390	266.514
3.395	267.495
3.400	266.456
3.405	269.384
3.410	272.462
3.415	274.733
3.420	274.910
3.425	276.370
3.430	273.247
3.435	275.750
3.440	276.075
3.445	276.600
3.450	276.202
3.455	273.205
3.460	273.932
3.465	275.930
3.470	277.329
3.475	277.299
3.480	279.356
3.485	276.342
3.490	277.588
3.495	280.451
3.500	282.830
3.505	282.200
3.510	281.891
3.515	279.584
3.520	277.836
3.525	277.552
3.530	276.867
3.535	278.507
3.540	278.666
3.545	275.598
3.550	275.516
3.555	274.805
3.560	273.139
3.565	273.924
3.570	271.834
3.575	269.237
3.580	268.188
3.585	266.824
3.590	265.363
3.595	262.368
3.600	264.439
3.605	264.242
3.610	265.980
3.615	264.458
3.620	264.862
3.625	263.432
3.630	262.405
3.635	262.299
3.640	260.738
3.645	259.253
3.650	257.554
3.655	256.652
3.660	259.130
3.665	256.237
3.670	257.097
3.675	256.350
3.680	253.840
3.685	250.777
3.690	248.064
3.695	246.934
3.700	249.662
3.705	248.825
3.710	248.620
3.715	245.872
3.720	246.855
3.725	245.483
3.730	243.851
3.735	245.788
3.740	245.521
3.745	247.566
3.750	248.407
3.755	247.283
3.760	247.645
3.765	249.660
3.770	248.659
3.775	249.897
3.780	251.189
3.785	251.673
3.790	252.866
3.795	251.406
3.800	248.756
3.805	247.741
3.810	244.994
3.815	245.795
3.820	245.435
3.825	247.854
3.830	246.854
3.835	246.323
3.840	248.502
3.845	245.388
3.850	243.462
3.855	245.697
3.860	244.660
3.865	244.135
3.870	243.693
3.875	245.883
3.880	245.882
3.885	246.665
3.890	247.004
3.895	247.183
3.900	248.875
3.905	247.920
3.910	250.210
3.915	248.759
3.920	250.531
3.925	252.453
3.930	249.543
3.935	249.139
3.940	247.101
3.945	248.504
3.950	246.990
3.955	244.850
3.960	244.914
3.965	244.829
3.970	243.285
3.975	246.365
3.980	245.144
3.985	242.634
3.990	240.258
3.995	240.368
4.000	243.460
4.005	245.238
4.010	243.149
4.015	244.730
4.020	246.835
4.025	247.726
4.030	249.665
4.035	248.592
4.040	247.297
4.045	247.404
4.050	247.854
4.055	247.661
4.060	247.963
4.065	248.471
4.070	248.664
4.075	246.514
4.080	247.400
4.085	249.218
4.090	249.744
4.095	248.007
4.100	250.544
4.105	250.885
4.110	252.094
4.115	254.253
4.120	251.859
4.125	253.937
4.130	253.166
4.135	254.683
4.140	256.520
4.145	256.532
4.150	255.237
4.155	258.275
4.160	258.576
4.165	256.271
4.170	255.625
4.175	257.728
4.180	255.593
4.185	257.371
4.190	254.768
4.195	252.677
4.200	252.295
4.205	251.590
4.210	251.957
4.215	250.174
4.220	247.143
4.225	245.877
4.230	244.991
4.235	247.105
4.240	249.216
4.245	251.047
4.250	248.741
4.255	246.104
4.260	248.767
4.265	249.194
4.270	250.820
4.275	250.798
4.280	250.623
4.285	251.492
4.290	251.724
4.295	249.400
4.300	249.239
4.305	246.237
4.310	244.301
4.315	242.244
4.320	242.254
4.325	240.823
4.330	243.191
4.335	245.656
4.340	244.050
4.345	247.089
4.350	245.683
4.355	247.314
4.360	249.097
4.365	250.594
4.370	250.447
4.375	252.906
4.380	254.099
4.385	251.255
4.390	252.767
4.395	251.837
4.400	252.201
4.405	251.970
4.410	252.459
4.415	250.280
4.420	253.147
4.425	253.380
4.430	255.204
4.435	255.968
4.440	256.057
4.445	254.630
4.450	255.914
4.455	253.611
4.460	251.023
4.465	252.397
4.470	251.768
4.475	249.773
4.480	250.447
4.485	252.769
4.490	252.097
4.495	254.937
4.500	255.920
4.505	257.210
4.510	254.549
4.515	256.055
4.520	255.001
4.525	257.562
4.530	259.889
4.535	262.094
4.540	262.131
4.545	260.255
4.550	260.368
4.555	257.369
4.560	260.497
4.565	262.260
4.570	260.789
4.575	259.791
4.580	260.077
4.585	260.453
4.590	260.918
4.595	263.357
4.600	264.406
4.605	263.295
4.610	260.407
4.615	258.028
4.620	257.019
4.625	255.825
4.630	256.022
4.635	253.322
4.640	256.356
4.645	255.131
4.650	253.584
4.655	252.678
4.660	251.973
4.665	249.353
4.670	247.729
4.675	245.020
4.680	244.420
4.685	246.744
4.690	246.896
4.695	247.326
4.700	246.089
4.705	243.371
4.710	245.908
4.715	248.190
4.720	248.427
4.725	250.885
4.730	253.593
4.735	255.544
4.740	257.746
4.745	258.067
4.750	256.563
4.755	254.124
4.760	252.233
4.765	252.065
4.770	249.936
4.775	248.459
4.780	245.555
4.785	243.472
4.790	245.804
4.795	245.682
4.800	243.199
4.805	245.467
4.810	246.777
4.815	246.352
4.820	247.916
4.825	249.748
4.830	248.853
4.835	249.244
4.840	251.357
4.845	248.480
4.850	247.710
4.855	250.341
4.860	251.503
4.865	253.870
4.870	254.207
4.875	256.301
4.880	258.781
4.885	257.834
4.890	258.317
4.895	258.248
4.900	257.364
4.905	255.639
4.910	255.349
4.915	258.248
4.920	261.374
4.925	261.846
4.930	261.737
4.935	262.155
4.940	263.715
4.945	266.399
4.950	266.282
4.955	267.614
4.960	267.673
4.965	266.200
4.970	265.692
4.975	262.922
4.980	259.862
4.985	258.673
4.990	258.138
4.995	256.025
5.000	257.436
5.005	254.579
5.010	255.375
5.015	254.812
5.020	253.634
5.025	254.876
5.030	255.518
5.035	253.899
5.040	252.990
5.045	251.108
5.050	254.210
5.055	252.896
5.060	250.417
5.065	250.598
5.070	250.439
5.075	252.839
5.080	253.755
5.085	254.063
5.090	253.651
5.095	253.268
5.100	255.782
5.105	253.118
5.110	255.661
5.115	254.834
5.120	255.366
5.125	255.150
5.130	256.020
5.135	254.161
5.140	256.705
5.145	257.420
5.150	255.210
5.155	255.528
5.160	257.442
5.165	257.224
5.170	259.038
5.175	257.826
5.180	256.921
5.185	255.630
5.190	252.638
5.195	250.559
5.200	252.412
5.205	252.953
5.210	255.696
5.215	253.156
5.220	251.286
5.225	251.888
5.230	253.612
5.235	252.350
5.240	254.642
5.245	256.304
5.250	253.176
5.255	251.083
5.260	250.722
5.265	250.530
5.270	248.302
5.275	248.513
5.280	245.770
5.285	245.684
5.290	245.096
5.295	247.444
5.300	247.894
5.305	248.459
5.310	245.718
5.315	247.844
5.320	248.277
5.325	245.868
5.330	247.990
5.335	248.119
5.340	245.508
5.345	244.427
5.350	244.890
5.355	245.078
5.360	243.396
5.365	244.307
5.370	242.672
5.375	240.517
5.380	241.372
5.385	244.039
5.390	244.839
5.395	247.464
5.400	248.865
5.405	245.984
5.410	243.539
5.415	245.793
5.420	244.848
5.425	246.408
5.430	243.325
5.435	245.259
5.440	244.372
5.445	247.171
5.450	248.031
5.455	247.772
5.460	245.396
5.465	246.248
5.470	248.649
5.475	250.994
5.480	253.728
5.485	255.258
5.490	254.942
5.495	257.717
5.500	257.779
5.505	259.303
5.510	258.845
5.515	257.785
5.520	257.492
5.525	258.810
5.530	259.760
5.535	258.865
5.540	260.538
5.545	257.556
5.550	260.421
5.555	261.494
5.560	258.600
5.565	255.597
5.570	252.735
5.575	255.222
5.580	254.896
5.585	255.609
5.590	256.323
5.595	254.623
5.600	255.321
5.605	254.318
5.610	255.725
5.615	252.653
5.620	252.420
5.625	254.538
5.630	252.562
5.635	250.553
5.640	250.445
5.645	248.738
5.650	251.792
5.655	254.297
5.660	252.181
5.665	250.060
5.670	250.032
5.675	248.351
5.680	248.030
5.685	249.916
5.690	249.746
5.695	251.933
5.700	250.670
5.705	251.325
5.710	251.064
5.715	249.369
5.720	249.049
5.725	250.634
5.730	250.755
5.735	253.104
5.740	255.215
5.745	254.245
5.750	251.716
5.755	251.205
5.760	249.154
5.765	250.957
5.770	253.678
5.775	252.006
5.780	249.237
5.785	250.589
5.790	250.142
5.795	250.698
5.800	249.843
5.805	252.188
5.810	251.072
5.815	250.969
5.820	250.005
5.825	249.016
5.830	251.513
5.835	249.324
5.840	247.445
5.845	249.409
5.850	247.069
5.855	243.966
5.860	242.250
5.865	240.945
5.870	240.440
5.875	242.518
5.880	241.684
5.885	241.227
5.890	239.498
5.895	238.714
5.900	239.462
5.905	239.830
5.910	241.263
5.915	240.434
5.920	241.059
5.925	241.355
5.930	241.792
5.935	243.116
5.940	246.241
5.945	246.273
5.950	244.008
5.955	245.592
5.960	245.690
5.965	247.276
5.970	245.919
5.975	246.526
5.980	249.486
5.985	250.831
5.990	251.644
5.995	254.716
6.000	253.164
6.005	253.458
6.010	252.144
6.015	253.419
6.020	250.519
6.025	248.700
6.030	246.290
6.035	247.121
6.040	248.707
6.045	245.689
6.050	245.130
6.055	242.517
6.060	244.519
6.065	244.613
6.070	244.768
6.075	247.608
6.080	249.755
6.085	251.647
6.090	252.140
6.095	252.895
6.100	254.162
6.105	252.354
6.110	250.608
6.115	250.562
6.120	250.664
6.125	247.877
6.130	250.408
6.135	252.106
6.140	253.026
6.145	253.307
6.150	255.792
6.155	252.971
6.160	253.439
6.165	253.973
6.170	252.404
6.175	250.365
6.180	253.336
6.185	250.312
6.190	253.082
6.195	252.894
6.200	253.113
6.205	253.624
6.210	255.448
6.215	258.465
6.220	259.015
6.225	257.021
6.230	257.468
6.235	254.889
6.240	252.043
6.245	253.849
6.250	253.026
6.255	250.555
6.260	253.118
6.265	253.304
6.270	251.321
6.275	252.150
6.280	251.937
6.285	249.830
6.290	251.404
6.295	253.624
6.300	254.832
6.305	253.336
6.310	250.235
6.315	247.229
6.320	248.485
6.325	249.236
6.330	246.362
6.335	248.395
6.340	247.577
6.345	247.113
6.350	249.937
6.355	250.243
6.360	249.070
6.365	250.365
6.370	248.095
6.375	245.415
6.380	247.270
6.385	245.489
6.390	244.367
6.395	242.221
6.400	239.821
6.405	239.601
6.410	236.959
6.415	239.417
6.420	237.167
6.425	239.068
6.430	241.584
6.435	242.430
6.440	242.618
6.445	241.154
6.450	240.533
6.455	238.719
6.460	237.092
6.465	238.779
6.470	237.422
6.475	235.477
6.480	234.137
6.485	233.529
6.490	236.007
6.495	237.973
6.500	235.578
6.505	236.409
6.510	236.372
6.515	238.394
6.520	241.090
6.525	242.054
6.530	243.974
6.535	246.713
6.540	246.020
6.545	243.473
6.550	240.941
6.555	240.497
6.560	238.687
6.565	239.263
6.570	240.504
6.575	239.391
6.580	238.927
6.585	238.435
6.590	238.077
6.595	238.677
6.600	240.665
6.605	241.043
6.610	238.635
6.615	239.719
6.620	242.797
6.625	242.958
6.630	240.706
6.635	242.352
6.640	241.244
6.645	240.485
6.650	241.839
6.655	243.836
6.660	241.571
6.665	239.041
6.670	236.611
6.675	238.093
6.680	240.944
6.685	243.747
6.690	240.885
6.695	240.191
6.700	239.551
6.705	237.714
6.710	236.032
6.715	238.183
6.720	241.274
6.725	241.133
6.730	238.083
6.735	238.887
6.740	239.738
6.745	238.493
6.750	235.785
6.755	236.769
6.760	235.436
6.765	236.411
6.770	235.704
6.775	234.911
6.780	236.066
6.785	235.174
6.790	237.807
6.795	237.708
6.800	235.516
6.805	234.322
6.810	234.768
6.815	236.856
6.820	236.519
6.825	237.048
6.830	239.473
6.835	238.477
6.840	239.044
6.845	236.521
6.850	239.268
6.855	241.373
6.860	242.408
6.865	239.808
6.870	242.660
6.875	239.705
6.880	241.964
6.885	244.150
6.890	244.090
6.895	245.084
6.900	247.245
6.905	245.362
6.910	245.942
6.915	245.913
6.920	245.586
6.925	245.590
6.930	245.928
6.935	244.700
6.940	245.039
6.945	245.922
6.950	242.957
6.955	243.134
6.960	243.980
6.965	245.662
6.970	244.020
6.975	242.004
6.980	239.563
6.985	237.721
6.990	236.544
6.995	236.355
7.000	238.043
7.005	238.104
7.010	238.016
7.015	235.798
7.020	234.000
7.025	233.263
7.030	234.731
7.035	235.214
7.040	233.851
7.045	236.173
7.050	239.302
7.055	236.343
7.060	238.227
7.065	235.457
7.070	233.740
7.075	233.874
7.080	232.770
7.085	233.840
7.090	234.043
7.095	237.092
7.100	238.008
7.105	236.389
7.110	235.786
7.115	237.077
7.120	237.009
7.125	234.209
7.130	234.052
7.135	236.279
7.140	234.767
7.145	235.463
7.150	234.975
7.155	237.042
7.160	236.924
7.165	236.796
7.170	234.232
7.175	235.623
7.180	233.264
7.185	230.849
7.190	228.421
7.195	231.477
7.200	229.560
7.205	229.762
7.210	227.524
7.215	226.714
7.220	224.646
7.225	227.177
7.230	226.448
7.235	228.236
7.240	226.506
7.245	228.992
7.250	231.335
7.255	229.670
7.260	229.373
7.265	227.769
7.270	228.915
7.275	229.467
7.280	232.537
7.285	232.827
7.290	231.586
7.295	233.111
7.300	234.979
7.305	233.817
7.310	232.543
7.315	231.999
7.320	234.444
7.325	231.524
7.330	231.960
7.335	230.823
7.340	229.261
7.345	232.296
7.350	233.241
7.355	234.399
7.360	233.819
7.365	232.138
7.370	233.983
7.375	234.902
7.380	233.338
7.385	232.882
7.390	231.015
7.395	228.894
7.400	228.308
7.405	228.856
7.410	231.250
7.415	233.872
7.420	236.714
7.425	236.751
7.430	239.611
7.435	242.668
7.440	240.418
7.445	242.722
7.450	240.058
7.455	242.485
7.460	242.753
7.465	244.312
7.470	244.272
7.475	242.429
7.480	240.678
7.485	241.256
7.490	239.623
7.495	237.746
7.500	236.952
7.505	236.468
7.510	236.787
7.515	237.284
7.520	235.576
7.525	238.627
7.530	236.615
7.535	234.280
7.540	233.579
7.545	232.440
7.550	233.682
7.555	233.413
7.560	230.946
7.565	231.685
7.570	232.050
7.575	234.373
7.580	233.774
7.585	230.999
7.590	231.782
7.595	230.944
7.600	229.427
7.605	230.606
7.610	232.491
7.615	233.831
7.620	232.483
7.625	231.951
7.630	231.789
7.635	229.848
7.640	227.997
7.645	229.616
7.650	232.288
7.655	231.183
7.660	231.066
7.665	229.943
7.670	232.292
7.675	230.281
7.680	232.720
7.685	235.657
7.690	236.800
7.695	236.378
7.700	235.165
7.705	237.569
7.710	237.505
7.715	239.885
7.720	240.296
7.725	240.772
7.730	238.866
7.735	241.688
7.740	238.932
7.745	238.547
7.750	237.225
7.755	234.781
7.760	234.131
7.765	237.020
7.770	239.963
7.775	240.140
7.780	237.114
7.785	237.709
7.790	235.612
7.795	235.414
7.800	236.146
7.805	234.403
7.810	236.185
7.815	238.585
7.820	240.954
7.825	242.881
7.830	244.387
7.835	245.085
7.840	247.588
7.845	247.299
7.850	245.702
7.855	244.299
7.860	243.568
7.865	240.547
7.870	238.131
7.875	237.045
7.880	237.222
7.885	238.111
7.890	239.327
7.895	239.002
7.900	237.562
7.905	236.317
7.910	238.892
7.915	239.282
7.920	239.625
7.925	239.329
7.930	237.757
7.935	239.188
7.940	237.592
7.945	239.956
7.950	241.077
7.955	239.326
7.960	240.612
7.965	241.533
7.970	241.895
7.975	238.772
7.980	237.532
7.985	238.591
7.990	236.156
7.995	233.832
8.000	233.289
8.005	234.651
8.010	234.343
8.015	232.993
8.020	230.638
8.025	228.335
8.030	226.600
8.035	227.136
8.040	226.929
8.045	224.204
8.050	225.312
8.055	225.052
8.060	223.405
8.065	221.628
8.070	218.954
8.075	218.293
8.080	217.446
8.085	218.169
8.090	215.708
8.095	213.482
8.100	212.437
8.105	209.858
8.110	212.386
8.115	213.364
8.120	213.212
8.125	213.621
8.130	214.869
8.135	215.026
8.140	218.154
8.145	219.123
8.150	216.290
8.155	216.696
8.160	216.423
8.165	218.587
8.170	216.160
8.175	215.062
8.180	214.754
8.185	212.795
8.190	213.172
8.194	215.389
8.199	212.876
8.204	212.079
8.209	214.583
8.214	216.512
8.219	219.498
8.224	219.578
8.229	222.267
8.234	220.784
8.239	221.780
8.244	220.260
8.249	218.206
8.254	215.460
8.259	213.008
8.264	211.842
8.269	213.497
8.274	216.539
8.279	214.406
8.284	214.881
8.289	211.905
8.294	212.677
8.299	214.274
8.304	217.113
8.309	214.941
8.314	217.864
8.319	217.847
8.324	220.881
8.329	222.942
8.334	225.618
8.339	222.852
8.344	225.331
8.349	228.016
8.354	227.500
8.359	229.267
8.364	229.354
8.369	227.870
8.374	230.055
8.379	227.421
8.384	228.235
8.389	228.012
8.394	229.513
8.399	226.711
8.404	226.695
8.409	223.980
8.414	221.209
8.419	224.309
8.424	222.913
8.429	225.545
8.434	228.073
8.439	227.835
8.444	226.229
8.449	228.768
8.454	230.489
8.459	227.658
8.464	225.098
8.469	226.742
8.474	227.446
8.479	225.107
8.484	221.985
8.489	220.260
8.494	220.579
8.499	221.705
8.504	222.085
8.509	224.141
8.514	226.969
8.519	226.443
8.524	224.517
8.529	223.279
8.534	223.304
8.539	220.210
8.544	222.051
8.549	220.026
8.554	216.896
8.559	217.378
8.564	218.746
8.569	216.327
8.574	216.619
8.579	214.197
8.584	215.134
8.589	217.455
8.594	216.208
8.599	215.163
8.604	212.771
8.609	209.681
8.614	210.508
8.619	212.187
8.624	213.479
8.629	214.342
8.634	212.633
8.639	213.638
8.644	213.733
8.649	214.477
8.654	211.815
8.659	212.831
8.664	214.811
8.669	214.970
8.674	212.202
8.679	213.612
8.684	211.333
8.689	210.222
8.694	210.553
8.699	208.556
8.704	208.894
8.709	211.680
8.714	209.701
8.719	210.874
8.724	210.164
8.729	207.559
8.734	209.082
8.739	206.700
8.744	209.212
8.749	208.823
8.754	207.000
8.759	207.347
8.764	204.901
8.769	204.033
8.774	203.244
8.779	202.086
8.784	203.576
8.789	204.605
8.794	204.427
8.799	206.056
8.804	205.926
8.809	203.154
8.814	202.881
8.819	200.930
8.824	200.281
8.829	199.605
8.834	199.134
8.839	196.011
8.844	194.311
8.849	196.493
8.854	196.392
8.859	197.677
8.864	198.113
8.869	195.508
8.874	197.804
8.879	196.602
8.884	198.045
8.889	196.874
8.894	197.982
8.899	197.730
8.904	194.642
8.909	193.108
8.914	194.388
8.919	196.275
8.924	198.595
8.929	200.306
8.934	199.642
8.939	201.804
8.944	199.453
8.949	198.772
8.954	199.668
8.959	202.127
8.964	202.728
8.969	203.535
8.974	204.660
8.979	205.952
8.984	206.186
8.989	207.125
8.994	205.435
8.999	207.192
9.004	206.759
9.009	204.885
9.014	201.930
9.019	203.762
9.024	205.570
9.029	207.038
9.034	205.767
9.039	207.358
9.044	205.019
9.049	206.116
9.054	206.452
9.059	203.732
9.064	201.464
9.069	198.954
9.074	199.643
9.079	199.734
9.084	200.662
9.089	202.229
9.094	203.801
9.099	201.892
9.104	201.952
9.109	204.715
9.114	207.160
9.119	204.069
9.124	207.051
9.129	210.090
9.134	207.163
9.139	204.474
9.144	204.717
9.149	207.784
9.154	210.729
9.159	211.245
9.164	213.472
9.169	216.606
9.174	215.463
9.179	213.940
9.184	211.363
9.189	208.568
9.194	207.289
9.199	206.310
9.204	205.283
9.209	206.876
9.214	203.964
9.219	206.782
9.224	209.865
9.229	210.005
9.234	210.208
9.239	207.966
9.244	210.456
9.249	207.862
9.254	206.458
9.259	206.597
9.264	203.522
9.269	202.216
9.274	204.631
9.279	206.888
9.284	209.709
9.289	208.426
9.294	208.017
9.299	206.629
9.304	206.657
9.309	206.639
9.314	209.740
9.319	206.784
9.324	208.005
9.329	208.081
9.334	211.120
9.339	210.934
9.344	209.868
9.349	207.660
9.354	208.786
9.359	211.267
9.364	211.494
9.369	208.617
9.374	209.808
9.379	211.590
9.384	213.945
9.389	215.054
9.394	213.384
9.399	212.237
9.404	215.270
9.409	213.344
9.414	214.180
9.419	216.272
9.424	213.865
9.429	211.852
9.434	213.028
9.439	216.165
9.444	213.319
9.449	213.971
9.454	212.856
9.459	214.761
9.464	217.350
9.469	216.180
9.474	214.149
9.479	211.308
9.484	210.515
9.489	209.139
9.494	211.332
9.499	208.192
9.504	208.070
9.509	210.648
9.514	212.757
9.519	212.858
9.524	214.788
9.529	213.802
9.534	215.144
9.539	214.147
9.544	216.214
9.549	219.281
9.554	217.851
9.559	219.980
9.564	222.800
9.569	221.275
9.574	223.272
9.579	220.700
9.584	217.924
9.589	215.731
9.594	218.390
9.599	218.401
9.604	217.898
9.609	214.911
9.614	212.161
9.619	210.849
9.624	210.563
9.629	213.688
9.634	215.752
9.639	218.025
9.644	219.869
9.649	222.140
9.654	219.632
9.659	221.270
9.664	221.568
9.669	221.709
9.674	224.813
9.679	226.891
9.684	224.538
9.689	224.486
9.694	227.344
9.699	225.162
9.704	222.996
9.709	221.905
9.714	222.223
9.719	224.486
9.724	227.532
9.729	230.155
9.734	228.984
9.739	229.379
9.744	227.687
9.749	227.146
9.754	229.205
9.759	232.021
9.764	231.196
9.769	232.334
9.774	233.770
9.779	236.369
9.784	237.121
9.789	234.268
9.794	233.953
9.799	234.860
9.804	233.729
9.809	230.670
9.814	231.747
9.819	229.619
9.824	230.618
9.829	230.410
9.834	231.629
9.839	228.599
9.844	229.046
9.849	230.916
9.854	233.524
9.859	235.234
9.864	233.980
9.869	235.388
9.874	234.878
9.879	235.595
9.884	232.962
9.889	230.627
9.894	233.199
9.899	231.269
9.904	233.785
9.909	233.141
9.914	236.032
9.919	238.873
9.924	241.463
9.929	239.268
9.934	237.781
9.939	235.082
9.944	234.562
9.949	233.790
9.954	236.357
9.959	236.450
9.964	234.397
9.969	232.457
9.974	232.703
9.979	230.806
9.984	231.557
9.989	233.421
9.994	230.923
[truncated: 1 more rows]
