# Supplementary material for: Chemometric Analysis of a Ternary Mixture of Caffeine, Quinic Acid, and Nicotinic Acid by Terahertz Spectroscopy
Source: ACS Omega. 2022 Sep 27;7(40):35783–91. doi: 10.1021/acsomega.2c03808 (PMC9558605; doi:10.1021/acsomega.2c03808)
Supplement: Supplementary file 2 — ao2c03808_si_002.zip [file ao2c03808_si_002.zip › data_and_codes/extended_data/id0-48_run001/fdp-4-6.csv]

0.000	-0.000
0.005	0.427
0.010	0.257
0.015	-0.536
0.020	0.071
0.025	0.814
0.030	0.377
0.035	-0.425
0.040	-0.009
0.045	0.804
0.050	3.242
0.055	1.637
0.060	0.989
0.065	3.797
0.070	3.893
0.075	5.403
0.080	5.419
0.085	7.877
0.090	8.222
0.095	9.200
0.100	10.264
0.105	11.324
0.110	10.656
0.115	10.804
0.120	11.452
0.125	12.215
0.130	13.441
0.135	13.759
0.140	13.259
0.145	13.263
0.150	13.233
0.155	13.265
0.160	13.215
0.165	13.471
0.170	13.855
0.175	14.146
0.180	14.232
0.185	14.508
0.190	14.849
0.195	14.909
0.200	15.106
0.205	15.356
0.210	15.470
0.215	15.658
0.220	15.866
0.225	16.289
0.230	16.376
0.235	16.305
0.240	16.468
0.245	16.813
0.250	16.861
0.255	17.123
0.260	17.353
0.265	17.586
0.270	17.854
0.275	17.801
0.280	17.993
0.285	18.237
0.290	18.404
0.295	18.534
0.300	18.916
0.305	18.960
0.310	19.024
0.315	19.191
0.320	19.422
0.325	19.672
0.330	19.780
0.335	19.916
0.340	20.100
0.345	20.350
0.350	20.419
0.355	20.647
0.360	20.831
0.365	20.994
0.370	21.104
0.375	21.277
0.380	21.422
0.385	21.628
0.390	21.826
0.395	22.008
0.400	22.209
0.405	22.322
0.410	22.455
0.415	22.620
0.420	22.854
0.425	22.979
0.430	23.160
0.435	23.388
0.440	23.528
0.445	23.574
0.450	23.766
0.455	23.987
0.460	24.124
0.465	24.295
0.470	24.412
0.475	24.622
0.480	24.811
0.485	24.947
0.490	25.100
0.495	25.325
0.500	25.489
0.505	25.615
0.510	25.801
0.515	26.045
0.520	26.244
0.525	26.365
0.530	26.565
0.535	26.778
0.540	27.030
0.545	27.277
0.550	27.659
0.555	26.844
0.560	26.953
0.565	27.244
0.570	27.522
0.575	27.743
0.580	27.918
0.585	28.076
0.590	28.297
0.595	28.497
0.600	28.675
0.605	28.850
0.610	29.019
0.615	29.218
0.620	29.343
0.625	29.508
0.630	29.714
0.635	29.919
0.640	30.044
0.645	30.223
0.650	30.428
0.655	30.568
0.660	30.744
0.665	30.906
0.670	31.073
0.675	31.233
0.680	31.389
0.685	31.538
0.690	31.738
0.695	31.867
0.700	32.032
0.705	32.240
0.710	32.390
0.715	32.555
0.720	32.749
0.725	32.933
0.730	33.123
0.735	33.313
0.740	33.548
0.745	33.902
0.750	33.440
0.755	33.485
0.760	33.791
0.765	34.002
0.770	34.181
0.775	34.378
0.780	34.569
0.785	34.744
0.790	34.887
0.795	35.043
0.800	35.254
0.805	35.390
0.810	35.528
0.815	35.714
0.820	35.881
0.825	36.021
0.830	36.183
0.835	36.338
0.840	36.523
0.845	36.697
0.850	36.816
0.855	36.999
0.860	37.202
0.865	37.339
0.870	37.514
0.875	37.694
0.880	37.867
0.885	38.022
0.890	38.189
0.895	38.368
0.900	38.548
0.905	38.673
0.910	38.862
0.915	39.027
0.920	39.161
0.925	39.312
0.930	39.505
0.935	39.683
0.940	39.823
0.945	39.981
0.950	40.159
0.955	40.364
0.960	40.511
0.965	40.720
0.970	40.912
0.975	41.111
0.980	41.377
0.985	41.331
0.990	41.248
0.995	41.493
1.000	41.690
1.005	41.902
1.010	42.138
1.015	42.278
1.020	42.455
1.025	42.687
1.030	42.851
1.035	43.001
1.040	43.205
1.045	43.393
1.050	43.577
1.055	43.783
1.060	43.992
1.065	44.244
1.070	44.485
1.075	44.762
1.080	45.144
1.085	45.658
1.090	46.467
1.095	46.486
1.100	43.584
1.105	44.570
1.110	44.986
1.115	44.495
1.120	44.970
1.125	45.388
1.130	45.744
1.135	46.101
1.140	46.472
1.145	46.954
1.150	47.327
1.155	47.882
1.160	47.643
1.165	50.778
1.170	51.777
1.175	52.392
1.180	52.845
1.185	53.178
1.190	53.526
1.195	53.903
1.200	54.333
1.205	54.455
1.210	53.693
1.215	54.140
1.220	54.610
1.225	54.982
1.230	54.188
1.235	54.560
1.240	54.846
1.245	55.101
1.250	55.406
1.255	55.553
1.260	55.757
1.265	56.006
1.270	56.178
1.275	56.325
1.280	56.519
1.285	56.696
1.290	56.896
1.295	57.051
1.300	57.195
1.305	57.445
1.310	57.630
1.315	57.817
1.320	57.942
1.325	58.105
1.330	58.272
1.335	58.460
1.340	58.678
1.345	58.887
1.350	59.054
1.355	59.208
1.360	59.464
1.365	59.643
1.370	59.810
1.375	60.037
1.380	60.279
1.385	60.465
1.390	60.745
1.395	61.073
1.400	61.543
1.405	62.264
1.410	63.062
1.415	65.977
1.420	66.620
1.425	67.046
1.430	67.392
1.435	67.684
1.440	67.880
1.445	68.105
1.450	68.328
1.455	68.543
1.460	68.749
1.465	68.926
1.470	69.143
1.475	69.339
1.480	69.493
1.485	69.687
1.490	69.888
1.495	70.047
1.500	70.214
1.505	70.417
1.510	70.590
1.515	70.769
1.520	70.950
1.525	71.139
1.530	71.364
1.535	71.535
1.540	71.713
1.545	71.921
1.550	72.103
1.555	72.292
1.560	72.527
1.565	72.750
1.570	72.951
1.575	73.183
1.580	73.434
1.585	73.715
1.590	74.025
1.595	74.506
1.600	74.813
1.605	73.537
1.610	73.999
1.615	74.438
1.620	74.828
1.625	75.157
1.630	75.530
1.635	75.938
1.640	76.423
1.645	77.009
1.650	77.911
1.655	79.065
1.660	79.561
1.665	79.777
1.670	80.208
1.675	77.824
1.680	79.630
1.685	80.732
1.690	81.594
1.695	82.343
1.700	83.147
1.705	84.286
1.710	85.600
1.715	86.835
1.720	83.825
1.725	86.407
1.730	87.488
1.735	88.181
1.740	88.725
1.745	89.183
1.750	89.586
1.755	90.022
1.760	90.335
1.765	90.003
1.770	90.355
1.775	90.712
1.780	91.066
1.785	91.460
1.790	92.053
1.795	92.099
1.800	90.708
1.805	91.220
1.810	91.636
1.815	91.955
1.820	92.233
1.825	92.511
1.830	92.758
1.835	92.998
1.840	93.270
1.845	93.559
1.850	93.877
1.855	94.281
1.860	95.005
1.865	95.216
1.870	98.108
1.875	99.252
1.880	99.900
1.885	100.312
1.890	100.677
1.895	101.011
1.900	101.338
1.905	101.697
1.910	102.189
1.915	102.757
1.920	101.034
1.925	100.860
1.930	101.420
1.935	101.844
1.940	102.157
1.945	102.420
1.950	102.667
1.955	102.894
1.960	103.098
1.965	103.309
1.970	103.511
1.975	103.720
1.980	103.927
1.985	104.123
1.990	104.334
1.995	104.537
2.000	104.739
2.005	104.961
2.010	105.219
2.015	105.389
2.020	105.508
2.025	105.789
2.030	106.123
2.035	106.667
2.040	106.759
2.045	105.520
2.050	106.001
2.055	106.385
2.060	106.717
2.065	107.060
2.070	107.572
2.075	107.058
2.080	106.941
2.085	107.306
2.090	107.612
2.095	107.887
2.100	108.147
2.105	108.388
2.110	108.633
2.115	108.894
2.120	109.157
2.125	109.413
2.130	109.697
2.135	110.006
2.140	110.352
2.145	110.742
2.150	111.242
2.155	112.108
2.160	113.006
2.165	111.531
2.170	108.469
2.175	109.712
2.180	110.588
2.185	111.451
2.190	112.586
2.195	112.473
2.200	114.990
2.205	116.627
2.210	117.734
2.215	118.982
2.220	118.938
2.225	121.054
2.230	122.914
2.235	123.839
2.240	124.561
2.245	125.098
2.250	125.740
2.255	126.749
2.260	127.606
2.265	125.239
2.270	122.459
2.275	123.880
2.280	124.690
2.285	125.264
2.290	125.715
2.295	126.087
2.300	126.431
2.305	126.764
2.310	127.066
2.315	127.468
2.320	127.565
2.325	127.849
2.330	128.200
2.335	128.595
2.340	129.273
2.345	129.404
2.350	128.133
2.355	128.800
2.360	129.581
2.365	130.220
2.370	128.763
2.375	129.517
2.380	130.385
2.385	131.536
2.390	132.793
2.395	131.178
2.400	133.859
2.405	134.860
2.410	135.530
2.415	136.045
2.420	136.463
2.425	136.991
2.430	137.090
2.435	137.389
2.440	137.828
2.445	138.330
2.450	138.727
2.455	139.734
2.460	140.546
2.465	138.616
2.470	135.561
2.475	136.781
2.480	137.526
2.485	138.053
2.490	138.466
2.495	138.816
2.500	139.130
2.505	139.410
2.510	139.687
2.515	139.940
2.520	140.184
2.525	140.443
2.530	140.686
2.535	140.927
2.540	141.193
2.545	141.441
2.550	141.694
2.555	141.947
2.560	142.229
2.565	142.622
2.570	142.672
2.575	142.934
2.580	143.271
2.585	143.605
2.590	143.980
2.595	144.371
2.600	144.804
2.605	145.285
2.610	145.886
2.615	146.629
2.620	147.612
2.625	149.111
2.630	150.062
2.635	150.005
2.640	149.892
2.645	150.543
2.650	148.952
2.655	151.425
2.660	153.663
2.665	154.255
2.670	154.470
2.675	155.437
2.680	156.532
2.685	157.382
2.690	155.655
2.695	156.439
2.700	157.053
2.705	157.592
2.710	158.058
2.715	158.477
2.720	158.877
2.725	159.305
2.730	159.728
2.735	160.160
2.740	160.668
2.745	161.140
2.750	161.761
2.755	162.599
2.760	163.957
2.765	165.570
2.770	166.305
2.775	166.069
2.780	163.157
2.785	160.358
2.790	162.253
2.795	163.713
2.800	164.707
2.805	165.474
2.810	166.096
2.815	166.611
2.820	167.074
2.825	167.491
2.830	167.867
2.835	168.247
2.840	168.592
2.845	168.936
2.850	169.297
2.855	169.674
2.860	170.069
2.865	170.499
2.870	171.082
2.875	172.118
2.880	172.665
2.885	171.130
2.890	168.111
2.895	169.370
2.900	170.184
2.905	170.776
2.910	171.274
2.915	171.735
2.920	172.168
2.925	172.625
2.930	173.051
2.935	173.502
2.940	174.009
2.945	174.553
2.950	175.305
2.955	176.367
2.960	177.796
2.965	178.798
2.970	180.074
2.975	179.850
2.980	182.795
2.985	185.221
2.990	186.851
2.995	188.437
3.000	190.350
3.005	191.456
3.010	194.032
3.015	195.121
3.020	194.212
3.025	191.499
3.030	193.977
3.035	195.940
3.040	197.644
3.045	198.259
3.050	195.298
3.055	196.807
3.060	197.781
3.065	198.490
3.070	199.073
3.075	199.634
3.080	200.097
3.085	200.557
3.090	200.933
3.095	201.359
3.100	201.757
3.105	202.236
3.110	202.760
3.115	203.353
3.120	204.188
3.125	205.069
3.130	205.793
3.135	205.345
3.140	203.471
3.145	205.924
3.150	207.730
3.155	209.309
3.160	210.740
3.165	211.185
3.170	209.035
3.175	212.142
3.180	214.369
3.185	213.629
3.190	214.441
3.195	215.267
3.200	215.969
3.205	216.488
3.210	217.419
3.215	216.924
3.220	217.234
3.225	218.194
3.230	218.791
3.235	220.772
3.240	223.042
3.245	223.808
3.250	224.335
3.255	224.639
3.260	225.040
3.265	225.379
3.270	225.698
3.275	226.012
3.280	226.302
3.285	226.516
3.290	226.786
3.295	227.118
3.300	227.430
3.305	227.723
3.310	228.151
3.315	228.647
3.320	229.286
3.325	230.197
3.330	231.078
3.335	233.788
3.340	236.460
3.345	238.000
3.350	239.215
3.355	239.872
3.360	240.312
3.365	240.818
3.370	241.195
3.375	241.454
3.380	241.744
3.385	242.089
3.390	242.298
3.395	242.597
3.400	242.728
3.405	242.962
3.410	243.252
3.415	243.420
3.420	243.721
3.425	243.950
3.430	244.080
3.435	244.341
3.440	244.504
3.445	244.687
3.450	244.970
3.455	245.296
3.460	245.545
3.465	245.767
3.470	246.032
3.475	246.187
3.480	246.478
3.485	246.794
3.490	247.083
3.495	247.770
3.500	247.311
3.505	247.348
3.510	247.840
3.515	247.760
3.520	248.007
3.525	248.469
3.530	249.039
3.535	249.756
3.540	250.725
3.545	253.562
3.550	254.709
3.555	255.274
3.560	255.768
3.565	256.316
3.570	256.722
3.575	257.194
3.580	257.792
3.585	258.324
3.590	259.492
3.595	260.473
3.600	261.354
3.605	264.479
3.610	261.679
3.615	258.716
3.620	256.425
3.625	257.642
3.630	258.664
3.635	260.005
3.640	261.814
3.645	263.327
3.650	261.824
3.655	264.580
3.660	267.020
3.665	266.779
3.670	263.774
3.675	265.686
3.680	267.314
3.685	267.908
3.690	268.898
3.695	268.537
3.700	269.296
3.705	269.966
3.710	270.422
3.715	270.863
3.720	271.615
3.725	272.078
3.730	272.171
3.735	272.513
3.740	272.792
3.745	273.269
3.750	273.637
3.755	274.118
3.760	274.627
3.765	275.199
3.770	275.531
3.775	276.196
3.780	276.910
3.785	277.764
3.790	278.850
3.795	280.414
3.800	281.750
3.805	283.620
3.810	284.520
3.815	282.627
3.820	285.523
3.825	287.977
3.830	289.567
3.835	290.910
3.840	291.823
3.845	292.760
3.850	293.301
3.855	294.508
3.860	292.957
3.865	294.546
3.870	294.775
3.875	295.413
3.880	295.622
3.885	296.073
3.890	296.322
3.895	296.765
3.900	297.342
3.905	297.464
3.910	298.164
3.915	298.320
3.920	298.956
3.925	299.471
3.930	299.456
3.935	299.798
3.940	300.141
3.945	301.276
3.950	302.575
3.955	300.782
3.960	299.910
3.965	302.025
3.970	304.211
3.975	303.587
3.980	304.285
3.985	304.363
3.990	305.045
3.995	302.504
4.000	303.568
4.005	306.063
4.010	304.634
4.015	304.272
4.020	305.248
4.025	305.311
4.030	306.922
4.035	306.500
4.040	306.585
4.045	307.247
4.050	307.312
4.055	308.189
4.060	308.218
4.065	308.528
4.070	308.677
4.075	309.421
4.080	309.202
4.085	309.324
4.090	309.813
4.095	310.330
4.100	310.890
4.105	311.303
4.110	311.288
4.115	311.815
4.120	312.581
4.125	312.571
4.130	313.108
4.135	313.547
4.140	314.286
4.145	314.746
4.150	315.839
4.155	317.623
4.160	315.695
4.165	318.636
4.170	317.403
4.175	317.240
4.180	315.553
4.185	318.266
4.190	320.785
4.195	321.717
4.200	320.255
4.205	322.409
4.210	323.691
4.215	325.153
4.220	323.633
4.225	325.268
4.230	322.545
4.235	324.050
4.240	324.787
4.245	325.682
4.250	324.747
4.255	324.898
4.260	326.246
4.265	326.670
4.270	326.875
4.275	327.054
4.280	328.092
4.285	328.011
4.290	328.603
4.295	328.256
4.300	328.976
4.305	329.142
4.310	329.581
4.315	329.796
4.320	329.914
4.325	330.310
4.330	331.167
4.335	330.568
4.340	331.234
4.345	331.617
4.350	331.957
4.355	331.467
4.360	331.911
4.365	332.255
4.370	332.726
4.375	333.690
4.380	333.737
4.385	333.846
4.390	334.356
4.395	334.353
4.400	335.216
4.405	335.115
4.410	335.857
4.415	336.481
4.420	337.016
4.425	336.792
4.430	337.266
4.435	337.970
4.440	338.185
4.445	338.722
4.450	339.500
4.455	340.658
4.460	342.701
4.465	342.267
4.470	342.709
4.475	342.158
4.480	342.688
4.485	344.914
4.490	346.309
4.495	347.671
4.500	344.954
4.505	343.073
4.510	345.185
4.515	348.105
4.520	346.699
4.525	345.009
4.530	342.402
4.535	342.870
4.540	343.199
4.545	340.543
4.550	340.480
4.555	337.945
4.560	338.917
4.565	340.467
4.570	341.862
4.575	343.569
4.580	344.492
4.585	345.552
4.590	346.510
4.595	347.050
4.600	349.474
4.605	347.467
4.610	344.567
4.615	343.471
4.620	345.272
4.625	342.575
4.630	342.918
4.635	344.164
4.640	346.292
4.645	345.226
4.650	345.814
4.655	346.372
4.660	346.942
4.665	346.644
4.670	348.447
4.675	350.701
4.680	349.243
4.685	349.157
4.690	349.428
4.695	352.234
4.700	355.276
4.705	356.317
4.710	358.726
4.715	357.888
4.720	357.780
4.725	355.238
4.730	356.305
4.735	356.521
4.740	355.302
4.745	353.132
4.750	350.136
4.755	352.314
4.760	352.280
4.765	349.581
4.770	352.622
4.775	350.052
4.780	349.705
4.785	349.580
4.790	348.429
4.795	350.224
4.800	351.889
4.805	353.023
4.810	351.617
4.815	352.719
4.820	352.098
4.825	351.727
4.830	352.839
4.835	353.221
4.840	353.392
4.845	353.670
4.850	354.332
4.855	355.016
4.860	354.617
4.865	355.452
4.870	354.868
4.875	355.644
4.880	355.004
4.885	357.192
4.890	356.186
4.895	357.587
4.900	356.803
4.905	358.203
4.910	358.294
4.915	357.833
4.920	357.905
4.925	358.290
4.930	358.708
4.935	359.155
4.940	358.347
4.945	359.021
4.950	359.587
4.955	360.973
4.960	359.931
4.965	360.385
4.970	358.298
4.975	355.892
4.980	355.599
4.985	355.885
4.990	355.609
4.995	356.486
5.000	356.122
5.005	358.321
5.010	358.764
5.015	360.596
5.020	357.776
5.025	355.782
5.030	357.073
5.035	355.467
5.040	358.190
5.045	357.413
5.050	359.275
5.055	358.968
5.060	360.341
5.065	359.607
5.070	360.104
5.075	361.589
5.080	361.102
5.085	363.034
5.090	363.434
5.095	363.258
5.100	363.498
5.105	362.141
5.110	360.348
5.115	360.021
5.120	358.063
5.125	356.092
5.130	357.107
5.135	358.144
5.140	360.256
5.145	362.404
5.150	363.080
5.155	363.841
5.160	365.965
5.165	365.380
5.170	367.079
5.175	367.552
5.180	365.699
5.185	366.854
5.190	368.503
5.195	369.258
5.200	371.340
5.205	371.952
5.210	375.000
5.215	374.379
5.220	373.881
5.225	374.231
5.230	373.873
5.235	375.909
5.240	376.848
5.245	376.465
5.250	377.680
5.255	377.734
5.260	378.266
5.265	379.384
5.270	381.036
5.275	382.101
5.280	382.655
5.285	384.361
5.290	382.098
5.295	379.591
5.300	381.704
5.305	382.300
5.310	384.046
5.315	385.437
5.320	385.920
5.325	383.823
5.330	386.005
5.335	384.418
5.340	384.803
5.345	387.871
5.350	389.952
5.355	391.290
5.360	392.124
5.365	392.963
5.370	393.182
5.375	393.625
5.380	393.916
5.385	393.498
5.390	393.716
5.395	393.850
5.400	395.422
5.405	395.407
5.410	396.243
5.415	396.803
5.420	397.117
5.425	397.715
5.430	397.884
5.435	399.220
5.440	398.358
5.445	395.231
5.450	398.334
5.455	400.589
5.460	402.974
5.465	402.369
5.470	403.924
5.475	404.211
5.480	404.135
5.485	405.581
5.490	406.162
5.495	406.491
5.500	406.265
5.505	405.243
5.510	404.953
5.515	406.372
5.520	406.241
5.525	407.372
5.530	407.411
5.535	407.256
5.540	406.753
5.545	408.961
5.550	410.277
5.555	409.708
5.560	410.066
5.565	410.050
5.570	410.295
5.575	409.604
5.580	407.319
5.585	406.270
5.590	408.623
5.595	411.661
5.600	410.572
5.605	413.055
5.610	412.463
5.615	411.427
5.620	413.805
5.625	414.635
5.630	414.391
5.635	415.101
5.640	416.197
5.645	413.999
5.650	413.422
5.655	412.736
5.660	414.412
5.665	413.140
5.670	412.455
5.675	414.673
5.680	411.744
5.685	414.273
5.690	416.793
5.695	414.233
5.700	413.104
5.705	412.874
5.710	412.948
5.715	410.609
5.720	411.907
5.725	413.120
5.730	413.751
5.735	412.337
5.740	412.072
5.745	411.734
5.750	413.282
5.755	412.730
5.760	413.418
5.765	412.833
5.770	414.007
5.775	414.745
5.780	415.275
5.785	414.982
5.790	415.774
5.795	418.222
5.800	418.047
5.805	420.399
5.810	417.482
5.815	414.449
5.820	417.398
5.825	419.964
5.830	422.727
5.835	423.654
5.840	424.443
5.845	422.386
5.850	422.021
5.855	421.973
5.860	419.397
5.865	422.188
5.870	424.874
5.875	424.758
5.880	425.485
5.885	428.507
5.890	429.040
5.895	431.795
5.900	434.084
5.905	432.454
5.910	434.669
5.915	434.407
5.920	435.370
5.925	436.607
5.930	439.372
5.935	441.557
5.940	441.057
5.945	441.593
5.950	442.065
5.955	442.454
5.960	443.269
5.965	443.984
5.970	441.705
5.975	444.205
5.980	444.937
5.985	445.279
5.990	445.471
5.995	447.264
6.000	447.568
6.005	448.147
6.010	448.921
6.015	449.212
6.020	450.240
6.025	449.505
6.030	449.305
6.035	446.518
6.040	445.522
6.045	446.951
6.050	447.809
6.055	450.830
6.060	451.871
6.065	451.830
6.070	453.023
6.075	451.007
6.080	448.301
6.085	447.439
6.090	446.964
6.095	446.700
6.100	446.943
6.105	444.002
6.110	445.637
6.115	447.931
6.120	449.128
6.125	451.845
6.130	453.139
6.135	455.254
6.140	453.188
6.145	450.666
6.150	452.350
6.155	451.562
6.160	451.274
6.165	451.196
6.170	448.395
6.175	450.650
6.180	451.763
6.185	451.683
6.190	449.881
6.195	452.029
6.200	451.909
6.205	450.861
6.210	452.127
6.215	454.662
6.220	454.234
6.225	456.061
6.230	456.625
6.235	456.641
6.240	458.768
6.245	456.999
6.250	459.955
6.255	461.305
6.260	461.870
6.265	462.029
6.270	459.200
6.275	456.759
6.280	456.880
6.285	454.102
6.290	456.654
6.295	458.015
6.300	456.423
6.305	453.626
6.310	452.458
6.315	453.992
6.320	451.059
6.325	451.914
6.330	449.273
6.335	452.156
6.340	449.320
6.345	447.004
6.350	447.828
6.355	449.517
6.360	447.701
6.365	445.794
6.370	444.371
6.375	442.368
6.380	442.086
6.385	440.132
6.390	437.088
6.395	436.620
6.400	435.263
6.405	432.405
6.410	433.776
6.415	435.160
6.420	434.042
6.425	436.654
6.430	438.303
6.435	437.224
6.440	439.281
6.445	441.697
6.450	442.308
6.455	440.602
6.460	438.849
6.465	441.931
6.470	440.660
6.475	437.749
6.480	440.148
6.485	438.257
6.490	435.992
6.495	437.873
6.500	435.997
6.505	434.327
6.510	432.140
6.515	431.685
6.520	430.338
6.525	429.628
6.530	428.279
6.535	427.367
6.540	428.687
6.545	429.043
6.550	428.671
6.555	426.345
6.560	427.239
6.565	426.345
6.570	425.664
6.575	428.595
6.580	430.517
6.585	429.740
6.590	431.185
6.595	429.446
6.600	431.631
6.605	434.500
6.610	432.858
6.615	430.715
6.620	428.429
6.625	425.670
6.630	423.063
6.635	421.550
6.640	423.070
6.645	425.586
6.650	425.464
6.655	422.808
6.660	420.135
6.665	419.062
6.670	416.861
6.675	419.556
6.680	420.071
6.685	419.223
6.690	421.397
6.695	423.310
6.700	420.849
6.705	419.072
6.710	417.175
6.715	418.348
6.720	419.507
6.725	421.221
6.730	423.441
6.735	424.626
6.740	426.408
6.745	425.154
6.750	427.029
6.755	427.227
6.760	425.229
6.765	423.890
6.770	426.135
6.775	424.918
6.780	423.579
6.785	425.232
6.790	426.727
6.795	425.138
6.800	422.827
6.805	421.389
6.810	424.458
6.815	422.881
6.820	425.601
6.825	426.973
6.830	424.124
6.835	421.141
6.840	424.037
6.845	425.817
6.850	423.324
6.855	423.864
6.860	423.203
6.865	421.904
6.870	420.405
6.875	420.222
6.880	418.143
6.885	415.611
6.890	412.499
6.895	409.564
6.900	408.494
6.905	405.428
6.910	403.709
6.915	405.415
6.920	402.429
6.925	405.263
6.930	403.424
6.935	402.062
6.940	399.057
6.945	401.546
6.950	400.916
6.955	397.892
6.960	397.626
6.965	400.767
6.970	403.581
6.975	406.182
6.980	409.248
6.985	410.338
6.990	407.196
6.995	406.638
7.000	407.781
7.005	408.670
7.010	407.302
7.015	404.324
7.020	403.692
7.025	406.337
7.030	409.441
7.035	407.080
7.040	408.770
7.045	406.839
7.050	409.179
7.055	406.527
7.060	409.419
7.065	412.047
7.070	415.158
7.075	412.237
7.080	415.204
7.085	417.220
7.090	415.926
7.095	418.315
7.100	420.821
7.105	420.045
7.110	419.916
7.115	422.977
7.120	423.121
7.125	422.346
7.130	420.191
7.135	420.410
7.140	418.034
7.145	416.934
7.150	415.408
7.155	415.060
7.160	416.644
7.165	418.211
7.170	420.880
7.175	419.003
7.180	417.203
7.185	419.517
7.190	418.064
7.195	420.847
7.200	422.094
7.205	420.597
7.210	419.144
7.215	421.811
7.220	422.943
7.225	422.268
7.230	419.207
7.235	416.212
7.240	416.331
7.245	414.158
7.250	415.260
7.255	412.530
7.260	411.980
7.265	412.921
7.270	412.070
7.275	411.246
7.280	411.244
7.285	409.636
7.290	410.680
7.295	407.681
7.300	408.517
7.305	408.221
7.310	409.127
7.315	407.769
7.320	404.814
7.325	403.104
7.330	402.094
7.335	400.564
7.340	399.204
7.345	397.731
7.350	399.656
7.355	399.469
7.360	402.416
7.365	400.999
7.370	398.217
7.375	396.378
7.380	394.161
7.385	393.566
7.390	391.215
7.395	391.842
7.400	389.044
7.405	392.101
7.410	390.490
7.415	392.614
7.420	394.922
7.425	394.705
7.430	393.608
7.435	390.585
7.440	393.651
7.445	396.745
7.450	394.090
7.455	392.395
7.460	394.136
7.465	393.388
7.470	393.119
7.475	393.021
7.480	394.422
7.485	396.379
7.490	395.359
7.495	396.180
7.500	397.335
7.505	394.240
7.510	394.562
7.515	394.059
7.520	395.483
7.525	392.550
7.530	393.838
7.535	396.245
7.540	399.320
7.545	399.222
7.550	401.222
7.555	402.995
7.560	404.890
7.565	405.536
7.570	404.152
7.575	403.945
7.580	407.043
7.585	408.065
7.590	406.784
7.595	407.252
7.600	406.908
7.605	407.865
7.610	409.603
7.615	408.833
7.620	410.988
7.625	409.057
7.630	410.217
7.635	412.302
7.640	412.577
7.645	409.784
7.650	406.927
7.655	404.373
7.660	402.358
7.665	402.198
7.670	404.049
7.675	401.527
7.680	399.438
7.685	401.415
7.690	399.272
7.695	396.682
7.700	396.891
7.705	396.819
7.710	399.350
7.715	396.482
7.720	393.398
7.725	392.618
7.730	395.733
7.735	393.123
7.740	393.169
7.745	390.148
7.750	393.210
7.755	395.028
7.760	395.641
7.765	398.433
7.770	396.032
7.775	396.538
7.780	398.890
7.785	398.418
7.790	399.969
7.795	398.445
7.800	400.175
7.805	401.003
7.810	398.770
7.815	397.240
7.820	394.225
7.825	391.284
7.830	392.054
7.835	390.579
7.840	393.292
7.845	394.714
7.850	397.221
7.855	395.521
7.860	395.782
7.865	397.851
7.870	395.323
7.875	392.862
7.880	392.314
7.885	393.953
7.890	391.386
7.895	389.093
7.900	386.644
7.905	389.076
7.910	390.535
7.915	389.736
7.920	387.318
7.925	390.025
7.930	392.498
7.935	393.137
7.940	392.348
7.945	390.946
7.950	392.974
7.955	392.088
7.960	389.265
7.965	390.197
7.970	390.856
7.975	388.727
7.980	385.882
7.985	387.794
7.990	385.690
7.995	386.818
8.000	388.366
8.005	385.537
8.010	385.581
8.015	385.286
8.020	382.881
8.025	385.259
8.030	386.494
8.035	386.427
8.040	383.292
8.045	384.115
8.050	384.032
8.055	382.155
8.060	379.256
8.065	380.972
8.070	382.862
8.075	380.819
8.080	380.411
8.085	377.781
8.090	375.172
8.095	372.188
8.100	370.602
8.105	367.589
8.110	370.593
8.115	373.551
8.120	373.939
8.125	372.674
8.130	374.155
8.135	371.659
8.140	372.886
8.145	375.972
8.150	378.959
8.155	380.522
8.160	381.569
8.165	380.223
8.170	380.761
8.175	377.733
8.180	376.576
8.185	375.938
8.190	374.684
8.194	377.363
8.199	377.588
8.204	376.393
8.209	378.294
8.214	376.496
8.219	375.480
8.224	372.802
8.229	374.857
8.234	373.210
8.239	374.704
8.244	375.042
8.249	378.159
8.254	376.586
8.259	375.388
8.264	373.155
8.269	370.568
8.274	368.992
8.279	369.357
8.284	369.203
8.289	370.824
8.294	372.116
8.299	370.243
8.304	370.366
8.309	368.979
8.314	369.452
8.319	368.227
8.324	365.233
8.329	363.375
8.334	365.600
8.339	368.031
8.344	371.042
8.349	373.087
8.354	373.750
8.359	370.954
8.364	371.170
8.369	369.983
8.374	367.188
8.379	365.274
8.384	364.052
8.389	362.850
8.394	361.230
8.399	361.054
8.404	360.006
8.409	357.013
8.414	354.033
8.419	352.518
8.424	349.444
8.429	347.386
8.434	348.046
8.439	345.326
8.444	344.607
8.449	342.339
8.454	339.474
8.459	342.210
8.464	341.246
8.469	340.710
8.474	338.300
8.479	340.353
8.484	342.471
8.489	342.447
8.494	343.556
8.499	343.496
8.504	345.575
8.509	346.990
8.514	348.736
8.519	349.759
8.524	346.806
8.529	345.127
8.534	342.260
8.539	340.867
8.544	339.882
8.549	341.152
8.554	339.865
8.559	342.526
8.564	340.671
8.569	340.198
8.574	342.907
8.579	343.598
8.584	344.105
8.589	343.946
8.594	345.351
8.599	347.681
8.604	347.387
8.609	350.149
8.614	352.923
8.619	351.824
8.624	349.376
8.629	350.910
8.634	351.918
8.639	351.832
8.644	354.176
8.649	353.144
8.654	355.788
8.659	356.278
8.664	358.980
8.669	360.767
8.674	360.897
8.679	358.376
8.684	356.961
8.689	356.913
8.694	356.041
8.699	355.182
8.704	354.677
8.709	356.194
8.714	356.575
8.719	355.477
8.724	355.965
8.729	355.404
8.734	353.333
8.739	355.470
8.744	353.045
8.749	353.384
8.754	353.512
8.759	354.941
8.764	354.608
8.769	353.290
8.774	350.381
8.779	352.995
8.784	350.323
8.789	349.163
8.794	346.152
8.799	345.625
8.804	346.585
8.809	349.088
8.814	350.666
8.819	352.822
8.824	352.930
8.829	352.267
8.834	352.493
8.839	353.024
8.844	354.372
8.849	351.554
8.854	350.608
8.859	349.092
8.864	348.993
8.869	351.803
8.874	349.438
8.879	348.500
8.884	349.052
8.889	349.760
8.894	349.051
8.899	348.133
8.904	345.576
8.909	342.919
8.914	343.942
8.919	340.910
8.924	340.080
8.929	342.645
8.934	345.031
8.939	343.270
8.944	344.894
8.949	345.422
8.954	346.931
8.959	344.953
8.964	342.228
8.969	341.184
8.974	342.104
8.979	339.121
8.984	338.367
8.989	338.924
8.994	336.181
8.999	339.298
9.004	339.538
9.009	339.377
9.014	336.469
9.019	334.076
9.024	332.691
9.029	329.704
9.034	331.327
9.039	332.909
9.044	333.666
9.049	332.687
9.054	332.092
9.059	331.398
9.064	329.373
9.069	330.500
9.074	330.134
9.079	330.205
9.084	328.532
9.089	326.504
9.094	327.639
9.099	324.642
9.104	326.446
9.109	328.558
9.114	329.320
9.119	330.559
9.124	333.469
9.129	335.943
9.134	338.029
9.139	336.314
9.144	335.775
9.149	337.971
9.154	339.994
9.159	342.223
9.164	343.687
9.169	344.149
9.174	341.745
9.179	344.308
9.184	342.972
9.189	342.459
9.194	344.372
9.199	346.323
9.204	346.043
9.209	347.227
9.214	349.163
9.219	351.525
9.224	352.619
9.229	354.828
9.234	356.942
9.239	359.347
9.244	360.525
9.249	359.235
9.254	359.515
9.259	362.271
9.264	361.094
9.269	359.632
9.274	358.586
9.279	361.118
9.284	359.361
9.289	357.870
9.294	354.926
9.299	354.241
9.304	355.708
9.309	358.299
9.314	360.126
9.319	358.740
9.324	358.083
9.329	358.925
9.334	358.724
9.339	359.023
9.344	356.303
9.349	354.658
9.354	355.901
9.359	354.992
9.364	357.073
9.369	357.294
9.374	360.117
9.379	362.319
9.384	362.911
9.389	361.065
9.394	362.203
9.399	361.285
9.404	359.189
9.409	360.280
9.414	359.367
9.419	361.043
9.424	359.693
9.429	358.209
9.434	360.380
9.439	362.955
9.444	361.691
9.449	363.682
9.454	362.621
9.459	362.878
9.464	361.129
9.469	358.329
9.474	359.273
9.479	358.960
9.484	359.362
9.489	360.293
9.494	359.995
9.499	359.588
9.504	357.649
9.509	357.984
9.514	355.698
9.519	352.620
9.524	355.398
9.529	358.387
9.534	357.920
9.539	360.837
9.544	360.364
9.549	362.892
9.554	363.287
9.559	361.216
9.564	364.278
9.569	363.272
9.574	361.126
9.579	363.918
9.584	365.586
9.589	364.308
9.594	366.239
9.599	366.635
9.604	367.740
9.609	366.849
9.614	369.438
9.619	369.860
9.624	369.366
9.629	371.331
9.634	369.180
9.639	367.686
9.644	370.628
9.649	369.417
9.654	366.825
9.659	368.115
9.664	365.053
9.669	366.227
9.674	363.143
9.679	364.707
9.684	366.321
9.689	363.565
9.694	364.496
9.699	367.191
9.704	366.433
9.709	369.295
9.714	368.975
9.719	367.189
9.724	369.795
9.729	372.361
9.734	369.711
9.739	367.428
9.744	368.854
9.749	370.912
9.754	368.923
9.759	370.703
9.764	372.955
9.769	375.698
9.774	378.659
9.779	381.170
9.784	382.893
9.789	380.534
9.794	383.527
9.799	384.764
9.804	383.971
9.809	383.799
9.814	380.741
9.819	381.447
9.824	381.435
9.829	384.207
9.834	386.042
9.839	386.872
9.844	387.884
9.849	385.863
9.854	387.644
9.859	389.409
9.864	390.407
9.869	388.681
9.874	389.005
9.879	389.694
9.884	389.379
9.889	388.683
9.894	391.730
9.899	391.275
9.904	391.684
9.909	390.440
9.914	388.174
9.919	390.406
9.924	387.822
9.929	385.428
9.934	387.636
9.939	387.409
9.944	385.315
9.949	382.614
9.954	382.551
9.959	379.728
9.964	379.843
9.969	380.115
9.974	380.314
9.979	382.421
9.984	380.514
9.989	380.807
9.994	383.882
[truncated: 1 more rows]
