# Supplementary material for: Chemometric Analysis of a Ternary Mixture of Caffeine, Quinic Acid, and Nicotinic Acid by Terahertz Spectroscopy
Source: ACS Omega. 2022 Sep 27;7(40):35783–91. doi: 10.1021/acsomega.2c03808 (PMC9558605; doi:10.1021/acsomega.2c03808)
Supplement: Supplementary file 2 — ao2c03808_si_002.zip [file ao2c03808_si_002.zip › data_and_codes/extended_data/id0-48_run001/fdp-4-7.csv]

0.000	-0.000
0.005	0.397
0.010	0.249
0.015	-0.676
0.020	0.092
0.025	0.862
0.030	0.399
0.035	-0.531
0.040	-0.075
0.045	0.879
0.050	3.128
0.055	2.116
0.060	2.550
0.065	3.827
0.070	3.971
0.075	4.937
0.080	5.054
0.085	4.184
0.090	2.028
0.095	2.209
0.100	3.578
0.105	5.448
0.110	4.775
0.115	4.955
0.120	5.837
0.125	6.696
0.130	7.757
0.135	8.184
0.140	7.827
0.145	8.116
0.150	8.301
0.155	8.478
0.160	8.495
0.165	8.681
0.170	9.015
0.175	9.361
0.180	9.393
0.185	9.577
0.190	9.980
0.195	10.106
0.200	10.364
0.205	10.647
0.210	10.853
0.215	11.140
0.220	11.411
0.225	11.899
0.230	12.053
0.235	12.060
0.240	12.209
0.245	12.583
0.250	12.658
0.255	12.914
0.260	13.167
0.265	13.451
0.270	13.790
0.275	13.793
0.280	14.026
0.285	14.334
0.290	14.557
0.295	14.739
0.300	15.154
0.305	15.227
0.310	15.315
0.315	15.526
0.320	15.795
0.325	16.077
0.330	16.214
0.335	16.384
0.340	16.630
0.345	16.948
0.350	17.076
0.355	17.355
0.360	17.600
0.365	17.823
0.370	17.981
0.375	18.195
0.380	18.385
0.385	18.631
0.390	18.871
0.395	19.093
0.400	19.324
0.405	19.465
0.410	19.624
0.415	19.826
0.420	20.105
0.425	20.261
0.430	20.476
0.435	20.748
0.440	20.946
0.445	21.048
0.450	21.291
0.455	21.567
0.460	21.761
0.465	21.988
0.470	22.160
0.475	22.415
0.480	22.646
0.485	22.835
0.490	23.022
0.495	23.285
0.500	23.483
0.505	23.643
0.510	23.861
0.515	24.141
0.520	24.370
0.525	24.525
0.530	24.763
0.535	25.013
0.540	25.307
0.545	25.591
0.550	26.007
0.555	25.296
0.560	25.469
0.565	25.799
0.570	26.122
0.575	26.395
0.580	26.617
0.585	26.824
0.590	27.087
0.595	27.327
0.600	27.553
0.605	27.767
0.610	27.968
0.615	28.203
0.620	28.367
0.625	28.562
0.630	28.801
0.635	29.038
0.640	29.195
0.645	29.413
0.650	29.651
0.655	29.834
0.660	30.054
0.665	30.262
0.670	30.470
0.675	30.684
0.680	30.887
0.685	31.083
0.690	31.332
0.695	31.511
0.700	31.722
0.705	31.973
0.710	32.170
0.715	32.370
0.720	32.606
0.725	32.823
0.730	33.046
0.735	33.265
0.740	33.532
0.745	33.908
0.750	33.509
0.755	33.602
0.760	33.939
0.765	34.185
0.770	34.402
0.775	34.644
0.780	34.873
0.785	35.098
0.790	35.287
0.795	35.493
0.800	35.753
0.805	35.937
0.810	36.123
0.815	36.360
0.820	36.568
0.825	36.748
0.830	36.957
0.835	37.144
0.840	37.366
0.845	37.576
0.850	37.729
0.855	37.944
0.860	38.183
0.865	38.350
0.870	38.562
0.875	38.784
0.880	38.992
0.885	39.187
0.890	39.400
0.895	39.626
0.900	39.850
0.905	40.031
0.910	40.263
0.915	40.483
0.920	40.669
0.925	40.869
0.930	41.106
0.935	41.332
0.940	41.517
0.945	41.714
0.950	41.934
0.955	42.173
0.960	42.354
0.965	42.596
0.970	42.828
0.975	43.056
0.980	43.353
0.985	43.353
0.990	43.331
0.995	43.614
1.000	43.854
1.005	44.105
1.010	44.389
1.015	44.578
1.020	44.799
1.025	45.086
1.030	45.297
1.035	45.494
1.040	45.748
1.045	45.986
1.050	46.210
1.055	46.461
1.060	46.709
1.065	46.996
1.070	47.271
1.075	47.578
1.080	47.983
1.085	48.511
1.090	49.328
1.095	49.471
1.100	46.717
1.105	47.686
1.110	48.108
1.115	47.733
1.120	48.235
1.125	48.685
1.130	49.078
1.135	49.472
1.140	49.878
1.145	50.392
1.150	50.796
1.155	51.378
1.160	51.239
1.165	48.366
1.170	49.326
1.175	49.948
1.180	50.420
1.185	50.777
1.190	51.151
1.195	51.558
1.200	52.002
1.205	52.126
1.210	51.511
1.215	51.975
1.220	52.467
1.225	52.866
1.230	52.188
1.235	52.596
1.240	52.926
1.245	53.225
1.250	53.578
1.255	53.772
1.260	54.023
1.265	54.322
1.270	54.539
1.275	54.729
1.280	54.968
1.285	55.190
1.290	55.422
1.295	55.618
1.300	55.801
1.305	56.086
1.310	56.310
1.315	56.532
1.320	56.694
1.325	56.892
1.330	57.094
1.335	57.307
1.340	57.551
1.345	57.777
1.350	57.959
1.355	58.131
1.360	58.408
1.365	58.613
1.370	58.812
1.375	59.078
1.380	59.359
1.385	59.588
1.390	59.904
1.395	60.268
1.400	60.760
1.405	61.491
1.410	62.972
1.415	65.482
1.420	66.134
1.425	66.579
1.430	66.952
1.435	67.274
1.440	67.510
1.445	67.770
1.450	68.036
1.455	68.290
1.460	68.542
1.465	68.763
1.470	69.025
1.475	69.271
1.480	69.474
1.485	69.717
1.490	69.962
1.495	70.173
1.500	70.379
1.505	70.623
1.510	70.833
1.515	71.055
1.520	71.277
1.525	71.506
1.530	71.760
1.535	71.971
1.540	72.188
1.545	72.434
1.550	72.655
1.555	72.881
1.560	73.155
1.565	73.417
1.570	73.662
1.575	73.937
1.580	74.233
1.585	74.551
1.590	74.898
1.595	75.413
1.600	75.736
1.605	74.613
1.610	75.103
1.615	75.573
1.620	75.996
1.625	76.357
1.630	76.760
1.635	77.196
1.640	77.702
1.645	78.305
1.650	79.205
1.655	80.391
1.660	80.975
1.665	81.316
1.670	82.000
1.675	79.935
1.680	81.553
1.685	82.616
1.690	83.474
1.695	84.225
1.700	85.037
1.705	86.163
1.710	87.575
1.715	89.235
1.720	86.378
1.725	88.858
1.730	89.899
1.735	90.590
1.740	91.148
1.745	91.629
1.750	92.059
1.755	92.525
1.760	92.850
1.765	92.605
1.770	92.984
1.775	93.371
1.780	93.754
1.785	94.180
1.790	94.798
1.795	94.828
1.800	93.677
1.805	94.209
1.810	94.666
1.815	95.018
1.820	95.343
1.825	95.657
1.830	95.949
1.835	96.239
1.840	96.557
1.845	96.877
1.850	97.231
1.855	97.666
1.860	98.410
1.865	98.644
1.870	95.641
1.875	96.679
1.880	97.335
1.885	97.779
1.890	98.174
1.895	98.545
1.900	98.912
1.905	99.319
1.910	99.847
1.915	100.445
1.920	98.499
1.925	98.801
1.930	99.384
1.935	99.843
1.940	100.208
1.945	100.515
1.950	100.816
1.955	101.086
1.960	101.337
1.965	101.595
1.970	101.849
1.975	102.107
1.980	102.356
1.985	102.603
1.990	102.863
1.995	103.111
2.000	103.365
2.005	103.638
2.010	103.955
2.015	104.168
2.020	104.341
2.025	104.694
2.030	105.064
2.035	105.658
2.040	105.674
2.045	104.675
2.050	105.192
2.055	105.619
2.060	105.987
2.065	106.368
2.070	106.902
2.075	106.368
2.080	106.351
2.085	106.736
2.090	107.054
2.095	107.317
2.100	107.535
2.105	107.750
2.110	107.951
2.115	108.179
2.120	108.412
2.125	108.639
2.130	108.921
2.135	109.232
2.140	109.600
2.145	110.016
2.150	110.567
2.155	111.462
2.160	112.632
2.165	115.007
2.170	114.628
2.175	115.748
2.180	116.621
2.185	117.473
2.190	118.612
2.195	117.919
2.200	115.500
2.205	116.674
2.210	117.675
2.215	118.817
2.220	118.229
2.225	115.823
2.230	116.961
2.235	117.676
2.240	118.300
2.245	118.737
2.250	119.267
2.255	120.066
2.260	120.424
2.265	119.002
2.270	116.000
2.275	117.514
2.280	118.206
2.285	118.704
2.290	119.129
2.295	119.490
2.300	119.792
2.305	120.136
2.310	120.459
2.315	120.872
2.320	121.035
2.325	121.360
2.330	121.760
2.335	122.198
2.340	122.895
2.345	122.957
2.350	122.088
2.355	122.719
2.360	123.529
2.365	124.141
2.370	123.017
2.375	123.718
2.380	124.567
2.385	125.657
2.390	126.516
2.395	125.793
2.400	128.522
2.405	129.541
2.410	130.261
2.415	130.833
2.420	131.289
2.425	131.845
2.430	132.006
2.435	132.363
2.440	132.831
2.445	133.356
2.450	133.780
2.455	134.798
2.460	135.570
2.465	134.404
2.470	137.358
2.475	138.646
2.480	139.403
2.485	139.929
2.490	140.367
2.495	140.759
2.500	141.115
2.505	141.440
2.510	141.725
2.515	142.015
2.520	142.309
2.525	142.602
2.530	142.909
2.535	143.193
2.540	143.503
2.545	143.819
2.550	144.089
2.555	144.405
2.560	144.735
2.565	145.135
2.570	145.272
2.575	145.595
2.580	145.977
2.585	146.371
2.590	146.754
2.595	147.208
2.600	147.652
2.605	148.201
2.610	148.831
2.615	149.590
2.620	150.609
2.625	152.093
2.630	153.180
2.635	153.520
2.640	153.932
2.645	154.554
2.650	153.249
2.655	155.359
2.660	157.640
2.665	158.279
2.670	158.442
2.675	159.623
2.680	160.641
2.685	161.609
2.690	160.355
2.695	160.778
2.700	161.455
2.705	161.983
2.710	162.444
2.715	162.894
2.720	163.298
2.725	163.767
2.730	164.156
2.735	164.613
2.740	165.031
2.745	165.512
2.750	166.027
2.755	166.807
2.760	168.256
2.765	169.877
2.770	172.324
2.775	171.416
2.780	173.446
2.785	171.994
2.790	173.143
2.795	174.711
2.800	175.498
2.805	176.270
2.810	177.023
2.815	177.635
2.820	178.149
2.825	178.563
2.830	178.993
2.835	179.342
2.840	179.903
2.845	180.213
2.850	180.624
2.855	180.995
2.860	181.519
2.865	181.987
2.870	182.554
2.875	183.568
2.880	183.887
2.885	183.230
2.890	180.361
2.895	181.259
2.900	182.136
2.905	182.640
2.910	183.247
2.915	183.719
2.920	184.233
2.925	184.612
2.930	185.086
2.935	185.497
2.940	186.022
2.945	186.530
2.950	187.372
2.955	188.282
2.960	189.394
2.965	189.527
2.970	186.846
2.975	186.261
2.980	188.262
2.985	191.292
2.990	193.065
2.995	194.746
3.000	196.519
3.005	195.454
3.010	194.691
3.015	196.598
3.020	195.003
3.025	194.405
3.030	194.680
3.035	196.437
3.040	197.542
3.045	196.704
3.050	195.623
3.055	197.134
3.060	198.332
3.065	198.622
3.070	199.397
3.075	199.876
3.080	200.352
3.085	200.565
3.090	201.031
3.095	201.638
3.100	202.012
3.105	202.405
3.110	202.827
3.115	203.625
3.120	204.643
3.125	205.506
3.130	205.783
3.135	205.828
3.140	204.129
3.145	207.187
3.150	208.026
3.155	209.554
3.160	212.020
3.165	212.550
3.170	214.210
3.175	213.847
3.180	215.480
3.185	215.302
3.190	215.306
3.195	216.263
3.200	216.957
3.205	217.538
3.210	218.545
3.215	217.526
3.220	218.561
3.225	219.651
3.230	220.242
3.235	217.134
3.240	218.291
3.245	218.936
3.250	219.495
3.255	219.942
3.260	220.369
3.265	220.749
3.270	221.152
3.275	221.411
3.280	222.078
3.285	222.178
3.290	222.692
3.295	223.101
3.300	223.204
3.305	223.785
3.310	223.885
3.315	224.779
3.320	224.889
3.325	226.527
3.330	226.817
3.335	227.191
3.340	226.516
3.345	227.915
3.350	229.062
3.355	229.681
3.360	230.187
3.365	230.311
3.370	231.130
3.375	231.556
3.380	232.011
3.385	232.454
3.390	232.348
3.395	232.583
3.400	233.695
3.405	233.532
3.410	233.663
3.415	233.860
3.420	234.207
3.425	234.407
3.430	234.094
3.435	235.043
3.440	235.144
3.445	235.442
3.450	235.581
3.455	236.039
3.460	236.282
3.465	236.302
3.470	236.707
3.475	236.707
3.480	236.976
3.485	237.788
3.490	238.104
3.495	239.415
3.500	239.475
3.505	238.624
3.510	237.524
3.515	239.152
3.520	238.851
3.525	239.611
3.530	240.297
3.535	241.451
3.540	243.478
3.545	245.019
3.550	246.607
3.555	246.966
3.560	247.548
3.565	248.095
3.570	248.607
3.575	249.088
3.580	248.664
3.585	249.820
3.590	250.986
3.595	252.470
3.600	253.353
3.605	256.436
3.610	254.803
3.615	254.466
3.620	256.330
3.625	256.971
3.630	257.080
3.635	258.425
3.640	260.191
3.645	262.340
3.650	262.756
3.655	263.783
3.660	261.943
3.665	259.805
3.670	256.832
3.675	257.636
3.680	260.526
3.685	259.447
3.690	261.582
3.695	259.285
3.700	256.733
3.705	256.242
3.710	257.504
3.715	257.801
3.720	258.373
3.725	258.738
3.730	258.788
3.735	260.134
3.740	259.222
3.745	260.332
3.750	259.890
3.755	261.074
3.760	262.874
3.765	261.765
3.770	262.957
3.775	262.675
3.780	263.831
3.785	264.077
3.790	265.303
3.795	268.021
3.800	270.198
3.805	268.104
3.810	267.420
3.815	268.493
3.820	266.376
3.825	268.136
3.830	265.365
3.835	266.001
3.840	267.989
3.845	267.911
3.850	268.376
3.855	269.396
3.860	268.868
3.865	268.821
3.870	271.286
3.875	270.778
3.880	270.498
3.885	271.510
3.890	272.086
3.895	272.325
3.900	272.872
3.905	273.374
3.910	274.188
3.915	274.246
3.920	274.070
3.925	275.760
3.930	275.131
3.935	275.433
3.940	276.879
3.945	277.826
3.950	279.066
3.955	276.111
3.960	276.286
3.965	277.243
3.970	278.430
3.975	279.300
3.980	280.039
3.985	281.007
3.990	282.998
3.995	284.188
4.000	283.878
4.005	284.084
4.010	282.215
4.015	281.082
4.020	278.960
4.025	278.934
4.030	275.831
4.035	277.021
4.040	278.356
4.045	278.374
4.050	280.005
4.055	279.928
4.060	278.917
4.065	276.713
4.070	273.768
4.075	274.152
4.080	276.886
4.085	278.386
4.090	281.086
4.095	282.068
4.100	284.373
4.105	282.806
4.110	282.962
4.115	280.575
4.120	278.022
4.125	278.016
4.130	278.503
4.135	277.398
4.140	280.013
4.145	280.938
4.150	280.462
4.155	278.140
4.160	276.779
4.165	273.788
4.170	271.221
4.175	270.518
4.180	270.977
4.185	273.249
4.190	275.431
4.195	276.343
4.200	273.325
4.205	275.529
4.210	276.435
4.215	278.004
4.220	280.470
4.225	281.489
4.230	281.452
4.235	281.681
4.240	281.346
4.245	283.101
4.250	285.395
4.255	285.187
4.260	287.632
4.265	288.255
4.270	288.752
4.275	286.901
4.280	288.338
4.285	287.579
4.290	285.503
4.295	286.027
4.300	283.492
4.305	282.854
4.310	283.594
4.315	284.994
4.320	286.965
4.325	285.880
4.330	286.222
4.335	284.743
4.340	285.941
4.345	286.369
4.350	284.440
4.355	284.815
4.360	287.518
4.365	289.143
4.370	288.402
4.375	287.430
4.380	287.495
4.385	289.734
4.390	287.917
4.395	288.511
4.400	287.313
4.405	284.171
4.410	284.440
4.415	282.431
4.420	285.000
4.425	286.399
4.430	284.916
4.435	283.631
4.440	286.406
4.445	283.401
4.450	284.344
4.455	285.689
4.460	283.904
4.465	283.158
4.470	281.711
4.475	283.913
4.480	281.462
4.485	279.399
4.490	280.475
4.495	281.994
4.500	281.023
4.505	280.534
4.510	279.918
4.515	277.810
4.520	277.854
4.525	279.836
4.530	279.453
4.535	276.453
4.540	275.081
4.545	274.612
4.550	272.449
4.555	273.260
4.560	270.566
4.565	272.983
4.570	272.140
4.575	270.048
4.580	269.009
4.585	267.282
4.590	266.086
4.595	263.075
4.600	265.753
4.605	267.983
4.610	268.489
4.615	267.922
4.620	268.923
4.625	269.053
4.630	271.955
4.635	272.286
4.640	271.446
4.645	270.199
4.650	272.393
4.655	269.747
4.660	269.970
4.665	269.823
4.670	271.118
4.675	271.956
4.680	272.772
4.685	272.409
4.690	270.108
4.695	270.402
4.700	270.935
4.705	271.157
4.710	272.558
4.715	269.685
4.720	267.954
4.725	267.507
4.730	265.153
4.735	267.091
4.740	264.744
4.745	265.596
4.750	264.571
4.755	264.177
4.760	265.604
4.765	263.944
4.770	261.230
4.775	261.651
4.780	263.451
4.785	262.781
4.790	263.349
4.795	263.566
4.800	263.031
4.805	262.289
4.810	260.836
4.815	260.576
4.820	260.586
4.825	258.565
4.830	257.195
4.835	257.762
4.840	254.881
4.845	254.524
4.850	251.436
4.855	248.335
4.860	249.197
4.865	249.100
4.870	251.627
4.875	250.953
4.880	253.230
4.885	250.816
4.890	251.585
4.895	249.182
4.900	252.200
4.905	251.508
4.910	253.324
4.915	254.631
4.920	253.396
4.925	254.354
4.930	255.961
4.935	257.381
4.940	257.210
4.945	255.596
4.950	253.615
4.955	255.129
4.960	253.406
4.965	251.820
4.970	248.775
4.975	248.005
4.980	244.975
4.985	246.683
4.990	248.902
4.995	245.891
5.000	242.776
5.005	242.881
5.010	244.815
5.015	241.984
5.020	243.381
5.025	241.728
5.030	240.672
5.035	238.685
5.040	239.122
5.045	238.684
5.050	239.059
5.055	240.521
5.060	237.434
5.065	235.109
5.070	234.675
5.075	235.509
5.080	232.653
5.085	230.040
5.090	227.060
5.095	227.107
5.100	226.763
5.105	228.544
5.110	228.288
5.115	225.945
5.120	227.574
5.125	227.584
5.130	230.272
5.135	231.836
5.140	232.452
5.145	229.497
5.150	231.178
5.155	230.506
5.160	231.843
5.165	234.361
5.170	233.100
5.175	230.901
5.180	231.261
5.185	230.168
5.190	231.348
5.195	229.038
5.200	229.477
5.205	230.078
5.210	233.052
5.215	234.943
5.220	232.591
5.225	232.028
5.230	231.103
5.235	230.875
5.240	230.823
5.245	231.535
5.250	232.807
5.255	235.884
5.260	236.435
5.265	235.209
5.270	236.993
5.275	235.571
5.280	236.796
5.285	234.459
5.290	233.825
5.295	236.368
5.300	239.373
5.305	237.762
5.310	238.126
5.315	236.990
5.320	234.988
5.325	231.907
5.330	232.985
5.335	232.526
5.340	231.373
5.345	228.605
5.350	229.649
5.355	227.806
5.360	227.821
5.365	229.626
5.370	227.417
5.375	227.885
5.380	225.506
5.385	224.139
5.390	222.658
5.395	225.713
5.400	226.446
5.405	226.490
5.410	224.565
5.415	224.165
5.420	223.735
5.425	222.434
5.430	221.665
5.435	222.318
5.440	220.459
5.445	219.271
5.450	216.172
5.455	214.045
5.460	216.418
5.465	216.356
5.470	217.319
5.475	214.562
5.480	216.505
5.485	218.868
5.490	220.370
5.495	217.969
5.500	220.114
5.505	222.968
5.510	222.453
5.515	220.402
5.520	218.799
5.525	219.355
5.530	216.514
5.535	215.404
5.540	212.385
5.545	214.497
5.550	217.387
5.555	216.301
5.560	215.946
5.565	217.748
5.570	218.442
5.575	216.744
5.580	213.717
5.585	215.044
5.590	211.975
5.595	212.039
5.600	212.981
5.605	215.439
5.610	216.819
5.615	218.466
5.620	221.176
5.625	221.090
5.630	222.050
5.635	219.868
5.640	217.128
5.645	214.870
5.650	214.967
5.655	216.403
5.660	215.119
5.665	213.964
5.670	214.039
5.675	211.931
5.680	213.869
5.685	214.367
5.690	215.090
5.695	213.739
5.700	213.339
5.705	214.501
5.710	211.545
5.715	210.212
5.720	207.588
5.725	205.643
5.730	206.357
5.735	206.929
5.740	206.985
5.745	209.467
5.750	207.339
5.755	205.261
5.760	204.108
5.765	203.541
5.770	200.498
5.775	199.478
5.780	198.982
5.785	200.470
5.790	200.978
5.795	201.077
5.800	203.729
5.805	204.089
5.810	203.280
5.815	202.761
5.820	199.833
5.825	201.208
5.830	198.707
5.835	195.567
5.840	197.386
5.845	197.427
5.850	194.510
5.855	196.908
5.860	195.685
5.865	194.461
5.870	192.985
5.875	192.802
5.880	193.108
5.885	193.068
5.890	193.197
5.895	192.615
5.900	195.755
5.905	192.799
5.910	193.929
5.915	192.291
5.920	190.671
5.925	192.627
5.930	193.408
5.935	191.111
5.940	191.792
5.945	189.293
5.950	190.358
5.955	189.238
5.960	187.917
5.965	190.448
5.970	187.719
5.975	189.526
5.980	190.357
5.985	189.014
5.990	187.418
5.995	184.440
6.000	186.481
6.005	185.034
6.010	183.879
6.015	181.572
6.020	178.796
6.025	176.401
6.030	174.973
6.035	172.526
6.040	170.340
6.045	172.660
6.050	173.478
6.055	173.605
6.060	176.203
6.065	178.857
6.070	177.677
6.075	177.378
6.080	178.415
6.085	176.655
6.090	175.499
6.095	175.616
6.100	177.534
6.105	175.211
6.110	172.998
6.115	175.904
6.120	177.236
6.125	176.290
6.130	173.575
6.135	174.387
6.140	173.836
6.145	175.439
6.150	178.247
6.155	179.627
6.160	180.508
6.165	181.133
6.170	181.874
6.175	180.340
6.180	180.689
6.185	178.358
6.190	178.471
6.195	179.371
6.200	182.474
6.205	185.435
6.210	182.893
6.215	185.505
6.220	188.029
6.225	189.934
6.230	188.092
6.235	187.953
6.240	189.915
6.245	191.552
6.250	190.642
6.255	193.432
6.260	195.132
6.265	192.941
6.270	191.637
6.275	194.112
6.280	191.823
6.285	191.635
6.290	191.563
6.295	189.813
6.300	187.575
6.305	185.100
6.310	186.617
6.315	183.490
6.320	184.832
6.325	183.196
6.330	184.409
6.335	184.644
6.340	184.321
6.345	186.866
6.350	187.405
6.355	184.885
6.360	182.314
6.365	184.182
6.370	185.927
6.375	185.479
6.380	186.452
6.385	189.091
6.390	190.372
6.395	191.422
6.400	191.915
6.405	191.452
6.410	193.017
6.415	193.085
6.420	195.531
6.425	194.160
6.430	195.147
6.435	195.193
6.440	195.568
6.445	195.047
6.450	194.771
6.455	196.532
6.460	195.724
6.465	192.932
6.470	191.294
6.475	193.600
6.480	195.461
6.485	197.607
6.490	194.884
6.495	197.225
6.500	194.436
6.505	191.457
6.510	192.104
6.515	195.192
6.520	196.020
6.525	198.657
6.530	197.129
6.535	195.937
6.540	195.128
6.545	193.078
6.550	194.017
6.555	191.944
6.560	192.927
6.565	193.951
6.570	191.716
6.575	193.670
6.580	196.330
6.585	194.829
6.590	193.718
6.595	196.229
6.600	194.237
6.605	195.162
6.610	198.070
6.615	197.908
6.620	198.087
6.625	196.107
6.630	199.115
6.635	201.925
6.640	200.913
6.645	202.130
6.650	203.006
6.655	205.797
6.660	205.680
6.665	206.930
6.670	206.567
6.675	206.659
6.680	206.053
6.685	206.046
6.690	204.687
6.695	205.887
6.700	207.581
6.705	210.147
6.710	211.964
6.715	214.396
6.720	216.432
6.725	216.594
6.730	213.624
6.735	216.235
6.740	214.624
6.745	213.866
6.750	212.420
6.755	215.519
6.760	218.605
6.765	221.685
6.770	220.653
6.775	222.194
6.780	223.079
6.785	222.490
6.790	219.772
6.795	222.898
6.800	224.495
6.805	223.272
6.810	220.340
6.815	217.969
6.820	218.702
6.825	215.604
6.830	214.503
6.835	212.320
6.840	215.195
6.845	216.588
6.850	215.713
6.855	216.401
6.860	215.672
6.865	217.897
6.870	218.978
6.875	217.323
6.880	217.029
6.885	214.943
6.890	213.613
6.895	214.740
6.900	215.311
6.905	212.200
6.910	211.202
6.915	212.995
6.920	213.605
6.925	214.642
6.930	213.403
6.935	214.028
6.940	212.757
6.945	212.335
6.950	210.699
6.955	209.625
6.960	207.135
6.965	209.908
6.970	207.486
6.975	205.122
6.980	203.543
6.985	203.709
6.990	206.449
6.995	205.301
7.000	205.657
7.005	204.266
7.010	205.040
7.015	207.653
7.020	208.086
7.025	210.810
7.030	213.179
7.035	215.879
7.040	214.879
7.045	213.201
7.050	210.769
7.055	208.899
7.060	207.690
7.065	205.265
7.070	203.560
7.075	205.937
7.080	204.221
7.085	204.163
7.090	202.109
7.095	203.855
7.100	202.356
7.105	204.006
7.110	203.906
7.115	202.851
7.120	199.767
7.125	201.414
7.130	202.404
7.135	199.980
7.140	200.131
7.145	198.288
7.150	198.252
7.155	200.260
7.160	200.542
7.165	201.885
7.170	202.184
7.175	200.130
7.180	198.187
7.185	197.973
7.190	197.610
7.195	195.570
7.200	197.533
7.205	198.889
7.210	199.186
7.215	200.294
7.220	197.305
7.225	199.847
7.230	200.761
7.235	202.271
7.240	200.357
7.245	201.558
7.250	202.183
7.255	204.366
7.260	204.247
7.265	206.560
7.270	205.800
7.275	205.268
7.280	205.604
7.285	203.289
7.290	204.331
7.295	206.263
7.300	206.343
7.305	203.685
7.310	202.952
7.315	204.905
7.320	206.761
7.325	203.804
7.330	204.652
7.335	202.471
7.340	202.128
7.345	202.202
7.350	203.284
7.355	200.342
7.360	201.063
7.365	200.478
7.370	203.238
7.375	204.519
7.380	201.830
7.385	200.533
7.390	200.248
7.395	201.051
7.400	198.125
7.405	200.577
7.410	201.782
7.415	199.834
7.420	202.578
7.425	202.394
7.430	200.209
7.435	197.089
7.440	198.797
7.445	197.697
7.450	197.538
7.455	198.802
7.460	196.777
7.465	197.801
7.470	197.065
7.475	195.517
7.480	195.188
7.485	192.400
7.490	190.298
7.495	188.973
7.500	186.688
7.505	185.447
7.510	184.310
7.515	181.589
7.520	182.135
7.525	180.716
7.530	180.177
7.535	178.251
7.540	180.419
7.545	179.470
7.550	181.533
7.555	178.632
7.560	176.655
7.565	178.740
7.570	181.134
7.575	180.857
7.580	182.646
7.585	184.713
7.590	183.820
7.595	181.817
7.600	184.726
7.605	184.357
7.610	182.991
7.615	185.446
7.620	183.758
7.625	185.703
7.630	185.311
7.635	183.498
7.640	180.630
7.645	183.414
7.650	182.762
7.655	185.701
7.660	187.268
7.665	188.224
7.670	186.907
7.675	188.789
7.680	188.275
7.685	186.844
7.690	189.016
7.695	190.063
7.700	190.194
7.705	192.489
7.710	195.231
7.715	196.359
7.720	194.947
7.725	192.634
7.730	193.315
7.735	192.605
7.740	193.898
7.745	191.812
7.750	193.628
7.755	191.072
7.760	193.531
7.765	191.559
7.770	192.620
7.775	195.709
7.780	198.444
7.785	200.105
7.790	198.315
7.795	199.809
7.800	198.331
7.805	199.963
7.810	201.819
7.815	199.924
7.820	202.648
7.825	203.736
7.830	206.444
7.835	207.551
7.840	209.369
7.845	211.110
7.850	213.674
7.855	215.446
7.860	214.694
7.865	217.788
7.870	214.943
7.875	211.829
7.880	214.898
7.885	215.707
7.890	217.426
7.895	218.444
7.900	215.490
7.905	214.188
7.910	212.250
7.915	209.652
7.920	208.723
7.925	209.010
7.930	206.250
7.935	204.759
7.940	202.664
7.945	199.979
7.950	201.899
7.955	198.832
7.960	198.535
7.965	201.274
7.970	204.042
7.975	206.046
7.980	208.824
7.985	211.549
7.990	214.101
7.995	211.762
8.000	210.371
8.005	210.124
8.010	210.880
8.015	211.798
8.020	208.735
8.025	206.585
8.030	203.445
8.035	203.698
8.040	206.705
8.045	204.107
8.050	203.760
8.055	202.467
8.060	202.722
8.065	199.687
8.070	199.178
8.075	199.681
8.080	200.621
8.085	201.870
8.090	202.533
8.095	199.999
8.100	199.614
8.105	200.237
8.110	197.296
8.115	196.945
8.120	195.104
8.125	194.232
8.130	195.662
8.135	193.978
8.140	191.521
8.145	191.816
8.150	193.022
8.155	194.091
8.160	192.850
8.165	193.335
8.170	195.662
8.175	192.972
8.180	192.050
8.185	189.714
8.190	187.147
8.194	186.126
8.199	184.964
8.204	182.530
8.209	182.417
8.214	182.896
8.219	181.249
8.224	182.694
8.229	180.988
8.234	181.315
8.239	182.343
8.244	185.240
8.249	185.296
8.254	182.935
8.259	182.815
8.264	185.684
8.269	183.906
8.274	185.431
8.279	184.853
8.284	184.782
8.289	183.337
8.294	186.344
8.299	186.421
8.304	188.452
8.309	187.420
8.314	185.601
8.319	182.472
8.324	185.202
8.329	185.544
8.334	184.566
8.339	184.499
8.344	182.969
8.349	181.153
8.354	181.095
8.359	182.624
8.364	182.600
8.369	179.460
8.374	179.083
8.379	182.143
8.384	181.622
8.389	179.084
8.394	182.197
8.399	179.623
8.404	181.929
8.409	178.873
8.414	181.337
8.419	178.960
8.424	178.565
8.429	178.239
8.434	179.027
8.439	179.907
8.444	182.149
8.449	180.931
8.454	179.472
8.459	182.402
8.464	182.882
8.469	181.293
8.474	178.318
8.479	179.976
8.484	182.427
8.489	181.508
8.494	183.447
8.499	184.524
8.504	182.958
8.509	181.914
8.514	183.735
8.519	186.310
8.524	185.627
8.529	185.802
8.534	183.998
8.539	183.231
8.544	184.575
8.549	182.855
8.554	179.968
8.559	177.761
8.564	176.792
8.569	176.123
8.574	178.529
8.579	180.220
8.584	178.988
8.589	176.253
8.594	173.471
8.599	170.547
8.604	167.593
8.609	170.729
8.614	169.272
8.619	169.627
8.624	169.918
8.629	170.695
8.634	171.333
8.639	171.803
8.644	169.398
8.649	169.232
8.654	167.510
8.659	169.662
8.664	167.126
8.669	166.942
8.674	165.654
8.679	167.032
8.684	169.043
8.689	171.242
8.694	171.962
8.699	173.453
8.704	170.861
8.709	168.749
8.714	168.207
8.719	167.800
8.724	167.550
8.729	167.249
8.734	168.767
8.739	167.763
8.744	167.672
8.749	165.666
8.754	168.681
8.759	168.881
8.764	168.017
8.769	165.303
8.774	166.695
8.779	167.323
8.784	167.227
8.789	170.031
8.794	167.268
8.799	166.234
8.804	166.555
8.809	166.290
8.814	164.355
8.819	164.761
8.824	163.048
8.829	162.925
8.834	164.027
8.839	161.290
8.844	164.016
8.849	164.686
8.854	166.016
8.859	163.091
8.864	164.620
8.869	163.492
8.874	163.026
8.879	159.936
8.884	161.368
8.889	160.577
8.894	160.910
8.899	160.400
8.904	162.715
8.909	162.096
8.914	161.507
8.919	161.107
8.924	158.983
8.929	158.148
8.934	157.288
8.939	155.774
8.944	154.267
8.949	154.799
8.954	152.716
8.959	155.481
8.964	156.716
8.969	154.371
8.974	154.198
8.979	156.637
8.984	156.614
8.989	157.211
8.994	158.642
8.999	156.418
9.004	155.407
9.009	153.094
9.014	152.039
9.019	149.041
9.024	147.390
9.029	150.441
9.034	148.814
9.039	145.865
9.044	144.735
9.049	141.937
9.054	143.196
9.059	141.094
9.064	143.367
9.069	145.902
9.074	143.106
9.079	144.467
9.084	144.032
9.089	142.668
9.094	140.372
9.099	143.316
9.104	145.937
9.109	146.804
9.114	143.747
9.119	143.806
9.124	146.381
9.129	144.665
9.134	144.981
9.139	146.429
9.144	148.310
9.149	147.043
9.154	147.268
9.159	145.194
9.164	143.040
9.169	141.991
9.174	144.733
9.179	142.059
9.184	141.745
9.189	142.151
9.194	139.624
9.199	140.609
9.204	143.375
9.209	140.962
9.214	141.791
9.219	140.398
9.224	139.931
9.229	138.766
9.234	138.270
9.239	139.312
9.244	137.700
9.249	139.263
9.254	141.728
9.259	138.898
9.264	136.116
9.269	133.399
9.274	135.212
9.279	133.008
9.284	135.835
9.289	134.915
9.294	137.776
9.299	138.940
9.304	135.937
9.309	134.800
9.314	132.079
9.319	130.143
9.324	131.914
9.329	134.046
9.334	131.230
9.339	131.471
9.344	132.711
9.349	135.337
9.354	136.002
9.359	138.301
9.364	139.416
9.369	138.580
9.374	137.633
9.379	137.989
9.384	137.815
9.389	135.897
9.394	135.159
9.399	138.099
9.404	141.183
9.409	142.908
9.414	141.504
9.419	139.559
9.424	142.083
9.429	142.358
9.434	144.706
9.439	144.121
9.444	142.698
9.449	140.083
9.454	139.806
9.459	141.771
9.464	140.645
9.469	140.769
9.474	140.432
9.479	141.861
9.484	144.187
9.489	147.009
9.494	144.698
9.499	147.644
9.504	149.675
9.509	151.478
9.514	148.990
9.519	147.942
9.524	150.918
9.529	148.620
9.534	147.754
9.539	149.238
9.544	148.924
9.549	151.597
9.554	153.265
9.559	152.942
9.564	154.096
9.569	156.641
9.574	156.748
9.579	159.310
9.584	160.798
9.589	163.786
9.594	166.292
9.599	166.645
9.604	164.082
9.609	162.539
9.614	162.332
9.619	159.387
9.624	160.229
9.629	160.929
9.634	161.603
9.639	160.070
9.644	159.887
9.649	160.191
9.654	159.574
9.659	157.112
9.664	156.316
9.669	157.064
9.674	156.500
9.679	154.787
9.684	156.691
9.689	158.611
9.694	156.252
9.699	159.171
9.704	159.491
9.709	158.048
9.714	156.728
9.719	153.766
9.724	152.170
9.729	152.432
9.734	155.550
9.739	155.935
9.744	158.683
9.749	157.458
9.754	155.494
9.759	152.433
9.764	150.174
9.769	150.309
9.774	147.978
9.779	149.661
9.784	146.775
9.789	147.318
9.794	148.188
9.799	149.203
9.804	149.427
9.809	147.690
9.814	148.955
9.819	151.540
9.824	151.493
9.829	153.796
9.834	155.842
9.839	156.464
9.844	154.585
9.849	153.331
9.854	152.664
9.859	153.763
9.864	155.674
9.869	154.916
9.874	152.728
9.879	154.168
9.884	155.410
9.889	154.823
9.894	151.883
9.899	154.952
9.904	152.953
9.909	152.094
9.914	150.054
9.919	151.177
9.924	151.871
9.929	149.433
9.934	149.720
9.939	148.892
9.944	146.176
9.949	143.219
9.954	143.650
9.959	142.120
9.964	144.447
9.969	143.919
9.974	143.798
9.979	144.516
9.984	143.417
9.989	144.106
9.994	142.715
[truncated: 1 more rows]
