# Supplementary material for: Chemometric Analysis of a Ternary Mixture of Caffeine, Quinic Acid, and Nicotinic Acid by Terahertz Spectroscopy
Source: ACS Omega. 2022 Sep 27;7(40):35783–91. doi: 10.1021/acsomega.2c03808 (PMC9558605; doi:10.1021/acsomega.2c03808)
Supplement: Supplementary file 2 — ao2c03808_si_002.zip [file ao2c03808_si_002.zip › data_and_codes/extended_data/id0-48_run001/fdp-4-8.csv]

0.000	-0.000
0.005	0.479
0.010	0.347
0.015	-0.359
0.020	-0.027
0.025	0.598
0.030	0.330
0.035	-0.386
0.040	0.041
0.045	0.688
0.050	3.314
0.055	1.953
0.060	1.248
0.065	3.659
0.070	3.871
0.075	4.929
0.080	4.864
0.085	7.971
0.090	8.277
0.095	9.390
0.100	10.356
0.105	11.440
0.110	10.808
0.115	10.915
0.120	11.556
0.125	12.390
0.130	13.559
0.135	13.835
0.140	13.367
0.145	13.371
0.150	13.295
0.155	13.323
0.160	13.277
0.165	13.516
0.170	13.922
0.175	14.226
0.180	14.320
0.185	14.618
0.190	14.964
0.195	15.026
0.200	15.225
0.205	15.482
0.210	15.595
0.215	15.765
0.220	15.964
0.225	16.372
0.230	16.451
0.235	16.354
0.240	16.537
0.245	16.893
0.250	16.936
0.255	17.205
0.260	17.462
0.265	17.702
0.270	17.965
0.275	17.923
0.280	18.116
0.285	18.358
0.290	18.519
0.295	18.638
0.300	19.021
0.305	19.055
0.310	19.117
0.315	19.282
0.320	19.509
0.325	19.765
0.330	19.879
0.335	20.019
0.340	20.204
0.345	20.461
0.350	20.538
0.355	20.766
0.360	20.947
0.365	21.109
0.370	21.213
0.375	21.382
0.380	21.527
0.385	21.732
0.390	21.925
0.395	22.105
0.400	22.310
0.405	22.423
0.410	22.550
0.415	22.719
0.420	22.956
0.425	23.080
0.430	23.260
0.435	23.490
0.440	23.635
0.445	23.685
0.450	23.880
0.455	24.101
0.460	24.238
0.465	24.409
0.470	24.527
0.475	24.734
0.480	24.921
0.485	25.055
0.490	25.205
0.495	25.433
0.500	25.597
0.505	25.721
0.510	25.905
0.515	26.148
0.520	26.349
0.525	26.469
0.530	26.670
0.535	26.885
0.540	27.140
0.545	27.391
0.550	27.774
0.555	26.942
0.560	27.053
0.565	27.348
0.570	27.627
0.575	27.847
0.580	28.023
0.585	28.182
0.590	28.402
0.595	28.602
0.600	28.781
0.605	28.955
0.610	29.124
0.615	29.323
0.620	29.447
0.625	29.613
0.630	29.818
0.635	30.024
0.640	30.150
0.645	30.328
0.650	30.534
0.655	30.675
0.660	30.852
0.665	31.014
0.670	31.180
0.675	31.340
0.680	31.496
0.685	31.645
0.690	31.844
0.695	31.974
0.700	32.138
0.705	32.347
0.710	32.497
0.715	32.662
0.720	32.856
0.725	33.041
0.730	33.232
0.735	33.423
0.740	33.660
0.745	34.015
0.750	33.542
0.755	33.587
0.760	33.896
0.765	34.108
0.770	34.288
0.775	34.485
0.780	34.676
0.785	34.851
0.790	34.995
0.795	35.150
0.800	35.361
0.805	35.497
0.810	35.635
0.815	35.822
0.820	35.989
0.825	36.130
0.830	36.292
0.835	36.448
0.840	36.634
0.845	36.808
0.850	36.928
0.855	37.112
0.860	37.315
0.865	37.450
0.870	37.625
0.875	37.807
0.880	37.980
0.885	38.135
0.890	38.303
0.895	38.482
0.900	38.663
0.905	38.788
0.910	38.977
0.915	39.141
0.920	39.277
0.925	39.428
0.930	39.622
0.935	39.801
0.940	39.943
0.945	40.101
0.950	40.280
0.955	40.485
0.960	40.633
0.965	40.842
0.970	41.034
0.975	41.234
0.980	41.502
0.985	41.453
0.990	41.367
0.995	41.614
1.000	41.813
1.005	42.027
1.010	42.264
1.015	42.405
1.020	42.582
1.025	42.814
1.030	42.979
1.035	43.129
1.040	43.332
1.045	43.523
1.050	43.709
1.055	43.916
1.060	44.128
1.065	44.384
1.070	44.628
1.075	44.907
1.080	45.294
1.085	45.817
1.090	46.638
1.095	46.697
1.100	43.682
1.105	44.683
1.110	45.087
1.115	44.607
1.120	45.088
1.125	45.511
1.130	45.870
1.135	46.230
1.140	46.606
1.145	47.096
1.150	47.468
1.155	48.032
1.160	47.675
1.165	44.606
1.170	45.602
1.175	46.221
1.180	46.678
1.185	47.013
1.190	47.363
1.195	47.745
1.200	48.178
1.205	48.282
1.210	47.516
1.215	47.971
1.220	48.447
1.225	48.813
1.230	48.015
1.235	48.392
1.240	48.681
1.245	48.937
1.250	49.243
1.255	49.391
1.260	49.595
1.265	49.842
1.270	50.014
1.275	50.160
1.280	50.353
1.285	50.531
1.290	50.733
1.295	50.889
1.300	51.036
1.305	51.288
1.310	51.474
1.315	51.662
1.320	51.783
1.325	51.944
1.330	52.112
1.335	52.302
1.340	52.519
1.345	52.726
1.350	52.894
1.355	53.048
1.360	53.305
1.365	53.485
1.370	53.653
1.375	53.880
1.380	54.123
1.385	54.310
1.390	54.591
1.395	54.925
1.400	55.402
1.405	56.127
1.410	57.021
1.415	59.795
1.420	60.442
1.425	60.873
1.430	61.221
1.435	61.515
1.440	61.711
1.445	61.938
1.450	62.162
1.455	62.377
1.460	62.583
1.465	62.761
1.470	62.979
1.475	63.176
1.480	63.329
1.485	63.525
1.490	63.730
1.495	63.891
1.500	64.056
1.505	64.261
1.510	64.434
1.515	64.614
1.520	64.794
1.525	64.981
1.530	65.202
1.535	65.376
1.540	65.556
1.545	65.767
1.550	65.953
1.555	66.143
1.560	66.380
1.565	66.604
1.570	66.807
1.575	67.043
1.580	67.296
1.585	67.579
1.590	67.889
1.595	68.376
1.600	68.691
1.605	67.372
1.610	67.846
1.615	68.290
1.620	68.688
1.625	69.022
1.630	69.403
1.635	69.815
1.640	70.312
1.645	70.913
1.650	71.829
1.655	72.984
1.660	73.444
1.665	73.654
1.670	74.009
1.675	71.630
1.680	73.461
1.685	74.559
1.690	75.428
1.695	76.183
1.700	77.000
1.705	78.157
1.710	79.547
1.715	80.879
1.720	83.732
1.725	86.487
1.730	87.588
1.735	88.285
1.740	88.834
1.745	89.296
1.750	89.705
1.755	90.144
1.760	90.460
1.765	90.118
1.770	90.478
1.775	90.839
1.780	91.194
1.785	91.595
1.790	92.191
1.795	92.204
1.800	90.827
1.805	91.346
1.810	91.769
1.815	92.090
1.820	92.366
1.825	92.645
1.830	92.891
1.835	93.138
1.840	93.411
1.845	93.698
1.850	94.016
1.855	94.426
1.860	95.160
1.865	95.344
1.870	98.244
1.875	99.371
1.880	100.023
1.885	100.438
1.890	100.810
1.895	101.146
1.900	101.478
1.905	101.844
1.910	102.338
1.915	102.903
1.920	100.939
1.925	100.986
1.930	101.548
1.935	101.973
1.940	102.292
1.945	102.551
1.950	102.801
1.955	103.031
1.960	103.235
1.965	103.448
1.970	103.652
1.975	103.861
1.980	104.061
1.985	104.259
1.990	104.469
1.995	104.675
2.000	104.876
2.005	105.103
2.010	105.364
2.015	105.535
2.020	105.652
2.025	105.937
2.030	106.269
2.035	106.816
2.040	106.866
2.045	105.647
2.050	106.131
2.055	106.526
2.060	106.859
2.065	107.207
2.070	107.718
2.075	107.179
2.080	107.068
2.085	107.442
2.090	107.755
2.095	108.026
2.100	108.284
2.105	108.530
2.110	108.778
2.115	109.042
2.120	109.308
2.125	109.569
2.130	109.854
2.135	110.167
2.140	110.509
2.145	110.914
2.150	111.426
2.155	112.319
2.160	113.267
2.165	111.328
2.170	108.614
2.175	109.837
2.180	110.727
2.185	111.607
2.190	112.768
2.195	112.622
2.200	115.127
2.205	116.738
2.210	117.866
2.215	119.116
2.220	119.009
2.225	121.199
2.230	123.048
2.235	123.960
2.240	124.693
2.245	125.227
2.250	125.891
2.255	126.913
2.260	127.784
2.265	125.141
2.270	122.591
2.275	123.991
2.280	124.800
2.285	125.386
2.290	125.844
2.295	126.220
2.300	126.566
2.305	126.890
2.310	127.198
2.315	127.602
2.320	127.695
2.325	127.983
2.330	128.337
2.335	128.747
2.340	129.424
2.345	129.484
2.350	128.257
2.355	128.929
2.360	129.723
2.365	130.344
2.370	128.907
2.375	129.660
2.380	130.551
2.385	131.714
2.390	133.100
2.395	131.312
2.400	133.988
2.405	134.962
2.410	135.649
2.415	136.170
2.420	136.590
2.425	137.127
2.430	137.225
2.435	137.525
2.440	137.967
2.445	138.486
2.450	138.872
2.455	139.905
2.460	140.780
2.465	138.597
2.470	135.672
2.475	136.925
2.480	137.650
2.485	138.173
2.490	138.610
2.495	138.950
2.500	139.268
2.505	139.563
2.510	139.835
2.515	140.085
2.520	140.328
2.525	140.589
2.530	140.843
2.535	141.076
2.540	141.344
2.545	141.604
2.550	141.847
2.555	142.114
2.560	142.397
2.565	142.796
2.570	142.858
2.575	143.113
2.580	143.445
2.585	143.805
2.590	144.160
2.595	144.580
2.600	145.000
2.605	145.498
2.610	146.099
2.615	146.850
2.620	147.854
2.625	149.309
2.630	149.982
2.635	149.955
2.640	149.994
2.645	150.612
2.650	149.093
2.655	151.491
2.660	153.752
2.665	154.415
2.670	154.544
2.675	155.555
2.680	156.683
2.685	157.507
2.690	155.764
2.695	156.559
2.700	157.189
2.705	157.726
2.710	158.208
2.715	158.623
2.720	159.036
2.725	159.464
2.730	159.889
2.735	160.337
2.740	160.838
2.745	161.313
2.750	161.961
2.755	162.815
2.760	164.199
2.765	165.706
2.770	166.588
2.775	166.191
2.780	163.149
2.785	160.335
2.790	162.354
2.795	163.784
2.800	164.809
2.805	165.581
2.810	166.197
2.815	166.723
2.820	167.200
2.825	167.617
2.830	168.004
2.835	168.382
2.840	168.755
2.845	169.101
2.850	169.459
2.855	169.840
2.860	170.235
2.865	170.663
2.870	171.273
2.875	172.372
2.880	172.832
2.885	171.236
2.890	168.203
2.895	169.556
2.900	170.319
2.905	170.944
2.910	171.459
2.915	171.879
2.920	172.337
2.925	172.776
2.930	173.204
2.935	173.693
2.940	174.222
2.945	174.775
2.950	175.468
2.955	176.564
2.960	177.955
2.965	179.450
2.970	180.867
2.975	180.145
2.980	183.033
2.985	185.176
2.990	187.011
2.995	188.681
3.000	190.722
3.005	191.748
3.010	191.887
3.015	194.177
3.020	194.009
3.025	191.570
3.030	193.965
3.035	195.989
3.040	197.744
3.045	198.494
3.050	195.377
3.055	196.937
3.060	197.864
3.065	198.593
3.070	199.187
3.075	199.744
3.080	200.210
3.085	200.662
3.090	201.035
3.095	201.438
3.100	201.885
3.105	202.383
3.110	202.888
3.115	203.481
3.120	204.365
3.125	205.365
3.130	206.319
3.135	205.310
3.140	203.214
3.145	206.092
3.150	207.837
3.155	209.472
3.160	211.128
3.165	211.380
3.170	208.548
3.175	206.039
3.180	208.132
3.185	207.734
3.190	208.350
3.195	209.137
3.200	209.788
3.205	210.391
3.210	211.204
3.215	210.610
3.220	211.126
3.225	212.094
3.230	212.727
3.235	215.148
3.240	216.830
3.245	217.585
3.250	218.117
3.255	218.555
3.260	218.860
3.265	219.190
3.270	219.592
3.275	219.893
3.280	220.102
3.285	220.373
3.290	220.618
3.295	220.934
3.300	221.255
3.305	221.520
3.310	221.942
3.315	222.497
3.320	223.112
3.325	224.171
3.330	224.356
3.335	227.020
3.340	223.972
3.345	225.688
3.350	226.675
3.355	227.380
3.360	227.898
3.365	228.305
3.370	228.716
3.375	229.026
3.380	229.332
3.385	229.630
3.390	229.842
3.395	230.063
3.400	230.354
3.405	230.520
3.410	230.712
3.415	231.038
3.420	231.263
3.425	231.484
3.430	231.713
3.435	231.860
3.440	232.080
3.445	232.344
3.450	232.641
3.455	232.881
3.460	233.106
3.465	233.463
3.470	233.651
3.475	233.801
3.480	234.190
3.485	234.302
3.490	234.669
3.495	235.423
3.500	234.854
3.505	234.875
3.510	235.223
3.515	235.378
3.520	235.748
3.525	236.072
3.530	236.704
3.535	237.325
3.540	238.711
3.545	241.191
3.550	242.183
3.555	242.903
3.560	243.371
3.565	243.927
3.570	244.373
3.575	244.718
3.580	245.286
3.585	245.885
3.590	247.021
3.595	248.160
3.600	250.499
3.605	252.877
3.610	250.021
3.615	246.965
3.620	244.041
3.625	245.350
3.630	246.299
3.635	247.628
3.640	249.357
3.645	249.661
3.650	251.075
3.655	253.956
3.660	255.096
3.665	254.160
3.670	256.808
3.675	259.113
3.680	261.191
3.685	261.796
3.690	262.951
3.695	262.767
3.700	263.020
3.705	263.802
3.710	264.453
3.715	264.895
3.720	265.467
3.725	265.485
3.730	265.993
3.735	266.461
3.740	266.669
3.745	266.955
3.750	267.502
3.755	267.971
3.760	268.369
3.765	268.975
3.770	269.720
3.775	270.003
3.780	270.950
3.785	271.493
3.790	273.008
3.795	273.889
3.800	275.759
3.805	275.794
3.810	277.589
3.815	274.508
3.820	272.383
3.825	275.100
3.830	276.764
3.835	278.269
3.840	279.625
3.845	280.128
3.850	280.923
3.855	281.808
3.860	282.348
3.865	281.711
3.870	282.472
3.875	282.720
3.880	283.260
3.885	283.602
3.890	283.900
3.895	284.395
3.900	284.598
3.905	285.265
3.910	285.494
3.915	285.764
3.920	286.439
3.925	286.990
3.930	287.002
3.935	287.123
3.940	287.842
3.945	288.859
3.950	290.430
3.955	290.370
3.960	288.156
3.965	289.908
3.970	290.363
3.975	290.891
3.980	290.854
3.985	290.689
3.990	293.256
3.995	296.125
4.000	298.900
4.005	297.105
4.010	296.962
4.015	298.332
4.020	299.057
4.025	300.024
4.030	300.135
4.035	300.278
4.040	300.692
4.045	301.013
4.050	301.542
4.055	302.153
4.060	301.840
4.065	301.841
4.070	302.941
4.075	303.289
4.080	303.182
4.085	303.237
4.090	303.768
4.095	303.849
4.100	304.536
4.105	304.883
4.110	305.334
4.115	305.738
4.120	306.081
4.125	306.699
4.130	306.983
4.135	307.258
4.140	307.973
4.145	308.494
4.150	309.534
4.155	311.544
4.160	313.312
4.165	311.260
4.170	311.788
4.175	310.806
4.180	308.326
4.185	305.987
4.190	305.669
4.195	304.386
4.200	301.777
4.205	303.463
4.210	305.513
4.215	306.385
4.220	308.531
4.225	308.367
4.230	310.953
4.235	311.480
4.240	312.982
4.245	311.866
4.250	312.675
4.255	312.616
4.260	313.272
4.265	314.546
4.270	314.174
4.275	314.874
4.280	315.259
4.285	315.817
4.290	315.668
4.295	316.450
4.300	317.024
4.305	316.930
4.310	316.845
4.315	317.533
4.320	317.792
4.325	318.617
4.330	318.460
4.335	318.459
4.340	319.048
4.345	319.363
4.350	320.130
4.355	319.734
4.360	320.060
4.365	320.270
4.370	320.246
4.375	320.683
4.380	321.214
4.385	321.754
4.390	321.933
4.395	322.288
4.400	322.367
4.405	322.972
4.410	322.687
4.415	323.054
4.420	324.245
4.425	324.522
4.430	324.981
4.435	324.818
4.440	325.942
4.445	326.623
4.450	327.379
4.455	329.179
4.460	329.302
4.465	330.103
4.470	330.129
4.475	328.918
4.480	330.999
4.485	329.846
4.490	328.675
4.495	328.817
4.500	331.696
4.505	329.639
4.510	326.633
4.515	325.135
4.520	327.305
4.525	330.295
4.530	332.074
4.535	334.654
4.540	335.499
4.545	337.805
4.550	338.443
4.555	338.815
4.560	339.962
4.565	341.169
4.570	343.118
4.575	341.887
4.580	344.210
4.585	344.550
4.590	345.239
4.595	342.602
4.600	342.553
4.605	341.932
4.610	341.824
4.615	339.612
4.620	340.708
4.625	340.635
4.630	338.760
4.635	336.717
4.640	337.125
4.645	338.309
4.650	339.519
4.655	339.781
4.660	339.507
4.665	336.821
4.670	335.068
4.675	335.112
4.680	336.106
4.685	335.450
4.690	332.446
4.695	332.804
4.700	333.383
4.705	331.330
4.710	332.226
4.715	332.028
4.720	332.873
4.725	331.781
4.730	329.243
4.735	328.859
4.740	326.196
4.745	323.081
4.750	324.345
4.755	326.041
4.760	328.076
4.765	330.109
4.770	328.867
4.775	330.006
4.780	328.951
4.785	330.851
4.790	333.202
4.795	332.368
4.800	332.293
4.805	333.975
4.810	333.400
4.815	330.895
4.820	333.893
4.825	334.199
4.830	333.616
4.835	334.193
4.840	335.796
4.845	336.706
4.850	338.701
4.855	336.995
4.860	336.659
4.865	336.306
4.870	336.516
4.875	336.280
4.880	337.794
4.885	337.793
4.890	337.221
4.895	336.621
4.900	334.965
4.905	332.472
4.910	332.384
4.915	331.358
4.920	330.745
4.925	331.097
4.930	333.397
4.935	333.998
4.940	332.217
4.945	330.769
4.950	328.566
4.955	325.821
4.960	327.564
4.965	328.676
4.970	328.768
4.975	329.258
4.980	329.813
4.985	330.427
4.990	330.897
4.995	333.043
5.000	332.061
5.005	329.372
5.010	331.063
5.015	328.955
5.020	328.694
5.025	330.157
5.030	330.887
5.035	332.611
5.040	332.232
5.045	332.426
5.050	333.125
5.055	332.107
5.060	333.913
5.065	334.682
5.070	334.715
5.075	335.067
5.080	337.801
5.085	335.960
5.090	338.321
5.095	340.107
5.100	340.763
5.105	343.379
5.110	343.843
5.115	341.823
5.120	339.478
5.125	339.046
5.130	339.476
5.135	340.983
5.140	341.236
5.145	340.343
5.150	338.402
5.155	338.208
5.160	340.134
5.165	340.476
5.170	341.191
5.175	342.071
5.180	340.889
5.185	343.218
5.190	344.230
5.195	344.151
5.200	343.157
5.205	340.727
5.210	343.370
5.215	346.076
5.220	348.030
5.225	350.922
5.230	349.453
5.235	350.685
5.240	350.886
5.245	352.219
5.250	352.215
5.255	352.563
5.260	353.184
5.265	353.456
5.270	355.547
5.275	352.489
5.280	354.809
5.285	354.246
5.290	353.363
5.295	352.436
5.300	349.699
5.305	348.031
5.310	348.207
5.315	347.618
5.320	344.560
5.325	342.661
5.330	342.486
5.335	341.496
5.340	343.474
5.345	345.353
5.350	346.618
5.355	344.298
5.360	342.309
5.365	343.194
5.370	343.150
5.375	344.612
5.380	343.361
5.385	343.374
5.390	343.552
5.395	345.166
5.400	344.978
5.405	345.132
5.410	346.096
5.415	346.389
5.420	346.621
5.425	348.001
5.430	347.693
5.435	349.072
5.440	351.212
5.445	348.085
5.450	350.111
5.455	349.667
5.460	352.759
5.465	353.124
5.470	353.353
5.475	353.994
5.480	356.292
5.485	355.107
5.490	355.277
5.495	353.327
5.500	350.973
5.505	349.282
5.510	348.154
5.515	349.455
5.520	350.672
5.525	350.411
5.530	350.812
5.535	352.282
5.540	352.234
5.545	352.620
5.550	353.086
5.555	352.468
5.560	353.824
5.565	353.808
5.570	355.795
5.575	354.771
5.580	355.020
5.585	355.161
5.590	355.878
5.595	356.389
5.600	356.385
5.605	356.027
5.610	356.459
5.615	356.064
5.620	356.762
5.625	357.314
5.630	359.390
5.635	358.745
5.640	360.702
5.645	359.401
5.650	357.558
5.655	359.236
5.660	356.203
5.665	355.300
5.670	353.227
5.675	351.084
5.680	350.774
5.685	353.253
5.690	356.237
5.695	357.309
5.700	355.902
5.705	354.071
5.710	354.226
5.715	353.760
5.720	354.817
5.725	354.707
5.730	354.588
5.735	352.640
5.740	350.370
5.745	351.732
5.750	351.743
5.755	348.876
5.760	351.692
5.765	353.274
5.770	351.865
5.775	350.062
5.780	347.355
5.785	347.114
5.790	347.332
5.795	346.636
5.800	345.990
5.805	347.102
5.810	348.696
5.815	347.133
5.820	347.544
5.825	349.645
5.830	352.386
5.835	350.961
5.840	348.817
5.845	350.217
5.850	349.722
5.855	347.756
5.860	347.115
5.865	349.636
5.870	350.141
5.875	351.809
5.880	351.692
5.885	353.658
5.890	352.760
5.895	353.869
5.900	356.906
5.905	358.684
5.910	357.981
5.915	357.553
5.920	358.616
5.925	358.302
5.930	358.450
5.935	356.204
5.940	353.406
5.945	351.987
5.950	350.868
5.955	348.343
5.960	348.872
5.965	348.086
5.970	350.576
5.975	353.115
5.980	355.740
5.985	356.950
5.990	355.140
5.995	352.980
6.000	355.955
6.005	353.174
6.010	354.386
6.015	355.959
6.020	352.864
6.025	352.312
6.030	350.293
6.035	350.886
6.040	349.411
6.045	348.588
6.050	348.309
6.055	349.312
6.060	351.890
6.065	350.557
6.070	349.937
6.075	351.132
6.080	352.175
6.085	352.556
6.090	352.814
6.095	353.251
6.100	354.174
6.105	355.401
6.110	357.664
6.115	358.045
6.120	359.185
6.125	359.567
6.130	358.380
6.135	358.261
6.140	358.987
6.145	359.674
6.150	361.442
6.155	358.323
6.160	360.860
6.165	362.115
6.170	359.584
6.175	357.150
6.180	355.669
6.185	355.456
6.190	353.226
6.195	355.238
6.200	355.863
6.205	355.391
6.210	355.483
6.215	353.434
6.220	350.787
6.225	348.405
6.230	350.926
6.235	353.810
6.240	354.938
6.245	357.247
6.250	357.433
6.255	355.617
6.260	356.393
6.265	358.367
6.270	361.265
6.275	359.798
6.280	362.027
6.285	363.705
6.290	365.931
6.295	368.189
6.300	368.382
6.305	365.367
6.310	363.412
6.315	364.171
6.320	366.090
6.325	368.421
6.330	370.781
6.335	369.808
6.340	372.920
6.345	374.252
6.350	373.831
6.355	374.045
6.360	375.855
6.365	373.829
6.370	372.743
6.375	374.479
6.380	376.375
6.385	378.152
6.390	376.777
6.395	378.804
6.400	377.960
6.405	375.343
6.410	374.802
6.415	375.403
6.420	376.295
6.425	379.170
6.430	381.675
6.435	378.968
6.440	379.304
6.445	379.064
6.450	381.436
6.455	381.212
6.460	382.928
6.465	384.479
6.470	383.939
6.475	381.500
6.480	381.527
6.485	383.284
6.490	382.014
6.495	380.762
6.500	378.725
6.505	378.307
6.510	377.678
6.515	376.708
6.520	377.011
6.525	379.990
6.530	381.484
6.535	384.099
6.540	385.197
6.545	383.924
6.550	382.250
6.555	380.225
6.560	378.659
6.565	377.699
6.570	375.899
6.575	376.832
6.580	374.927
6.585	375.741
6.590	374.101
6.595	371.069
6.600	370.891
6.605	368.187
6.610	365.186
6.615	365.531
6.620	363.391
6.625	361.326
6.630	359.906
6.635	362.532
6.640	365.662
6.645	367.742
6.650	369.276
6.655	366.402
6.660	364.175
6.665	363.087
6.670	363.175
6.675	365.988
6.680	369.065
6.685	371.195
6.690	370.712
6.695	372.707
6.700	372.982
6.705	370.183
6.710	369.368
6.715	366.722
6.720	366.051
6.725	367.230
6.730	365.164
6.735	364.576
6.740	366.597
6.745	368.746
6.750	366.270
6.755	363.545
6.760	362.094
6.765	360.685
6.770	360.510
6.775	363.254
6.780	360.680
6.785	363.652
6.790	362.442
6.795	362.495
6.800	362.034
6.805	363.525
6.810	362.453
6.815	364.604
6.820	366.017
6.825	368.122
6.830	365.951
6.835	367.036
6.840	368.892
6.845	369.904
6.850	372.852
6.855	373.358
6.860	373.100
6.865	372.445
6.870	374.222
6.875	372.126
6.880	371.889
6.885	369.225
6.890	368.190
6.895	368.450
6.900	365.404
6.905	364.137
6.910	366.433
6.915	365.410
6.920	367.751
6.925	365.591
6.930	363.511
6.935	361.305
6.940	359.053
6.945	357.533
6.950	355.631
6.955	352.762
6.960	349.968
6.965	351.322
6.970	348.382
6.975	347.912
6.980	346.880
6.985	347.131
6.990	344.197
6.995	343.358
7.000	340.410
7.005	340.497
7.010	342.889
7.015	344.989
7.020	346.311
7.025	344.444
7.030	343.015
7.035	342.157
7.040	343.474
7.045	344.018
7.050	341.727
7.055	341.948
7.060	340.959
7.065	342.955
7.070	342.752
7.075	344.376
7.080	345.162
7.085	344.565
7.090	344.742
7.095	346.359
7.100	343.859
7.105	345.373
7.110	348.408
7.115	347.101
7.120	344.072
7.125	345.341
7.130	346.726
7.135	346.827
7.140	345.759
7.145	344.982
7.150	347.235
7.155	347.198
7.160	349.104
7.165	347.559
7.170	349.010
7.175	350.696
7.180	350.465
7.185	348.250
7.190	349.935
7.195	352.986
7.200	354.381
7.205	353.038
7.210	353.228
7.215	351.344
7.220	353.359
7.225	356.187
7.230	356.754
7.235	357.602
7.240	356.944
7.245	359.253
7.250	356.925
7.255	354.066
7.260	353.931
7.265	356.820
7.270	356.825
7.275	357.105
7.280	355.085
7.285	354.424
7.290	353.978
7.295	352.728
7.300	353.068
7.305	355.188
7.310	358.318
7.315	358.812
7.320	356.563
7.325	355.643
7.330	358.181
7.335	356.247
7.340	358.428
7.345	359.984
7.350	361.016
7.355	358.545
7.360	361.594
7.365	361.796
7.370	360.688
7.375	358.275
7.380	359.197
7.385	360.580
7.390	363.402
7.395	360.350
7.400	358.978
7.405	360.548
7.410	360.748
7.415	358.604
7.420	359.098
7.425	357.157
7.430	354.976
7.435	352.695
7.440	355.389
7.445	354.767
7.450	353.114
7.455	354.264
7.460	356.973
7.465	354.809
7.470	357.436
7.475	359.279
7.480	357.443
7.485	359.816
7.490	362.852
7.495	365.976
7.500	365.792
7.505	366.984
7.510	367.981
7.515	370.423
7.520	370.010
7.525	369.400
7.530	368.941
7.535	369.904
7.540	369.326
7.545	371.404
7.550	369.118
7.555	369.766
7.560	371.642
7.565	369.618
7.570	369.992
7.575	369.892
7.580	368.673
7.585	369.066
7.590	370.268
7.595	370.769
7.600	370.407
7.605	373.524
7.610	372.211
7.615	374.613
7.620	375.315
7.625	373.304
7.630	375.781
7.635	374.897
7.640	376.098
7.645	376.793
7.650	379.160
7.655	381.051
7.660	380.689
7.665	379.823
7.670	377.434
7.675	378.457
7.680	375.437
7.685	376.157
7.690	378.257
7.695	376.757
7.700	376.041
7.705	379.058
7.710	378.062
7.715	377.525
7.720	374.799
7.725	375.773
7.730	373.469
7.735	372.905
7.740	369.810
7.745	369.949
7.750	367.999
7.755	369.936
7.760	371.943
7.765	371.709
7.770	374.068
7.775	373.899
7.780	373.128
7.785	373.858
7.790	376.512
7.795	374.170
7.800	372.994
7.805	371.279
7.810	370.777
7.815	370.147
7.820	367.240
7.825	364.216
7.830	367.183
7.835	367.252
7.840	367.525
7.845	367.476
7.850	369.263
7.855	368.357
7.860	367.431
7.865	364.608
7.870	362.771
7.875	362.580
7.880	359.554
7.885	360.009
7.890	359.939
7.895	360.543
7.900	358.725
7.905	356.638
7.910	358.589
7.915	359.784
7.920	358.951
7.925	356.187
7.930	357.777
7.935	357.690
7.940	357.331
7.945	355.064
7.950	353.557
7.955	353.634
7.960	351.401
7.965	352.317
7.970	353.704
7.975	350.998
7.980	350.055
7.985	348.861
7.990	347.796
7.995	349.155
8.000	347.831
8.005	348.148
8.010	350.377
8.015	348.502
8.020	346.812
8.025	345.172
8.030	344.397
8.035	342.875
8.040	343.557
8.045	343.909
8.050	343.077
8.055	342.081
8.060	340.942
8.065	342.345
8.070	341.814
8.075	341.889
8.080	341.703
8.085	343.857
8.090	346.543
8.095	344.200
8.100	344.796
8.105	342.526
8.110	339.961
8.115	339.967
8.120	340.346
8.125	338.781
8.130	340.964
8.135	340.495
8.140	338.528
8.145	338.469
8.150	339.959
8.155	339.065
8.160	336.343
8.165	338.037
8.170	339.223
8.175	340.103
8.180	337.354
8.185	335.318
8.190	336.195
8.194	334.788
8.199	336.531
8.204	336.192
8.209	333.811
8.214	333.245
8.219	335.703
8.224	334.852
8.229	333.571
8.234	331.442
8.239	331.093
8.244	330.908
8.249	332.066
8.254	333.472
8.259	335.799
8.264	336.029
8.269	338.002
8.274	337.418
8.279	340.468
8.284	340.476
8.289	337.904
8.294	337.873
8.299	340.110
8.304	341.852
8.309	343.264
8.314	341.772
8.319	340.698
8.324	338.697
8.329	339.942
8.334	339.247
8.339	338.508
8.344	341.643
8.349	339.159
8.354	338.620
8.359	341.581
8.364	340.288
8.369	342.265
8.374	339.942
8.379	341.254
8.384	343.089
8.389	345.629
8.394	343.734
8.399	344.877
8.404	347.455
8.409	345.012
8.414	344.472
8.419	346.154
8.424	343.474
8.429	344.845
8.434	344.776
8.439	342.654
8.444	339.967
8.449	341.907
8.454	341.600
8.459	341.062
8.464	340.166
8.469	341.505
8.474	343.653
8.479	341.229
8.484	340.736
8.489	342.342
8.494	343.976
8.499	345.506
8.504	347.359
8.509	346.392
8.514	344.272
8.519	345.964
8.524	346.142
8.529	347.606
8.534	347.635
8.539	347.420
8.544	344.443
8.549	345.917
8.554	347.846
8.559	346.177
8.564	344.819
8.569	343.612
8.574	343.168
8.579	344.109
8.584	346.783
8.589	344.979
8.594	343.507
8.599	342.305
8.604	344.166
8.609	341.899
8.614	341.570
8.619	343.904
8.624	345.192
8.629	346.794
8.634	348.389
8.639	346.528
8.644	343.996
8.649	342.794
8.654	344.336
8.659	346.207
8.664	348.156
8.669	350.326
8.674	351.011
8.679	349.064
8.684	346.648
8.689	344.960
8.694	343.565
8.699	346.152
8.704	346.645
8.709	345.525
8.714	348.342
8.719	349.980
8.724	351.925
8.729	354.779
8.734	354.714
8.739	355.850
8.744	356.472
8.749	358.573
8.754	355.492
8.759	356.511
8.764	354.203
8.769	355.441
8.774	356.109
8.779	354.373
8.784	355.695
8.789	356.695
8.794	357.691
8.799	357.107
8.804	359.119
8.809	357.292
8.814	355.166
8.819	353.484
8.824	354.399
8.829	356.138
8.834	354.913
8.839	356.292
8.844	354.079
8.849	356.962
8.854	359.049
8.859	358.509
8.864	360.393
8.869	360.957
8.874	362.973
8.879	360.193
8.884	360.825
8.889	358.659
8.894	359.777
8.899	362.863
8.904	360.046
8.909	360.259
8.914	358.286
8.919	356.553
8.924	357.554
8.929	359.684
8.934	360.221
8.939	358.023
8.944	358.477
8.949	361.482
8.954	360.637
8.959	358.543
8.964	358.626
8.969	360.859
8.974	362.820
8.979	361.107
8.984	360.212
8.989	358.592
8.994	358.275
8.999	357.826
9.004	355.281
9.009	358.239
9.014	357.898
9.019	360.786
9.024	363.859
9.029	364.858
9.034	363.366
9.039	362.023
9.044	360.032
9.049	359.369
9.054	357.920
9.059	360.886
9.064	363.856
9.069	366.599
9.074	366.328
9.079	366.955
9.084	367.103
9.089	367.403
9.094	369.102
9.099	366.573
9.104	369.562
9.109	368.462
9.114	368.665
9.119	369.076
9.124	369.589
9.129	368.123
9.134	371.258
9.139	368.525
9.144	368.849
9.149	370.301
9.154	372.215
9.159	370.986
9.164	373.788
9.169	371.406
9.174	368.285
9.179	369.921
9.184	371.420
9.189	369.102
9.194	370.050
9.199	371.098
9.204	369.519
9.209	366.833
9.214	366.314
9.219	364.331
9.224	365.871
9.229	363.132
9.234	362.864
9.239	360.227
9.244	357.610
9.249	357.532
9.254	360.231
9.259	358.257
9.264	358.234
9.269	360.265
9.274	360.528
9.279	362.439
9.284	362.362
9.289	360.382
9.294	361.549
9.299	358.655
9.304	357.524
9.309	355.632
9.314	356.506
9.319	353.404
9.324	351.876
9.329	350.342
9.334	348.688
9.339	351.445
9.344	353.326
9.349	354.111
9.354	351.155
9.359	348.486
9.364	351.366
9.369	350.442
9.374	350.511
9.379	352.863
9.384	351.616
9.389	353.031
9.394	355.055
9.399	352.699
9.404	351.477
9.409	350.719
9.414	349.123
9.419	351.804
9.424	349.326
9.429	352.328
9.434	349.260
9.439	352.033
9.444	351.389
9.449	351.956
9.454	354.678
9.459	355.060
9.464	354.417
9.469	354.176
9.474	353.004
9.479	354.471
9.484	354.324
9.489	357.319
9.494	354.766
9.499	354.452
9.504	357.163
9.509	354.973
9.514	355.304
9.519	355.670
9.524	353.588
9.529	356.462
9.534	359.565
9.539	360.471
9.544	358.708
9.549	355.785
9.554	358.631
9.559	359.956
9.564	361.835
9.569	360.020
9.574	358.428
9.579	356.016
9.584	358.666
9.589	356.164
9.594	354.512
9.599	351.804
9.604	350.078
9.609	352.837
9.614	350.233
9.619	350.931
9.624	350.610
9.629	352.834
9.634	352.327
9.639	350.105
9.644	347.792
9.649	347.724
9.654	349.670
9.659	347.121
9.664	346.331
9.669	348.366
9.674	349.219
9.679	346.791
9.684	347.727
9.689	345.728
9.694	346.724
9.699	349.332
9.704	350.165
9.709	351.535
9.714	348.990
9.719	350.838
9.724	348.478
9.729	348.534
9.734	347.121
9.739	348.918
9.744	351.176
9.749	353.253
9.754	351.035
9.759	351.573
9.764	353.797
9.769	356.929
9.774	355.446
9.779	353.558
9.784	354.403
9.789	352.296
9.794	355.068
9.799	355.185
9.804	357.191
9.809	359.997
9.814	358.787
9.819	357.164
9.824	356.924
9.829	358.057
9.834	357.392
9.839	355.453
9.844	354.687
9.849	353.893
9.854	355.967
9.859	356.843
9.864	357.832
9.869	355.133
9.874	355.832
9.879	358.574
9.884	361.208
9.889	358.526
9.894	359.699
9.899	357.736
9.904	355.774
9.909	354.631
9.914	356.107
9.919	354.390
9.924	356.552
9.929	356.724
9.934	357.899
9.939	360.618
9.944	358.630
9.949	356.636
9.954	358.672
9.959	359.253
9.964	358.083
9.969	357.883
9.974	358.898
9.979	357.377
9.984	357.684
9.989	358.872
9.994	355.973
[truncated: 1 more rows]
