# Supplementary material for: Chemometric Analysis of a Ternary Mixture of Caffeine, Quinic Acid, and Nicotinic Acid by Terahertz Spectroscopy
Source: ACS Omega. 2022 Sep 27;7(40):35783–91. doi: 10.1021/acsomega.2c03808 (PMC9558605; doi:10.1021/acsomega.2c03808)
Supplement: Supplementary file 2 — ao2c03808_si_002.zip [file ao2c03808_si_002.zip › data_and_codes/extended_data/id0-48_run001/fdp-5-0.csv]

0.000	-0.000
0.005	0.394
0.010	0.248
0.015	-0.636
0.020	-0.042
0.025	0.450
0.030	0.356
0.035	-0.420
0.040	0.005
0.045	1.037
0.050	3.203
0.055	2.099
0.060	1.516
0.065	3.719
0.070	3.968
0.075	4.958
0.080	4.919
0.085	3.435
0.090	2.140
0.095	2.558
0.100	3.715
0.105	5.423
0.110	4.685
0.115	4.898
0.120	5.757
0.125	6.589
0.130	7.705
0.135	8.124
0.140	7.779
0.145	8.059
0.150	8.204
0.155	8.398
0.160	8.380
0.165	8.579
0.170	8.874
0.175	9.225
0.180	9.265
0.185	9.477
0.190	9.875
0.195	9.985
0.200	10.231
0.205	10.515
0.210	10.737
0.215	11.026
0.220	11.308
0.225	11.793
0.230	11.924
0.235	11.948
0.240	12.087
0.245	12.466
0.250	12.537
0.255	12.790
0.260	13.058
0.265	13.342
0.270	13.675
0.275	13.672
0.280	13.898
0.285	14.203
0.290	14.430
0.295	14.623
0.300	15.030
0.305	15.099
0.310	15.179
0.315	15.395
0.320	15.656
0.325	15.936
0.330	16.070
0.335	16.240
0.340	16.496
0.345	16.803
0.350	16.924
0.355	17.199
0.360	17.435
0.365	17.661
0.370	17.829
0.375	18.034
0.380	18.229
0.385	18.481
0.390	18.717
0.395	18.940
0.400	19.174
0.405	19.325
0.410	19.491
0.415	19.688
0.420	19.960
0.425	20.124
0.430	20.339
0.435	20.608
0.440	20.790
0.445	20.896
0.450	21.127
0.455	21.396
0.460	21.586
0.465	21.805
0.470	21.970
0.475	22.229
0.480	22.473
0.485	22.653
0.490	22.850
0.495	23.115
0.500	23.322
0.505	23.486
0.510	23.713
0.515	23.989
0.520	24.226
0.525	24.386
0.530	24.615
0.535	24.870
0.540	25.154
0.545	25.423
0.550	25.835
0.555	25.145
0.560	25.303
0.565	25.629
0.570	25.948
0.575	26.204
0.580	26.425
0.585	26.632
0.590	26.897
0.595	27.149
0.600	27.368
0.605	27.588
0.610	27.799
0.615	28.040
0.620	28.200
0.625	28.409
0.630	28.648
0.635	28.883
0.640	29.050
0.645	29.259
0.650	29.502
0.655	29.681
0.660	29.891
0.665	30.090
0.670	30.305
0.675	30.496
0.680	30.699
0.685	30.896
0.690	31.135
0.695	31.311
0.700	31.523
0.705	31.778
0.710	31.968
0.715	32.184
0.720	32.416
0.725	32.641
0.730	32.871
0.735	33.100
0.740	33.364
0.745	33.744
0.750	33.362
0.755	33.461
0.760	33.796
0.765	34.033
0.770	34.245
0.775	34.476
0.780	34.705
0.785	34.916
0.790	35.103
0.795	35.297
0.800	35.552
0.805	35.732
0.810	35.917
0.815	36.147
0.820	36.362
0.825	36.551
0.830	36.753
0.835	36.960
0.840	37.187
0.845	37.401
0.850	37.562
0.855	37.788
0.860	38.022
0.865	38.201
0.870	38.407
0.875	38.625
0.880	38.838
0.885	39.023
0.890	39.229
0.895	39.449
0.900	39.668
0.905	39.836
0.910	40.068
0.915	40.276
0.920	40.461
0.925	40.658
0.930	40.896
0.935	41.120
0.940	41.307
0.945	41.513
0.950	41.736
0.955	41.983
0.960	42.172
0.965	42.418
0.970	42.652
0.975	42.886
0.980	43.179
0.985	43.182
0.990	43.172
0.995	43.446
1.000	43.674
1.005	43.922
1.010	44.195
1.015	44.374
1.020	44.590
1.025	44.862
1.030	45.071
1.035	45.267
1.040	45.514
1.045	45.748
1.050	45.979
1.055	46.227
1.060	46.481
1.065	46.774
1.070	47.050
1.075	47.361
1.080	47.768
1.085	48.292
1.090	49.102
1.095	49.292
1.100	46.579
1.105	47.521
1.110	47.925
1.115	47.567
1.120	48.053
1.125	48.488
1.130	48.866
1.135	49.245
1.140	49.639
1.145	50.136
1.150	50.531
1.155	51.105
1.160	50.952
1.165	48.222
1.170	49.154
1.175	49.769
1.180	50.233
1.185	50.593
1.190	50.971
1.195	51.371
1.200	51.815
1.205	51.937
1.210	51.356
1.215	51.818
1.220	52.298
1.225	52.678
1.230	52.035
1.235	52.433
1.240	52.745
1.245	53.034
1.250	53.377
1.255	53.562
1.260	53.814
1.265	54.102
1.270	54.321
1.275	54.512
1.280	54.754
1.285	54.979
1.290	55.222
1.295	55.421
1.300	55.605
1.305	55.902
1.310	56.123
1.315	56.348
1.320	56.507
1.325	56.712
1.330	56.904
1.335	57.117
1.340	57.352
1.345	57.574
1.350	57.749
1.355	57.918
1.360	58.189
1.365	58.385
1.370	58.585
1.375	58.839
1.380	59.120
1.385	59.341
1.390	59.655
1.395	60.016
1.400	60.506
1.405	61.231
1.410	62.721
1.415	65.334
1.420	65.970
1.425	66.417
1.430	66.786
1.435	67.113
1.440	67.345
1.445	67.609
1.450	67.864
1.455	68.116
1.460	68.354
1.465	68.569
1.470	68.823
1.475	69.056
1.480	69.248
1.485	69.483
1.490	69.728
1.495	69.934
1.500	70.144
1.505	70.389
1.510	70.609
1.515	70.832
1.520	71.060
1.525	71.290
1.530	71.557
1.535	71.771
1.540	71.995
1.545	72.244
1.550	72.465
1.555	72.687
1.560	72.953
1.565	73.211
1.570	73.444
1.575	73.708
1.580	73.991
1.585	74.303
1.590	74.635
1.595	75.135
1.600	75.449
1.605	74.365
1.610	74.840
1.615	75.300
1.620	75.719
1.625	76.078
1.630	76.482
1.635	76.915
1.640	77.429
1.645	78.021
1.650	78.906
1.655	80.080
1.660	80.704
1.665	81.107
1.670	81.843
1.675	79.885
1.680	81.407
1.685	82.438
1.690	83.265
1.695	84.000
1.700	84.777
1.705	85.873
1.710	87.287
1.715	89.098
1.720	86.346
1.725	88.703
1.730	89.716
1.735	90.393
1.740	90.942
1.745	91.412
1.750	91.838
1.755	92.297
1.760	92.630
1.765	92.407
1.770	92.789
1.775	93.163
1.780	93.541
1.785	93.957
1.790	94.554
1.795	94.562
1.800	93.484
1.805	93.993
1.810	94.430
1.815	94.774
1.820	95.086
1.825	95.398
1.830	95.686
1.835	95.963
1.840	96.271
1.845	96.598
1.850	96.943
1.855	97.377
1.860	98.111
1.865	98.421
1.870	95.454
1.875	96.465
1.880	97.112
1.885	97.543
1.890	97.940
1.895	98.305
1.900	98.665
1.905	99.060
1.910	99.562
1.915	100.163
1.920	98.291
1.925	98.553
1.930	99.116
1.935	99.566
1.940	99.908
1.945	100.217
1.950	100.510
1.955	100.778
1.960	101.037
1.965	101.298
1.970	101.549
1.975	101.813
1.980	102.065
1.985	102.309
1.990	102.572
1.995	102.823
2.000	103.071
2.005	103.346
2.010	103.652
2.015	103.867
2.020	104.047
2.025	104.383
2.030	104.740
2.035	105.314
2.040	105.303
2.045	104.377
2.050	104.883
2.055	105.292
2.060	105.651
2.065	106.013
2.070	106.554
2.075	106.032
2.080	106.032
2.085	106.402
2.090	106.695
2.095	106.963
2.100	107.173
2.105	107.400
2.110	107.582
2.115	107.810
2.120	108.047
2.125	108.283
2.130	108.561
2.135	108.888
2.140	109.245
2.145	109.643
2.150	110.177
2.155	111.083
2.160	112.146
2.165	111.165
2.170	108.028
2.175	109.169
2.180	109.995
2.185	110.808
2.190	111.942
2.195	111.598
2.200	108.795
2.205	110.087
2.210	111.086
2.215	112.189
2.220	111.787
2.225	109.306
2.230	110.382
2.235	111.120
2.240	111.715
2.245	112.145
2.250	112.688
2.255	113.455
2.260	113.821
2.265	112.650
2.270	109.599
2.275	111.023
2.280	111.689
2.285	112.173
2.290	112.583
2.295	112.942
2.300	113.277
2.305	113.605
2.310	113.936
2.315	114.359
2.320	114.498
2.325	114.838
2.330	115.232
2.335	115.661
2.340	116.366
2.345	116.308
2.350	115.575
2.355	116.216
2.360	116.993
2.365	117.595
2.370	116.493
2.375	117.201
2.380	118.038
2.385	119.144
2.390	119.566
2.395	119.490
2.400	122.100
2.405	123.100
2.410	123.781
2.415	124.332
2.420	124.777
2.425	125.332
2.430	125.491
2.435	125.833
2.440	126.311
2.445	126.817
2.450	127.245
2.455	128.225
2.460	128.922
2.465	127.933
2.470	130.984
2.475	132.168
2.480	132.917
2.485	133.443
2.490	133.892
2.495	134.257
2.500	134.605
2.505	134.904
2.510	135.226
2.515	135.504
2.520	135.780
2.525	136.063
2.530	136.360
2.535	136.643
2.540	136.945
2.545	137.240
2.550	137.531
2.555	137.849
2.560	138.158
2.565	138.586
2.570	138.733
2.575	139.028
2.580	139.388
2.585	139.785
2.590	140.195
2.595	140.578
2.600	141.051
2.605	141.568
2.610	142.171
2.615	142.901
2.620	143.911
2.625	145.419
2.630	146.522
2.635	146.623
2.640	146.946
2.645	148.780
2.650	146.835
2.655	149.045
2.660	151.149
2.665	151.702
2.670	151.995
2.675	152.999
2.680	154.069
2.685	154.954
2.690	153.545
2.695	154.253
2.700	154.820
2.705	155.363
2.710	155.887
2.715	156.248
2.720	156.675
2.725	157.103
2.730	157.470
2.735	157.865
2.740	158.302
2.745	158.743
2.750	159.423
2.755	159.993
2.760	161.089
2.765	163.478
2.770	165.694
2.775	165.921
2.780	167.394
2.785	165.467
2.790	166.948
2.795	168.124
2.800	169.071
2.805	169.812
2.810	170.512
2.815	171.077
2.820	171.543
2.825	171.992
2.830	172.366
2.835	172.858
2.840	173.284
2.845	173.643
2.850	174.043
2.855	174.428
2.860	174.921
2.865	175.330
2.870	175.958
2.875	176.861
2.880	177.402
2.885	176.874
2.890	179.576
2.895	181.109
2.900	181.800
2.905	182.486
2.910	183.012
2.915	183.410
2.920	183.798
2.925	184.299
2.930	184.761
2.935	185.169
2.940	185.648
2.945	186.236
2.950	186.955
2.955	187.818
2.960	189.215
2.965	188.904
2.970	191.180
2.975	192.571
2.980	194.707
2.985	197.643
2.990	198.905
2.995	200.413
3.000	202.203
3.005	199.343
3.010	200.591
3.015	200.423
3.020	201.471
3.025	204.283
3.030	206.948
3.035	208.768
3.040	210.168
3.045	210.008
3.050	208.338
3.055	209.707
3.060	210.473
3.065	211.171
3.070	211.709
3.075	212.132
3.080	212.848
3.085	213.191
3.090	213.680
3.095	213.941
3.100	214.359
3.105	214.812
3.110	215.375
3.115	216.088
3.120	216.876
3.125	217.824
3.130	218.354
3.135	218.220
3.140	215.381
3.145	212.922
3.150	214.691
3.155	216.113
3.160	218.025
3.165	219.527
3.170	221.308
3.175	219.818
3.180	221.591
3.185	220.913
3.190	221.804
3.195	222.615
3.200	223.204
3.205	223.875
3.210	224.648
3.215	224.392
3.220	224.772
3.225	225.861
3.230	226.483
3.235	229.604
3.240	230.727
3.245	231.557
3.250	232.093
3.255	232.651
3.260	232.845
3.265	233.189
3.270	233.670
3.275	233.980
3.280	234.304
3.285	234.625
3.290	234.997
3.295	235.198
3.300	235.633
3.305	236.015
3.310	236.586
3.315	236.935
3.320	237.582
3.325	238.705
3.330	238.542
3.335	239.995
3.340	238.841
3.345	240.642
3.350	241.815
3.355	242.513
3.360	243.067
3.365	243.553
3.370	243.867
3.375	244.152
3.380	244.542
3.385	244.863
3.390	245.159
3.395	245.547
3.400	245.793
3.405	245.835
3.410	246.310
3.415	246.616
3.420	246.821
3.425	247.115
3.430	247.428
3.435	247.666
3.440	247.891
3.445	248.136
3.450	248.415
3.455	248.623
3.460	249.209
3.465	249.396
3.470	249.684
3.475	249.988
3.480	250.463
3.485	250.684
3.490	250.973
3.495	251.982
3.500	250.921
3.505	251.362
3.510	251.582
3.515	252.082
3.520	252.034
3.525	252.625
3.530	253.161
3.535	254.162
3.540	255.197
3.545	258.219
3.550	259.404
3.555	259.902
3.560	260.462
3.565	260.737
3.570	261.302
3.575	261.735
3.580	262.425
3.585	262.993
3.590	263.667
3.595	264.638
3.600	261.660
3.605	263.028
3.610	260.374
3.615	257.830
3.620	255.576
3.625	257.024
3.630	257.737
3.635	259.383
3.640	260.349
3.645	262.581
3.650	261.498
3.655	262.271
3.660	260.417
3.665	262.180
3.670	263.307
3.675	266.030
3.680	267.086
3.685	267.732
3.690	269.043
3.695	267.888
3.700	269.383
3.705	269.508
3.710	270.312
3.715	271.164
3.720	271.821
3.725	272.078
3.730	271.901
3.735	270.744
3.740	272.988
3.745	272.883
3.750	273.599
3.755	274.115
3.760	274.479
3.765	275.181
3.770	275.725
3.775	276.428
3.780	276.784
3.785	277.457
3.790	278.772
3.795	280.484
3.800	280.644
3.805	278.231
3.810	280.662
3.815	279.639
3.820	278.955
3.825	276.247
3.830	279.302
3.835	279.776
3.840	280.672
3.845	280.755
3.850	281.728
3.855	281.552
3.860	281.921
3.865	282.768
3.870	283.077
3.875	283.835
3.880	283.661
3.885	283.946
3.890	285.136
3.895	285.035
3.900	285.002
3.905	285.999
3.910	287.574
3.915	287.152
3.920	288.195
3.925	289.259
3.930	289.383
3.935	287.804
3.940	289.467
3.945	289.041
3.950	291.069
3.955	290.249
3.960	289.457
3.965	290.090
3.970	292.415
3.975	292.898
3.980	292.899
3.985	293.504
3.990	292.521
3.995	294.018
4.000	295.503
4.005	293.172
4.010	291.380
4.015	293.303
4.020	296.108
4.025	294.749
4.030	296.399
4.035	298.158
4.040	297.482
4.045	297.496
4.050	298.280
4.055	297.069
4.060	297.897
4.065	298.624
4.070	301.656
4.075	304.282
4.080	302.144
4.085	299.349
4.090	300.656
4.095	299.575
4.100	301.267
4.105	303.188
4.110	303.750
4.115	301.785
4.120	302.186
4.125	303.545
4.130	303.860
4.135	304.535
4.140	302.901
4.145	304.922
4.150	305.345
4.155	302.615
4.160	304.688
4.165	305.296
4.170	302.222
4.175	299.830
4.180	296.784
4.185	293.753
4.190	295.255
4.195	294.213
4.200	292.590
4.205	293.205
4.210	290.076
4.215	292.438
4.220	289.475
4.225	286.616
4.230	288.818
4.235	289.638
4.240	291.646
4.245	293.632
4.250	293.806
4.255	292.156
4.260	290.408
4.265	287.319
4.270	287.508
4.275	286.330
4.280	286.691
4.285	287.404
4.290	289.685
4.295	288.162
4.300	287.883
4.305	286.209
4.310	283.232
4.315	283.845
4.320	285.499
4.325	288.315
4.330	289.509
4.335	286.618
4.340	289.169
4.345	290.019
4.350	290.988
4.355	288.401
4.360	290.851
4.365	288.371
4.370	288.340
4.375	286.917
4.380	289.116
4.385	289.438
4.390	288.703
4.395	291.035
4.400	290.921
4.405	289.147
4.410	291.048
4.415	288.947
4.420	289.295
4.425	290.340
4.430	292.117
4.435	295.035
4.440	295.406
4.445	296.569
4.450	297.790
4.455	296.898
4.460	297.657
4.465	298.830
4.470	297.236
4.475	300.155
4.480	299.661
4.485	298.766
4.490	301.238
4.495	299.412
4.500	300.483
4.505	301.935
4.510	303.875
4.515	306.698
4.520	305.348
4.525	307.417
4.530	306.324
4.535	303.624
4.540	304.717
4.545	305.164
4.550	304.431
4.555	304.500
4.560	303.845
4.565	303.099
4.570	302.393
4.575	304.042
4.580	303.876
4.585	301.564
4.590	298.840
4.595	297.650
4.600	295.604
4.605	295.732
4.610	294.295
4.615	291.586
4.620	293.501
4.625	293.986
4.630	296.053
4.635	295.375
4.640	294.025
4.645	297.143
4.650	295.914
4.655	293.799
4.660	291.172
4.665	290.801
4.670	292.885
4.675	291.616
4.680	291.678
4.685	292.815
4.690	294.423
4.695	295.043
4.700	294.763
4.705	293.534
4.710	293.637
4.715	291.389
4.720	294.152
4.725	292.711
4.730	293.218
4.735	294.804
4.740	295.198
4.745	293.135
4.750	294.402
4.755	292.672
4.760	290.262
4.765	291.930
4.770	290.386
4.775	291.364
4.780	293.366
4.785	295.387
4.790	295.812
4.795	293.556
4.800	295.707
4.805	293.041
4.810	295.399
4.815	297.780
4.820	296.540
4.825	298.086
4.830	300.302
4.835	300.188
4.840	298.337
4.845	298.925
4.850	299.214
4.855	300.046
4.860	300.405
4.865	302.801
4.870	302.342
4.875	304.353
4.880	303.076
4.885	304.650
4.890	303.020
4.895	300.118
4.900	301.656
4.905	300.150
4.910	297.942
4.915	296.756
4.920	296.536
4.925	298.724
4.930	298.235
4.935	297.997
4.940	295.192
4.945	293.979
4.950	295.345
4.955	294.690
4.960	292.941
4.965	290.750
4.970	289.320
4.975	291.260
4.980	292.471
4.985	294.546
4.990	292.619
4.995	291.668
5.000	291.884
5.005	289.985
5.010	292.096
5.015	290.098
5.020	291.981
5.025	292.214
5.030	293.170
5.035	293.660
5.040	294.309
5.045	291.789
5.050	289.061
5.055	290.249
5.060	289.973
5.065	287.267
5.070	284.755
5.075	287.172
5.080	284.238
5.085	286.312
5.090	289.449
5.095	290.182
5.100	292.708
5.105	294.187
5.110	291.595
5.115	289.169
5.120	288.611
5.125	290.818
5.130	292.868
5.135	293.605
5.140	296.078
5.145	299.032
5.150	297.827
5.155	297.743
5.160	300.587
5.165	301.875
5.170	300.978
5.175	301.725
5.180	300.900
5.185	302.803
5.190	300.472
5.195	298.809
5.200	297.012
5.205	294.137
5.210	291.332
5.215	293.058
5.220	291.561
5.225	293.027
5.230	291.439
5.235	292.567
5.240	289.617
5.245	288.171
5.250	290.016
5.255	290.595
5.260	293.477
5.265	295.874
5.270	298.462
5.275	296.998
5.280	296.010
5.285	293.857
5.290	295.820
5.295	294.639
5.300	297.124
5.305	299.395
5.310	297.587
5.315	299.762
5.320	302.836
5.325	301.556
5.330	299.965
5.335	299.022
5.340	300.828
5.345	300.634
5.350	297.667
5.355	298.205
5.360	300.262
5.365	297.585
5.370	299.840
5.375	299.839
5.380	302.292
5.385	303.803
5.390	303.017
5.395	305.298
5.400	302.509
5.405	300.051
5.410	303.186
5.415	303.042
5.420	303.671
5.425	301.699
5.430	304.499
5.435	306.253
5.440	304.440
5.445	306.480
5.450	305.589
5.455	304.748
5.460	304.568
5.465	302.766
5.470	300.439
5.475	298.038
5.480	297.946
5.485	298.852
5.490	300.622
5.495	299.576
5.500	299.191
5.505	300.941
5.510	297.817
5.515	295.900
5.520	294.378
5.525	293.038
5.530	291.830
5.535	290.572
5.540	289.795
5.545	289.364
5.550	287.576
5.555	287.146
5.560	286.872
5.565	283.985
5.570	282.323
5.575	284.583
5.580	287.701
5.585	288.638
5.590	289.588
5.595	290.744
5.600	292.206
5.605	293.961
5.610	293.211
5.615	292.079
5.620	292.714
5.625	290.284
5.630	289.859
5.635	289.477
5.640	288.765
5.645	288.724
5.650	287.683
5.655	287.481
5.660	286.760
5.665	288.552
5.670	290.172
5.675	288.259
5.680	286.943
5.685	284.111
5.690	283.227
5.695	281.668
5.700	279.738
5.705	282.733
5.710	281.197
5.715	279.129
5.720	280.410
5.725	281.562
5.730	279.389
5.735	281.125
5.740	278.808
5.745	278.202
5.750	275.506
5.755	277.760
5.760	275.381
5.765	277.718
5.770	280.494
5.775	282.941
5.780	283.477
5.785	282.184
5.790	280.260
5.795	280.473
5.800	281.326
5.805	283.701
5.810	286.136
5.815	285.855
5.820	287.902
5.825	290.532
5.830	288.597
5.835	289.181
5.840	291.907
5.845	289.884
5.850	290.779
5.855	290.507
5.860	289.103
5.865	290.403
5.870	289.395
5.875	290.414
5.880	292.551
5.885	289.855
5.890	291.155
5.895	290.388
5.900	290.153
5.905	289.805
5.910	290.400
5.915	288.957
5.920	289.003
5.925	288.516
5.930	289.308
5.935	288.785
5.940	285.691
5.945	287.194
5.950	288.325
5.955	287.017
5.960	285.156
5.965	284.952
5.970	286.124
5.975	284.659
5.980	282.819
5.985	280.641
5.990	281.560
5.995	281.011
6.000	282.106
6.005	279.062
6.010	278.084
6.015	277.749
6.020	280.775
6.025	280.806
6.030	281.824
6.035	284.699
6.040	285.137
6.045	283.406
6.050	285.238
6.055	282.375
6.060	284.365
6.065	287.398
6.070	287.998
6.075	289.908
6.080	291.282
6.085	293.076
6.090	290.688
6.095	292.110
6.100	290.890
6.105	292.333
6.110	294.888
6.115	297.933
6.120	298.014
6.125	298.202
6.130	298.371
6.135	299.421
6.140	301.481
6.145	301.070
6.150	300.122
6.155	301.885
6.160	301.050
6.165	301.761
6.170	298.853
6.175	298.737
6.180	300.900
6.185	298.468
6.190	299.134
6.195	302.091
6.200	301.284
6.205	301.985
6.210	299.963
6.215	297.050
6.220	298.398
6.225	296.219
6.230	298.379
6.235	298.055
6.240	298.387
6.245	295.935
6.250	295.508
6.255	297.245
6.260	294.389
6.265	291.977
6.270	290.419
6.275	292.362
6.280	292.379
6.285	292.117
6.290	293.865
6.295	296.131
6.300	294.623
6.305	293.743
6.310	293.813
6.315	296.551
6.320	297.578
6.325	299.388
6.330	297.732
6.335	295.722
6.340	295.261
6.345	296.481
6.350	294.395
6.355	295.376
6.360	296.149
6.365	296.592
6.370	294.146
6.375	291.134
6.380	290.436
6.385	290.158
6.390	293.074
6.395	292.075
6.400	291.691
6.405	292.274
6.410	293.193
6.415	294.588
6.420	295.648
6.425	294.914
6.430	297.458
6.435	298.894
6.440	300.627
6.445	302.488
6.450	300.658
6.455	301.355
6.460	300.801
6.465	301.327
6.470	301.296
6.475	303.960
6.480	305.267
6.485	302.303
6.490	304.414
6.495	305.665
6.500	306.842
6.505	304.794
6.510	306.181
6.515	305.935
6.520	307.061
6.525	309.122
6.530	311.872
6.535	310.730
6.540	309.848
6.545	309.398
6.550	306.531
6.555	304.993
6.560	302.043
6.565	303.898
6.570	303.537
6.575	304.690
6.580	301.862
6.585	301.596
6.590	300.204
6.595	298.927
6.600	299.934
6.605	302.398
6.610	300.322
6.615	297.624
6.620	295.399
6.625	295.205
6.630	294.671
6.635	292.998
6.640	294.404
6.645	296.345
6.650	299.164
6.655	298.309
6.660	298.277
6.665	298.275
6.670	295.328
6.675	293.606
6.680	296.220
6.685	293.367
6.690	293.041
6.695	292.607
6.700	289.705
6.705	286.908
6.710	287.552
6.715	287.866
6.720	286.345
6.725	283.545
6.730	283.316
6.735	282.950
6.740	280.033
6.745	279.015
6.750	276.042
6.755	275.016
6.760	277.504
6.765	274.973
6.770	275.578
6.775	278.457
6.780	278.840
6.785	281.466
6.790	279.411
6.795	280.192
6.800	281.997
6.805	281.498
6.810	279.552
6.815	279.102
6.820	280.555
6.825	283.332
6.830	284.498
6.835	282.346
6.840	280.320
6.845	278.950
6.850	277.129
6.855	277.030
6.860	277.105
6.865	275.076
6.870	272.441
6.875	270.376
6.880	268.893
6.885	271.124
6.890	270.477
6.895	271.957
6.900	272.312
6.905	270.589
6.910	272.524
6.915	271.667
6.920	273.126
6.925	275.187
6.930	274.013
6.935	273.003
6.940	272.345
6.945	274.957
6.950	273.408
6.955	273.132
6.960	270.146
6.965	267.098
6.970	269.973
6.975	267.905
6.980	268.877
6.985	266.593
6.990	265.383
6.995	264.141
7.000	261.552
7.005	263.485
7.010	264.285
7.015	261.476
7.020	258.677
7.025	257.153
7.030	258.483
7.035	261.028
7.040	258.424
7.045	255.875
7.050	252.750
7.055	254.274
7.060	256.475
7.065	259.617
7.070	256.849
7.075	255.832
7.080	255.994
7.085	257.087
7.090	259.586
7.095	262.074
7.100	262.264
7.105	265.018
7.110	262.506
7.115	259.929
7.120	261.223
7.125	261.758
7.130	259.139
7.135	259.955
7.140	258.380
7.145	255.278
7.150	252.796
7.155	252.481
7.160	251.187
7.165	251.031
7.170	249.814
7.175	248.603
7.180	249.664
7.185	251.644
7.190	253.799
7.195	255.053
7.200	252.850
7.205	255.410
7.210	258.049
7.215	259.619
7.220	258.385
7.225	256.427
7.230	256.013
7.235	258.636
7.240	256.796
7.245	255.725
7.250	257.692
7.255	259.462
7.260	258.830
7.265	258.831
7.270	259.873
7.275	257.674
7.280	255.135
7.285	253.285
7.290	256.359
7.295	259.436
7.300	262.251
7.305	259.829
7.310	259.148
7.315	259.705
7.320	262.318
7.325	260.259
7.330	257.500
7.335	254.493
7.340	255.857
7.345	256.400
7.350	256.409
7.355	253.692
7.360	254.524
7.365	256.608
7.370	257.187
7.375	256.180
7.380	257.064
7.385	255.552
7.390	254.837
7.395	251.899
7.400	254.838
7.405	257.783
7.410	257.297
7.415	260.233
7.420	258.770
7.425	258.868
7.430	258.005
7.435	256.712
7.440	259.077
7.445	258.533
7.450	261.004
7.455	260.000
7.460	259.688
7.465	257.070
7.470	255.352
7.475	252.794
7.480	252.458
7.485	252.469
7.490	254.550
7.495	252.266
7.500	249.696
7.505	252.555
7.510	253.636
7.515	253.222
7.520	250.758
7.525	248.352
7.530	251.468
7.535	252.190
7.540	254.049
7.545	253.722
7.550	252.607
7.555	251.934
7.560	249.986
7.565	248.920
7.570	248.390
7.575	248.132
7.580	249.718
7.585	247.293
7.590	247.303
7.595	247.153
7.600	244.356
7.605	246.968
7.610	249.846
7.615	250.563
7.620	253.172
7.625	253.333
7.630	256.102
7.635	256.283
7.640	256.090
7.645	255.379
7.650	253.207
7.655	252.427
7.660	251.266
7.665	252.585
7.670	250.941
7.675	250.190
7.680	250.938
7.685	249.358
7.690	248.809
7.695	246.395
7.700	243.609
7.705	241.909
7.710	242.102
7.715	244.212
7.720	244.640
7.725	243.041
7.730	242.946
7.735	245.594
7.740	244.101
7.745	244.858
7.750	242.205
7.755	239.784
7.760	237.546
7.765	236.122
7.770	233.373
7.775	234.102
7.780	237.205
7.785	234.831
7.790	232.407
7.795	229.703
7.800	228.693
7.805	227.849
7.810	229.203
7.815	226.170
7.820	224.465
7.825	222.929
7.830	220.656
7.835	223.794
7.840	221.798
7.845	221.010
7.850	219.300
7.855	219.947
7.860	216.973
7.865	219.317
7.870	216.833
7.875	214.786
7.880	212.320
7.885	213.287
7.890	211.198
7.895	213.022
7.900	216.035
7.905	214.280
7.910	214.160
7.915	214.274
7.920	211.764
7.925	209.912
7.930	212.555
7.935	211.273
7.940	208.569
7.945	208.980
7.950	211.759
7.955	214.813
7.960	216.889
7.965	217.469
7.970	218.285
7.975	219.506
7.980	220.601
7.985	217.985
7.990	220.967
7.995	221.412
8.000	220.165
8.005	221.037
8.010	220.154
8.015	220.974
8.020	221.730
8.025	221.068
8.030	223.917
8.035	224.540
8.040	222.777
8.045	224.186
8.050	221.147
8.055	222.993
8.060	222.579
8.065	224.999
8.070	224.167
8.075	223.641
8.080	224.101
8.085	226.220
8.090	226.285
8.095	227.436
8.100	229.401
8.105	229.432
8.110	232.094
8.115	233.459
8.120	232.216
8.125	234.296
8.130	235.752
8.135	234.515
8.140	232.051
8.145	232.164
8.150	233.047
8.155	235.794
8.160	236.937
8.165	234.672
8.170	235.681
8.175	238.151
8.180	240.790
8.185	237.954
8.190	235.004
8.194	231.951
8.199	229.816
8.204	230.523
8.209	230.731
8.214	229.624
8.219	230.382
8.224	231.165
8.229	233.170
8.234	232.464
8.239	231.371
8.244	234.020
8.249	231.560
8.254	231.927
8.259	235.064
8.264	234.229
8.269	235.471
8.274	235.924
8.279	236.490
8.284	235.582
8.289	238.228
8.294	236.442
8.299	237.814
8.304	238.629
8.309	239.607
8.314	240.731
8.319	242.462
8.324	243.169
8.329	243.980
8.334	246.740
8.339	245.011
8.344	247.955
8.349	246.760
8.354	246.639
8.359	247.754
8.364	250.848
8.369	251.813
8.374	250.246
8.379	252.585
8.384	253.567
8.389	251.716
8.394	254.185
8.399	254.663
8.404	252.000
8.409	253.381
8.414	251.022
8.419	248.930
8.424	252.023
8.429	249.802
8.434	249.522
8.439	249.900
8.444	247.192
8.449	248.862
8.454	251.734
8.459	250.210
8.464	248.222
8.469	250.764
8.474	249.610
8.479	248.985
8.484	250.369
8.489	249.476
8.494	250.453
8.499	248.392
8.504	246.179
8.509	249.301
8.514	248.803
8.519	250.829
8.524	252.447
8.529	250.800
8.534	252.219
8.539	249.394
8.544	252.524
8.549	252.053
8.554	251.959
8.559	248.831
8.564	247.407
8.569	250.050
8.574	251.202
8.579	253.004
8.584	253.538
8.589	255.172
8.594	256.331
8.599	254.792
8.604	254.379
8.609	255.515
8.614	254.575
8.619	254.487
8.624	256.898
8.629	253.937
8.634	254.551
8.639	254.307
8.644	255.969
8.649	257.910
8.654	256.606
8.659	257.327
8.664	259.315
8.669	257.737
8.674	257.080
8.679	255.851
8.684	255.433
8.689	252.701
8.694	253.249
8.699	253.393
8.704	254.881
8.709	252.094
8.714	254.847
8.719	252.058
8.724	251.731
8.729	251.505
8.734	248.662
8.739	248.319
8.744	246.221
8.749	248.072
8.754	246.630
8.759	247.720
8.764	247.355
8.769	250.473
8.774	250.656
8.779	248.133
8.784	251.141
8.789	250.372
8.794	248.296
8.799	245.499
8.804	245.755
8.809	243.389
8.814	242.845
8.819	241.864
8.824	241.001
8.829	243.342
8.834	244.929
8.839	244.942
8.844	245.118
8.849	244.509
8.854	244.142
8.859	244.035
8.864	244.215
8.869	245.473
8.874	244.367
8.879	242.513
8.884	245.246
8.889	243.766
8.894	245.864
8.899	248.812
8.904	249.504
8.909	251.868
8.914	249.261
8.919	248.487
8.924	248.488
8.929	247.432
8.934	245.695
8.939	246.354
8.944	248.600
8.949	247.369
8.954	247.690
8.959	248.238
8.964	247.698
8.969	244.992
8.974	246.813
8.979	249.272
8.984	250.737
8.989	251.029
8.994	251.173
8.999	253.841
9.004	251.519
9.009	252.297
9.014	255.410
9.019	257.783
9.024	256.643
9.029	253.609
9.034	251.636
9.039	253.654
9.044	254.667
9.049	257.148
9.054	260.090
9.059	260.535
9.064	260.283
9.069	258.529
9.074	261.661
9.079	262.303
9.084	263.071
9.089	260.140
9.094	262.323
9.099	265.240
9.104	264.621
9.109	264.902
9.114	263.548
9.119	260.607
9.124	260.272
9.129	261.289
9.134	260.458
9.139	261.024
9.144	261.322
9.149	264.208
9.154	266.589
9.159	265.236
9.164	264.143
9.169	266.992
9.174	267.324
9.179	265.123
9.184	265.126
9.189	266.794
9.194	265.601
9.199	264.768
9.204	267.623
9.209	264.606
9.214	265.495
9.219	266.712
9.224	268.500
9.229	267.960
9.234	270.295
9.239	271.593
9.244	271.173
9.249	273.336
9.254	273.906
9.259	275.596
9.264	277.483
9.269	274.890
9.274	276.266
9.279	273.653
9.284	275.561
9.289	273.200
9.294	275.827
9.299	273.354
9.304	271.600
9.309	270.306
9.314	270.900
9.319	272.776
9.324	273.319
9.329	271.749
9.334	270.067
9.339	269.848
9.344	272.025
9.349	270.062
9.354	269.352
9.359	267.792
9.364	268.791
9.369	266.694
9.374	263.649
9.379	261.932
9.384	264.006
9.389	266.094
9.394	269.176
9.399	272.005
9.404	271.980
9.409	273.392
9.414	275.732
9.419	277.427
9.424	278.740
9.429	279.863
9.434	278.229
9.439	277.361
9.444	279.137
9.449	278.670
9.454	280.838
9.459	283.744
9.464	284.459
9.469	282.291
9.474	282.122
9.479	279.111
9.484	280.996
9.489	279.728
9.494	280.002
9.499	280.483
9.504	281.420
9.509	282.934
9.514	283.844
9.519	286.886
9.524	285.380
9.529	288.129
9.534	289.555
9.539	287.647
9.544	284.842
9.549	286.082
9.554	288.357
9.559	290.992
9.564	289.013
9.569	289.115
9.574	287.670
9.579	286.828
9.584	285.518
9.589	285.882
9.594	286.723
9.599	286.853
9.604	285.249
9.609	286.151
9.614	285.245
9.619	286.949
9.624	286.113
9.629	286.305
9.634	285.681
9.639	285.087
9.644	283.790
9.649	285.415
9.654	284.936
9.659	282.725
9.664	282.872
9.669	280.686
9.674	277.684
9.679	275.437
9.684	272.908
9.689	273.115
9.694	275.561
9.699	273.477
9.704	270.567
9.709	269.532
9.714	270.963
9.719	273.003
9.724	273.330
9.729	271.798
9.734	270.726
9.739	269.306
9.744	271.880
9.749	274.918
9.754	273.773
9.759	276.427
9.764	277.604
9.769	274.473
9.774	275.673
9.779	274.156
9.784	275.521
9.789	272.788
9.794	274.815
9.799	272.142
9.804	270.934
9.809	268.378
9.814	267.000
9.819	268.254
9.824	266.762
9.829	269.309
9.834	267.252
9.839	264.561
9.844	263.366
9.849	261.892
9.854	263.632
9.859	261.745
9.864	260.103
9.869	258.918
9.874	257.883
9.879	256.493
9.884	255.081
9.889	257.260
9.894	255.182
9.899	257.870
9.904	255.541
9.909	257.768
9.914	257.893
9.919	256.705
9.924	254.001
9.929	254.559
9.934	255.164
9.939	257.040
9.944	258.486
9.949	256.525
9.954	254.597
9.959	256.386
9.964	258.581
9.969	260.330
9.974	261.206
9.979	262.333
9.984	263.523
9.989	260.734
9.994	263.007
[truncated: 1 more rows]
