# Supplementary material for: Chemometric Analysis of a Ternary Mixture of Caffeine, Quinic Acid, and Nicotinic Acid by Terahertz Spectroscopy
Source: ACS Omega. 2022 Sep 27;7(40):35783–91. doi: 10.1021/acsomega.2c03808 (PMC9558605; doi:10.1021/acsomega.2c03808)
Supplement: Supplementary file 2 — ao2c03808_si_002.zip [file ao2c03808_si_002.zip › data_and_codes/extended_data/id0-48_run001/fdp-5-1.csv]

0.000	-0.000
0.005	0.472
0.010	0.285
0.015	-0.596
0.020	-0.277
0.025	0.594
0.030	0.389
0.035	-0.464
0.040	0.022
0.045	0.938
0.050	3.257
0.055	1.765
0.060	1.091
0.065	3.656
0.070	3.726
0.075	5.622
0.080	5.029
0.085	7.836
0.090	8.244
0.095	9.347
0.100	10.292
0.105	11.300
0.110	10.667
0.115	10.804
0.120	11.435
0.125	12.192
0.130	13.422
0.135	13.690
0.140	13.222
0.145	13.151
0.150	13.122
0.155	13.177
0.160	13.171
0.165	13.454
0.170	13.838
0.175	14.133
0.180	14.228
0.185	14.518
0.190	14.840
0.195	14.888
0.200	15.073
0.205	15.325
0.210	15.431
0.215	15.612
0.220	15.825
0.225	16.253
0.230	16.349
0.235	16.302
0.240	16.462
0.245	16.802
0.250	16.858
0.255	17.124
0.260	17.354
0.265	17.589
0.270	17.844
0.275	17.783
0.280	17.976
0.285	18.215
0.290	18.381
0.295	18.521
0.300	18.894
0.305	18.949
0.310	19.019
0.315	19.194
0.320	19.429
0.325	19.674
0.330	19.787
0.335	19.924
0.340	20.106
0.345	20.348
0.350	20.421
0.355	20.650
0.360	20.830
0.365	20.993
0.370	21.101
0.375	21.271
0.380	21.416
0.385	21.625
0.390	21.821
0.395	22.004
0.400	22.203
0.405	22.320
0.410	22.457
0.415	22.624
0.420	22.858
0.425	22.984
0.430	23.167
0.435	23.393
0.440	23.536
0.445	23.582
0.450	23.775
0.455	23.996
0.460	24.133
0.465	24.302
0.470	24.420
0.475	24.628
0.480	24.820
0.485	24.959
0.490	25.106
0.495	25.335
0.500	25.500
0.505	25.626
0.510	25.813
0.515	26.056
0.520	26.258
0.525	26.382
0.530	26.583
0.535	26.800
0.540	27.060
0.545	27.313
0.550	27.700
0.555	26.835
0.560	26.946
0.565	27.243
0.570	27.527
0.575	27.752
0.580	27.928
0.585	28.090
0.590	28.312
0.595	28.511
0.600	28.691
0.605	28.867
0.610	29.036
0.615	29.237
0.620	29.362
0.625	29.527
0.630	29.732
0.635	29.937
0.640	30.063
0.645	30.242
0.650	30.448
0.655	30.590
0.660	30.766
0.665	30.930
0.670	31.098
0.675	31.261
0.680	31.417
0.685	31.567
0.690	31.765
0.695	31.896
0.700	32.061
0.705	32.269
0.710	32.420
0.715	32.585
0.720	32.782
0.725	32.965
0.730	33.159
0.735	33.352
0.740	33.593
0.745	33.952
0.750	33.457
0.755	33.499
0.760	33.813
0.765	34.028
0.770	34.209
0.775	34.409
0.780	34.600
0.785	34.777
0.790	34.920
0.795	35.078
0.800	35.290
0.805	35.426
0.810	35.566
0.815	35.753
0.820	35.920
0.825	36.061
0.830	36.223
0.835	36.378
0.840	36.566
0.845	36.741
0.850	36.861
0.855	37.046
0.860	37.249
0.865	37.387
0.870	37.563
0.875	37.745
0.880	37.918
0.885	38.074
0.890	38.241
0.895	38.421
0.900	38.603
0.905	38.729
0.910	38.919
0.915	39.084
0.920	39.220
0.925	39.371
0.930	39.566
0.935	39.745
0.940	39.888
0.945	40.047
0.950	40.227
0.955	40.434
0.960	40.583
0.965	40.795
0.970	40.987
0.975	41.190
0.980	41.462
0.985	41.403
0.990	41.305
0.995	41.556
1.000	41.756
1.005	41.970
1.010	42.210
1.015	42.354
1.020	42.535
1.025	42.770
1.030	42.937
1.035	43.089
1.040	43.294
1.045	43.485
1.050	43.674
1.055	43.881
1.060	44.094
1.065	44.349
1.070	44.594
1.075	44.880
1.080	45.275
1.085	45.814
1.090	46.651
1.095	46.618
1.100	43.599
1.105	44.630
1.110	45.045
1.115	44.524
1.120	45.020
1.125	45.453
1.130	45.822
1.135	46.190
1.140	46.573
1.145	47.075
1.150	47.454
1.155	48.034
1.160	47.659
1.165	50.741
1.170	51.780
1.175	52.415
1.180	52.882
1.185	53.228
1.190	53.585
1.195	53.975
1.200	54.420
1.205	54.534
1.210	53.736
1.215	54.204
1.220	54.690
1.225	55.066
1.230	54.219
1.235	54.605
1.240	54.899
1.245	55.158
1.250	55.464
1.255	55.614
1.260	55.825
1.265	56.076
1.270	56.253
1.275	56.404
1.280	56.598
1.285	56.778
1.290	56.979
1.295	57.134
1.300	57.279
1.305	57.529
1.310	57.714
1.315	57.902
1.320	58.023
1.325	58.185
1.330	58.359
1.335	58.552
1.340	58.772
1.345	58.984
1.350	59.153
1.355	59.307
1.360	59.565
1.365	59.746
1.370	59.915
1.375	60.144
1.380	60.390
1.385	60.580
1.390	60.866
1.395	61.207
1.400	61.699
1.405	62.439
1.410	63.178
1.415	66.005
1.420	66.670
1.425	67.109
1.430	67.463
1.435	67.762
1.440	67.962
1.445	68.191
1.450	68.417
1.455	68.634
1.460	68.842
1.465	69.022
1.470	69.245
1.475	69.443
1.480	69.597
1.485	69.791
1.490	69.992
1.495	70.153
1.500	70.320
1.505	70.526
1.510	70.701
1.515	70.884
1.520	71.071
1.525	71.264
1.530	71.490
1.535	71.665
1.540	71.845
1.545	72.055
1.550	72.239
1.555	72.430
1.560	72.668
1.565	72.892
1.570	73.098
1.575	73.335
1.580	73.594
1.585	73.883
1.590	74.203
1.595	74.702
1.600	75.010
1.605	73.656
1.610	74.145
1.615	74.599
1.620	75.002
1.625	75.341
1.630	75.726
1.635	76.149
1.640	76.659
1.645	77.276
1.650	78.225
1.655	79.402
1.660	79.872
1.665	80.005
1.670	80.188
1.675	77.756
1.680	79.654
1.685	80.786
1.690	81.679
1.695	82.457
1.700	83.297
1.705	84.495
1.710	85.884
1.715	87.178
1.720	89.854
1.725	92.639
1.730	93.782
1.735	94.500
1.740	95.061
1.745	95.530
1.750	95.950
1.755	96.403
1.760	96.720
1.765	96.371
1.770	96.735
1.775	97.102
1.780	97.467
1.785	97.878
1.790	98.489
1.795	98.536
1.800	97.055
1.805	97.583
1.810	98.011
1.815	98.335
1.820	98.623
1.825	98.909
1.830	99.164
1.835	99.416
1.840	99.694
1.845	99.988
1.850	100.318
1.855	100.741
1.860	101.501
1.865	101.740
1.870	104.358
1.875	105.599
1.880	106.278
1.885	106.703
1.890	107.083
1.895	107.424
1.900	107.764
1.905	108.138
1.910	108.651
1.915	109.224
1.920	107.579
1.925	107.226
1.930	107.804
1.935	108.244
1.940	108.562
1.945	108.826
1.950	109.076
1.955	109.304
1.960	109.512
1.965	109.730
1.970	109.939
1.975	110.152
1.980	110.365
1.985	110.564
1.990	110.781
1.995	110.987
2.000	111.192
2.005	111.418
2.010	111.683
2.015	111.851
2.020	111.965
2.025	112.258
2.030	112.596
2.035	113.156
2.040	113.248
2.045	111.943
2.050	112.437
2.055	112.832
2.060	113.174
2.065	113.532
2.070	114.054
2.075	113.482
2.080	113.376
2.085	113.757
2.090	114.074
2.095	114.353
2.100	114.615
2.105	114.863
2.110	115.109
2.115	115.379
2.120	115.642
2.125	115.900
2.130	116.196
2.135	116.516
2.140	116.868
2.145	117.284
2.150	117.809
2.155	118.718
2.160	119.639
2.165	117.987
2.170	121.108
2.175	122.415
2.180	123.334
2.185	124.244
2.190	125.415
2.195	125.071
2.200	127.664
2.205	129.344
2.210	130.503
2.215	131.780
2.220	131.851
2.225	133.619
2.230	135.563
2.235	136.521
2.240	137.276
2.245	137.828
2.250	138.498
2.255	139.553
2.260	140.355
2.265	137.829
2.270	134.966
2.275	136.516
2.280	137.361
2.285	137.957
2.290	138.419
2.295	138.800
2.300	139.153
2.305	139.491
2.310	139.800
2.315	140.211
2.320	140.309
2.325	140.605
2.330	140.984
2.335	141.414
2.340	142.100
2.345	142.366
2.350	140.873
2.355	141.572
2.360	142.385
2.365	143.032
2.370	141.468
2.375	142.277
2.380	143.201
2.385	144.385
2.390	145.793
2.395	143.653
2.400	146.500
2.405	147.541
2.410	148.242
2.415	148.783
2.420	149.204
2.425	149.750
2.430	149.847
2.435	150.160
2.440	150.615
2.445	151.135
2.450	151.552
2.455	152.581
2.460	153.322
2.465	151.328
2.470	154.461
2.475	155.753
2.480	156.515
2.485	157.067
2.490	157.495
2.495	157.852
2.500	158.178
2.505	158.456
2.510	158.751
2.515	159.015
2.520	159.259
2.525	159.525
2.530	159.785
2.535	160.031
2.540	160.296
2.545	160.563
2.550	160.811
2.555	161.062
2.560	161.340
2.565	161.739
2.570	161.793
2.575	162.066
2.580	162.412
2.585	162.758
2.590	163.143
2.595	163.541
2.600	163.994
2.605	164.507
2.610	165.128
2.615	165.900
2.620	166.986
2.625	168.480
2.630	169.317
2.635	168.913
2.640	168.381
2.645	169.447
2.650	167.651
2.655	170.270
2.660	172.554
2.665	173.023
2.670	173.367
2.675	174.414
2.680	175.549
2.685	176.392
2.690	174.603
2.695	175.399
2.700	176.067
2.705	176.616
2.710	177.103
2.715	177.523
2.720	177.942
2.725	178.389
2.730	178.830
2.735	179.298
2.740	179.793
2.745	180.302
2.750	180.985
2.755	181.847
2.760	183.221
2.765	184.752
2.770	184.176
2.775	184.636
2.780	181.796
2.785	179.030
2.790	181.046
2.795	182.573
2.800	183.593
2.805	184.413
2.810	185.060
2.815	185.588
2.820	186.067
2.825	186.491
2.830	186.897
2.835	187.263
2.840	187.643
2.845	187.998
2.850	188.360
2.855	188.723
2.860	189.166
2.865	189.596
2.870	190.250
2.875	191.314
2.880	191.816
2.885	190.193
2.890	193.268
2.895	194.725
2.900	195.497
2.905	196.121
2.910	196.679
2.915	197.108
2.920	197.571
2.925	198.028
2.930	198.458
2.935	198.956
2.940	199.476
2.945	200.038
2.950	200.806
2.955	201.947
2.960	203.221
2.965	204.183
2.970	203.507
2.975	204.971
2.980	201.968
2.985	204.270
2.990	205.943
2.995	207.665
3.000	209.868
3.005	211.720
3.010	213.619
3.015	214.223
3.020	213.148
3.025	216.207
3.030	218.955
3.035	221.139
3.040	222.976
3.045	223.423
3.050	220.466
3.055	221.990
3.060	222.941
3.065	223.685
3.070	224.325
3.075	224.893
3.080	225.351
3.085	225.819
3.090	226.237
3.095	226.625
3.100	227.094
3.105	227.612
3.110	228.107
3.115	228.771
3.120	229.690
3.125	230.761
3.130	231.346
3.135	230.996
3.140	228.753
3.145	231.285
3.150	233.018
3.155	234.696
3.160	236.312
3.165	237.052
3.170	234.238
3.175	231.101
3.180	233.159
3.185	232.443
3.190	233.322
3.195	234.163
3.200	234.877
3.205	235.527
3.210	236.414
3.215	235.821
3.220	236.325
3.225	237.327
3.230	237.710
3.235	239.908
3.240	241.995
3.245	242.797
3.250	243.353
3.255	243.735
3.260	244.052
3.265	244.422
3.270	244.777
3.275	245.083
3.280	245.316
3.285	245.578
3.290	245.867
3.295	246.218
3.300	246.518
3.305	246.883
3.310	247.280
3.315	247.797
3.320	248.469
3.325	249.360
3.330	249.648
3.335	252.173
3.340	249.035
3.345	250.656
3.350	251.956
3.355	252.620
3.360	253.129
3.365	253.529
3.370	253.888
3.375	254.257
3.380	254.557
3.385	254.909
3.390	255.133
3.395	255.329
3.400	255.537
3.405	255.805
3.410	256.024
3.415	256.231
3.420	256.491
3.425	256.690
3.430	256.934
3.435	257.199
3.440	257.371
3.445	257.564
3.450	257.887
3.455	258.068
3.460	258.427
3.465	258.752
3.470	258.920
3.475	259.102
3.480	259.400
3.485	259.753
3.490	259.943
3.495	260.743
3.500	260.187
3.505	260.161
3.510	260.455
3.515	260.658
3.520	260.979
3.525	261.441
3.530	262.017
3.535	262.876
3.540	263.664
3.545	266.451
3.550	267.512
3.555	268.150
3.560	268.706
3.565	269.220
3.570	269.671
3.575	270.225
3.580	270.731
3.585	271.362
3.590	272.418
3.595	273.586
3.600	274.081
3.605	271.910
3.610	274.683
3.615	272.313
3.620	269.494
3.625	270.617
3.630	271.648
3.635	272.865
3.640	274.716
3.645	277.419
3.650	276.012
3.655	278.995
3.660	281.017
3.665	278.143
3.670	275.857
3.675	277.920
3.680	280.085
3.685	280.586
3.690	281.951
3.695	281.377
3.700	281.883
3.705	282.681
3.710	283.242
3.715	283.777
3.720	284.501
3.725	284.690
3.730	285.081
3.735	285.427
3.740	285.751
3.745	286.169
3.750	286.496
3.755	286.956
3.760	287.550
3.765	288.121
3.770	288.439
3.775	289.019
3.780	289.700
3.785	290.670
3.790	292.234
3.795	293.287
3.800	292.775
3.805	293.641
3.810	293.085
3.815	292.875
3.820	291.142
3.825	293.331
3.830	296.065
3.835	297.482
3.840	298.326
3.845	298.785
3.850	300.004
3.855	300.886
3.860	300.395
3.865	300.630
3.870	301.130
3.875	301.912
3.880	302.068
3.885	302.638
3.890	303.071
3.895	303.464
3.900	303.728
3.905	304.103
3.910	304.557
3.915	305.008
3.920	305.638
3.925	306.345
3.930	305.962
3.935	306.202
3.940	307.190
3.945	308.092
3.950	309.323
3.955	308.951
3.960	311.580
3.965	309.461
3.970	311.084
3.975	308.581
3.980	305.679
3.985	307.985
3.990	304.872
3.995	301.813
4.000	304.671
4.005	307.458
4.010	310.032
4.015	310.865
4.020	311.727
4.025	312.297
4.030	312.550
4.035	312.915
4.040	313.366
4.045	313.687
4.050	314.176
4.055	314.557
4.060	315.085
4.065	315.156
4.070	315.540
4.075	315.814
4.080	316.257
4.085	316.169
4.090	316.414
4.095	316.891
4.100	317.297
4.105	317.676
4.110	318.021
4.115	318.691
4.120	318.637
4.125	319.253
4.130	320.076
4.135	320.396
4.140	320.574
4.145	321.748
4.150	322.388
4.155	324.793
4.160	322.782
4.165	322.843
4.170	324.254
4.175	323.928
4.180	321.100
4.185	320.766
4.190	318.320
4.195	315.465
4.200	315.513
4.205	316.073
4.210	317.488
4.215	317.223
4.220	319.606
4.225	320.428
4.230	318.983
4.235	318.115
4.240	318.275
4.245	320.724
4.250	318.570
4.255	319.111
4.260	319.723
4.265	320.316
4.270	320.584
4.275	321.233
4.280	321.527
4.285	322.038
4.290	322.425
4.295	322.627
4.300	323.084
4.305	322.805
4.310	323.701
4.315	324.199
4.320	324.239
4.325	324.801
4.330	325.061
4.335	324.824
4.340	325.699
4.345	325.912
4.350	326.054
4.355	326.311
4.360	326.691
4.365	326.983
4.370	326.825
4.375	327.837
4.380	327.848
4.385	327.696
4.390	327.784
4.395	328.559
4.400	329.260
4.405	329.347
4.410	329.586
4.415	329.981
4.420	331.214
4.425	331.246
4.430	331.738
4.435	332.219
4.440	332.743
4.445	333.225
4.450	334.827
4.455	335.478
4.460	336.243
4.465	335.417
4.470	338.458
4.475	340.038
4.480	341.391
4.485	342.580
4.490	341.350
4.495	342.810
4.500	343.108
4.505	343.605
4.510	342.789
4.515	343.105
4.520	345.537
4.525	344.379
4.530	346.031
4.535	348.004
4.540	346.633
4.545	347.032
4.550	347.138
4.555	344.821
4.560	346.228
4.565	346.087
4.570	348.798
4.575	349.414
4.580	350.556
4.585	351.135
4.590	352.757
4.595	353.968
4.600	355.122
4.605	355.771
4.610	354.882
4.615	356.145
4.620	358.919
4.625	356.596
4.630	355.991
4.635	356.540
4.640	357.199
4.645	358.537
4.650	358.381
4.655	359.180
4.660	359.937
4.665	360.195
4.670	360.835
4.675	360.680
4.680	362.113
4.685	362.793
4.690	363.693
4.695	364.771
4.700	366.677
4.705	369.268
4.710	369.529
4.715	366.617
4.720	366.986
4.725	367.711
4.730	366.435
4.735	365.956
4.740	364.533
4.745	366.092
4.750	365.928
4.755	365.034
4.760	366.122
4.765	368.912
4.770	368.726
4.775	368.304
4.780	368.331
4.785	369.015
4.790	370.433
4.795	370.154
4.800	370.509
4.805	370.833
4.810	370.591
4.815	369.612
4.820	370.858
4.825	371.491
4.830	372.694
4.835	372.532
4.840	373.052
4.845	372.517
4.850	372.989
4.855	373.312
4.860	372.563
4.865	373.365
4.870	374.440
4.875	374.310
4.880	376.444
4.885	374.665
4.890	375.643
4.895	375.049
4.900	375.600
4.905	377.881
4.910	377.345
4.915	376.021
4.920	376.189
4.925	378.303
4.930	377.061
4.935	378.538
4.940	379.213
4.945	378.291
4.950	379.337
4.955	378.336
4.960	375.931
4.965	374.380
4.970	373.388
4.975	374.565
4.980	372.340
4.985	369.552
4.990	368.801
4.995	366.504
5.000	367.072
5.005	366.015
5.010	363.873
5.015	365.798
5.020	368.149
5.025	368.532
5.030	368.113
5.035	369.659
5.040	369.168
5.045	370.852
5.050	373.290
5.055	371.464
5.060	371.867
5.065	371.615
5.070	373.052
5.075	373.182
5.080	374.094
5.085	375.146
5.090	377.021
5.095	376.911
5.100	378.086
5.105	374.996
5.110	375.411
5.115	375.574
5.120	373.746
5.125	373.587
5.130	374.893
5.135	374.654
5.140	374.646
5.145	374.469
5.150	376.276
5.155	378.735
5.160	377.382
5.165	377.970
5.170	378.205
5.175	378.662
5.180	379.916
5.185	379.889
5.190	381.806
5.195	383.056
5.200	383.401
5.205	384.677
5.210	383.144
5.215	384.293
5.220	384.413
5.225	387.477
5.230	387.531
5.235	388.841
5.240	389.264
5.245	389.398
5.250	389.364
5.255	391.562
5.260	391.088
5.265	392.443
5.270	393.788
5.275	396.028
5.280	397.450
5.285	395.713
5.290	393.018
5.295	395.850
5.300	395.946
5.305	396.588
5.310	398.533
5.315	400.503
5.320	401.948
5.325	402.826
5.330	402.287
5.335	401.340
5.340	401.798
5.345	399.630
5.350	396.957
5.355	398.221
5.360	399.521
5.365	398.528
5.370	400.022
5.375	398.391
5.380	395.971
5.385	394.469
5.390	394.424
5.395	394.416
5.400	394.812
5.405	395.428
5.410	395.236
5.415	398.018
5.420	397.830
5.425	397.241
5.430	399.203
5.435	398.171
5.440	400.186
5.445	399.294
5.450	399.249
5.455	399.397
5.460	400.905
5.465	403.589
5.470	404.500
5.475	404.177
5.480	405.343
5.485	405.976
5.490	405.688
5.495	407.048
5.500	406.757
5.505	406.501
5.510	407.826
5.515	410.924
5.520	413.897
5.525	413.006
5.530	414.967
5.535	415.391
5.540	415.364
5.545	415.514
5.550	415.644
5.555	416.856
5.560	416.528
5.565	417.185
5.570	417.271
5.575	417.607
5.580	416.868
5.585	418.352
5.590	417.968
5.595	417.728
5.600	414.929
5.605	412.056
5.610	412.899
5.615	413.122
5.620	416.020
5.625	416.805
5.630	419.614
5.635	421.859
5.640	419.107
5.645	419.485
5.650	420.910
5.655	422.451
5.660	425.209
5.665	425.834
5.670	425.548
5.675	426.773
5.680	429.375
5.685	427.466
5.690	426.816
5.695	428.294
5.700	428.654
5.705	429.002
5.710	429.006
5.715	429.673
5.720	431.213
5.725	431.692
5.730	431.531
5.735	431.119
5.740	430.990
5.745	432.674
5.750	432.651
5.755	431.829
5.760	429.117
5.765	431.632
5.770	432.817
5.775	431.582
5.780	434.400
5.785	434.312
5.790	434.110
5.795	434.026
5.800	431.919
5.805	434.163
5.810	435.601
5.815	438.492
5.820	435.823
5.825	437.174
5.830	434.753
5.835	431.821
5.840	429.729
5.845	427.816
5.850	426.802
5.855	426.736
5.860	424.761
5.865	424.751
5.870	427.217
5.875	426.219
5.880	427.815
5.885	425.768
5.890	422.996
5.895	425.742
5.900	423.489
5.905	421.285
5.910	421.324
5.915	422.586
5.920	421.771
5.925	423.112
5.930	425.061
5.935	427.139
5.940	425.146
5.945	426.331
5.950	424.903
5.955	423.735
5.960	426.729
5.965	424.209
5.970	421.266
5.975	420.112
5.980	421.035
5.985	420.938
5.990	421.429
5.995	422.929
6.000	422.003
6.005	421.641
6.010	419.555
6.015	418.926
6.020	416.883
6.025	418.463
6.030	416.763
6.035	414.670
6.040	413.108
6.045	413.869
6.050	412.502
6.055	413.039
6.060	413.471
6.065	412.270
6.070	410.960
6.075	408.095
6.080	405.887
6.085	405.979
6.090	407.430
6.095	405.385
6.100	403.334
6.105	402.977
6.110	404.789
6.115	404.467
6.120	402.219
6.125	405.083
6.130	403.294
6.135	401.730
6.140	400.886
6.145	401.438
6.150	399.531
6.155	397.808
6.160	396.224
6.165	394.277
6.170	396.049
6.175	393.476
6.180	393.369
6.185	394.278
6.190	392.138
6.195	391.375
6.200	393.299
6.205	391.520
6.210	390.556
6.215	388.454
6.220	385.893
6.225	383.854
6.230	385.049
6.235	384.673
6.240	384.650
6.245	387.461
6.250	389.783
6.255	391.974
6.260	393.948
6.265	394.160
6.270	396.701
6.275	396.623
6.280	393.659
6.285	392.230
6.290	391.789
6.295	390.808
6.300	389.847
6.305	390.166
6.310	388.744
6.315	390.279
6.320	389.753
6.325	390.081
6.330	391.781
6.335	394.468
6.340	393.086
6.345	392.134
6.350	390.965
6.355	392.707
6.360	390.723
6.365	390.099
6.370	388.020
6.375	387.904
6.380	388.086
6.385	387.409
6.390	388.456
6.395	387.258
6.400	386.492
6.405	385.872
6.410	384.667
6.415	385.125
6.420	383.192
6.425	383.556
6.430	382.529
6.435	380.016
6.440	379.742
6.445	378.901
6.450	376.807
6.455	378.563
6.460	378.371
6.465	376.429
6.470	375.487
6.475	376.696
6.480	375.137
6.485	373.661
6.490	373.143
6.495	371.730
6.500	373.517
6.505	371.804
6.510	368.949
6.515	371.574
6.520	374.334
6.525	376.447
6.530	378.130
6.535	375.628
6.540	376.159
6.545	377.295
6.550	379.173
6.555	377.672
6.560	377.378
6.565	379.278
6.570	381.774
6.575	379.868
6.580	377.041
6.585	379.719
6.590	379.189
6.595	377.305
6.600	380.291
6.605	378.986
6.610	377.877
6.615	377.209
6.620	380.261
6.625	381.515
6.630	378.952
6.635	378.462
6.640	375.510
6.645	373.543
6.650	375.769
6.655	374.216
6.660	375.170
6.665	376.058
6.670	378.513
6.675	380.595
6.680	379.400
6.685	382.298
6.690	384.189
6.695	383.757
6.700	382.970
6.705	384.522
6.710	386.736
6.715	388.398
6.720	387.845
6.725	387.181
6.730	389.448
6.735	388.029
6.740	390.524
6.745	393.166
6.750	393.530
6.755	392.019
6.760	394.174
6.765	394.075
6.770	392.269
6.775	395.132
6.780	397.817
6.785	400.890
6.790	398.543
6.795	399.753
6.800	399.467
6.805	397.976
6.810	396.590
6.815	397.555
6.820	395.877
6.825	395.515
6.830	396.416
6.835	395.797
6.840	393.699
6.845	392.229
6.850	393.876
6.855	395.863
6.860	395.008
6.865	394.965
6.870	397.590
6.875	395.062
6.880	392.181
6.885	394.326
6.890	396.257
6.895	394.035
6.900	393.991
6.905	394.893
6.910	393.090
6.915	393.629
6.920	392.383
6.925	393.831
6.930	395.106
6.935	396.397
6.940	398.061
6.945	398.281
6.950	396.069
6.955	394.170
6.960	391.193
6.965	392.338
6.970	392.657
6.975	391.628
6.980	392.586
6.985	392.774
6.990	392.738
6.995	392.772
7.000	391.032
7.005	391.336
7.010	388.207
7.015	391.286
7.020	394.244
7.025	394.729
7.030	392.412
7.035	393.175
7.040	390.183
7.045	388.211
7.050	385.357
7.055	386.101
7.060	386.877
7.065	387.537
7.070	389.332
7.075	389.669
7.080	390.329
7.085	392.661
7.090	393.809
7.095	396.595
7.100	393.764
7.105	395.669
7.110	395.493
7.115	396.555
7.120	394.589
7.125	391.561
7.130	393.708
7.135	396.815
7.140	393.785
7.145	395.881
7.150	393.131
7.155	393.545
7.160	394.138
7.165	395.584
7.170	395.043
7.175	395.871
7.180	398.596
7.185	396.801
7.190	398.598
7.195	399.647
7.200	398.963
7.205	400.323
7.210	403.313
7.215	403.472
7.220	404.854
7.225	407.703
7.230	406.152
7.235	408.624
7.240	406.637
7.245	408.214
7.250	406.333
7.255	406.607
7.260	404.637
7.265	403.993
7.270	403.004
7.275	404.612
7.280	401.960
7.285	404.374
7.290	401.719
7.295	402.971
7.300	404.648
7.305	407.190
7.310	406.796
7.315	404.861
7.320	403.204
7.325	404.318
7.330	406.656
7.335	406.820
7.340	409.748
7.345	407.546
7.350	410.184
7.355	408.146
7.360	408.206
7.365	408.064
7.370	407.167
7.375	405.860
7.380	404.104
7.385	403.760
7.390	403.278
7.395	402.213
7.400	400.074
7.405	401.834
7.410	404.058
7.415	402.180
7.420	404.604
7.425	402.553
7.430	400.162
7.435	399.149
7.440	400.374
7.445	400.698
7.450	400.536
7.455	401.510
7.460	403.112
7.465	400.466
7.470	400.893
7.475	403.442
7.480	402.026
7.485	399.160
7.490	401.492
7.495	398.654
7.500	395.954
7.505	396.255
7.510	395.433
7.515	394.372
7.520	392.773
7.525	393.067
7.530	393.192
7.535	394.283
7.540	393.109
7.545	392.624
7.550	391.938
7.555	393.324
7.560	392.826
7.565	392.625
7.570	390.468
7.575	392.029
7.580	393.318
7.585	391.476
7.590	390.424
7.595	391.191
7.600	388.340
7.605	388.624
7.610	388.604
7.615	386.844
7.620	387.450
7.625	386.886
7.630	386.316
7.635	387.892
7.640	386.695
7.645	387.647
7.650	384.637
7.655	382.254
7.660	383.222
7.665	382.994
7.670	382.879
7.675	384.829
7.680	383.707
7.685	383.677
7.690	384.062
7.695	385.661
7.700	386.213
7.705	386.184
7.710	386.605
7.715	386.005
7.720	387.185
7.725	386.885
7.730	383.939
7.735	382.324
7.740	380.848
7.745	378.602
7.750	377.612
7.755	378.696
7.760	378.027
7.765	377.480
7.770	374.900
7.775	376.209
7.780	373.339
7.785	371.005
7.790	370.380
7.795	368.096
7.800	367.277
7.805	369.316
7.810	368.784
7.815	369.707
7.820	372.626
7.825	371.378
7.830	369.237
7.835	366.746
7.840	366.894
7.845	365.432
7.850	366.828
7.855	365.624
7.860	367.574
7.865	367.282
7.870	369.653
7.875	370.821
7.880	369.021
7.885	366.731
7.890	364.777
7.895	366.698
7.900	364.699
7.905	364.549
7.910	367.273
7.915	368.747
7.920	367.044
7.925	370.003
7.930	370.261
7.935	373.212
7.940	373.774
7.945	373.515
7.950	374.594
7.955	374.338
7.960	376.748
7.965	376.716
7.970	378.771
7.975	381.369
7.980	381.286
7.985	382.304
7.990	382.140
7.995	383.978
8.000	386.168
8.005	384.461
8.010	386.362
8.015	384.392
8.020	383.517
8.025	384.161
8.030	383.642
8.035	384.391
8.040	386.129
8.045	385.955
8.050	388.619
8.055	388.665
8.060	386.542
8.065	383.913
8.070	381.102
8.075	378.263
8.080	378.310
8.085	375.254
8.090	378.099
8.095	378.179
8.100	376.858
8.105	379.336
8.110	380.177
8.115	379.068
8.120	381.078
8.125	379.841
8.130	381.401
8.135	379.441
8.140	382.008
8.145	383.932
8.150	385.825
8.155	384.304
8.160	387.298
8.165	389.862
8.170	388.705
8.175	390.391
8.180	390.991
8.185	393.570
8.190	396.667
8.194	396.599
8.199	396.263
8.204	399.045
8.209	399.247
8.214	400.821
8.219	398.623
8.224	400.543
8.229	401.703
8.234	402.439
8.239	402.996
8.244	402.270
8.249	401.285
8.254	398.185
8.259	397.305
8.264	399.458
8.269	398.767
8.274	401.531
8.279	399.400
8.284	401.110
8.289	398.294
8.294	400.108
8.299	399.497
8.304	401.541
8.309	404.117
8.314	405.567
8.319	408.049
8.324	410.872
8.329	409.491
8.334	409.223
8.339	410.708
8.344	409.599
8.349	412.506
8.354	414.343
8.359	415.940
8.364	415.906
8.369	418.201
8.374	420.998
8.379	420.729
8.384	418.777
8.389	417.596
8.394	420.443
8.399	419.624
8.404	421.617
8.409	418.545
8.414	420.717
8.419	418.879
8.424	419.236
8.429	417.038
8.434	416.943
8.439	417.307
8.444	414.906
8.449	416.117
8.454	413.463
8.459	412.934
8.464	411.434
8.469	408.453
8.474	405.879
8.479	407.852
8.484	407.754
8.489	408.048
8.494	406.417
8.499	407.092
8.504	404.547
8.509	405.688
8.514	402.993
8.519	400.129
8.524	397.959
8.529	399.595
8.534	401.694
8.539	403.568
8.544	401.937
8.549	403.258
8.554	404.891
8.559	406.553
8.564	406.192
8.569	407.542
8.574	407.508
8.579	410.339
8.584	409.247
8.589	409.504
8.594	406.395
8.599	404.648
8.604	405.640
8.609	403.898
8.614	401.061
8.619	398.370
8.624	397.542
8.629	395.491
8.634	397.259
8.639	396.161
8.644	399.112
8.649	398.156
8.654	395.784
8.659	397.503
8.664	395.458
8.669	395.136
8.674	392.929
8.679	390.923
8.684	392.212
8.689	392.905
8.694	390.823
8.699	388.473
8.704	386.857
8.709	388.881
8.714	391.005
8.719	394.001
8.724	395.730
8.729	397.282
8.734	398.043
8.739	400.741
8.744	401.694
8.749	399.485
8.754	400.517
8.759	400.831
8.764	402.050
8.769	401.767
8.774	400.878
8.779	402.652
8.784	401.808
8.789	401.423
8.794	399.302
8.799	401.690
8.804	403.636
8.809	400.594
8.814	402.553
8.819	402.035
8.824	400.570
8.829	401.551
8.834	401.314
8.839	402.533
8.844	402.952
8.849	405.275
8.854	403.426
8.859	403.732
8.864	404.612
8.869	405.877
8.874	403.100
8.879	401.380
8.884	401.369
8.889	402.194
8.894	402.148
8.899	403.109
8.904	400.500
8.909	398.930
8.914	397.734
8.919	399.692
8.924	401.845
8.929	402.277
8.934	405.031
8.939	402.834
8.944	403.774
8.949	402.691
8.954	399.639
8.959	399.245
8.964	397.428
8.969	397.377
8.974	399.917
8.979	397.756
8.984	396.918
8.989	394.086
8.994	394.086
8.999	396.967
9.004	394.703
9.009	394.076
9.014	394.090
9.019	394.757
9.024	397.520
9.029	394.553
9.034	396.269
9.039	398.051
9.044	396.593
9.049	399.389
9.054	396.403
9.059	397.851
9.064	398.753
9.069	399.018
9.074	398.051
9.079	398.924
9.084	400.943
9.089	401.376
9.094	399.622
9.099	402.105
9.104	404.411
9.109	403.730
9.114	404.840
9.119	405.019
9.124	406.875
9.129	405.002
9.134	406.144
9.139	403.973
9.144	401.258
9.149	402.054
9.154	403.903
9.159	403.122
9.164	400.807
9.169	403.335
9.174	401.825
9.179	404.694
9.184	405.573
9.189	406.325
9.194	409.183
9.199	409.058
9.204	409.806
9.209	411.727
9.214	412.484
9.219	410.138
9.224	407.477
9.229	404.868
9.234	406.437
9.239	404.932
9.244	407.333
9.249	410.254
9.254	411.793
9.259	410.660
9.264	411.088
9.269	413.449
9.274	412.915
9.279	415.002
9.284	412.281
9.289	413.833
9.294	416.680
9.299	416.067
9.304	417.718
9.309	416.208
9.314	413.946
9.319	414.733
9.324	413.334
9.329	412.504
9.334	412.739
9.339	413.074
9.344	411.926
9.349	412.326
9.354	409.986
9.359	411.527
9.364	409.349
9.369	409.573
9.374	408.447
9.379	409.555
9.384	406.442
9.389	405.319
9.394	403.572
9.399	400.619
9.404	399.394
9.409	401.934
9.414	403.662
9.419	402.520
9.424	401.814
9.429	401.770
9.434	404.486
9.439	404.575
9.444	405.163
9.449	403.911
9.454	406.133
9.459	403.517
9.464	404.151
9.469	405.050
9.474	402.984
9.479	402.879
9.484	400.929
9.489	400.764
9.494	399.802
9.499	402.643
9.504	405.701
9.509	403.021
9.514	400.851
9.519	402.771
9.524	403.975
9.529	402.682
9.534	403.397
9.539	403.840
9.544	406.703
9.549	406.380
9.554	406.485
9.559	408.841
9.564	410.719
9.569	408.635
9.574	405.753
9.579	403.780
9.584	400.827
9.589	400.000
9.594	399.314
9.599	398.981
9.604	398.370
9.609	398.514
9.614	398.858
9.619	396.384
9.624	393.919
9.629	394.064
9.634	394.680
9.639	396.303
9.644	397.151
9.649	397.520
9.654	395.611
9.659	392.786
9.664	395.322
9.669	395.765
9.674	395.142
9.679	393.584
9.684	392.406
9.689	392.162
9.694	395.157
9.699	392.153
9.704	389.698
9.709	388.676
9.714	390.725
9.719	390.095
9.724	392.370
9.729	392.069
9.734	394.061
9.739	393.426
9.744	393.899
9.749	393.864
9.754	393.573
9.759	392.886
9.764	395.201
9.769	395.268
9.774	397.984
9.779	399.841
9.784	396.981
9.789	394.665
9.794	397.700
9.799	399.281
9.804	400.246
9.809	400.599
9.814	397.946
9.819	396.301
9.824	397.757
9.829	397.324
9.834	398.574
9.839	401.399
9.844	403.815
9.849	404.351
9.854	406.720
9.859	408.217
9.864	409.673
9.869	409.809
9.874	411.113
9.879	413.790
9.884	415.786
9.889	415.050
9.894	415.428
9.899	413.161
9.904	412.741
9.909	415.045
9.914	414.760
9.919	412.186
9.924	410.016
9.929	411.959
9.934	414.529
9.939	416.293
9.944	419.283
9.949	421.796
9.954	421.481
9.959	421.164
9.964	424.083
9.969	424.671
9.974	423.546
9.979	426.597
9.984	425.742
9.989	423.640
9.994	425.644
[truncated: 1 more rows]
