# Supplementary material for: Chemometric Analysis of a Ternary Mixture of Caffeine, Quinic Acid, and Nicotinic Acid by Terahertz Spectroscopy
Source: ACS Omega. 2022 Sep 27;7(40):35783–91. doi: 10.1021/acsomega.2c03808 (PMC9558605; doi:10.1021/acsomega.2c03808)
Supplement: Supplementary file 2 — ao2c03808_si_002.zip [file ao2c03808_si_002.zip › data_and_codes/extended_data/id0-48_run001/fdp-5-2.csv]

0.000	-0.000
0.005	0.511
0.010	0.283
0.015	-0.689
0.020	0.298
0.025	0.840
0.030	0.557
0.035	-0.487
0.040	0.050
0.045	1.059
0.050	3.325
0.055	2.344
0.060	2.194
0.065	3.810
0.070	3.942
0.075	4.711
0.080	5.046
0.085	4.760
0.090	2.094
0.095	2.554
0.100	3.818
0.105	5.508
0.110	4.843
0.115	5.033
0.120	5.889
0.125	6.726
0.130	7.812
0.135	8.214
0.140	7.880
0.145	8.191
0.150	8.361
0.155	8.557
0.160	8.555
0.165	8.779
0.170	9.095
0.175	9.445
0.180	9.474
0.185	9.647
0.190	10.055
0.195	10.173
0.200	10.434
0.205	10.715
0.210	10.910
0.215	11.198
0.220	11.471
0.225	11.983
0.230	12.157
0.235	12.174
0.240	12.312
0.245	12.681
0.250	12.764
0.255	13.035
0.260	13.272
0.265	13.548
0.270	13.874
0.275	13.872
0.280	14.115
0.285	14.410
0.290	14.631
0.295	14.821
0.300	15.228
0.305	15.327
0.310	15.430
0.315	15.643
0.320	15.928
0.325	16.206
0.330	16.352
0.335	16.527
0.340	16.761
0.345	17.074
0.350	17.202
0.355	17.480
0.360	17.714
0.365	17.932
0.370	18.083
0.375	18.289
0.380	18.476
0.385	18.721
0.390	18.952
0.395	19.178
0.400	19.413
0.405	19.566
0.410	19.734
0.415	19.941
0.420	20.223
0.425	20.395
0.430	20.623
0.435	20.893
0.440	21.099
0.445	21.196
0.450	21.438
0.455	21.710
0.460	21.895
0.465	22.114
0.470	22.281
0.475	22.530
0.480	22.760
0.485	22.943
0.490	23.119
0.495	23.391
0.500	23.592
0.505	23.753
0.510	23.975
0.515	24.261
0.520	24.499
0.525	24.661
0.530	24.908
0.535	25.164
0.540	25.470
0.545	25.767
0.550	26.194
0.555	25.420
0.560	25.593
0.565	25.925
0.570	26.252
0.575	26.529
0.580	26.743
0.585	26.949
0.590	27.218
0.595	27.452
0.600	27.676
0.605	27.888
0.610	28.092
0.615	28.326
0.620	28.492
0.625	28.683
0.630	28.931
0.635	29.176
0.640	29.336
0.645	29.564
0.650	29.809
0.655	29.995
0.660	30.219
0.665	30.436
0.670	30.641
0.675	30.862
0.680	31.064
0.685	31.257
0.690	31.508
0.695	31.684
0.700	31.888
0.705	32.135
0.710	32.331
0.715	32.524
0.720	32.764
0.725	32.978
0.730	33.208
0.735	33.433
0.740	33.708
0.745	34.098
0.750	33.668
0.755	33.757
0.760	34.104
0.765	34.366
0.770	34.588
0.775	34.838
0.780	35.071
0.785	35.301
0.790	35.487
0.795	35.695
0.800	35.949
0.805	36.132
0.810	36.316
0.815	36.545
0.820	36.752
0.825	36.930
0.830	37.136
0.835	37.321
0.840	37.548
0.845	37.759
0.850	37.915
0.855	38.134
0.860	38.383
0.865	38.554
0.870	38.776
0.875	39.003
0.880	39.218
0.885	39.427
0.890	39.644
0.895	39.873
0.900	40.104
0.905	40.285
0.910	40.515
0.915	40.735
0.920	40.913
0.925	41.110
0.930	41.346
0.935	41.566
0.940	41.746
0.945	41.939
0.950	42.156
0.955	42.397
0.960	42.581
0.965	42.829
0.970	43.064
0.975	43.304
0.980	43.618
0.985	43.606
0.990	43.578
0.995	43.876
1.000	44.126
1.005	44.387
1.010	44.679
1.015	44.871
1.020	45.098
1.025	45.385
1.030	45.593
1.035	45.791
1.040	46.038
1.045	46.275
1.050	46.498
1.055	46.749
1.060	46.997
1.065	47.287
1.070	47.570
1.075	47.889
1.080	48.314
1.085	48.879
1.090	49.750
1.095	49.928
1.100	46.909
1.105	47.952
1.110	48.393
1.115	47.976
1.120	48.509
1.125	48.985
1.130	49.392
1.135	49.802
1.140	50.224
1.145	50.757
1.150	51.170
1.155	51.782
1.160	51.429
1.165	48.503
1.170	49.509
1.175	50.156
1.180	50.650
1.185	51.023
1.190	51.409
1.195	51.833
1.200	52.305
1.205	52.438
1.210	51.756
1.215	52.254
1.220	52.775
1.225	53.187
1.230	52.456
1.235	52.881
1.240	53.227
1.245	53.533
1.250	53.881
1.255	54.076
1.260	54.324
1.265	54.618
1.270	54.827
1.275	55.011
1.280	55.246
1.285	55.464
1.290	55.700
1.295	55.893
1.300	56.078
1.305	56.368
1.310	56.599
1.315	56.830
1.320	57.002
1.325	57.210
1.330	57.428
1.335	57.666
1.340	57.933
1.345	58.189
1.350	58.405
1.355	58.608
1.360	58.906
1.365	59.134
1.370	59.342
1.375	59.616
1.380	59.897
1.385	60.125
1.390	60.445
1.395	60.816
1.400	61.333
1.405	62.101
1.410	63.253
1.415	65.849
1.420	66.543
1.425	67.010
1.430	67.404
1.435	67.742
1.440	67.990
1.445	68.263
1.450	68.542
1.455	68.805
1.460	69.061
1.465	69.288
1.470	69.552
1.475	69.796
1.480	69.995
1.485	70.237
1.490	70.480
1.495	70.685
1.500	70.890
1.505	71.132
1.510	71.340
1.515	71.559
1.520	71.781
1.525	72.008
1.530	72.272
1.535	72.490
1.540	72.716
1.545	72.976
1.550	73.209
1.555	73.449
1.560	73.738
1.565	74.006
1.570	74.262
1.575	74.544
1.580	74.847
1.585	75.175
1.590	75.537
1.595	76.072
1.600	76.433
1.605	75.144
1.610	75.663
1.615	76.152
1.620	76.588
1.625	76.962
1.630	77.382
1.635	77.840
1.640	78.377
1.645	79.023
1.650	79.984
1.655	81.170
1.660	81.669
1.665	81.917
1.670	82.380
1.675	80.202
1.680	81.978
1.685	83.095
1.690	84.002
1.695	84.797
1.700	85.661
1.705	86.885
1.710	88.403
1.715	89.870
1.720	92.654
1.725	95.488
1.730	96.590
1.735	97.322
1.740	97.905
1.745	98.404
1.750	98.854
1.755	99.348
1.760	99.690
1.765	99.417
1.770	99.826
1.775	100.237
1.780	100.639
1.785	101.100
1.790	101.744
1.795	101.777
1.800	100.497
1.805	101.068
1.810	101.535
1.815	101.903
1.820	102.233
1.825	102.556
1.830	102.855
1.835	103.143
1.840	103.464
1.845	103.794
1.850	104.159
1.855	104.623
1.860	105.420
1.865	105.640
1.870	108.678
1.875	109.776
1.880	110.482
1.885	110.945
1.890	111.371
1.895	111.761
1.900	112.152
1.905	112.569
1.910	113.129
1.915	113.742
1.920	111.309
1.925	111.925
1.930	112.532
1.935	113.010
1.940	113.373
1.945	113.682
1.950	113.984
1.955	114.262
1.960	114.509
1.965	114.765
1.970	115.020
1.975	115.273
1.980	115.537
1.985	115.784
1.990	116.054
1.995	116.316
2.000	116.571
2.005	116.852
2.010	117.172
2.015	117.386
2.020	117.566
2.025	117.905
2.030	118.294
2.035	118.901
2.040	118.956
2.045	117.791
2.050	118.338
2.055	118.787
2.060	119.170
2.065	119.567
2.070	120.133
2.075	119.552
2.080	119.562
2.085	119.984
2.090	120.347
2.095	120.661
2.100	120.965
2.105	121.265
2.110	121.551
2.115	121.859
2.120	122.182
2.125	122.469
2.130	122.816
2.135	123.183
2.140	123.573
2.145	124.024
2.150	124.602
2.155	125.596
2.160	126.774
2.165	127.544
2.170	128.190
2.175	129.406
2.180	130.340
2.185	131.334
2.190	132.713
2.195	134.590
2.200	135.205
2.205	136.542
2.210	137.678
2.215	139.014
2.220	137.462
2.225	135.901
2.230	136.912
2.235	137.748
2.240	138.447
2.245	138.977
2.250	139.644
2.255	140.742
2.260	142.708
2.265	144.860
2.270	143.650
2.275	144.505
2.280	145.120
2.285	145.625
2.290	146.065
2.295	146.467
2.300	146.783
2.305	147.107
2.310	147.424
2.315	147.765
2.320	147.898
2.325	148.126
2.330	148.529
2.335	148.925
2.340	149.464
2.345	148.858
2.350	148.621
2.355	149.268
2.360	149.863
2.365	150.144
2.370	149.467
2.375	149.985
2.380	150.802
2.385	151.362
2.390	150.435
2.395	150.069
2.400	149.066
2.405	149.640
2.410	150.225
2.415	150.603
2.420	150.980
2.425	151.423
2.430	151.581
2.435	151.879
2.440	152.124
2.445	152.636
2.450	153.002
2.455	153.854
2.460	153.717
2.465	153.227
2.470	155.219
2.475	157.545
2.480	158.363
2.485	159.061
2.490	159.357
2.495	159.603
2.500	160.021
2.505	160.336
2.510	160.573
2.515	160.930
2.520	161.147
2.525	161.398
2.530	161.637
2.535	161.975
2.540	162.282
2.545	162.533
2.550	162.819
2.555	163.176
2.560	163.412
2.565	163.813
2.570	163.947
2.575	164.247
2.580	164.629
2.585	165.026
2.590	165.416
2.595	165.869
2.600	166.323
2.605	166.779
2.610	167.485
2.615	168.355
2.620	169.569
2.625	171.121
2.630	173.011
2.635	173.284
2.640	173.155
2.645	173.094
2.650	171.210
2.655	173.646
2.660	175.871
2.665	175.616
2.670	176.669
2.675	177.854
2.680	179.127
2.685	180.212
2.690	177.982
2.695	179.193
2.700	179.950
2.705	180.492
2.710	181.037
2.715	181.539
2.720	181.988
2.725	182.405
2.730	182.948
2.735	183.371
2.740	183.935
2.745	184.416
2.750	185.041
2.755	185.913
2.760	187.334
2.765	189.435
2.770	191.208
2.775	191.489
2.780	192.596
2.785	190.805
2.790	192.339
2.795	193.637
2.800	194.699
2.805	195.561
2.810	196.394
2.815	196.955
2.820	197.498
2.825	198.024
2.830	198.422
2.835	198.814
2.840	199.292
2.845	199.717
2.850	200.120
2.855	200.553
2.860	200.947
2.865	201.458
2.870	202.093
2.875	202.969
2.880	203.568
2.885	202.613
2.890	204.783
2.895	206.882
2.900	207.805
2.905	208.468
2.910	208.955
2.915	209.471
2.920	209.910
2.925	210.468
2.930	210.992
2.935	211.362
2.940	212.008
2.945	212.558
2.950	213.252
2.955	214.379
2.960	216.528
2.965	218.063
2.970	217.916
2.975	217.520
2.980	215.245
2.985	217.575
2.990	219.115
2.995	220.301
3.000	222.822
3.005	221.329
3.010	219.500
3.015	221.501
3.020	220.025
3.025	217.573
3.030	220.580
3.035	222.023
3.040	224.889
3.045	223.784
3.050	222.312
3.055	223.355
3.060	224.282
3.065	224.763
3.070	225.807
3.075	226.473
3.080	226.743
3.085	227.335
3.090	227.550
3.095	228.328
3.100	228.953
3.105	229.587
3.110	229.641
3.115	230.634
3.120	231.270
3.125	232.239
3.130	232.779
3.135	233.764
3.140	232.336
3.145	233.725
3.150	234.444
3.155	236.788
3.160	238.743
3.165	238.216
3.170	240.908
3.175	240.124
3.180	241.454
3.185	241.665
3.190	242.709
3.195	242.826
3.200	243.906
3.205	244.746
3.210	245.700
3.215	244.342
3.220	244.782
3.225	246.488
3.230	249.329
3.235	251.945
3.240	249.931
3.245	248.579
3.250	246.993
3.255	246.162
3.260	247.624
3.265	246.467
3.270	249.030
3.275	248.528
3.280	247.098
3.285	247.580
3.290	250.498
3.295	250.411
3.300	251.264
3.305	251.749
3.310	251.855
3.315	252.667
3.320	252.068
3.325	252.646
3.330	252.238
3.335	254.190
3.340	254.225
3.345	256.184
3.350	255.360
3.355	253.758
3.360	256.243
3.365	255.365
3.370	254.856
3.375	252.503
3.380	255.606
3.385	255.255
3.390	255.641
3.395	253.003
3.400	255.180
3.405	253.257
3.410	250.752
3.415	252.052
3.420	251.919
3.425	254.824
3.430	256.072
3.435	255.297
3.440	256.735
3.445	254.403
3.450	254.055
3.455	251.568
3.460	253.469
3.465	252.528
3.470	252.157
3.475	252.979
3.480	252.210
3.485	253.132
3.490	252.977
3.495	253.954
3.500	252.175
3.505	253.540
3.510	253.808
3.515	251.331
3.520	248.210
3.525	246.772
3.530	248.619
3.535	251.330
3.540	250.400
3.545	251.525
3.550	248.447
3.555	246.876
3.560	249.352
3.565	250.438
3.570	247.398
3.575	244.983
3.580	245.320
3.585	246.950
3.590	243.998
3.595	241.535
3.600	239.302
3.605	240.848
3.610	237.889
3.615	237.149
3.620	234.541
3.625	236.238
3.630	238.245
3.635	238.972
3.640	241.788
3.645	238.660
3.650	241.124
3.655	243.545
3.660	245.104
3.665	247.826
3.670	249.353
3.675	250.130
3.680	248.684
3.685	247.439
3.690	247.713
3.695	245.611
3.700	242.656
3.705	243.388
3.710	243.655
3.715	243.881
3.720	245.741
3.725	244.464
3.730	245.406
3.735	245.271
3.740	248.065
3.745	248.237
3.750	248.909
3.755	247.847
3.760	248.601
3.765	251.252
3.770	249.235
3.775	249.024
3.780	251.340
3.785	251.863
3.790	250.241
3.795	251.072
3.800	249.582
3.805	247.916
3.810	245.611
3.815	246.695
3.820	247.216
3.825	249.879
3.830	249.951
3.835	253.065
3.840	253.481
3.845	254.313
3.850	256.290
3.855	257.283
3.860	254.882
3.865	257.355
3.870	256.633
3.875	258.260
3.880	258.215
3.885	258.050
3.890	259.166
3.895	259.864
3.900	260.019
3.905	260.531
3.910	260.082
3.915	260.687
3.920	258.025
3.925	255.827
3.930	254.786
3.935	256.228
3.940	257.452
3.945	258.334
3.950	257.105
3.955	254.053
3.960	253.056
3.965	254.990
3.970	257.536
3.975	259.065
3.980	257.928
3.985	257.835
3.990	256.912
3.995	255.132
4.000	256.523
4.005	253.980
4.010	252.251
4.015	251.204
4.020	253.990
4.025	256.558
4.030	256.879
4.035	255.109
4.040	253.533
4.045	253.317
4.050	256.045
4.055	256.951
4.060	256.841
4.065	253.776
4.070	250.826
4.075	253.574
4.080	251.621
4.085	254.340
4.090	255.682
4.095	257.546
4.100	257.734
4.105	260.232
4.110	259.319
4.115	257.579
4.120	258.816
4.125	258.224
4.130	259.289
4.135	259.733
4.140	258.300
4.145	258.313
4.150	256.320
4.155	255.367
4.160	257.119
4.165	256.234
4.170	255.009
4.175	253.038
4.180	250.268
4.185	249.480
4.190	247.597
4.195	245.228
4.200	244.868
4.205	244.121
4.210	241.481
4.215	241.911
4.220	239.287
4.225	238.378
4.230	235.533
4.235	234.730
4.240	235.778
4.245	233.462
4.250	234.783
4.255	237.453
4.260	238.837
4.265	239.826
4.270	242.794
4.275	244.347
4.280	243.200
4.285	241.084
4.290	244.087
4.295	245.504
4.300	242.717
4.305	244.986
4.310	247.032
4.315	244.711
4.320	244.129
4.325	246.931
4.330	248.839
4.335	249.143
4.340	249.013
4.345	251.569
4.350	252.328
4.355	250.854
4.360	249.758
4.365	249.438
4.370	249.089
4.375	248.532
4.380	247.410
4.385	248.732
4.390	247.017
4.395	245.289
4.400	244.070
4.405	242.808
4.410	243.760
4.415	242.701
4.420	241.809
4.425	243.947
4.430	240.933
4.435	243.443
4.440	241.483
4.445	240.965
4.450	242.996
4.455	242.345
4.460	239.597
4.465	241.613
4.470	242.800
4.475	245.625
4.480	247.192
4.485	246.577
4.490	247.534
4.495	249.774
4.500	251.166
4.505	248.362
4.510	250.663
4.515	252.310
4.520	250.724
4.525	248.873
4.530	251.120
4.535	249.785
4.540	252.546
4.545	249.964
4.550	249.970
4.555	250.557
4.560	250.150
4.565	248.494
4.570	251.250
4.575	252.942
4.580	253.152
4.585	252.279
4.590	252.370
4.595	253.033
4.600	256.146
4.605	257.366
4.610	255.860
4.615	256.091
4.620	258.802
4.625	260.725
4.630	261.780
4.635	260.015
4.640	258.810
4.645	261.401
4.650	259.615
4.655	258.310
4.660	261.226
4.665	260.912
4.670	259.392
4.675	260.760
4.680	258.586
4.685	255.544
4.690	253.381
4.695	255.621
4.700	257.439
4.705	257.147
4.710	255.139
4.715	256.509
4.720	255.834
4.725	256.551
4.730	255.938
4.735	258.220
4.740	256.112
4.745	257.111
4.750	256.398
4.755	256.339
4.760	258.541
4.765	255.495
4.770	258.348
4.775	257.431
4.780	260.276
4.785	257.324
4.790	257.148
4.795	255.152
4.800	253.417
4.805	251.669
4.810	254.552
4.815	251.778
4.820	251.332
4.825	248.905
4.830	251.037
4.835	249.509
4.840	247.912
4.845	248.537
4.850	247.299
4.855	244.674
4.860	242.637
4.865	242.893
4.870	241.915
4.875	244.222
4.880	243.712
4.885	242.427
4.890	245.154
4.895	246.075
4.900	245.735
4.905	247.251
4.910	249.930
4.915	251.870
4.920	251.125
4.925	249.527
4.930	247.317
4.935	247.853
4.940	249.440
4.945	249.837
4.950	248.178
4.955	250.066
4.960	247.323
4.965	245.662
4.970	246.747
4.975	243.913
4.980	240.777
4.985	242.820
4.990	244.277
4.995	241.139
5.000	239.504
5.005	237.816
5.010	234.761
5.015	236.005
5.020	235.364
5.025	235.693
5.030	232.577
5.035	232.877
5.040	230.651
5.045	228.147
5.050	229.180
5.055	229.801
5.060	226.991
5.065	227.608
5.070	228.268
5.075	225.224
5.080	226.694
5.085	226.348
5.090	226.894
5.095	228.502
5.100	229.582
5.105	232.266
5.110	235.090
5.115	234.189
5.120	235.382
5.125	235.210
5.130	234.451
5.135	236.416
5.140	238.328
5.145	240.655
5.150	240.863
5.155	243.792
5.160	242.423
5.165	245.256
5.170	248.304
5.175	245.394
5.180	245.722
5.185	242.991
5.190	242.693
5.195	240.056
5.200	238.079
5.205	240.179
5.210	237.155
5.215	234.301
5.220	233.097
5.225	235.529
5.230	233.915
5.235	236.943
5.240	238.281
5.245	236.797
5.250	239.738
5.255	237.523
5.260	237.512
5.265	240.083
5.270	241.114
5.275	243.843
5.280	245.719
5.285	244.689
5.290	242.650
5.295	240.540
5.300	239.109
5.305	237.040
5.310	236.012
5.315	236.407
5.320	238.727
5.325	235.664
5.330	234.429
5.335	234.072
5.340	234.028
5.345	232.870
5.350	231.866
5.355	232.201
5.360	232.910
5.365	230.331
5.370	232.482
5.375	233.379
5.380	235.772
5.385	236.126
5.390	237.916
5.395	238.305
5.400	235.204
5.405	237.589
5.410	239.041
5.415	239.519
5.420	242.152
5.425	240.743
5.430	237.916
5.435	240.369
5.440	240.976
5.445	240.228
5.450	238.230
5.455	237.040
5.460	237.765
5.465	234.977
5.470	235.950
5.475	235.728
5.480	235.639
5.485	237.024
5.490	236.702
5.495	238.427
5.500	237.967
5.505	240.197
5.510	240.048
5.515	238.418
5.520	240.116
5.525	240.038
5.530	239.291
5.535	239.754
5.540	237.873
5.545	240.359
5.550	239.027
5.555	237.300
5.560	236.041
5.565	237.049
5.570	234.718
5.575	233.341
5.580	232.914
5.585	230.268
5.590	228.071
5.595	229.964
5.600	227.821
5.605	225.358
5.610	225.295
5.615	228.156
5.620	230.143
5.625	230.107
5.630	231.850
5.635	232.603
5.640	229.727
5.645	229.688
5.650	231.809
5.655	230.510
5.660	232.439
5.665	230.044
5.670	229.917
5.675	226.907
5.680	227.395
5.685	225.600
5.690	227.245
5.695	227.045
5.700	227.572
5.705	229.094
5.710	227.749
5.715	225.515
5.720	223.522
5.725	224.243
5.730	222.590
5.735	221.523
5.740	218.787
5.745	217.099
5.750	217.615
5.755	215.911
5.760	214.647
5.765	215.458
5.770	217.325
5.775	217.415
5.780	215.649
5.785	216.783
5.790	214.806
5.795	212.503
5.800	212.128
5.805	209.340
5.810	209.657
5.815	211.698
5.820	210.196
5.825	210.412
5.830	208.811
5.835	210.998
5.840	209.130
5.845	210.668
5.850	210.242
5.855	209.999
5.860	209.861
5.865	209.122
5.870	208.463
5.875	205.633
5.880	206.505
5.885	207.223
5.890	210.121
5.895	213.103
5.900	215.651
5.905	214.580
5.910	215.969
5.915	216.235
5.920	218.034
5.925	215.261
5.930	214.356
5.935	216.340
5.940	216.820
5.945	215.535
5.950	215.336
5.955	213.289
5.960	212.715
5.965	210.300
5.970	212.824
5.975	210.921
5.980	213.760
5.985	213.185
5.990	211.723
5.995	213.456
6.000	212.365
6.005	211.856
6.010	213.967
6.015	215.755
6.020	213.479
6.025	211.289
6.030	211.633
6.035	212.638
6.040	211.440
6.045	210.211
6.050	211.706
6.055	214.161
6.060	213.208
6.065	212.113
6.070	212.419
6.075	215.244
6.080	212.552
6.085	210.228
6.090	209.881
6.095	207.550
6.100	204.844
6.105	202.372
6.110	204.264
6.115	203.189
6.120	205.179
6.125	206.241
6.130	203.513
6.135	202.584
6.140	205.377
6.145	206.823
6.150	203.981
6.155	201.370
6.160	200.677
6.165	200.025
6.170	198.570
6.175	200.467
6.180	203.423
6.185	204.580
6.190	203.516
6.195	204.793
6.200	206.667
6.205	207.183
6.210	205.924
6.215	205.683
6.220	204.479
6.225	201.788
6.230	201.888
6.235	199.868
6.240	201.192
6.245	201.351
6.250	203.847
6.255	204.460
6.260	202.639
6.265	205.353
6.270	202.697
6.275	200.188
6.280	201.321
6.285	200.037
6.290	199.547
6.295	199.203
6.300	201.260
6.305	198.172
6.310	199.139
6.315	201.863
6.320	201.147
6.325	203.936
6.330	204.728
6.335	207.819
6.340	209.991
6.345	212.462
6.350	215.477
6.355	218.397
6.360	220.409
6.365	220.779
6.370	218.179
6.375	215.291
6.380	215.202
6.385	213.993
6.390	215.829
6.395	216.260
6.400	218.397
6.405	220.101
6.410	222.919
6.415	223.118
6.420	222.822
6.425	223.080
6.430	221.942
6.435	218.802
6.440	220.284
6.445	222.568
6.450	223.672
6.455	222.547
6.460	224.453
6.465	225.438
6.470	228.150
6.475	230.294
6.480	230.929
6.485	228.145
6.490	225.179
6.495	227.176
6.500	227.095
6.505	228.602
6.510	230.717
6.515	229.141
6.520	230.763
6.525	231.917
6.530	231.899
6.535	230.558
6.540	232.732
6.545	231.520
6.550	228.941
6.555	228.663
6.560	229.022
6.565	227.267
6.570	229.822
6.575	230.817
6.580	227.880
6.585	229.020
6.590	226.047
6.595	226.603
6.600	227.557
6.605	225.060
6.610	228.181
6.615	228.991
6.620	231.862
6.625	231.991
6.630	233.338
6.635	233.731
6.640	233.762
6.645	233.900
6.650	236.747
6.655	238.515
6.660	239.476
6.665	240.286
6.670	242.136
6.675	239.220
6.680	238.262
6.685	236.531
6.690	237.535
6.695	235.190
6.700	235.240
6.705	234.679
6.710	237.482
6.715	235.647
6.720	234.643
6.725	233.550
6.730	231.190
6.735	229.536
6.740	226.795
6.745	229.186
6.750	226.603
6.755	228.446
6.760	230.758
6.765	228.342
6.770	229.497
6.775	229.691
6.780	227.964
6.785	228.147
6.790	231.266
6.795	230.581
6.800	227.997
6.805	226.284
6.810	226.325
6.815	224.092
6.820	224.993
6.825	223.696
6.830	226.077
6.835	228.544
6.840	231.215
6.845	233.948
6.850	236.980
6.855	238.589
6.860	241.338
6.865	241.133
6.870	243.628
6.875	243.243
6.880	241.996
6.885	245.057
6.890	242.260
6.895	239.514
6.900	237.243
6.905	236.792
6.910	234.225
6.915	237.057
6.920	233.923
6.925	233.087
6.930	230.696
6.935	233.203
6.940	232.993
6.945	231.923
6.950	229.052
6.955	229.799
6.960	227.181
6.965	229.728
6.970	226.642
6.975	226.808
6.980	229.747
6.985	228.903
6.990	226.388
6.995	223.510
7.000	222.712
7.005	219.988
7.010	221.458
7.015	223.992
7.020	221.210
7.025	221.501
7.030	222.222
7.035	223.282
7.040	220.448
7.045	220.046
7.050	221.453
7.055	221.105
7.060	223.102
7.065	221.458
7.070	218.431
7.075	216.263
7.080	215.997
7.085	218.346
7.090	219.029
7.095	217.282
7.100	218.579
7.105	218.139
7.110	215.879
7.115	214.540
7.120	214.437
7.125	213.650
7.130	214.046
7.135	214.637
7.140	212.875
7.145	209.850
7.150	212.507
7.155	215.336
7.160	214.629
7.165	217.024
7.170	217.883
7.175	219.237
7.180	217.978
7.185	215.341
7.190	214.310
7.195	211.428
7.200	214.020
7.205	212.057
7.210	213.558
7.215	216.146
7.220	218.872
7.225	221.819
7.230	224.241
7.235	224.681
7.240	225.496
7.245	223.980
7.250	222.680
7.255	220.429
7.260	219.439
7.265	218.808
7.270	218.005
7.275	217.658
7.280	217.722
7.285	219.266
7.290	222.399
7.295	224.999
7.300	224.887
7.305	226.621
7.310	227.750
7.315	227.742
7.320	227.490
7.325	225.524
7.330	226.629
7.335	223.615
7.340	223.478
7.345	222.545
7.350	220.487
7.355	217.969
7.360	220.636
7.365	222.066
7.370	222.006
7.375	224.364
7.380	221.933
7.385	223.558
7.390	226.618
7.395	225.446
7.400	224.954
7.405	224.943
7.410	227.890
7.415	230.037
7.420	228.372
7.425	230.047
7.430	227.307
7.435	226.714
7.440	227.501
7.445	224.493
7.450	221.391
7.455	223.433
7.460	225.874
7.465	227.612
7.470	229.716
7.475	232.767
7.480	235.724
7.485	236.312
7.490	238.151
7.495	239.068
7.500	238.376
7.505	240.650
7.510	241.852
7.515	239.595
7.520	239.060
7.525	241.510
7.530	239.771
7.535	242.813
7.540	242.873
7.545	244.784
7.550	243.562
7.555	246.192
7.560	248.196
7.565	248.378
7.570	248.753
7.575	251.056
7.580	252.322
7.585	249.416
7.590	246.549
7.595	245.577
7.600	243.922
7.605	245.948
7.610	248.330
7.615	251.068
7.620	248.043
7.625	248.060
7.630	245.783
7.635	246.018
7.640	244.705
7.645	244.988
7.650	242.726
7.655	242.202
7.660	242.116
7.665	239.406
7.670	239.322
7.675	236.772
7.680	238.882
7.685	237.662
7.690	236.113
7.695	234.976
7.700	234.457
7.705	233.979
7.710	233.744
7.715	230.926
7.720	230.607
7.725	230.555
7.730	233.426
7.735	231.059
7.740	230.345
7.745	230.772
7.750	229.554
7.755	229.198
7.760	228.575
7.765	227.405
7.770	228.221
7.775	230.478
7.780	230.814
7.785	229.207
7.790	226.410
7.795	228.975
7.800	229.235
7.805	228.507
7.810	225.624
7.815	227.759
7.820	229.891
7.825	230.744
7.830	233.385
7.835	232.050
7.840	229.764
7.845	229.043
7.850	230.791
7.855	230.830
7.860	232.139
7.865	233.196
7.870	233.091
7.875	235.963
7.880	237.885
7.885	235.147
7.890	237.322
7.895	240.296
7.900	239.973
7.905	240.795
7.910	241.997
7.915	239.743
7.920	237.691
7.925	239.106
7.930	240.108
7.935	237.194
7.940	235.118
7.945	234.509
7.950	235.693
7.955	238.275
7.960	239.217
7.965	239.760
7.970	241.114
7.975	240.767
7.980	239.341
7.985	240.195
7.990	238.836
7.995	238.536
8.000	235.760
8.005	233.998
8.010	236.958
8.015	237.377
8.020	235.838
8.025	238.498
8.030	235.825
8.035	236.013
8.040	234.620
8.045	233.545
8.050	234.904
8.055	233.232
8.060	235.704
8.065	235.741
8.070	237.336
8.075	237.306
8.080	239.198
8.085	236.713
8.090	234.357
8.095	234.822
8.100	235.800
8.105	237.090
8.110	237.153
8.115	239.651
8.120	242.063
8.125	244.698
8.130	247.021
8.135	249.928
8.140	248.036
8.145	250.498
8.150	252.846
8.155	251.400
8.160	252.966
8.165	252.197
8.170	252.889
8.175	254.215
8.180	251.238
8.185	252.944
8.190	255.152
8.194	254.744
8.199	252.635
8.204	255.463
8.209	255.008
8.214	254.599
8.219	251.751
8.224	249.810
8.229	251.905
8.234	253.770
8.239	251.781
8.244	252.000
8.249	252.107
8.254	254.898
8.259	255.970
8.264	255.137
8.269	254.000
8.274	254.453
8.279	252.891
8.284	253.430
8.289	255.882
8.294	254.415
8.299	253.743
8.304	254.178
8.309	256.986
8.314	255.255
8.319	256.625
8.324	254.108
8.329	253.466
8.334	253.180
8.339	251.084
8.344	250.523
8.349	249.213
8.354	247.425
8.359	244.716
8.364	244.758
8.369	246.360
8.374	245.592
8.379	243.252
8.384	241.440
8.389	244.354
8.394	243.869
8.399	240.857
8.404	239.701
8.409	241.492
8.414	238.570
8.419	237.292
8.424	238.228
8.429	237.964
8.434	236.814
8.439	238.698
8.444	239.003
8.449	240.260
8.454	242.978
8.459	240.082
8.464	242.552
8.469	239.869
8.474	240.611
8.479	243.696
8.484	245.217
8.489	243.869
8.494	245.373
8.499	242.304
8.504	244.042
8.509	243.055
8.514	242.835
8.519	242.127
8.524	239.684
8.529	239.764
8.534	238.467
8.539	236.803
8.544	234.389
8.549	231.278
8.554	230.799
8.559	227.850
8.564	225.592
8.569	223.058
8.574	222.642
8.579	223.823
8.584	224.746
8.589	222.979
8.594	223.217
8.599	225.105
8.604	223.405
8.609	224.618
8.614	222.570
8.619	221.584
8.624	218.771
8.629	216.520
8.634	218.229
8.639	220.813
8.644	222.343
8.649	219.677
8.654	221.333
8.659	220.620
8.664	219.585
8.669	216.822
8.674	217.895
8.679	217.762
8.684	219.185
8.689	216.234
8.694	218.646
8.699	218.025
8.704	216.401
8.709	216.106
8.714	215.359
8.719	213.630
8.724	216.271
8.729	217.942
8.734	216.306
8.739	215.072
8.744	215.033
8.749	213.668
8.754	214.798
8.759	217.361
8.764	217.671
8.769	215.626
8.774	217.577
8.779	218.427
8.784	221.100
8.789	223.376
8.794	221.529
8.799	219.904
8.804	219.400
8.809	219.112
8.814	217.449
8.819	216.787
8.824	216.361
8.829	215.716
8.834	214.703
8.839	216.323
8.844	219.246
8.849	218.672
8.854	219.472
8.859	219.786
8.864	217.864
8.869	215.454
8.874	218.066
8.879	215.435
8.884	218.020
8.889	220.317
8.894	218.629
8.899	217.861
8.904	220.225
8.909	219.675
8.914	219.958
8.919	221.627
8.924	222.975
8.929	221.470
8.934	218.797
8.939	217.301
8.944	216.295
8.949	218.427
8.954	219.063
8.959	217.392
8.964	218.364
8.969	220.062
8.974	220.571
8.979	219.478
8.984	221.203
8.989	219.533
8.994	216.802
8.999	215.785
9.004	218.484
9.009	216.280
9.014	219.149
9.019	221.627
9.024	220.979
9.029	219.023
9.034	220.263
9.039	221.188
9.044	219.210
9.049	222.331
9.054	219.831
9.059	219.189
9.064	222.016
9.069	223.942
9.074	223.811
9.079	224.941
9.084	226.001
9.089	223.429
9.094	222.915
9.099	224.105
9.104	224.472
9.109	221.724
9.114	219.079
9.119	217.635
9.124	217.695
9.129	219.627
9.134	219.833
9.139	222.740
9.144	219.797
9.149	216.959
9.154	219.088
9.159	221.405
9.164	221.699
9.169	222.220
9.174	220.354
9.179	220.798
9.184	221.203
9.189	223.732
9.194	226.270
9.199	226.691
9.204	229.380
9.209	231.542
9.214	233.767
9.219	234.598
9.224	231.602
9.229	232.952
9.234	233.098
9.239	231.334
9.244	233.236
9.249	231.715
9.254	232.038
9.259	232.787
9.264	233.823
9.269	233.413
9.274	236.222
9.279	238.685
9.284	236.851
9.289	234.311
9.294	234.389
9.299	237.090
9.304	234.117
9.309	235.824
9.314	238.716
9.319	239.037
9.324	241.081
9.329	243.215
9.334	240.435
9.339	240.468
9.344	239.192
9.349	241.993
9.354	242.909
9.359	240.643
9.364	238.080
9.369	241.086
9.374	239.699
9.379	242.486
9.384	241.527
9.389	243.516
9.394	241.494
9.399	242.606
9.404	239.949
9.409	242.895
9.414	241.466
9.419	238.789
9.424	237.491
9.429	239.175
9.434	242.067
9.439	244.057
9.444	243.833
9.449	245.702
9.454	245.530
9.459	248.280
9.464	247.516
9.469	246.946
9.474	246.553
9.479	248.271
9.484	248.794
9.489	247.287
9.494	249.581
9.499	247.348
9.504	244.293
9.509	242.710
9.514	241.947
9.519	240.165
9.524	238.093
9.529	237.726
9.534	236.847
9.539	236.090
9.544	233.378
9.549	235.297
9.554	233.964
9.559	234.710
9.564	233.934
9.569	235.480
9.574	238.036
9.579	236.204
9.584	239.333
9.589	238.773
9.594	239.673
9.599	240.510
9.604	237.704
9.609	235.595
9.614	233.844
9.619	234.682
9.624	237.306
9.629	238.191
9.634	239.905
9.639	238.224
9.644	239.198
9.649	236.681
9.654	235.938
9.659	237.962
9.664	239.350
9.669	237.313
9.674	239.958
9.679	237.054
9.684	237.878
9.689	235.639
9.694	234.424
9.699	236.896
9.704	235.728
9.709	236.044
9.714	238.906
9.719	237.290
9.724	237.697
9.729	235.212
9.734	236.024
9.739	237.185
9.744	237.166
9.749	234.266
9.754	233.998
9.759	233.803
9.764	234.444
9.769	236.770
9.774	233.894
9.779	232.850
9.784	233.840
9.789	231.669
9.794	234.308
9.799	232.842
9.804	233.977
9.809	231.881
9.814	234.926
9.819	237.939
9.824	235.948
9.829	232.824
9.834	230.169
9.839	229.148
9.844	231.689
9.849	228.897
9.854	227.747
9.859	227.078
9.864	227.930
9.869	227.894
9.874	225.126
9.879	226.037
9.884	223.300
9.889	220.663
9.894	223.209
9.899	223.990
9.904	221.083
9.909	219.962
9.914	218.030
9.919	220.650
9.924	220.656
9.929	219.021
9.934	217.812
9.939	214.951
9.944	217.786
9.949	217.578
9.954	215.393
9.959	217.245
9.964	216.080
9.969	216.301
9.974	215.871
9.979	218.403
9.984	219.339
9.989	219.666
9.994	218.448
[truncated: 1 more rows]
