# Supplementary material for: Chemometric Analysis of a Ternary Mixture of Caffeine, Quinic Acid, and Nicotinic Acid by Terahertz Spectroscopy
Source: ACS Omega. 2022 Sep 27;7(40):35783–91. doi: 10.1021/acsomega.2c03808 (PMC9558605; doi:10.1021/acsomega.2c03808)
Supplement: Supplementary file 2 — ao2c03808_si_002.zip [file ao2c03808_si_002.zip › data_and_codes/extended_data/id0-48_run001/fdp-5-3.csv]

0.000	-0.000
0.005	0.536
0.010	0.401
0.015	-0.510
0.020	-0.133
0.025	0.921
0.030	0.584
0.035	-0.284
0.040	0.186
0.045	0.976
0.050	3.282
0.055	2.231
0.060	1.273
0.065	3.876
0.070	4.009
0.075	5.875
0.080	5.015
0.085	8.027
0.090	8.405
0.095	9.464
0.100	10.381
0.105	11.461
0.110	10.775
0.115	10.918
0.120	11.551
0.125	12.297
0.130	13.524
0.135	13.817
0.140	13.335
0.145	13.301
0.150	13.281
0.155	13.322
0.160	13.311
0.165	13.596
0.170	13.974
0.175	14.274
0.180	14.360
0.185	14.636
0.190	14.962
0.195	15.013
0.200	15.197
0.205	15.451
0.210	15.556
0.215	15.741
0.220	15.952
0.225	16.376
0.230	16.468
0.235	16.421
0.240	16.581
0.245	16.920
0.250	16.976
0.255	17.241
0.260	17.468
0.265	17.701
0.270	17.958
0.275	17.898
0.280	18.090
0.285	18.325
0.290	18.489
0.295	18.626
0.300	19.003
0.305	19.052
0.310	19.120
0.315	19.293
0.320	19.526
0.325	19.773
0.330	19.886
0.335	20.022
0.340	20.204
0.345	20.447
0.350	20.517
0.355	20.746
0.360	20.926
0.365	21.088
0.370	21.193
0.375	21.361
0.380	21.507
0.385	21.713
0.390	21.908
0.395	22.089
0.400	22.290
0.405	22.406
0.410	22.541
0.415	22.705
0.420	22.940
0.425	23.066
0.430	23.247
0.435	23.472
0.440	23.615
0.445	23.664
0.450	23.855
0.455	24.076
0.460	24.211
0.465	24.378
0.470	24.494
0.475	24.702
0.480	24.892
0.485	25.027
0.490	25.174
0.495	25.401
0.500	25.566
0.505	25.689
0.510	25.875
0.515	26.115
0.520	26.315
0.525	26.436
0.530	26.633
0.535	26.846
0.540	27.097
0.545	27.337
0.550	27.708
0.555	26.942
0.560	27.060
0.565	27.342
0.570	27.616
0.575	27.834
0.580	28.006
0.585	28.163
0.590	28.383
0.595	28.581
0.600	28.759
0.605	28.933
0.610	29.100
0.615	29.298
0.620	29.423
0.625	29.587
0.630	29.791
0.635	29.995
0.640	30.120
0.645	30.298
0.650	30.503
0.655	30.644
0.660	30.820
0.665	30.982
0.670	31.147
0.675	31.309
0.680	31.464
0.685	31.612
0.690	31.810
0.695	31.939
0.700	32.102
0.705	32.309
0.710	32.458
0.715	32.621
0.720	32.815
0.725	32.996
0.730	33.186
0.735	33.374
0.740	33.604
0.745	33.949
0.750	33.510
0.755	33.569
0.760	33.871
0.765	34.079
0.770	34.255
0.775	34.451
0.780	34.640
0.785	34.815
0.790	34.957
0.795	35.112
0.800	35.322
0.805	35.457
0.810	35.594
0.815	35.780
0.820	35.946
0.825	36.086
0.830	36.247
0.835	36.402
0.840	36.587
0.845	36.761
0.850	36.880
0.855	37.063
0.860	37.265
0.865	37.400
0.870	37.574
0.875	37.756
0.880	37.928
0.885	38.082
0.890	38.248
0.895	38.426
0.900	38.606
0.905	38.730
0.910	38.917
0.915	39.082
0.920	39.217
0.925	39.366
0.930	39.559
0.935	39.736
0.940	39.876
0.945	40.033
0.950	40.210
0.955	40.414
0.960	40.560
0.965	40.766
0.970	40.959
0.975	41.153
0.980	41.412
0.985	41.371
0.990	41.309
0.995	41.549
1.000	41.744
1.005	41.952
1.010	42.186
1.015	42.323
1.020	42.499
1.025	42.728
1.030	42.889
1.035	43.038
1.040	43.239
1.045	43.425
1.050	43.607
1.055	43.810
1.060	44.017
1.065	44.265
1.070	44.499
1.075	44.771
1.080	45.143
1.085	45.640
1.090	46.436
1.095	46.558
1.100	43.694
1.105	44.625
1.110	45.001
1.115	44.581
1.120	45.040
1.125	45.444
1.130	45.789
1.135	46.134
1.140	46.490
1.145	46.952
1.150	47.307
1.155	47.850
1.160	47.470
1.165	44.732
1.170	45.635
1.175	46.218
1.180	46.652
1.185	46.973
1.190	47.310
1.195	47.675
1.200	48.083
1.205	48.167
1.210	47.505
1.215	47.936
1.220	48.384
1.225	48.736
1.230	48.010
1.235	48.373
1.240	48.651
1.245	48.898
1.250	49.197
1.255	49.341
1.260	49.543
1.265	49.789
1.270	49.959
1.275	50.103
1.280	50.296
1.285	50.472
1.290	50.668
1.295	50.825
1.300	50.968
1.305	51.218
1.310	51.401
1.315	51.583
1.320	51.707
1.325	51.871
1.330	52.037
1.335	52.227
1.340	52.442
1.345	52.647
1.350	52.811
1.355	52.965
1.360	53.218
1.365	53.394
1.370	53.560
1.375	53.783
1.380	54.021
1.385	54.202
1.390	54.475
1.395	54.796
1.400	55.249
1.405	55.953
1.410	57.584
1.415	59.817
1.420	60.428
1.425	60.837
1.430	61.173
1.435	61.459
1.440	61.651
1.445	61.873
1.450	62.094
1.455	62.306
1.460	62.509
1.465	62.685
1.470	62.902
1.475	63.095
1.480	63.247
1.485	63.441
1.490	63.644
1.495	63.802
1.500	63.966
1.505	64.170
1.510	64.341
1.515	64.519
1.520	64.699
1.525	64.886
1.530	65.106
1.535	65.276
1.540	65.456
1.545	65.665
1.550	65.844
1.555	66.029
1.560	66.263
1.565	66.480
1.570	66.678
1.575	66.910
1.580	67.156
1.585	67.429
1.590	67.731
1.595	68.196
1.600	68.495
1.605	67.272
1.610	67.727
1.615	68.154
1.620	68.536
1.625	68.856
1.630	69.219
1.635	69.618
1.640	70.096
1.645	70.666
1.650	71.532
1.655	72.691
1.660	73.278
1.665	73.578
1.670	74.044
1.675	72.014
1.680	73.566
1.685	74.581
1.690	75.388
1.695	76.096
1.700	76.858
1.705	77.948
1.710	79.399
1.715	81.137
1.720	84.002
1.725	86.677
1.730	87.696
1.735	88.348
1.740	88.864
1.745	89.299
1.750	89.687
1.755	90.106
1.760	90.399
1.765	90.103
1.770	90.447
1.775	90.791
1.780	91.133
1.785	91.510
1.790	92.077
1.795	92.073
1.800	90.826
1.805	91.317
1.810	91.722
1.815	92.027
1.820	92.295
1.825	92.567
1.830	92.808
1.835	93.045
1.840	93.310
1.845	93.588
1.850	93.896
1.855	94.287
1.860	94.989
1.865	95.203
1.870	98.332
1.875	99.360
1.880	99.979
1.885	100.382
1.890	100.736
1.895	101.056
1.900	101.381
1.905	101.730
1.910	102.201
1.915	102.749
1.920	100.839
1.925	100.980
1.930	101.516
1.935	101.925
1.940	102.229
1.945	102.480
1.950	102.722
1.955	102.942
1.960	103.147
1.965	103.359
1.970	103.558
1.975	103.761
1.980	103.961
1.985	104.156
1.990	104.368
1.995	104.571
2.000	104.768
2.005	104.992
2.010	105.248
2.015	105.415
2.020	105.537
2.025	105.819
2.030	106.139
2.035	106.667
2.040	106.657
2.045	105.590
2.050	106.056
2.055	106.431
2.060	106.754
2.065	107.087
2.070	107.587
2.075	107.045
2.080	106.981
2.085	107.342
2.090	107.641
2.095	107.914
2.100	108.159
2.105	108.396
2.110	108.635
2.115	108.893
2.120	109.151
2.125	109.405
2.130	109.683
2.135	109.985
2.140	110.325
2.145	110.705
2.150	111.198
2.155	112.052
2.160	113.047
2.165	112.189
2.170	114.880
2.175	116.034
2.180	116.884
2.185	117.707
2.190	118.851
2.195	118.805
2.200	121.534
2.205	122.969
2.210	124.020
2.215	125.215
2.220	125.070
2.225	127.833
2.230	129.351
2.235	130.202
2.240	130.892
2.245	131.400
2.250	132.007
2.255	132.973
2.260	133.843
2.265	131.679
2.270	129.057
2.275	130.343
2.280	131.099
2.285	131.653
2.290	132.085
2.295	132.451
2.300	132.777
2.305	133.092
2.310	133.389
2.315	133.772
2.320	133.868
2.325	134.148
2.330	134.496
2.335	134.881
2.340	135.536
2.345	135.420
2.350	134.451
2.355	135.093
2.360	135.841
2.365	136.446
2.370	135.082
2.375	135.797
2.380	136.627
2.385	137.812
2.390	139.658
2.395	137.966
2.400	140.349
2.405	141.264
2.410	141.898
2.415	142.393
2.420	142.782
2.425	143.291
2.430	143.378
2.435	143.683
2.440	144.109
2.445	144.585
2.450	144.967
2.455	145.943
2.460	146.743
2.465	145.017
2.470	142.087
2.475	143.236
2.480	143.925
2.485	144.431
2.490	144.823
2.495	145.166
2.500	145.469
2.505	145.749
2.510	146.013
2.515	146.249
2.520	146.489
2.525	146.739
2.530	146.992
2.535	147.226
2.540	147.473
2.545	147.743
2.550	147.960
2.555	148.226
2.560	148.494
2.565	148.879
2.570	148.944
2.575	149.186
2.580	149.510
2.585	149.849
2.590	150.205
2.595	150.590
2.600	150.998
2.605	151.478
2.610	152.055
2.615	152.757
2.620	153.694
2.625	155.074
2.630	155.870
2.635	155.501
2.640	155.505
2.645	156.676
2.650	155.593
2.655	157.974
2.660	160.228
2.665	160.874
2.670	160.986
2.675	161.909
2.680	162.919
2.685	163.738
2.690	162.225
2.695	162.865
2.700	163.465
2.705	163.970
2.710	164.429
2.715	164.804
2.720	165.202
2.725	165.598
2.730	166.000
2.735	166.437
2.740	166.918
2.745	167.379
2.750	167.979
2.755	168.788
2.760	170.067
2.765	171.488
2.770	172.704
2.775	172.743
2.780	169.785
2.785	166.934
2.790	168.867
2.795	170.234
2.800	171.199
2.805	171.947
2.810	172.544
2.815	173.028
2.820	173.468
2.825	173.877
2.830	174.224
2.835	174.593
2.840	174.965
2.845	175.292
2.850	175.623
2.855	175.994
2.860	176.360
2.865	176.782
2.870	177.332
2.875	178.366
2.880	179.044
2.885	177.488
2.890	174.533
2.895	175.798
2.900	176.537
2.905	177.145
2.910	177.629
2.915	178.043
2.920	178.472
2.925	178.885
2.930	179.332
2.935	179.773
2.940	180.254
2.945	180.753
2.950	181.479
2.955	182.454
2.960	183.847
2.965	184.799
2.970	185.174
2.975	185.996
2.980	183.170
2.985	185.238
2.990	186.819
2.995	188.398
3.000	190.284
3.005	192.006
3.010	192.924
3.015	193.385
3.020	194.246
3.025	191.906
3.030	194.275
3.035	196.189
3.040	198.002
3.045	199.060
3.050	202.028
3.055	203.413
3.060	204.332
3.065	204.987
3.070	205.552
3.075	206.081
3.080	206.540
3.085	206.946
3.090	207.395
3.095	207.735
3.100	208.106
3.105	208.578
3.110	209.065
3.115	209.632
3.120	210.470
3.125	211.497
3.130	212.177
3.135	212.053
3.140	209.802
3.145	212.479
3.150	214.262
3.155	215.698
3.160	217.282
3.165	218.001
3.170	215.287
3.175	212.446
3.180	214.600
3.185	214.266
3.190	214.684
3.195	215.443
3.200	216.095
3.205	216.660
3.210	217.504
3.215	217.053
3.220	217.471
3.225	218.342
3.230	218.861
3.235	221.082
3.240	223.235
3.245	223.953
3.250	224.420
3.255	224.790
3.260	225.145
3.265	225.454
3.270	225.865
3.275	226.098
3.280	226.339
3.285	226.630
3.290	226.889
3.295	227.183
3.300	227.409
3.305	227.735
3.310	228.220
3.315	228.603
3.320	229.213
3.325	230.209
3.330	230.587
3.335	227.566
3.340	230.397
3.345	232.052
3.350	233.169
3.355	233.701
3.360	234.209
3.365	234.624
3.370	235.024
3.375	235.250
3.380	235.500
3.385	235.917
3.390	236.126
3.395	236.364
3.400	236.570
3.405	236.767
3.410	237.044
3.415	237.226
3.420	237.455
3.425	237.666
3.430	237.884
3.435	238.120
3.440	238.316
3.445	238.535
3.450	238.736
3.455	239.002
3.460	239.289
3.465	239.654
3.470	239.772
3.475	240.006
3.480	240.238
3.485	240.572
3.490	240.785
3.495	241.588
3.500	241.230
3.505	241.131
3.510	241.446
3.515	241.540
3.520	241.810
3.525	242.106
3.530	242.832
3.535	243.422
3.540	244.298
3.545	247.409
3.550	248.544
3.555	249.011
3.560	249.419
3.565	250.009
3.570	250.366
3.575	250.880
3.580	251.381
3.585	251.956
3.590	252.957
3.595	253.954
3.600	255.126
3.605	252.851
3.610	255.728
3.615	258.495
3.620	256.482
3.625	257.634
3.630	258.724
3.635	259.664
3.640	261.639
3.645	263.942
3.650	264.167
3.655	265.865
3.660	263.618
3.665	260.928
3.670	263.702
3.675	265.900
3.680	267.513
3.685	267.939
3.690	269.306
3.695	268.730
3.700	269.514
3.705	269.877
3.710	270.618
3.715	271.166
3.720	271.657
3.725	272.136
3.730	272.161
3.735	272.442
3.740	272.944
3.745	273.241
3.750	273.769
3.755	274.067
3.760	274.759
3.765	275.123
3.770	275.694
3.775	276.124
3.780	276.861
3.785	277.725
3.790	278.756
3.795	280.052
3.800	280.003
3.805	279.796
3.810	279.203
3.815	277.300
3.820	278.758
3.825	281.842
3.830	283.954
3.835	284.945
3.840	285.783
3.845	286.698
3.850	287.476
3.855	288.168
3.860	288.280
3.865	287.811
3.870	288.583
3.875	289.270
3.880	289.649
3.885	289.943
3.890	290.301
3.895	290.740
3.900	291.064
3.905	291.439
3.910	291.807
3.915	292.029
3.920	292.551
3.925	293.511
3.930	292.790
3.935	293.450
3.940	293.868
3.945	295.030
3.950	295.834
3.955	296.196
3.960	299.058
3.965	301.571
3.970	298.449
3.975	300.824
3.980	303.028
3.985	303.217
3.990	305.842
3.995	308.674
4.000	311.161
4.005	311.697
4.010	310.809
4.015	311.064
4.020	311.967
4.025	312.538
4.030	313.259
4.035	313.399
4.040	313.717
4.045	313.653
4.050	314.282
4.055	314.481
4.060	314.829
4.065	315.007
4.070	315.061
4.075	315.591
4.080	315.584
4.085	316.078
4.090	316.536
4.095	316.855
4.100	317.019
4.105	317.501
4.110	317.975
4.115	318.129
4.120	318.975
4.125	318.559
4.130	319.247
4.135	319.862
4.140	320.455
4.145	320.731
4.150	321.852
4.155	323.223
4.160	325.194
4.165	324.907
4.170	322.602
4.175	322.387
4.180	320.900
4.185	320.990
4.190	319.090
4.195	317.822
4.200	320.238
4.205	322.519
4.210	324.378
4.215	325.832
4.220	324.134
4.225	320.999
4.230	322.363
4.235	323.635
4.240	325.778
4.245	327.101
4.250	324.394
4.255	325.395
4.260	326.221
4.265	326.848
4.270	327.149
4.275	327.629
4.280	327.708
4.285	328.144
4.290	328.348
4.295	328.932
4.300	329.033
4.305	329.283
4.310	329.855
4.315	330.305
4.320	330.524
4.325	330.888
4.330	330.901
4.335	331.420
4.340	331.945
4.345	331.528
4.350	331.977
4.355	332.458
4.360	332.231
4.365	332.541
4.370	333.311
4.375	333.058
4.380	333.704
4.385	333.812
4.390	334.521
4.395	334.709
4.400	335.296
4.405	334.946
4.410	335.400
4.415	335.630
4.420	336.422
4.425	336.985
4.430	337.043
4.435	338.139
4.440	337.909
4.445	338.879
4.450	339.372
4.455	341.670
4.460	341.568
4.465	343.780
4.470	343.697
4.475	343.158
4.480	340.107
4.485	342.832
4.490	345.770
4.495	348.313
4.500	351.363
4.505	350.075
4.510	347.748
4.515	348.413
4.520	346.757
4.525	345.031
4.530	343.378
4.535	345.809
4.540	348.899
4.545	348.143
4.550	348.734
4.555	351.227
4.560	353.096
4.565	352.827
4.570	355.248
4.575	357.052
4.580	356.489
4.585	357.650
4.590	360.175
4.595	359.996
4.600	362.373
4.605	362.632
4.610	359.937
4.615	357.232
4.620	354.161
4.625	355.358
4.630	356.593
4.635	355.793
4.640	357.728
4.645	358.285
4.650	358.755
4.655	359.332
4.660	359.250
4.665	359.869
4.670	360.948
4.675	360.500
4.680	362.264
4.685	362.395
4.690	363.484
4.695	362.765
4.700	361.640
4.705	361.885
4.710	363.149
4.715	364.379
4.720	366.278
4.725	364.233
4.730	365.245
4.735	363.485
4.740	362.238
4.745	365.183
4.750	362.992
4.755	365.214
4.760	366.016
4.765	368.127
4.770	369.945
4.775	368.777
4.780	369.120
4.785	368.894
4.790	369.290
4.795	370.099
4.800	370.267
4.805	371.087
4.810	369.623
4.815	371.667
4.820	371.819
4.825	370.159
4.830	371.922
4.835	371.908
4.840	372.542
4.845	372.639
4.850	374.136
4.855	374.279
4.860	373.802
4.865	374.452
4.870	373.816
4.875	375.850
4.880	375.977
4.885	372.894
4.890	370.824
4.895	371.370
4.900	369.211
4.905	370.718
4.910	370.030
4.915	369.949
4.920	369.669
4.925	371.058
4.930	370.295
4.935	371.803
4.940	371.752
4.945	371.782
4.950	370.740
4.955	371.408
4.960	372.540
4.965	371.672
4.970	373.186
4.975	373.363
4.980	374.233
4.985	374.296
4.990	371.781
4.995	374.442
5.000	372.633
5.005	375.737
5.010	378.352
5.015	379.821
5.020	380.356
5.025	380.054
5.030	381.275
5.035	382.548
5.040	382.060
5.045	382.608
5.050	382.494
5.055	383.268
5.060	383.698
5.065	384.082
5.070	384.306
5.075	386.288
5.080	385.196
5.085	386.438
5.090	386.666
5.095	385.148
5.100	382.914
5.105	384.328
5.110	386.644
5.115	389.579
5.120	390.812
5.125	393.107
5.130	393.669
5.135	391.524
5.140	392.660
5.145	392.873
5.150	395.151
5.155	395.623
5.160	395.993
5.165	396.503
5.170	397.735
5.175	399.057
5.180	398.082
5.185	399.406
5.190	399.863
5.195	401.431
5.200	401.218
5.205	402.393
5.210	400.707
5.215	400.661
5.220	399.383
5.225	399.058
5.230	401.114
5.235	400.526
5.240	400.716
5.245	400.383
5.250	401.790
5.255	402.660
5.260	403.459
5.265	403.876
5.270	405.452
5.275	407.297
5.280	405.213
5.285	402.606
5.290	402.467
5.295	405.381
5.300	408.153
5.305	409.287
5.310	409.989
5.315	410.811
5.320	409.297
5.325	406.603
5.330	408.748
5.335	406.851
5.340	406.268
5.345	406.173
5.350	403.139
5.355	404.585
5.360	401.969
5.365	403.403
5.370	406.083
5.375	406.400
5.380	405.315
5.385	406.313
5.390	407.473
5.395	407.871
5.400	407.892
5.405	408.089
5.410	409.188
5.415	408.787
5.420	409.326
5.425	410.758
5.430	411.309
5.435	411.867
5.440	411.474
5.445	410.200
5.450	411.461
5.455	408.661
5.460	409.872
5.465	408.675
5.470	409.960
5.475	411.173
5.480	411.155
5.485	412.183
5.490	411.987
5.495	412.232
5.500	411.997
5.505	413.321
5.510	412.968
5.515	413.117
5.520	414.150
5.525	414.180
5.530	414.028
5.535	414.549
5.540	414.782
5.545	414.894
5.550	415.690
5.555	416.825
5.560	415.979
5.565	415.919
5.570	416.047
5.575	416.709
5.580	415.488
5.585	416.601
5.590	417.779
5.595	417.831
5.600	418.570
5.605	417.854
5.610	419.460
5.615	419.285
5.620	421.231
5.625	421.883
5.630	420.365
5.635	421.881
5.640	419.143
5.645	417.804
5.650	418.745
5.655	416.963
5.660	418.109
5.665	418.203
5.670	418.682
5.675	418.487
5.680	419.436
5.685	418.265
5.690	417.093
5.695	414.584
5.700	414.149
5.705	413.185
5.710	413.399
5.715	415.914
5.720	417.890
5.725	418.589
5.730	420.189
5.735	421.190
5.740	419.170
5.745	421.386
5.750	421.051
5.755	419.898
5.760	420.286
5.765	417.439
5.770	414.818
5.775	413.249
5.780	411.242
5.785	410.236
5.790	408.150
5.795	408.213
5.800	408.879
5.805	409.299
5.810	408.564
5.815	411.426
5.820	410.062
5.825	411.087
5.830	411.520
5.835	410.484
5.840	411.219
5.845	414.151
5.850	415.422
5.855	416.886
5.860	415.880
5.865	415.310
5.870	418.282
5.875	415.299
5.880	413.674
5.885	411.492
5.890	410.848
5.895	413.602
5.900	413.227
5.905	414.965
5.910	413.288
5.915	410.265
5.920	410.299
5.925	410.315
5.930	410.758
5.935	412.497
5.940	414.686
5.945	411.629
5.950	409.593
5.955	410.614
5.960	413.695
5.965	411.676
5.970	411.614
5.975	413.632
5.980	412.809
5.985	413.086
5.990	413.426
5.995	414.373
6.000	413.957
6.005	413.288
6.010	416.328
6.015	417.777
6.020	420.885
6.025	423.963
6.030	422.778
6.035	420.879
6.040	421.131
6.045	420.592
6.050	419.910
6.055	420.497
6.060	419.319
6.065	417.188
6.070	415.119
6.075	412.354
6.080	411.400
6.085	410.624
6.090	412.188
6.095	412.120
6.100	411.108
6.105	409.595
6.110	411.421
6.115	413.626
6.120	411.868
6.125	409.181
6.130	412.231
6.135	413.595
6.140	413.495
6.145	413.441
6.150	415.940
6.155	418.850
6.160	418.945
6.165	421.583
6.170	420.482
6.175	423.123
6.180	422.550
6.185	423.106
6.190	424.916
6.195	427.447
6.200	428.275
6.205	430.383
6.210	427.798
6.215	429.467
6.220	426.868
6.225	426.317
6.230	427.162
6.235	424.992
6.240	423.637
6.245	421.678
6.250	423.670
6.255	422.274
6.260	420.229
6.265	423.203
6.270	425.638
6.275	428.716
6.280	431.834
6.285	434.861
6.290	435.449
6.295	438.444
6.300	439.566
6.305	436.807
6.310	437.684
6.315	438.950
6.320	436.278
6.325	435.844
6.330	437.244
6.335	436.643
6.340	437.804
6.345	435.552
6.350	436.151
6.355	435.019
6.360	432.113
6.365	433.311
6.370	436.048
6.375	435.047
6.380	438.153
6.385	436.803
6.390	438.595
6.395	440.871
6.400	439.903
6.405	439.479
6.410	440.928
6.415	437.982
6.420	438.717
6.425	437.464
6.430	435.842
6.435	435.293
6.440	436.994
6.445	437.381
6.450	434.675
6.455	432.066
6.460	432.980
6.465	436.033
6.470	439.081
6.475	440.347
6.480	438.259
6.485	438.078
6.490	436.288
6.495	435.144
6.500	434.383
6.505	433.306
6.510	433.379
6.515	432.135
6.520	433.385
6.525	433.826
6.530	435.917
6.535	434.701
6.540	434.167
6.545	433.543
6.550	432.098
6.555	430.230
6.560	432.401
6.565	432.869
6.570	434.150
6.575	436.901
6.580	434.763
6.585	432.026
6.590	430.008
6.595	431.400
6.600	432.406
6.605	432.543
6.610	430.766
6.615	428.003
6.620	427.064
6.625	429.662
6.630	427.438
6.635	425.423
6.640	428.422
6.645	428.573
6.650	428.058
6.655	427.489
6.660	428.595
6.665	428.473
6.670	428.129
6.675	426.433
6.680	429.082
6.685	428.350
6.690	430.445
6.695	430.062
6.700	431.433
6.705	430.976
6.710	432.879
6.715	430.949
6.720	430.308
6.725	430.304
6.730	428.041
6.735	429.784
6.740	426.806
6.745	429.239
6.750	431.785
6.755	433.402
6.760	435.337
6.765	433.639
6.770	433.845
6.775	431.909
6.780	434.226
6.785	435.439
6.790	437.010
6.795	437.303
6.800	436.234
6.805	437.848
6.810	440.153
6.815	438.214
6.820	439.215
6.825	437.377
6.830	434.351
6.835	436.472
6.840	437.295
6.845	438.083
6.850	437.117
6.855	439.470
6.860	442.149
6.865	443.050
6.870	443.376
6.875	440.989
6.880	441.313
6.885	442.870
6.890	441.548
6.895	440.456
6.900	439.046
6.905	440.157
6.910	438.070
6.915	438.583
6.920	437.924
6.925	436.030
6.930	434.291
6.935	431.730
6.940	433.513
6.945	431.527
6.950	431.775
6.955	431.510
6.960	430.080
6.965	429.857
6.970	432.640
6.975	432.273
6.980	430.827
6.985	431.397
6.990	431.470
6.995	432.193
7.000	432.986
7.005	431.655
7.010	434.678
7.015	437.441
7.020	435.245
7.025	436.271
7.030	434.910
7.035	437.142
7.040	435.738
7.045	437.779
7.050	434.668
7.055	434.623
7.060	433.934
7.065	435.178
7.070	432.673
7.075	433.378
7.080	432.441
7.085	431.314
7.090	433.559
7.095	435.779
7.100	437.520
7.105	437.487
7.110	434.823
7.115	434.820
7.120	431.917
7.125	433.767
7.130	433.121
7.135	434.059
7.140	435.327
7.145	435.040
7.150	436.865
7.155	439.252
7.160	440.247
7.165	441.483
7.170	439.882
7.175	439.376
7.180	436.970
7.185	438.668
7.190	440.879
7.195	443.198
7.200	445.696
7.205	444.486
7.210	444.203
7.215	443.180
7.220	445.312
7.225	443.883
7.230	441.985
7.235	438.981
7.240	440.733
7.245	441.734
7.250	440.852
7.255	439.669
7.260	440.091
7.265	438.086
7.270	439.094
7.275	438.814
7.280	441.026
7.285	444.144
7.290	441.916
7.295	440.383
7.300	439.480
7.305	442.596
7.310	445.285
7.315	445.335
7.320	443.138
7.325	441.526
7.330	439.154
7.335	441.600
7.340	443.550
7.345	441.883
7.350	439.165
7.355	441.613
7.360	442.270
7.365	439.266
7.370	441.204
7.375	440.195
7.380	442.368
7.385	439.899
7.390	437.945
7.395	436.975
7.400	435.796
7.405	436.292
7.410	438.108
7.415	438.273
7.420	438.638
7.425	441.164
7.430	438.864
7.435	437.553
7.440	436.344
7.445	433.943
7.450	435.200
7.455	437.983
7.460	435.164
7.465	435.303
7.470	432.266
7.475	432.800
7.480	434.899
7.485	436.559
7.490	438.606
7.495	439.804
7.500	441.034
7.505	443.554
7.510	442.678
7.515	442.648
7.520	439.814
7.525	436.935
7.530	434.977
7.535	437.453
7.540	437.893
7.545	437.557
7.550	438.142
7.555	440.978
7.560	441.396
7.565	440.838
7.570	441.309
7.575	439.433
7.580	437.889
7.585	438.057
7.590	438.718
7.595	441.325
7.600	441.989
7.605	441.909
7.610	444.905
7.615	443.841
7.620	441.894
7.625	444.295
7.630	446.829
7.635	447.845
7.640	445.791
7.645	446.605
7.650	447.422
7.655	444.970
7.660	447.159
7.665	448.477
7.670	449.169
7.675	448.998
7.680	448.315
7.685	447.887
7.690	449.464
7.695	447.732
7.700	445.878
7.705	443.457
7.710	444.031
7.715	447.092
7.720	448.118
7.725	447.270
7.730	446.782
7.735	446.717
7.740	447.258
7.745	444.751
7.750	445.525
7.755	448.660
7.760	446.968
7.765	448.873
7.770	450.959
7.775	452.621
7.780	450.792
7.785	449.442
7.790	447.240
7.795	445.324
7.800	444.311
7.805	441.207
7.810	443.285
7.815	442.815
7.820	444.899
7.825	443.157
7.830	443.252
7.835	445.745
7.840	445.433
7.845	447.562
7.850	449.863
7.855	451.705
7.860	453.994
7.865	454.455
7.870	455.499
7.875	458.403
7.880	460.639
7.885	459.645
7.890	458.725
7.895	456.519
7.900	456.589
7.905	454.621
7.910	453.508
7.915	453.234
7.920	452.335
7.925	451.491
7.930	449.421
7.935	451.478
7.940	448.921
7.945	446.866
7.950	447.946
7.955	445.815
7.960	445.369
7.965	443.830
7.970	445.369
7.975	444.115
7.980	445.052
7.985	445.568
7.990	444.527
7.995	442.174
8.000	442.930
8.005	443.251
8.010	443.428
8.015	440.940
8.020	439.717
8.025	439.957
8.030	442.778
8.035	441.136
8.040	441.883
8.045	441.265
8.050	438.369
8.055	436.422
8.060	439.362
8.065	439.381
8.070	440.404
8.075	438.167
8.080	437.702
8.085	436.297
8.090	436.708
8.095	437.597
8.100	439.682
8.105	437.855
8.110	439.357
8.115	440.241
8.120	440.311
8.125	442.887
8.130	441.659
8.135	440.066
8.140	442.687
8.145	441.301
8.150	439.910
8.155	438.291
8.160	437.118
8.165	436.838
8.170	435.242
8.175	432.883
8.180	429.843
8.185	431.777
8.190	431.360
8.194	433.144
8.199	435.284
8.204	437.616
8.209	434.870
8.214	432.298
8.219	434.150
8.224	433.333
8.229	433.132
8.234	435.433
8.239	437.266
8.244	438.847
8.249	440.293
8.254	437.546
8.259	438.406
8.264	441.514
8.269	443.455
8.274	445.042
8.279	446.445
8.284	444.622
8.289	446.256
8.294	446.564
8.299	445.764
8.304	446.718
8.309	448.410
8.314	450.572
8.319	448.537
8.324	450.790
8.329	450.992
8.334	448.105
8.339	450.606
8.344	453.567
8.349	455.290
8.354	453.619
8.359	455.086
8.364	458.053
8.369	457.640
8.374	460.430
8.379	460.902
8.384	459.058
8.389	456.116
8.394	457.441
8.399	455.045
8.404	453.739
8.409	454.071
8.414	454.587
8.419	456.748
8.424	456.189
8.429	455.068
8.434	455.966
8.439	458.605
8.444	456.256
8.449	454.292
8.454	452.379
8.459	454.501
8.464	452.209
8.469	452.083
8.474	449.478
8.479	451.969
8.484	450.721
8.489	453.028
8.494	455.145
8.499	452.061
8.504	450.991
8.509	453.343
8.514	454.100
8.519	456.097
8.524	455.975
8.529	454.431
8.534	454.776
8.539	453.959
8.544	454.990
8.549	452.307
8.554	452.798
8.559	451.993
8.564	454.218
8.569	453.902
8.574	455.997
8.579	455.792
8.584	457.786
8.589	454.953
8.594	454.294
8.599	454.564
8.604	451.598
8.609	451.637
8.614	453.736
8.619	450.864
8.624	451.184
8.629	449.810
8.634	450.385
8.639	447.493
8.644	450.080
8.649	447.113
8.654	446.160
8.659	449.174
8.664	448.642
8.669	449.097
8.674	451.016
8.679	452.884
8.684	452.039
8.689	454.599
8.694	455.154
8.699	453.875
8.704	453.873
8.709	453.312
8.714	450.198
8.719	450.096
8.724	447.682
8.729	449.275
8.734	447.586
8.739	444.557
8.744	446.199
8.749	446.236
8.754	443.149
8.759	441.185
8.764	440.286
8.769	442.293
8.774	444.250
8.779	444.460
8.784	443.833
8.789	442.116
8.794	442.300
8.799	445.071
8.804	443.774
8.809	444.213
8.814	443.595
8.819	441.064
8.824	441.315
8.829	438.938
8.834	440.258
8.839	438.858
8.844	436.896
8.849	437.732
8.854	436.302
8.859	434.748
8.864	436.986
8.869	440.092
8.874	440.647
8.879	438.977
8.884	439.617
8.889	438.030
8.894	435.004
8.899	436.431
8.904	435.486
8.909	437.975
8.914	439.948
8.919	436.887
8.924	439.783
8.929	439.923
8.934	438.839
8.939	441.962
8.944	443.234
8.949	443.062
8.954	440.217
8.959	441.739
8.964	442.085
8.969	442.474
8.974	440.080
8.979	441.003
8.984	443.757
8.989	441.040
8.994	443.411
8.999	445.097
9.004	445.524
9.009	445.617
9.014	442.478
9.019	444.526
9.024	446.241
9.029	445.587
9.034	444.031
9.039	446.925
9.044	448.375
9.049	449.045
9.054	451.769
9.059	454.688
9.064	452.567
9.069	450.300
9.074	451.064
9.079	453.349
9.084	456.066
9.089	453.582
9.094	455.853
9.099	457.401
9.104	457.251
9.109	455.967
9.114	454.027
9.119	455.280
9.124	455.260
9.129	454.007
9.134	455.411
9.139	454.724
9.144	452.654
9.149	452.725
9.154	449.756
9.159	452.198
9.164	450.598
9.169	452.014
9.174	454.512
9.179	456.438
9.184	458.511
9.189	456.628
9.194	455.630
9.199	455.085
9.204	455.781
9.209	454.556
9.214	454.425
9.219	451.307
9.224	452.410
9.229	452.266
9.234	455.374
9.239	458.192
9.244	458.698
9.249	456.828
9.254	458.379
9.259	459.721
9.264	459.495
9.269	462.044
9.274	459.710
9.279	460.246
9.284	458.644
9.289	459.821
9.294	460.697
9.299	458.201
9.304	457.935
9.309	460.024
9.314	460.751
9.319	460.125
9.324	459.293
9.329	460.683
9.334	462.843
9.339	464.881
9.344	465.083
9.349	468.195
9.354	467.683
9.359	470.123
9.364	471.911
9.369	474.138
9.374	475.077
9.379	476.486
9.384	474.355
9.389	475.833
9.394	477.173
9.399	475.800
9.404	474.907
9.409	477.909
9.414	479.946
9.419	481.283
9.424	479.991
9.429	478.072
9.434	478.229
9.439	478.134
9.444	480.553
9.449	477.551
9.454	478.723
9.459	478.731
9.464	476.513
9.469	478.182
9.474	475.424
9.479	476.728
9.484	475.206
9.489	478.028
9.494	475.403
9.499	474.052
9.504	473.806
9.509	475.721
9.514	475.796
9.519	477.872
9.524	474.910
9.529	477.129
9.534	475.000
9.539	472.038
9.544	473.208
9.549	474.491
9.554	475.292
9.559	476.878
9.564	477.476
9.569	480.534
9.574	479.553
9.579	478.902
9.584	478.968
9.589	477.400
9.594	480.324
9.599	483.362
9.604	482.840
9.609	480.076
9.614	483.019
9.619	483.146
9.624	482.700
9.629	480.984
9.634	482.765
9.639	483.717
9.644	482.581
9.649	482.008
9.654	482.479
9.659	482.909
9.664	480.358
9.669	482.350
9.674	482.911
9.679	485.361
9.684	485.711
9.689	487.437
9.694	489.808
9.699	487.675
9.704	487.062
9.709	488.207
9.714	486.156
9.719	485.443
9.724	483.724
9.729	484.252
9.734	486.640
9.739	487.008
9.744	485.676
9.749	483.604
9.754	484.648
9.759	483.491
9.764	483.644
9.769	482.614
9.774	481.569
9.779	481.931
9.784	481.730
9.789	479.029
9.794	476.152
9.799	476.549
9.804	477.325
9.809	479.706
9.814	479.839
9.819	477.610
9.824	480.507
9.829	483.162
9.834	483.745
9.839	483.491
9.844	484.305
9.849	484.939
9.854	485.136
9.859	485.627
9.864	482.909
9.869	485.826
9.874	482.871
9.879	483.664
9.884	485.070
9.889	485.972
9.894	485.428
9.899	486.699
9.904	488.849
9.909	489.612
9.914	492.178
9.919	492.511
9.924	493.892
9.929	497.015
9.934	498.123
9.939	499.354
9.944	496.493
9.949	499.351
9.954	498.870
9.959	496.296
9.964	493.341
9.969	491.536
9.974	491.824
9.979	494.584
9.984	494.449
9.989	495.857
9.994	494.388
[truncated: 1 more rows]
