# Supplementary material for: Chemometric Analysis of a Ternary Mixture of Caffeine, Quinic Acid, and Nicotinic Acid by Terahertz Spectroscopy
Source: ACS Omega. 2022 Sep 27;7(40):35783–91. doi: 10.1021/acsomega.2c03808 (PMC9558605; doi:10.1021/acsomega.2c03808)
Supplement: Supplementary file 2 — ao2c03808_si_002.zip [file ao2c03808_si_002.zip › data_and_codes/extended_data/id0-48_run001/fdp-5-4.csv]

0.000	-0.000
0.005	0.450
0.010	0.250
0.015	-0.721
0.020	0.378
0.025	0.883
0.030	0.452
0.035	-0.444
0.040	0.012
0.045	0.979
0.050	3.338
0.055	2.211
0.060	1.968
0.065	3.877
0.070	4.032
0.075	4.954
0.080	4.947
0.085	5.137
0.090	2.068
0.095	2.378
0.100	3.675
0.105	5.406
0.110	4.785
0.115	4.983
0.120	5.834
0.125	6.681
0.130	7.748
0.135	8.199
0.140	7.846
0.145	8.161
0.150	8.338
0.155	8.541
0.160	8.557
0.165	8.779
0.170	9.096
0.175	9.445
0.180	9.454
0.185	9.614
0.190	10.009
0.195	10.133
0.200	10.391
0.205	10.650
0.210	10.852
0.215	11.175
0.220	11.452
0.225	11.943
0.230	12.104
0.235	12.125
0.240	12.284
0.245	12.665
0.250	12.740
0.255	13.002
0.260	13.250
0.265	13.530
0.270	13.857
0.275	13.843
0.280	14.074
0.285	14.368
0.290	14.597
0.295	14.788
0.300	15.199
0.305	15.276
0.310	15.368
0.315	15.585
0.320	15.862
0.325	16.145
0.330	16.286
0.335	16.462
0.340	16.708
0.345	17.020
0.350	17.144
0.355	17.424
0.360	17.658
0.365	17.889
0.370	18.046
0.375	18.251
0.380	18.442
0.385	18.690
0.390	18.922
0.395	19.142
0.400	19.384
0.405	19.533
0.410	19.696
0.415	19.894
0.420	20.172
0.425	20.337
0.430	20.558
0.435	20.826
0.440	21.020
0.445	21.121
0.450	21.360
0.455	21.635
0.460	21.823
0.465	22.044
0.470	22.212
0.475	22.473
0.480	22.711
0.485	22.893
0.490	23.083
0.495	23.354
0.500	23.559
0.505	23.719
0.510	23.941
0.515	24.220
0.520	24.459
0.525	24.612
0.530	24.848
0.535	25.104
0.540	25.396
0.545	25.683
0.550	26.109
0.555	25.332
0.560	25.492
0.565	25.829
0.570	26.157
0.575	26.428
0.580	26.654
0.585	26.862
0.590	27.137
0.595	27.385
0.600	27.609
0.605	27.828
0.610	28.039
0.615	28.277
0.620	28.437
0.625	28.637
0.630	28.875
0.635	29.118
0.640	29.273
0.645	29.486
0.650	29.727
0.655	29.903
0.660	30.117
0.665	30.321
0.670	30.534
0.675	30.739
0.680	30.944
0.685	31.139
0.690	31.391
0.695	31.569
0.700	31.780
0.705	32.038
0.710	32.238
0.715	32.447
0.720	32.684
0.725	32.910
0.730	33.139
0.735	33.369
0.740	33.638
0.745	34.028
0.750	33.593
0.755	33.674
0.760	34.012
0.765	34.260
0.770	34.475
0.775	34.708
0.780	34.939
0.785	35.156
0.790	35.344
0.795	35.542
0.800	35.801
0.805	35.988
0.810	36.177
0.815	36.410
0.820	36.627
0.825	36.816
0.830	37.024
0.835	37.224
0.840	37.450
0.845	37.667
0.850	37.825
0.855	38.044
0.860	38.283
0.865	38.456
0.870	38.663
0.875	38.880
0.880	39.089
0.885	39.283
0.890	39.487
0.895	39.707
0.900	39.934
0.905	40.106
0.910	40.342
0.915	40.555
0.920	40.747
0.925	40.948
0.930	41.196
0.935	41.425
0.940	41.616
0.945	41.822
0.950	42.045
0.955	42.295
0.960	42.483
0.965	42.732
0.970	42.963
0.975	43.200
0.980	43.503
0.985	43.484
0.990	43.440
0.995	43.723
1.000	43.962
1.005	44.214
1.010	44.493
1.015	44.681
1.020	44.909
1.025	45.188
1.030	45.405
1.035	45.609
1.040	45.866
1.045	46.110
1.050	46.348
1.055	46.607
1.060	46.868
1.065	47.167
1.070	47.453
1.075	47.777
1.080	48.204
1.085	48.764
1.090	49.625
1.095	49.805
1.100	46.765
1.105	47.798
1.110	48.227
1.115	47.792
1.120	48.311
1.125	48.776
1.130	49.178
1.135	49.581
1.140	50.001
1.145	50.536
1.150	50.953
1.155	51.576
1.160	51.276
1.165	48.304
1.170	49.328
1.175	49.984
1.180	50.483
1.185	50.862
1.190	51.250
1.195	51.667
1.200	52.137
1.205	52.260
1.210	51.570
1.215	52.056
1.220	52.560
1.225	52.959
1.230	52.209
1.235	52.618
1.240	52.946
1.245	53.239
1.250	53.584
1.255	53.775
1.260	54.023
1.265	54.319
1.270	54.541
1.275	54.735
1.280	54.977
1.285	55.205
1.290	55.450
1.295	55.650
1.300	55.836
1.305	56.126
1.310	56.349
1.315	56.575
1.320	56.732
1.325	56.933
1.330	57.134
1.335	57.360
1.340	57.611
1.345	57.855
1.350	58.059
1.355	58.250
1.360	58.544
1.365	58.764
1.370	58.975
1.375	59.247
1.380	59.536
1.385	59.769
1.390	60.100
1.395	60.480
1.400	61.003
1.405	61.772
1.410	62.815
1.415	65.564
1.420	66.246
1.425	66.709
1.430	67.093
1.435	67.424
1.440	67.655
1.445	67.917
1.450	68.175
1.455	68.424
1.460	68.665
1.465	68.881
1.470	69.137
1.475	69.374
1.480	69.566
1.485	69.808
1.490	70.055
1.495	70.261
1.500	70.478
1.505	70.732
1.510	70.955
1.515	71.181
1.520	71.415
1.525	71.652
1.530	71.921
1.535	72.137
1.540	72.356
1.545	72.607
1.550	72.826
1.555	73.054
1.560	73.326
1.565	73.581
1.570	73.821
1.575	74.093
1.580	74.384
1.585	74.706
1.590	75.061
1.595	75.593
1.600	75.951
1.605	74.688
1.610	75.210
1.615	75.702
1.620	76.149
1.625	76.528
1.630	76.957
1.635	77.419
1.640	77.961
1.645	78.606
1.650	79.560
1.655	80.735
1.660	81.210
1.665	81.509
1.670	81.917
1.675	79.744
1.680	81.492
1.685	82.605
1.690	83.497
1.695	84.285
1.700	85.135
1.705	86.342
1.710	87.839
1.715	89.324
1.720	92.205
1.725	94.940
1.730	96.070
1.735	96.808
1.740	97.401
1.745	97.907
1.750	98.363
1.755	98.855
1.760	99.196
1.765	98.928
1.770	99.330
1.775	99.730
1.780	100.127
1.785	100.572
1.790	101.197
1.795	101.259
1.800	99.941
1.805	100.495
1.810	100.949
1.815	101.308
1.820	101.631
1.825	101.963
1.830	102.254
1.835	102.552
1.840	102.878
1.845	103.220
1.850	103.592
1.855	104.054
1.860	104.841
1.865	105.092
1.870	108.027
1.875	109.218
1.880	109.909
1.885	110.370
1.890	110.787
1.895	111.163
1.900	111.535
1.905	111.940
1.910	112.480
1.915	113.088
1.920	110.883
1.925	111.261
1.930	111.876
1.935	112.346
1.940	112.710
1.945	113.017
1.950	113.312
1.955	113.592
1.960	113.848
1.965	114.113
1.970	114.370
1.975	114.622
1.980	114.882
1.985	115.126
1.990	115.391
1.995	115.643
2.000	115.891
2.005	116.157
2.010	116.461
2.015	116.668
2.020	116.829
2.025	117.156
2.030	117.524
2.035	118.124
2.040	118.222
2.045	117.049
2.050	117.578
2.055	118.016
2.060	118.396
2.065	118.789
2.070	119.359
2.075	118.845
2.080	118.808
2.085	119.225
2.090	119.579
2.095	119.913
2.100	120.214
2.105	120.501
2.110	120.783
2.115	121.093
2.120	121.398
2.125	121.701
2.130	122.026
2.135	122.380
2.140	122.770
2.145	123.210
2.150	123.759
2.155	124.690
2.160	125.693
2.165	125.095
2.170	127.371
2.175	128.651
2.180	129.591
2.185	130.511
2.190	131.737
2.195	131.676
2.200	134.318
2.205	135.830
2.210	136.985
2.215	138.284
2.220	138.144
2.225	140.772
2.230	142.351
2.235	143.298
2.240	144.041
2.245	144.613
2.250	145.302
2.255	146.376
2.260	147.309
2.265	144.699
2.270	142.358
2.275	143.681
2.280	144.485
2.285	145.087
2.290	145.566
2.295	145.961
2.300	146.339
2.305	146.694
2.310	147.034
2.315	147.464
2.320	147.601
2.325	147.933
2.330	148.309
2.335	148.767
2.340	149.446
2.345	149.259
2.350	148.395
2.355	149.068
2.360	149.860
2.365	150.494
2.370	149.072
2.375	149.876
2.380	150.808
2.385	151.997
2.390	155.046
2.395	157.941
2.400	160.778
2.405	161.761
2.410	162.472
2.415	162.999
2.420	163.421
2.425	163.965
2.430	164.094
2.435	164.432
2.440	164.890
2.445	165.388
2.450	165.795
2.455	166.804
2.460	167.666
2.465	165.732
2.470	162.831
2.475	164.088
2.480	164.867
2.485	165.386
2.490	165.819
2.495	166.226
2.500	166.573
2.505	166.891
2.510	167.179
2.515	167.497
2.520	167.761
2.525	168.065
2.530	168.363
2.535	168.629
2.540	168.952
2.545	169.230
2.550	169.533
2.555	169.833
2.560	170.168
2.565	170.591
2.570	170.706
2.575	171.013
2.580	171.413
2.585	171.801
2.590	172.206
2.595	172.680
2.600	173.168
2.605	173.716
2.610	174.363
2.615	175.167
2.620	176.251
2.625	177.779
2.630	179.050
2.635	178.290
2.640	179.406
2.645	179.513
2.650	177.807
2.655	180.329
2.660	182.610
2.665	183.261
2.670	183.563
2.675	184.573
2.680	185.713
2.685	186.614
2.690	184.986
2.695	185.763
2.700	186.445
2.705	187.018
2.710	187.527
2.715	187.990
2.720	188.434
2.725	188.907
2.730	189.385
2.735	189.867
2.740	190.430
2.745	190.965
2.750	191.632
2.755	192.562
2.760	193.946
2.765	195.672
2.770	197.086
2.775	195.477
2.780	198.560
2.785	197.017
2.790	198.774
2.795	200.315
2.800	201.350
2.805	202.243
2.810	202.903
2.815	203.437
2.820	203.955
2.825	204.401
2.830	204.847
2.835	205.261
2.840	205.683
2.845	206.039
2.850	206.403
2.855	206.890
2.860	207.327
2.865	207.772
2.870	208.427
2.875	209.354
2.880	209.790
2.885	208.766
2.890	205.720
2.895	207.062
2.900	207.842
2.905	208.481
2.910	209.009
2.915	209.525
2.920	209.958
2.925	210.470
2.930	210.966
2.935	211.489
2.940	212.090
2.945	212.595
2.950	213.372
2.955	214.552
2.960	216.082
2.965	217.335
2.970	219.152
2.975	217.504
2.980	215.585
2.985	217.194
2.990	219.053
2.995	220.620
3.000	222.665
3.005	224.538
3.010	221.975
3.015	219.933
3.020	220.378
3.025	217.728
3.030	220.198
3.035	222.403
3.040	224.442
3.045	224.696
3.050	221.900
3.055	223.297
3.060	224.314
3.065	225.075
3.070	225.725
3.075	226.240
3.080	226.762
3.085	227.294
3.090	227.749
3.095	228.131
3.100	228.698
3.105	229.035
3.110	229.632
3.115	230.250
3.120	231.222
3.125	232.214
3.130	232.191
3.135	233.478
3.140	232.161
3.145	232.370
3.150	235.414
3.155	236.886
3.160	238.206
3.165	237.938
3.170	238.170
3.175	240.609
3.180	237.955
3.185	240.666
3.190	241.675
3.195	243.028
3.200	243.353
3.205	244.250
3.210	244.636
3.215	244.636
3.220	245.856
3.225	245.835
3.230	246.807
3.235	247.687
3.240	245.038
3.245	245.503
3.250	245.601
3.255	245.934
3.260	246.753
3.265	247.477
3.270	247.760
3.275	248.365
3.280	248.296
3.285	248.414
3.290	248.809
3.295	249.156
3.300	249.311
3.305	250.211
3.310	250.933
3.315	250.919
3.320	251.479
3.325	251.727
3.330	253.424
3.335	251.318
3.340	252.861
3.345	252.863
3.350	254.364
3.355	255.776
3.360	256.930
3.365	257.340
3.370	257.295
3.375	258.996
3.380	257.865
3.385	259.435
3.390	259.413
3.395	258.663
3.400	259.037
3.405	260.540
3.410	259.261
3.415	260.407
3.420	260.440
3.425	259.875
3.430	260.420
3.435	260.407
3.440	260.571
3.445	261.428
3.450	261.382
3.455	261.466
3.460	262.863
3.465	261.633
3.470	263.060
3.475	262.910
3.480	263.812
3.485	263.437
3.490	263.389
3.495	264.916
3.500	265.812
3.505	264.685
3.510	263.339
3.515	265.215
3.520	264.467
3.525	264.897
3.530	266.277
3.535	267.102
3.540	267.970
3.545	266.181
3.550	267.003
3.555	265.637
3.560	265.869
3.565	268.322
3.570	267.288
3.575	267.848
3.580	268.822
3.585	269.737
3.590	270.296
3.595	270.812
3.600	272.618
3.605	270.273
3.610	272.075
3.615	272.005
3.620	273.691
3.625	275.154
3.630	276.389
3.635	277.028
3.640	274.041
3.645	274.823
3.650	277.436
3.655	278.510
3.660	280.225
3.665	278.472
3.670	279.496
3.675	277.661
3.680	278.875
3.685	279.099
3.690	280.439
3.695	280.444
3.700	280.858
3.705	281.632
3.710	281.940
3.715	282.542
3.720	283.628
3.725	283.471
3.730	284.604
3.735	284.751
3.740	286.231
3.745	285.354
3.750	286.080
3.755	286.706
3.760	286.932
3.765	287.523
3.770	288.142
3.775	288.478
3.780	289.728
3.785	290.014
3.790	290.868
3.795	293.404
3.800	296.307
3.805	295.394
3.810	295.370
3.815	294.692
3.820	297.606
3.825	295.885
3.830	298.225
3.835	298.419
3.840	298.611
3.845	299.346
3.850	299.892
3.855	302.187
3.860	299.074
3.865	301.720
3.870	301.631
3.875	302.734
3.880	302.931
3.885	303.750
3.890	303.442
3.895	304.702
3.900	304.963
3.905	305.124
3.910	305.691
3.915	306.230
3.920	306.853
3.925	308.553
3.930	307.174
3.935	306.847
3.940	306.951
3.945	309.475
3.950	308.419
3.955	310.657
3.960	312.304
3.965	315.098
3.970	317.784
3.975	315.383
3.980	316.198
3.985	315.932
3.990	315.059
3.995	315.991
4.000	317.443
4.005	314.394
4.010	317.108
4.015	314.535
4.020	315.101
4.025	314.008
4.030	314.258
4.035	315.508
4.040	318.380
4.045	320.421
4.050	317.356
4.055	317.411
4.060	317.221
4.065	314.988
4.070	312.699
4.075	312.413
4.080	313.228
4.085	313.021
4.090	313.047
4.095	314.798
4.100	313.834
4.105	315.226
4.110	314.521
4.115	316.039
4.120	315.972
4.125	313.761
4.130	313.073
4.135	315.433
4.140	313.407
4.145	315.285
4.150	318.170
4.155	321.130
4.160	321.923
4.165	322.555
4.170	324.357
4.175	326.343
4.180	325.274
4.185	328.138
4.190	330.480
4.195	328.275
4.200	329.285
4.205	326.350
4.210	327.230
4.215	329.369
4.220	330.116
4.225	329.946
4.230	329.888
4.235	332.997
4.240	331.085
4.245	330.894
4.250	330.931
4.255	332.697
4.260	331.744
4.265	331.935
4.270	332.252
4.275	329.853
4.280	329.766
4.285	328.021
4.290	330.737
4.295	328.435
4.300	331.503
4.305	329.075
4.310	328.200
4.315	328.887
4.320	329.356
4.325	328.765
4.330	331.114
4.335	332.427
4.340	331.429
4.345	332.516
4.350	335.227
4.355	333.973
4.360	331.208
4.365	332.794
4.370	330.788
4.375	331.350
4.380	330.963
4.385	328.332
4.390	326.690
4.395	326.875
4.400	329.894
4.405	329.098
4.410	330.508
4.415	329.163
4.420	332.240
4.425	329.417
4.430	329.821
4.435	329.948
4.440	330.249
4.445	328.178
4.450	325.083
4.455	322.896
4.460	319.850
4.465	320.001
4.470	318.174
4.475	317.798
4.480	320.873
4.485	321.527
4.490	322.524
4.495	324.661
4.500	323.199
4.505	321.208
4.510	320.229
4.515	320.579
4.520	318.692
4.525	321.367
4.530	322.949
4.535	324.111
4.540	325.800
4.545	325.845
4.550	323.435
4.555	321.357
4.560	320.239
4.565	323.199
4.570	325.719
4.575	328.328
4.580	325.774
4.585	328.670
4.590	329.194
4.595	329.387
4.600	330.796
4.605	330.437
4.610	333.106
4.615	334.770
4.620	333.521
4.625	333.779
4.630	334.933
4.635	337.598
4.640	336.165
4.645	337.260
4.650	336.924
4.655	336.874
4.660	335.091
4.665	337.012
4.670	335.632
4.675	338.229
4.680	338.324
4.685	340.173
4.690	343.219
4.695	341.632
4.700	339.872
4.705	341.888
4.710	340.559
4.715	341.062
4.720	338.367
4.725	337.494
4.730	335.811
4.735	332.940
4.740	333.870
4.745	334.592
4.750	335.039
4.755	332.873
4.760	330.903
4.765	328.221
4.770	328.392
4.775	327.828
4.780	327.793
4.785	326.273
4.790	328.968
4.795	331.800
4.800	331.790
4.805	334.246
4.810	332.353
4.815	332.238
4.820	332.924
4.825	335.670
4.830	337.861
4.835	339.948
4.840	339.121
4.845	337.382
4.850	335.816
4.855	337.139
4.860	336.500
4.865	334.371
4.870	332.094
4.875	334.463
4.880	331.937
4.885	331.255
4.890	334.349
4.895	336.238
4.900	334.744
4.905	337.753
4.910	338.879
4.915	337.924
4.920	339.737
4.925	342.004
4.930	341.421
4.935	343.554
4.940	346.049
4.945	347.869
4.950	347.418
4.955	350.211
4.960	352.017
4.965	350.487
4.970	348.248
4.975	347.624
4.980	347.243
4.985	345.258
4.990	347.378
4.995	346.193
5.000	348.475
5.005	350.782
5.010	351.985
5.015	349.357
5.020	349.323
5.025	348.822
5.030	350.650
5.035	350.195
5.040	349.247
5.045	346.225
5.050	343.428
5.055	342.251
5.060	344.295
5.065	345.596
5.070	343.249
5.075	344.514
5.080	346.375
5.085	345.270
5.090	343.864
5.095	344.618
5.100	343.231
5.105	345.703
5.110	348.517
5.115	345.996
5.120	343.502
5.125	341.428
5.130	340.500
5.135	341.095
5.140	342.700
5.145	341.732
5.150	338.626
5.155	335.854
5.160	336.350
5.165	338.794
5.170	341.837
5.175	343.636
5.180	340.500
5.185	339.382
5.190	339.088
5.195	337.230
5.200	338.189
5.205	337.252
5.210	336.461
5.215	334.116
5.220	334.346
5.225	336.137
5.230	338.725
5.235	341.707
5.240	339.993
5.245	338.744
5.250	336.135
5.255	334.094
5.260	334.899
5.265	336.469
5.270	334.988
5.275	334.823
5.280	336.731
5.285	335.352
5.290	333.922
5.295	336.779
5.300	336.313
5.305	337.183
5.310	335.994
5.315	336.132
5.320	336.352
5.325	334.179
5.330	334.989
5.335	335.469
5.340	333.720
5.345	331.836
5.350	330.625
5.355	328.023
5.360	328.520
5.365	329.341
5.370	329.539
5.375	331.988
5.380	333.563
5.385	333.391
5.390	332.374
5.395	333.201
5.400	335.935
5.405	332.911
5.410	332.633
5.415	332.791
5.420	334.650
5.425	333.949
5.430	332.943
5.435	332.622
5.440	331.663
5.445	333.802
5.450	332.612
5.455	329.733
5.460	331.135
5.465	330.467
5.470	331.364
5.475	332.920
5.480	335.676
5.485	336.442
5.490	334.476
5.495	335.839
5.500	336.675
5.505	335.305
5.510	336.511
5.515	339.557
5.520	338.841
5.525	336.702
5.530	333.666
5.535	335.819
5.540	336.786
5.545	338.524
5.550	337.936
5.555	337.131
5.560	334.312
5.565	332.226
5.570	333.075
5.575	333.898
5.580	331.148
5.585	332.822
5.590	334.845
5.595	333.972
5.600	335.386
5.605	337.371
5.610	339.651
5.615	340.607
5.620	338.249
5.625	337.434
5.630	336.409
5.635	337.463
5.640	334.960
5.645	336.814
5.650	336.826
5.655	338.279
5.660	336.123
5.665	337.247
5.670	337.800
5.675	334.841
5.680	336.602
5.685	334.739
5.690	335.665
5.695	335.464
5.700	335.838
5.705	335.982
5.710	337.110
5.715	334.313
5.720	337.441
5.725	334.784
5.730	336.277
5.735	339.293
5.740	341.693
5.745	342.622
5.750	345.516
5.755	342.619
5.760	344.873
5.765	341.762
5.770	338.947
5.775	338.448
5.780	336.302
5.785	334.089
5.790	332.042
5.795	333.592
5.800	334.956
5.805	338.076
5.810	337.807
5.815	335.295
5.820	333.770
5.825	333.544
5.830	331.059
5.835	333.728
5.840	333.092
5.845	330.560
5.850	328.722
5.855	329.471
5.860	331.693
5.865	333.536
5.870	332.823
5.875	331.620
5.880	330.262
5.885	331.662
5.890	330.187
5.895	332.951
5.900	333.975
5.905	336.135
5.910	335.158
5.915	337.049
5.920	339.900
5.925	341.659
5.930	340.478
5.935	341.383
5.940	343.012
5.945	340.127
5.950	338.792
5.955	335.661
5.960	333.950
5.965	335.551
5.970	336.366
5.975	339.227
5.980	336.899
5.985	339.019
5.990	340.463
5.995	341.081
6.000	342.609
6.005	342.472
6.010	343.010
6.015	346.131
6.020	346.133
6.025	343.562
6.030	343.225
6.035	340.733
6.040	342.723
6.045	341.797
6.050	338.833
6.055	336.639
6.060	336.039
6.065	337.958
6.070	335.185
6.075	334.322
6.080	331.540
6.085	328.562
6.090	330.284
6.095	328.721
6.100	330.157
6.105	330.805
6.110	331.905
6.115	329.455
6.120	328.751
6.125	329.695
6.130	332.019
6.135	331.675
6.140	332.408
6.145	331.712
6.150	331.517
6.155	329.970
6.160	331.014
6.165	329.675
6.170	326.926
6.175	326.720
6.180	324.200
6.185	322.933
6.190	324.197
6.195	323.898
6.200	324.838
6.205	326.712
6.210	324.758
6.215	327.027
6.220	326.321
6.225	329.088
6.230	331.878
6.235	333.972
6.240	333.264
6.245	333.840
6.250	333.580
6.255	333.340
6.260	334.369
6.265	337.243
6.270	338.695
6.275	336.720
6.280	334.284
6.285	334.432
6.290	333.181
6.295	334.280
6.300	333.017
6.305	331.740
6.310	331.944
6.315	329.857
6.320	328.635
6.325	327.128
6.330	326.934
6.335	326.838
6.340	325.070
6.345	323.464
6.350	324.516
6.355	324.862
6.360	322.065
6.365	320.295
6.370	317.582
6.375	319.843
6.380	317.657
6.385	316.637
6.390	319.266
6.395	321.657
6.400	322.878
6.405	325.967
6.410	328.638
6.415	330.594
6.420	329.969
6.425	326.894
6.430	327.202
6.435	325.943
6.440	324.821
6.445	327.348
6.450	326.263
6.455	324.604
6.460	325.198
6.465	326.678
6.470	329.568
6.475	327.205
6.480	326.906
6.485	327.718
6.490	325.964
6.495	324.673
6.500	321.635
6.505	322.537
6.510	325.505
6.515	323.724
6.520	321.735
6.525	324.501
6.530	327.316
6.535	328.579
6.540	325.809
6.545	323.180
6.550	321.183
6.555	319.897
6.560	319.848
6.565	319.407
6.570	321.257
6.575	323.439
6.580	320.562
6.585	318.539
6.590	315.892
6.595	317.365
6.600	314.947
6.605	317.616
6.610	320.466
6.615	322.311
6.620	324.744
6.625	322.140
6.630	321.016
6.635	321.173
6.640	324.220
6.645	325.823
6.650	323.089
6.655	323.998
6.660	322.067
6.665	320.230
6.670	321.210
6.675	319.731
6.680	320.311
6.685	319.006
6.690	318.758
6.695	321.092
6.700	320.103
6.705	317.420
6.710	316.963
6.715	318.516
6.720	317.430
6.725	318.082
6.730	317.563
6.735	316.883
6.740	319.137
6.745	316.251
6.750	315.994
6.755	316.811
6.760	316.376
6.765	316.387
6.770	314.413
6.775	316.820
6.780	314.490
6.785	316.438
6.790	314.027
6.795	313.537
6.800	311.335
6.805	308.745
6.810	309.491
6.815	308.229
6.820	306.318
6.825	306.716
6.830	309.132
6.835	308.168
6.840	310.376
6.845	312.383
6.850	313.921
6.855	311.128
6.860	312.944
6.865	310.985
6.870	311.294
6.875	310.994
6.880	311.420
6.885	313.441
6.890	314.547
6.895	314.100
6.900	311.982
6.905	309.418
6.910	307.636
6.915	307.277
6.920	309.611
6.925	311.640
6.930	312.744
6.935	312.186
6.940	311.419
6.945	310.844
6.950	307.933
6.955	308.052
6.960	307.061
6.965	306.066
6.970	308.343
6.975	308.201
6.980	310.816
6.985	311.586
6.990	309.252
6.995	309.317
7.000	309.033
7.005	306.698
7.010	308.834
7.015	310.409
7.020	310.956
7.025	312.567
7.030	310.587
7.035	312.143
7.040	313.913
7.045	313.253
7.050	310.683
7.055	313.812
7.060	314.347
7.065	317.390
7.070	317.712
7.075	316.575
7.080	317.425
7.085	315.187
7.090	314.136
7.095	312.378
7.100	312.730
7.105	312.094
7.110	310.753
7.115	308.352
7.120	309.872
7.125	310.796
7.130	311.840
7.135	312.760
7.140	315.633
7.145	313.773
7.150	314.325
7.155	314.939
7.160	313.778
7.165	316.255
7.170	316.576
7.175	313.891
7.180	314.053
7.185	315.602
7.190	314.039
7.195	315.957
7.200	314.589
7.205	312.745
7.210	315.579
7.215	313.620
7.220	315.369
7.225	318.028
7.230	316.676
7.235	314.722
7.240	314.458
7.245	312.165
7.250	312.040
7.255	311.853
7.260	309.618
7.265	312.018
7.270	313.820
7.275	311.621
7.280	311.937
7.285	314.967
7.290	317.631
7.295	316.455
7.300	317.984
7.305	318.275
7.310	319.381
7.315	322.101
7.320	321.905
7.325	322.143
7.330	321.534
7.335	319.259
7.340	320.073
7.345	319.303
7.350	318.797
7.355	318.138
7.360	318.349
7.365	318.565
7.370	318.460
7.375	318.349
7.380	318.080
7.385	319.719
7.390	320.058
7.395	317.357
7.400	318.194
7.405	317.230
7.410	320.042
7.415	319.710
7.420	322.514
7.425	321.689
7.430	321.406
7.435	321.592
7.440	322.146
7.445	321.815
7.450	324.568
7.455	325.267
7.460	323.806
7.465	325.429
7.470	326.143
7.475	328.751
7.480	328.663
7.485	329.286
7.490	326.374
7.495	325.817
7.500	327.613
7.505	330.733
7.510	333.123
7.515	330.312
7.520	332.005
7.525	329.004
7.530	328.026
7.535	327.441
7.540	326.987
7.545	325.569
7.550	325.385
7.555	324.823
7.560	327.472
7.565	330.544
7.570	327.980
7.575	328.811
7.580	330.501
7.585	330.263
7.590	330.494
7.595	328.485
7.600	328.082
7.605	326.585
7.610	327.677
7.615	329.125
7.620	330.154
7.625	329.043
7.630	325.947
7.635	326.109
7.640	328.574
7.645	329.858
7.650	328.356
7.655	326.767
7.660	328.741
7.665	330.748
7.670	332.682
7.675	335.447
7.680	336.447
7.685	338.766
7.690	340.375
7.695	342.146
7.700	343.288
7.705	340.951
7.710	340.249
7.715	339.716
7.720	342.167
7.725	344.622
7.730	345.330
7.735	347.327
7.740	344.209
7.745	342.756
7.750	341.472
7.755	344.593
7.760	347.152
7.765	344.188
7.770	341.880
7.775	341.001
7.780	341.101
7.785	343.299
7.790	342.917
7.795	343.783
7.800	341.583
7.805	338.749
7.810	339.921
7.815	337.445
7.820	340.510
7.825	340.791
7.830	340.523
7.835	343.096
7.840	343.295
7.845	344.648
7.850	344.111
7.855	342.684
7.860	343.313
7.865	344.035
7.870	345.630
7.875	345.193
7.880	348.197
7.885	351.045
7.890	348.504
7.895	350.971
7.900	351.407
7.905	351.816
7.910	350.915
7.915	348.288
7.920	345.433
7.925	346.124
7.930	345.274
7.935	346.660
7.940	348.346
7.945	346.288
7.950	346.390
7.955	343.867
7.960	344.010
7.965	343.126
7.970	344.914
7.975	346.942
7.980	348.548
7.985	351.615
7.990	353.260
7.995	352.779
8.000	353.364
8.005	355.831
8.010	357.913
8.015	360.326
8.020	357.500
8.025	356.253
8.030	356.450
8.035	354.096
8.040	351.916
8.045	349.837
8.050	350.253
8.055	348.363
8.060	345.613
8.065	345.635
8.070	346.582
8.075	345.032
8.080	344.196
8.085	343.041
8.090	341.447
8.095	341.118
8.100	343.820
8.105	341.663
8.110	341.547
8.115	342.064
8.120	342.196
8.125	344.146
8.130	345.835
8.135	346.501
8.140	348.841
8.145	345.844
8.150	348.700
8.155	349.002
8.160	346.699
8.165	346.339
8.170	348.785
8.175	346.180
8.180	345.109
8.185	348.067
8.190	349.890
8.194	350.662
8.199	349.640
8.204	351.026
8.209	348.801
8.214	346.139
8.219	346.713
8.224	349.481
8.229	347.578
8.234	348.537
8.239	346.976
8.244	344.394
8.249	341.361
8.254	338.347
8.259	339.383
8.264	336.545
8.269	339.600
8.274	337.711
8.279	340.159
8.284	337.437
8.289	337.801
8.294	340.616
8.299	342.820
8.304	341.988
8.309	343.428
8.314	340.361
8.319	339.331
8.324	338.073
8.329	337.335
8.334	334.831
8.339	335.210
8.344	335.712
8.349	333.664
8.354	335.991
8.359	336.777
8.364	335.096
8.369	334.850
8.374	335.870
8.379	334.094
8.384	333.366
8.389	332.907
8.394	334.418
8.399	333.709
8.404	334.634
8.409	335.316
8.414	334.211
8.419	336.886
8.424	337.759
8.429	337.877
8.434	339.785
8.439	339.094
8.444	336.151
8.449	334.416
8.454	331.638
8.459	329.293
8.464	332.341
8.469	335.327
8.474	336.785
8.479	338.649
8.484	339.999
8.489	338.591
8.494	335.516
8.499	333.589
8.504	332.136
8.509	334.103
8.514	332.121
8.519	333.822
8.524	333.199
8.529	336.278
8.534	334.163
8.539	335.186
8.544	336.481
8.549	338.388
8.554	341.462
8.559	342.332
8.564	343.803
8.569	346.733
8.574	347.320
8.579	349.915
8.584	349.200
8.589	351.257
8.594	350.701
8.599	349.182
8.604	350.863
8.609	348.316
8.614	346.269
8.619	343.552
8.624	344.159
8.629	341.629
8.634	341.508
8.639	343.158
8.644	340.274
8.649	340.407
8.654	343.353
8.659	343.505
8.664	346.440
8.669	344.210
8.674	344.205
8.679	344.804
8.684	347.194
8.689	345.056
8.694	344.709
8.699	343.486
8.704	343.875
8.709	341.471
8.714	340.060
8.719	339.931
8.724	342.452
8.729	340.298
8.734	339.263
8.739	341.528
8.744	339.192
8.749	338.428
8.754	337.808
8.759	338.177
8.764	338.769
8.769	337.624
8.774	334.640
8.779	335.510
8.784	335.300
8.789	334.412
8.794	332.293
8.799	329.884
8.804	332.573
8.809	331.442
8.814	328.561
8.819	328.715
8.824	325.633
8.829	327.844
8.834	329.708
8.839	328.800
8.844	328.824
8.849	327.959
8.854	328.564
8.859	327.313
8.864	328.306
8.869	330.644
8.874	330.064
8.879	327.361
8.884	324.578
8.889	327.383
8.894	327.431
8.899	328.269
8.904	329.786
8.909	331.545
8.914	330.112
8.919	328.905
8.924	331.905
8.929	334.813
8.934	333.478
8.939	332.366
8.944	329.300
8.949	327.718
8.954	329.636
8.959	330.257
8.964	328.691
8.969	325.801
8.974	323.920
8.979	325.445
8.984	324.950
8.989	326.512
8.994	325.930
8.999	326.742
9.004	324.869
9.009	327.298
9.014	327.807
9.019	330.515
9.024	330.159
9.029	330.266
9.034	327.989
9.039	328.627
9.044	326.688
9.049	324.081
9.054	321.730
9.059	319.364
9.064	319.249
9.069	322.053
9.074	319.258
9.079	316.980
9.084	314.303
9.089	314.140
9.094	316.117
9.099	316.943
9.104	317.041
9.109	318.449
9.114	316.311
9.119	314.881
9.124	312.648
9.129	314.655
9.134	312.184
9.139	314.001
9.144	312.050
9.149	312.851
9.154	311.520
9.159	310.415
9.164	311.605
9.169	308.503
9.174	306.480
9.179	307.517
9.184	308.338
9.189	310.291
9.194	313.284
9.199	313.331
9.204	313.867
9.209	314.544
9.214	314.924
9.219	315.866
9.224	317.801
9.229	319.978
9.234	317.653
9.239	316.792
9.244	317.037
9.249	317.142
9.254	318.572
9.259	320.034
9.264	322.349
9.269	321.769
9.274	320.091
9.279	318.295
9.284	320.128
9.289	318.087
9.294	316.824
9.299	316.064
9.304	316.262
9.309	314.954
9.314	317.573
9.319	316.856
9.324	318.163
9.329	318.573
9.334	317.925
9.339	316.538
9.344	317.197
9.349	315.503
9.354	313.213
9.359	314.977
9.364	316.792
9.369	319.902
9.374	321.269
9.379	320.828
9.384	321.160
9.389	319.741
9.394	318.513
9.399	319.347
9.404	318.380
9.409	315.803
9.414	317.816
9.419	318.804
9.424	320.707
9.429	318.437
9.434	317.388
9.439	315.423
9.444	315.301
9.449	316.184
9.454	319.294
9.459	318.504
9.464	321.538
9.469	320.047
9.474	317.223
9.479	320.354
9.484	320.635
9.489	322.085
9.494	324.958
9.499	325.010
9.504	328.133
9.509	328.542
9.514	327.272
9.519	325.824
9.524	327.336
9.529	330.224
9.534	330.024
9.539	327.742
9.544	330.444
9.549	333.247
9.554	330.592
9.559	328.640
9.564	331.069
9.569	332.758
9.574	334.422
9.579	331.660
9.584	331.431
9.589	328.768
9.594	327.335
9.599	325.345
9.604	324.298
9.609	323.219
9.614	320.495
9.619	321.738
9.624	320.118
9.629	319.727
9.634	320.803
9.639	318.882
9.644	318.860
9.649	316.457
9.654	318.318
9.659	317.460
9.664	316.032
9.669	316.934
9.674	315.072
9.679	312.733
9.684	314.487
9.689	312.561
9.694	309.452
9.699	308.590
9.704	310.714
9.709	312.186
9.714	314.433
9.719	311.916
9.724	310.319
9.729	311.375
9.734	313.242
9.739	312.846
9.744	312.406
9.749	315.106
9.754	312.687
9.759	312.429
9.764	313.175
9.769	311.836
9.774	314.618
9.779	313.418
9.784	315.149
9.789	313.339
9.794	313.667
9.799	312.186
9.804	309.522
9.809	309.500
9.814	310.224
9.819	311.522
9.824	309.908
9.829	308.084
9.834	310.356
9.839	310.739
9.844	309.423
9.849	312.553
9.854	310.320
9.859	310.274
9.864	310.372
9.869	309.584
9.874	312.609
9.879	312.133
9.884	309.454
9.889	306.421
9.894	307.760
9.899	308.498
9.904	310.234
9.909	308.401
9.914	310.373
9.919	310.608
9.924	310.303
9.929	312.192
9.934	315.290
9.939	318.279
9.944	319.541
9.949	321.325
9.954	320.528
9.959	323.322
9.964	326.005
9.969	328.175
9.974	327.036
9.979	326.950
9.984	324.651
9.989	325.873
9.994	325.357
[truncated: 1 more rows]
