# Supplementary material for: Chemometric Analysis of a Ternary Mixture of Caffeine, Quinic Acid, and Nicotinic Acid by Terahertz Spectroscopy
Source: ACS Omega. 2022 Sep 27;7(40):35783–91. doi: 10.1021/acsomega.2c03808 (PMC9558605; doi:10.1021/acsomega.2c03808)
Supplement: Supplementary file 2 — ao2c03808_si_002.zip [file ao2c03808_si_002.zip › data_and_codes/extended_data/id0-48_run001/fdp-5-5.csv]

0.000	-0.000
0.005	0.553
0.010	0.437
0.015	-0.436
0.020	-0.026
0.025	0.994
0.030	0.655
0.035	-0.195
0.040	0.267
0.045	1.283
0.050	3.636
0.055	1.740
0.060	1.141
0.065	3.908
0.070	3.597
0.075	5.250
0.080	5.271
0.085	7.991
0.090	8.386
0.095	9.490
0.100	10.525
0.105	11.520
0.110	10.841
0.115	10.987
0.120	11.615
0.125	12.373
0.130	13.608
0.135	13.917
0.140	13.438
0.145	13.417
0.150	13.391
0.155	13.427
0.160	13.410
0.165	13.686
0.170	14.050
0.175	14.347
0.180	14.430
0.185	14.704
0.190	15.035
0.195	15.095
0.200	15.290
0.205	15.538
0.210	15.645
0.215	15.834
0.220	16.045
0.225	16.468
0.230	16.557
0.235	16.497
0.240	16.658
0.245	17.001
0.250	17.053
0.255	17.318
0.260	17.545
0.265	17.777
0.270	18.041
0.275	17.983
0.280	18.176
0.285	18.416
0.290	18.580
0.295	18.713
0.300	19.096
0.305	19.142
0.310	19.208
0.315	19.379
0.320	19.611
0.325	19.860
0.330	19.970
0.335	20.107
0.340	20.290
0.345	20.536
0.350	20.604
0.355	20.833
0.360	21.014
0.365	21.177
0.370	21.287
0.375	21.457
0.380	21.602
0.385	21.809
0.390	22.006
0.395	22.188
0.400	22.388
0.405	22.504
0.410	22.638
0.415	22.804
0.420	23.038
0.425	23.164
0.430	23.346
0.435	23.574
0.440	23.715
0.445	23.761
0.450	23.953
0.455	24.174
0.460	24.311
0.465	24.480
0.470	24.596
0.475	24.805
0.480	24.995
0.485	25.131
0.490	25.281
0.495	25.508
0.500	25.673
0.505	25.799
0.510	25.985
0.515	26.228
0.520	26.428
0.525	26.550
0.530	26.751
0.535	26.966
0.540	27.219
0.545	27.469
0.550	27.853
0.555	27.020
0.560	27.131
0.565	27.424
0.570	27.704
0.575	27.925
0.580	28.101
0.585	28.259
0.590	28.481
0.595	28.681
0.600	28.860
0.605	29.035
0.610	29.203
0.615	29.402
0.620	29.527
0.625	29.693
0.630	29.898
0.635	30.104
0.640	30.230
0.645	30.409
0.650	30.615
0.655	30.755
0.660	30.932
0.665	31.094
0.670	31.260
0.675	31.420
0.680	31.576
0.685	31.725
0.690	31.924
0.695	32.054
0.700	32.219
0.705	32.427
0.710	32.578
0.715	32.742
0.720	32.938
0.725	33.121
0.730	33.312
0.735	33.503
0.740	33.740
0.745	34.096
0.750	33.621
0.755	33.666
0.760	33.975
0.765	34.188
0.770	34.367
0.775	34.565
0.780	34.755
0.785	34.930
0.790	35.074
0.795	35.230
0.800	35.441
0.805	35.577
0.810	35.715
0.815	35.901
0.820	36.068
0.825	36.209
0.830	36.370
0.835	36.526
0.840	36.712
0.845	36.886
0.850	37.004
0.855	37.188
0.860	37.390
0.865	37.526
0.870	37.700
0.875	37.882
0.880	38.055
0.885	38.210
0.890	38.377
0.895	38.556
0.900	38.737
0.905	38.862
0.910	39.050
0.915	39.213
0.920	39.349
0.925	39.499
0.930	39.693
0.935	39.871
0.940	40.011
0.945	40.169
0.950	40.347
0.955	40.552
0.960	40.699
0.965	40.908
0.970	41.100
0.975	41.300
0.980	41.567
0.985	41.517
0.990	41.432
0.995	41.679
1.000	41.878
1.005	42.090
1.010	42.327
1.015	42.466
1.020	42.643
1.025	42.875
1.030	43.037
1.035	43.188
1.040	43.391
1.045	43.581
1.050	43.766
1.055	43.973
1.060	44.185
1.065	44.441
1.070	44.684
1.075	44.964
1.080	45.350
1.085	45.874
1.090	46.699
1.095	46.779
1.100	43.736
1.105	44.737
1.110	45.143
1.115	44.662
1.120	45.143
1.125	45.566
1.130	45.926
1.135	46.284
1.140	46.659
1.145	47.148
1.150	47.522
1.155	48.088
1.160	47.669
1.165	44.665
1.170	45.660
1.175	46.279
1.180	46.733
1.185	47.071
1.190	47.421
1.195	47.802
1.200	48.236
1.205	48.345
1.210	47.574
1.215	48.028
1.220	48.503
1.225	48.871
1.230	48.071
1.235	48.451
1.240	48.742
1.245	48.998
1.250	49.303
1.255	49.452
1.260	49.657
1.265	49.904
1.270	50.075
1.275	50.221
1.280	50.415
1.285	50.593
1.290	50.795
1.295	50.951
1.300	51.099
1.305	51.352
1.310	51.538
1.315	51.727
1.320	51.850
1.325	52.009
1.330	52.178
1.335	52.366
1.340	52.583
1.345	52.791
1.350	52.959
1.355	53.114
1.360	53.371
1.365	53.551
1.370	53.720
1.375	53.948
1.380	54.191
1.385	54.379
1.390	54.660
1.395	54.994
1.400	55.471
1.405	56.202
1.410	57.094
1.415	59.863
1.420	60.513
1.425	60.943
1.430	61.292
1.435	61.585
1.440	61.782
1.445	62.008
1.450	62.232
1.455	62.449
1.460	62.653
1.465	62.831
1.470	63.049
1.475	63.246
1.480	63.400
1.485	63.598
1.490	63.802
1.495	63.963
1.500	64.129
1.505	64.333
1.510	64.505
1.515	64.684
1.520	64.863
1.525	65.052
1.530	65.272
1.535	65.444
1.540	65.625
1.545	65.835
1.550	66.021
1.555	66.210
1.560	66.445
1.565	66.668
1.570	66.873
1.575	67.106
1.580	67.359
1.585	67.641
1.590	67.953
1.595	68.441
1.600	68.763
1.605	67.427
1.610	67.900
1.615	68.348
1.620	68.746
1.625	69.079
1.630	69.458
1.635	69.872
1.640	70.367
1.645	70.968
1.650	71.879
1.655	73.030
1.660	73.495
1.665	73.743
1.670	74.104
1.675	71.653
1.680	73.511
1.685	74.607
1.690	75.471
1.695	76.225
1.700	77.042
1.705	78.203
1.710	79.604
1.715	80.939
1.720	83.751
1.725	86.537
1.730	87.633
1.735	88.332
1.740	88.880
1.745	89.340
1.750	89.747
1.755	90.188
1.760	90.504
1.765	90.156
1.770	90.514
1.775	90.874
1.780	91.231
1.785	91.632
1.790	92.228
1.795	92.224
1.800	90.866
1.805	91.383
1.810	91.807
1.815	92.128
1.820	92.406
1.825	92.683
1.830	92.931
1.835	93.174
1.840	93.450
1.845	93.735
1.850	94.053
1.855	94.462
1.860	95.198
1.865	95.375
1.870	98.300
1.875	99.411
1.880	100.063
1.885	100.480
1.890	100.848
1.895	101.185
1.900	101.517
1.905	101.880
1.910	102.378
1.915	102.944
1.920	100.883
1.925	101.024
1.930	101.588
1.935	102.019
1.940	102.334
1.945	102.598
1.950	102.850
1.955	103.078
1.960	103.285
1.965	103.495
1.970	103.699
1.975	103.908
1.980	104.112
1.985	104.305
1.990	104.516
1.995	104.722
2.000	104.922
2.005	105.149
2.010	105.416
2.015	105.584
2.020	105.701
2.025	105.990
2.030	106.322
2.035	106.870
2.040	106.935
2.045	105.701
2.050	106.183
2.055	106.578
2.060	106.912
2.065	107.260
2.070	107.777
2.075	107.238
2.080	107.125
2.085	107.488
2.090	107.805
2.095	108.078
2.100	108.339
2.105	108.585
2.110	108.824
2.115	109.092
2.120	109.357
2.125	109.617
2.130	109.907
2.135	110.216
2.140	110.566
2.145	110.964
2.150	111.480
2.155	112.366
2.160	113.318
2.165	111.582
2.170	108.632
2.175	109.888
2.180	110.778
2.185	111.657
2.190	112.833
2.195	112.763
2.200	115.180
2.205	116.777
2.210	117.902
2.215	119.154
2.220	119.063
2.225	121.248
2.230	123.109
2.235	124.005
2.240	124.740
2.245	125.279
2.250	125.930
2.255	126.959
2.260	127.849
2.265	125.277
2.270	122.627
2.275	124.041
2.280	124.844
2.285	125.427
2.290	125.885
2.295	126.262
2.300	126.610
2.305	126.939
2.310	127.247
2.315	127.648
2.320	127.740
2.325	128.020
2.330	128.381
2.335	128.782
2.340	129.467
2.345	129.486
2.350	128.308
2.355	128.974
2.360	129.761
2.365	130.395
2.370	128.952
2.375	129.703
2.380	130.598
2.385	131.798
2.390	133.218
2.395	131.452
2.400	134.020
2.405	135.001
2.410	135.678
2.415	136.203
2.420	136.632
2.425	137.163
2.430	137.249
2.435	137.564
2.440	137.998
2.445	138.517
2.450	138.913
2.455	139.942
2.460	140.735
2.465	138.691
2.470	135.698
2.475	136.945
2.480	137.684
2.485	138.221
2.490	138.635
2.495	138.996
2.500	139.301
2.505	139.591
2.510	139.874
2.515	140.114
2.520	140.354
2.525	140.618
2.530	140.876
2.535	141.112
2.540	141.371
2.545	141.629
2.550	141.872
2.555	142.146
2.560	142.424
2.565	142.829
2.570	142.878
2.575	143.139
2.580	143.472
2.585	143.824
2.590	144.198
2.595	144.591
2.600	145.033
2.605	145.533
2.610	146.122
2.615	146.880
2.620	147.892
2.625	149.280
2.630	150.129
2.635	149.434
2.640	150.055
2.645	150.697
2.650	149.020
2.655	151.515
2.660	153.756
2.665	154.294
2.670	154.574
2.675	155.604
2.680	156.698
2.685	157.556
2.690	155.806
2.695	156.583
2.700	157.220
2.705	157.758
2.710	158.243
2.715	158.647
2.720	159.061
2.725	159.480
2.730	159.900
2.735	160.346
2.740	160.845
2.745	161.349
2.750	161.989
2.755	162.835
2.760	164.217
2.765	165.784
2.770	166.510
2.775	166.705
2.780	169.472
2.785	166.666
2.790	168.690
2.795	170.103
2.800	171.118
2.805	171.907
2.810	172.518
2.815	173.039
2.820	173.520
2.825	173.939
2.830	174.318
2.835	174.694
2.840	175.063
2.845	175.436
2.850	175.774
2.855	176.149
2.860	176.549
2.865	176.982
2.870	177.575
2.875	178.655
2.880	179.233
2.885	177.549
2.890	174.490
2.895	175.852
2.900	176.622
2.905	177.270
2.910	177.767
2.915	178.187
2.920	178.658
2.925	179.093
2.930	179.546
2.935	179.989
2.940	180.504
2.945	181.069
2.950	181.809
2.955	182.894
2.960	184.282
2.965	185.438
2.970	186.605
2.975	186.512
2.980	189.051
2.985	191.630
2.990	193.345
2.995	194.990
3.000	196.960
3.005	197.875
3.010	194.885
3.015	193.745
3.020	193.977
3.025	191.623
3.030	194.011
3.035	196.048
3.040	197.696
3.045	198.434
3.050	195.662
3.055	196.908
3.060	197.901
3.065	198.575
3.070	199.248
3.075	199.786
3.080	200.251
3.085	200.668
3.090	201.098
3.095	201.471
3.100	201.928
3.105	202.368
3.110	202.881
3.115	203.534
3.120	204.437
3.125	205.383
3.130	206.037
3.135	205.328
3.140	203.344
3.145	205.884
3.150	207.871
3.155	209.536
3.160	210.971
3.165	211.703
3.170	208.715
3.175	206.041
3.180	208.209
3.185	207.269
3.190	208.304
3.195	209.062
3.200	209.769
3.205	210.399
3.210	211.256
3.215	210.832
3.220	211.160
3.225	212.206
3.230	212.614
3.235	214.759
3.240	216.910
3.245	217.612
3.250	218.128
3.255	218.563
3.260	218.890
3.265	219.220
3.270	219.593
3.275	219.893
3.280	220.129
3.285	220.418
3.290	220.692
3.295	220.977
3.300	221.244
3.305	221.591
3.310	221.993
3.315	222.544
3.320	223.094
3.325	224.067
3.330	224.628
3.335	226.094
3.340	223.989
3.345	225.549
3.350	226.823
3.355	227.482
3.360	227.942
3.365	228.354
3.370	228.808
3.375	229.044
3.380	229.361
3.385	229.622
3.390	229.966
3.395	230.171
3.400	230.318
3.405	230.547
3.410	230.806
3.415	231.032
3.420	231.298
3.425	231.498
3.430	231.702
3.435	231.915
3.440	232.160
3.445	232.446
3.450	232.622
3.455	232.957
3.460	233.121
3.465	233.364
3.470	233.604
3.475	233.781
3.480	234.110
3.485	234.421
3.490	234.696
3.495	235.467
3.500	234.817
3.505	234.858
3.510	235.412
3.515	235.396
3.520	235.758
3.525	236.103
3.530	236.721
3.535	237.156
3.540	237.951
3.545	235.021
3.550	236.069
3.555	236.601
3.560	237.216
3.565	237.653
3.570	238.112
3.575	238.567
3.580	239.139
3.585	239.667
3.590	240.783
3.595	242.257
3.600	243.933
3.605	245.735
3.610	243.437
3.615	240.712
3.620	243.738
3.625	245.247
3.630	246.358
3.635	247.659
3.640	249.265
3.645	250.417
3.650	248.739
3.655	250.336
3.660	248.409
3.665	247.772
3.670	244.899
3.675	246.621
3.680	248.435
3.685	248.933
3.690	250.438
3.695	250.250
3.700	250.199
3.705	251.241
3.710	251.880
3.715	252.281
3.720	252.883
3.725	253.051
3.730	253.543
3.735	253.926
3.740	254.110
3.745	254.544
3.750	254.816
3.755	255.461
3.760	255.853
3.765	256.473
3.770	257.131
3.775	257.450
3.780	258.220
3.785	259.151
3.790	260.376
3.795	262.100
3.800	259.254
3.805	259.959
3.810	260.517
3.815	262.994
3.820	261.547
3.825	262.546
3.830	264.582
3.835	265.782
3.840	266.656
3.845	267.548
3.850	268.406
3.855	269.320
3.860	268.643
3.865	269.173
3.870	269.849
3.875	270.144
3.880	270.693
3.885	271.091
3.890	271.488
3.895	271.847
3.900	272.412
3.905	272.556
3.910	273.079
3.915	273.467
3.920	273.723
3.925	274.273
3.930	274.575
3.935	274.672
3.940	275.256
3.945	276.290
3.950	276.527
3.955	276.995
3.960	274.448
3.965	277.249
3.970	276.125
3.975	273.084
3.980	274.862
3.985	271.793
3.990	268.881
3.995	270.779
4.000	272.936
4.005	274.964
4.010	277.926
4.015	279.575
4.020	280.754
4.025	280.792
4.030	281.559
4.035	280.976
4.040	282.189
4.045	282.314
4.050	282.795
4.055	283.341
4.060	283.471
4.065	283.478
4.070	283.870
4.075	284.041
4.080	284.600
4.085	284.265
4.090	285.159
4.095	285.675
4.100	285.713
4.105	286.050
4.110	286.431
4.115	286.659
4.120	287.446
4.125	287.389
4.130	288.214
4.135	288.794
4.140	289.292
4.145	289.466
4.150	291.050
4.155	292.616
4.160	289.538
4.165	287.497
4.170	286.809
4.175	288.137
4.180	289.256
4.185	291.121
4.190	292.488
4.195	291.200
4.200	288.373
4.205	290.695
4.210	288.088
4.215	287.924
4.220	290.316
4.225	292.804
4.230	290.531
4.235	292.310
4.240	293.928
4.245	295.512
4.250	293.501
4.255	293.619
4.260	294.785
4.265	295.100
4.270	295.512
4.275	295.964
4.280	296.261
4.285	296.892
4.290	297.124
4.295	297.416
4.300	297.678
4.305	298.063
4.310	298.215
4.315	298.756
4.320	298.994
4.325	299.311
4.330	299.340
4.335	299.539
4.340	300.227
4.345	300.371
4.350	301.147
4.355	300.566
4.360	301.067
4.365	300.900
4.370	301.950
4.375	302.145
4.380	303.012
4.385	302.551
4.390	303.495
4.395	303.712
4.400	303.904
4.405	304.442
4.410	304.492
4.415	304.877
4.420	305.009
4.425	305.569
4.430	306.875
4.435	307.114
4.440	306.811
4.445	308.325
4.450	308.141
4.455	308.827
4.460	311.218
4.465	312.711
4.470	313.880
4.475	312.643
4.480	311.778
4.485	314.020
4.490	315.580
4.495	318.020
4.500	314.992
4.505	313.299
4.510	311.893
4.515	310.631
4.520	307.498
4.525	306.602
4.530	306.068
4.535	306.196
4.540	304.366
4.545	302.299
4.550	304.224
4.555	301.514
4.560	301.926
4.565	302.182
4.570	304.912
4.575	305.344
4.580	306.182
4.585	307.442
4.590	308.514
4.595	308.743
4.600	310.806
4.605	310.300
4.610	308.607
4.615	307.871
4.620	309.138
4.625	310.181
4.630	312.484
4.635	312.656
4.640	312.431
4.645	313.247
4.650	315.327
4.655	314.524
4.660	314.129
4.665	315.547
4.670	316.476
4.675	316.947
4.680	316.612
4.685	318.333
4.690	317.172
4.695	315.808
4.700	317.059
4.705	318.473
4.710	319.640
4.715	321.019
4.720	318.239
4.725	320.744
4.730	320.669
4.735	321.049
4.740	322.876
4.745	325.512
4.750	325.345
4.755	325.535
4.760	326.794
4.765	328.795
4.770	330.639
4.775	329.227
4.780	329.773
4.785	330.901
4.790	331.462
4.795	332.484
4.800	331.971
4.805	333.475
4.810	330.953
4.815	334.073
4.820	333.514
4.825	330.840
4.830	328.454
4.835	327.912
4.840	328.093
4.845	327.750
4.850	329.968
4.855	329.578
4.860	330.133
4.865	329.189
4.870	329.493
4.875	330.361
4.880	332.145
4.885	330.944
4.890	330.679
4.895	332.452
4.900	331.027
4.905	332.290
4.910	331.913
4.915	332.178
4.920	332.065
4.925	332.229
4.930	334.124
4.935	333.411
4.940	334.014
4.945	334.715
4.950	332.038
4.955	334.609
4.960	335.371
4.965	334.779
4.970	335.154
4.975	337.587
4.980	334.609
4.985	337.640
4.990	339.510
4.995	338.932
5.000	341.498
5.005	342.333
5.010	340.855
5.015	341.825
5.020	341.682
5.025	342.611
5.030	344.159
5.035	344.956
5.040	344.541
5.045	344.477
5.050	345.205
5.055	345.231
5.060	346.619
5.065	347.219
5.070	347.793
5.075	348.023
5.080	348.472
5.085	349.750
5.090	351.044
5.095	348.428
5.100	346.495
5.105	348.558
5.110	345.433
5.115	344.432
5.120	344.044
5.125	344.325
5.130	344.730
5.135	345.768
5.140	347.790
5.145	347.557
5.150	344.688
5.155	344.942
5.160	343.871
5.165	346.220
5.170	347.878
5.175	347.240
5.180	348.617
5.185	349.691
5.190	349.693
5.195	350.824
5.200	349.993
5.205	352.608
5.210	350.870
5.215	353.139
5.220	355.023
5.225	356.935
5.230	358.381
5.235	356.570
5.240	357.118
5.245	357.820
5.250	360.115
5.255	357.668
5.260	360.683
5.265	361.378
5.270	361.907
5.275	363.676
5.280	364.858
5.285	362.425
5.290	359.309
5.295	360.790
5.300	362.735
5.305	360.035
5.310	359.647
5.315	361.872
5.320	362.559
5.325	365.287
5.330	366.820
5.335	364.305
5.340	362.429
5.345	363.697
5.350	365.981
5.355	366.516
5.360	366.716
5.365	366.841
5.370	368.414
5.375	368.904
5.380	367.917
5.385	369.313
5.390	369.696
5.395	369.579
5.400	369.880
5.405	370.657
5.410	371.014
5.415	371.250
5.420	372.176
5.425	372.430
5.430	372.577
5.435	374.193
5.440	371.450
5.445	371.992
5.450	370.293
5.455	369.350
5.460	371.890
5.465	371.653
5.470	373.958
5.475	373.812
5.480	372.639
5.485	374.304
5.490	373.990
5.495	374.729
5.500	375.685
5.505	378.574
5.510	376.232
5.515	375.904
5.520	374.851
5.525	376.218
5.530	376.175
5.535	378.070
5.540	378.408
5.545	376.782
5.550	377.816
5.555	377.939
5.560	378.880
5.565	378.776
5.570	378.501
5.575	379.709
5.580	380.069
5.585	379.484
5.590	379.392
5.595	380.276
5.600	383.144
5.605	380.719
5.610	383.123
5.615	381.991
5.620	382.609
5.625	384.162
5.630	382.341
5.635	385.202
5.640	383.984
5.645	383.835
5.650	381.619
5.655	382.150
5.660	381.194
5.665	379.951
5.670	381.933
5.675	381.449
5.680	382.805
5.685	383.735
5.690	385.282
5.695	384.839
5.700	382.654
5.705	379.800
5.710	380.520
5.715	380.835
5.720	378.200
5.725	378.788
5.730	377.439
5.735	379.243
5.740	381.777
5.745	381.021
5.750	382.924
5.755	380.344
5.760	378.949
5.765	375.911
5.770	375.564
5.775	376.459
5.780	376.913
5.785	378.809
5.790	376.933
5.795	378.392
5.800	380.778
5.805	380.089
5.810	380.566
5.815	381.256
5.820	384.183
5.825	381.149
5.830	382.147
5.835	382.950
5.840	380.990
5.845	381.701
5.850	380.813
5.855	378.520
5.860	379.399
5.865	379.279
5.870	380.396
5.875	381.997
5.880	380.931
5.885	379.567
5.890	380.908
5.895	383.180
5.900	383.563
5.905	383.522
5.910	383.168
5.915	383.522
5.920	384.639
5.925	386.420
5.930	385.034
5.935	385.525
5.940	386.333
5.945	384.042
5.950	384.331
5.955	386.008
5.960	386.843
5.965	387.680
5.970	384.967
5.975	382.009
5.980	380.683
5.985	380.999
5.990	383.230
5.995	385.566
6.000	383.024
6.005	385.860
6.010	385.576
6.015	385.677
6.020	388.529
6.025	388.633
6.030	386.426
6.035	386.524
6.040	389.056
6.045	387.091
6.050	384.939
6.055	381.853
6.060	381.911
6.065	383.923
6.070	386.544
6.075	385.375
6.080	386.234
6.085	387.119
6.090	385.959
6.095	384.919
6.100	387.420
6.105	385.576
6.110	383.604
6.115	384.359
6.120	386.587
6.125	387.874
6.130	387.757
6.135	389.245
6.140	386.936
6.145	388.618
6.150	389.591
6.155	392.176
6.160	393.762
6.165	392.135
6.170	391.949
6.175	391.906
6.180	394.312
6.185	395.589
6.190	395.593
6.195	393.120
6.200	395.667
6.205	395.943
6.210	398.988
6.215	401.837
6.220	400.485
6.225	399.468
6.230	400.398
6.235	401.928
6.240	403.196
6.245	402.937
6.250	405.271
6.255	405.258
6.260	403.885
6.265	406.266
6.270	403.704
6.275	404.535
6.280	402.492
6.285	399.874
6.290	400.959
6.295	403.319
6.300	406.188
6.305	406.149
6.310	406.637
6.315	405.517
6.320	407.153
6.325	409.213
6.330	411.789
6.335	410.594
6.340	412.697
6.345	411.409
6.350	410.010
6.355	407.457
6.360	405.477
6.365	407.447
6.370	409.332
6.375	406.421
6.380	405.204
6.385	406.446
6.390	406.634
6.395	409.543
6.400	411.182
6.405	411.332
6.410	410.076
6.415	410.309
6.420	409.611
6.425	410.291
6.430	407.194
6.435	405.242
6.440	405.073
6.445	402.601
6.450	403.277
6.455	403.079
6.460	400.721
6.465	401.666
6.470	401.376
6.475	403.519
6.480	404.677
6.485	401.909
6.490	400.344
6.495	400.398
6.500	403.508
6.505	400.946
6.510	403.258
6.515	405.897
6.520	404.201
6.525	405.363
6.530	405.743
6.535	407.735
6.540	407.260
6.545	408.446
6.550	407.556
6.555	404.939
6.560	407.233
6.565	406.355
6.570	406.193
6.575	406.938
6.580	408.508
6.585	410.542
6.590	408.508
6.595	410.597
6.600	408.832
6.605	410.780
6.610	409.319
6.615	407.972
6.620	405.863
6.625	404.746
6.630	407.488
6.635	406.407
6.640	403.945
6.645	406.643
6.650	405.277
6.655	402.621
6.660	403.414
6.665	403.044
6.670	400.532
6.675	399.036
6.680	395.975
6.685	393.740
6.690	396.746
6.695	397.762
6.700	399.114
6.705	400.289
6.710	402.568
6.715	403.919
6.720	403.379
6.725	400.703
6.730	397.782
6.735	400.899
6.740	400.935
6.745	401.464
6.750	400.132
6.755	400.837
6.760	402.211
6.765	402.316
6.770	405.078
6.775	406.066
6.780	404.976
6.785	404.273
6.790	404.753
6.795	402.099
6.800	400.419
6.805	402.327
6.810	400.228
6.815	398.146
6.820	399.574
6.825	401.440
6.830	403.821
6.835	406.136
6.840	406.473
6.845	408.158
6.850	410.356
6.855	409.335
6.860	411.456
6.865	414.476
6.870	413.093
6.875	410.907
6.880	412.544
6.885	411.147
6.890	412.859
6.895	409.814
6.900	411.144
6.905	412.410
6.910	415.062
6.915	417.999
6.920	415.058
6.925	414.701
6.930	415.726
6.935	417.252
6.940	415.821
6.945	415.546
6.950	417.260
6.955	419.982
6.960	420.612
6.965	419.440
6.970	419.497
6.975	416.813
6.980	416.167
6.985	413.061
6.990	412.744
6.995	414.957
7.000	418.023
7.005	417.628
7.010	420.746
7.015	419.745
7.020	418.843
7.025	418.637
7.030	420.866
7.035	420.055
7.040	418.586
7.045	419.648
7.050	422.585
7.055	423.010
7.060	426.113
7.065	424.506
7.070	421.598
7.075	421.207
7.080	419.410
7.085	417.195
7.090	414.392
7.095	411.393
7.100	412.293
7.105	411.583
7.110	408.779
7.115	405.769
7.120	402.878
7.125	405.112
7.130	406.096
7.135	408.004
7.140	410.469
7.145	407.523
7.150	409.470
7.155	412.057
7.160	414.329
7.165	414.048
7.170	416.484
7.175	417.443
7.180	419.819
7.185	418.348
7.190	417.500
7.195	415.704
7.200	415.751
7.205	417.832
7.210	420.145
7.215	419.491
7.220	419.696
7.225	417.679
7.230	415.690
7.235	416.266
7.240	413.542
7.245	413.665
7.250	415.950
7.255	414.537
7.260	412.548
7.265	412.358
7.270	410.084
7.275	408.523
7.280	408.112
7.285	408.628
7.290	409.198
7.295	411.230
7.300	413.762
7.305	413.374
7.310	412.294
7.315	413.522
7.320	410.564
7.325	410.950
7.330	408.523
7.335	405.458
7.340	404.254
7.345	404.887
7.350	405.197
7.355	402.747
7.360	402.589
7.365	403.746
7.370	402.630
7.375	404.581
7.380	406.711
7.385	408.870
7.390	411.608
7.395	414.407
7.400	414.394
7.405	412.156
7.410	413.416
7.415	411.023
7.420	410.525
7.425	412.005
7.430	413.322
7.435	412.211
7.440	414.246
7.445	412.531
7.450	413.832
7.455	416.496
7.460	414.308
7.465	417.028
7.470	414.761
7.475	416.072
7.480	417.319
7.485	418.352
7.490	415.220
7.495	413.148
7.500	414.721
7.505	413.873
7.510	411.585
7.515	412.429
7.520	411.793
7.525	411.418
7.530	411.434
7.535	410.924
7.540	407.809
7.545	407.143
7.550	408.310
7.555	410.400
7.560	408.593
7.565	411.223
7.570	413.975
7.575	414.440
7.580	412.540
7.585	413.443
7.590	414.961
7.595	412.113
7.600	409.691
7.605	412.488
7.610	412.478
7.615	415.372
7.620	418.051
7.625	421.162
7.630	420.601
7.635	419.883
7.640	419.215
7.645	416.657
7.650	417.463
7.655	420.008
7.660	420.721
7.665	420.245
7.670	417.719
7.675	417.828
7.680	414.793
7.685	414.161
7.690	415.301
7.695	414.629
7.700	416.604
7.705	415.479
7.710	416.274
7.715	418.525
7.720	416.346
7.725	417.460
7.730	418.269
7.735	415.841
7.740	418.622
7.745	420.380
7.750	418.364
7.755	419.968
7.760	419.683
7.765	418.312
7.770	417.227
7.775	414.280
7.780	417.164
7.785	420.212
7.790	418.906
7.795	418.284
7.800	415.267
7.805	412.146
7.810	410.603
7.815	409.129
7.820	408.628
7.825	406.586
7.830	403.564
7.835	405.685
7.840	403.145
7.845	402.806
7.850	401.648
7.855	402.311
7.860	401.535
7.865	400.105
7.870	397.848
7.875	398.718
7.880	397.201
7.885	400.307
7.890	399.008
7.895	397.072
7.900	398.793
7.905	400.071
7.910	398.422
7.915	399.431
7.920	399.907
7.925	397.623
7.930	394.940
7.935	393.009
7.940	391.028
7.945	390.776
7.950	390.702
7.955	387.613
7.960	385.358
7.965	385.688
7.970	386.981
7.975	389.990
7.980	390.597
7.985	387.526
7.990	384.610
7.995	385.254
8.000	386.965
8.005	384.262
8.010	384.520
8.015	381.701
8.020	380.562
8.025	383.004
8.030	383.973
8.035	380.849
8.040	379.032
8.045	377.402
8.050	377.142
8.055	376.902
8.060	375.554
8.065	373.217
8.070	375.834
8.075	374.706
8.080	372.230
8.085	373.751
8.090	372.767
8.095	370.786
8.100	372.152
8.105	371.586
8.110	372.551
8.115	373.852
8.120	376.431
8.125	376.503
8.130	376.408
8.135	375.314
8.140	373.445
8.145	371.386
8.150	374.353
8.155	374.166
8.160	375.948
8.165	374.784
8.170	373.601
8.175	370.787
8.180	367.729
8.185	370.259
8.190	372.009
8.194	374.341
8.199	375.785
8.204	375.059
8.209	374.678
8.214	374.720
8.219	374.470
8.224	372.925
8.229	375.033
8.234	376.690
8.239	375.481
8.244	377.715
8.249	375.562
8.254	378.496
8.259	380.150
8.264	379.230
8.269	380.035
8.274	383.025
8.279	379.992
8.284	378.244
8.289	375.834
8.294	373.785
8.299	373.821
8.304	373.001
8.309	374.823
8.314	376.755
8.319	374.446
8.324	373.039
8.329	373.218
8.334	375.901
8.339	376.600
8.344	376.465
8.349	377.344
8.354	377.953
8.359	376.117
8.364	378.895
8.369	381.640
8.374	384.683
8.379	383.451
8.384	384.162
8.389	385.587
8.394	382.583
8.399	380.882
8.404	382.815
8.409	385.226
8.414	386.832
8.419	386.540
8.424	386.919
8.429	389.747
8.434	392.348
8.439	392.173
8.444	391.168
8.449	388.294
8.454	386.838
8.459	385.295
8.464	382.670
8.469	383.881
8.474	383.047
8.479	383.715
8.484	382.309
8.489	379.348
8.494	381.989
8.499	380.946
8.504	382.411
8.509	380.578
8.514	382.727
8.519	381.223
8.524	382.504
8.529	383.273
8.534	383.462
8.539	386.153
8.544	387.543
8.549	387.109
8.554	386.417
8.559	385.891
8.564	384.881
8.569	383.240
8.574	381.308
8.579	382.447
8.584	382.528
8.589	384.904
8.594	384.262
8.599	382.336
8.604	380.022
8.609	379.173
8.614	379.039
8.619	378.364
8.624	381.326
8.629	383.537
8.634	381.389
8.639	380.414
8.644	381.710
8.649	383.274
8.654	385.874
8.659	387.110
8.664	388.301
8.669	390.636
8.674	390.777
8.679	387.903
8.684	386.875
8.689	389.634
8.694	389.332
8.699	389.841
8.704	387.667
8.709	388.707
8.714	390.505
8.719	391.664
8.724	392.513
8.729	392.863
8.734	390.126
8.739	391.018
8.744	388.039
8.749	384.925
8.754	385.943
8.759	383.796
8.764	381.933
8.769	383.495
8.774	384.295
8.779	384.573
8.784	384.983
8.789	381.934
8.794	383.215
8.799	381.411
8.804	379.707
8.809	382.024
8.814	384.414
8.819	385.698
8.824	387.062
8.829	389.220
8.834	388.800
8.839	389.421
8.844	390.430
8.849	393.047
8.854	390.034
8.859	391.606
8.864	393.568
8.869	391.036
8.874	391.457
8.879	391.442
8.884	393.399
8.889	395.333
8.894	392.742
8.899	395.134
8.904	393.341
8.909	390.386
8.914	391.253
8.919	392.688
8.924	392.802
8.929	390.209
8.934	387.472
8.939	385.772
8.944	387.875
8.949	389.228
8.954	387.938
8.959	389.147
8.964	386.904
8.969	389.743
8.974	388.614
8.979	388.842
8.984	385.916
8.989	387.966
8.994	386.501
8.999	389.213
9.004	386.641
9.009	386.523
9.014	388.241
9.019	391.375
9.024	393.349
9.029	390.725
9.034	393.408
9.039	392.901
9.044	392.493
9.049	394.629
9.054	394.144
9.059	392.591
9.064	391.082
9.069	392.601
9.074	395.294
9.079	398.128
9.084	397.675
9.089	395.562
9.094	398.166
9.099	400.012
9.104	399.395
9.109	400.625
9.114	398.425
9.119	398.493
9.124	401.567
9.129	398.510
9.134	400.364
9.139	403.185
9.144	404.895
9.149	403.572
9.154	401.469
9.159	401.791
9.164	403.177
9.169	400.152
9.174	400.743
9.179	402.458
9.184	402.007
9.189	401.530
9.194	402.913
9.199	401.719
9.204	402.127
9.209	401.774
9.214	400.800
9.219	403.937
9.224	404.914
9.229	402.647
9.234	405.410
9.239	407.396
9.244	410.385
9.249	408.186
9.254	406.677
9.259	403.679
9.264	405.751
9.269	404.812
9.274	402.097
9.279	400.171
9.284	401.613
9.289	403.887
9.294	402.516
9.299	402.635
9.304	403.576
9.309	404.613
9.314	401.650
9.319	401.492
9.324	399.182
9.329	398.458
9.334	400.127
9.339	398.275
9.344	401.325
9.349	398.359
9.354	400.961
9.359	397.939
9.364	399.660
9.369	397.299
9.374	399.249
9.379	399.169
9.384	400.629
9.389	398.562
9.394	398.184
9.399	401.191
9.404	401.880
9.409	402.206
9.414	400.962
9.419	402.727
9.424	400.470
9.429	399.735
9.434	400.072
9.439	398.946
9.444	396.242
9.449	399.281
9.454	397.745
9.459	395.790
9.464	395.896
9.469	396.853
9.474	397.024
9.479	396.000
9.484	398.233
9.489	401.165
9.494	400.390
9.499	401.878
9.504	404.672
9.509	403.775
9.514	401.595
9.519	399.973
9.524	401.323
9.529	398.429
9.534	395.310
9.539	393.521
9.544	392.801
9.549	390.166
9.554	393.013
9.559	390.478
9.564	391.795
9.569	389.319
9.574	390.798
9.579	391.426
9.584	393.660
9.589	395.090
9.594	395.603
9.599	397.542
9.604	397.865
9.609	396.397
9.614	397.661
9.619	395.824
9.624	393.634
9.629	391.087
9.634	393.949
9.639	394.794
9.644	394.972
9.649	394.231
9.654	391.809
9.659	390.040
9.664	389.141
9.669	391.142
9.674	391.367
9.679	390.430
9.684	391.213
9.689	391.808
9.694	389.940
9.699	392.792
9.704	393.527
9.709	395.010
9.714	392.600
9.719	393.601
9.724	396.146
9.729	395.620
9.734	394.900
9.739	397.261
9.744	394.670
9.749	391.945
9.754	388.831
9.759	387.106
9.764	389.479
9.769	391.239
9.774	389.345
9.779	387.601
9.784	388.866
9.789	389.060
9.794	391.882
9.799	391.936
9.804	392.460
9.809	392.435
9.814	391.337
9.819	390.281
9.824	391.069
9.829	391.196
9.834	392.321
9.839	393.851
9.844	392.135
9.849	391.209
9.854	391.256
9.859	391.201
9.864	391.620
9.869	392.446
9.874	391.740
9.879	391.814
9.884	393.978
9.889	390.903
9.894	391.536
9.899	388.965
9.904	391.432
9.909	390.991
9.914	393.551
9.919	395.080
9.924	397.231
9.929	395.496
9.934	394.395
9.939	395.498
9.944	394.969
9.949	393.415
9.954	395.462
9.959	393.982
9.964	393.236
9.969	393.682
9.974	395.024
9.979	394.043
9.984	392.316
9.989	394.490
9.994	396.754
[truncated: 1 more rows]
