# Supplementary material for: Chemometric Analysis of a Ternary Mixture of Caffeine, Quinic Acid, and Nicotinic Acid by Terahertz Spectroscopy
Source: ACS Omega. 2022 Sep 27;7(40):35783–91. doi: 10.1021/acsomega.2c03808 (PMC9558605; doi:10.1021/acsomega.2c03808)
Supplement: Supplementary file 2 — ao2c03808_si_002.zip [file ao2c03808_si_002.zip › data_and_codes/extended_data/id0-48_run001/fdp-5-6.csv]

0.000	-0.000
0.005	0.482
0.010	0.244
0.015	-0.612
0.020	0.425
0.025	0.925
0.030	0.422
0.035	-0.557
0.040	-0.041
0.045	0.978
0.050	3.257
0.055	2.062
0.060	1.485
0.065	3.999
0.070	4.075
0.075	5.043
0.080	5.102
0.085	4.154
0.090	2.092
0.095	2.236
0.100	3.647
0.105	5.486
0.110	4.767
0.115	4.989
0.120	5.863
0.125	6.705
0.130	7.782
0.135	8.238
0.140	7.867
0.145	8.163
0.150	8.354
0.155	8.552
0.160	8.557
0.165	8.773
0.170	9.077
0.175	9.423
0.180	9.443
0.185	9.613
0.190	10.016
0.195	10.136
0.200	10.407
0.205	10.684
0.210	10.889
0.215	11.191
0.220	11.461
0.225	11.964
0.230	12.134
0.235	12.144
0.240	12.292
0.245	12.664
0.250	12.739
0.255	13.001
0.260	13.237
0.265	13.516
0.270	13.852
0.275	13.845
0.280	14.081
0.285	14.388
0.290	14.616
0.295	14.805
0.300	15.222
0.305	15.310
0.310	15.409
0.315	15.621
0.320	15.904
0.325	16.188
0.330	16.325
0.335	16.501
0.340	16.738
0.345	17.054
0.350	17.179
0.355	17.456
0.360	17.694
0.365	17.915
0.370	18.072
0.375	18.281
0.380	18.467
0.385	18.717
0.390	18.954
0.395	19.177
0.400	19.414
0.405	19.563
0.410	19.730
0.415	19.936
0.420	20.218
0.425	20.384
0.430	20.607
0.435	20.882
0.440	21.081
0.445	21.177
0.450	21.421
0.455	21.693
0.460	21.882
0.465	22.106
0.470	22.271
0.475	22.525
0.480	22.759
0.485	22.944
0.490	23.126
0.495	23.395
0.500	23.597
0.505	23.758
0.510	23.978
0.515	24.261
0.520	24.498
0.525	24.655
0.530	24.900
0.535	25.156
0.540	25.460
0.545	25.757
0.550	26.189
0.555	25.408
0.560	25.579
0.565	25.914
0.570	26.243
0.575	26.522
0.580	26.741
0.585	26.945
0.590	27.213
0.595	27.451
0.600	27.674
0.605	27.885
0.610	28.089
0.615	28.325
0.620	28.489
0.625	28.684
0.630	28.928
0.635	29.174
0.640	29.333
0.645	29.558
0.650	29.805
0.655	29.990
0.660	30.216
0.665	30.429
0.670	30.640
0.675	30.859
0.680	31.062
0.685	31.254
0.690	31.507
0.695	31.681
0.700	31.886
0.705	32.135
0.710	32.330
0.715	32.525
0.720	32.761
0.725	32.979
0.730	33.204
0.735	33.429
0.740	33.702
0.745	34.094
0.750	33.660
0.755	33.745
0.760	34.091
0.765	34.352
0.770	34.577
0.775	34.824
0.780	35.059
0.785	35.288
0.790	35.477
0.795	35.685
0.800	35.940
0.805	36.125
0.810	36.309
0.815	36.538
0.820	36.746
0.825	36.923
0.830	37.128
0.835	37.316
0.840	37.539
0.845	37.749
0.850	37.905
0.855	38.122
0.860	38.368
0.865	38.540
0.870	38.761
0.875	38.987
0.880	39.200
0.885	39.407
0.890	39.624
0.895	39.852
0.900	40.083
0.905	40.264
0.910	40.498
0.915	40.716
0.920	40.897
0.925	41.095
0.930	41.332
0.935	41.552
0.940	41.734
0.945	41.927
0.950	42.144
0.955	42.387
0.960	42.573
0.965	42.820
0.970	43.056
0.975	43.296
0.980	43.610
0.985	43.602
0.990	43.568
0.995	43.864
1.000	44.116
1.005	44.379
1.010	44.670
1.015	44.863
1.020	45.090
1.025	45.376
1.030	45.588
1.035	45.784
1.040	46.033
1.045	46.271
1.050	46.493
1.055	46.744
1.060	46.993
1.065	47.282
1.070	47.564
1.075	47.884
1.080	48.309
1.085	48.874
1.090	49.736
1.095	49.832
1.100	46.896
1.105	47.946
1.110	48.401
1.115	47.962
1.120	48.496
1.125	48.972
1.130	49.381
1.135	49.792
1.140	50.216
1.145	50.751
1.150	51.166
1.155	51.775
1.160	51.562
1.165	48.433
1.170	49.473
1.175	50.127
1.180	50.625
1.185	50.998
1.190	51.384
1.195	51.807
1.200	52.281
1.205	52.429
1.210	51.717
1.215	52.213
1.220	52.734
1.225	53.151
1.230	52.395
1.235	52.820
1.240	53.164
1.245	53.468
1.250	53.818
1.255	54.013
1.260	54.261
1.265	54.553
1.270	54.768
1.275	54.954
1.280	55.188
1.285	55.404
1.290	55.638
1.295	55.831
1.300	56.013
1.305	56.298
1.310	56.524
1.315	56.751
1.320	56.917
1.325	57.120
1.330	57.331
1.335	57.563
1.340	57.823
1.345	58.072
1.350	58.281
1.355	58.475
1.360	58.768
1.365	58.991
1.370	59.201
1.375	59.474
1.380	59.759
1.385	59.987
1.390	60.310
1.395	60.682
1.400	61.198
1.405	61.961
1.410	62.900
1.415	65.708
1.420	66.398
1.425	66.864
1.430	67.254
1.435	67.590
1.440	67.832
1.445	68.103
1.450	68.379
1.455	68.638
1.460	68.894
1.465	69.121
1.470	69.388
1.475	69.632
1.480	69.833
1.485	70.075
1.490	70.318
1.495	70.521
1.500	70.729
1.505	70.976
1.510	71.183
1.515	71.404
1.520	71.624
1.525	71.853
1.530	72.115
1.535	72.327
1.540	72.546
1.545	72.801
1.550	73.028
1.555	73.264
1.560	73.550
1.565	73.819
1.570	74.072
1.575	74.355
1.580	74.661
1.585	74.989
1.590	75.352
1.595	75.888
1.600	76.233
1.605	74.984
1.610	75.493
1.615	75.976
1.620	76.413
1.625	76.785
1.630	77.199
1.635	77.652
1.640	78.183
1.645	78.824
1.650	79.788
1.655	80.994
1.660	81.510
1.665	81.823
1.670	82.224
1.675	79.831
1.680	81.732
1.685	82.878
1.690	83.799
1.695	84.599
1.700	85.468
1.705	86.678
1.710	88.088
1.715	89.381
1.720	92.516
1.725	95.206
1.730	96.340
1.735	97.079
1.740	97.671
1.745	98.171
1.750	98.619
1.755	99.107
1.760	99.456
1.765	99.166
1.770	99.569
1.775	99.979
1.780	100.384
1.785	100.836
1.790	101.491
1.795	101.565
1.800	100.220
1.805	100.788
1.810	101.262
1.815	101.630
1.820	101.963
1.825	102.289
1.830	102.584
1.835	102.876
1.840	103.190
1.845	103.525
1.850	103.894
1.855	104.344
1.860	105.135
1.865	105.373
1.870	108.276
1.875	109.465
1.880	110.170
1.885	110.636
1.890	111.059
1.895	111.445
1.900	111.834
1.905	112.251
1.910	112.809
1.915	113.421
1.920	111.127
1.925	111.607
1.930	112.220
1.935	112.695
1.940	113.060
1.945	113.364
1.950	113.664
1.955	113.934
1.960	114.186
1.965	114.444
1.970	114.699
1.975	114.954
1.980	115.206
1.985	115.459
1.990	115.720
1.995	115.971
2.000	116.228
2.005	116.504
2.010	116.822
2.015	117.038
2.020	117.216
2.025	117.553
2.030	117.941
2.035	118.544
2.040	118.648
2.045	117.461
2.050	117.988
2.055	118.420
2.060	118.800
2.065	119.191
2.070	119.757
2.075	119.229
2.080	119.188
2.085	119.600
2.090	119.946
2.095	120.250
2.100	120.539
2.105	120.818
2.110	121.085
2.115	121.370
2.120	121.667
2.125	121.951
2.130	122.277
2.135	122.628
2.140	123.028
2.145	123.475
2.150	124.032
2.155	124.977
2.160	125.960
2.165	124.894
2.170	127.702
2.175	128.948
2.180	129.885
2.185	130.817
2.190	132.024
2.195	131.880
2.200	134.622
2.205	136.130
2.210	137.266
2.215	138.524
2.220	138.071
2.225	140.934
2.230	142.653
2.235	143.525
2.240	144.260
2.245	144.806
2.250	145.466
2.255	146.491
2.260	147.454
2.265	144.828
2.270	142.262
2.275	143.728
2.280	144.517
2.285	145.113
2.290	145.584
2.295	145.975
2.300	146.350
2.305	146.712
2.310	147.029
2.315	147.475
2.320	147.605
2.325	147.924
2.330	148.337
2.335	148.782
2.340	149.458
2.345	149.505
2.350	148.457
2.355	149.151
2.360	149.960
2.365	150.557
2.370	149.256
2.375	150.080
2.380	150.973
2.385	152.087
2.390	148.947
2.395	151.538
2.400	154.677
2.405	155.663
2.410	156.393
2.415	156.942
2.420	157.379
2.425	157.940
2.430	158.055
2.435	158.404
2.440	158.878
2.445	159.422
2.450	159.862
2.455	160.873
2.460	161.477
2.465	159.780
2.470	156.845
2.475	158.185
2.480	158.912
2.485	159.474
2.490	159.922
2.495	160.298
2.500	160.670
2.505	160.970
2.510	161.276
2.515	161.578
2.520	161.881
2.525	162.158
2.530	162.466
2.535	162.758
2.540	163.057
2.545	163.364
2.550	163.686
2.555	163.970
2.560	164.287
2.565	164.721
2.570	164.840
2.575	165.152
2.580	165.556
2.585	165.935
2.590	166.359
2.595	166.815
2.600	167.294
2.605	167.876
2.610	168.526
2.615	169.330
2.620	170.450
2.625	171.887
2.630	172.892
2.635	173.055
2.640	172.737
2.645	173.617
2.650	172.017
2.655	174.368
2.660	176.874
2.665	177.189
2.670	177.676
2.675	178.729
2.680	179.881
2.685	180.808
2.690	179.156
2.695	179.869
2.700	180.622
2.705	181.190
2.710	181.702
2.715	182.188
2.720	182.601
2.725	183.099
2.730	183.522
2.735	184.049
2.740	184.552
2.745	185.123
2.750	185.792
2.755	186.639
2.760	188.151
2.765	189.614
2.770	190.875
2.775	190.541
2.780	193.033
2.785	190.867
2.790	192.793
2.795	194.171
2.800	195.310
2.805	196.100
2.810	196.791
2.815	197.370
2.820	197.862
2.825	198.337
2.830	198.788
2.835	199.191
2.840	199.621
2.845	200.022
2.850	200.433
2.855	200.773
2.860	201.274
2.865	201.768
2.870	202.471
2.875	203.547
2.880	204.065
2.885	202.520
2.890	199.528
2.895	200.925
2.900	201.798
2.905	202.389
2.910	202.994
2.915	203.464
2.920	203.945
2.925	204.407
2.930	204.929
2.935	205.397
2.940	205.977
2.945	206.553
2.950	207.432
2.955	208.531
2.960	210.141
2.965	211.916
2.970	212.495
2.975	211.794
2.980	214.889
2.985	217.749
2.990	219.326
2.995	220.810
3.000	222.901
3.005	224.617
3.010	224.897
3.015	227.240
3.020	227.191
3.025	224.429
3.030	226.865
3.035	228.708
3.040	230.060
3.045	231.591
3.050	234.138
3.055	235.956
3.060	236.830
3.065	237.645
3.070	238.303
3.075	238.787
3.080	239.427
3.085	239.883
3.090	240.547
3.095	240.848
3.100	241.222
3.105	241.860
3.110	242.335
3.115	243.027
3.120	243.773
3.125	244.601
3.130	246.668
3.135	244.821
3.140	242.862
3.145	245.860
3.150	247.448
3.155	249.539
3.160	250.831
3.165	251.890
3.170	253.022
3.175	251.958
3.180	254.243
3.185	254.595
3.190	254.667
3.195	255.521
3.200	256.506
3.205	256.901
3.210	257.758
3.215	257.183
3.220	257.687
3.225	258.778
3.230	258.603
3.235	259.830
3.240	257.719
3.245	258.237
3.250	258.833
3.255	259.069
3.260	259.457
3.265	259.911
3.270	260.220
3.275	260.442
3.280	260.889
3.285	261.011
3.290	261.140
3.295	262.131
3.300	262.447
3.305	262.687
3.310	262.901
3.315	263.532
3.320	264.435
3.325	265.218
3.330	264.786
3.335	267.682
3.340	265.097
3.345	266.800
3.350	268.253
3.355	268.482
3.360	269.613
3.365	269.698
3.370	270.428
3.375	270.445
3.380	270.697
3.385	270.931
3.390	271.567
3.395	271.833
3.400	272.444
3.405	272.371
3.410	272.662
3.415	272.788
3.420	273.175
3.425	273.508
3.430	272.746
3.435	273.634
3.440	274.235
3.445	274.074
3.450	274.659
3.455	274.740
3.460	274.676
3.465	275.535
3.470	275.858
3.475	276.209
3.480	276.571
3.485	276.548
3.490	276.831
3.495	278.069
3.500	275.522
3.505	277.469
3.510	277.620
3.515	277.826
3.520	278.390
3.525	278.343
3.530	279.341
3.535	280.414
3.540	279.873
3.545	279.045
3.550	277.700
3.555	279.669
3.560	279.311
3.565	279.920
3.570	280.181
3.575	280.951
3.580	281.924
3.585	282.934
3.590	283.455
3.595	284.804
3.600	282.178
3.605	283.585
3.610	286.384
3.615	288.442
3.620	287.507
3.625	288.553
3.630	289.179
3.635	290.586
3.640	291.565
3.645	292.221
3.650	291.797
3.655	294.791
3.660	295.616
3.665	297.018
3.670	300.070
3.675	301.515
3.680	299.054
3.685	298.585
3.690	300.450
3.695	298.148
3.700	300.622
3.705	300.792
3.710	301.743
3.715	301.909
3.720	303.503
3.725	303.700
3.730	304.698
3.735	305.122
3.740	305.039
3.745	305.447
3.750	305.196
3.755	306.028
3.760	306.264
3.765	307.288
3.770	307.387
3.775	307.868
3.780	308.894
3.785	310.425
3.790	311.057
3.795	308.042
3.800	308.582
3.805	308.645
3.810	305.736
3.815	306.629
3.820	305.683
3.825	302.808
3.830	303.193
3.835	302.773
3.840	300.039
3.845	300.500
3.850	300.749
3.855	302.808
3.860	303.152
3.865	302.007
3.870	302.875
3.875	302.988
3.880	303.683
3.885	303.679
3.890	304.571
3.895	304.919
3.900	305.988
3.905	305.490
3.910	306.337
3.915	306.843
3.920	307.068
3.925	308.004
3.930	308.310
3.935	308.913
3.940	308.529
3.945	310.033
3.950	311.487
3.955	309.148
3.960	310.320
3.965	309.321
3.970	310.974
3.975	307.996
3.980	309.851
3.985	308.017
3.990	305.278
3.995	306.200
4.000	306.420
4.005	303.956
4.010	303.901
4.015	301.528
4.020	302.145
4.025	302.539
4.030	303.399
4.035	303.323
4.040	303.577
4.045	305.739
4.050	304.536
4.055	305.629
4.060	304.026
4.065	304.088
4.070	306.177
4.075	306.156
4.080	307.113
4.085	309.925
4.090	308.306
4.095	307.865
4.100	310.635
4.105	307.548
4.110	307.410
4.115	308.008
4.120	310.693
4.125	310.801
4.130	312.559
4.135	314.017
4.140	316.946
4.145	318.603
4.150	319.581
4.155	321.238
4.160	323.707
4.165	321.972
4.170	322.308
4.175	322.601
4.180	325.610
4.185	324.267
4.190	322.997
4.195	323.549
4.200	325.428
4.205	326.785
4.210	327.929
4.215	329.503
4.220	329.472
4.225	326.720
4.230	325.966
4.235	326.209
4.240	324.472
4.245	325.297
4.250	326.619
4.255	324.065
4.260	324.250
4.265	324.092
4.270	326.509
4.275	327.275
4.280	325.882
4.285	326.276
4.290	327.752
4.295	328.128
4.300	328.739
4.305	329.024
4.310	327.693
4.315	327.226
4.320	330.149
4.325	328.027
4.330	327.640
4.335	324.583
4.340	325.830
4.345	322.889
4.350	324.532
4.355	323.555
4.360	323.871
4.365	326.861
4.370	329.680
4.375	331.286
4.380	332.556
4.385	333.474
4.390	332.399
4.395	330.661
4.400	329.892
4.405	331.494
4.410	332.613
4.415	330.750
4.420	329.445
4.425	329.263
4.430	326.674
4.435	325.190
4.440	326.020
4.445	324.522
4.450	321.998
4.455	324.264
4.460	323.381
4.465	322.297
4.470	323.611
4.475	323.150
4.480	321.537
4.485	320.161
4.490	321.361
4.495	320.568
4.500	321.827
4.505	324.039
4.510	321.328
4.515	322.120
4.520	320.893
4.525	318.498
4.530	320.344
4.535	321.592
4.540	322.488
4.545	320.785
4.550	318.280
4.555	318.393
4.560	320.985
4.565	318.740
4.570	321.071
4.575	321.014
4.580	320.322
4.585	319.144
4.590	317.618
4.595	318.083
4.600	320.991
4.605	323.744
4.610	323.977
4.615	325.606
4.620	327.310
4.625	325.436
4.630	324.735
4.635	324.216
4.640	321.147
4.645	320.117
4.650	322.280
4.655	321.066
4.660	322.491
4.665	325.614
4.670	326.234
4.675	324.111
4.680	322.481
4.685	323.298
4.690	326.183
4.695	325.319
4.700	324.662
4.705	326.824
4.710	327.862
4.715	325.888
4.720	325.215
4.725	328.172
4.730	329.335
4.735	328.395
4.740	328.840
4.745	328.813
4.750	327.094
4.755	328.903
4.760	329.386
4.765	327.691
4.770	324.704
4.775	327.706
4.780	329.571
4.785	332.330
4.790	334.009
4.795	335.523
4.800	335.157
4.805	332.509
4.810	335.150
4.815	336.668
4.820	334.768
4.825	334.631
4.830	337.416
4.835	339.255
4.840	340.229
4.845	337.093
4.850	335.379
4.855	333.068
4.860	332.073
4.865	331.467
4.870	330.864
4.875	329.890
4.880	329.917
4.885	327.408
4.890	328.424
4.895	329.572
4.900	331.079
4.905	329.717
4.910	329.039
4.915	331.024
4.920	332.626
4.925	335.421
4.930	337.841
4.935	335.843
4.940	334.978
4.945	335.111
4.950	332.974
4.955	333.067
4.960	332.255
4.965	329.950
4.970	328.850
4.975	330.084
4.980	326.999
4.985	325.792
4.990	323.153
4.995	320.232
5.000	321.211
5.005	319.184
5.010	317.799
5.015	318.690
5.020	318.145
5.025	316.863
5.030	316.091
5.035	317.691
5.040	319.739
5.045	320.752
5.050	318.514
5.055	317.428
5.060	318.791
5.065	319.952
5.070	319.423
5.075	320.092
5.080	318.251
5.085	321.191
5.090	319.838
5.095	319.465
5.100	322.288
5.105	323.709
5.110	323.836
5.115	321.550
5.120	322.340
5.125	324.875
5.130	325.830
5.135	323.599
5.140	326.162
5.145	329.233
5.150	328.503
5.155	326.335
5.160	323.194
5.165	323.291
5.170	322.189
5.175	320.964
5.180	319.161
5.185	317.352
5.190	319.663
5.195	319.953
5.200	319.588
5.205	320.471
5.210	323.281
5.215	321.948
5.220	320.404
5.225	322.310
5.230	323.700
5.235	323.826
5.240	326.667
5.245	323.992
5.250	323.056
5.255	322.046
5.260	324.306
5.265	326.727
5.270	327.900
5.275	330.300
5.280	330.867
5.285	330.696
5.290	327.643
5.295	327.021
5.300	323.947
5.305	323.032
5.310	320.904
5.315	323.985
5.320	321.699
5.325	323.431
5.330	325.352
5.335	327.891
5.340	327.079
5.345	326.874
5.350	326.726
5.355	327.596
5.360	324.510
5.365	323.442
5.370	322.566
5.375	324.041
5.380	321.087
5.385	321.034
5.390	323.483
5.395	323.682
5.400	326.691
5.405	324.536
5.410	326.143
5.415	323.772
5.420	324.613
5.425	324.454
5.430	325.582
5.435	325.883
5.440	328.390
5.445	331.022
5.450	330.845
5.455	329.517
5.460	328.254
5.465	325.467
5.470	325.725
5.475	325.327
5.480	327.799
5.485	330.403
5.490	331.368
5.495	331.812
5.500	331.900
5.505	331.161
5.510	333.074
5.515	330.544
5.520	328.290
5.525	327.826
5.530	326.456
5.535	327.397
5.540	327.664
5.545	330.491
5.550	329.556
5.555	326.504
5.560	326.661
5.565	325.688
5.570	326.254
5.575	323.457
5.580	320.392
5.585	321.063
5.590	321.754
5.595	319.450
5.600	321.623
5.605	320.015
5.610	319.164
5.615	319.773
5.620	321.836
5.625	323.904
5.630	323.514
5.635	326.022
5.640	325.778
5.645	328.004
5.650	325.996
5.655	323.111
5.660	322.465
5.665	323.266
5.670	320.424
5.675	319.592
5.680	319.124
5.685	319.181
5.690	317.513
5.695	314.608
5.700	312.341
5.705	310.537
5.710	308.137
5.715	307.581
5.720	306.928
5.725	310.052
5.730	313.022
5.735	312.767
5.740	314.124
5.745	317.025
5.750	316.176
5.755	316.377
5.760	313.294
5.765	315.012
5.770	312.742
5.775	313.971
5.780	311.357
5.785	313.159
5.790	310.256
5.795	312.457
5.800	314.918
5.805	316.977
5.810	317.653
5.815	315.758
5.820	318.729
5.825	318.738
5.830	316.316
5.835	316.413
5.840	317.135
5.845	314.663
5.850	317.789
5.855	320.505
5.860	320.963
5.865	319.279
5.870	317.456
5.875	315.895
5.880	316.568
5.885	314.947
5.890	314.275
5.895	312.944
5.900	310.063
5.905	310.649
5.910	310.149
5.915	309.070
5.920	311.950
5.925	312.657
5.930	314.179
5.935	312.206
5.940	313.526
5.945	314.490
5.950	316.799
5.955	316.302
5.960	314.732
5.965	314.290
5.970	311.252
5.975	311.006
5.980	311.500
5.985	310.900
5.990	312.964
5.995	313.691
6.000	313.259
6.005	312.869
6.010	311.509
6.015	308.685
6.020	305.767
6.025	304.794
6.030	303.619
6.035	302.136
6.040	302.506
6.045	300.819
6.050	300.643
6.055	301.734
6.060	302.856
6.065	303.292
6.070	305.660
6.075	306.880
6.080	304.548
6.085	303.675
6.090	301.801
6.095	299.040
6.100	299.697
6.105	300.570
6.110	298.444
6.115	301.275
6.120	301.498
6.125	304.276
6.130	302.539
6.135	301.725
6.140	303.337
6.145	301.015
6.150	302.034
6.155	300.758
6.160	298.047
6.165	300.303
6.170	298.438
6.175	297.865
6.180	295.145
6.185	296.652
6.190	298.049
6.195	299.393
6.200	298.508
6.205	297.883
6.210	299.487
6.215	300.539
6.220	303.636
6.225	304.386
6.230	304.413
6.235	306.014
6.240	303.130
6.245	305.398
6.250	303.384
6.255	302.635
6.260	301.008
6.265	299.281
6.270	296.284
6.275	297.053
6.280	294.822
6.285	294.907
6.290	297.331
6.295	299.865
6.300	298.776
6.305	299.728
6.310	301.597
6.315	304.521
6.320	301.442
6.325	298.347
6.330	300.625
6.335	302.239
6.340	299.546
6.345	300.181
6.350	298.761
6.355	298.496
6.360	297.136
6.365	295.905
6.370	298.375
6.375	300.222
6.380	297.087
6.385	299.984
6.390	301.515
6.395	303.382
6.400	300.859
6.405	299.168
6.410	302.211
6.415	300.053
6.420	297.856
6.425	294.859
6.430	297.825
6.435	300.564
6.440	299.891
6.445	302.848
6.450	300.867
6.455	300.492
6.460	301.524
6.465	299.511
6.470	300.939
6.475	302.310
6.480	304.727
6.485	307.661
6.490	306.038
6.495	306.520
6.500	309.603
6.505	311.321
6.510	310.396
6.515	307.257
6.520	310.223
6.525	312.292
6.530	309.755
6.535	308.024
6.540	309.465
6.545	310.109
6.550	307.337
6.555	306.196
6.560	308.133
6.565	306.576
6.570	303.593
6.575	301.748
6.580	302.537
6.585	303.391
6.590	300.367
6.595	301.567
6.600	300.238
6.605	299.673
6.610	301.091
6.615	298.227
6.620	296.532
6.625	293.788
6.630	295.141
6.635	292.375
6.640	295.415
6.645	295.252
6.650	292.784
6.655	290.130
6.660	292.443
6.665	291.781
6.670	289.810
6.675	287.016
6.680	289.268
6.685	291.998
6.690	291.410
6.695	290.294
6.700	291.322
6.705	291.284
6.710	288.180
6.715	288.984
6.720	288.835
6.725	286.401
6.730	289.422
6.735	290.391
6.740	288.990
6.745	290.960
6.750	294.063
6.755	292.293
6.760	289.519
6.765	292.224
6.770	294.635
6.775	292.536
6.780	292.412
6.785	292.794
6.790	292.212
6.795	292.194
6.800	290.646
6.805	292.091
6.810	290.951
6.815	288.049
6.820	290.473
6.825	293.127
6.830	291.219
6.835	290.422
6.840	290.850
6.845	292.831
6.850	290.427
6.855	289.401
6.860	288.596
6.865	287.766
6.870	286.633
6.875	288.930
6.880	289.153
6.885	290.670
6.890	291.698
6.895	292.065
6.900	290.756
6.905	293.239
6.910	293.329
6.915	291.895
6.920	290.572
6.925	292.873
6.930	295.125
6.935	294.804
6.940	295.060
6.945	294.719
6.950	296.036
6.955	294.279
6.960	294.583
6.965	295.673
6.970	298.583
6.975	300.205
6.980	301.786
6.985	300.699
6.990	301.079
6.995	300.977
7.000	298.228
7.005	298.191
7.010	296.414
7.015	298.722
7.020	298.739
7.025	301.090
7.030	298.641
7.035	296.983
7.040	297.314
7.045	299.319
7.050	296.409
7.055	297.396
7.060	296.428
7.065	295.945
7.070	296.338
7.075	295.653
7.080	295.251
7.085	295.864
7.090	293.716
7.095	296.214
7.100	295.350
7.105	297.285
7.110	299.019
7.115	301.448
7.120	298.362
7.125	298.213
7.130	295.758
7.135	293.552
7.140	293.016
7.145	294.042
7.150	296.892
7.155	294.945
7.160	297.166
7.165	297.768
7.170	297.064
7.175	296.507
7.180	298.383
7.185	299.891
7.190	302.751
7.195	304.807
7.200	304.752
7.205	306.842
7.210	306.972
7.215	306.735
7.220	307.548
7.225	306.610
7.230	306.663
7.235	305.789
7.240	306.772
7.245	308.212
7.250	310.367
7.255	309.571
7.260	308.247
7.265	310.752
7.270	313.532
7.275	311.160
7.280	310.584
7.285	310.836
7.290	309.979
7.295	307.087
7.300	307.980
7.305	309.831
7.310	309.093
7.315	310.290
7.320	311.268
7.325	309.784
7.330	309.757
7.335	308.757
7.340	309.510
7.345	311.707
7.350	309.990
7.355	311.719
7.360	313.193
7.365	311.481
7.370	313.470
7.375	313.285
7.380	312.872
7.385	311.096
7.390	313.545
7.395	315.116
7.400	312.528
7.405	312.357
7.410	315.284
7.415	313.775
7.420	315.709
7.425	316.633
7.430	318.437
7.435	315.649
7.440	312.635
7.445	311.515
7.450	311.360
7.455	312.522
7.460	309.395
7.465	312.341
7.470	309.524
7.475	311.534
7.480	308.418
7.485	311.322
7.490	309.326
7.495	309.112
7.500	306.214
7.505	305.905
7.510	307.745
7.515	307.047
7.520	305.519
7.525	303.789
7.530	306.688
7.535	309.390
7.540	309.548
7.545	307.751
7.550	308.403
7.555	311.379
7.560	311.636
7.565	311.188
7.570	308.856
7.575	306.579
7.580	303.855
7.585	301.229
7.590	298.282
7.595	300.598
7.600	300.012
7.605	301.971
7.610	304.311
7.615	303.375
7.620	305.930
7.625	304.865
7.630	303.871
7.635	301.826
7.640	298.778
7.645	298.683
7.650	300.789
7.655	303.078
7.660	301.028
7.665	301.393
7.670	300.491
7.675	303.161
7.680	304.188
7.685	302.438
7.690	299.912
7.695	300.755
7.700	301.154
7.705	302.324
7.710	302.870
7.715	304.627
7.720	305.792
7.725	304.142
7.730	302.121
7.735	301.461
7.740	303.016
7.745	302.188
7.750	304.089
7.755	305.081
7.760	302.553
7.765	303.841
7.770	304.898
7.775	307.423
7.780	305.649
7.785	305.231
7.790	304.749
7.795	305.820
7.800	307.166
7.805	309.759
7.810	307.064
7.815	304.871
7.820	306.043
7.825	308.436
7.830	311.120
7.835	312.694
7.840	314.995
7.845	316.450
7.850	314.513
7.855	316.834
7.860	317.528
7.865	316.303
7.870	318.423
7.875	318.557
7.880	321.658
7.885	322.849
7.890	324.295
7.895	322.846
7.900	325.307
7.905	325.682
7.910	328.489
7.915	326.614
7.920	327.707
7.925	327.892
7.930	329.499
7.935	327.682
7.940	330.384
7.945	331.562
7.950	329.872
7.955	331.662
7.960	332.450
7.965	333.918
7.970	333.705
7.975	332.980
7.980	331.373
7.985	328.901
7.990	331.328
7.995	328.230
8.000	326.719
8.005	323.669
8.010	325.170
8.015	322.514
8.020	324.073
8.025	321.913
8.030	323.647
8.035	321.610
8.040	320.722
8.045	322.528
8.050	319.392
8.055	319.310
8.060	316.726
8.065	319.107
8.070	316.994
8.075	318.384
8.080	321.156
8.085	323.053
8.090	320.577
8.095	319.121
8.100	318.127
8.105	317.118
8.110	314.408
8.115	314.039
8.120	315.256
8.125	313.964
8.130	311.161
8.135	311.466
8.140	310.589
8.145	311.592
8.150	311.151
8.155	311.728
8.160	309.139
8.165	311.089
8.170	310.384
8.175	307.436
8.180	307.494
8.185	305.285
8.190	303.006
8.194	301.538
8.199	298.763
8.204	296.521
8.209	296.751
8.214	294.311
8.219	291.364
8.224	291.542
8.229	292.766
8.234	292.875
8.239	291.477
8.244	290.545
8.249	291.624
8.254	292.837
8.259	294.448
8.264	293.336
8.269	293.407
8.274	291.903
8.279	289.683
8.284	290.488
8.289	289.215
8.294	286.926
8.299	284.000
8.304	281.214
8.309	279.955
8.314	277.664
8.319	276.243
8.324	273.361
8.329	276.365
8.334	276.279
8.339	275.207
8.344	275.840
8.349	277.491
8.354	275.176
8.359	276.494
8.364	275.418
8.369	273.902
8.374	276.559
8.379	274.121
8.384	275.743
8.389	276.643
8.394	279.091
8.399	276.203
8.404	273.952
8.409	272.969
8.414	273.910
8.419	276.638
8.424	279.086
8.429	281.810
8.434	283.738
8.439	284.617
8.444	285.475
8.449	287.807
8.454	286.337
8.459	285.846
8.464	284.283
8.469	284.057
8.474	282.555
8.479	282.209
8.484	280.409
8.489	278.454
8.494	277.331
8.499	278.221
8.504	277.546
8.509	277.685
8.514	280.321
8.519	283.169
8.524	284.918
8.529	283.043
8.534	284.224
8.539	283.330
8.544	285.467
8.549	285.556
8.554	286.264
8.559	289.375
8.564	291.518
8.569	291.967
8.574	291.789
8.579	294.360
8.584	291.731
8.589	292.162
8.594	291.070
8.599	291.777
8.604	290.003
8.609	288.940
8.614	289.986
8.619	287.457
8.624	287.076
8.629	287.838
8.634	289.773
8.639	292.433
8.644	293.790
8.649	294.016
8.654	295.055
8.659	298.130
8.664	301.172
8.669	298.339
8.674	297.784
8.679	296.075
8.684	294.021
8.689	292.295
8.694	293.638
8.699	293.699
8.704	290.863
8.709	291.960
8.714	293.698
8.719	295.049
8.724	293.950
8.729	291.611
8.734	293.990
8.739	294.566
8.744	292.037
8.749	294.746
8.754	297.320
8.759	299.635
8.764	302.416
8.769	302.957
8.774	300.792
8.779	303.818
8.784	301.236
8.789	298.628
8.794	296.087
8.799	295.556
8.804	298.205
8.809	299.102
8.814	302.185
8.819	299.945
8.824	299.141
8.829	301.234
8.834	302.447
8.839	302.014
8.844	300.160
8.849	301.188
8.854	298.751
8.859	297.724
8.864	298.921
8.869	300.757
8.874	298.001
8.879	295.526
8.884	295.559
8.889	294.711
8.894	292.376
8.899	293.701
8.904	290.605
8.909	291.325
8.914	288.844
8.919	289.947
8.924	292.366
8.929	293.723
8.934	292.444
8.939	291.510
8.944	290.072
8.949	287.620
8.954	287.779
8.959	285.225
8.964	286.465
8.969	287.761
8.974	288.621
8.979	289.110
8.984	289.391
8.989	291.222
8.994	290.118
8.999	289.609
9.004	287.529
9.009	286.786
9.014	286.812
9.019	288.854
9.024	286.297
9.029	286.870
9.034	284.431
9.039	281.852
9.044	283.244
9.049	284.164
9.054	286.112
9.059	286.412
9.064	286.412
9.069	285.812
9.074	284.489
9.079	285.861
9.084	288.536
9.089	288.878
9.094	291.265
9.099	288.557
9.104	287.240
9.109	289.971
9.114	292.197
9.119	289.762
9.124	288.147
9.129	286.758
9.134	288.042
9.139	287.985
9.144	285.169
9.149	283.872
9.154	284.833
9.159	282.947
9.164	283.201
9.169	286.029
9.174	287.787
9.179	288.352
9.184	290.900
9.189	288.865
9.194	285.850
9.199	285.735
9.204	286.367
9.209	283.327
9.214	284.124
9.219	285.728
9.224	284.935
9.229	283.904
9.234	285.699
9.239	286.066
9.244	284.047
9.249	281.034
9.254	278.974
9.259	281.753
9.264	281.227
9.269	282.213
9.274	279.751
9.279	278.836
9.284	276.244
9.289	274.250
9.294	277.119
9.299	275.514
9.304	277.073
9.309	278.601
9.314	275.756
9.319	278.014
9.324	276.965
9.329	276.418
9.334	277.864
9.339	276.484
9.344	278.385
9.349	277.878
9.354	276.558
9.359	276.445
9.364	273.580
9.369	275.519
9.374	272.909
9.379	272.144
9.384	269.059
9.389	268.984
9.394	267.478
9.399	265.533
9.404	263.384
9.409	261.276
9.414	260.556
9.419	259.658
9.424	257.814
9.429	258.806
9.434	256.795
9.439	259.360
9.444	259.917
9.449	262.259
9.454	259.809
9.459	261.578
9.464	263.376
9.469	264.733
9.474	267.422
9.479	265.290
9.484	265.906
9.489	267.847
9.494	267.088
9.499	265.362
9.504	265.942
9.509	264.575
9.514	262.585
9.519	265.030
9.524	262.235
9.529	259.147
9.534	258.426
9.539	259.380
9.544	259.790
9.549	257.407
9.554	255.438
9.559	257.236
9.564	257.136
9.569	258.701
9.574	255.649
9.579	257.350
9.584	259.190
9.589	260.084
9.594	257.733
9.599	257.607
9.604	260.723
9.609	258.789
9.614	258.270
9.619	256.405
9.624	254.417
9.629	251.665
9.634	250.109
9.639	252.233
9.644	251.088
9.649	250.128
9.654	251.597
9.659	251.826
9.664	250.439
9.669	249.202
9.674	251.040
9.679	251.005
9.684	250.339
9.689	248.665
9.694	247.628
9.699	246.568
9.704	248.664
9.709	248.228
9.714	247.663
9.719	247.451
9.724	247.101
9.729	249.943
9.734	248.457
9.739	249.088
9.744	247.098
9.749	246.976
9.754	245.427
9.759	245.308
9.764	246.807
9.769	246.305
9.774	249.246
9.779	249.663
9.784	247.383
9.789	244.868
9.794	242.942
9.799	243.866
9.804	243.259
9.809	244.146
9.814	246.459
9.819	245.110
9.824	245.400
9.829	243.931
9.834	240.945
9.839	238.774
9.844	237.223
9.849	238.384
9.854	237.952
9.859	235.489
9.864	236.867
9.869	235.388
9.874	233.076
9.879	230.691
9.884	227.987
9.889	229.803
9.894	228.536
9.899	230.562
9.904	228.564
9.909	230.368
9.914	227.335
9.919	229.794
9.924	229.627
9.929	229.882
9.934	229.587
9.939	227.593
9.944	226.692
9.949	226.818
9.954	226.642
9.959	226.739
9.964	227.468
9.969	228.617
9.974	226.385
9.979	229.135
9.984	231.167
9.989	231.827
9.994	234.201
[truncated: 1 more rows]
