# Supplementary material for: Chemometric Analysis of a Ternary Mixture of Caffeine, Quinic Acid, and Nicotinic Acid by Terahertz Spectroscopy
Source: ACS Omega. 2022 Sep 27;7(40):35783–91. doi: 10.1021/acsomega.2c03808 (PMC9558605; doi:10.1021/acsomega.2c03808)
Supplement: Supplementary file 2 — ao2c03808_si_002.zip [file ao2c03808_si_002.zip › data_and_codes/extended_data/id0-48_run001/fdp-5-7.csv]

0.000	-0.000
0.005	0.331
0.010	0.201
0.015	-0.653
0.020	-0.214
0.025	0.739
0.030	0.325
0.035	-0.496
0.040	-0.089
0.045	0.688
0.050	3.085
0.055	1.738
0.060	1.247
0.065	3.556
0.070	3.660
0.075	4.986
0.080	5.187
0.085	7.693
0.090	8.115
0.095	9.197
0.100	10.241
0.105	11.256
0.110	10.627
0.115	10.756
0.120	11.405
0.125	12.202
0.130	13.396
0.135	13.676
0.140	13.202
0.145	13.210
0.150	13.157
0.155	13.167
0.160	13.122
0.165	13.386
0.170	13.769
0.175	14.067
0.180	14.151
0.185	14.438
0.190	14.784
0.195	14.845
0.200	15.042
0.205	15.300
0.210	15.416
0.215	15.593
0.220	15.798
0.225	16.215
0.230	16.301
0.235	16.219
0.240	16.388
0.245	16.736
0.250	16.781
0.255	17.047
0.260	17.282
0.265	17.516
0.270	17.785
0.275	17.736
0.280	17.929
0.285	18.176
0.290	18.340
0.295	18.466
0.300	18.849
0.305	18.889
0.310	18.953
0.315	19.119
0.320	19.347
0.325	19.599
0.330	19.706
0.335	19.843
0.340	20.028
0.345	20.281
0.350	20.353
0.355	20.581
0.360	20.765
0.365	20.929
0.370	21.037
0.375	21.208
0.380	21.353
0.385	21.559
0.390	21.755
0.395	21.937
0.400	22.139
0.405	22.251
0.410	22.380
0.415	22.547
0.420	22.782
0.425	22.904
0.430	23.083
0.435	23.312
0.440	23.454
0.445	23.501
0.450	23.695
0.455	23.917
0.460	24.055
0.465	24.227
0.470	24.345
0.475	24.554
0.480	24.741
0.485	24.876
0.490	25.029
0.495	25.254
0.500	25.417
0.505	25.543
0.510	25.728
0.515	25.972
0.520	26.171
0.525	26.290
0.530	26.489
0.535	26.702
0.540	26.954
0.545	27.202
0.550	27.582
0.555	26.770
0.560	26.881
0.565	27.171
0.570	27.449
0.575	27.669
0.580	27.845
0.585	28.003
0.590	28.223
0.595	28.423
0.600	28.602
0.605	28.776
0.610	28.945
0.615	29.145
0.620	29.269
0.625	29.434
0.630	29.639
0.635	29.845
0.640	29.970
0.645	30.148
0.650	30.353
0.655	30.493
0.660	30.669
0.665	30.831
0.670	30.997
0.675	31.158
0.680	31.314
0.685	31.463
0.690	31.663
0.695	31.793
0.700	31.957
0.705	32.166
0.710	32.316
0.715	32.480
0.720	32.675
0.725	32.859
0.730	33.048
0.735	33.238
0.740	33.473
0.745	33.825
0.750	33.366
0.755	33.412
0.760	33.717
0.765	33.929
0.770	34.108
0.775	34.304
0.780	34.495
0.785	34.670
0.790	34.813
0.795	34.969
0.800	35.180
0.805	35.316
0.810	35.454
0.815	35.640
0.820	35.807
0.825	35.947
0.830	36.108
0.835	36.263
0.840	36.449
0.845	36.623
0.850	36.741
0.855	36.925
0.860	37.127
0.865	37.262
0.870	37.437
0.875	37.619
0.880	37.792
0.885	37.946
0.890	38.113
0.895	38.293
0.900	38.473
0.905	38.598
0.910	38.786
0.915	38.951
0.920	39.086
0.925	39.236
0.930	39.429
0.935	39.607
0.940	39.747
0.945	39.905
0.950	40.082
0.955	40.287
0.960	40.434
0.965	40.642
0.970	40.835
0.975	41.034
0.980	41.299
0.985	41.254
0.990	41.174
0.995	41.418
1.000	41.616
1.005	41.828
1.010	42.065
1.015	42.203
1.020	42.379
1.025	42.611
1.030	42.774
1.035	42.924
1.040	43.126
1.045	43.316
1.050	43.500
1.055	43.705
1.060	43.915
1.065	44.168
1.070	44.409
1.075	44.686
1.080	45.067
1.085	45.582
1.090	46.386
1.095	46.417
1.100	43.506
1.105	44.491
1.110	44.898
1.115	44.421
1.120	44.894
1.125	45.311
1.130	45.666
1.135	46.022
1.140	46.392
1.145	46.874
1.150	47.245
1.155	47.796
1.160	47.566
1.165	44.426
1.170	45.420
1.175	46.033
1.180	46.485
1.185	46.817
1.190	47.164
1.195	47.541
1.200	47.968
1.205	48.079
1.210	47.329
1.215	47.776
1.220	48.246
1.225	48.614
1.230	47.825
1.235	48.200
1.240	48.485
1.245	48.740
1.250	49.044
1.255	49.190
1.260	49.394
1.265	49.640
1.270	49.813
1.275	49.959
1.280	50.152
1.285	50.328
1.290	50.530
1.295	50.686
1.300	50.831
1.305	51.083
1.310	51.269
1.315	51.456
1.320	51.580
1.325	51.742
1.330	51.910
1.335	52.099
1.340	52.315
1.345	52.523
1.350	52.689
1.355	52.842
1.360	53.099
1.365	53.278
1.370	53.445
1.375	53.671
1.380	53.913
1.385	54.098
1.390	54.377
1.395	54.708
1.400	55.176
1.405	55.889
1.410	56.698
1.415	59.618
1.420	60.260
1.425	60.684
1.430	61.028
1.435	61.320
1.440	61.516
1.445	61.739
1.450	61.963
1.455	62.176
1.460	62.381
1.465	62.559
1.470	62.777
1.475	62.973
1.480	63.126
1.485	63.321
1.490	63.525
1.495	63.684
1.500	63.848
1.505	64.052
1.510	64.223
1.515	64.402
1.520	64.581
1.525	64.769
1.530	64.990
1.535	65.161
1.540	65.341
1.545	65.550
1.550	65.734
1.555	65.923
1.560	66.159
1.565	66.380
1.570	66.585
1.575	66.816
1.580	67.069
1.585	67.348
1.590	67.654
1.595	68.134
1.600	68.440
1.605	67.169
1.610	67.628
1.615	68.066
1.620	68.459
1.625	68.786
1.630	69.160
1.635	69.566
1.640	70.051
1.645	70.639
1.650	71.532
1.655	72.678
1.660	73.164
1.665	73.368
1.670	73.837
1.675	71.487
1.680	73.277
1.685	74.368
1.690	75.228
1.695	75.977
1.700	76.780
1.705	77.913
1.710	79.252
1.715	80.504
1.720	77.443
1.725	80.048
1.730	81.123
1.735	81.813
1.740	82.357
1.745	82.811
1.750	83.217
1.755	83.652
1.760	83.963
1.765	83.628
1.770	83.986
1.775	84.340
1.780	84.692
1.785	85.089
1.790	85.679
1.795	85.688
1.800	84.346
1.805	84.853
1.810	85.272
1.815	85.589
1.820	85.864
1.825	86.140
1.830	86.384
1.835	86.629
1.840	86.899
1.845	87.186
1.850	87.499
1.855	87.902
1.860	88.627
1.865	88.815
1.870	91.776
1.875	92.886
1.880	93.530
1.885	93.943
1.890	94.309
1.895	94.641
1.900	94.969
1.905	95.331
1.910	95.820
1.915	96.379
1.920	94.644
1.925	94.502
1.930	95.060
1.935	95.478
1.940	95.791
1.945	96.052
1.950	96.299
1.955	96.527
1.960	96.734
1.965	96.942
1.970	97.145
1.975	97.355
1.980	97.556
1.985	97.752
1.990	97.962
1.995	98.167
2.000	98.363
2.005	98.588
2.010	98.851
2.015	99.020
2.020	99.139
2.025	99.422
2.030	99.751
2.035	100.293
2.040	100.351
2.045	99.150
2.050	99.630
2.055	100.019
2.060	100.350
2.065	100.692
2.070	101.198
2.075	100.677
2.080	100.573
2.085	100.937
2.090	101.250
2.095	101.521
2.100	101.774
2.105	102.019
2.110	102.258
2.115	102.517
2.120	102.783
2.125	103.038
2.130	103.322
2.135	103.633
2.140	103.972
2.145	104.366
2.150	104.874
2.155	105.736
2.160	106.667
2.165	105.096
2.170	102.118
2.175	103.347
2.180	104.216
2.185	105.074
2.190	106.209
2.195	106.108
2.200	108.647
2.205	110.252
2.210	111.363
2.215	112.595
2.220	112.574
2.225	114.717
2.230	116.557
2.235	117.467
2.240	118.188
2.245	118.713
2.250	119.360
2.255	120.379
2.260	121.225
2.265	118.774
2.270	116.121
2.275	117.519
2.280	118.320
2.285	118.889
2.290	119.343
2.295	119.715
2.300	120.055
2.305	120.380
2.310	120.686
2.315	121.074
2.320	121.178
2.325	121.458
2.330	121.821
2.335	122.218
2.340	122.874
2.345	122.949
2.350	121.758
2.355	122.411
2.360	123.192
2.365	123.805
2.370	122.413
2.375	123.128
2.380	123.996
2.385	125.140
2.390	126.543
2.395	124.905
2.400	127.498
2.405	128.497
2.410	129.155
2.415	129.672
2.420	130.085
2.425	130.613
2.430	130.706
2.435	131.015
2.440	131.444
2.445	131.951
2.450	132.350
2.455	133.368
2.460	134.187
2.465	132.256
2.470	129.184
2.475	130.409
2.480	131.146
2.485	131.679
2.490	132.083
2.495	132.443
2.500	132.748
2.505	133.032
2.510	133.315
2.515	133.564
2.520	133.793
2.525	134.051
2.530	134.318
2.535	134.554
2.540	134.817
2.545	135.075
2.550	135.302
2.555	135.573
2.560	135.841
2.565	136.246
2.570	136.305
2.575	136.541
2.580	136.882
2.585	137.233
2.590	137.589
2.595	137.991
2.600	138.417
2.605	138.910
2.610	139.502
2.615	140.252
2.620	141.223
2.625	142.664
2.630	143.581
2.635	143.522
2.640	143.996
2.645	144.467
2.650	142.627
2.655	145.108
2.660	147.291
2.665	147.785
2.670	148.052
2.675	149.060
2.680	150.166
2.685	150.995
2.690	149.315
2.695	150.041
2.700	150.669
2.705	151.204
2.710	151.665
2.715	152.086
2.720	152.503
2.725	152.918
2.730	153.345
2.735	153.783
2.740	154.271
2.745	154.762
2.750	155.406
2.755	156.246
2.760	157.568
2.765	159.056
2.770	160.019
2.775	160.147
2.780	163.204
2.785	160.198
2.790	162.238
2.795	163.600
2.800	164.624
2.805	165.381
2.810	165.986
2.815	166.507
2.820	166.980
2.825	167.406
2.830	167.773
2.835	168.142
2.840	168.518
2.845	168.856
2.850	169.206
2.855	169.565
2.860	169.985
2.865	170.407
2.870	170.992
2.875	172.019
2.880	172.646
2.885	171.127
2.890	168.004
2.895	169.305
2.900	170.094
2.905	170.684
2.910	171.175
2.915	171.610
2.920	172.075
2.925	172.492
2.930	172.945
2.935	173.385
2.940	173.918
2.945	174.468
2.950	175.155
2.955	176.245
2.960	177.679
2.965	179.070
2.970	180.408
2.975	179.960
2.980	182.660
2.985	185.095
2.990	186.742
2.995	188.364
3.000	190.295
3.005	191.413
3.010	192.106
3.015	194.022
3.020	194.134
3.025	191.380
3.030	193.808
3.035	195.820
3.040	197.375
3.045	198.171
3.050	195.195
3.055	196.708
3.060	197.716
3.065	198.358
3.070	198.983
3.075	199.540
3.080	200.030
3.085	200.447
3.090	200.812
3.095	201.232
3.100	201.666
3.105	202.090
3.110	202.621
3.115	203.187
3.120	204.136
3.125	205.010
3.130	205.775
3.135	206.243
3.140	209.144
3.145	212.126
3.150	213.911
3.155	215.573
3.160	217.136
3.165	217.751
3.170	215.097
3.175	212.040
3.180	214.243
3.185	213.586
3.190	214.341
3.195	215.231
3.200	215.851
3.205	216.440
3.210	217.289
3.215	216.839
3.220	217.177
3.225	218.179
3.230	218.617
3.235	221.164
3.240	222.922
3.245	223.640
3.250	224.167
3.255	224.571
3.260	224.942
3.265	225.337
3.270	225.615
3.275	225.890
3.280	226.176
3.285	226.460
3.290	226.725
3.295	226.980
3.300	227.355
3.305	227.579
3.310	227.999
3.315	228.526
3.320	229.145
3.325	230.016
3.330	230.893
3.335	233.501
3.340	236.379
3.345	238.112
3.350	239.102
3.355	239.837
3.360	240.330
3.365	240.669
3.370	241.069
3.375	241.357
3.380	241.645
3.385	241.963
3.390	242.294
3.395	242.513
3.400	242.724
3.405	242.902
3.410	243.071
3.415	243.321
3.420	243.567
3.425	243.724
3.430	243.977
3.435	244.304
3.440	244.397
3.445	244.632
3.450	244.913
3.455	245.161
3.460	245.452
3.465	245.765
3.470	245.836
3.475	246.067
3.480	246.346
3.485	246.620
3.490	246.906
3.495	247.647
3.500	247.150
3.505	247.082
3.510	247.625
3.515	247.650
3.520	248.160
3.525	248.333
3.530	248.925
3.535	249.794
3.540	250.273
3.545	247.325
3.550	248.296
3.555	249.007
3.560	249.374
3.565	249.848
3.570	250.391
3.575	250.747
3.580	251.291
3.585	251.970
3.590	252.913
3.595	254.085
3.600	252.708
3.605	252.447
3.610	249.455
3.615	251.831
3.620	250.315
3.625	251.208
3.630	252.377
3.635	253.631
3.640	254.965
3.645	257.896
3.650	259.968
3.655	259.348
3.660	260.822
3.665	259.987
3.670	263.044
3.675	265.414
3.680	267.303
3.685	267.492
3.690	269.143
3.695	269.085
3.700	269.045
3.705	269.741
3.710	270.139
3.715	270.853
3.720	271.424
3.725	271.814
3.730	272.074
3.735	272.399
3.740	272.619
3.745	273.313
3.750	273.727
3.755	274.088
3.760	274.416
3.765	275.044
3.770	275.562
3.775	276.082
3.780	276.811
3.785	277.526
3.790	278.938
3.795	280.161
3.800	278.001
3.805	278.905
3.810	281.304
3.815	282.130
3.820	279.116
3.825	280.949
3.830	283.163
3.835	284.273
3.840	285.379
3.845	286.354
3.850	286.961
3.855	287.881
3.860	287.679
3.865	287.405
3.870	288.458
3.875	288.796
3.880	289.331
3.885	289.738
3.890	289.983
3.895	290.506
3.900	290.893
3.905	291.113
3.910	291.474
3.915	291.874
3.920	292.344
3.925	292.753
3.930	292.600
3.935	293.382
3.940	293.890
3.945	295.289
3.950	296.828
3.955	294.814
3.960	293.202
3.965	295.098
3.970	297.405
3.975	299.586
3.980	299.020
3.985	298.734
3.990	299.654
3.995	302.204
4.000	304.056
4.005	306.435
4.010	309.404
4.015	310.941
4.020	311.635
4.025	311.785
4.030	312.588
4.035	312.919
4.040	313.375
4.045	313.845
4.050	313.612
4.055	314.836
4.060	314.952
4.065	314.682
4.070	314.963
4.075	315.065
4.080	315.370
4.085	315.892
4.090	316.117
4.095	316.350
4.100	316.954
4.105	317.265
4.110	317.646
4.115	317.658
4.120	318.417
4.125	318.593
4.130	319.170
4.135	319.634
4.140	320.352
4.145	321.306
4.150	322.180
4.155	323.519
4.160	325.132
4.165	322.956
4.170	322.117
4.175	323.254
4.180	325.959
4.185	323.112
4.190	321.751
4.195	324.049
4.200	325.806
4.205	327.799
4.210	330.766
4.215	332.014
4.220	333.720
4.225	336.484
4.230	333.932
4.235	335.850
4.240	337.373
4.245	335.819
4.250	337.301
4.255	337.476
4.260	338.520
4.265	338.737
4.270	339.114
4.275	339.379
4.280	340.059
4.285	340.602
4.290	340.601
4.295	341.079
4.300	341.424
4.305	342.071
4.310	342.435
4.315	342.837
4.320	343.173
4.325	342.627
4.330	342.772
4.335	343.238
4.340	343.986
4.345	344.171
4.350	343.426
4.355	344.335
4.360	344.988
4.365	345.666
4.370	345.163
4.375	345.882
4.380	346.264
4.385	346.466
4.390	346.790
4.395	347.152
4.400	347.432
4.405	347.477
4.410	347.558
4.415	348.607
4.420	348.624
4.425	349.720
4.430	349.860
4.435	350.103
4.440	350.043
4.445	351.771
4.450	351.996
4.455	353.007
4.460	353.900
4.465	350.833
4.470	350.486
4.475	347.715
4.480	346.597
4.485	345.103
4.490	346.195
4.495	348.597
4.500	349.759
4.505	352.550
4.510	354.990
4.515	355.150
4.520	355.391
4.525	357.939
4.530	356.252
4.535	358.343
4.540	356.236
4.545	355.047
4.550	354.670
4.555	357.479
4.560	357.283
4.565	354.577
4.570	354.211
4.575	355.412
4.580	356.776
4.585	357.613
4.590	359.875
4.595	358.924
4.600	358.428
4.605	360.791
4.610	359.975
4.615	357.983
4.620	356.904
4.625	359.634
4.630	359.742
4.635	362.610
4.640	364.115
4.645	362.943
4.650	364.497
4.655	364.133
4.660	364.752
4.665	366.299
4.670	366.260
4.675	367.578
4.680	366.891
4.685	368.865
4.690	368.484
4.695	371.314
4.700	368.562
4.705	370.107
4.710	369.867
4.715	369.936
4.720	371.369
4.725	373.205
4.730	370.757
4.735	370.195
4.740	372.866
4.745	373.460
4.750	374.656
4.755	374.072
4.760	372.924
4.765	372.589
4.770	375.421
4.775	373.525
4.780	374.583
4.785	375.007
4.790	376.240
4.795	375.974
4.800	376.570
4.805	377.288
4.810	376.837
4.815	376.537
4.820	377.275
4.825	377.771
4.830	377.192
4.835	379.592
4.840	378.489
4.845	378.678
4.850	380.040
4.855	379.350
4.860	380.181
4.865	380.559
4.870	380.086
4.875	379.853
4.880	380.180
4.885	382.854
4.890	379.847
4.895	378.208
4.900	375.112
4.905	376.671
4.910	375.581
4.915	375.965
4.920	377.675
4.925	376.721
4.930	377.130
4.935	376.097
4.940	377.199
4.945	377.268
4.950	378.375
4.955	378.310
4.960	378.176
4.965	378.555
4.970	379.441
4.975	376.308
4.980	374.190
4.985	374.996
4.990	374.980
4.995	374.576
5.000	372.641
5.005	372.795
5.010	371.697
5.015	373.800
5.020	373.345
5.025	370.225
5.030	373.314
5.035	375.048
5.040	375.132
5.045	376.339
5.050	376.383
5.055	376.206
5.060	377.347
5.065	377.914
5.070	377.518
5.075	379.394
5.080	379.897
5.085	380.717
5.090	382.373
5.095	380.297
5.100	377.926
5.105	377.694
5.110	377.459
5.115	378.239
5.120	377.965
5.125	376.500
5.130	377.769
5.135	377.685
5.140	379.988
5.145	381.445
5.150	381.072
5.155	382.406
5.160	383.444
5.165	383.542
5.170	383.178
5.175	385.010
5.180	385.358
5.185	386.404
5.190	388.640
5.195	388.062
5.200	387.661
5.205	387.122
5.210	387.459
5.215	385.634
5.220	386.027
5.225	386.086
5.230	387.521
5.235	388.317
5.240	388.666
5.245	390.186
5.250	390.222
5.255	389.455
5.260	391.652
5.265	390.989
5.270	392.944
5.275	392.717
5.280	394.476
5.285	393.820
5.290	395.992
5.295	393.567
5.300	395.065
5.305	395.460
5.310	396.924
5.315	399.214
5.320	398.780
5.325	401.079
5.330	398.260
5.335	397.167
5.340	398.976
5.345	401.331
5.350	398.713
5.355	396.368
5.360	397.107
5.365	397.841
5.370	399.741
5.375	398.608
5.380	398.457
5.385	399.594
5.390	400.532
5.395	400.866
5.400	401.153
5.405	401.173
5.410	402.053
5.415	402.619
5.420	402.964
5.425	403.968
5.430	404.510
5.435	404.212
5.440	405.578
5.445	406.156
5.450	403.773
5.455	402.354
5.460	402.937
5.465	402.457
5.470	403.888
5.475	403.698
5.480	403.663
5.485	405.052
5.490	405.829
5.495	405.895
5.500	406.406
5.505	406.240
5.510	406.792
5.515	405.980
5.520	406.597
5.525	406.963
5.530	406.141
5.535	407.166
5.540	407.884
5.545	409.680
5.550	408.706
5.555	408.884
5.560	408.776
5.565	410.708
5.570	411.226
5.575	410.764
5.580	410.501
5.585	410.161
5.590	411.496
5.595	411.246
5.600	411.565
5.605	412.660
5.610	411.852
5.615	413.099
5.620	413.802
5.625	414.396
5.630	416.168
5.635	414.247
5.640	414.818
5.645	416.569
5.650	414.170
5.655	416.325
5.660	416.569
5.665	418.261
5.670	419.880
5.675	420.237
5.680	419.502
5.685	418.809
5.690	415.694
5.695	415.494
5.700	414.819
5.705	415.540
5.710	415.633
5.715	417.068
5.720	416.735
5.725	417.412
5.730	416.312
5.735	419.157
5.740	419.640
5.745	418.052
5.750	420.366
5.755	418.503
5.760	419.961
5.765	422.755
5.770	425.873
5.775	427.263
5.780	427.919
5.785	430.141
5.790	427.150
5.795	428.901
5.800	430.470
5.805	432.508
5.810	433.049
5.815	433.165
5.820	434.776
5.825	437.329
5.830	439.687
5.835	437.965
5.840	440.689
5.845	438.219
5.850	438.293
5.855	440.366
5.860	440.819
5.865	442.073
5.870	443.261
5.875	444.849
5.880	444.378
5.885	443.265
5.890	443.473
5.895	441.943
5.900	443.665
5.905	445.244
5.910	445.725
5.915	445.635
5.920	447.643
5.925	448.064
5.930	446.068
5.935	447.730
5.940	447.813
5.945	447.588
5.950	446.820
5.955	448.961
5.960	450.654
5.965	449.762
5.970	448.831
5.975	450.360
5.980	449.411
5.985	448.317
5.990	446.121
5.995	446.407
6.000	447.949
6.005	446.588
6.010	448.238
6.015	448.950
6.020	449.234
6.025	452.064
6.030	451.324
6.035	453.264
6.040	450.819
6.045	451.764
6.050	451.871
6.055	454.973
6.060	456.598
6.065	454.048
6.070	455.502
6.075	454.372
6.080	455.676
6.085	454.274
6.090	454.415
6.095	452.736
6.100	450.341
6.105	449.310
6.110	449.744
6.115	451.882
6.120	449.364
6.125	449.325
6.130	449.120
6.135	448.898
6.140	446.034
6.145	446.872
6.150	447.948
6.155	451.041
6.160	449.916
6.165	449.630
6.170	447.286
6.175	448.518
6.180	447.646
6.185	448.564
6.190	450.878
6.195	453.068
6.200	451.424
6.205	452.480
6.210	451.937
6.215	451.670
6.220	453.364
6.225	456.104
6.230	457.176
6.235	457.962
6.240	457.107
6.245	454.423
6.250	453.737
6.255	455.905
6.260	453.493
6.265	450.612
6.270	451.684
6.275	453.323
6.280	455.579
6.285	454.865
6.290	452.975
6.295	455.354
6.300	454.830
6.305	451.749
6.310	454.061
6.315	455.340
6.320	455.194
6.325	455.033
6.330	454.079
6.335	452.232
6.340	451.801
6.345	451.796
6.350	453.182
6.355	450.356
6.360	452.919
6.365	453.450
6.370	456.543
6.375	454.559
6.380	454.617
6.385	457.756
6.390	455.531
6.395	454.679
6.400	451.998
6.405	454.333
6.410	453.541
6.415	451.274
6.420	450.875
6.425	449.485
6.430	450.277
6.435	452.660
6.440	452.760
6.445	449.960
6.450	449.673
6.455	447.094
6.460	445.156
6.465	445.914
6.470	447.928
6.475	448.198
6.480	446.685
6.485	446.926
6.490	443.847
6.495	442.843
6.500	440.272
6.505	437.425
6.510	438.033
6.515	439.810
6.520	442.034
6.525	439.551
6.530	436.414
6.535	439.542
6.540	438.727
6.545	439.768
6.550	442.821
6.555	439.824
6.560	441.351
6.565	439.429
6.570	438.672
6.575	437.585
6.580	440.265
6.585	437.723
6.590	438.893
6.595	441.593
6.600	442.952
6.605	443.103
6.610	440.611
6.615	439.974
6.620	439.245
6.625	436.328
6.630	439.383
6.635	439.582
6.640	436.882
6.645	436.192
6.650	435.734
6.655	436.845
6.660	436.760
6.665	438.282
6.670	439.717
6.675	438.619
6.680	439.357
6.685	439.846
6.690	439.278
6.695	438.658
6.700	439.210
6.705	440.092
6.710	440.305
6.715	437.281
6.720	436.811
6.725	434.043
6.730	431.044
6.735	431.182
6.740	429.152
6.745	428.070
6.750	426.599
6.755	429.256
6.760	430.971
6.765	428.502
6.770	426.886
6.775	427.256
6.780	427.427
6.785	426.728
6.790	424.113
6.795	425.166
6.800	426.895
6.805	427.576
6.810	425.548
6.815	426.912
6.820	426.707
6.825	423.750
6.830	423.985
6.835	421.424
6.840	421.396
6.845	421.621
6.850	420.187
6.855	418.410
6.860	419.165
6.865	420.597
6.870	419.390
6.875	416.656
6.880	413.951
6.885	415.758
6.890	416.656
6.895	418.807
6.900	418.231
6.905	417.220
6.910	417.493
6.915	418.196
6.920	415.449
6.925	414.195
6.930	414.220
6.935	415.532
6.940	416.801
6.945	417.202
6.950	414.937
6.955	416.568
6.960	413.965
6.965	412.839
6.970	412.687
6.975	414.865
6.980	416.195
6.985	416.096
6.990	416.068
6.995	415.703
7.000	412.678
7.005	410.876
7.010	410.971
7.015	410.655
7.020	409.538
7.025	406.954
7.030	407.064
7.035	408.047
7.040	408.738
7.045	407.618
7.050	410.372
7.055	411.762
7.060	414.163
7.065	412.102
7.070	411.273
7.075	410.644
7.080	412.023
7.085	412.632
7.090	412.569
7.095	412.981
7.100	414.314
7.105	412.846
7.110	414.314
7.115	412.403
7.120	414.712
7.125	414.033
7.130	416.128
7.135	413.717
7.140	413.496
7.145	412.655
7.150	413.714
7.155	412.466
7.160	414.693
7.165	417.111
7.170	418.901
7.175	421.016
7.180	422.374
7.185	424.839
7.190	427.114
7.195	429.265
7.200	428.007
7.205	429.628
7.210	431.956
7.215	433.030
7.220	435.856
7.225	436.937
7.230	439.095
7.235	441.180
7.240	439.045
7.245	440.787
7.250	440.013
7.255	441.857
7.260	441.226
7.265	444.010
7.270	442.691
7.275	444.333
7.280	444.099
7.285	447.229
7.290	448.844
7.295	448.439
7.300	449.458
7.305	446.907
7.310	448.089
7.315	446.140
7.320	448.778
7.325	447.700
7.330	446.472
7.335	443.871
7.340	441.557
7.345	443.474
7.350	441.498
7.355	442.868
7.360	445.555
7.365	448.205
7.370	449.687
7.375	449.700
7.380	446.626
7.385	444.454
7.390	441.590
7.395	439.790
7.400	441.613
7.405	443.578
7.410	445.321
7.415	443.524
7.420	440.541
7.425	442.818
7.430	444.853
7.435	445.121
7.440	442.309
7.445	443.101
7.450	441.877
7.455	439.790
7.460	441.979
7.465	444.031
7.470	441.232
7.475	440.552
7.480	440.644
7.485	440.671
7.490	438.606
7.495	436.167
7.500	435.015
7.505	433.556
7.510	432.256
7.515	433.106
7.520	432.210
7.525	432.434
7.530	434.318
7.535	434.094
7.540	434.916
7.545	434.535
7.550	432.505
7.555	433.245
7.560	433.315
7.565	435.604
7.570	435.404
7.575	435.795
7.580	435.646
7.585	437.211
7.590	437.380
7.595	436.515
7.600	437.510
7.605	438.613
7.610	436.972
7.615	439.738
7.620	437.376
7.625	437.387
7.630	438.959
7.635	441.854
7.640	442.979
7.645	442.009
7.650	442.061
7.655	444.401
7.660	445.395
7.665	444.385
7.670	441.653
7.675	439.953
7.680	443.081
7.685	440.282
7.690	437.219
7.695	439.240
7.700	436.412
7.705	439.349
7.710	436.996
7.715	434.297
7.720	436.280
7.725	433.858
7.730	433.491
7.735	432.548
7.740	430.926
7.745	428.436
7.750	425.770
7.755	425.458
7.760	423.116
7.765	420.626
7.770	418.165
7.775	419.235
7.780	417.653
7.785	416.930
7.790	418.026
7.795	420.271
7.800	419.565
7.805	420.507
7.810	419.483
7.815	421.046
7.820	423.326
7.825	420.231
7.830	418.410
7.835	417.146
7.840	414.465
7.845	413.441
7.850	414.877
7.855	414.195
7.860	416.729
7.865	416.718
7.870	415.317
7.875	413.182
7.880	412.235
7.885	413.696
7.890	416.602
7.895	415.012
7.900	417.586
7.905	420.261
7.910	420.109
7.915	417.416
7.920	416.726
7.925	415.021
7.930	413.313
7.935	415.886
7.940	413.341
7.945	413.529
7.950	411.827
7.955	413.745
7.960	416.026
7.965	415.098
7.970	413.701
7.975	412.809
7.980	410.080
7.985	408.977
7.990	408.387
7.995	406.260
8.000	407.639
8.005	409.962
8.010	408.811
8.015	411.662
8.020	412.040
8.025	412.541
8.030	415.337
8.035	412.274
8.040	415.154
8.045	414.313
8.050	415.532
8.055	414.956
8.060	413.851
8.065	414.643
8.070	415.980
8.075	417.815
8.080	419.597
8.085	421.269
8.090	422.493
8.095	424.587
8.100	424.884
8.105	424.986
8.110	426.693
8.115	429.540
8.120	429.767
8.125	426.770
8.130	428.384
8.135	428.476
8.140	430.094
8.145	428.429
8.150	430.759
8.155	430.410
8.160	429.912
8.165	428.463
8.170	428.569
8.175	427.200
8.180	426.329
8.185	426.666
8.190	424.230
8.194	423.510
8.199	423.014
8.204	424.791
8.209	424.614
8.214	425.206
8.219	425.234
8.224	424.269
8.229	421.797
8.234	420.415
8.239	422.773
8.244	420.930
8.249	422.179
8.254	419.973
8.259	422.671
8.264	423.013
8.269	422.103
8.274	424.482
8.279	423.872
8.284	425.013
8.289	427.836
8.294	429.797
8.299	431.071
8.304	429.101
8.309	428.866
8.314	430.432
8.319	430.824
8.324	429.173
8.329	430.757
8.334	429.214
8.339	428.072
8.344	426.164
8.349	423.967
8.354	421.226
8.359	420.870
8.364	418.913
8.369	418.128
8.374	420.991
8.379	419.014
8.384	419.780
8.389	418.999
8.394	420.413
8.399	420.920
8.404	420.629
8.409	419.284
8.414	421.964
8.419	424.417
8.424	422.202
8.429	420.071
8.434	420.024
8.439	419.805
8.444	419.784
8.449	419.429
8.454	421.010
8.459	419.845
8.464	417.267
8.469	415.840
8.474	417.863
8.479	419.921
8.484	418.793
8.489	421.750
8.494	418.834
8.499	421.271
8.504	423.838
8.509	426.334
8.514	428.293
8.519	429.698
8.524	431.384
8.529	432.565
8.534	433.404
8.539	433.877
8.544	433.932
8.549	435.095
8.554	434.175
8.559	431.443
8.564	430.782
8.569	433.140
8.574	431.201
8.579	430.347
8.584	429.610
8.589	427.831
8.594	426.096
8.599	424.388
8.604	424.192
8.609	422.052
8.614	422.328
8.619	419.359
8.624	421.916
8.629	419.336
8.634	417.674
8.639	420.203
8.644	417.618
8.649	417.227
8.654	416.827
8.659	414.968
8.664	416.245
8.669	417.287
8.674	416.984
8.679	419.315
8.684	421.110
8.689	421.287
8.694	421.758
8.699	419.858
8.704	422.948
8.709	425.950
8.714	425.309
8.719	426.613
8.724	428.537
8.729	426.787
8.734	428.948
8.739	427.110
8.744	427.657
8.749	430.458
8.754	430.816
8.759	430.879
8.764	430.557
8.769	429.051
8.774	429.211
8.779	427.151
8.784	424.876
8.789	422.068
8.794	419.884
8.799	419.580
8.804	422.192
8.809	421.952
8.814	420.164
8.819	419.644
8.824	418.409
8.829	417.671
8.834	417.722
8.839	415.464
8.844	414.372
8.849	416.849
8.854	416.675
8.859	418.348
8.864	418.082
8.869	420.230
8.874	423.168
8.879	424.250
8.884	421.234
8.889	420.317
8.894	419.677
8.899	422.195
8.904	422.836
8.909	421.983
8.914	420.114
8.919	421.929
8.924	422.900
8.929	423.599
8.934	421.034
8.939	418.724
8.944	419.669
8.949	421.692
8.954	421.246
8.959	423.841
8.964	423.092
8.969	424.042
8.974	422.890
8.979	424.460
8.984	425.074
8.989	427.554
8.994	430.691
8.999	431.399
9.004	429.227
9.009	426.728
9.014	427.889
9.019	426.989
9.024	428.094
9.029	428.327
9.034	426.106
9.039	427.816
9.044	425.368
9.049	422.607
9.054	419.818
9.059	416.700
9.064	418.117
9.069	419.083
9.074	421.531
9.079	419.966
9.084	417.042
9.089	414.435
9.094	417.322
9.099	417.544
9.104	419.648
9.109	418.744
9.114	420.016
9.119	421.797
9.124	419.359
9.129	419.079
9.134	421.218
9.139	419.884
9.144	419.311
9.149	417.245
9.154	419.831
9.159	420.548
9.164	417.460
9.169	418.221
9.174	416.627
9.179	415.977
9.184	417.183
9.189	419.645
9.194	422.731
9.199	422.076
9.204	419.587
9.209	420.563
9.214	422.461
9.219	421.285
9.224	423.870
9.229	426.198
9.234	426.354
9.239	428.291
9.244	431.348
9.249	431.453
9.254	430.057
9.259	430.966
9.264	428.733
9.269	427.051
9.274	426.948
9.279	424.426
9.284	423.927
9.289	423.257
9.294	425.698
9.299	424.461
9.304	423.281
9.309	423.260
9.314	423.049
9.319	420.395
9.324	421.641
9.329	420.353
9.334	422.291
9.339	424.563
9.344	425.679
9.349	424.716
9.354	421.894
9.359	421.720
9.364	419.775
9.369	419.414
9.374	417.907
9.379	418.310
9.384	417.462
9.389	420.187
9.394	421.106
9.399	421.383
9.404	421.551
9.409	420.832
9.414	418.566
9.419	416.828
9.424	415.546
9.429	413.971
9.434	414.877
9.439	416.402
9.444	419.462
9.449	421.413
9.454	421.792
9.459	420.806
9.464	422.012
9.469	421.096
9.474	421.694
9.479	423.844
9.484	422.173
9.489	421.033
9.494	418.594
9.499	417.257
9.504	414.714
9.509	415.592
9.514	417.225
9.519	417.333
9.524	419.270
9.529	420.999
9.534	421.476
9.539	424.016
9.544	424.861
9.549	427.635
9.554	427.387
9.559	424.661
9.564	425.880
9.569	423.165
9.574	420.472
9.579	420.490
9.584	421.767
9.589	418.819
9.594	419.914
9.599	421.312
9.604	420.389
9.609	422.603
9.614	424.758
9.619	421.854
9.624	419.528
9.629	417.792
9.634	415.800
9.639	418.085
9.644	418.640
9.649	418.801
9.654	418.587
9.659	417.459
9.664	417.875
9.669	419.175
9.674	418.546
9.679	419.722
9.684	422.591
9.689	422.297
9.694	423.835
9.699	422.628
9.704	424.714
9.709	424.062
9.714	424.866
9.719	426.204
9.724	425.927
9.729	426.290
9.734	423.803
9.739	421.337
9.744	421.148
9.749	421.379
9.754	422.520
9.759	420.526
9.764	423.514
9.769	420.484
9.774	419.047
9.779	418.540
9.784	420.855
9.789	419.027
9.794	416.706
9.799	417.621
9.804	415.976
9.809	414.801
9.814	415.684
9.819	413.393
9.824	416.504
9.829	419.527
9.834	417.908
9.839	415.282
9.844	417.083
9.849	418.297
9.854	418.567
9.859	415.598
9.864	415.663
9.869	415.340
9.874	414.707
9.879	413.105
9.884	413.821
9.889	412.175
9.894	413.663
9.899	414.950
9.904	413.993
9.909	413.857
9.914	415.829
9.919	414.300
9.924	415.873
9.929	415.900
9.934	417.649
9.939	419.046
9.944	419.583
9.949	418.930
9.954	417.352
9.959	418.456
9.964	415.491
9.969	412.477
9.974	409.402
9.979	408.976
9.984	409.665
9.989	411.132
9.994	411.730
[truncated: 1 more rows]
