# Supplementary material for: Chemometric Analysis of a Ternary Mixture of Caffeine, Quinic Acid, and Nicotinic Acid by Terahertz Spectroscopy
Source: ACS Omega. 2022 Sep 27;7(40):35783–91. doi: 10.1021/acsomega.2c03808 (PMC9558605; doi:10.1021/acsomega.2c03808)
Supplement: Supplementary file 2 — ao2c03808_si_002.zip [file ao2c03808_si_002.zip › data_and_codes/extended_data/id0-48_run001/fdp-5-8.csv]

0.000	-0.000
0.005	0.422
0.010	0.205
0.015	-0.547
0.020	0.340
0.025	0.606
0.030	0.228
0.035	-0.515
0.040	-0.113
0.045	0.605
0.050	3.121
0.055	2.086
0.060	2.678
0.065	3.719
0.070	3.892
0.075	4.801
0.080	4.922
0.085	4.114
0.090	1.941
0.095	2.037
0.100	3.340
0.105	5.459
0.110	4.746
0.115	4.902
0.120	5.767
0.125	6.642
0.130	7.687
0.135	8.134
0.140	7.775
0.145	8.026
0.150	8.204
0.155	8.386
0.160	8.428
0.165	8.631
0.170	8.973
0.175	9.331
0.180	9.385
0.185	9.569
0.190	9.963
0.195	10.089
0.200	10.335
0.205	10.603
0.210	10.807
0.215	11.113
0.220	11.390
0.225	11.856
0.230	11.980
0.235	11.986
0.240	12.149
0.245	12.530
0.250	12.600
0.255	12.848
0.260	13.131
0.265	13.427
0.270	13.755
0.275	13.757
0.280	13.981
0.285	14.293
0.290	14.522
0.295	14.700
0.300	15.123
0.305	15.181
0.310	15.264
0.315	15.479
0.320	15.734
0.325	16.026
0.330	16.164
0.335	16.337
0.340	16.594
0.345	16.912
0.350	17.038
0.355	17.313
0.360	17.553
0.365	17.776
0.370	17.942
0.375	18.150
0.380	18.345
0.385	18.589
0.390	18.827
0.395	19.048
0.400	19.284
0.405	19.427
0.410	19.585
0.415	19.787
0.420	20.067
0.425	20.228
0.430	20.443
0.435	20.720
0.440	20.914
0.445	21.027
0.450	21.264
0.455	21.543
0.460	21.736
0.465	21.960
0.470	22.128
0.475	22.384
0.480	22.621
0.485	22.798
0.490	22.994
0.495	23.257
0.500	23.460
0.505	23.621
0.510	23.844
0.515	24.122
0.520	24.359
0.525	24.520
0.530	24.756
0.535	25.016
0.540	25.308
0.545	25.594
0.550	26.018
0.555	25.273
0.560	25.433
0.565	25.775
0.570	26.103
0.575	26.363
0.580	26.591
0.585	26.801
0.590	27.062
0.595	27.312
0.600	27.532
0.605	27.750
0.610	27.956
0.615	28.194
0.620	28.351
0.625	28.559
0.630	28.795
0.635	29.031
0.640	29.196
0.645	29.408
0.650	29.651
0.655	29.835
0.660	30.052
0.665	30.254
0.670	30.472
0.675	30.672
0.680	30.877
0.685	31.076
0.690	31.318
0.695	31.498
0.700	31.710
0.705	31.964
0.710	32.154
0.715	32.367
0.720	32.599
0.725	32.821
0.730	33.047
0.735	33.274
0.740	33.541
0.745	33.925
0.750	33.504
0.755	33.596
0.760	33.940
0.765	34.182
0.770	34.403
0.775	34.639
0.780	34.872
0.785	35.088
0.790	35.283
0.795	35.483
0.800	35.742
0.805	35.926
0.810	36.112
0.815	36.346
0.820	36.557
0.825	36.744
0.830	36.945
0.835	37.145
0.840	37.368
0.845	37.577
0.850	37.734
0.855	37.955
0.860	38.188
0.865	38.363
0.870	38.570
0.875	38.790
0.880	39.006
0.885	39.195
0.890	39.407
0.895	39.632
0.900	39.857
0.905	40.031
0.910	40.269
0.915	40.481
0.920	40.669
0.925	40.870
0.930	41.108
0.935	41.334
0.940	41.520
0.945	41.725
0.950	41.946
0.955	42.188
0.960	42.374
0.965	42.619
0.970	42.850
0.975	43.085
0.980	43.384
0.985	43.377
0.990	43.347
0.995	43.630
1.000	43.870
1.005	44.124
1.010	44.404
1.015	44.590
1.020	44.814
1.025	45.094
1.030	45.307
1.035	45.507
1.040	45.762
1.045	45.998
1.050	46.229
1.055	46.480
1.060	46.733
1.065	47.028
1.070	47.306
1.075	47.620
1.080	48.036
1.085	48.580
1.090	49.417
1.095	49.570
1.100	46.685
1.105	47.687
1.110	48.110
1.115	47.718
1.120	48.227
1.125	48.682
1.130	49.080
1.135	49.477
1.140	49.890
1.145	50.413
1.150	50.821
1.155	51.421
1.160	51.131
1.165	48.289
1.170	49.274
1.175	49.915
1.180	50.392
1.185	50.758
1.190	51.139
1.195	51.549
1.200	52.004
1.205	52.130
1.210	51.470
1.215	51.945
1.220	52.444
1.225	52.836
1.230	52.134
1.235	52.547
1.240	52.872
1.245	53.169
1.250	53.524
1.255	53.712
1.260	53.965
1.265	54.259
1.270	54.478
1.275	54.668
1.280	54.908
1.285	55.129
1.290	55.369
1.295	55.565
1.300	55.748
1.305	56.037
1.310	56.260
1.315	56.485
1.320	56.642
1.325	56.845
1.330	57.046
1.335	57.269
1.340	57.523
1.345	57.761
1.350	57.960
1.355	58.150
1.360	58.446
1.365	58.657
1.370	58.869
1.375	59.134
1.380	59.423
1.385	59.653
1.390	59.972
1.395	60.341
1.400	60.850
1.405	61.592
1.410	62.833
1.415	65.486
1.420	66.147
1.425	66.604
1.430	66.982
1.435	67.309
1.440	67.543
1.445	67.806
1.450	68.066
1.455	68.320
1.460	68.566
1.465	68.787
1.470	69.046
1.475	69.286
1.480	69.486
1.485	69.727
1.490	69.976
1.495	70.183
1.500	70.393
1.505	70.638
1.510	70.857
1.515	71.081
1.520	71.305
1.525	71.532
1.530	71.793
1.535	72.003
1.540	72.222
1.545	72.470
1.550	72.692
1.555	72.917
1.560	73.191
1.565	73.453
1.570	73.696
1.575	73.970
1.580	74.262
1.585	74.583
1.590	74.931
1.595	75.457
1.600	75.795
1.605	74.604
1.610	75.108
1.615	75.584
1.620	76.021
1.625	76.392
1.630	76.808
1.635	77.253
1.640	77.781
1.645	78.400
1.650	79.327
1.655	80.506
1.660	81.089
1.665	81.425
1.670	81.924
1.675	79.770
1.680	81.470
1.685	82.559
1.690	83.434
1.695	84.205
1.700	85.035
1.705	86.198
1.710	87.612
1.715	89.241
1.720	92.312
1.725	94.991
1.730	96.076
1.735	96.795
1.740	97.370
1.745	97.864
1.750	98.304
1.755	98.783
1.760	99.123
1.765	98.854
1.770	99.243
1.775	99.638
1.780	100.026
1.785	100.455
1.790	101.078
1.795	101.126
1.800	99.894
1.805	100.439
1.810	100.897
1.815	101.253
1.820	101.577
1.825	101.893
1.830	102.184
1.835	102.480
1.840	102.796
1.845	103.128
1.850	103.487
1.855	103.931
1.860	104.693
1.865	104.925
1.870	101.810
1.875	102.885
1.880	103.554
1.885	104.002
1.890	104.408
1.895	104.778
1.900	105.151
1.905	105.555
1.910	106.087
1.915	106.692
1.920	104.704
1.925	104.960
1.930	105.554
1.935	106.020
1.940	106.383
1.945	106.692
1.950	106.996
1.955	107.264
1.960	107.523
1.965	107.780
1.970	108.030
1.975	108.290
1.980	108.538
1.985	108.785
1.990	109.037
1.995	109.293
2.000	109.543
2.005	109.812
2.010	110.119
2.015	110.328
2.020	110.503
2.025	110.840
2.030	111.216
2.035	111.814
2.040	111.850
2.045	110.790
2.050	111.320
2.055	111.746
2.060	112.125
2.065	112.518
2.070	113.073
2.075	112.543
2.080	112.536
2.085	112.939
2.090	113.281
2.095	113.572
2.100	113.855
2.105	114.122
2.110	114.375
2.115	114.653
2.120	114.939
2.125	115.216
2.130	115.523
2.135	115.865
2.140	116.245
2.145	116.686
2.150	117.227
2.155	118.158
2.160	119.216
2.165	118.210
2.170	121.034
2.175	122.242
2.180	123.160
2.185	124.049
2.190	125.263
2.195	125.237
2.200	128.018
2.205	129.420
2.210	130.512
2.215	131.776
2.220	131.185
2.225	128.252
2.230	129.701
2.235	130.544
2.240	131.242
2.245	131.755
2.250	132.368
2.255	133.361
2.260	134.037
2.265	131.714
2.270	129.454
2.275	130.731
2.280	131.485
2.285	132.039
2.290	132.487
2.295	132.863
2.300	133.241
2.305	133.608
2.310	133.921
2.315	134.326
2.320	134.432
2.325	134.764
2.330	135.128
2.335	135.570
2.340	136.251
2.345	136.111
2.350	135.266
2.355	135.955
2.360	136.713
2.365	137.246
2.370	136.120
2.375	136.824
2.380	137.687
2.385	138.807
2.390	135.845
2.395	138.418
2.400	141.523
2.405	142.503
2.410	143.154
2.415	143.715
2.420	144.111
2.425	144.667
2.430	144.781
2.435	145.125
2.440	145.565
2.445	146.084
2.450	146.460
2.455	147.452
2.460	148.033
2.465	146.637
2.470	143.524
2.475	144.856
2.480	145.610
2.485	146.117
2.490	146.582
2.495	146.964
2.500	147.311
2.505	147.612
2.510	147.910
2.515	148.178
2.520	148.457
2.525	148.734
2.530	149.057
2.535	149.324
2.540	149.642
2.545	149.950
2.550	150.229
2.555	150.540
2.560	150.856
2.565	151.271
2.570	151.393
2.575	151.683
2.580	152.079
2.585	152.498
2.590	152.876
2.595	153.286
2.600	153.800
2.605	154.306
2.610	154.952
2.615	155.709
2.620	156.780
2.625	158.284
2.630	159.446
2.635	160.168
2.640	161.529
2.645	161.157
2.650	158.758
2.655	161.294
2.660	163.445
2.665	163.739
2.670	164.333
2.675	165.418
2.680	166.528
2.685	167.458
2.690	165.767
2.695	166.620
2.700	167.283
2.705	167.904
2.710	168.397
2.715	168.825
2.720	169.261
2.725	169.714
2.730	170.198
2.735	170.657
2.740	171.143
2.745	171.631
2.750	172.279
2.755	173.149
2.760	174.446
2.765	176.258
2.770	177.856
2.775	178.764
2.780	179.551
2.785	177.677
2.790	179.606
2.795	181.008
2.800	181.996
2.805	182.833
2.810	183.497
2.815	184.063
2.820	184.579
2.825	185.030
2.830	185.463
2.835	185.869
2.840	186.315
2.845	186.643
2.850	187.094
2.855	187.514
2.860	187.951
2.865	188.404
2.870	189.089
2.875	190.155
2.880	190.630
2.885	189.419
2.890	186.456
2.895	187.622
2.900	188.512
2.905	189.197
2.910	189.741
2.915	190.180
2.920	190.612
2.925	191.110
2.930	191.588
2.935	192.059
2.940	192.621
2.945	193.141
2.950	193.917
2.955	194.938
2.960	195.972
2.965	198.124
2.970	199.151
2.975	199.659
2.980	201.627
2.985	204.161
2.990	206.204
2.995	207.415
3.000	209.351
3.005	210.882
3.010	212.100
3.015	215.060
3.020	213.833
3.025	211.090
3.030	213.580
3.035	215.533
3.040	216.335
3.045	217.619
3.050	215.087
3.055	216.361
3.060	217.348
3.065	218.193
3.070	218.663
3.075	219.328
3.080	219.670
3.085	220.129
3.090	220.799
3.095	221.152
3.100	221.652
3.105	222.180
3.110	222.649
3.115	223.220
3.120	224.060
3.125	225.446
3.130	224.539
3.135	227.597
3.140	228.555
3.145	225.815
3.150	227.639
3.155	229.247
3.160	231.794
3.165	231.988
3.170	233.957
3.175	233.131
3.180	234.617
3.185	234.246
3.190	235.472
3.195	235.992
3.200	236.487
3.205	237.031
3.210	238.526
3.215	237.068
3.220	238.141
3.225	239.066
3.230	239.491
3.235	236.583
3.240	237.209
3.245	238.562
3.250	239.055
3.255	239.558
3.260	239.788
3.265	240.224
3.270	240.482
3.275	241.010
3.280	241.546
3.285	241.332
3.290	241.938
3.295	242.373
3.300	242.617
3.305	242.675
3.310	243.348
3.315	243.080
3.320	244.251
3.325	245.569
3.330	243.990
3.335	245.860
3.340	246.814
3.345	245.567
3.350	247.983
3.355	248.743
3.360	249.994
3.365	250.065
3.370	250.401
3.375	250.518
3.380	250.797
3.385	251.307
3.390	251.699
3.395	251.295
3.400	253.777
3.405	252.000
3.410	252.242
3.415	253.500
3.420	252.437
3.425	253.269
3.430	252.759
3.435	254.737
3.440	254.088
3.445	254.271
3.450	254.470
3.455	255.351
3.460	255.582
3.465	255.525
3.470	256.124
3.475	256.068
3.480	256.218
3.485	256.898
3.490	256.761
3.495	257.686
3.500	256.838
3.505	257.849
3.510	256.528
3.515	256.234
3.520	253.236
3.525	252.575
3.530	253.144
3.535	253.820
3.540	255.654
3.545	256.912
3.550	258.473
3.555	260.482
3.560	259.640
3.565	260.215
3.570	260.596
3.575	261.621
3.580	261.890
3.585	262.689
3.590	263.468
3.595	266.601
3.600	265.087
3.605	266.915
3.610	264.166
3.615	264.747
3.620	265.721
3.625	268.140
3.630	270.188
3.635	270.861
3.640	272.781
3.645	274.960
3.650	276.559
3.655	274.917
3.660	273.503
3.665	272.588
3.670	273.473
3.675	271.215
3.680	272.889
3.685	273.775
3.690	276.384
3.695	274.524
3.700	274.127
3.705	275.284
3.710	275.874
3.715	276.582
3.720	276.780
3.725	277.406
3.730	277.396
3.735	277.380
3.740	278.344
3.745	278.939
3.750	279.416
3.755	279.632
3.760	280.327
3.765	281.034
3.770	281.800
3.775	281.705
3.780	283.041
3.785	283.276
3.790	284.200
3.795	282.104
3.800	285.073
3.805	284.140
3.810	284.733
3.815	282.523
3.820	281.049
3.825	278.190
3.830	276.414
3.835	276.451
3.840	273.494
3.845	273.679
3.850	275.250
3.855	275.793
3.860	275.499
3.865	275.032
3.870	275.679
3.875	277.123
3.880	276.846
3.885	278.436
3.890	278.309
3.895	278.964
3.900	279.381
3.905	280.002
3.910	279.974
3.915	281.058
3.920	280.971
3.925	283.599
3.930	282.353
3.935	282.288
3.940	282.041
3.945	283.419
3.950	285.068
3.955	283.912
3.960	282.460
3.965	279.804
3.970	281.036
3.975	283.750
3.980	285.128
3.985	287.939
3.990	285.273
3.995	284.270
4.000	284.203
4.005	285.801
4.010	285.514
4.015	284.133
4.020	281.088
4.025	283.484
4.030	283.304
4.035	283.809
4.040	284.551
4.045	283.868
4.050	283.214
4.055	285.723
4.060	285.186
4.065	288.160
4.070	286.726
4.075	284.889
4.080	286.435
4.085	287.005
4.090	284.720
4.095	287.581
4.100	287.414
4.105	287.806
4.110	285.546
4.115	285.161
4.120	283.231
4.125	283.787
4.130	285.313
4.135	283.315
4.140	282.655
4.145	280.711
4.150	281.546
4.155	281.720
4.160	278.664
4.165	278.921
4.170	276.447
4.175	275.764
4.180	274.083
4.185	274.851
4.190	277.563
4.195	277.219
4.200	275.130
4.205	277.451
4.210	275.739
4.215	273.167
4.220	272.234
4.225	273.378
4.230	270.943
4.235	271.907
4.240	270.502
4.245	270.309
4.250	268.489
4.255	269.107
4.260	269.229
4.265	268.847
4.270	268.154
4.275	269.873
4.280	271.487
4.285	270.636
4.290	268.947
4.295	267.041
4.300	267.843
4.305	268.814
4.310	270.959
4.315	272.251
4.320	270.739
4.325	271.306
4.330	270.407
4.335	271.874
4.340	271.212
4.345	270.018
4.350	267.939
4.355	268.562
4.360	270.806
4.365	268.511
4.370	267.508
4.375	268.810
4.380	267.042
4.385	267.550
4.390	265.314
4.395	263.469
4.400	262.829
4.405	261.934
4.410	260.628
4.415	259.061
4.420	259.999
4.425	259.203
4.430	261.854
4.435	263.087
4.440	263.055
4.445	263.621
4.450	265.602
4.455	265.773
4.460	263.441
4.465	260.650
4.470	262.256
4.475	263.464
4.480	260.381
4.485	262.497
4.490	265.344
4.495	268.330
4.500	266.714
4.505	265.761
4.510	266.797
4.515	267.632
4.520	265.159
4.525	265.108
4.530	262.422
4.535	260.159
4.540	261.267
4.545	258.875
4.550	259.958
4.555	259.831
4.560	256.905
4.565	254.827
4.570	253.023
4.575	254.425
4.580	254.659
4.585	255.295
4.590	253.442
4.595	252.867
4.600	251.195
4.605	249.646
4.610	252.197
4.615	250.680
4.620	250.035
4.625	250.129
4.630	249.165
4.635	247.869
4.640	248.214
4.645	246.348
4.650	247.057
4.655	246.210
4.660	246.339
4.665	244.257
4.670	243.676
4.675	242.301
4.680	241.959
4.685	240.754
4.690	239.915
4.695	238.556
4.700	240.221
4.705	243.311
4.710	244.915
4.715	247.048
4.720	250.123
4.725	248.893
4.730	248.456
4.735	248.399
4.740	249.405
4.745	248.052
4.750	246.065
4.755	244.934
4.760	246.972
4.765	247.676
4.770	248.774
4.775	248.266
4.780	248.488
4.785	250.869
4.790	253.129
4.795	252.449
4.800	254.140
4.805	253.058
4.810	250.680
4.815	250.991
4.820	249.179
4.825	246.352
4.830	246.184
4.835	247.064
4.840	248.832
4.845	248.043
4.850	251.163
4.855	249.708
4.860	252.224
4.865	250.883
4.870	251.779
4.875	253.368
4.880	250.663
4.885	251.598
4.890	251.486
4.895	252.413
4.900	250.391
4.905	251.175
4.910	249.980
4.915	250.226
4.920	249.990
4.925	247.358
4.930	248.203
4.935	249.898
4.940	249.193
4.945	248.957
4.950	249.198
4.955	248.781
4.960	250.813
4.965	248.662
4.970	250.553
4.975	249.371
4.980	251.490
4.985	253.385
4.990	253.020
4.995	250.067
5.000	250.743
5.005	248.518
5.010	248.365
5.015	247.581
5.020	248.113
5.025	245.597
5.030	242.811
5.035	244.631
5.040	243.632
5.045	245.442
5.050	244.260
5.055	244.968
5.060	246.178
5.065	245.267
5.070	243.949
5.075	244.949
5.080	246.456
5.085	249.251
5.090	247.579
5.095	246.252
5.100	244.041
5.105	241.503
5.110	242.926
5.115	241.344
5.120	242.639
5.125	244.166
5.130	242.947
5.135	242.494
5.140	239.455
5.145	238.344
5.150	240.201
5.155	243.142
5.160	242.695
5.165	244.564
5.170	244.199
5.175	246.141
5.180	245.989
5.185	245.497
5.190	243.363
5.195	242.302
5.200	241.267
5.205	239.026
5.210	240.385
5.215	240.769
5.220	242.003
5.225	241.550
5.230	242.913
5.235	244.914
5.240	242.313
5.245	244.521
5.250	242.618
5.255	239.895
5.260	241.901
5.265	241.253
5.270	242.059
5.275	243.032
5.280	246.078
5.285	248.494
5.290	250.562
5.295	250.678
5.300	248.278
5.305	248.100
5.310	248.334
5.315	245.864
5.320	247.642
5.325	249.844
5.330	252.007
5.335	250.955
5.340	249.556
5.345	250.727
5.350	251.883
5.355	252.033
5.360	254.966
5.365	252.082
5.370	252.329
5.375	250.030
5.380	252.137
5.385	253.588
5.390	251.879
5.395	252.688
5.400	251.851
5.405	250.642
5.410	252.733
5.415	253.733
5.420	251.838
5.425	253.092
5.430	254.678
5.435	254.035
5.440	256.203
5.445	256.724
5.450	254.604
5.455	253.047
5.460	255.681
5.465	253.199
5.470	250.158
5.475	252.852
5.480	250.182
5.485	247.793
5.490	248.637
5.495	247.087
5.500	247.157
5.505	246.514
5.510	244.812
5.515	241.839
5.520	238.869
5.525	240.818
5.530	238.810
5.535	238.318
5.540	237.296
5.545	236.359
5.550	239.004
5.555	236.864
5.560	234.258
5.565	236.486
5.570	233.628
5.575	234.168
5.580	236.835
5.585	237.398
5.590	235.741
5.595	238.150
5.600	241.002
5.605	239.447
5.610	238.756
5.615	239.922
5.620	241.727
5.625	240.153
5.630	241.304
5.635	242.423
5.640	241.625
5.645	244.746
5.650	243.922
5.655	241.471
5.660	243.367
5.665	243.000
5.670	243.520
5.675	244.875
5.680	245.997
5.685	243.354
5.690	245.296
5.695	247.261
5.700	247.547
5.705	245.670
5.710	243.144
5.715	243.273
5.720	245.888
5.725	244.916
5.730	247.101
5.735	248.203
5.740	247.973
5.745	248.362
5.750	246.616
5.755	244.788
5.760	245.013
5.765	245.896
5.770	244.386
5.775	247.137
5.780	249.436
5.785	248.673
5.790	249.328
5.795	252.118
5.800	252.191
5.805	250.550
5.810	248.934
5.815	245.807
5.820	242.677
5.825	245.222
5.830	245.163
5.835	242.987
5.840	244.724
5.845	241.765
5.850	241.119
5.855	239.487
5.860	238.991
5.865	240.145
5.870	241.465
5.875	241.989
5.880	243.593
5.885	244.536
5.890	241.779
5.895	241.362
5.900	239.817
5.905	242.886
5.910	240.820
5.915	237.680
5.920	238.182
5.925	238.798
5.930	236.534
5.935	236.855
5.940	238.944
5.945	236.807
5.950	237.451
5.955	234.925
5.960	236.388
5.965	234.266
5.970	233.080
5.975	233.104
5.980	233.793
5.985	234.940
5.990	237.190
5.995	237.791
6.000	236.868
6.005	234.833
6.010	237.840
6.015	238.656
6.020	236.244
6.025	238.122
6.030	235.941
6.035	233.399
6.040	235.816
6.045	233.514
6.050	236.132
6.055	234.079
6.060	233.074
6.065	230.506
6.070	229.326
6.075	231.634
6.080	229.363
6.085	231.767
6.090	232.911
6.095	235.747
6.100	233.856
6.105	232.124
6.110	232.879
6.115	233.387
6.120	232.799
6.125	231.605
6.130	232.471
6.135	232.444
6.140	230.355
6.145	232.938
6.150	234.645
6.155	234.657
6.160	233.168
6.165	235.135
6.170	234.394
6.175	237.191
6.180	234.360
6.185	236.412
6.190	238.057
6.195	240.399
6.200	242.188
6.205	244.794
6.210	245.319
6.215	245.979
6.220	246.431
6.225	248.588
6.230	249.117
6.235	248.538
6.240	248.035
6.245	248.317
6.250	246.509
6.255	247.185
6.260	246.729
6.265	244.444
6.270	245.047
6.275	242.170
6.280	240.375
6.285	238.967
6.290	240.896
6.295	239.556
6.300	237.283
6.305	238.714
6.310	239.523
6.315	242.079
6.320	244.739
6.325	247.643
6.330	249.349
6.335	251.328
6.340	254.386
6.345	257.043
6.350	257.789
6.355	255.822
6.360	254.858
6.365	252.036
6.370	252.059
6.375	250.727
6.380	250.242
6.385	252.691
6.390	254.384
6.395	256.193
6.400	253.692
6.405	251.341
6.410	248.976
6.415	247.778
6.420	246.720
6.425	249.728
6.430	251.033
6.435	251.966
6.440	249.002
6.445	248.430
6.450	245.939
6.455	248.718
6.460	248.470
6.465	250.462
6.470	252.238
6.475	251.675
6.480	251.911
6.485	249.923
6.490	251.435
6.495	251.069
6.500	249.550
6.505	248.280
6.510	247.826
6.515	246.208
6.520	247.077
6.525	244.018
6.530	241.961
6.535	241.495
6.540	240.448
6.545	241.758
6.550	241.266
6.555	243.155
6.560	240.542
6.565	241.877
6.570	240.124
6.575	240.341
6.580	241.109
6.585	241.847
6.590	244.159
6.595	244.700
6.600	242.449
6.605	245.413
6.610	244.835
6.615	244.474
6.620	242.274
6.625	243.548
6.630	244.826
6.635	244.901
6.640	243.888
6.645	241.047
6.650	243.060
6.655	241.236
6.660	238.206
6.665	238.787
6.670	238.307
6.675	236.809
6.680	236.194
6.685	236.074
6.690	234.823
6.695	234.829
6.700	236.560
6.705	239.035
6.710	238.773
6.715	239.289
6.720	237.070
6.725	239.105
6.730	236.054
6.735	233.276
6.740	234.704
6.745	232.213
6.750	230.531
6.755	231.500
6.760	229.910
6.765	230.445
6.770	233.430
6.775	236.260
6.780	233.966
6.785	233.849
6.790	230.985
6.795	228.480
6.800	229.024
6.805	231.609
6.810	233.752
6.815	235.660
6.820	235.222
6.825	237.674
6.830	235.852
6.835	238.113
6.840	235.422
6.845	233.822
6.850	236.491
6.855	234.717
6.860	235.124
6.865	236.438
6.870	234.322
6.875	233.101
6.880	230.002
6.885	228.473
6.890	230.128
6.895	231.414
6.900	232.966
6.905	230.992
6.910	228.536
6.915	226.692
6.920	229.771
6.925	232.277
6.930	230.774
6.935	230.222
6.940	231.273
6.945	232.989
6.950	234.180
6.955	231.825
6.960	233.726
6.965	233.656
6.970	235.287
6.975	235.567
6.980	235.540
6.985	232.883
6.990	231.766
6.995	229.849
7.000	230.880
7.005	232.589
7.010	235.181
7.015	232.415
7.020	229.285
7.025	227.373
7.030	228.084
7.035	225.371
7.040	225.897
7.045	222.778
7.050	220.061
7.055	219.271
7.060	222.228
7.065	223.692
7.070	223.927
7.075	226.919
7.080	230.052
7.085	230.224
7.090	230.209
7.095	232.288
7.100	230.268
7.105	229.691
7.110	230.509
7.115	228.913
7.120	229.802
7.125	229.883
7.130	227.961
7.135	228.728
7.140	226.786
7.145	223.825
7.150	224.422
7.155	225.567
7.160	228.250
7.165	228.333
7.170	229.413
7.175	228.781
7.180	230.199
7.185	227.461
7.190	225.575
7.195	226.552
7.200	224.152
7.205	223.017
7.210	219.986
7.215	220.343
7.220	220.946
7.225	222.254
7.230	220.940
7.235	219.086
7.240	218.222
7.245	218.775
7.250	216.742
7.255	219.734
7.260	220.954
7.265	220.128
7.270	221.154
7.275	218.737
7.280	217.798
7.285	218.555
7.290	217.029
7.295	216.855
7.300	216.881
7.305	216.364
7.310	215.225
7.315	217.096
7.320	214.945
7.325	215.618
7.330	212.719
7.335	209.746
7.340	207.010
7.345	208.540
7.350	207.352
7.355	208.736
7.360	210.069
7.365	213.078
7.370	212.571
7.375	212.473
7.380	209.404
7.385	208.322
7.390	208.152
7.395	208.307
7.400	205.273
7.405	207.375
7.410	206.369
7.415	203.383
7.420	201.611
7.425	200.727
7.430	202.084
7.435	200.284
7.440	202.267
7.445	199.426
7.450	198.462
7.455	201.037
7.460	199.223
7.465	201.306
7.470	199.527
7.475	201.059
7.480	201.196
7.485	201.799
7.490	200.769
7.495	201.393
7.500	201.214
7.505	200.728
7.510	199.210
7.515	199.859
7.520	199.147
7.525	198.426
7.530	196.399
7.535	198.029
7.540	196.777
7.545	198.329
7.550	195.678
7.555	193.006
7.560	193.794
7.565	195.945
7.570	197.147
7.575	199.533
7.580	201.733
7.585	203.556
7.590	205.641
7.595	208.779
7.600	211.255
7.605	208.606
7.610	210.341
7.615	208.403
7.620	210.380
7.625	211.229
7.630	211.872
7.635	212.410
7.640	215.089
7.645	212.779
7.650	214.811
7.655	216.344
7.660	213.745
7.665	214.429
7.670	214.468
7.675	216.702
7.680	215.843
7.685	218.710
7.690	217.526
7.695	218.026
7.700	219.608
7.705	221.091
7.710	218.326
7.715	221.359
7.720	223.724
7.725	226.274
7.730	226.763
7.735	229.080
7.740	230.708
7.745	231.837
7.750	230.514
7.755	227.551
7.760	228.802
7.765	226.611
7.770	225.434
7.775	225.606
7.780	224.132
7.785	225.830
7.790	223.142
7.795	223.035
7.800	222.747
7.805	225.396
7.810	222.687
7.815	224.103
7.820	221.125
7.825	222.160
7.830	219.852
7.835	218.030
7.840	216.659
7.845	215.303
7.850	213.549
7.855	210.931
7.860	209.401
7.865	210.936
7.870	211.052
7.875	208.452
7.880	206.318
7.885	203.409
7.890	203.914
7.895	204.615
7.900	203.566
7.905	202.076
7.910	203.268
7.915	201.613
7.920	200.598
7.925	197.727
7.930	197.041
7.935	194.102
7.940	194.358
7.945	194.235
7.950	191.222
7.955	194.227
7.960	191.544
7.965	193.611
7.970	192.363
7.975	194.102
7.980	195.251
7.985	197.292
7.990	199.574
7.995	196.963
8.000	194.262
8.005	191.929
8.010	193.428
8.015	194.402
8.020	195.882
8.025	192.835
8.030	191.965
8.035	194.305
8.040	194.161
8.045	191.460
8.050	190.832
8.055	193.373
8.060	190.849
8.065	190.044
8.070	191.527
8.075	189.003
8.080	188.961
8.085	188.266
8.090	185.397
8.095	186.239
8.100	187.263
8.105	186.906
8.110	183.980
8.115	183.545
8.120	181.016
8.125	181.738
8.130	182.569
8.135	181.887
8.140	183.228
8.145	180.731
8.150	181.275
8.155	179.457
8.160	180.893
8.165	177.786
8.170	178.581
8.175	181.543
8.180	184.051
8.185	182.782
8.190	185.539
8.194	183.935
8.199	181.840
8.204	180.871
8.209	182.181
8.214	181.279
8.219	181.665
8.224	182.913
8.229	180.360
8.234	182.332
8.239	182.126
8.244	180.606
8.249	178.949
8.254	181.251
8.259	182.963
8.264	181.937
8.269	179.632
8.274	181.484
8.279	183.240
8.284	183.321
8.289	181.143
8.294	179.751
8.299	181.231
8.304	183.548
8.309	180.555
8.314	178.177
8.319	180.365
8.324	180.305
8.329	178.681
8.334	179.454
8.339	177.225
8.344	178.454
8.349	177.643
8.354	178.662
8.359	179.951
8.364	182.283
8.369	185.384
8.374	184.461
8.379	186.541
8.384	186.701
8.389	185.633
8.394	182.789
8.399	182.631
8.404	184.676
8.409	183.382
8.414	181.841
8.419	181.835
8.424	184.758
8.429	182.818
8.434	184.263
8.439	185.350
8.444	185.145
8.449	186.257
8.454	183.210
8.459	180.910
8.464	183.566
8.469	181.215
8.474	182.100
8.479	182.674
8.484	184.644
8.489	182.786
8.494	180.448
8.499	180.376
8.504	177.921
8.509	179.697
8.514	178.186
8.519	180.795
8.524	181.518
8.529	180.825
8.534	183.746
8.539	180.974
8.544	179.442
8.549	177.928
8.554	179.523
8.559	179.495
8.564	177.004
8.569	179.289
8.574	181.746
8.579	184.397
8.584	186.728
8.589	183.625
8.594	182.069
8.599	182.892
8.604	183.298
8.609	181.126
8.614	182.577
8.619	180.050
8.624	178.020
8.629	178.500
8.634	176.529
8.639	175.130
8.644	174.284
8.649	171.370
8.654	168.825
8.659	169.692
8.664	171.942
8.669	172.825
8.674	171.679
8.679	173.384
8.684	174.789
8.689	174.654
8.694	176.042
8.699	173.742
8.704	176.008
8.709	176.561
8.714	177.813
8.719	176.648
8.724	176.666
8.729	175.532
8.734	176.430
8.739	174.515
8.744	173.964
8.749	172.077
8.754	173.916
8.759	174.699
8.764	174.133
8.769	172.156
8.774	170.558
8.779	169.132
8.784	169.802
8.789	168.787
8.794	169.344
8.799	171.837
8.804	172.305
8.809	172.520
8.814	172.879
8.819	172.761
8.824	171.844
8.829	169.765
8.834	172.379
8.839	174.567
8.844	175.117
8.849	174.258
8.854	173.541
8.859	176.570
8.864	178.939
8.869	178.484
8.874	181.356
8.879	184.085
8.884	181.422
8.889	178.366
8.894	176.739
8.899	174.791
8.904	176.162
8.909	178.520
8.914	181.147
8.919	182.014
8.924	179.935
8.929	179.717
8.934	179.297
8.939	178.146
8.944	175.689
8.949	173.867
8.954	172.201
8.959	169.350
8.964	171.874
8.969	171.599
8.974	174.352
8.979	175.564
8.984	176.417
8.989	178.192
8.994	180.892
8.999	180.010
9.004	183.034
9.009	183.255
9.014	183.274
9.019	180.579
9.024	182.671
9.029	185.142
9.034	186.782
9.039	189.061
9.044	185.938
9.049	187.397
9.054	185.591
9.059	184.000
9.064	182.332
9.069	182.236
9.074	181.325
9.079	182.995
9.084	183.329
9.089	184.595
9.094	183.565
9.099	182.659
9.104	182.798
9.109	182.483
9.114	182.566
9.119	181.572
9.124	179.153
9.129	176.597
9.134	173.755
9.139	174.823
9.144	172.955
9.149	173.898
9.154	174.485
9.159	175.420
9.164	175.725
9.169	173.804
9.174	173.009
9.179	173.841
9.184	171.227
9.189	169.159
9.194	167.220
9.199	164.485
9.204	167.314
9.209	166.452
9.214	163.521
9.219	161.736
9.224	161.173
9.229	158.486
9.234	161.430
9.239	163.481
9.244	165.754
9.249	165.127
9.254	165.103
9.259	164.091
9.264	164.681
9.269	165.331
9.274	162.334
9.279	160.068
9.284	160.699
9.289	163.535
9.294	161.561
9.299	163.453
9.304	164.272
9.309	166.275
9.314	164.169
9.319	166.265
9.324	164.027
9.329	166.807
9.334	167.331
9.339	164.696
9.344	162.807
9.349	161.271
9.354	163.273
9.359	164.553
9.364	162.135
9.369	161.788
9.374	161.016
9.379	161.712
9.384	164.341
9.389	161.753
9.394	162.276
9.399	160.177
9.404	159.559
9.409	157.202
9.414	154.111
9.419	154.363
9.424	154.316
9.429	153.724
9.434	151.729
9.439	151.663
9.444	150.348
9.449	150.632
9.454	152.949
9.459	151.005
9.464	149.342
9.469	147.049
9.474	148.513
9.479	146.171
9.484	145.020
9.489	146.494
9.494	146.079
9.499	144.480
9.504	143.422
9.509	141.315
9.514	139.309
9.519	140.710
9.524	139.703
9.529	142.598
9.534	139.940
9.539	140.133
9.544	138.007
9.549	139.498
9.554	139.612
9.559	136.552
9.564	133.642
9.569	131.519
9.574	132.047
9.579	135.113
9.584	135.208
9.589	133.764
9.594	134.471
9.599	132.895
9.604	130.739
9.609	129.403
9.614	129.395
9.619	130.336
9.624	128.655
9.629	129.182
9.634	127.129
9.639	127.927
9.644	130.657
9.649	132.207
9.654	134.228
9.659	132.457
9.664	132.624
9.669	132.254
9.674	133.804
9.679	135.581
9.684	135.184
9.689	133.797
9.694	132.347
9.699	129.970
9.704	132.926
9.709	133.182
9.714	131.167
9.719	128.614
9.724	131.608
9.729	133.516
9.734	131.092
9.739	130.194
9.744	127.326
9.749	125.616
9.754	124.410
9.759	124.032
9.764	125.204
9.769	123.181
9.774	122.429
9.779	121.862
9.784	124.887
9.789	123.385
9.794	121.274
9.799	122.473
9.804	119.394
9.809	122.279
9.814	119.781
9.819	118.116
9.824	117.390
9.829	116.304
9.834	116.966
9.839	116.655
9.844	118.279
9.849	116.319
9.854	114.260
9.859	114.350
9.864	113.467
9.869	113.212
9.874	111.099
9.879	110.545
9.884	108.813
9.889	110.656
9.894	111.542
9.899	111.079
9.904	110.320
9.909	112.507
9.914	111.382
9.919	109.411
9.924	107.134
9.929	109.780
9.934	111.722
9.939	112.847
9.944	111.995
9.949	113.113
9.954	115.146
9.959	114.248
9.964	116.903
9.969	117.672
9.974	115.069
9.979	112.851
9.984	110.817
9.989	112.919
9.994	114.536
[truncated: 1 more rows]
