# Supplementary material for: Chemometric Analysis of a Ternary Mixture of Caffeine, Quinic Acid, and Nicotinic Acid by Terahertz Spectroscopy
Source: ACS Omega. 2022 Sep 27;7(40):35783–91. doi: 10.1021/acsomega.2c03808 (PMC9558605; doi:10.1021/acsomega.2c03808)
Supplement: Supplementary file 2 — ao2c03808_si_002.zip [file ao2c03808_si_002.zip › data_and_codes/extended_data/id0-48_run001/fdp-6-0.csv]

0.000	-0.000
0.005	0.336
0.010	0.202
0.015	-0.564
0.020	-0.256
0.025	0.316
0.030	0.229
0.035	-0.448
0.040	-0.037
0.045	0.850
0.050	3.170
0.055	1.744
0.060	1.057
0.065	3.517
0.070	3.669
0.075	5.560
0.080	4.873
0.085	7.806
0.090	8.217
0.095	9.348
0.100	10.233
0.105	11.245
0.110	10.614
0.115	10.745
0.120	11.361
0.125	12.119
0.130	13.372
0.135	13.644
0.140	13.166
0.145	13.040
0.150	13.014
0.155	13.065
0.160	13.080
0.165	13.362
0.170	13.739
0.175	14.035
0.180	14.146
0.185	14.444
0.190	14.765
0.195	14.812
0.200	14.992
0.205	15.248
0.210	15.358
0.215	15.533
0.220	15.744
0.225	16.172
0.230	16.266
0.235	16.216
0.240	16.378
0.245	16.717
0.250	16.770
0.255	17.038
0.260	17.270
0.265	17.506
0.270	17.761
0.275	17.702
0.280	17.896
0.285	18.142
0.290	18.307
0.295	18.448
0.300	18.821
0.305	18.875
0.310	18.947
0.315	19.119
0.320	19.354
0.325	19.599
0.330	19.711
0.335	19.846
0.340	20.031
0.345	20.272
0.350	20.345
0.355	20.574
0.360	20.757
0.365	20.921
0.370	21.028
0.375	21.201
0.380	21.348
0.385	21.558
0.390	21.754
0.395	21.938
0.400	22.136
0.405	22.252
0.410	22.388
0.415	22.555
0.420	22.789
0.425	22.914
0.430	23.095
0.435	23.322
0.440	23.463
0.445	23.510
0.450	23.705
0.455	23.923
0.460	24.063
0.465	24.234
0.470	24.352
0.475	24.560
0.480	24.750
0.485	24.889
0.490	25.038
0.495	25.265
0.500	25.429
0.505	25.555
0.510	25.742
0.515	25.985
0.520	26.184
0.525	26.305
0.530	26.503
0.535	26.715
0.540	26.968
0.545	27.207
0.550	27.577
0.555	26.818
0.560	26.938
0.565	27.218
0.570	27.491
0.575	27.711
0.580	27.884
0.585	28.043
0.590	28.263
0.595	28.460
0.600	28.640
0.605	28.814
0.610	28.983
0.615	29.182
0.620	29.309
0.625	29.473
0.630	29.679
0.635	29.886
0.640	30.011
0.645	30.191
0.650	30.396
0.655	30.537
0.660	30.713
0.665	30.877
0.670	31.043
0.675	31.203
0.680	31.359
0.685	31.509
0.690	31.706
0.695	31.836
0.700	32.002
0.705	32.210
0.710	32.360
0.715	32.525
0.720	32.721
0.725	32.902
0.730	33.093
0.735	33.281
0.740	33.513
0.745	33.858
0.750	33.424
0.755	33.484
0.760	33.786
0.765	33.994
0.770	34.170
0.775	34.368
0.780	34.557
0.785	34.733
0.790	34.874
0.795	35.031
0.800	35.242
0.805	35.378
0.810	35.517
0.815	35.703
0.820	35.870
0.825	36.013
0.830	36.175
0.835	36.330
0.840	36.518
0.845	36.693
0.850	36.811
0.855	36.996
0.860	37.198
0.865	37.335
0.870	37.510
0.875	37.691
0.880	37.865
0.885	38.020
0.890	38.187
0.895	38.368
0.900	38.549
0.905	38.674
0.910	38.862
0.915	39.029
0.920	39.165
0.925	39.315
0.930	39.510
0.935	39.687
0.940	39.828
0.945	39.986
0.950	40.164
0.955	40.369
0.960	40.516
0.965	40.723
0.970	40.917
0.975	41.114
0.980	41.373
0.985	41.334
0.990	41.276
0.995	41.519
1.000	41.712
1.005	41.922
1.010	42.158
1.015	42.296
1.020	42.471
1.025	42.701
1.030	42.865
1.035	43.015
1.040	43.215
1.045	43.403
1.050	43.586
1.055	43.789
1.060	43.996
1.065	44.245
1.070	44.482
1.075	44.753
1.080	45.124
1.085	45.620
1.090	46.413
1.095	46.554
1.100	43.694
1.105	44.625
1.110	45.004
1.115	44.580
1.120	45.038
1.125	45.443
1.130	45.787
1.135	46.130
1.140	46.487
1.145	46.950
1.150	47.309
1.155	47.844
1.160	47.516
1.165	44.734
1.170	45.647
1.175	46.228
1.180	46.658
1.185	46.978
1.190	47.318
1.195	47.682
1.200	48.090
1.205	48.177
1.210	47.513
1.215	47.945
1.220	48.394
1.225	48.746
1.230	48.028
1.235	48.390
1.240	48.667
1.245	48.917
1.250	49.213
1.255	49.357
1.260	49.561
1.265	49.806
1.270	49.975
1.275	50.119
1.280	50.314
1.285	50.492
1.290	50.692
1.295	50.844
1.300	50.988
1.305	51.240
1.310	51.424
1.315	51.610
1.320	51.738
1.325	51.903
1.330	52.068
1.335	52.256
1.340	52.469
1.345	52.677
1.350	52.843
1.355	52.995
1.360	53.249
1.365	53.425
1.370	53.590
1.375	53.815
1.380	54.054
1.385	54.234
1.390	54.506
1.395	54.826
1.400	55.276
1.405	55.973
1.410	57.279
1.415	59.863
1.420	60.473
1.425	60.882
1.430	61.216
1.435	61.501
1.440	61.695
1.445	61.918
1.450	62.137
1.455	62.349
1.460	62.552
1.465	62.729
1.470	62.946
1.475	63.140
1.480	63.293
1.485	63.489
1.490	63.692
1.495	63.854
1.500	64.019
1.505	64.222
1.510	64.393
1.515	64.570
1.520	64.750
1.525	64.938
1.530	65.160
1.535	65.330
1.540	65.510
1.545	65.718
1.550	65.900
1.555	66.089
1.560	66.321
1.565	66.541
1.570	66.741
1.575	66.970
1.580	67.215
1.585	67.493
1.590	67.794
1.595	68.259
1.600	68.556
1.605	67.355
1.610	67.803
1.615	68.230
1.620	68.611
1.625	68.932
1.630	69.295
1.635	69.691
1.640	70.165
1.645	70.730
1.650	71.591
1.655	72.738
1.660	73.318
1.665	73.626
1.670	74.224
1.675	72.043
1.680	73.649
1.685	74.676
1.690	75.488
1.695	76.200
1.700	76.962
1.705	78.044
1.710	79.431
1.715	81.115
1.720	77.984
1.725	80.512
1.730	81.527
1.735	82.180
1.740	82.697
1.745	83.130
1.750	83.517
1.755	83.938
1.760	84.238
1.765	83.942
1.770	84.282
1.775	84.621
1.780	84.963
1.785	85.344
1.790	85.915
1.795	85.913
1.800	84.688
1.805	85.171
1.810	85.573
1.815	85.880
1.820	86.150
1.825	86.425
1.830	86.663
1.835	86.900
1.840	87.165
1.845	87.443
1.850	87.748
1.855	88.139
1.860	88.839
1.865	89.067
1.870	85.968
1.875	86.957
1.880	87.575
1.885	87.973
1.890	88.326
1.895	88.646
1.900	88.966
1.905	89.313
1.910	89.779
1.915	90.333
1.920	88.527
1.925	88.578
1.930	89.110
1.935	89.520
1.940	89.825
1.945	90.082
1.950	90.330
1.955	90.553
1.960	90.752
1.965	90.956
1.970	91.155
1.975	91.360
1.980	91.565
1.985	91.756
1.990	91.965
1.995	92.168
2.000	92.368
2.005	92.589
2.010	92.847
2.015	93.016
2.020	93.137
2.025	93.412
2.030	93.735
2.035	94.261
2.040	94.266
2.045	93.208
2.050	93.663
2.055	94.037
2.060	94.355
2.065	94.691
2.070	95.197
2.075	94.674
2.080	94.600
2.085	94.951
2.090	95.252
2.095	95.521
2.100	95.775
2.105	96.013
2.110	96.251
2.115	96.507
2.120	96.768
2.125	97.019
2.130	97.299
2.135	97.604
2.140	97.943
2.145	98.317
2.150	98.802
2.155	99.633
2.160	100.569
2.165	99.609
2.170	102.487
2.175	103.669
2.180	104.520
2.185	105.338
2.190	106.459
2.195	106.493
2.200	109.120
2.205	110.598
2.210	111.646
2.215	112.841
2.220	112.648
2.225	115.445
2.230	117.007
2.235	117.859
2.240	118.544
2.245	119.051
2.250	119.671
2.255	120.625
2.260	121.514
2.265	119.448
2.270	116.722
2.275	118.013
2.280	118.762
2.285	119.305
2.290	119.737
2.295	120.102
2.300	120.431
2.305	120.760
2.310	121.057
2.315	121.430
2.320	121.523
2.325	121.803
2.330	122.140
2.335	122.530
2.340	123.180
2.345	123.048
2.350	122.151
2.355	122.771
2.360	123.507
2.365	124.099
2.370	122.795
2.375	123.488
2.380	124.322
2.385	125.473
2.390	127.027
2.395	125.730
2.400	127.992
2.405	128.930
2.410	129.579
2.415	130.075
2.420	130.476
2.425	130.980
2.430	131.082
2.435	131.379
2.440	131.799
2.445	132.280
2.450	132.659
2.455	133.618
2.460	134.408
2.465	132.848
2.470	129.799
2.475	130.952
2.480	131.651
2.485	132.143
2.490	132.545
2.495	132.874
2.500	133.180
2.505	133.456
2.510	133.721
2.515	133.964
2.520	134.204
2.525	134.457
2.530	134.697
2.535	134.934
2.540	135.182
2.545	135.444
2.550	135.688
2.555	135.952
2.560	136.218
2.565	136.597
2.570	136.667
2.575	136.913
2.580	137.234
2.585	137.576
2.590	137.930
2.595	138.317
2.600	138.726
2.605	139.202
2.610	139.777
2.615	140.483
2.620	141.398
2.625	142.782
2.630	143.620
2.635	143.677
2.640	143.566
2.645	144.708
2.650	143.465
2.655	145.754
2.660	147.973
2.665	148.530
2.670	148.703
2.675	149.666
2.680	150.682
2.685	151.517
2.690	149.938
2.695	150.624
2.700	151.203
2.705	151.712
2.710	152.165
2.715	152.577
2.720	152.949
2.725	153.370
2.730	153.754
2.735	154.190
2.740	154.666
2.745	155.128
2.750	155.745
2.755	156.515
2.760	157.797
2.765	159.344
2.770	160.656
2.775	160.658
2.780	157.996
2.785	161.050
2.790	162.994
2.795	164.329
2.800	165.274
2.805	166.023
2.810	166.578
2.815	167.081
2.820	167.524
2.825	167.930
2.830	168.290
2.835	168.651
2.840	169.005
2.845	169.358
2.850	169.691
2.855	170.043
2.860	170.427
2.865	170.839
2.870	171.389
2.875	172.395
2.880	172.851
2.885	171.764
2.890	174.862
2.895	176.169
2.900	176.920
2.905	177.480
2.910	177.958
2.915	178.381
2.920	178.815
2.925	179.235
2.930	179.672
2.935	180.100
2.940	180.576
2.945	181.163
2.950	181.819
2.955	182.808
2.960	184.058
2.965	185.288
2.970	187.200
2.975	186.741
2.980	189.709
2.985	191.937
2.990	193.455
2.995	195.087
3.000	197.055
3.005	198.029
3.010	198.779
3.015	198.714
3.020	201.264
3.025	198.845
3.030	200.988
3.035	202.927
3.040	204.598
3.045	205.614
3.050	208.620
3.055	210.065
3.060	211.006
3.065	211.661
3.070	212.203
3.075	212.745
3.080	213.212
3.085	213.621
3.090	214.028
3.095	214.363
3.100	214.780
3.105	215.224
3.110	215.688
3.115	216.323
3.120	217.195
3.125	218.045
3.130	218.730
3.135	218.212
3.140	216.495
3.145	219.378
3.150	220.924
3.155	222.436
3.160	223.994
3.165	224.919
3.170	222.062
3.175	219.335
3.180	221.251
3.185	220.731
3.190	221.363
3.195	222.205
3.200	222.858
3.205	223.375
3.210	224.240
3.215	223.776
3.220	224.080
3.225	225.104
3.230	225.582
3.235	228.055
3.240	230.048
3.245	230.663
3.250	231.159
3.255	231.603
3.260	231.884
3.265	232.224
3.270	232.587
3.275	232.806
3.280	233.036
3.285	233.310
3.290	233.622
3.295	233.945
3.300	234.180
3.305	234.473
3.310	234.851
3.315	235.352
3.320	235.924
3.325	236.912
3.330	237.578
3.335	240.188
3.340	237.539
3.345	238.902
3.350	239.822
3.355	240.515
3.360	240.957
3.365	241.389
3.370	241.803
3.375	242.053
3.380	242.412
3.385	242.627
3.390	242.853
3.395	243.082
3.400	243.253
3.405	243.585
3.410	243.743
3.415	243.983
3.420	244.277
3.425	244.425
3.430	244.651
3.435	244.878
3.440	245.063
3.445	245.354
3.450	245.524
3.455	245.783
3.460	246.061
3.465	246.419
3.470	246.575
3.475	246.748
3.480	247.010
3.485	247.296
3.490	247.516
3.495	248.280
3.500	247.706
3.505	247.721
3.510	248.196
3.515	248.468
3.520	248.613
3.525	248.961
3.530	249.521
3.535	250.184
3.540	251.160
3.545	248.278
3.550	248.921
3.555	249.567
3.560	249.958
3.565	250.518
3.570	250.969
3.575	251.336
3.580	251.817
3.585	252.508
3.590	253.442
3.595	254.596
3.600	255.092
3.605	252.964
3.610	250.303
3.615	247.653
3.620	250.744
3.625	252.065
3.630	252.955
3.635	253.982
3.640	255.558
3.645	257.084
3.650	258.425
3.655	259.904
3.660	257.953
3.665	254.895
3.670	251.948
3.675	253.657
3.680	255.552
3.685	256.211
3.690	257.204
3.695	256.833
3.700	257.267
3.705	258.035
3.710	258.696
3.715	259.100
3.720	259.591
3.725	260.009
3.730	260.197
3.735	260.738
3.740	260.813
3.745	261.191
3.750	261.699
3.755	262.151
3.760	262.530
3.765	263.043
3.770	263.576
3.775	264.086
3.780	264.812
3.785	265.562
3.790	266.880
3.795	267.550
3.800	266.541
3.805	269.365
3.810	272.196
3.815	271.473
3.820	272.906
3.825	270.608
3.830	271.655
3.835	273.119
3.840	273.790
3.845	274.741
3.850	275.238
3.855	276.222
3.860	276.311
3.865	276.265
3.870	276.765
3.875	277.135
3.880	277.576
3.885	277.938
3.890	278.140
3.895	278.574
3.900	279.021
3.905	279.299
3.910	279.798
3.915	280.249
3.920	280.637
3.925	281.000
3.930	281.148
3.935	281.211
3.940	282.155
3.945	283.053
3.950	284.066
3.955	283.712
3.960	281.760
3.965	283.025
3.970	284.376
3.975	285.235
3.980	286.884
3.985	286.942
3.990	288.305
3.995	290.980
4.000	292.689
4.005	291.132
4.010	291.881
4.015	292.799
4.020	293.656
4.025	293.956
4.030	294.358
4.035	294.695
4.040	295.180
4.045	295.643
4.050	295.993
4.055	296.318
4.060	296.490
4.065	296.641
4.070	297.066
4.075	297.337
4.080	297.553
4.085	297.970
4.090	298.214
4.095	298.687
4.100	298.870
4.105	298.980
4.110	299.597
4.115	299.881
4.120	300.233
4.125	300.770
4.130	301.219
4.135	301.676
4.140	302.096
4.145	302.795
4.150	303.872
4.155	305.090
4.160	306.187
4.165	303.397
4.170	303.625
4.175	305.191
4.180	303.106
4.185	305.226
4.190	306.919
4.195	305.777
4.200	308.529
4.205	311.374
4.210	312.670
4.215	313.712
4.220	315.142
4.225	316.095
4.230	316.293
4.235	318.559
4.240	319.522
4.245	320.204
4.250	319.188
4.255	319.874
4.260	320.446
4.265	321.287
4.270	321.385
4.275	321.798
4.280	322.291
4.285	322.565
4.290	322.885
4.295	323.591
4.300	323.889
4.305	323.848
4.310	324.020
4.315	324.288
4.320	324.391
4.325	325.222
4.330	325.361
4.335	325.829
4.340	326.006
4.345	326.114
4.350	326.119
4.355	326.535
4.360	326.981
4.365	327.363
4.370	327.903
4.375	327.880
4.380	327.592
4.385	328.356
4.390	328.323
4.395	328.709
4.400	329.333
4.405	329.262
4.410	330.021
4.415	330.277
4.420	331.081
4.425	331.136
4.430	331.958
4.435	331.953
4.440	332.467
4.445	332.799
4.450	333.819
4.455	334.899
4.460	334.986
4.465	332.990
4.470	334.679
4.475	336.091
4.480	334.298
4.485	331.957
4.490	333.947
4.495	335.314
4.500	337.350
4.505	340.020
4.510	338.560
4.515	337.788
4.520	337.733
4.525	335.637
4.530	335.689
4.535	333.069
4.540	331.438
4.545	331.591
4.550	331.481
4.555	333.091
4.560	334.816
4.565	335.549
4.570	337.235
4.575	337.770
4.580	338.489
4.585	339.815
4.590	339.369
4.595	338.719
4.600	339.537
4.605	340.421
4.610	337.293
4.615	334.225
4.620	337.163
4.625	336.295
4.630	337.677
4.635	339.204
4.640	339.122
4.645	340.268
4.650	340.406
4.655	340.971
4.660	341.888
4.665	342.372
4.670	343.121
4.675	342.553
4.680	344.731
4.685	343.309
4.690	343.439
4.695	342.073
4.700	341.575
4.705	338.790
4.710	338.764
4.715	340.471
4.720	341.745
4.725	343.982
4.730	341.469
4.735	342.733
4.740	344.570
4.745	342.073
4.750	343.343
4.755	346.270
4.760	348.431
4.765	349.956
4.770	350.111
4.775	350.528
4.780	349.496
4.785	351.750
4.790	351.869
4.795	351.855
4.800	352.489
4.805	352.694
4.810	352.410
4.815	353.228
4.820	352.881
4.825	354.732
4.830	355.290
4.835	353.139
4.840	355.304
4.845	356.462
4.850	355.911
4.855	356.189
4.860	356.231
4.865	356.715
4.870	356.307
4.875	356.405
4.880	356.296
4.885	358.322
4.890	356.996
4.895	357.107
4.900	358.301
4.905	357.505
4.910	358.786
4.915	358.707
4.920	358.846
4.925	359.197
4.930	358.666
4.935	359.621
4.940	360.388
4.945	362.826
4.950	365.725
4.955	367.039
4.960	367.610
4.965	367.077
4.970	367.218
4.975	368.904
4.980	367.758
4.985	370.133
4.990	369.741
4.995	369.237
5.000	370.860
5.005	367.739
5.010	368.417
5.015	366.098
5.020	367.858
5.025	369.991
5.030	370.189
5.035	369.543
5.040	370.762
5.045	371.187
5.050	371.397
5.055	371.470
5.060	370.171
5.065	373.169
5.070	372.595
5.075	373.081
5.080	373.940
5.085	372.292
5.090	375.294
5.095	373.253
5.100	371.077
5.105	372.677
5.110	371.027
5.115	368.806
5.120	371.672
5.125	372.380
5.130	370.383
5.135	370.375
5.140	369.499
5.145	368.980
5.150	371.209
5.155	371.129
5.160	371.636
5.165	373.587
5.170	372.507
5.175	373.757
5.180	374.190
5.185	373.895
5.190	376.139
5.195	376.862
5.200	378.755
5.205	379.306
5.210	376.703
5.215	373.980
5.220	375.737
5.225	373.428
5.230	371.049
5.235	370.698
5.240	371.589
5.245	371.515
5.250	372.473
5.255	372.094
5.260	371.241
5.265	374.253
5.270	376.109
5.275	377.552
5.280	376.588
5.285	376.091
5.290	373.133
5.295	372.993
5.300	371.376
5.305	371.913
5.310	373.808
5.315	376.345
5.320	376.546
5.325	379.196
5.330	380.465
5.335	379.269
5.340	380.190
5.345	379.143
5.350	379.397
5.355	379.550
5.360	381.573
5.365	381.053
5.370	381.673
5.375	380.836
5.380	382.504
5.385	382.289
5.390	383.421
5.395	383.189
5.400	383.920
5.405	383.802
5.410	384.600
5.415	385.251
5.420	385.477
5.425	386.746
5.430	386.026
5.435	386.733
5.440	383.937
5.445	383.791
5.450	381.649
5.455	380.145
5.460	380.014
5.465	379.783
5.470	379.638
5.475	380.619
5.480	380.791
5.485	381.165
5.490	381.760
5.495	381.515
5.500	382.053
5.505	382.215
5.510	382.467
5.515	382.040
5.520	383.022
5.525	383.333
5.530	383.382
5.535	384.185
5.540	384.716
5.545	384.894
5.550	384.711
5.555	385.782
5.560	385.682
5.565	386.766
5.570	385.109
5.575	383.554
5.580	386.092
5.585	386.856
5.590	387.735
5.595	387.821
5.600	387.145
5.605	387.493
5.610	388.603
5.615	389.325
5.620	388.945
5.625	390.308
5.630	390.112
5.635	389.361
5.640	390.774
5.645	393.072
5.650	391.915
5.655	389.142
5.660	387.602
5.665	389.757
5.670	388.240
5.675	389.353
5.680	392.165
5.685	391.852
5.690	392.755
5.695	392.342
5.700	390.727
5.705	393.630
5.710	391.235
5.715	390.643
5.720	387.676
5.725	389.509
5.730	389.202
5.735	387.060
5.740	388.069
5.745	388.479
5.750	387.999
5.755	390.675
5.760	389.713
5.765	390.234
5.770	388.680
5.775	391.665
5.780	390.655
5.785	389.943
5.790	391.759
5.795	393.630
5.800	393.526
5.805	392.049
5.810	391.546
5.815	389.536
5.820	391.227
5.825	390.751
5.830	387.685
5.835	390.435
5.840	392.313
5.845	394.677
5.850	392.814
5.855	389.864
5.860	386.966
5.865	387.359
5.870	388.286
5.875	386.880
5.880	384.742
5.885	387.417
5.890	384.529
5.895	381.545
5.900	383.994
5.905	384.363
5.910	385.267
5.915	384.372
5.920	383.063
5.925	381.618
5.930	379.428
5.935	376.299
5.940	378.545
5.945	378.946
5.950	380.254
5.955	379.820
5.960	381.016
5.965	379.590
5.970	381.657
5.975	382.108
5.980	381.715
5.985	383.455
5.990	383.376
5.995	383.593
6.000	382.234
6.005	380.522
6.010	379.281
6.015	378.427
6.020	380.578
6.025	379.934
6.030	377.495
6.035	374.540
6.040	372.397
6.045	371.365
6.050	369.240
6.055	369.702
6.060	370.221
6.065	370.870
6.070	370.529
6.075	371.068
6.080	372.633
6.085	375.737
6.090	373.643
6.095	374.485
6.100	375.472
6.105	373.103
6.110	373.117
6.115	372.239
6.120	373.977
6.125	376.261
6.130	375.512
6.135	378.396
6.140	378.345
6.145	380.054
6.150	381.461
6.155	384.175
6.160	386.563
6.165	384.297
6.170	382.694
6.175	381.783
6.180	384.118
6.185	384.368
6.190	386.994
6.195	389.852
6.200	388.770
6.205	389.837
6.210	386.777
6.215	385.486
6.220	387.589
6.225	389.013
6.230	386.762
6.235	387.951
6.240	385.401
6.245	385.813
6.250	383.062
6.255	382.342
6.260	384.737
6.265	386.788
6.270	384.420
6.275	381.292
6.280	381.438
6.285	380.509
6.290	379.501
6.295	377.975
6.300	377.133
6.305	377.923
6.310	376.216
6.315	375.822
6.320	372.978
6.325	371.207
6.330	371.008
6.335	370.975
6.340	373.567
6.345	375.030
6.350	376.239
6.355	373.791
6.360	376.829
6.365	376.597
6.370	374.888
6.375	375.256
6.380	372.619
6.385	371.797
6.390	370.348
6.395	372.146
6.400	373.948
6.405	374.468
6.410	373.940
6.415	372.101
6.420	375.240
6.425	372.908
6.430	371.889
6.435	370.677
6.440	373.196
6.445	375.888
6.450	373.535
6.455	372.866
6.460	370.294
6.465	372.469
6.470	375.383
6.475	373.831
6.480	376.272
6.485	374.336
6.490	374.665
6.495	372.922
6.500	372.467
6.505	370.945
6.510	373.996
6.515	376.261
6.520	377.883
6.525	377.124
6.530	375.279
6.535	377.591
6.540	380.029
6.545	379.780
6.550	381.782
6.555	380.762
6.560	383.275
6.565	382.230
6.570	382.128
6.575	383.224
6.580	381.962
6.585	379.117
6.590	377.774
6.595	375.081
6.600	372.294
6.605	370.473
6.610	370.607
6.615	368.863
6.620	370.374
6.625	369.431
6.630	368.506
6.635	366.743
6.640	363.943
6.645	365.202
6.650	366.418
6.655	366.405
6.660	363.835
6.665	366.166
6.670	365.632
6.675	363.038
6.680	360.805
6.685	362.219
6.690	360.022
6.695	362.114
6.700	363.187
6.705	360.240
6.710	359.023
6.715	358.536
6.720	360.324
6.725	361.372
6.730	358.697
6.735	356.415
6.740	353.333
6.745	353.980
6.750	355.739
6.755	356.794
6.760	356.725
6.765	355.193
6.770	353.583
6.775	351.005
6.780	352.040
6.785	349.033
6.790	346.757
6.795	347.564
6.800	350.499
6.805	350.665
6.810	347.975
6.815	348.907
6.820	349.443
6.825	350.373
6.830	350.019
6.835	348.890
6.840	346.732
6.845	346.189
6.850	343.872
6.855	343.844
6.860	346.521
6.865	344.642
6.870	344.146
6.875	346.654
6.880	346.020
6.885	344.005
6.890	343.856
6.895	346.757
6.900	345.741
6.905	346.472
6.910	347.714
6.915	350.347
6.920	351.716
6.925	351.061
6.930	348.351
6.935	346.123
6.940	347.251
6.945	350.084
6.950	347.613
6.955	348.668
6.960	351.154
6.965	352.172
6.970	352.000
6.975	352.619
6.980	354.504
6.985	355.103
6.990	352.072
6.995	352.154
7.000	351.249
7.005	349.494
7.010	350.151
7.015	348.469
7.020	348.204
7.025	350.381
7.030	348.981
7.035	349.402
7.040	347.339
7.045	344.564
7.050	343.399
7.055	345.338
7.060	348.280
7.065	347.883
7.070	349.791
7.075	352.152
7.080	350.287
7.085	348.482
7.090	347.531
7.095	350.640
7.100	351.882
7.105	351.310
7.110	348.271
7.115	351.014
7.120	352.133
7.125	353.294
7.130	352.726
7.135	354.527
7.140	351.580
7.145	353.804
7.150	354.668
7.155	355.353
7.160	355.460
7.165	352.725
7.170	349.724
7.175	349.220
7.180	348.332
7.185	345.730
7.190	343.779
7.195	343.412
7.200	343.790
7.205	345.225
7.210	344.860
7.215	344.413
7.220	346.787
7.225	344.418
7.230	344.754
7.235	343.680
7.240	343.633
7.245	344.507
7.250	342.219
7.255	342.801
7.260	342.099
7.265	339.618
7.270	340.965
7.275	342.972
7.280	341.947
7.285	343.047
7.290	341.229
7.295	339.756
7.300	342.405
7.305	344.150
7.310	346.328
7.315	348.169
7.320	347.154
7.325	347.844
7.330	347.011
7.335	344.680
7.340	346.813
7.345	346.196
7.350	348.145
7.355	350.569
7.360	351.714
7.365	353.852
7.370	354.278
7.375	353.714
7.380	352.895
7.385	355.230
7.390	355.707
7.395	353.108
7.400	355.087
7.405	357.981
7.410	359.361
7.415	359.130
7.420	358.869
7.425	357.151
7.430	358.525
7.435	356.492
7.440	359.618
7.445	362.473
7.450	361.511
7.455	358.498
7.460	357.712
7.465	355.138
7.470	352.309
7.475	351.827
7.480	352.555
7.485	355.317
7.490	357.998
7.495	355.905
7.500	356.795
7.505	357.626
7.510	360.699
7.515	359.793
7.520	357.072
7.525	355.275
7.530	356.036
7.535	357.212
7.540	358.112
7.545	355.228
7.550	353.584
7.555	350.734
7.560	350.720
7.565	349.362
7.570	349.682
7.575	351.426
7.580	351.900
7.585	352.677
7.590	351.847
7.595	353.949
7.600	352.232
7.605	349.752
7.610	352.348
7.615	354.018
7.620	354.761
7.625	357.539
7.630	360.512
7.635	358.012
7.640	355.255
7.645	353.604
7.650	355.674
7.655	356.657
7.660	355.335
7.665	354.023
7.670	352.403
7.675	354.008
7.680	355.778
7.685	357.549
7.690	356.069
7.695	353.102
7.700	355.685
7.705	354.674
7.710	356.684
7.715	355.486
7.720	357.196
7.725	356.361
7.730	357.898
7.735	355.383
7.740	353.072
7.745	355.053
7.750	354.647
7.755	355.308
7.760	357.301
7.765	355.984
7.770	354.442
7.775	353.265
7.780	352.848
7.785	350.387
7.790	348.704
7.795	348.548
7.800	349.479
7.805	349.420
7.810	350.501
7.815	352.088
7.820	352.230
7.825	352.834
7.830	352.803
7.835	350.414
7.840	351.221
7.845	352.722
7.850	350.772
7.855	349.262
7.860	350.927
7.865	351.338
7.870	351.429
7.875	351.684
7.880	351.021
7.885	352.180
7.890	350.574
7.895	347.780
7.900	350.378
7.905	352.292
7.910	352.240
7.915	353.034
7.920	353.213
7.925	353.276
7.930	352.200
7.935	352.756
7.940	355.724
7.945	354.756
7.950	353.418
7.955	351.391
7.960	351.735
7.965	350.742
7.970	352.126
7.975	352.561
7.980	354.355
7.985	355.982
7.990	356.497
7.995	358.556
8.000	360.615
8.005	361.500
8.010	360.455
8.015	359.304
8.020	359.403
8.025	359.521
8.030	359.224
8.035	357.108
8.040	357.964
8.045	358.564
8.050	360.007
8.055	360.382
8.060	361.433
8.065	360.663
8.070	358.399
8.075	360.569
8.080	361.689
8.085	362.880
8.090	361.972
8.095	364.209
8.100	362.964
8.105	363.071
8.110	361.077
8.115	363.289
8.120	364.020
8.125	361.343
8.130	362.222
8.135	361.274
8.140	363.995
8.145	366.363
8.150	363.245
8.155	366.071
8.160	368.062
8.165	370.727
8.170	373.656
8.175	375.397
8.180	377.244
8.185	378.876
8.190	381.534
8.194	381.912
8.199	384.753
8.204	381.812
8.209	380.539
8.214	380.935
8.219	383.444
8.224	383.311
8.229	385.718
8.234	384.523
8.239	384.780
8.244	382.848
8.249	380.548
8.254	379.488
8.259	377.647
8.264	377.908
8.269	380.690
8.274	378.772
8.279	375.896
8.284	376.622
8.289	378.948
8.294	379.875
8.299	377.501
8.304	376.781
8.309	375.681
8.314	378.059
8.319	381.126
8.324	381.953
8.329	382.781
8.334	381.521
8.339	383.200
8.344	383.960
8.349	383.425
8.354	381.449
8.359	382.683
8.364	382.521
8.369	383.655
8.374	384.718
8.379	382.581
8.384	383.498
8.389	382.766
8.394	380.404
8.399	381.716
8.404	383.243
8.409	380.335
8.414	382.597
8.419	382.735
8.424	380.340
8.429	377.933
8.434	379.278
8.439	380.575
8.444	382.802
8.449	380.545
8.454	377.746
8.459	376.965
8.464	377.673
8.469	380.716
8.474	380.086
8.479	382.417
8.484	384.419
8.489	381.322
8.494	381.336
8.499	379.474
8.504	381.329
8.509	381.126
8.514	378.949
8.519	381.097
8.524	378.193
8.529	377.073
8.534	374.059
8.539	372.106
8.544	372.256
8.549	370.192
8.554	367.936
8.559	366.447
8.564	369.300
8.569	370.115
8.574	367.178
8.579	366.210
8.584	366.550
8.589	367.133
8.594	366.623
8.599	367.976
8.604	370.646
8.609	368.245
8.614	365.906
8.619	363.114
8.624	362.274
8.629	362.617
8.634	362.680
8.639	360.928
8.644	358.881
8.649	360.540
8.654	358.557
8.659	358.849
8.664	360.666
8.669	358.785
8.674	357.255
8.679	354.414
8.684	351.611
8.689	350.810
8.694	350.882
8.699	349.981
8.704	349.747
8.709	348.003
8.714	346.418
8.719	348.786
8.724	349.737
8.729	350.300
8.734	350.056
8.739	348.749
8.744	345.627
8.749	347.504
8.754	349.394
8.759	346.258
8.764	346.803
8.769	349.286
8.774	346.618
8.779	347.746
8.784	349.399
8.789	348.198
8.794	350.534
8.799	350.872
8.804	352.884
8.809	350.274
8.814	350.967
8.819	350.913
8.824	352.477
8.829	349.354
8.834	346.607
8.839	347.877
8.844	349.927
8.849	352.398
8.854	354.761
8.859	355.369
8.864	353.203
8.869	352.604
8.874	352.214
8.879	349.999
8.884	347.945
8.889	347.806
8.894	349.264
8.899	348.472
8.904	346.384
8.909	349.458
8.914	348.856
8.919	348.719
8.924	345.797
8.929	344.119
8.934	344.451
8.939	347.346
8.944	350.335
8.949	353.087
8.954	354.194
8.959	351.123
8.964	353.616
8.969	351.492
8.974	351.388
8.979	349.441
8.984	348.298
8.989	346.730
8.994	346.486
8.999	348.591
9.004	345.571
9.009	348.330
9.014	345.655
9.019	343.811
9.024	341.842
9.029	341.585
9.034	339.158
9.039	336.913
9.044	339.219
9.049	337.178
9.054	334.712
9.059	335.055
9.064	334.172
9.069	331.837
9.074	331.460
9.079	331.556
9.084	333.812
9.089	336.296
9.094	334.483
9.099	334.060
9.104	333.917
9.109	331.452
9.114	332.123
9.119	333.894
9.124	335.043
9.129	332.093
9.134	333.088
9.139	330.378
9.144	327.634
9.149	325.863
9.154	324.532
9.159	323.887
9.164	323.834
9.169	323.197
9.174	321.241
9.179	323.442
9.184	326.479
9.189	323.831
9.194	324.420
9.199	324.480
9.204	324.635
9.209	323.085
9.214	323.904
9.219	326.487
9.224	325.752
9.229	322.840
9.234	322.884
9.239	324.339
9.244	326.534
9.249	328.518
9.254	331.441
9.259	333.598
9.264	330.891
9.269	331.851
9.274	333.338
9.279	331.640
9.284	329.747
9.289	327.628
9.294	330.490
9.299	332.002
9.304	333.111
9.309	332.692
9.314	334.280
9.319	333.621
9.324	332.533
9.329	330.997
9.334	328.670
9.339	330.938
9.344	332.291
9.349	330.971
9.354	332.937
9.359	334.559
9.364	334.041
9.369	333.316
9.374	334.149
9.379	336.538
9.384	336.464
9.389	337.234
9.394	339.347
9.399	338.950
9.404	340.186
9.409	341.161
9.414	340.704
9.419	340.896
9.424	341.300
9.429	340.227
9.434	338.067
9.439	339.587
9.444	337.214
9.449	339.541
9.454	339.556
9.459	336.775
9.464	335.288
9.469	337.905
9.474	335.132
9.479	335.465
9.484	333.053
9.489	330.500
9.494	330.089
9.499	328.865
9.504	330.120
9.509	331.328
9.514	328.531
9.519	329.693
9.524	329.065
9.529	331.986
9.534	333.451
9.539	334.042
9.544	333.811
9.549	332.313
9.554	329.833
9.559	329.780
9.564	332.414
9.569	329.877
9.574	327.517
9.579	326.719
9.584	326.174
9.589	327.009
9.594	328.857
9.599	328.815
9.604	325.695
9.609	325.516
9.614	323.699
9.619	323.217
9.624	320.750
9.629	318.917
9.634	316.554
9.639	315.196
9.644	312.201
9.649	311.204
9.654	312.863
9.659	312.633
9.664	315.426
9.669	316.413
9.674	319.503
9.679	319.709
9.684	318.139
9.689	316.324
9.694	315.246
9.699	315.601
9.704	318.545
9.709	318.874
9.714	321.682
9.719	319.967
9.724	318.965
9.729	320.608
9.734	317.952
9.739	318.354
9.744	315.468
9.749	314.516
9.754	317.487
9.759	314.770
9.764	313.774
9.769	316.709
9.774	313.656
9.779	316.628
9.784	314.579
9.789	311.839
9.794	308.847
9.799	310.899
9.804	309.146
9.809	311.680
9.814	312.650
9.819	313.849
9.824	311.514
9.829	308.700
9.834	310.661
9.839	307.702
9.844	309.460
9.849	311.422
9.854	309.007
9.859	305.870
9.864	303.534
9.869	306.411
9.874	306.690
9.879	304.068
9.884	306.036
9.889	307.502
9.894	306.255
9.899	306.227
9.904	307.871
9.909	310.855
9.914	309.262
9.919	308.029
9.924	307.527
9.929	309.918
9.934	309.617
9.939	307.985
9.944	306.732
9.949	304.008
9.954	303.692
9.959	305.414
9.964	304.774
9.969	302.792
9.974	303.604
9.979	305.595
9.984	305.588
9.989	305.041
9.994	304.760
[truncated: 1 more rows]
