# Supplementary material for: Chemometric Analysis of a Ternary Mixture of Caffeine, Quinic Acid, and Nicotinic Acid by Terahertz Spectroscopy
Source: ACS Omega. 2022 Sep 27;7(40):35783–91. doi: 10.1021/acsomega.2c03808 (PMC9558605; doi:10.1021/acsomega.2c03808)
Supplement: Supplementary file 2 — ao2c03808_si_002.zip [file ao2c03808_si_002.zip › data_and_codes/extended_data/id0-48_run001/fdp-6-1.csv]

0.000	-0.000
0.005	0.504
0.010	0.281
0.015	-0.691
0.020	0.783
0.025	0.610
0.030	0.443
0.035	-0.461
0.040	0.039
0.045	1.051
0.050	3.275
0.055	2.125
0.060	1.543
0.065	3.814
0.070	3.969
0.075	5.072
0.080	4.989
0.085	3.480
0.090	2.163
0.095	2.587
0.100	3.823
0.105	5.471
0.110	4.751
0.115	4.967
0.120	5.819
0.125	6.645
0.130	7.760
0.135	8.173
0.140	7.832
0.145	8.116
0.150	8.275
0.155	8.470
0.160	8.459
0.165	8.670
0.170	8.977
0.175	9.328
0.180	9.362
0.185	9.548
0.190	9.948
0.195	10.063
0.200	10.315
0.205	10.591
0.210	10.796
0.215	11.088
0.220	11.370
0.225	11.865
0.230	12.010
0.235	12.038
0.240	12.181
0.245	12.555
0.250	12.633
0.255	12.891
0.260	13.147
0.265	13.426
0.270	13.754
0.275	13.750
0.280	13.980
0.285	14.277
0.290	14.500
0.295	14.692
0.300	15.099
0.305	15.176
0.310	15.264
0.315	15.485
0.320	15.754
0.325	16.036
0.330	16.179
0.335	16.354
0.340	16.606
0.345	16.915
0.350	17.041
0.355	17.315
0.360	17.549
0.365	17.771
0.370	17.929
0.375	18.130
0.380	18.318
0.385	18.564
0.390	18.796
0.395	19.016
0.400	19.251
0.405	19.403
0.410	19.572
0.415	19.770
0.420	20.049
0.425	20.219
0.430	20.441
0.435	20.713
0.440	20.904
0.445	21.014
0.450	21.250
0.455	21.523
0.460	21.713
0.465	21.931
0.470	22.095
0.475	22.349
0.480	22.587
0.485	22.763
0.490	22.948
0.495	23.211
0.500	23.414
0.505	23.573
0.510	23.796
0.515	24.074
0.520	24.311
0.525	24.473
0.530	24.709
0.535	24.968
0.540	25.266
0.545	25.552
0.550	25.976
0.555	25.238
0.560	25.403
0.565	25.739
0.570	26.066
0.575	26.330
0.580	26.552
0.585	26.758
0.590	27.019
0.595	27.261
0.600	27.476
0.605	27.690
0.610	27.891
0.615	28.125
0.620	28.283
0.625	28.485
0.630	28.720
0.635	28.956
0.640	29.121
0.645	29.334
0.650	29.582
0.655	29.766
0.660	29.987
0.665	30.192
0.670	30.413
0.675	30.618
0.680	30.824
0.685	31.023
0.690	31.263
0.695	31.440
0.700	31.648
0.705	31.896
0.710	32.080
0.715	32.286
0.720	32.513
0.725	32.731
0.730	32.955
0.735	33.178
0.740	33.444
0.745	33.829
0.750	33.411
0.755	33.505
0.760	33.851
0.765	34.097
0.770	34.321
0.775	34.562
0.780	34.797
0.785	35.018
0.790	35.212
0.795	35.412
0.800	35.670
0.805	35.850
0.810	36.033
0.815	36.261
0.820	36.468
0.825	36.648
0.830	36.842
0.835	37.036
0.840	37.255
0.845	37.461
0.850	37.615
0.855	37.836
0.860	38.069
0.865	38.248
0.870	38.458
0.875	38.678
0.880	38.898
0.885	39.092
0.890	39.306
0.895	39.534
0.900	39.762
0.905	39.937
0.910	40.175
0.915	40.386
0.920	40.571
0.925	40.766
0.930	41.000
0.935	41.220
0.940	41.402
0.945	41.600
0.950	41.816
0.955	42.055
0.960	42.239
0.965	42.483
0.970	42.713
0.975	42.948
0.980	43.250
0.985	43.242
0.990	43.218
0.995	43.505
1.000	43.746
1.005	44.003
1.010	44.287
1.015	44.477
1.020	44.702
1.025	44.979
1.030	45.190
1.035	45.385
1.040	45.633
1.045	45.861
1.050	46.087
1.055	46.328
1.060	46.575
1.065	46.864
1.070	47.135
1.075	47.448
1.080	47.864
1.085	48.408
1.090	49.244
1.095	49.372
1.100	46.547
1.105	47.544
1.110	47.969
1.115	47.576
1.120	48.089
1.125	48.546
1.130	48.946
1.135	49.343
1.140	49.753
1.145	50.270
1.150	50.670
1.155	51.268
1.160	51.085
1.165	48.120
1.170	49.107
1.175	49.742
1.180	50.215
1.185	50.580
1.190	50.959
1.195	51.367
1.200	51.821
1.205	51.934
1.210	51.310
1.215	51.790
1.220	52.293
1.225	52.691
1.230	51.991
1.235	52.401
1.240	52.725
1.245	53.019
1.250	53.368
1.255	53.554
1.260	53.804
1.265	54.092
1.270	54.306
1.275	54.495
1.280	54.726
1.285	54.943
1.290	55.174
1.295	55.366
1.300	55.543
1.305	55.831
1.310	56.049
1.315	56.272
1.320	56.427
1.325	56.638
1.330	56.843
1.335	57.069
1.340	57.322
1.345	57.562
1.350	57.756
1.355	57.941
1.360	58.232
1.365	58.439
1.370	58.649
1.375	58.910
1.380	59.194
1.385	59.419
1.390	59.734
1.395	60.100
1.400	60.600
1.405	61.339
1.410	62.477
1.415	65.249
1.420	65.903
1.425	66.356
1.430	66.733
1.435	67.062
1.440	67.298
1.445	67.566
1.450	67.829
1.455	68.088
1.460	68.336
1.465	68.559
1.470	68.823
1.475	69.065
1.480	69.263
1.485	69.498
1.490	69.739
1.495	69.940
1.500	70.145
1.505	70.385
1.510	70.597
1.515	70.812
1.520	71.034
1.525	71.260
1.530	71.521
1.535	71.728
1.540	71.945
1.545	72.192
1.550	72.417
1.555	72.644
1.560	72.921
1.565	73.186
1.570	73.433
1.575	73.711
1.580	74.008
1.585	74.332
1.590	74.678
1.595	75.199
1.600	75.525
1.605	74.355
1.610	74.851
1.615	75.317
1.620	75.740
1.625	76.101
1.630	76.506
1.635	76.943
1.640	77.465
1.645	78.084
1.650	79.006
1.655	80.200
1.660	80.779
1.665	81.118
1.670	81.590
1.675	79.495
1.680	81.177
1.685	82.272
1.690	83.152
1.695	83.925
1.700	84.746
1.705	85.908
1.710	87.321
1.715	89.080
1.720	92.168
1.725	94.687
1.730	95.772
1.735	96.484
1.740	97.052
1.745	97.533
1.750	97.969
1.755	98.435
1.760	98.762
1.765	98.520
1.770	98.913
1.775	99.305
1.780	99.697
1.785	100.131
1.790	100.755
1.795	100.834
1.800	99.583
1.805	100.116
1.810	100.571
1.815	100.923
1.820	101.247
1.825	101.569
1.830	101.862
1.835	102.155
1.840	102.469
1.845	102.796
1.850	103.150
1.855	103.596
1.860	104.342
1.865	104.611
1.870	107.684
1.875	108.811
1.880	109.485
1.885	109.932
1.890	110.343
1.895	110.717
1.900	111.088
1.905	111.487
1.910	112.020
1.915	112.615
1.920	110.853
1.925	110.914
1.930	111.510
1.935	111.974
1.940	112.327
1.945	112.632
1.950	112.924
1.955	113.190
1.960	113.439
1.965	113.696
1.970	113.937
1.975	114.192
1.980	114.444
1.985	114.687
1.990	114.952
1.995	115.205
2.000	115.454
2.005	115.725
2.010	116.032
2.015	116.248
2.020	116.416
2.025	116.751
2.030	117.136
2.035	117.715
2.040	117.749
2.045	116.715
2.050	117.237
2.055	117.664
2.060	118.040
2.065	118.421
2.070	118.959
2.075	118.433
2.080	118.427
2.085	118.809
2.090	119.141
2.095	119.424
2.100	119.695
2.105	119.935
2.110	120.181
2.115	120.437
2.120	120.695
2.125	120.953
2.130	121.263
2.135	121.594
2.140	121.977
2.145	122.414
2.150	122.951
2.155	123.861
2.160	124.889
2.165	123.906
2.170	126.816
2.175	128.017
2.180	128.901
2.185	129.796
2.190	130.952
2.195	130.678
2.200	133.708
2.205	135.209
2.210	136.304
2.215	137.483
2.220	137.492
2.225	140.045
2.230	141.693
2.235	142.554
2.240	143.240
2.245	143.762
2.250	144.360
2.255	145.297
2.260	145.993
2.265	143.956
2.270	141.192
2.275	142.603
2.280	143.395
2.285	143.959
2.290	144.404
2.295	144.772
2.300	145.133
2.305	145.489
2.310	145.830
2.315	146.267
2.320	146.420
2.325	146.755
2.330	147.153
2.335	147.606
2.340	148.315
2.345	148.332
2.350	147.350
2.355	148.031
2.360	148.825
2.365	149.459
2.370	148.205
2.375	148.958
2.380	149.849
2.385	150.992
2.390	151.387
2.395	150.950
2.400	153.685
2.405	154.719
2.410	155.429
2.415	156.002
2.420	156.451
2.425	157.023
2.430	157.167
2.435	157.512
2.440	157.987
2.445	158.538
2.450	158.967
2.455	159.977
2.460	160.772
2.465	159.332
2.470	162.336
2.475	163.659
2.480	164.435
2.485	164.990
2.490	165.429
2.495	165.830
2.500	166.178
2.505	166.500
2.510	166.838
2.515	167.118
2.520	167.426
2.525	167.729
2.530	168.030
2.535	168.321
2.540	168.637
2.545	168.944
2.550	169.215
2.555	169.510
2.560	169.816
2.565	170.248
2.570	170.356
2.575	170.685
2.580	171.059
2.585	171.439
2.590	171.859
2.595	172.275
2.600	172.756
2.605	173.276
2.610	173.900
2.615	174.679
2.620	175.692
2.625	177.174
2.630	178.635
2.635	178.800
2.640	181.080
2.645	179.707
2.650	177.833
2.655	180.395
2.660	182.531
2.665	182.997
2.670	183.382
2.675	184.333
2.680	185.448
2.685	186.342
2.690	184.714
2.695	185.525
2.700	186.227
2.705	186.742
2.710	187.264
2.715	187.709
2.720	188.131
2.725	188.568
2.730	189.069
2.735	189.508
2.740	189.996
2.745	190.531
2.750	191.137
2.755	191.889
2.760	193.311
2.765	195.103
2.770	195.640
2.775	197.153
2.780	198.636
2.785	196.264
2.790	198.286
2.795	199.660
2.800	200.665
2.805	201.505
2.810	202.127
2.815	202.669
2.820	203.205
2.825	203.653
2.830	204.070
2.835	204.448
2.840	204.907
2.845	205.296
2.850	205.673
2.855	206.119
2.860	206.572
2.865	207.044
2.870	207.653
2.875	208.690
2.880	209.263
2.885	208.292
2.890	210.982
2.895	212.608
2.900	213.395
2.905	214.061
2.910	214.534
2.915	215.063
2.920	215.517
2.925	215.948
2.930	216.405
2.935	216.923
2.940	217.402
2.945	218.059
2.950	218.747
2.955	219.760
2.960	221.273
2.965	221.291
2.970	222.021
2.975	224.278
2.980	226.896
2.985	229.032
2.990	230.773
2.995	232.249
3.000	234.309
3.005	233.977
3.010	232.347
3.015	231.698
3.020	232.264
3.025	229.579
3.030	232.240
3.035	233.972
3.040	235.533
3.045	236.198
3.050	233.767
3.055	234.927
3.060	235.621
3.065	236.530
3.070	237.159
3.075	237.642
3.080	238.061
3.085	238.534
3.090	239.104
3.095	239.624
3.100	239.945
3.105	240.361
3.110	240.869
3.115	241.590
3.120	242.507
3.125	243.555
3.130	244.037
3.135	244.217
3.140	242.384
3.145	244.558
3.150	246.229
3.155	247.787
3.160	249.503
3.165	249.910
3.170	248.709
3.175	250.936
3.180	253.055
3.185	252.308
3.190	253.199
3.195	254.091
3.200	254.833
3.205	255.498
3.210	256.506
3.215	256.011
3.220	256.464
3.225	257.356
3.230	257.818
3.235	260.361
3.240	262.302
3.245	263.103
3.250	263.563
3.255	264.086
3.260	264.574
3.265	264.828
3.270	265.161
3.275	265.675
3.280	265.963
3.285	266.329
3.290	266.738
3.295	266.892
3.300	267.239
3.305	267.713
3.310	268.023
3.315	268.736
3.320	269.302
3.325	270.053
3.330	269.950
3.335	268.725
3.340	269.835
3.345	272.525
3.350	273.186
3.355	273.785
3.360	274.504
3.365	275.067
3.370	275.282
3.375	275.825
3.380	276.079
3.385	276.424
3.390	276.758
3.395	277.314
3.400	277.454
3.405	277.668
3.410	277.830
3.415	278.133
3.420	278.334
3.425	278.846
3.430	278.909
3.435	279.290
3.440	279.422
3.445	279.830
3.450	279.967
3.455	280.204
3.460	280.730
3.465	281.074
3.470	281.200
3.475	281.417
3.480	281.849
3.485	281.821
3.490	282.472
3.495	283.250
3.500	282.702
3.505	282.675
3.510	283.334
3.515	283.624
3.520	284.199
3.525	284.429
3.530	284.987
3.535	286.096
3.540	286.343
3.545	284.411
3.550	284.662
3.555	285.245
3.560	285.355
3.565	286.132
3.570	286.577
3.575	287.027
3.580	288.005
3.585	288.103
3.590	289.441
3.595	291.238
3.600	290.652
3.605	289.835
3.610	291.320
3.615	288.670
3.620	287.113
3.625	287.987
3.630	289.228
3.635	290.778
3.640	292.245
3.645	290.246
3.650	288.676
3.655	286.968
3.660	287.691
3.665	290.698
3.670	292.066
3.675	289.458
3.680	291.613
3.685	292.002
3.690	294.261
3.695	292.658
3.700	293.808
3.705	294.791
3.710	295.213
3.715	296.206
3.720	296.303
3.725	297.665
3.730	296.849
3.735	296.788
3.740	298.725
3.745	298.186
3.750	298.384
3.755	299.131
3.760	299.986
3.765	300.283
3.770	299.947
3.775	301.454
3.780	302.117
3.785	302.989
3.790	304.641
3.795	307.205
3.800	308.307
3.805	306.219
3.810	304.597
3.815	302.807
3.820	300.764
3.825	299.182
3.830	296.745
3.835	298.569
3.840	298.933
3.845	298.779
3.850	300.101
3.855	300.763
3.860	302.714
3.865	301.275
3.870	301.424
3.875	301.853
3.880	302.747
3.885	303.337
3.890	303.657
3.895	304.540
3.900	305.234
3.905	305.840
3.910	305.450
3.915	304.047
3.920	305.939
3.925	304.539
3.930	307.497
3.935	307.141
3.940	308.087
3.945	309.449
3.950	307.316
3.955	310.052
3.960	308.369
3.965	310.956
3.970	313.149
3.975	312.702
3.980	313.785
3.985	312.758
3.990	315.171
3.995	315.588
4.000	314.556
4.005	311.840
4.010	312.669
4.015	313.138
4.020	314.417
4.025	316.267
4.030	313.755
4.035	314.516
4.040	317.200
4.045	315.245
4.050	315.302
4.055	313.544
4.060	311.668
4.065	311.448
4.070	313.922
4.075	313.256
4.080	310.739
4.085	311.862
4.090	310.605
4.095	309.463
4.100	307.805
4.105	308.816
4.110	307.566
4.115	308.369
4.120	309.312
4.125	309.888
4.130	309.096
4.135	310.764
4.140	308.557
4.145	310.985
4.150	312.987
4.155	310.233
4.160	311.617
4.165	313.572
4.170	313.020
4.175	312.751
4.180	311.170
4.185	308.464
4.190	311.201
4.195	313.527
4.200	311.840
4.205	314.406
4.210	314.538
4.215	316.905
4.220	316.319
4.225	314.585
4.230	314.574
4.235	317.022
4.240	316.055
4.245	314.289
4.250	316.289
4.255	317.723
4.260	319.975
4.265	318.217
4.270	318.031
4.275	318.021
4.280	320.029
4.285	319.224
4.290	319.393
4.295	316.472
4.300	314.207
4.305	313.624
4.310	314.339
4.315	312.038
4.320	309.871
4.325	309.191
4.330	311.140
4.335	312.419
4.340	314.488
4.345	311.761
4.350	311.220
4.355	311.963
4.360	315.092
4.365	313.928
4.370	311.171
4.375	313.360
4.380	314.007
4.385	311.939
4.390	313.807
4.395	315.040
4.400	315.023
4.405	314.175
4.410	317.267
4.415	314.983
4.420	311.947
4.425	310.969
4.430	312.969
4.435	311.560
4.440	314.510
4.445	315.397
4.450	313.439
4.455	311.121
4.460	313.852
4.465	313.540
4.470	314.417
4.475	312.619
4.480	315.655
4.485	316.350
4.490	318.302
4.495	321.307
4.500	323.142
4.505	320.609
4.510	322.921
4.515	321.264
4.520	320.068
4.525	322.012
4.530	324.343
4.535	324.944
4.540	323.114
4.545	321.056
4.550	319.753
4.555	322.638
4.560	321.662
4.565	320.803
4.570	320.159
4.575	320.868
4.580	323.204
4.585	322.532
4.590	320.238
4.595	322.725
4.600	322.591
4.605	323.816
4.610	321.496
4.615	323.759
4.620	326.517
4.625	324.396
4.630	323.296
4.635	323.999
4.640	325.678
4.645	323.071
4.650	321.061
4.655	320.384
4.660	319.994
4.665	318.545
4.670	320.184
4.675	322.632
4.680	319.607
4.685	316.611
4.690	317.154
4.695	317.214
4.700	316.668
4.705	314.173
4.710	316.868
4.715	318.463
4.720	319.729
4.725	319.710
4.730	322.630
4.735	323.949
4.740	325.888
4.745	325.914
4.750	325.828
4.755	323.666
4.760	326.436
4.765	326.501
4.770	327.585
4.775	328.464
4.780	325.809
4.785	326.689
4.790	326.527
4.795	327.396
4.800	327.869
4.805	329.121
4.810	332.092
4.815	331.860
4.820	330.189
4.825	327.123
4.830	330.008
4.835	327.805
4.840	327.370
4.845	328.447
4.850	327.133
4.855	327.418
4.860	328.033
4.865	328.731
4.870	326.862
4.875	326.567
4.880	328.243
4.885	328.571
4.890	327.317
4.895	329.226
4.900	331.447
4.905	333.204
4.910	335.129
4.915	332.133
4.920	331.662
4.925	329.291
4.930	331.433
4.935	331.571
4.940	329.801
4.945	328.167
4.950	326.478
4.955	327.622
4.960	326.441
4.965	323.789
4.970	323.874
4.975	326.008
4.980	324.269
4.985	325.073
4.990	327.711
4.995	330.653
5.000	329.494
5.005	332.095
5.010	334.326
5.015	332.373
5.020	334.119
5.025	337.083
5.030	336.118
5.035	333.500
5.040	332.847
5.045	331.357
5.050	329.085
5.055	328.163
5.060	330.226
5.065	331.411
5.070	330.942
5.075	331.477
5.080	330.172
5.085	332.242
5.090	331.036
5.095	330.684
5.100	329.650
5.105	327.492
5.110	325.219
5.115	325.354
5.120	324.728
5.125	322.980
5.130	323.079
5.135	324.847
5.140	327.524
5.145	329.623
5.150	331.304
5.155	329.180
5.160	327.708
5.165	328.460
5.170	327.273
5.175	325.786
5.180	326.850
5.185	323.722
5.190	323.737
5.195	321.635
5.200	324.696
5.205	327.630
5.210	327.108
5.215	325.152
5.220	323.727
5.225	323.385
5.230	323.883
5.235	323.907
5.240	327.022
5.245	328.661
5.250	327.006
5.255	329.291
5.260	330.463
5.265	327.449
5.270	330.009
5.275	331.343
5.280	330.957
5.285	333.779
5.290	334.047
5.295	334.412
5.300	337.017
5.305	338.316
5.310	336.246
5.315	333.861
5.320	333.229
5.325	332.789
5.330	335.378
5.335	337.800
5.340	339.996
5.345	339.737
5.350	339.929
5.355	338.955
5.360	340.983
5.365	341.468
5.370	340.920
5.375	341.744
5.380	340.136
5.385	337.064
5.390	339.589
5.395	336.452
5.400	339.209
5.405	341.074
5.410	340.253
5.415	341.352
5.420	340.454
5.425	340.797
5.430	343.716
5.435	340.799
5.440	343.090
5.445	341.007
5.450	342.861
5.455	345.543
5.460	343.329
5.465	340.622
5.470	343.205
5.475	343.863
5.480	343.496
5.485	344.239
5.490	343.868
5.495	346.004
5.500	347.400
5.505	346.428
5.510	345.870
5.515	345.713
5.520	343.922
5.525	343.767
5.530	345.229
5.535	347.343
5.540	345.958
5.545	347.114
5.550	347.266
5.555	347.726
5.560	347.170
5.565	347.305
5.570	346.743
5.575	345.491
5.580	342.990
5.585	340.430
5.590	340.577
5.595	341.021
5.600	338.048
5.605	337.618
5.610	338.152
5.615	336.959
5.620	337.391
5.625	334.887
5.630	337.501
5.635	337.984
5.640	337.165
5.645	335.174
5.650	336.431
5.655	339.226
5.660	340.492
5.665	343.387
5.670	345.229
5.675	344.615
5.680	341.595
5.685	338.746
5.690	335.698
5.695	337.362
5.700	335.724
5.705	336.746
5.710	335.557
5.715	333.836
5.720	331.689
5.725	331.754
5.730	333.693
5.735	331.150
5.740	328.964
5.745	329.244
5.750	329.002
5.755	329.766
5.760	331.599
5.765	332.631
5.770	333.928
5.775	334.642
5.780	336.688
5.785	334.191
5.790	337.300
5.795	339.003
5.800	339.639
5.805	340.788
5.810	343.418
5.815	343.185
5.820	344.717
5.825	345.839
5.830	345.189
5.835	342.417
5.840	344.571
5.845	341.717
5.850	339.745
5.855	340.856
5.860	342.733
5.865	339.805
5.870	337.165
5.875	337.565
5.880	335.956
5.885	336.177
5.890	335.003
5.895	336.501
5.900	337.929
5.905	336.306
5.910	337.189
5.915	335.553
5.920	338.414
5.925	339.566
5.930	336.435
5.935	338.156
5.940	336.655
5.945	333.846
5.950	333.377
5.955	333.985
5.960	332.766
5.965	335.895
5.970	336.445
5.975	338.713
5.980	338.812
5.985	339.723
5.990	340.330
5.995	337.766
6.000	336.065
6.005	338.476
6.010	336.347
6.015	335.082
6.020	332.897
6.025	333.241
6.030	332.604
6.035	334.414
6.040	333.957
6.045	331.711
6.050	330.328
6.055	327.883
6.060	330.272
6.065	331.027
6.070	333.790
6.075	334.595
6.080	332.704
6.085	333.649
6.090	331.624
6.095	332.718
6.100	332.838
6.105	333.929
6.110	335.236
6.115	337.028
6.120	336.192
6.125	335.473
6.130	336.748
6.135	339.412
6.140	340.388
6.145	340.897
6.150	340.787
6.155	337.857
6.160	337.220
6.165	339.516
6.170	339.435
6.175	336.864
6.180	337.543
6.185	338.681
6.190	337.032
6.195	339.596
6.200	338.277
6.205	337.367
6.210	338.132
6.215	335.030
6.220	336.005
6.225	335.831
6.230	333.627
6.235	333.301
6.240	330.937
6.245	328.725
6.250	331.368
6.255	333.186
6.260	334.979
6.265	334.754
6.270	334.064
6.275	331.666
6.280	332.704
6.285	334.188
6.290	334.325
6.295	336.423
6.300	335.599
6.305	332.941
6.310	334.307
6.315	337.232
6.320	338.277
6.325	338.168
6.330	335.655
6.335	336.906
6.340	337.773
6.345	337.521
6.350	340.283
6.355	337.547
6.360	336.816
6.365	339.736
6.370	341.028
6.375	343.102
6.380	340.481
6.385	337.373
6.390	336.476
6.395	334.344
6.400	336.844
6.405	333.886
6.410	335.342
6.415	335.348
6.420	332.521
6.425	335.510
6.430	335.396
6.435	332.613
6.440	333.594
6.445	333.081
6.450	334.310
6.455	335.832
6.460	333.568
6.465	333.663
6.470	335.759
6.475	337.303
6.480	339.261
6.485	338.578
6.490	340.748
6.495	338.608
6.500	336.284
6.505	333.689
6.510	336.790
6.515	334.913
6.520	333.834
6.525	334.762
6.530	331.651
6.535	331.635
6.540	331.720
6.545	329.198
6.550	329.018
6.555	327.879
6.560	325.238
6.565	322.748
6.570	325.160
6.575	327.780
6.580	330.636
6.585	331.149
6.590	329.039
6.595	328.331
6.600	325.856
6.605	324.398
6.610	323.451
6.615	324.430
6.620	324.706
6.625	324.929
6.630	327.693
6.635	330.454
6.640	332.851
6.645	335.981
6.650	336.487
6.655	334.067
6.660	333.218
6.665	335.484
6.670	333.688
6.675	330.548
6.680	332.273
6.685	335.412
6.690	332.321
6.695	331.311
6.700	331.877
6.705	332.279
6.710	331.276
6.715	331.273
6.720	328.502
6.725	326.066
6.730	328.402
6.735	331.242
6.740	331.054
6.745	329.681
6.750	330.636
6.755	333.377
6.760	336.214
6.765	337.763
6.770	339.742
6.775	337.886
6.780	340.686
6.785	339.677
6.790	339.833
6.795	340.584
6.800	340.579
6.805	338.171
6.810	341.058
6.815	342.690
6.820	339.679
6.825	337.700
6.830	334.889
6.835	332.924
6.840	334.862
6.845	337.172
6.850	336.581
6.855	337.120
6.860	335.110
6.865	336.240
6.870	335.262
6.875	333.448
6.880	331.339
6.885	331.246
6.890	332.573
6.895	335.223
6.900	332.423
6.905	333.907
6.910	333.624
6.915	331.626
6.920	331.823
6.925	330.381
6.930	332.317
6.935	332.087
6.940	329.049
6.945	326.777
6.950	325.345
6.955	324.604
6.960	325.800
6.965	322.892
6.970	325.660
6.975	324.878
6.980	325.074
6.985	326.937
6.990	325.032
6.995	324.033
7.000	326.661
7.005	329.387
7.010	328.010
7.015	328.279
7.020	331.309
7.025	334.025
7.030	336.138
7.035	338.523
7.040	338.797
7.045	336.325
7.050	334.045
7.055	335.231
7.060	335.910
7.065	337.057
7.070	334.512
7.075	334.400
7.080	336.622
7.085	339.401
7.090	340.951
7.095	339.812
7.100	340.531
7.105	339.366
7.110	339.367
7.115	339.350
7.120	340.618
7.125	341.736
7.130	339.170
7.135	337.180
7.140	337.379
7.145	337.091
7.150	334.448
7.155	335.806
7.160	335.211
7.165	333.480
7.170	336.414
7.175	338.901
7.180	336.092
7.185	335.348
7.190	336.366
7.195	334.230
7.200	337.267
7.205	337.953
7.210	340.202
7.215	339.864
7.220	340.999
7.225	340.601
7.230	339.795
7.235	340.012
7.240	340.698
7.245	337.662
7.250	336.503
7.255	333.524
7.260	331.962
7.265	329.500
7.270	330.539
7.275	330.705
7.280	331.141
7.285	330.983
7.290	329.033
7.295	332.047
7.300	329.020
7.305	327.127
7.310	328.524
7.315	330.094
7.320	331.110
7.325	328.162
7.330	331.084
7.335	332.382
7.340	334.354
7.345	332.628
7.350	329.509
7.355	332.480
7.360	334.069
7.365	336.854
7.370	338.364
7.375	337.644
7.380	339.610
7.385	342.544
7.390	340.147
7.395	339.990
7.400	339.826
7.405	338.229
7.410	335.099
7.415	334.341
7.420	335.513
7.425	337.308
7.430	336.767
7.435	337.065
7.440	335.661
7.445	338.539
7.450	336.799
7.455	338.756
7.460	339.950
7.465	337.147
7.470	334.255
7.475	333.621
7.480	333.204
7.485	331.857
7.490	334.140
7.495	335.624
7.500	334.297
7.505	335.913
7.510	336.947
7.515	335.074
7.520	337.394
7.525	339.377
7.530	337.024
7.535	337.317
7.540	338.232
7.545	337.565
7.550	337.790
7.555	334.765
7.560	335.472
7.565	338.298
7.570	335.737
7.575	334.942
7.580	334.113
7.585	333.115
7.590	330.386
7.595	331.446
7.600	330.804
7.605	331.743
7.610	329.075
7.615	329.998
7.620	330.699
7.625	331.256
7.630	334.095
7.635	336.126
7.640	337.361
7.645	338.994
7.650	342.050
7.655	341.988
7.660	342.630
7.665	344.349
7.670	343.586
7.675	346.400
7.680	344.262
7.685	345.001
7.690	347.451
7.695	345.765
7.700	348.418
7.705	347.726
7.710	347.473
7.715	345.256
7.720	345.382
7.725	346.325
7.730	346.093
7.735	347.966
7.740	347.656
7.745	350.653
7.750	350.312
7.755	350.912
7.760	351.900
7.765	354.596
7.770	352.232
7.775	353.669
7.780	355.755
7.785	355.444
7.790	357.605
7.795	356.354
7.800	355.899
7.805	356.281
7.810	359.305
7.815	360.865
7.820	363.447
7.825	361.619
7.830	364.572
7.835	363.177
7.840	365.950
7.845	364.867
7.850	366.127
7.855	363.021
7.860	359.909
7.865	361.727
7.870	364.701
7.875	365.736
7.880	362.860
7.885	360.223
7.890	357.614
7.895	355.047
7.900	354.459
7.905	356.108
7.910	359.093
7.915	361.843
7.920	360.031
7.925	362.396
7.930	363.562
7.935	360.777
7.940	361.656
7.945	362.957
7.950	363.837
7.955	361.987
7.960	364.178
7.965	362.882
7.970	360.391
7.975	363.352
7.980	360.794
7.985	358.750
7.990	360.105
7.995	357.081
8.000	356.480
8.005	358.386
8.010	359.955
8.015	357.615
8.020	357.821
8.025	354.726
8.030	356.691
8.035	358.562
8.040	359.669
8.045	361.421
8.050	362.314
8.055	361.101
8.060	361.930
8.065	364.412
8.070	361.907
8.075	360.299
8.080	359.857
8.085	358.251
8.090	358.365
8.095	358.083
8.100	357.344
8.105	356.157
8.110	353.642
8.115	351.819
8.120	350.107
8.125	347.307
8.130	347.281
8.135	344.926
8.140	342.337
8.145	343.314
8.150	340.722
8.155	338.664
8.160	338.092
8.165	337.724
8.170	336.460
8.175	335.098
8.180	334.956
8.185	336.466
8.190	335.700
8.194	333.163
8.199	333.780
8.204	336.700
8.209	336.500
8.214	336.150
8.219	339.182
8.224	339.764
8.229	339.998
8.234	338.655
8.239	336.991
8.244	339.862
8.249	340.046
8.254	338.673
8.259	341.515
8.264	340.389
8.269	342.209
8.274	339.142
8.279	338.310
8.284	335.609
8.289	337.640
8.294	337.313
8.299	339.999
8.304	342.423
8.309	340.919
8.314	341.662
8.319	342.656
8.324	341.297
8.329	338.501
8.334	338.071
8.339	340.202
8.344	342.493
8.349	342.310
8.354	342.668
8.359	342.397
8.364	343.233
8.369	345.023
8.374	344.727
8.379	342.413
8.384	345.436
8.389	345.241
8.394	342.850
8.399	340.480
8.404	338.863
8.409	339.086
8.414	340.203
8.419	342.838
8.424	345.702
8.429	343.603
8.434	346.152
8.439	343.128
8.444	342.575
8.449	344.598
8.454	342.271
8.459	345.372
8.464	344.202
8.469	341.290
8.474	341.363
8.479	341.434
8.484	340.074
8.489	337.593
8.494	338.609
8.499	341.289
8.504	341.437
8.509	342.180
8.514	345.217
8.519	346.646
8.524	343.808
8.529	341.551
8.534	340.812
8.539	341.978
8.544	341.397
8.549	342.631
8.554	345.474
8.559	343.481
8.564	346.075
8.569	348.816
8.574	345.815
8.579	343.170
8.584	344.059
8.589	341.273
8.594	344.320
8.599	345.535
8.604	348.590
8.609	349.636
8.614	346.757
8.619	347.543
8.624	349.027
8.629	349.736
8.634	347.397
8.639	349.213
8.644	351.516
8.649	351.924
8.654	354.255
8.659	356.859
8.664	358.090
8.669	355.563
8.674	357.363
8.679	357.300
8.684	359.871
8.689	360.052
8.694	361.272
8.699	361.730
8.704	362.017
8.709	359.653
8.714	362.753
8.719	363.218
8.724	360.135
8.729	360.749
8.734	358.364
8.739	358.014
8.744	356.215
8.749	356.114
8.754	355.473
8.759	357.691
8.764	357.892
8.769	357.580
8.774	356.583
8.779	357.273
8.784	355.393
8.789	355.313
8.794	353.476
8.799	353.575
8.804	356.284
8.809	358.228
8.814	356.936
8.819	355.363
8.824	355.775
8.829	358.194
8.834	359.887
8.839	361.260
8.844	358.319
8.849	358.866
8.854	358.800
8.859	360.445
8.864	361.898
8.869	358.839
8.874	359.289
8.879	361.269
8.884	364.336
8.889	363.380
8.894	361.984
8.899	364.258
8.904	363.715
8.909	363.530
8.914	366.156
8.919	365.103
8.924	365.275
8.929	364.076
8.934	364.646
8.939	361.765
8.944	362.403
8.949	363.648
8.954	363.069
8.959	365.056
8.964	364.960
8.969	367.070
8.974	368.962
8.979	366.504
8.984	365.717
8.989	364.709
8.994	363.631
8.999	361.838
9.004	364.866
9.009	366.304
9.014	367.917
9.019	369.384
9.024	369.109
9.029	369.860
9.034	371.330
9.039	370.925
9.044	371.117
9.049	372.794
9.054	370.552
9.059	369.237
9.064	372.020
9.069	369.161
9.074	366.108
9.079	364.935
9.084	366.823
9.089	366.738
9.094	368.880
9.099	367.553
9.104	368.638
9.109	367.048
9.114	364.888
9.119	364.759
9.124	362.060
9.129	364.764
9.134	362.574
9.139	363.226
9.144	362.739
9.149	363.844
9.154	361.330
9.159	361.142
9.164	360.298
9.169	360.790
9.174	362.743
9.179	360.439
9.184	362.024
9.189	362.544
9.194	359.956
9.199	357.560
9.204	358.629
9.209	359.113
9.214	356.564
9.219	355.518
9.224	353.893
9.229	351.716
9.234	352.979
9.239	350.749
9.244	353.272
9.249	355.049
9.254	352.456
9.259	354.270
9.264	356.088
9.269	357.248
9.274	354.240
9.279	356.376
9.284	353.399
9.289	355.859
9.294	354.543
9.299	357.164
9.304	360.078
9.309	359.347
9.314	360.692
9.319	359.862
9.324	358.156
9.329	360.784
9.334	361.912
9.339	363.835
9.344	366.666
9.349	366.664
9.354	367.825
9.359	367.136
9.364	368.106
9.369	368.027
9.374	365.521
9.379	362.944
9.384	364.377
9.389	366.998
9.394	367.377
9.399	367.845
9.404	365.488
9.409	364.540
9.414	364.508
9.419	362.144
9.424	364.377
9.429	365.810
9.434	362.811
9.439	363.483
9.444	362.191
9.449	362.874
9.454	362.362
9.459	360.435
9.464	357.919
9.469	359.460
9.474	357.543
9.479	356.068
9.484	356.664
9.489	359.502
9.494	358.921
9.499	359.639
9.504	356.942
9.509	357.329
9.514	354.438
9.519	351.421
9.524	351.645
9.529	351.171
9.534	352.479
9.539	349.954
9.544	352.572
9.549	351.592
9.554	354.449
9.559	351.378
9.564	349.701
9.569	347.907
9.574	349.003
9.579	346.690
9.584	349.794
9.589	352.708
9.594	352.470
9.599	352.969
9.604	353.361
9.609	353.976
9.614	355.682
9.619	358.127
9.624	358.358
9.629	358.481
9.634	361.226
9.639	362.057
9.644	365.139
9.649	363.242
9.654	360.881
9.659	359.755
9.664	357.656
9.669	355.337
9.674	358.243
9.679	360.994
9.684	363.599
9.689	365.592
9.694	363.834
9.699	366.673
9.704	367.572
9.709	364.636
9.714	361.790
9.719	358.899
9.724	361.978
9.729	362.648
9.734	363.226
9.739	360.663
9.744	361.217
9.749	363.997
9.754	361.746
9.759	360.823
9.764	361.321
9.769	358.923
9.774	360.840
9.779	359.418
9.784	362.002
9.789	363.845
9.794	365.630
9.799	364.859
9.804	367.762
9.809	366.853
9.814	366.347
9.819	366.523
9.824	363.866
9.829	360.783
9.834	362.311
9.839	363.305
9.844	365.772
9.849	367.664
9.854	367.632
9.859	366.493
9.864	364.858
9.869	367.329
9.874	364.558
9.879	363.739
9.884	364.400
9.889	362.978
9.894	363.324
9.899	362.284
9.904	361.649
9.909	363.229
9.914	365.685
9.919	363.562
9.924	364.941
9.929	364.459
9.934	364.197
9.939	366.343
9.944	368.680
9.949	371.189
9.954	369.626
9.959	369.880
9.964	369.483
9.969	370.010
9.974	366.891
9.979	367.705
9.984	369.428
9.989	367.419
9.994	368.803
[truncated: 1 more rows]
