# Supplementary material for: Chemometric Analysis of a Ternary Mixture of Caffeine, Quinic Acid, and Nicotinic Acid by Terahertz Spectroscopy
Source: ACS Omega. 2022 Sep 27;7(40):35783–91. doi: 10.1021/acsomega.2c03808 (PMC9558605; doi:10.1021/acsomega.2c03808)
Supplement: Supplementary file 2 — ao2c03808_si_002.zip [file ao2c03808_si_002.zip › data_and_codes/extended_data/id0-48_run001/fdp-6-2.csv]

0.000	-0.000
0.005	0.353
0.010	0.188
0.015	-0.684
0.020	-0.201
0.025	0.558
0.030	0.358
0.035	-0.514
0.040	-0.052
0.045	0.850
0.050	3.198
0.055	1.781
0.060	1.158
0.065	3.495
0.070	3.561
0.075	4.376
0.080	4.836
0.085	7.497
0.090	8.064
0.095	9.281
0.100	10.207
0.105	11.216
0.110	10.583
0.115	10.720
0.120	11.346
0.125	12.099
0.130	13.328
0.135	13.601
0.140	13.114
0.145	13.057
0.150	13.041
0.155	13.095
0.160	13.094
0.165	13.373
0.170	13.755
0.175	14.060
0.180	14.148
0.185	14.431
0.190	14.755
0.195	14.803
0.200	14.987
0.205	15.234
0.210	15.339
0.215	15.521
0.220	15.733
0.225	16.161
0.230	16.256
0.235	16.211
0.240	16.371
0.245	16.707
0.250	16.766
0.255	17.030
0.260	17.259
0.265	17.495
0.270	17.747
0.275	17.685
0.280	17.878
0.285	18.112
0.290	18.275
0.295	18.413
0.300	18.787
0.305	18.839
0.310	18.909
0.315	19.083
0.320	19.317
0.325	19.562
0.330	19.677
0.335	19.813
0.340	19.995
0.345	20.237
0.350	20.309
0.355	20.537
0.360	20.715
0.365	20.877
0.370	20.982
0.375	21.150
0.380	21.295
0.385	21.503
0.390	21.697
0.395	21.878
0.400	22.078
0.405	22.194
0.410	22.329
0.415	22.493
0.420	22.728
0.425	22.854
0.430	23.035
0.435	23.260
0.440	23.404
0.445	23.454
0.450	23.645
0.455	23.866
0.460	24.002
0.465	24.170
0.470	24.287
0.475	24.494
0.480	24.683
0.485	24.819
0.490	24.964
0.495	25.193
0.500	25.356
0.505	25.479
0.510	25.664
0.515	25.905
0.520	26.105
0.525	26.225
0.530	26.422
0.535	26.634
0.540	26.885
0.545	27.123
0.550	27.492
0.555	26.748
0.560	26.864
0.565	27.142
0.570	27.414
0.575	27.631
0.580	27.802
0.585	27.960
0.590	28.179
0.595	28.377
0.600	28.555
0.605	28.728
0.610	28.895
0.615	29.094
0.620	29.219
0.625	29.383
0.630	29.587
0.635	29.792
0.640	29.917
0.645	30.095
0.650	30.299
0.655	30.440
0.660	30.616
0.665	30.779
0.670	30.944
0.675	31.105
0.680	31.260
0.685	31.409
0.690	31.606
0.695	31.736
0.700	31.899
0.705	32.106
0.710	32.255
0.715	32.418
0.720	32.612
0.725	32.793
0.730	32.982
0.735	33.169
0.740	33.399
0.745	33.742
0.750	33.318
0.755	33.375
0.760	33.674
0.765	33.881
0.770	34.056
0.775	34.252
0.780	34.441
0.785	34.615
0.790	34.756
0.795	34.912
0.800	35.122
0.805	35.256
0.810	35.394
0.815	35.580
0.820	35.745
0.825	35.886
0.830	36.047
0.835	36.201
0.840	36.386
0.845	36.559
0.850	36.678
0.855	36.861
0.860	37.062
0.865	37.198
0.870	37.372
0.875	37.553
0.880	37.725
0.885	37.879
0.890	38.045
0.895	38.224
0.900	38.403
0.905	38.528
0.910	38.713
0.915	38.879
0.920	39.014
0.925	39.162
0.930	39.355
0.935	39.531
0.940	39.670
0.945	39.827
0.950	40.004
0.955	40.207
0.960	40.352
0.965	40.558
0.970	40.750
0.975	40.944
0.980	41.200
0.985	41.165
0.990	41.108
0.995	41.348
1.000	41.540
1.005	41.748
1.010	41.981
1.015	42.118
1.020	42.292
1.025	42.519
1.030	42.681
1.035	42.828
1.040	43.027
1.045	43.213
1.050	43.394
1.055	43.596
1.060	43.801
1.065	44.048
1.070	44.281
1.075	44.550
1.080	44.918
1.085	45.404
1.090	46.176
1.095	46.268
1.100	43.522
1.105	44.437
1.110	44.819
1.115	44.399
1.120	44.850
1.125	45.249
1.130	45.590
1.135	45.929
1.140	46.281
1.145	46.737
1.150	47.094
1.155	47.620
1.160	47.431
1.165	44.544
1.170	45.457
1.175	46.035
1.180	46.463
1.185	46.781
1.190	47.116
1.195	47.477
1.200	47.880
1.205	47.976
1.210	47.316
1.215	47.742
1.220	48.186
1.225	48.542
1.230	47.829
1.235	48.187
1.240	48.462
1.245	48.708
1.250	49.004
1.255	49.145
1.260	49.346
1.265	49.591
1.270	49.760
1.275	49.903
1.280	50.097
1.285	50.273
1.290	50.471
1.295	50.625
1.300	50.769
1.305	51.019
1.310	51.202
1.315	51.386
1.320	51.513
1.325	51.678
1.330	51.843
1.335	52.029
1.340	52.243
1.345	52.447
1.350	52.613
1.355	52.764
1.360	53.018
1.365	53.195
1.370	53.360
1.375	53.583
1.380	53.821
1.385	54.000
1.390	54.271
1.395	54.587
1.400	55.031
1.405	55.718
1.410	56.790
1.415	59.646
1.420	60.250
1.425	60.656
1.430	60.987
1.435	61.270
1.440	61.462
1.445	61.683
1.450	61.903
1.455	62.112
1.460	62.314
1.465	62.489
1.470	62.705
1.475	62.900
1.480	63.050
1.485	63.244
1.490	63.447
1.495	63.604
1.500	63.768
1.505	63.969
1.510	64.137
1.515	64.313
1.520	64.493
1.525	64.677
1.530	64.895
1.535	65.064
1.540	65.242
1.545	65.451
1.550	65.630
1.555	65.817
1.560	66.049
1.565	66.267
1.570	66.464
1.575	66.691
1.580	66.935
1.585	67.206
1.590	67.503
1.595	67.957
1.600	68.236
1.605	67.082
1.610	67.519
1.615	67.936
1.620	68.314
1.625	68.625
1.630	68.983
1.635	69.374
1.640	69.840
1.645	70.395
1.650	71.234
1.655	72.365
1.660	72.944
1.665	73.269
1.670	73.977
1.675	71.763
1.680	73.370
1.685	74.393
1.690	75.203
1.695	75.903
1.700	76.654
1.705	77.710
1.710	79.013
1.715	80.670
1.720	77.883
1.725	80.219
1.730	81.227
1.735	81.879
1.740	82.396
1.745	82.826
1.750	83.210
1.755	83.626
1.760	83.917
1.765	83.626
1.770	83.969
1.775	84.305
1.780	84.644
1.785	85.023
1.790	85.587
1.795	85.594
1.800	84.374
1.805	84.853
1.810	85.250
1.815	85.553
1.820	85.819
1.825	86.090
1.830	86.330
1.835	86.563
1.840	86.826
1.845	87.103
1.850	87.404
1.855	87.790
1.860	88.477
1.865	88.699
1.870	85.641
1.875	86.633
1.880	87.241
1.885	87.636
1.890	87.987
1.895	88.302
1.900	88.622
1.905	88.967
1.910	89.427
1.915	89.978
1.920	88.257
1.925	88.250
1.930	88.778
1.935	89.181
1.940	89.483
1.945	89.737
1.950	89.983
1.955	90.200
1.960	90.399
1.965	90.607
1.970	90.799
1.975	91.005
1.980	91.207
1.985	91.397
1.990	91.607
1.995	91.813
2.000	92.007
2.005	92.229
2.010	92.481
2.015	92.645
2.020	92.769
2.025	93.044
2.030	93.365
2.035	93.882
2.040	93.863
2.045	92.843
2.050	93.298
2.055	93.664
2.060	93.987
2.065	94.315
2.070	94.809
2.075	94.311
2.080	94.236
2.085	94.580
2.090	94.883
2.095	95.147
2.100	95.397
2.105	95.630
2.110	95.870
2.115	96.125
2.120	96.385
2.125	96.630
2.130	96.905
2.135	97.205
2.140	97.535
2.145	97.913
2.150	98.389
2.155	99.210
2.160	100.128
2.165	99.190
2.170	102.141
2.175	103.301
2.180	104.134
2.185	104.931
2.190	106.024
2.195	106.008
2.200	108.762
2.205	110.217
2.210	111.256
2.215	112.441
2.220	112.416
2.225	114.977
2.230	116.635
2.235	117.468
2.240	118.142
2.245	118.648
2.250	119.259
2.255	120.187
2.260	121.074
2.265	119.096
2.270	116.326
2.275	117.607
2.280	118.365
2.285	118.901
2.290	119.337
2.295	119.695
2.300	120.023
2.305	120.338
2.310	120.631
2.315	121.008
2.320	121.102
2.325	121.374
2.330	121.714
2.335	122.094
2.340	122.737
2.345	122.539
2.350	121.718
2.355	122.328
2.360	123.061
2.365	123.660
2.370	122.335
2.375	123.036
2.380	123.843
2.385	124.964
2.390	126.477
2.395	125.125
2.400	127.608
2.405	128.516
2.410	129.148
2.415	129.641
2.420	130.038
2.425	130.536
2.430	130.623
2.435	130.918
2.440	131.337
2.445	131.823
2.450	132.185
2.455	133.133
2.460	133.965
2.465	132.398
2.470	129.341
2.475	130.505
2.480	131.181
2.485	131.672
2.490	132.067
2.495	132.397
2.500	132.701
2.505	132.975
2.510	133.246
2.515	133.476
2.520	133.712
2.525	133.963
2.530	134.216
2.535	134.449
2.540	134.703
2.545	134.945
2.550	135.188
2.555	135.438
2.560	135.722
2.565	136.089
2.570	136.159
2.575	136.394
2.580	136.723
2.585	137.060
2.590	137.399
2.595	137.792
2.600	138.196
2.605	138.643
2.610	139.216
2.615	139.922
2.620	140.834
2.625	142.209
2.630	143.079
2.635	143.071
2.640	142.826
2.645	144.490
2.650	143.010
2.655	145.322
2.660	147.503
2.665	148.053
2.670	148.236
2.675	149.178
2.680	150.165
2.685	151.021
2.690	149.476
2.695	150.139
2.700	150.713
2.705	151.206
2.710	151.668
2.715	152.056
2.720	152.447
2.725	152.850
2.730	153.248
2.735	153.665
2.740	154.126
2.745	154.595
2.750	155.189
2.755	155.935
2.760	157.218
2.765	158.751
2.770	159.704
2.775	159.838
2.780	157.474
2.785	160.560
2.790	162.498
2.795	163.872
2.800	164.792
2.805	165.503
2.810	166.102
2.815	166.564
2.820	167.024
2.825	167.427
2.830	167.779
2.835	168.130
2.840	168.483
2.845	168.828
2.850	169.140
2.855	169.512
2.860	169.889
2.865	170.291
2.870	170.820
2.875	171.827
2.880	172.540
2.885	171.154
2.890	168.174
2.895	169.363
2.900	170.085
2.905	170.652
2.910	171.104
2.915	171.561
2.920	171.961
2.925	172.383
2.930	172.816
2.935	173.247
2.940	173.723
2.945	174.250
2.950	174.937
2.955	175.887
2.960	177.223
2.965	178.676
2.970	180.566
2.975	179.931
2.980	183.037
2.985	185.020
2.990	186.600
2.995	188.167
3.000	190.020
3.005	191.729
3.010	193.776
3.015	195.633
3.020	194.395
3.025	191.901
3.030	194.213
3.035	196.078
3.040	197.694
3.045	198.537
3.050	195.540
3.055	196.952
3.060	197.920
3.065	198.578
3.070	199.128
3.075	199.634
3.080	200.104
3.085	200.471
3.090	200.885
3.095	201.245
3.100	201.653
3.105	202.128
3.110	202.566
3.115	203.152
3.120	204.007
3.125	204.953
3.130	205.486
3.135	205.790
3.140	203.319
3.145	206.208
3.150	207.744
3.155	209.271
3.160	210.816
3.165	211.629
3.170	208.833
3.175	206.223
3.180	208.294
3.185	207.963
3.190	208.313
3.195	209.059
3.200	209.767
3.205	210.219
3.210	211.116
3.215	210.585
3.220	210.992
3.225	211.873
3.230	212.360
3.235	215.014
3.240	216.801
3.245	217.461
3.250	218.051
3.255	218.379
3.260	218.723
3.265	219.073
3.270	219.389
3.275	219.699
3.280	219.933
3.285	220.122
3.290	220.388
3.295	220.719
3.300	220.930
3.305	221.251
3.310	221.658
3.315	222.139
3.320	222.722
3.325	223.679
3.330	224.034
3.335	226.738
3.340	223.882
3.345	225.653
3.350	226.726
3.355	227.362
3.360	227.778
3.365	228.169
3.370	228.623
3.375	228.766
3.380	229.058
3.385	229.452
3.390	229.707
3.395	229.953
3.400	230.052
3.405	230.365
3.410	230.580
3.415	230.780
3.420	231.042
3.425	231.227
3.430	231.484
3.435	231.679
3.440	231.844
3.445	232.073
3.450	232.326
3.455	232.558
3.460	232.828
3.465	233.113
3.470	233.296
3.475	233.476
3.480	233.700
3.485	234.025
3.490	234.322
3.495	234.920
3.500	234.696
3.505	234.563
3.510	234.983
3.515	235.023
3.520	235.358
3.525	235.730
3.530	236.195
3.535	236.797
3.540	237.771
3.545	234.875
3.550	235.741
3.555	236.208
3.560	236.734
3.565	237.207
3.570	237.748
3.575	238.171
3.580	238.474
3.585	239.328
3.590	240.104
3.595	240.805
3.600	243.466
3.605	245.907
3.610	242.923
3.615	245.315
3.620	244.262
3.625	245.005
3.630	245.998
3.635	246.982
3.640	248.555
3.645	249.816
3.650	250.230
3.655	252.510
3.660	250.933
3.665	253.722
3.670	251.908
3.675	253.239
3.680	254.784
3.685	255.395
3.690	256.781
3.695	255.979
3.700	256.701
3.705	257.336
3.710	258.145
3.715	258.311
3.720	258.943
3.725	259.156
3.730	259.587
3.735	260.007
3.740	260.346
3.745	260.771
3.750	260.993
3.755	261.482
3.760	261.939
3.765	262.338
3.770	262.748
3.775	263.347
3.780	264.001
3.785	264.724
3.790	265.884
3.795	267.980
3.800	267.039
3.805	264.306
3.810	266.548
3.815	263.854
3.820	266.606
3.825	268.902
3.830	271.389
3.835	272.275
3.840	273.356
3.845	273.880
3.850	274.590
3.855	275.433
3.860	274.942
3.865	275.444
3.870	275.915
3.875	276.563
3.880	276.577
3.885	277.245
3.890	277.602
3.895	277.817
3.900	278.240
3.905	278.619
3.910	278.994
3.915	279.256
3.920	279.904
3.925	280.372
3.930	280.118
3.935	280.514
3.940	281.051
3.945	282.197
3.950	282.902
3.955	283.030
3.960	280.610
3.965	283.160
3.970	284.094
3.975	285.347
3.980	285.716
3.985	285.265
3.990	287.783
3.995	290.109
4.000	291.043
4.005	290.347
4.010	291.270
4.015	291.887
4.020	293.069
4.025	293.211
4.030	294.189
4.035	294.178
4.040	294.537
4.045	294.475
4.050	294.890
4.055	295.745
4.060	295.627
4.065	296.211
4.070	296.275
4.075	297.074
4.080	296.379
4.085	296.715
4.090	297.184
4.095	297.729
4.100	298.264
4.105	298.263
4.110	298.588
4.115	298.766
4.120	299.405
4.125	299.770
4.130	300.469
4.135	301.153
4.140	301.515
4.145	301.909
4.150	302.585
4.155	303.449
4.160	306.572
4.165	308.287
4.170	307.545
4.175	309.714
4.180	307.796
4.185	309.464
4.190	312.528
4.195	311.935
4.200	313.355
4.205	316.090
4.210	318.455
4.215	319.574
4.220	321.978
4.225	319.501
4.230	320.985
4.235	323.981
4.240	325.468
4.245	327.808
4.250	324.949
4.255	325.037
4.260	325.624
4.265	326.419
4.270	326.934
4.275	327.299
4.280	327.527
4.285	328.050
4.290	328.119
4.295	328.707
4.300	328.525
4.305	329.364
4.310	329.543
4.315	330.166
4.320	330.365
4.325	330.274
4.330	331.342
4.335	330.496
4.340	331.256
4.345	331.525
4.350	331.476
4.355	331.264
4.360	332.417
4.365	332.512
4.370	332.796
4.375	333.234
4.380	333.043
4.385	334.442
4.390	333.994
4.395	333.918
4.400	334.235
4.405	335.337
4.410	335.363
4.415	335.483
4.420	336.481
4.425	336.511
4.430	336.808
4.435	337.631
4.440	337.474
4.445	338.639
4.450	339.552
4.455	340.423
4.460	341.865
4.465	341.496
4.470	343.570
4.475	341.282
4.480	341.998
4.485	342.547
4.490	339.514
4.495	342.172
4.500	344.480
4.505	342.700
4.510	340.739
4.515	337.742
4.520	335.436
4.525	337.058
4.530	333.975
4.535	332.575
4.540	334.789
4.545	335.840
4.550	336.122
4.555	336.168
4.560	333.439
4.565	334.071
4.570	337.132
4.575	337.089
4.580	337.058
4.585	338.744
4.590	339.255
4.595	341.792
4.600	339.629
4.605	338.201
4.610	338.585
4.615	338.326
4.620	340.848
4.625	340.204
4.630	343.143
4.635	344.064
4.640	345.066
4.645	345.550
4.650	345.839
4.655	346.535
4.660	346.275
4.665	346.912
4.670	348.446
4.675	347.812
4.680	348.546
4.685	349.653
4.690	350.905
4.695	350.084
4.700	348.488
4.705	350.183
4.710	350.538
4.715	351.728
4.720	349.130
4.725	347.813
4.730	349.846
4.735	347.484
4.740	345.251
4.745	348.116
4.750	345.081
4.755	346.413
4.760	347.052
4.765	349.105
4.770	350.988
4.775	350.060
4.780	350.309
4.785	350.917
4.790	349.964
4.795	350.798
4.800	351.539
4.805	352.685
4.810	349.783
4.815	352.824
4.820	354.041
4.825	354.711
4.830	353.174
4.835	352.983
4.840	354.072
4.845	353.913
4.850	353.547
4.855	355.280
4.860	354.524
4.865	354.778
4.870	354.977
4.875	354.696
4.880	356.474
4.885	359.121
4.890	355.988
4.895	355.944
4.900	357.882
4.905	356.873
4.910	357.851
4.915	357.343
4.920	358.208
4.925	357.063
4.930	358.463
4.935	357.053
4.940	359.340
4.945	358.582
4.950	359.985
4.955	360.374
4.960	360.069
4.965	359.859
4.970	360.814
4.975	361.897
4.980	361.096
4.985	360.968
4.990	361.350
4.995	363.006
5.000	363.506
5.005	360.626
5.010	361.898
5.015	361.809
5.020	360.808
5.025	360.827
5.030	363.163
5.035	362.722
5.040	361.615
5.045	358.598
5.050	359.221
5.055	358.380
5.060	359.015
5.065	360.705
5.070	360.382
5.075	359.808
5.080	360.360
5.085	362.024
5.090	361.961
5.095	364.559
5.100	365.230
5.105	364.594
5.110	366.135
5.115	367.595
5.120	367.984
5.125	366.933
5.130	369.837
5.135	372.245
5.140	375.047
5.145	372.408
5.150	369.539
5.155	370.110
5.160	370.978
5.165	371.880
5.170	371.979
5.175	373.509
5.180	373.440
5.185	373.732
5.190	375.189
5.195	375.439
5.200	375.391
5.205	373.611
5.210	373.080
5.215	375.310
5.220	374.311
5.225	374.119
5.230	374.611
5.235	374.512
5.240	377.148
5.245	376.631
5.250	377.129
5.255	378.084
5.260	378.197
5.265	378.490
5.270	379.503
5.275	380.581
5.280	377.563
5.285	374.979
5.290	376.849
5.295	377.499
5.300	375.782
5.305	377.649
5.310	378.006
5.315	380.087
5.320	381.828
5.325	381.582
5.330	378.824
5.335	379.019
5.340	381.571
5.345	382.391
5.350	381.436
5.355	384.331
5.360	385.968
5.365	386.337
5.370	386.351
5.375	387.791
5.380	385.709
5.385	387.753
5.390	388.155
5.395	388.995
5.400	388.480
5.405	389.125
5.410	389.861
5.415	390.246
5.420	390.432
5.425	388.556
5.430	385.647
5.435	385.923
5.440	387.448
5.445	389.667
5.450	389.652
5.455	387.601
5.460	389.305
5.465	390.390
5.470	391.980
5.475	391.409
5.480	392.132
5.485	392.211
5.490	392.340
5.495	392.801
5.500	393.135
5.505	394.124
5.510	393.787
5.515	394.652
5.520	394.462
5.525	394.958
5.530	397.466
5.535	395.963
5.540	395.316
5.545	395.882
5.550	396.182
5.555	397.214
5.560	397.586
5.565	398.143
5.570	397.708
5.575	398.519
5.580	398.376
5.585	398.266
5.590	398.599
5.595	400.081
5.600	397.214
5.605	400.246
5.610	400.420
5.615	399.328
5.620	399.580
5.625	401.683
5.630	404.111
5.635	403.464
5.640	402.769
5.645	404.449
5.650	406.662
5.655	407.921
5.660	407.374
5.665	407.500
5.670	404.749
5.675	407.132
5.680	409.342
5.685	408.421
5.690	409.153
5.695	408.775
5.700	409.747
5.705	406.617
5.710	404.212
5.715	405.728
5.720	402.685
5.725	399.915
5.730	398.942
5.735	400.219
5.740	397.827
5.745	400.024
5.750	400.514
5.755	398.943
5.760	401.059
5.765	402.036
5.770	400.349
5.775	402.227
5.780	400.971
5.785	400.424
5.790	402.254
5.795	402.949
5.800	399.862
5.805	397.376
5.810	400.402
5.815	400.382
5.820	401.991
5.825	403.893
5.830	402.102
5.835	403.743
5.840	403.547
5.845	402.540
5.850	400.729
5.855	402.675
5.860	403.116
5.865	404.589
5.870	401.830
5.875	399.879
5.880	400.842
5.885	398.053
5.890	396.386
5.895	398.949
5.900	399.934
5.905	402.093
5.910	400.908
5.915	401.673
5.920	402.969
5.925	404.837
5.930	401.745
5.935	400.139
5.940	402.683
5.945	403.441
5.950	402.718
5.955	405.022
5.960	402.274
5.965	399.860
5.970	401.597
5.975	404.333
5.980	402.279
5.985	401.888
5.990	399.967
5.995	401.482
6.000	401.171
6.005	401.433
6.010	402.651
6.015	404.105
6.020	406.060
6.025	405.538
6.030	405.580
6.035	402.949
6.040	405.756
6.045	404.730
6.050	406.535
6.055	406.882
6.060	407.678
6.065	409.765
6.070	409.185
6.075	410.021
6.080	407.846
6.085	410.432
6.090	411.182
6.095	410.581
6.100	409.471
6.105	409.650
6.110	407.553
6.115	405.810
6.120	406.091
6.125	406.599
6.130	407.652
6.135	406.993
6.140	409.905
6.145	407.937
6.150	406.802
6.155	405.974
6.160	403.381
6.165	404.980
6.170	405.921
6.175	407.857
6.180	407.790
6.185	408.164
6.190	406.652
6.195	409.649
6.200	409.878
6.205	408.577
6.210	408.990
6.215	410.885
6.220	410.160
6.225	410.807
6.230	407.795
6.235	408.500
6.240	408.944
6.245	410.617
6.250	412.074
6.255	411.269
6.260	412.967
6.265	414.044
6.270	415.577
6.275	412.820
6.280	415.225
6.285	415.366
6.290	414.331
6.295	414.925
6.300	415.684
6.305	418.302
6.310	421.358
6.315	418.416
6.320	415.470
6.325	415.219
6.330	414.830
6.335	413.033
6.340	413.780
6.345	415.503
6.350	417.853
6.355	420.452
6.360	420.967
6.365	422.548
6.370	425.512
6.375	423.393
6.380	422.588
6.385	419.600
6.390	422.207
6.395	424.043
6.400	421.031
6.405	418.022
6.410	419.327
6.415	416.207
6.420	415.745
6.425	416.959
6.430	416.079
6.435	416.944
6.440	417.334
6.445	416.034
6.450	418.360
6.455	417.937
6.460	416.776
6.465	414.150
6.470	414.758
6.475	413.830
6.480	413.226
6.485	413.905
6.490	411.934
6.495	412.954
6.500	410.527
6.505	413.030
6.510	415.779
6.515	418.820
6.520	420.357
6.525	418.235
6.530	415.948
6.535	417.807
6.540	420.479
6.545	420.058
6.550	423.044
6.555	425.137
6.560	428.050
6.565	430.479
6.570	430.999
6.575	432.720
6.580	431.143
6.585	429.210
6.590	426.201
6.595	423.827
6.600	426.350
6.605	425.017
6.610	425.787
6.615	424.479
6.620	427.431
6.625	430.120
6.630	433.001
6.635	430.193
6.640	427.483
6.645	430.363
6.650	431.876
6.655	434.368
6.660	431.986
6.665	431.605
6.670	432.988
6.675	429.935
6.680	431.536
6.685	430.711
6.690	429.552
6.695	428.865
6.700	429.043
6.705	430.421
6.710	432.561
6.715	434.727
6.720	436.916
6.725	439.180
6.730	440.482
6.735	440.621
6.740	442.308
6.745	445.129
6.750	443.390
6.755	444.755
6.760	447.807
6.765	446.401
6.770	443.676
6.775	440.624
6.780	441.246
6.785	438.563
6.790	439.549
6.795	440.853
6.800	440.203
6.805	438.241
6.810	439.543
6.815	437.212
6.820	435.417
6.825	438.131
6.830	439.015
6.835	442.089
6.840	441.161
6.845	438.303
6.850	436.501
6.855	434.207
6.860	436.915
6.865	436.496
6.870	434.603
6.875	434.820
6.880	432.830
6.885	433.591
6.890	434.591
6.895	437.650
6.900	438.873
6.905	435.926
6.910	437.295
6.915	437.310
6.920	439.704
6.925	436.661
6.930	436.718
6.935	435.045
6.940	433.150
6.945	434.462
6.950	437.493
6.955	435.556
6.960	436.692
6.965	435.110
6.970	435.730
6.975	435.683
6.980	434.472
6.985	435.148
6.990	435.145
6.995	436.264
7.000	436.297
7.005	435.005
7.010	435.884
7.015	436.243
7.020	433.659
7.025	431.594
7.030	428.660
7.035	426.947
7.040	425.527
7.045	423.031
7.050	425.282
7.055	422.437
7.060	423.918
7.065	426.557
7.070	427.143
7.075	424.353
7.080	424.619
7.085	424.925
7.090	426.985
7.095	429.602
7.100	429.146
7.105	431.439
7.110	430.858
7.115	431.952
7.120	431.251
7.125	430.762
7.130	428.580
7.135	431.232
7.140	433.605
7.145	431.635
7.150	428.878
7.155	431.456
7.160	431.938
7.165	431.738
7.170	431.051
7.175	430.000
7.180	431.760
7.185	432.482
7.190	431.397
7.195	431.860
7.200	430.702
7.205	431.531
7.210	428.869
7.215	431.181
7.220	432.145
7.225	434.881
7.230	434.137
7.235	433.294
7.240	432.363
7.245	433.409
7.250	434.980
7.255	434.588
7.260	433.047
7.265	435.276
7.270	434.257
7.275	435.785
7.280	432.696
7.285	432.580
7.290	431.981
7.295	430.064
7.300	428.597
7.305	427.454
7.310	427.232
7.315	429.329
7.320	426.208
7.325	427.190
7.330	426.067
7.335	427.729
7.340	430.503
7.345	428.492
7.350	427.077
7.355	424.456
7.360	423.752
7.365	421.936
7.370	424.710
7.375	422.429
7.380	420.488
7.385	420.318
7.390	418.452
7.395	415.319
7.400	413.859
7.405	413.493
7.410	411.693
7.415	410.772
7.420	410.804
7.425	411.688
7.430	413.454
7.435	414.115
7.440	416.739
7.445	413.778
7.450	411.089
7.455	411.194
7.460	408.667
7.465	408.142
7.470	406.966
7.475	409.356
7.480	407.509
7.485	408.980
7.490	408.890
7.495	408.806
7.500	405.705
7.505	404.954
7.510	404.815
7.515	405.599
7.520	405.247
7.525	403.679
7.530	401.880
7.535	403.340
7.540	401.292
7.545	402.136
7.550	403.317
7.555	401.653
7.560	404.302
7.565	405.662
7.570	403.974
7.575	400.951
7.580	398.103
7.585	397.210
7.590	400.039
7.595	403.014
7.600	400.606
7.605	398.174
7.610	398.114
7.615	399.041
7.620	396.009
7.625	397.456
7.630	396.481
7.635	396.815
7.640	395.140
7.645	394.742
7.650	396.339
7.655	396.955
7.660	398.717
7.665	399.186
7.670	401.627
7.675	400.978
7.680	400.554
7.685	400.393
7.690	401.267
7.695	399.767
7.700	398.148
7.705	401.283
7.710	399.067
7.715	399.125
7.720	401.216
7.725	399.548
7.730	399.629
7.735	397.285
7.740	398.965
7.745	399.248
7.750	400.816
7.755	397.751
7.760	398.099
7.765	399.671
7.770	402.132
7.775	400.744
7.780	401.375
7.785	404.363
7.790	404.010
7.795	403.985
7.800	401.152
7.805	400.741
7.810	403.004
7.815	405.932
7.820	404.278
7.825	403.811
7.830	401.333
7.835	401.735
7.840	402.360
7.845	404.984
7.850	405.441
7.855	407.412
7.860	406.139
7.865	407.642
7.870	410.497
7.875	410.060
7.880	409.404
7.885	407.733
7.890	405.031
7.895	407.255
7.900	405.426
7.905	403.834
7.910	400.845
7.915	398.256
7.920	396.372
7.925	395.720
7.930	394.246
7.935	393.516
7.940	393.760
7.945	396.798
7.950	397.843
7.955	400.392
7.960	399.760
7.965	398.394
7.970	395.696
7.975	393.698
7.980	393.650
7.985	396.286
7.990	399.293
7.995	396.260
8.000	395.195
8.005	395.617
8.010	397.312
8.015	395.090
8.020	394.777
8.025	397.364
8.030	398.931
8.035	396.394
8.040	397.135
8.045	394.434
8.050	394.774
8.055	394.439
8.060	397.190
8.065	396.871
8.070	394.696
8.075	392.106
8.080	389.036
8.085	391.571
8.090	393.562
8.095	391.211
8.100	390.569
8.105	391.837
8.110	391.764
8.115	391.884
8.120	392.183
8.125	394.197
8.130	395.734
8.135	398.471
8.140	399.497
8.145	398.379
8.150	401.095
8.155	403.664
8.160	403.899
8.165	402.550
8.170	401.865
8.175	400.503
8.180	403.461
8.185	401.555
8.190	399.695
8.194	398.989
8.199	401.996
8.204	399.359
8.209	398.149
8.214	399.263
8.219	396.174
8.224	393.297
8.229	391.762
8.234	390.068
8.239	389.293
8.244	391.779
8.249	393.560
8.254	396.113
8.259	393.090
8.264	392.877
8.269	390.906
8.274	391.041
8.279	389.742
8.284	388.557
8.289	391.183
8.294	391.417
8.299	388.439
8.304	390.959
8.309	388.604
8.314	388.618
8.319	387.444
8.324	384.640
8.329	382.990
8.334	380.025
8.339	383.093
8.344	381.003
8.349	382.230
8.354	381.916
8.359	383.991
8.364	386.028
8.369	386.175
8.374	385.238
8.379	383.110
8.384	382.984
8.389	380.937
8.394	381.776
8.399	381.158
8.404	379.875
8.409	377.035
8.414	378.763
8.419	381.456
8.424	383.321
8.429	383.295
8.434	380.848
8.439	382.395
8.444	384.600
8.449	384.416
8.454	381.574
8.459	382.236
8.464	381.608
8.469	382.922
8.474	383.540
8.479	386.456
8.484	387.499
8.489	384.594
8.494	384.361
8.499	386.929
8.504	386.610
8.509	387.920
8.514	389.950
8.519	391.530
8.524	392.166
8.529	393.726
8.534	392.942
8.539	395.482
8.544	392.588
8.549	394.238
8.554	395.189
8.559	393.755
8.564	393.344
8.569	392.498
8.574	393.100
8.579	395.360
8.584	397.018
8.589	399.675
8.594	402.213
8.599	402.030
8.604	401.742
8.609	402.728
8.614	401.870
8.619	401.785
8.624	404.097
8.629	403.067
8.634	401.453
8.639	400.579
8.644	399.186
8.649	400.883
8.654	399.517
8.659	401.561
8.664	403.736
8.669	406.530
8.674	406.449
8.679	405.180
8.684	403.881
8.689	406.716
8.694	408.088
8.699	405.762
8.704	407.568
8.709	409.477
8.714	406.905
8.719	409.227
8.724	412.350
8.729	415.476
8.734	416.471
8.739	414.819
8.744	413.398
8.749	412.421
8.754	414.657
8.759	416.931
8.764	417.697
8.769	417.464
8.774	414.748
8.779	413.411
8.784	412.707
8.789	414.420
8.794	412.804
8.799	409.981
8.804	408.793
8.809	410.035
8.814	412.945
8.819	415.536
8.824	414.517
8.829	414.746
8.834	417.467
8.839	415.676
8.844	415.569
8.849	416.632
8.854	415.919
8.859	414.914
8.864	417.533
8.869	414.485
8.874	415.200
8.879	413.489
8.884	414.166
8.889	411.715
8.894	409.026
8.899	411.654
8.904	413.289
8.909	413.103
8.914	410.484
8.919	410.699
8.924	409.111
8.929	410.531
8.934	413.265
8.939	410.722
8.944	410.236
8.949	412.704
8.954	414.108
8.959	415.598
8.964	412.511
8.969	414.076
8.974	412.104
8.979	410.651
8.984	409.465
8.989	410.310
8.994	411.941
8.999	412.441
9.004	413.726
9.009	411.522
9.014	411.513
9.019	409.131
9.024	406.119
9.029	408.369
9.034	411.151
9.039	409.744
9.044	408.299
9.049	409.916
9.054	411.337
9.059	408.657
9.064	409.927
9.069	412.125
9.074	414.938
9.079	417.883
9.084	419.932
9.089	421.809
9.094	419.132
9.099	422.256
9.104	423.036
9.109	424.078
9.114	426.644
9.119	427.921
9.124	430.102
9.129	429.834
9.134	432.046
9.139	430.677
9.144	430.702
9.149	428.743
9.154	426.272
9.159	424.345
9.164	421.418
9.169	419.128
9.174	418.886
9.179	421.435
9.184	423.356
9.189	426.055
9.194	425.239
9.199	427.949
9.204	428.016
9.209	428.442
9.214	430.951
9.219	431.557
9.224	431.870
9.229	429.181
9.234	428.187
9.239	426.110
9.244	429.158
9.249	428.033
9.254	428.483
9.259	430.088
9.264	428.297
9.269	425.188
9.274	426.245
9.279	424.812
9.284	422.513
9.289	419.541
9.294	417.703
9.299	417.558
9.304	419.432
9.309	421.193
9.314	421.603
9.319	419.771
9.324	418.593
9.329	421.646
9.334	424.517
9.339	423.018
9.344	420.327
9.349	423.414
9.354	425.411
9.359	424.698
9.364	427.252
9.369	426.983
9.374	424.071
9.379	425.863
9.384	428.732
9.389	427.109
9.394	425.203
9.399	427.624
9.404	428.139
9.409	429.840
9.414	431.922
9.419	429.371
9.424	428.174
9.429	425.145
9.434	424.895
9.439	426.617
9.444	425.409
9.449	423.218
9.454	423.482
9.459	424.208
9.464	426.517
9.469	424.089
9.474	424.323
9.479	421.662
9.484	421.310
9.489	419.213
9.494	420.368
9.499	417.379
9.504	418.216
9.509	420.400
9.514	418.834
9.519	415.967
9.524	414.230
9.529	414.226
9.534	416.313
9.539	416.944
9.544	414.358
9.549	415.862
9.554	417.901
9.559	420.562
9.564	422.025
9.569	424.814
9.574	427.534
9.579	425.150
9.584	422.204
9.589	425.242
9.594	422.580
9.599	420.236
9.604	422.084
9.609	419.309
9.614	418.333
9.619	418.820
9.624	415.803
9.629	418.800
9.634	419.957
9.639	422.982
9.644	425.377
9.649	428.467
9.654	425.711
9.659	425.361
9.664	425.186
9.669	425.565
9.674	427.467
9.679	427.534
9.684	426.836
9.689	426.965
9.694	429.598
9.699	430.253
9.704	428.302
9.709	425.868
9.714	425.119
9.719	427.690
9.724	427.362
9.729	426.612
9.734	429.266
9.739	431.730
9.744	429.084
9.749	427.154
9.754	428.989
9.759	427.749
9.764	425.788
9.769	425.315
9.774	427.130
9.779	429.618
9.784	430.746
9.789	430.917
9.794	433.263
9.799	435.370
9.804	435.818
9.809	433.176
9.814	434.978
9.819	436.852
9.824	434.976
9.829	435.644
9.834	436.049
9.839	434.300
9.844	434.698
9.849	436.125
9.854	433.396
9.859	434.750
9.864	432.222
9.869	429.711
9.874	431.814
9.879	430.104
9.884	432.710
9.889	432.044
9.894	434.009
9.899	432.591
9.904	429.735
9.909	428.080
9.914	428.937
9.919	426.022
9.924	423.920
9.929	426.524
9.934	426.219
9.939	428.761
9.944	428.450
9.949	427.941
9.954	425.611
9.959	423.041
9.964	422.025
9.969	423.872
9.974	424.859
9.979	426.131
9.984	427.258
9.989	424.985
9.994	423.106
[truncated: 1 more rows]
