# Supplementary material for: Chemometric Analysis of a Ternary Mixture of Caffeine, Quinic Acid, and Nicotinic Acid by Terahertz Spectroscopy
Source: ACS Omega. 2022 Sep 27;7(40):35783–91. doi: 10.1021/acsomega.2c03808 (PMC9558605; doi:10.1021/acsomega.2c03808)
Supplement: Supplementary file 2 — ao2c03808_si_002.zip [file ao2c03808_si_002.zip › data_and_codes/extended_data/id0-48_run001/fdp-6-3.csv]

0.000	-0.000
0.005	0.575
0.010	0.379
0.015	-0.640
0.020	0.404
0.025	1.040
0.030	0.618
0.035	-0.381
0.040	0.151
0.045	1.135
0.050	3.296
0.055	2.342
0.060	2.604
0.065	3.961
0.070	4.043
0.075	5.244
0.080	5.128
0.085	4.026
0.090	2.352
0.095	2.662
0.100	3.880
0.105	5.598
0.110	4.891
0.115	5.084
0.120	5.945
0.125	6.769
0.130	7.863
0.135	8.281
0.140	7.929
0.145	8.242
0.150	8.413
0.155	8.608
0.160	8.608
0.165	8.833
0.170	9.142
0.175	9.491
0.180	9.524
0.185	9.692
0.190	10.088
0.195	10.206
0.200	10.461
0.205	10.741
0.210	10.933
0.215	11.227
0.220	11.505
0.225	12.008
0.230	12.178
0.235	12.198
0.240	12.344
0.245	12.715
0.250	12.800
0.255	13.069
0.260	13.309
0.265	13.584
0.270	13.909
0.275	13.903
0.280	14.140
0.285	14.431
0.290	14.651
0.295	14.838
0.300	15.245
0.305	15.335
0.310	15.433
0.315	15.650
0.320	15.930
0.325	16.209
0.330	16.358
0.335	16.535
0.340	16.774
0.345	17.087
0.350	17.217
0.355	17.494
0.360	17.728
0.365	17.947
0.370	18.097
0.375	18.302
0.380	18.487
0.385	18.730
0.390	18.960
0.395	19.182
0.400	19.417
0.405	19.566
0.410	19.733
0.415	19.935
0.420	20.218
0.425	20.388
0.430	20.613
0.435	20.885
0.440	21.089
0.445	21.191
0.450	21.435
0.455	21.708
0.460	21.894
0.465	22.113
0.470	22.281
0.475	22.531
0.480	22.760
0.485	22.941
0.490	23.119
0.495	23.387
0.500	23.586
0.505	23.743
0.510	23.961
0.515	24.243
0.520	24.479
0.525	24.638
0.530	24.879
0.535	25.133
0.540	25.434
0.545	25.725
0.550	26.147
0.555	25.420
0.560	25.594
0.565	25.923
0.570	26.247
0.575	26.519
0.580	26.737
0.585	26.941
0.590	27.206
0.595	27.440
0.600	27.660
0.605	27.871
0.610	28.072
0.615	28.303
0.620	28.466
0.625	28.659
0.630	28.899
0.635	29.141
0.640	29.302
0.645	29.523
0.650	29.769
0.655	29.955
0.660	30.181
0.665	30.393
0.670	30.604
0.675	30.822
0.680	31.025
0.685	31.220
0.690	31.468
0.695	31.645
0.700	31.850
0.705	32.096
0.710	32.287
0.715	32.482
0.720	32.714
0.725	32.929
0.730	33.153
0.735	33.373
0.740	33.643
0.745	34.024
0.750	33.620
0.755	33.715
0.760	34.057
0.765	34.311
0.770	34.535
0.775	34.782
0.780	35.016
0.785	35.244
0.790	35.433
0.795	35.640
0.800	35.895
0.805	36.076
0.810	36.257
0.815	36.487
0.820	36.691
0.825	36.866
0.830	37.069
0.835	37.253
0.840	37.475
0.845	37.685
0.850	37.839
0.855	38.058
0.860	38.301
0.865	38.473
0.870	38.695
0.875	38.920
0.880	39.134
0.885	39.340
0.890	39.557
0.895	39.786
0.900	40.016
0.905	40.197
0.910	40.428
0.915	40.645
0.920	40.825
0.925	41.019
0.930	41.251
0.935	41.471
0.940	41.648
0.945	41.839
0.950	42.053
0.955	42.292
0.960	42.472
0.965	42.717
0.970	42.950
0.975	43.184
0.980	43.491
0.985	43.489
0.990	43.471
0.995	43.762
1.000	44.010
1.005	44.269
1.010	44.558
1.015	44.747
1.020	44.974
1.025	45.258
1.030	45.467
1.035	45.662
1.040	45.907
1.045	46.141
1.050	46.361
1.055	46.608
1.060	46.851
1.065	47.136
1.070	47.410
1.075	47.721
1.080	48.136
1.085	48.678
1.090	49.519
1.095	49.695
1.100	46.834
1.105	47.836
1.110	48.267
1.115	47.881
1.120	48.396
1.125	48.858
1.130	49.257
1.135	49.654
1.140	50.065
1.145	50.581
1.150	50.990
1.155	51.578
1.160	51.388
1.165	48.463
1.170	49.432
1.175	50.060
1.180	50.536
1.185	50.897
1.190	51.277
1.195	51.688
1.200	52.146
1.205	52.283
1.210	51.645
1.215	52.125
1.220	52.631
1.225	53.042
1.230	52.347
1.235	52.764
1.240	53.102
1.245	53.404
1.250	53.753
1.255	53.946
1.260	54.195
1.265	54.489
1.270	54.701
1.275	54.885
1.280	55.117
1.285	55.336
1.290	55.566
1.295	55.762
1.300	55.945
1.305	56.233
1.310	56.457
1.315	56.684
1.320	56.855
1.325	57.061
1.330	57.270
1.335	57.499
1.340	57.750
1.345	57.991
1.350	58.187
1.355	58.369
1.360	58.653
1.365	58.867
1.370	59.068
1.375	59.335
1.380	59.616
1.385	59.840
1.390	60.155
1.395	60.519
1.400	61.015
1.405	61.760
1.410	63.016
1.415	65.663
1.420	66.328
1.425	66.781
1.430	67.162
1.435	67.494
1.440	67.736
1.445	68.006
1.450	68.280
1.455	68.541
1.460	68.796
1.465	69.023
1.470	69.286
1.475	69.529
1.480	69.730
1.485	69.968
1.490	70.212
1.495	70.413
1.500	70.617
1.505	70.861
1.510	71.065
1.515	71.284
1.520	71.503
1.525	71.731
1.530	71.991
1.535	72.203
1.540	72.424
1.545	72.676
1.550	72.904
1.555	73.139
1.560	73.424
1.565	73.690
1.570	73.944
1.575	74.224
1.580	74.524
1.585	74.848
1.590	75.200
1.595	75.721
1.600	76.064
1.605	74.869
1.610	75.367
1.615	75.839
1.620	76.263
1.625	76.625
1.630	77.030
1.635	77.471
1.640	77.988
1.645	78.604
1.650	79.521
1.655	80.699
1.660	81.203
1.665	81.533
1.670	82.102
1.675	80.160
1.680	81.773
1.685	82.858
1.690	83.732
1.695	84.503
1.700	85.335
1.705	86.503
1.710	87.980
1.715	89.534
1.720	86.448
1.725	89.066
1.730	90.116
1.735	90.816
1.740	91.380
1.745	91.867
1.750	92.300
1.755	92.772
1.760	93.106
1.765	92.858
1.770	93.249
1.775	93.651
1.780	94.049
1.785	94.492
1.790	95.120
1.795	95.158
1.800	93.959
1.805	94.508
1.810	94.964
1.815	95.323
1.820	95.648
1.825	95.964
1.830	96.254
1.835	96.536
1.840	96.854
1.845	97.176
1.850	97.531
1.855	97.974
1.860	98.738
1.865	99.005
1.870	102.127
1.875	103.216
1.880	103.899
1.885	104.353
1.890	104.767
1.895	105.150
1.900	105.533
1.905	105.936
1.910	106.471
1.915	107.094
1.920	104.867
1.925	105.364
1.930	105.960
1.935	106.419
1.940	106.776
1.945	107.081
1.950	107.378
1.955	107.652
1.960	107.904
1.965	108.162
1.970	108.418
1.975	108.681
1.980	108.936
1.985	109.186
1.990	109.451
1.995	109.709
2.000	109.963
2.005	110.246
2.010	110.563
2.015	110.779
2.020	110.963
2.025	111.302
2.030	111.693
2.035	112.288
2.040	112.356
2.045	111.254
2.050	111.781
2.055	112.217
2.060	112.596
2.065	112.985
2.070	113.544
2.075	112.977
2.080	112.974
2.085	113.366
2.090	113.701
2.095	113.979
2.100	114.232
2.105	114.457
2.110	114.678
2.115	114.932
2.120	115.206
2.125	115.440
2.130	115.750
2.135	116.074
2.140	116.447
2.145	116.895
2.150	117.460
2.155	118.398
2.160	119.542
2.165	120.646
2.170	121.331
2.175	122.464
2.180	123.363
2.185	124.282
2.190	125.523
2.195	124.454
2.200	122.166
2.205	123.355
2.210	124.404
2.215	125.578
2.220	124.367
2.225	122.838
2.230	123.673
2.235	124.423
2.240	125.026
2.245	125.530
2.250	126.092
2.255	126.908
2.260	126.948
2.265	125.677
2.270	123.373
2.275	124.509
2.280	125.204
2.285	125.690
2.290	126.096
2.295	126.452
2.300	126.795
2.305	127.098
2.310	127.441
2.315	127.846
2.320	127.997
2.325	128.326
2.330	128.701
2.335	129.117
2.340	129.785
2.345	129.461
2.350	128.961
2.355	129.570
2.360	130.334
2.365	130.867
2.370	129.798
2.375	130.509
2.380	131.341
2.385	132.330
2.390	130.667
2.395	132.120
2.400	129.027
2.405	130.021
2.410	130.686
2.415	131.215
2.420	131.651
2.425	132.163
2.430	132.313
2.435	132.644
2.440	133.094
2.445	133.574
2.450	134.000
2.455	134.980
2.460	135.604
2.465	134.447
2.470	137.432
2.475	138.827
2.480	139.505
2.485	140.043
2.490	140.467
2.495	140.844
2.500	141.220
2.505	141.536
2.510	141.844
2.515	142.108
2.520	142.395
2.525	142.671
2.530	142.965
2.535	143.296
2.540	143.577
2.545	143.855
2.550	144.136
2.555	144.459
2.560	144.773
2.565	145.192
2.570	145.326
2.575	145.628
2.580	146.006
2.585	146.407
2.590	146.829
2.595	147.285
2.600	147.727
2.605	148.270
2.610	148.919
2.615	149.706
2.620	150.775
2.625	152.403
2.630	153.287
2.635	153.787
2.640	153.856
2.645	154.546
2.650	153.161
2.655	155.360
2.660	157.650
2.665	158.068
2.670	158.524
2.675	159.564
2.680	160.629
2.685	161.638
2.690	160.126
2.695	160.778
2.700	161.453
2.705	162.023
2.710	162.469
2.715	162.929
2.720	163.383
2.725	163.786
2.730	164.177
2.735	164.639
2.740	165.109
2.745	165.614
2.750	166.164
2.755	167.042
2.760	168.378
2.765	170.254
2.770	172.246
2.775	172.021
2.780	173.492
2.785	171.874
2.790	173.502
2.795	174.786
2.800	175.843
2.805	176.593
2.810	177.295
2.815	177.911
2.820	178.412
2.825	178.863
2.830	179.280
2.835	179.753
2.840	180.104
2.845	180.559
2.850	180.937
2.855	181.369
2.860	181.793
2.865	182.270
2.870	182.786
2.875	183.837
2.880	184.260
2.885	183.408
2.890	186.290
2.895	187.918
2.900	188.689
2.905	189.331
2.910	189.863
2.915	190.332
2.920	190.709
2.925	191.190
2.930	191.651
2.935	192.190
2.940	192.665
2.945	193.081
2.950	193.943
2.955	194.991
2.960	196.612
2.965	198.663
2.970	200.004
2.975	199.937
2.980	201.384
2.985	204.482
2.990	205.895
2.995	207.605
3.000	209.244
3.005	209.496
3.010	212.448
3.015	211.118
3.020	214.076
3.025	212.010
3.030	213.757
3.035	215.559
3.040	216.408
3.045	217.416
3.050	215.211
3.055	216.159
3.060	217.256
3.065	217.983
3.070	218.624
3.075	219.263
3.080	219.591
3.085	219.938
3.090	220.626
3.095	220.921
3.100	221.347
3.105	221.894
3.110	222.455
3.115	223.002
3.120	223.943
3.125	225.293
3.130	225.259
3.135	224.718
3.140	224.288
3.145	225.881
3.150	227.469
3.155	229.578
3.160	231.079
3.165	231.183
3.170	233.735
3.175	233.133
3.180	234.490
3.185	234.750
3.190	234.952
3.195	236.071
3.200	236.378
3.205	237.077
3.210	237.776
3.215	237.503
3.220	238.035
3.225	239.030
3.230	239.619
3.235	241.373
3.240	243.903
3.245	244.558
3.250	245.474
3.255	245.814
3.260	246.078
3.265	246.430
3.270	246.815
3.275	247.505
3.280	247.384
3.285	248.241
3.290	248.412
3.295	248.580
3.300	249.198
3.305	249.757
3.310	249.574
3.315	250.714
3.320	251.001
3.325	252.230
3.330	251.904
3.335	252.139
3.340	250.738
3.345	247.653
3.350	247.673
3.355	249.109
3.360	249.406
3.365	249.682
3.370	250.537
3.375	251.112
3.380	251.937
3.385	251.769
3.390	252.434
3.395	251.640
3.400	252.426
3.405	253.538
3.410	252.389
3.415	255.041
3.420	253.480
3.425	253.401
3.430	253.930
3.435	254.454
3.440	254.305
3.445	255.091
3.450	255.158
3.455	255.678
3.460	255.887
3.465	256.259
3.470	256.370
3.475	256.931
3.480	256.807
3.485	255.876
3.490	257.314
3.495	258.280
3.500	256.814
3.505	257.279
3.510	257.349
3.515	257.826
3.520	259.517
3.525	259.519
3.530	259.494
3.535	259.551
3.540	261.087
3.545	257.967
3.550	258.918
3.555	258.881
3.560	259.602
3.565	260.898
3.570	261.694
3.575	261.527
3.580	262.771
3.585	263.972
3.590	262.831
3.595	265.111
3.600	262.982
3.605	264.238
3.610	267.033
3.615	267.876
3.620	264.989
3.625	262.700
3.630	263.206
3.635	264.949
3.640	266.310
3.645	266.987
3.650	267.577
3.655	266.176
3.660	268.756
3.665	265.825
3.670	265.963
3.675	264.972
3.680	265.471
3.685	268.086
3.690	267.915
3.695	270.356
3.700	268.538
3.705	268.910
3.710	270.402
3.715	269.165
3.720	271.560
3.725	271.770
3.730	270.440
3.735	271.014
3.740	272.285
3.745	273.944
3.750	273.333
3.755	273.337
3.760	273.810
3.765	274.607
3.770	275.426
3.775	275.728
3.780	276.589
3.785	277.358
3.790	279.158
3.795	277.903
3.800	278.908
3.805	276.392
3.810	276.335
3.815	275.055
3.820	276.758
3.825	275.242
3.830	276.379
3.835	278.972
3.840	279.198
3.845	279.845
3.850	280.836
3.855	282.184
3.860	281.864
3.865	281.374
3.870	282.096
3.875	283.247
3.880	284.086
3.885	285.791
3.890	284.668
3.895	284.914
3.900	286.918
3.905	286.171
3.910	286.324
3.915	289.257
3.920	287.745
3.925	287.189
3.930	288.376
3.935	286.808
3.940	288.012
3.945	287.951
3.950	290.881
3.955	289.772
3.960	291.108
3.965	292.424
3.970	291.156
3.975	288.985
3.980	289.354
3.985	287.500
3.990	288.252
3.995	290.527
4.000	288.958
4.005	288.578
4.010	291.662
4.015	293.160
4.020	295.978
4.025	295.341
4.030	295.929
4.035	298.682
4.040	297.791
4.045	296.735
4.050	295.315
4.055	297.332
4.060	295.371
4.065	293.613
4.070	293.961
4.075	295.526
4.080	298.334
4.085	295.923
4.090	295.769
4.095	295.199
4.100	293.601
4.105	293.785
4.110	291.482
4.115	290.030
4.120	291.586
4.125	290.344
4.130	289.575
4.135	291.070
4.140	290.101
4.145	292.154
4.150	293.227
4.155	295.212
4.160	294.472
4.165	294.577
4.170	293.857
4.175	294.560
4.180	295.086
4.185	292.470
4.190	291.557
4.195	288.562
4.200	289.880
4.205	290.002
4.210	290.223
4.215	291.503
4.220	289.197
4.225	288.722
4.230	289.141
4.235	287.843
4.240	285.150
4.245	287.452
4.250	289.373
4.255	291.184
4.260	293.517
4.265	292.277
4.270	290.146
4.275	289.728
4.280	287.163
4.285	284.702
4.290	286.185
4.295	286.093
4.300	283.334
4.305	281.443
4.310	280.746
4.315	280.998
4.320	284.038
4.325	281.924
4.330	284.865
4.335	286.197
4.340	285.771
4.345	284.752
4.350	285.047
4.355	283.818
4.360	282.132
4.365	284.596
4.370	283.980
4.375	281.619
4.380	282.060
4.385	282.092
4.390	280.464
4.395	279.722
4.400	278.568
4.405	275.613
4.410	275.669
4.415	278.044
4.420	276.971
4.425	279.434
4.430	281.802
4.435	282.047
4.440	279.251
4.445	278.635
4.450	280.270
4.455	282.664
4.460	284.611
4.465	286.800
4.470	289.871
4.475	292.181
4.480	290.986
4.485	293.342
4.490	291.820
4.495	291.512
4.500	293.364
4.505	294.133
4.510	296.677
4.515	299.023
4.520	297.061
4.525	295.570
4.530	295.936
4.535	294.041
4.540	293.688
4.545	292.069
4.550	290.061
4.555	288.260
4.560	289.760
4.565	288.317
4.570	285.944
4.575	286.121
4.580	284.272
4.585	285.687
4.590	285.643
4.595	288.353
4.600	285.361
4.605	282.963
4.610	285.708
4.615	282.979
4.620	283.306
4.625	284.813
4.630	287.267
4.635	285.187
4.640	285.362
4.645	285.954
4.650	288.370
4.655	289.900
4.660	289.258
4.665	290.409
4.670	290.039
4.675	292.584
4.680	294.152
4.685	293.972
4.690	293.093
4.695	296.123
4.700	293.476
4.705	296.067
4.710	293.684
4.715	293.994
4.720	293.979
4.725	296.700
4.730	296.270
4.735	299.301
4.740	297.427
4.745	295.474
4.750	297.428
4.755	299.997
4.760	297.348
4.765	299.675
4.770	299.107
4.775	300.113
4.780	297.200
4.785	297.755
4.790	296.367
4.795	297.341
4.800	294.716
4.805	295.337
4.810	292.940
4.815	291.779
4.820	291.635
4.825	292.729
4.830	289.619
4.835	291.279
4.840	288.799
4.845	290.909
4.850	293.639
4.855	293.638
4.860	291.644
4.865	289.412
4.870	289.223
4.875	290.265
4.880	291.900
4.885	290.256
4.890	291.260
4.895	288.970
4.900	292.032
4.905	293.292
4.910	291.398
4.915	291.996
4.920	292.142
4.925	289.428
4.930	289.203
4.935	287.115
4.940	284.795
4.945	287.156
4.950	286.941
4.955	283.982
4.960	283.026
4.965	280.923
4.970	279.897
4.975	281.890
4.980	281.974
4.985	281.253
4.990	281.244
4.995	282.607
5.000	279.861
5.005	280.460
5.010	280.316
5.015	281.607
5.020	280.714
5.025	279.293
5.030	277.537
5.035	275.864
5.040	276.170
5.045	275.474
5.050	277.684
5.055	279.978
5.060	281.827
5.065	282.751
5.070	283.128
5.075	282.325
5.080	280.209
5.085	277.932
5.090	278.719
5.095	275.841
5.100	275.488
5.105	276.869
5.110	275.145
5.115	272.462
5.120	270.860
5.125	268.201
5.130	267.933
5.135	270.834
5.140	270.109
5.145	272.382
5.150	274.142
5.155	276.205
5.160	276.220
5.165	276.447
5.170	275.875
5.175	278.865
5.180	278.777
5.185	278.166
5.190	275.381
5.195	277.165
5.200	276.615
5.205	277.051
5.210	274.969
5.215	275.179
5.220	274.242
5.225	275.415
5.230	276.623
5.235	279.475
5.240	281.105
5.245	278.171
5.250	275.891
5.255	278.264
5.260	278.863
5.265	277.625
5.270	275.054
5.275	277.430
5.280	278.414
5.285	280.114
5.290	281.448
5.295	284.220
5.300	284.081
5.305	281.545
5.310	279.780
5.315	278.375
5.320	277.892
5.325	279.562
5.330	278.222
5.335	277.740
5.340	279.509
5.345	278.957
5.350	279.997
5.355	281.782
5.360	280.205
5.365	280.145
5.370	277.993
5.375	280.192
5.380	277.394
5.385	278.095
5.390	279.151
5.395	281.086
5.400	282.344
5.405	282.096
5.410	280.251
5.415	280.611
5.420	281.667
5.425	279.791
5.430	280.109
5.435	282.446
5.440	282.978
5.445	282.158
5.450	279.570
5.455	277.526
5.460	277.809
5.465	275.321
5.470	273.199
5.475	276.022
5.480	274.569
5.485	273.240
5.490	273.350
5.495	275.985
5.500	276.812
5.505	277.731
5.510	275.605
5.515	276.159
5.520	276.713
5.525	276.510
5.530	277.809
5.535	274.705
5.540	277.591
5.545	275.349
5.550	276.836
5.555	278.661
5.560	277.970
5.565	276.977
5.570	276.918
5.575	276.706
5.580	275.703
5.585	276.308
5.590	279.359
5.595	279.842
5.600	277.783
5.605	280.599
5.610	278.672
5.615	276.494
5.620	274.901
5.625	273.252
5.630	275.983
5.635	273.372
5.640	270.731
5.645	270.346
5.650	269.666
5.655	267.947
5.660	266.289
5.665	267.241
5.670	266.985
5.675	269.589
5.680	270.270
5.685	268.296
5.690	271.244
5.695	268.123
5.700	267.602
5.705	267.351
5.710	269.171
5.715	266.172
5.720	267.810
5.725	270.463
5.730	272.516
5.735	273.681
5.740	274.670
5.745	272.662
5.750	273.669
5.755	275.928
5.760	274.789
5.765	273.922
5.770	271.495
5.775	274.273
5.780	274.101
5.785	273.166
5.790	276.095
5.795	274.684
5.800	272.274
5.805	271.962
5.810	271.025
5.815	270.754
5.820	272.438
5.825	272.643
5.830	271.615
5.835	273.875
5.840	271.319
5.845	270.197
5.850	271.702
5.855	271.594
5.860	272.121
5.865	271.767
5.870	270.909
5.875	270.472
5.880	267.988
5.885	269.342
5.890	269.973
5.895	270.444
5.900	269.479
5.905	271.802
5.910	274.522
5.915	277.663
5.920	276.664
5.925	276.430
5.930	278.764
5.935	278.753
5.940	281.424
5.945	282.391
5.950	280.482
5.955	281.779
5.960	283.674
5.965	283.189
5.970	284.238
5.975	283.935
5.980	285.485
5.985	285.750
5.990	288.294
5.995	286.995
6.000	289.997
6.005	291.675
6.010	288.896
6.015	288.031
6.020	286.397
6.025	283.759
6.030	286.259
6.035	284.858
6.040	287.640
6.045	289.057
6.050	286.557
6.055	283.634
6.060	284.136
6.065	287.267
6.070	289.142
6.075	288.512
6.080	287.166
6.085	288.317
6.090	287.408
6.095	285.178
6.100	282.571
6.105	282.257
6.110	283.955
6.115	283.270
6.120	280.650
6.125	280.767
6.130	283.424
6.135	282.270
6.140	284.773
6.145	285.144
6.150	284.417
6.155	286.219
6.160	283.463
6.165	285.524
6.170	286.898
6.175	289.762
6.180	286.823
6.185	285.501
6.190	286.159
6.195	285.923
6.200	287.902
6.205	289.717
6.210	287.724
6.215	286.905
6.220	287.030
6.225	284.113
6.230	284.407
6.235	286.688
6.240	287.994
6.245	289.553
6.250	292.531
6.255	289.854
6.260	292.550
6.265	294.289
6.270	291.243
6.275	293.024
6.280	294.092
6.285	295.509
6.290	295.791
6.295	296.361
6.300	297.348
6.305	300.103
6.310	302.656
6.315	300.833
6.320	300.169
6.325	301.069
6.330	297.968
6.335	295.181
6.340	293.453
6.345	292.689
6.350	291.470
6.355	289.211
6.360	290.537
6.365	292.689
6.370	290.837
6.375	291.584
6.380	288.600
6.385	287.357
6.390	285.591
6.395	283.423
6.400	280.792
6.405	279.785
6.410	277.134
6.415	274.560
6.420	276.068
6.425	275.698
6.430	273.650
6.435	272.452
6.440	273.814
6.445	273.163
6.450	270.028
6.455	269.992
6.460	271.624
6.465	274.497
6.470	275.274
6.475	273.263
6.480	275.111
6.485	273.507
6.490	276.302
6.495	278.918
6.500	278.214
6.505	279.817
6.510	277.766
6.515	279.847
6.520	280.830
6.525	280.369
6.530	280.150
6.535	280.100
6.540	281.116
6.545	281.431
6.550	280.142
6.555	282.678
6.560	282.829
6.565	283.858
6.570	284.295
6.575	284.579
6.580	284.032
6.585	284.945
6.590	283.191
6.595	283.580
6.600	281.059
6.605	278.711
6.610	277.482
6.615	278.837
6.620	279.241
6.625	282.137
6.630	279.574
6.635	277.021
6.640	276.393
6.645	278.229
6.650	280.567
6.655	279.137
6.660	279.033
6.665	281.039
6.670	282.185
6.675	282.730
6.680	282.309
6.685	282.135
6.690	281.411
6.695	280.055
6.700	280.740
6.705	283.494
6.710	286.032
6.715	287.878
6.720	286.140
6.725	287.965
6.730	288.559
6.735	288.558
6.740	289.504
6.745	289.093
6.750	290.002
6.755	287.792
6.760	288.906
6.765	289.902
6.770	290.720
6.775	292.760
6.780	290.733
6.785	292.092
6.790	292.278
6.795	294.452
6.800	295.476
6.805	295.980
6.810	297.361
6.815	295.447
6.820	296.970
6.825	296.746
6.830	297.443
6.835	298.823
6.840	299.476
6.845	297.528
6.850	298.075
6.855	299.636
6.860	298.392
6.865	297.763
6.870	298.009
6.875	299.494
6.880	297.471
6.885	295.508
6.890	294.291
6.895	294.254
6.900	294.133
6.905	293.905
6.910	294.958
6.915	292.273
6.920	294.009
6.925	291.570
6.930	290.989
6.935	292.459
6.940	292.158
6.945	290.896
6.950	290.088
6.955	291.864
6.960	293.121
6.965	291.059
6.970	293.745
6.975	294.806
6.980	295.157
6.985	296.558
6.990	295.877
6.995	294.149
7.000	292.608
7.005	293.912
7.010	295.247
7.015	292.616
7.020	294.221
7.025	296.451
7.030	296.655
7.035	296.871
7.040	295.085
7.045	296.173
7.050	294.525
7.055	297.556
7.060	296.151
7.065	295.339
7.070	293.408
7.075	292.725
7.080	292.760
7.085	291.502
7.090	288.831
7.095	291.699
7.100	293.702
7.105	290.759
7.110	288.903
7.115	289.529
7.120	286.909
7.125	289.351
7.130	286.905
7.135	287.530
7.140	285.321
7.145	286.539
7.150	287.328
7.155	289.834
7.160	286.879
7.165	288.167
7.170	286.464
7.175	283.484
7.180	286.065
7.185	286.678
7.190	283.743
7.195	283.395
7.200	282.622
7.205	281.288
7.210	282.097
7.215	281.034
7.220	282.723
7.225	282.186
7.230	284.372
7.235	286.081
7.240	288.067
7.245	287.740
7.250	289.250
7.255	290.393
7.260	291.834
7.265	288.704
7.270	287.142
7.275	286.372
7.280	284.329
7.285	285.598
7.290	284.936
7.295	284.187
7.300	281.334
7.305	282.231
7.310	282.100
7.315	284.714
7.320	283.093
7.325	282.019
7.330	282.214
7.335	283.390
7.340	281.264
7.345	281.422
7.350	280.377
7.355	277.523
7.360	277.458
7.365	276.386
7.370	275.925
7.375	275.961
7.380	278.853
7.385	277.544
7.390	279.632
7.395	280.035
7.400	279.731
7.405	281.159
7.410	279.551
7.415	280.031
7.420	280.529
7.425	280.180
7.430	280.747
7.435	279.449
7.440	279.840
7.445	281.198
7.450	283.177
7.455	285.857
7.460	283.403
7.465	280.557
7.470	277.445
7.475	279.798
7.480	280.549
7.485	283.383
7.490	281.954
7.495	282.716
7.500	284.099
7.505	286.104
7.510	288.688
7.515	289.646
7.520	292.371
7.525	291.141
7.530	289.148
7.535	289.796
7.540	289.955
7.545	287.439
7.550	288.167
7.555	286.187
7.560	283.302
7.565	286.221
7.570	288.466
7.575	290.054
7.580	289.566
7.585	289.604
7.590	290.855
7.595	293.934
7.600	296.869
7.605	299.855
7.610	297.517
7.615	298.803
7.620	296.656
7.625	299.263
7.630	301.963
7.635	305.048
7.640	302.441
7.645	299.399
7.650	298.643
7.655	301.716
7.660	304.832
7.665	303.988
7.670	302.713
7.675	302.423
7.680	305.178
7.685	308.288
7.690	310.961
7.695	313.438
7.700	316.559
7.705	318.271
7.710	319.078
7.715	319.352
7.720	319.401
7.725	317.004
7.730	316.544
7.735	317.481
7.740	320.478
7.745	321.748
7.750	320.873
7.755	323.875
7.760	326.433
7.765	327.088
7.770	325.121
7.775	324.087
7.780	325.707
7.785	328.723
7.790	328.786
7.795	326.790
7.800	324.940
7.805	322.474
7.810	321.747
7.815	321.082
7.820	323.527
7.825	323.539
7.830	324.494
7.835	325.339
7.840	327.513
7.845	325.445
7.850	327.253
7.855	327.041
7.860	327.896
7.865	328.956
7.870	330.939
7.875	328.700
7.880	329.065
7.885	332.025
7.890	331.589
7.895	332.256
7.900	330.846
7.905	329.426
7.910	326.873
7.915	328.586
7.920	328.318
7.925	331.246
7.930	333.279
7.935	330.348
7.940	328.968
7.945	326.645
7.950	325.629
7.955	323.911
7.960	322.123
7.965	319.124
7.970	320.767
7.975	320.538
7.980	323.210
7.985	320.123
7.990	321.619
7.995	321.078
8.000	323.885
8.005	326.744
8.010	325.039
8.015	322.190
8.020	322.524
8.025	319.712
8.030	318.811
8.035	317.664
8.040	316.617
8.045	316.466
8.050	318.542
8.055	317.580
8.060	320.041
8.065	319.460
8.070	322.340
8.075	319.801
8.080	320.585
8.085	318.276
8.090	320.652
8.095	320.297
8.100	320.370
8.105	318.513
8.110	317.583
8.115	314.687
8.120	315.152
8.125	316.457
8.130	317.591
8.135	318.169
8.140	315.878
8.145	317.768
8.150	319.051
8.155	321.438
8.160	318.486
8.165	317.428
8.170	320.196
8.175	322.117
8.180	322.718
8.185	324.360
8.190	326.306
8.194	326.696
8.199	328.989
8.204	327.134
8.209	325.505
8.214	326.474
8.219	328.323
8.224	328.759
8.229	327.947
8.234	326.700
8.239	323.700
8.244	324.910
8.249	324.799
8.254	325.472
8.259	326.394
8.264	324.346
8.269	324.256
8.274	321.893
8.279	323.740
8.284	324.033
8.289	326.205
8.294	328.652
8.299	330.108
8.304	327.713
8.309	324.762
8.314	321.684
8.319	321.139
8.324	321.048
8.329	323.340
8.334	323.078
8.339	321.222
8.344	321.391
8.349	319.020
8.354	318.119
8.359	318.426
8.364	317.076
8.369	314.122
8.374	314.144
8.379	313.882
8.384	314.151
8.389	315.786
8.394	316.316
8.399	317.146
8.404	319.455
8.409	322.298
8.414	323.753
8.419	321.134
8.424	322.455
8.429	321.820
8.434	318.929
8.439	319.281
8.444	319.165
8.449	316.911
8.454	314.775
8.459	315.478
8.464	318.598
8.469	318.083
8.474	320.125
8.479	321.426
8.484	318.309
8.489	320.065
8.494	322.771
8.499	320.439
8.504	320.828
8.509	319.640
8.514	322.360
8.519	322.255
8.524	324.521
8.529	321.874
8.534	323.811
8.539	324.968
8.544	323.133
8.549	325.836
8.554	326.999
8.559	328.628
8.564	325.747
8.569	324.084
8.574	325.220
8.579	322.125
8.584	321.777
8.589	322.126
8.594	322.603
8.599	321.158
8.604	318.586
8.609	318.539
8.614	320.022
8.619	321.857
8.624	322.888
8.629	325.727
8.634	324.606
8.639	323.248
8.644	324.634
8.649	324.348
8.654	324.459
8.659	324.944
8.664	327.734
8.669	327.417
8.674	327.835
8.679	326.944
8.684	328.024
8.689	325.530
8.694	323.934
8.699	326.466
8.704	327.244
8.709	324.130
8.714	326.993
8.719	327.738
8.724	329.209
8.729	330.914
8.734	328.181
8.739	329.978
8.744	332.196
8.749	334.344
8.754	332.503
8.759	331.605
8.764	331.373
8.769	329.708
8.774	329.726
8.779	326.995
8.784	324.891
8.789	323.768
8.794	326.709
8.799	323.718
8.804	323.418
8.809	326.521
8.814	326.986
8.819	329.814
8.824	332.005
8.829	333.899
8.834	335.573
8.839	337.892
8.844	334.821
8.849	332.657
8.854	334.837
8.859	337.874
8.864	339.631
8.869	339.650
8.874	336.628
8.879	335.974
8.884	338.596
8.889	336.122
8.894	338.128
8.899	340.814
8.904	337.975
8.909	337.485
8.914	338.485
8.919	338.715
8.924	339.719
8.929	342.178
8.934	343.870
8.939	346.307
8.944	349.142
8.949	349.237
8.954	349.733
8.959	346.800
8.964	346.297
8.969	343.187
8.974	343.655
8.979	341.883
8.984	342.557
8.989	345.398
8.994	346.925
8.999	348.128
9.004	346.374
9.009	347.477
9.014	348.483
9.019	351.031
9.024	353.213
9.029	355.625
9.034	354.052
9.039	352.980
9.044	352.684
9.049	355.588
9.054	353.625
9.059	355.978
9.064	354.442
9.069	355.186
9.074	357.201
9.079	357.683
9.084	354.756
9.089	356.677
9.094	357.064
9.099	359.687
9.104	360.998
9.109	358.472
9.114	356.416
9.119	359.142
9.124	360.206
9.129	361.226
9.134	364.062
9.139	362.383
9.144	359.747
9.149	357.468
9.154	359.646
9.159	359.070
9.164	358.184
9.169	355.496
9.174	353.007
9.179	351.866
9.184	353.497
9.189	352.703
9.194	351.710
9.199	351.199
9.204	353.475
9.209	350.349
9.214	349.981
9.219	350.597
9.224	352.492
9.229	353.579
9.234	354.332
9.239	351.966
9.244	354.286
9.249	356.597
9.254	354.596
9.259	353.755
9.264	351.010
9.269	351.660
9.274	348.966
9.279	349.548
9.284	348.309
9.289	348.616
9.294	348.920
9.299	350.830
9.304	350.002
9.309	351.237
9.314	353.208
9.319	354.714
9.324	351.890
9.329	350.707
9.334	349.784
9.339	352.219
9.344	350.735
9.349	353.873
9.354	351.090
9.359	350.730
9.364	353.651
9.369	352.413
9.374	349.465
9.379	349.293
9.384	348.467
9.389	351.256
9.394	351.738
9.399	349.690
9.404	346.554
9.409	346.436
9.414	348.119
9.419	350.760
9.424	353.205
9.429	355.835
9.434	357.019
9.439	355.625
9.444	358.705
9.449	361.154
9.454	362.030
9.459	363.115
9.464	364.388
9.469	366.967
9.474	369.289
9.479	368.698
9.484	371.360
9.489	371.851
9.494	369.250
9.499	366.465
9.504	365.510
9.509	363.521
9.514	362.609
9.519	361.348
9.524	363.937
9.529	366.437
9.534	365.639
9.539	364.454
9.544	362.264
9.549	364.291
9.554	361.229
9.559	360.372
9.564	362.629
9.569	362.255
9.574	364.400
9.579	365.541
9.584	366.269
9.589	367.297
9.594	369.727
9.599	370.690
9.604	368.147
9.609	365.034
9.614	365.618
9.619	368.719
9.624	369.616
9.629	368.961
9.634	369.531
9.639	367.118
9.644	366.305
9.649	366.268
9.654	364.909
9.659	362.612
9.664	364.918
9.669	363.170
9.674	364.128
9.679	367.033
9.684	369.368
9.689	367.196
9.694	364.731
9.699	362.087
9.704	364.393
9.709	364.238
9.714	361.694
9.719	359.476
9.724	359.071
9.729	357.155
9.734	354.701
9.739	355.409
9.744	357.856
9.749	358.248
9.754	359.064
9.759	359.668
9.764	362.611
9.769	361.948
9.774	364.769
9.779	362.677
9.784	361.814
9.789	360.242
9.794	358.339
9.799	361.378
9.804	361.195
9.809	358.381
9.814	360.080
9.819	360.766
9.824	362.453
9.829	362.167
9.834	359.891
9.839	356.901
9.844	359.903
9.849	359.513
9.854	357.829
9.859	356.841
9.864	355.477
9.869	356.050
9.874	356.518
9.879	358.678
9.884	359.220
9.889	357.485
9.894	360.110
9.899	360.846
9.904	363.200
9.909	363.250
9.914	363.916
9.919	365.408
9.924	364.961
9.929	367.979
9.934	368.631
9.939	368.412
9.944	369.834
9.949	372.585
9.954	373.660
9.959	370.709
9.964	370.703
9.969	370.189
9.974	372.474
9.979	372.198
9.984	371.632
9.989	368.494
9.994	365.974
[truncated: 1 more rows]
