# Supplementary material for: Chemometric Analysis of a Ternary Mixture of Caffeine, Quinic Acid, and Nicotinic Acid by Terahertz Spectroscopy
Source: ACS Omega. 2022 Sep 27;7(40):35783–91. doi: 10.1021/acsomega.2c03808 (PMC9558605; doi:10.1021/acsomega.2c03808)
Supplement: Supplementary file 2 — ao2c03808_si_002.zip [file ao2c03808_si_002.zip › data_and_codes/extended_data/id0-48_run001/fdp-6-4.csv]

0.000	-0.000
0.005	0.356
0.010	0.223
0.015	-0.637
0.020	-0.046
0.025	0.759
0.030	0.402
0.035	-0.400
0.040	0.026
0.045	0.802
0.050	3.286
0.055	1.732
0.060	1.064
0.065	3.655
0.070	3.829
0.075	5.240
0.080	5.027
0.085	7.619
0.090	8.205
0.095	9.233
0.100	10.253
0.105	11.284
0.110	10.624
0.115	10.789
0.120	11.409
0.125	12.166
0.130	13.392
0.135	13.686
0.140	13.201
0.145	13.178
0.150	13.154
0.155	13.197
0.160	13.186
0.165	13.469
0.170	13.841
0.175	14.143
0.180	14.225
0.185	14.503
0.190	14.832
0.195	14.882
0.200	15.075
0.205	15.325
0.210	15.426
0.215	15.614
0.220	15.828
0.225	16.248
0.230	16.343
0.235	16.290
0.240	16.449
0.245	16.791
0.250	16.847
0.255	17.112
0.260	17.339
0.265	17.572
0.270	17.830
0.275	17.771
0.280	17.964
0.285	18.199
0.290	18.361
0.295	18.497
0.300	18.876
0.305	18.924
0.310	18.991
0.315	19.164
0.320	19.397
0.325	19.644
0.330	19.759
0.335	19.895
0.340	20.078
0.345	20.321
0.350	20.391
0.355	20.621
0.360	20.800
0.365	20.962
0.370	21.068
0.375	21.237
0.380	21.383
0.385	21.589
0.390	21.784
0.395	21.966
0.400	22.167
0.405	22.284
0.410	22.418
0.415	22.582
0.420	22.818
0.425	22.944
0.430	23.126
0.435	23.352
0.440	23.493
0.445	23.542
0.450	23.735
0.455	23.955
0.460	24.091
0.465	24.258
0.470	24.374
0.475	24.582
0.480	24.772
0.485	24.907
0.490	25.054
0.495	25.282
0.500	25.446
0.505	25.570
0.510	25.755
0.515	25.996
0.520	26.196
0.525	26.316
0.530	26.513
0.535	26.725
0.540	26.973
0.545	27.211
0.550	27.580
0.555	26.840
0.560	26.956
0.565	27.234
0.570	27.506
0.575	27.721
0.580	27.893
0.585	28.050
0.590	28.269
0.595	28.467
0.600	28.645
0.605	28.818
0.610	28.986
0.615	29.184
0.620	29.310
0.625	29.474
0.630	29.678
0.635	29.883
0.640	30.007
0.645	30.186
0.650	30.390
0.655	30.531
0.660	30.707
0.665	30.869
0.670	31.035
0.675	31.196
0.680	31.351
0.685	31.499
0.690	31.697
0.695	31.826
0.700	31.990
0.705	32.197
0.710	32.346
0.715	32.509
0.720	32.703
0.725	32.885
0.730	33.074
0.735	33.260
0.740	33.489
0.745	33.832
0.750	33.410
0.755	33.469
0.760	33.768
0.765	33.974
0.770	34.150
0.775	34.345
0.780	34.533
0.785	34.707
0.790	34.849
0.795	35.004
0.800	35.214
0.805	35.349
0.810	35.486
0.815	35.672
0.820	35.838
0.825	35.979
0.830	36.139
0.835	36.294
0.840	36.479
0.845	36.652
0.850	36.771
0.855	36.954
0.860	37.155
0.865	37.292
0.870	37.466
0.875	37.645
0.880	37.817
0.885	37.971
0.890	38.137
0.895	38.316
0.900	38.495
0.905	38.620
0.910	38.806
0.915	38.974
0.920	39.109
0.925	39.257
0.930	39.450
0.935	39.627
0.940	39.766
0.945	39.922
0.950	40.099
0.955	40.302
0.960	40.448
0.965	40.654
0.970	40.847
0.975	41.042
0.980	41.296
0.985	41.261
0.990	41.205
0.995	41.445
1.000	41.637
1.005	41.844
1.010	42.077
1.015	42.214
1.020	42.390
1.025	42.619
1.030	42.780
1.035	42.929
1.040	43.129
1.045	43.314
1.050	43.495
1.055	43.695
1.060	43.899
1.065	44.144
1.070	44.375
1.075	44.643
1.080	45.008
1.085	45.492
1.090	46.266
1.095	46.374
1.100	43.632
1.105	44.542
1.110	44.923
1.115	44.505
1.120	44.952
1.125	45.350
1.130	45.689
1.135	46.029
1.140	46.379
1.145	46.833
1.150	47.189
1.155	47.714
1.160	47.517
1.165	44.670
1.170	45.569
1.175	46.144
1.180	46.570
1.185	46.886
1.190	47.220
1.195	47.579
1.200	47.981
1.205	48.079
1.210	47.431
1.215	47.853
1.220	48.294
1.225	48.650
1.230	47.939
1.235	48.295
1.240	48.568
1.245	48.813
1.250	49.109
1.255	49.252
1.260	49.454
1.265	49.698
1.270	49.867
1.275	50.013
1.280	50.207
1.285	50.381
1.290	50.577
1.295	50.731
1.300	50.873
1.305	51.122
1.310	51.302
1.315	51.484
1.320	51.614
1.325	51.780
1.330	51.944
1.335	52.131
1.340	52.345
1.345	52.553
1.350	52.715
1.355	52.866
1.360	53.120
1.365	53.295
1.370	53.459
1.375	53.681
1.380	53.919
1.385	54.097
1.390	54.367
1.395	54.682
1.400	55.124
1.405	55.814
1.410	57.182
1.415	59.758
1.420	60.357
1.425	60.761
1.430	61.091
1.435	61.374
1.440	61.565
1.445	61.785
1.450	62.003
1.455	62.214
1.460	62.416
1.465	62.590
1.470	62.806
1.475	63.000
1.480	63.151
1.485	63.344
1.490	63.542
1.495	63.700
1.500	63.864
1.505	64.066
1.510	64.236
1.515	64.413
1.520	64.595
1.525	64.784
1.530	65.005
1.535	65.172
1.540	65.349
1.545	65.556
1.550	65.735
1.555	65.919
1.560	66.150
1.565	66.367
1.570	66.564
1.575	66.792
1.580	67.036
1.585	67.306
1.590	67.603
1.595	68.058
1.600	68.343
1.605	67.189
1.610	67.628
1.615	68.046
1.620	68.422
1.625	68.734
1.630	69.089
1.635	69.480
1.640	69.944
1.645	70.497
1.650	71.339
1.655	72.484
1.660	73.087
1.665	73.398
1.670	74.060
1.675	71.946
1.680	73.509
1.685	74.519
1.690	75.322
1.695	76.016
1.700	76.761
1.705	77.816
1.710	79.160
1.715	80.872
1.720	78.016
1.725	80.381
1.730	81.377
1.735	82.020
1.740	82.528
1.745	82.958
1.750	83.338
1.755	83.749
1.760	84.039
1.765	83.759
1.770	84.095
1.775	84.431
1.780	84.768
1.785	85.140
1.790	85.696
1.795	85.715
1.800	84.505
1.805	84.976
1.810	85.370
1.815	85.671
1.820	85.939
1.825	86.208
1.830	86.446
1.835	86.678
1.840	86.943
1.845	87.216
1.850	87.520
1.855	87.905
1.860	88.589
1.865	88.838
1.870	85.760
1.875	86.755
1.880	87.361
1.885	87.754
1.890	88.103
1.895	88.420
1.900	88.736
1.905	89.075
1.910	89.535
1.915	90.091
1.920	88.373
1.925	88.367
1.930	88.891
1.935	89.295
1.940	89.597
1.945	89.847
1.950	90.085
1.955	90.305
1.960	90.507
1.965	90.712
1.970	90.910
1.975	91.115
1.980	91.318
1.985	91.512
1.990	91.719
1.995	91.920
2.000	92.113
2.005	92.334
2.010	92.583
2.015	92.753
2.020	92.877
2.025	93.150
2.030	93.464
2.035	93.986
2.040	94.014
2.045	92.954
2.050	93.407
2.055	93.772
2.060	94.088
2.065	94.418
2.070	94.910
2.075	94.412
2.080	94.343
2.085	94.690
2.090	94.990
2.095	95.252
2.100	95.504
2.105	95.738
2.110	95.975
2.115	96.226
2.120	96.485
2.125	96.729
2.130	97.009
2.135	97.307
2.140	97.638
2.145	98.014
2.150	98.487
2.155	99.301
2.160	100.235
2.165	99.435
2.170	102.247
2.175	103.398
2.180	104.225
2.185	105.022
2.190	106.135
2.195	106.108
2.200	108.912
2.205	110.352
2.210	111.375
2.215	112.553
2.220	112.527
2.225	115.155
2.230	116.745
2.235	117.581
2.240	118.257
2.245	118.759
2.250	119.361
2.255	120.300
2.260	121.183
2.265	119.219
2.270	116.457
2.275	117.746
2.280	118.498
2.285	119.038
2.290	119.466
2.295	119.818
2.300	120.137
2.305	120.458
2.310	120.754
2.315	121.124
2.320	121.232
2.325	121.507
2.330	121.838
2.335	122.221
2.340	122.863
2.345	122.741
2.350	121.845
2.355	122.450
2.360	123.177
2.365	123.797
2.370	122.445
2.375	123.133
2.380	123.953
2.385	125.102
2.390	126.486
2.395	125.294
2.400	127.732
2.405	128.644
2.410	129.281
2.415	129.767
2.420	130.162
2.425	130.640
2.430	130.744
2.435	131.042
2.440	131.459
2.445	131.931
2.450	132.293
2.455	133.245
2.460	134.046
2.465	132.596
2.470	129.506
2.475	130.631
2.480	131.313
2.485	131.803
2.490	132.194
2.495	132.528
2.500	132.831
2.505	133.097
2.510	133.356
2.515	133.606
2.520	133.852
2.525	134.090
2.530	134.344
2.535	134.570
2.540	134.818
2.545	135.060
2.550	135.305
2.555	135.557
2.560	135.826
2.565	136.200
2.570	136.259
2.575	136.510
2.580	136.831
2.585	137.159
2.590	137.511
2.595	137.893
2.600	138.290
2.605	138.766
2.610	139.320
2.615	140.006
2.620	140.922
2.625	142.328
2.630	143.234
2.635	143.283
2.640	142.851
2.645	144.495
2.650	143.080
2.655	145.446
2.660	147.660
2.665	148.303
2.670	148.416
2.675	149.312
2.680	150.318
2.685	151.155
2.690	149.631
2.695	150.255
2.700	150.825
2.705	151.348
2.710	151.788
2.715	152.179
2.720	152.575
2.725	152.974
2.730	153.358
2.735	153.783
2.740	154.256
2.745	154.708
2.750	155.285
2.755	156.067
2.760	157.329
2.765	158.802
2.770	160.060
2.775	160.176
2.780	157.921
2.785	160.704
2.790	162.683
2.795	164.017
2.800	164.932
2.805	165.669
2.810	166.252
2.815	166.723
2.820	167.161
2.825	167.536
2.830	167.904
2.835	168.256
2.840	168.607
2.845	168.940
2.850	169.273
2.855	169.627
2.860	169.988
2.865	170.413
2.870	170.947
2.875	171.930
2.880	172.588
2.885	171.289
2.890	168.282
2.895	169.496
2.900	170.218
2.905	170.799
2.910	171.295
2.915	171.666
2.920	172.105
2.925	172.529
2.930	172.962
2.935	173.398
2.940	173.858
2.945	174.371
2.950	175.034
2.955	176.021
2.960	177.333
2.965	178.443
2.970	179.290
2.975	179.929
2.980	176.842
2.985	178.807
2.990	180.447
2.995	182.012
3.000	183.868
3.005	185.980
3.010	187.649
3.015	189.849
3.020	188.440
3.025	185.868
3.030	188.051
3.035	189.937
3.040	191.709
3.045	192.505
3.050	189.407
3.055	190.871
3.060	191.825
3.065	192.431
3.070	192.999
3.075	193.528
3.080	193.973
3.085	194.371
3.090	194.757
3.095	195.115
3.100	195.497
3.105	195.933
3.110	196.447
3.115	197.027
3.120	197.787
3.125	198.764
3.130	199.296
3.135	199.626
3.140	197.089
3.145	200.042
3.150	201.644
3.155	203.078
3.160	204.692
3.165	205.593
3.170	203.358
3.175	206.157
3.180	208.314
3.185	207.925
3.190	208.355
3.195	209.256
3.200	209.893
3.205	210.323
3.210	211.223
3.215	210.685
3.220	211.111
3.225	211.968
3.230	212.451
3.235	209.437
3.240	210.732
3.245	211.464
3.250	211.841
3.255	212.301
3.260	212.603
3.265	212.940
3.270	213.195
3.275	213.511
3.280	213.795
3.285	214.020
3.290	214.278
3.295	214.553
3.300	214.816
3.305	215.183
3.310	215.551
3.315	215.929
3.320	216.592
3.325	217.531
3.330	217.903
3.335	215.594
3.340	217.575
3.345	219.459
3.350	220.541
3.355	221.282
3.360	221.702
3.365	222.027
3.370	222.468
3.375	222.708
3.380	222.950
3.385	223.304
3.390	223.542
3.395	223.850
3.400	224.038
3.405	224.195
3.410	224.396
3.415	224.616
3.420	224.861
3.425	225.045
3.430	225.262
3.435	225.508
3.440	225.655
3.445	225.927
3.450	226.156
3.455	226.408
3.460	226.675
3.465	227.036
3.470	227.168
3.475	227.346
3.480	227.588
3.485	227.905
3.490	228.135
3.495	228.865
3.500	228.456
3.505	228.347
3.510	228.721
3.515	228.996
3.520	229.121
3.525	229.481
3.530	230.079
3.535	230.816
3.540	231.739
3.545	234.792
3.550	235.694
3.555	236.497
3.560	236.909
3.565	237.379
3.570	237.688
3.575	238.215
3.580	238.640
3.585	239.236
3.590	240.384
3.595	241.450
3.600	242.235
3.605	240.024
3.610	237.109
3.615	237.609
3.620	238.000
3.625	238.864
3.630	239.738
3.635	240.866
3.640	242.849
3.645	244.430
3.650	244.833
3.655	246.970
3.660	245.226
3.665	248.336
3.670	251.149
3.675	253.010
3.680	255.235
3.685	255.717
3.690	256.746
3.695	256.909
3.700	256.802
3.705	257.469
3.710	258.090
3.715	258.588
3.720	259.186
3.725	259.262
3.730	259.695
3.735	260.094
3.740	260.500
3.745	260.531
3.750	261.096
3.755	261.536
3.760	261.880
3.765	262.447
3.770	263.115
3.775	263.467
3.780	264.243
3.785	265.023
3.790	266.273
3.795	267.461
3.800	268.422
3.805	269.977
3.810	271.944
3.815	270.481
3.820	268.130
3.825	270.056
3.830	271.641
3.835	272.619
3.840	273.234
3.845	273.996
3.850	274.614
3.855	275.759
3.860	275.317
3.865	275.163
3.870	276.127
3.875	276.518
3.880	277.067
3.885	277.092
3.890	277.581
3.895	278.118
3.900	278.508
3.905	278.763
3.910	279.179
3.915	279.566
3.920	280.001
3.925	280.619
3.930	280.158
3.935	280.714
3.940	281.416
3.945	282.312
3.950	282.796
3.955	281.463
3.960	280.089
3.965	282.069
3.970	281.042
3.975	282.705
3.980	283.994
3.985	284.744
3.990	287.574
3.995	289.983
4.000	291.903
4.005	289.058
4.010	291.463
4.015	292.034
4.020	293.305
4.025	293.725
4.030	293.856
4.035	294.121
4.040	294.642
4.045	295.139
4.050	295.348
4.055	295.686
4.060	296.125
4.065	296.502
4.070	296.506
4.075	296.525
4.080	296.833
4.085	297.286
4.090	297.363
4.095	297.561
4.100	298.434
4.105	298.460
4.110	298.781
4.115	299.196
4.120	299.325
4.125	300.082
4.130	300.293
4.135	300.739
4.140	301.286
4.145	301.939
4.150	302.536
4.155	304.025
4.160	305.495
4.165	305.471
4.170	304.703
4.175	304.337
4.180	302.866
4.185	304.293
4.190	303.812
4.195	304.935
4.200	307.658
4.205	310.158
4.210	312.728
4.215	313.749
4.220	312.290
4.225	314.217
4.230	316.521
4.235	318.066
4.240	319.437
4.245	320.571
4.250	318.515
4.255	319.373
4.260	319.366
4.265	320.236
4.270	320.218
4.275	321.168
4.280	321.786
4.285	321.820
4.290	322.016
4.295	322.483
4.300	322.554
4.305	323.235
4.310	323.924
4.315	323.513
4.320	324.028
4.325	324.427
4.330	324.466
4.335	325.259
4.340	324.833
4.345	325.715
4.350	325.700
4.355	325.869
4.360	326.179
4.365	326.711
4.370	326.552
4.375	326.968
4.380	327.785
4.385	327.597
4.390	328.212
4.395	328.332
4.400	328.674
4.405	329.027
4.410	329.338
4.415	329.616
4.420	329.958
4.425	330.699
4.430	330.762
4.435	331.439
4.440	331.534
4.445	332.639
4.450	333.413
4.455	334.272
4.460	335.320
4.465	337.645
4.470	340.657
4.475	343.060
4.480	341.915
4.485	343.014
4.490	345.591
4.495	342.452
4.500	345.328
4.505	347.258
4.510	348.243
4.515	351.361
4.520	351.703
4.525	353.220
4.530	351.835
4.535	354.867
4.540	357.254
4.545	358.947
4.550	357.176
4.555	357.271
4.560	359.024
4.565	360.743
4.570	362.217
4.575	361.686
4.580	362.474
4.585	363.759
4.590	365.379
4.595	366.897
4.600	368.388
4.605	370.948
4.610	369.987
4.615	370.054
4.620	373.093
4.625	375.015
4.630	374.777
4.635	376.020
4.640	375.764
4.645	376.963
4.650	377.342
4.655	377.556
4.660	378.907
4.665	378.668
4.670	380.022
4.675	378.901
4.680	380.635
4.685	380.182
4.690	380.016
4.695	382.730
4.700	379.778
4.705	380.921
4.710	382.135
4.715	382.910
4.720	384.141
4.725	385.025
4.730	387.458
4.735	388.560
4.740	387.647
4.745	387.076
4.750	386.795
4.755	384.222
4.760	386.146
4.765	386.752
4.770	385.772
4.775	387.287
4.780	387.060
4.785	389.149
4.790	389.805
4.795	389.252
4.800	389.610
4.805	390.175
4.810	390.475
4.815	389.879
4.820	389.713
4.825	392.304
4.830	391.337
4.835	391.532
4.840	391.499
4.845	392.162
4.850	392.968
4.855	393.115
4.860	393.644
4.865	392.693
4.870	393.718
4.875	392.948
4.880	392.986
4.885	394.782
4.890	394.034
4.895	394.782
4.900	393.746
4.905	395.175
4.910	395.958
4.915	395.597
4.920	396.603
4.925	395.547
4.930	397.377
4.935	397.017
4.940	397.118
4.945	396.650
4.950	398.470
4.955	398.116
4.960	396.305
4.965	397.423
4.970	398.280
4.975	399.127
4.980	400.821
4.985	399.735
4.990	399.688
4.995	398.850
5.000	398.719
5.005	400.426
5.010	401.956
5.015	398.914
5.020	399.356
5.025	399.040
5.030	399.956
5.035	399.438
5.040	399.750
5.045	400.804
5.050	402.304
5.055	403.415
5.060	403.651
5.065	403.584
5.070	403.570
5.075	404.379
5.080	404.912
5.085	404.995
5.090	406.060
5.095	408.774
5.100	407.574
5.105	407.236
5.110	408.315
5.115	410.704
5.120	411.195
5.125	410.700
5.130	411.879
5.135	409.686
5.140	412.483
5.145	411.884
5.150	414.412
5.155	414.691
5.160	415.079
5.165	415.589
5.170	416.410
5.175	417.656
5.180	417.690
5.185	414.561
5.190	413.448
5.195	413.590
5.200	412.568
5.205	412.759
5.210	413.485
5.215	414.511
5.220	416.036
5.225	419.167
5.230	419.588
5.235	419.321
5.240	418.949
5.245	421.037
5.250	421.497
5.255	421.941
5.260	422.940
5.265	422.819
5.270	424.650
5.275	424.539
5.280	425.639
5.285	424.718
5.290	421.755
5.295	420.706
5.300	419.215
5.305	422.255
5.310	422.903
5.315	424.904
5.320	425.283
5.325	428.397
5.330	430.948
5.335	428.951
5.340	426.811
5.345	427.515
5.350	428.652
5.355	429.782
5.360	431.738
5.365	429.726
5.370	430.927
5.375	432.509
5.380	434.937
5.385	437.953
5.390	438.961
5.395	439.064
5.400	439.116
5.405	439.942
5.410	440.192
5.415	440.586
5.420	440.924
5.425	441.006
5.430	440.905
5.435	443.516
5.440	442.111
5.445	442.297
5.450	439.755
5.455	439.313
5.460	439.908
5.465	440.896
5.470	440.192
5.475	441.531
5.480	443.412
5.485	443.577
5.490	443.839
5.495	443.443
5.500	444.132
5.505	443.908
5.510	444.212
5.515	444.445
5.520	444.148
5.525	444.857
5.530	445.854
5.535	446.085
5.540	446.659
5.545	447.223
5.550	446.560
5.555	447.639
5.560	447.683
5.565	448.027
5.570	447.708
5.575	450.504
5.580	450.173
5.585	449.137
5.590	449.321
5.595	450.832
5.600	450.282
5.605	453.113
5.610	450.223
5.615	451.558
5.620	451.748
5.625	452.503
5.630	451.158
5.635	452.415
5.640	454.356
5.645	452.523
5.650	449.955
5.655	451.615
5.660	450.016
5.665	452.786
5.670	451.007
5.675	448.065
5.680	446.755
5.685	447.079
5.690	447.912
5.695	445.311
5.700	442.528
5.705	442.387
5.710	445.201
5.715	442.831
5.720	445.885
5.725	443.312
5.730	442.157
5.735	442.680
5.740	441.748
5.745	441.236
5.750	444.351
5.755	443.053
5.760	445.201
5.765	442.323
5.770	439.814
5.775	439.780
5.780	441.996
5.785	441.030
5.790	442.852
5.795	441.448
5.800	441.013
5.805	438.353
5.810	437.411
5.815	438.166
5.820	435.364
5.825	436.011
5.830	434.603
5.835	431.491
5.840	432.236
5.845	432.188
5.850	435.131
5.855	434.129
5.860	434.477
5.865	436.559
5.870	435.838
5.875	438.320
5.880	440.763
5.885	443.841
5.890	444.225
5.895	444.317
5.900	447.445
5.905	446.069
5.910	446.208
5.915	443.367
5.920	440.794
5.925	439.416
5.930	441.716
5.935	442.578
5.940	439.497
5.945	441.274
5.950	441.199
5.955	441.986
5.960	441.546
5.965	441.492
5.970	442.314
5.975	442.317
5.980	445.020
5.985	443.838
5.990	441.267
5.995	443.028
6.000	440.080
6.005	439.774
6.010	441.874
6.015	443.916
6.020	442.862
6.025	443.769
6.030	442.514
6.035	442.252
6.040	444.499
6.045	446.499
6.050	444.092
6.055	442.492
6.060	442.012
6.065	440.441
6.070	438.644
6.075	436.687
6.080	435.655
6.085	437.815
6.090	438.738
6.095	435.706
6.100	435.207
6.105	433.345
6.110	432.588
6.115	432.395
6.120	430.648
6.125	432.284
6.130	430.074
6.135	429.249
6.140	426.351
6.145	427.463
6.150	430.428
6.155	428.757
6.160	431.023
6.165	431.465
6.170	430.466
6.175	427.485
6.180	429.425
6.185	427.305
6.190	429.917
6.195	427.463
6.200	427.439
6.205	425.212
6.210	424.053
6.215	425.137
6.220	425.084
6.225	422.714
6.230	425.773
6.235	428.335
6.240	427.928
6.245	427.126
6.250	424.958
6.255	423.421
6.260	420.910
6.265	421.422
6.270	423.014
6.275	420.515
6.280	420.526
6.285	419.650
6.290	416.627
6.295	414.154
6.300	411.349
6.305	411.045
6.310	411.920
6.315	413.780
6.320	412.600
6.325	409.684
6.330	408.229
6.335	406.635
6.340	405.862
6.345	403.183
6.350	401.492
6.355	398.609
6.360	395.899
6.365	397.523
6.370	395.693
6.375	393.534
6.380	392.207
6.385	394.473
6.390	393.186
6.395	394.574
6.400	394.784
6.405	393.116
6.410	394.206
6.415	391.732
6.420	389.161
6.425	389.783
6.430	392.517
6.435	393.190
6.440	395.709
6.445	396.052
6.450	398.918
6.455	400.996
6.460	403.929
6.465	407.013
6.470	405.262
6.475	403.410
6.480	403.339
6.485	405.701
6.490	402.618
6.495	401.842
6.500	403.663
6.505	402.565
6.510	402.293
6.515	403.931
6.520	401.165
6.525	402.161
6.530	403.807
6.535	403.496
6.540	400.466
6.545	400.602
6.550	397.785
6.555	398.879
6.560	396.219
6.565	394.272
6.570	396.957
6.575	394.957
6.580	392.128
6.585	392.289
6.590	394.123
6.595	393.685
6.600	394.624
6.605	395.026
6.610	393.228
6.615	395.537
6.620	394.680
6.625	392.467
6.630	391.448
6.635	390.890
6.640	392.871
6.645	392.870
6.650	393.821
6.655	392.362
6.660	390.209
6.665	390.155
6.670	387.485
6.675	388.204
6.680	391.297
6.685	393.938
6.690	392.625
6.695	390.828
6.700	392.921
6.705	393.992
6.710	394.183
6.715	396.083
6.720	397.446
6.725	395.140
6.730	396.225
6.735	395.074
6.740	392.543
6.745	392.702
6.750	391.398
6.755	390.712
6.760	390.398
6.765	391.007
6.770	391.587
6.775	393.499
6.780	396.338
6.785	393.614
6.790	393.874
6.795	394.815
6.800	393.919
6.805	392.084
6.810	393.760
6.815	391.283
6.820	388.269
6.825	389.696
6.830	389.660
6.835	391.718
6.840	394.549
6.845	394.936
6.850	392.007
6.855	391.294
6.860	392.982
6.865	390.557
6.870	389.032
6.875	391.529
6.880	393.406
6.885	394.946
6.890	392.033
6.895	392.258
6.900	392.166
6.905	390.010
6.910	390.385
6.915	387.565
6.920	388.412
6.925	387.184
6.930	387.432
6.935	386.863
6.940	387.450
6.945	390.530
6.950	391.215
6.955	388.159
6.960	390.003
6.965	391.485
6.970	388.698
6.975	386.219
6.980	384.336
6.985	383.490
6.990	384.739
6.995	383.397
7.000	380.633
7.005	379.480
7.010	382.183
7.015	379.728
7.020	377.851
7.025	375.691
7.030	377.386
7.035	377.733
7.040	380.351
7.045	377.333
7.050	379.374
7.055	377.823
7.060	380.826
7.065	383.101
7.070	385.372
7.075	383.596
7.080	383.115
7.085	381.767
7.090	379.103
7.095	382.127
7.100	382.294
7.105	380.446
7.110	377.467
7.115	374.754
7.120	371.896
7.125	374.450
7.130	374.465
7.135	374.975
7.140	374.080
7.145	372.271
7.150	372.016
7.155	371.868
7.160	371.261
7.165	368.333
7.170	367.994
7.175	369.266
7.180	368.352
7.185	367.334
7.190	367.275
7.195	365.715
7.200	363.284
7.205	362.796
7.210	359.911
7.215	361.806
7.220	359.536
7.225	359.169
7.230	360.329
7.235	361.058
7.240	360.506
7.245	357.527
7.250	356.591
7.255	358.692
7.260	360.424
7.265	357.999
7.270	357.072
7.275	359.098
7.280	361.203
7.285	359.113
7.290	357.944
7.295	360.446
7.300	360.112
7.305	359.610
7.310	357.886
7.315	357.305
7.320	358.125
7.325	357.520
7.330	354.781
7.335	351.988
7.340	349.820
7.345	349.132
7.350	346.325
7.355	345.942
7.360	348.220
7.365	350.470
7.370	349.100
7.375	346.021
7.380	343.753
7.385	346.535
7.390	343.717
7.395	342.397
7.400	345.453
7.405	346.943
7.410	346.874
7.415	347.776
7.420	346.118
7.425	343.254
7.430	342.814
7.435	340.462
7.440	337.661
7.445	339.114
7.450	341.041
7.455	338.875
7.460	335.996
7.465	337.138
7.470	336.567
7.475	336.606
7.480	334.307
7.485	334.733
7.490	333.332
7.495	331.691
7.500	331.989
7.505	333.978
7.510	334.693
7.515	331.955
7.520	334.376
7.525	332.899
7.530	331.855
7.535	334.817
7.540	337.589
7.545	337.838
7.550	335.431
7.555	337.215
7.560	334.684
7.565	334.616
7.570	333.924
7.575	330.869
7.580	334.001
7.585	332.209
7.590	332.239
7.595	334.245
7.600	333.667
7.605	333.785
7.610	330.921
7.615	331.224
7.620	333.276
7.625	333.773
7.630	331.282
7.635	334.232
7.640	332.630
7.645	334.776
7.650	334.713
7.655	337.681
7.660	335.300
7.665	338.035
7.670	338.747
7.675	341.423
7.680	343.663
7.685	340.787
7.690	340.779
7.695	339.713
7.700	338.012
7.705	336.592
7.710	337.815
7.715	334.969
7.720	334.218
7.725	335.515
7.730	336.281
7.735	333.388
7.740	330.540
7.745	332.867
7.750	334.093
7.755	336.129
7.760	337.578
7.765	338.678
7.770	340.523
7.775	341.703
7.780	341.102
7.785	343.536
7.790	345.879
7.795	347.447
7.800	347.718
7.805	348.998
7.810	351.373
7.815	349.401
7.820	348.431
7.825	350.634
7.830	351.970
7.835	352.530
7.840	354.945
7.845	356.394
7.850	356.167
7.855	356.780
7.860	359.409
7.865	360.068
7.870	361.460
7.875	363.971
7.880	366.545
7.885	365.829
7.890	362.950
7.895	360.783
7.900	358.018
7.905	359.511
7.910	360.167
7.915	357.573
7.920	355.669
7.925	353.910
7.930	351.434
7.935	348.754
7.940	346.779
7.945	349.019
7.950	347.166
7.955	346.623
7.960	348.815
7.965	346.044
7.970	348.174
7.975	349.231
7.980	347.346
7.985	346.125
7.990	347.027
7.995	344.122
8.000	345.892
8.005	346.943
8.010	344.204
8.015	346.091
8.020	348.378
8.025	350.635
8.030	352.034
8.035	349.310
8.040	349.335
8.045	349.575
8.050	347.216
8.055	345.224
8.060	346.898
8.065	349.399
8.070	351.030
8.075	349.774
8.080	348.377
8.085	349.264
8.090	349.448
8.095	350.798
8.100	351.166
8.105	348.672
8.110	350.326
8.115	350.311
8.120	352.474
8.125	352.567
8.130	351.895
8.135	350.647
8.140	348.806
8.145	347.857
8.150	350.119
8.155	351.125
8.160	348.445
8.165	347.250
8.170	346.960
8.175	348.646
8.180	349.862
8.185	352.096
8.190	352.352
8.194	351.760
8.199	352.209
8.204	354.052
8.209	357.123
8.214	358.274
8.219	359.495
8.224	358.456
8.229	356.415
8.234	355.462
8.239	353.587
8.244	355.628
8.249	358.645
8.254	358.543
8.259	355.445
8.264	355.531
8.269	352.541
8.274	354.596
8.279	357.238
8.284	357.732
8.289	356.139
8.294	353.885
8.299	356.493
8.304	355.041
8.309	354.968
8.314	356.246
8.319	358.638
8.324	361.293
8.329	361.946
8.334	363.397
8.339	366.275
8.344	365.040
8.349	363.607
8.354	362.452
8.359	362.680
8.364	361.667
8.369	360.062
8.374	358.824
8.379	359.820
8.384	362.641
8.389	359.816
8.394	359.111
8.399	361.300
8.404	361.733
8.409	362.994
8.414	362.222
8.419	364.773
8.424	363.263
8.429	364.862
8.434	364.400
8.439	364.497
8.444	365.534
8.449	364.219
8.454	366.323
8.459	365.794
8.464	364.011
8.469	367.040
8.474	367.500
8.479	367.212
8.484	368.365
8.489	369.767
8.494	372.109
8.499	371.147
8.504	373.677
8.509	372.573
8.514	370.057
8.519	369.627
8.524	367.255
8.529	366.227
8.534	365.397
8.539	363.995
8.544	361.191
8.549	361.025
8.554	359.641
8.559	361.524
8.564	362.940
8.569	360.990
8.574	360.305
8.579	360.220
8.584	358.412
8.589	356.587
8.594	353.564
8.599	355.364
8.604	352.517
8.609	352.367
8.614	353.800
8.619	356.348
8.624	358.724
8.629	356.299
8.634	357.498
8.639	356.764
8.644	355.197
8.649	357.963
8.654	358.878
8.659	359.820
8.664	361.411
8.669	362.850
8.674	360.910
8.679	358.085
8.684	359.010
8.689	360.924
8.694	359.509
8.699	356.888
8.704	356.462
8.709	356.672
8.714	357.977
8.719	355.350
8.724	356.972
8.729	355.753
8.734	353.265
8.739	352.907
8.744	352.037
8.749	351.528
8.754	353.289
8.759	353.087
8.764	350.462
8.769	349.867
8.774	350.178
8.779	349.216
8.784	346.811
8.789	349.350
8.794	348.410
8.799	346.702
8.804	346.562
8.809	345.106
8.814	346.625
8.819	346.629
8.824	344.326
8.829	342.643
8.834	344.480
8.839	345.857
8.844	344.288
8.849	341.285
8.854	338.545
8.859	337.969
8.864	337.882
8.869	335.105
8.874	334.935
8.879	337.011
8.884	337.271
8.889	337.481
8.894	335.153
8.899	333.718
8.904	334.706
8.909	335.645
8.914	335.542
8.919	337.160
8.924	338.239
8.929	336.019
8.934	334.590
8.939	337.034
8.944	334.538
8.949	332.452
8.954	332.103
8.959	335.018
8.964	333.771
8.969	336.823
8.974	338.722
8.979	339.205
8.984	340.576
8.989	337.681
8.994	339.199
8.999	336.472
9.004	338.718
9.009	338.496
9.014	340.863
9.019	338.108
9.024	341.066
9.029	342.497
9.034	341.404
9.039	342.887
9.044	341.722
9.049	344.356
9.054	347.462
9.059	347.168
9.064	347.361
9.069	344.711
9.074	347.446
9.079	349.276
9.084	351.430
9.089	353.292
9.094	351.714
9.099	354.153
9.104	356.096
9.109	354.314
9.114	355.972
9.119	355.951
9.124	357.732
9.129	357.277
9.134	356.885
9.139	357.092
9.144	355.260
9.149	357.269
9.154	358.115
9.159	355.120
9.164	352.029
9.169	351.534
9.174	353.235
9.179	351.733
9.184	351.370
9.189	352.771
9.194	351.834
9.199	353.895
9.204	355.541
9.209	354.642
9.214	351.728
9.219	353.151
9.224	352.556
9.229	354.476
9.234	352.599
9.239	352.462
9.244	355.548
9.249	354.801
9.254	352.477
9.259	353.825
9.264	353.877
9.269	355.954
9.274	353.618
9.279	354.527
9.284	353.424
9.289	352.226
9.294	353.647
9.299	351.196
9.304	354.293
9.309	355.000
9.314	357.558
9.319	359.576
9.324	359.150
9.329	356.223
9.334	355.974
9.339	355.118
9.344	353.091
9.349	354.757
9.354	355.579
9.359	355.556
9.364	357.072
9.369	357.701
9.374	357.460
9.379	357.592
9.384	358.944
9.389	359.510
9.394	362.551
9.399	362.194
9.404	363.489
9.409	360.424
9.414	360.031
9.419	359.753
9.424	361.913
9.429	364.560
9.434	364.123
9.439	366.076
9.444	364.031
9.449	364.753
9.454	365.290
9.459	362.342
9.464	360.804
9.469	358.472
9.474	359.404
9.479	356.780
9.484	356.788
9.489	354.514
9.494	352.620
9.499	354.768
9.504	354.762
9.509	353.302
9.514	353.562
9.519	352.353
9.524	349.470
9.529	347.905
9.534	350.442
9.539	351.398
9.544	351.048
9.549	349.548
9.554	349.076
9.559	348.403
9.564	345.817
9.569	348.956
9.574	348.036
9.579	350.768
9.584	350.604
9.589	351.531
9.594	354.231
9.599	353.688
9.604	352.940
9.609	350.641
9.614	349.119
9.619	350.139
9.624	350.295
9.629	347.615
9.634	346.887
9.639	348.513
9.644	349.596
9.649	348.912
9.654	346.057
9.659	348.438
9.664	350.306
9.669	349.382
9.674	351.767
9.679	350.442
9.684	352.424
9.689	355.410
9.694	358.180
9.699	359.097
9.704	361.577
9.709	359.956
9.714	356.937
9.719	356.500
9.724	355.451
9.729	352.724
9.734	353.066
9.739	350.507
9.744	352.575
9.749	352.635
9.754	351.531
9.759	351.931
9.764	352.155
9.769	352.044
9.774	352.084
9.779	348.988
9.784	350.537
9.789	350.012
9.794	347.798
9.799	347.136
9.804	346.632
9.809	348.057
9.814	345.418
9.819	342.971
9.824	342.943
9.829	341.692
9.834	342.696
9.839	344.354
9.844	342.804
9.849	341.332
9.854	340.641
9.859	338.380
9.864	339.264
9.869	336.331
9.874	338.760
9.879	339.098
9.884	341.167
9.889	342.692
9.894	339.672
9.899	339.964
9.904	337.770
9.909	335.461
9.914	334.179
9.919	334.949
9.924	333.600
9.929	336.463
9.934	339.085
9.939	337.293
9.944	338.087
9.949	339.335
9.954	338.369
9.959	338.172
9.964	340.792
9.969	342.728
9.974	340.475
9.979	337.875
9.984	337.029
9.989	337.414
9.994	338.106
[truncated: 1 more rows]
