# Supplementary material for: Chemometric Analysis of a Ternary Mixture of Caffeine, Quinic Acid, and Nicotinic Acid by Terahertz Spectroscopy
Source: ACS Omega. 2022 Sep 27;7(40):35783–91. doi: 10.1021/acsomega.2c03808 (PMC9558605; doi:10.1021/acsomega.2c03808)
Supplement: Supplementary file 2 — ao2c03808_si_002.zip [file ao2c03808_si_002.zip › data_and_codes/extended_data/id0-48_run001/fdp-6-5.csv]

0.000	-0.000
0.005	0.489
0.010	0.280
0.015	-0.694
0.020	0.418
0.025	0.902
0.030	0.519
0.035	-0.471
0.040	0.050
0.045	1.132
0.050	3.311
0.055	2.063
0.060	1.948
0.065	3.915
0.070	3.943
0.075	5.030
0.080	5.100
0.085	4.239
0.090	2.170
0.095	2.463
0.100	3.862
0.105	5.496
0.110	4.804
0.115	5.002
0.120	5.864
0.125	6.689
0.130	7.784
0.135	8.234
0.140	7.879
0.145	8.177
0.150	8.364
0.155	8.561
0.160	8.570
0.165	8.785
0.170	9.102
0.175	9.449
0.180	9.464
0.185	9.620
0.190	10.024
0.195	10.142
0.200	10.398
0.205	10.668
0.210	10.871
0.215	11.182
0.220	11.461
0.225	11.952
0.230	12.111
0.235	12.143
0.240	12.294
0.245	12.670
0.250	12.752
0.255	13.010
0.260	13.259
0.265	13.536
0.270	13.870
0.275	13.859
0.280	14.090
0.285	14.392
0.290	14.621
0.295	14.812
0.300	15.223
0.305	15.299
0.310	15.388
0.315	15.610
0.320	15.880
0.325	16.168
0.330	16.306
0.335	16.481
0.340	16.732
0.345	17.046
0.350	17.173
0.355	17.451
0.360	17.691
0.365	17.915
0.370	18.082
0.375	18.290
0.380	18.481
0.385	18.730
0.390	18.966
0.395	19.188
0.400	19.423
0.405	19.575
0.410	19.742
0.415	19.943
0.420	20.222
0.425	20.385
0.430	20.608
0.435	20.881
0.440	21.073
0.445	21.180
0.450	21.420
0.455	21.697
0.460	21.891
0.465	22.113
0.470	22.281
0.475	22.542
0.480	22.782
0.485	22.965
0.490	23.155
0.495	23.425
0.500	23.628
0.505	23.789
0.510	24.011
0.515	24.288
0.520	24.524
0.525	24.684
0.530	24.921
0.535	25.177
0.540	25.475
0.545	25.763
0.550	26.193
0.555	25.434
0.560	25.598
0.565	25.939
0.570	26.271
0.575	26.543
0.580	26.771
0.585	26.983
0.590	27.249
0.595	27.495
0.600	27.720
0.605	27.936
0.610	28.139
0.615	28.376
0.620	28.535
0.625	28.736
0.630	28.973
0.635	29.211
0.640	29.371
0.645	29.586
0.650	29.830
0.655	30.013
0.660	30.234
0.665	30.440
0.670	30.657
0.675	30.866
0.680	31.075
0.685	31.274
0.690	31.523
0.695	31.706
0.700	31.921
0.705	32.176
0.710	32.372
0.715	32.579
0.720	32.814
0.725	33.035
0.730	33.260
0.735	33.485
0.740	33.753
0.745	34.140
0.750	33.710
0.755	33.799
0.760	34.141
0.765	34.390
0.770	34.613
0.775	34.855
0.780	35.089
0.785	35.315
0.790	35.512
0.795	35.719
0.800	35.982
0.805	36.170
0.810	36.360
0.815	36.596
0.820	36.809
0.825	36.993
0.830	37.199
0.835	37.393
0.840	37.616
0.845	37.823
0.850	37.979
0.855	38.196
0.860	38.432
0.865	38.606
0.870	38.814
0.875	39.036
0.880	39.249
0.885	39.445
0.890	39.660
0.895	39.890
0.900	40.117
0.905	40.301
0.910	40.540
0.915	40.758
0.920	40.951
0.925	41.154
0.930	41.395
0.935	41.622
0.940	41.810
0.945	42.011
0.950	42.232
0.955	42.473
0.960	42.658
0.965	42.904
0.970	43.137
0.975	43.370
0.980	43.676
0.985	43.664
0.990	43.628
0.995	43.918
1.000	44.162
1.005	44.420
1.010	44.705
1.015	44.899
1.020	45.127
1.025	45.414
1.030	45.630
1.035	45.834
1.040	46.091
1.045	46.332
1.050	46.561
1.055	46.814
1.060	47.068
1.065	47.361
1.070	47.640
1.075	47.958
1.080	48.378
1.085	48.929
1.090	49.787
1.095	49.962
1.100	46.973
1.105	47.998
1.110	48.440
1.115	48.022
1.120	48.545
1.125	49.011
1.130	49.420
1.135	49.826
1.140	50.250
1.145	50.787
1.150	51.206
1.155	51.821
1.160	51.524
1.165	48.599
1.170	49.599
1.175	50.248
1.180	50.732
1.185	51.103
1.190	51.486
1.195	51.900
1.200	52.364
1.205	52.509
1.210	51.812
1.215	52.294
1.220	52.805
1.225	53.211
1.230	52.485
1.235	52.906
1.240	53.244
1.245	53.547
1.250	53.908
1.255	54.103
1.260	54.361
1.265	54.660
1.270	54.880
1.275	55.072
1.280	55.311
1.285	55.535
1.290	55.768
1.295	55.965
1.300	56.146
1.305	56.436
1.310	56.658
1.315	56.883
1.320	57.042
1.325	57.245
1.330	57.450
1.335	57.678
1.340	57.942
1.345	58.195
1.350	58.408
1.355	58.613
1.360	58.920
1.365	59.145
1.370	59.365
1.375	59.639
1.380	59.930
1.385	60.164
1.390	60.487
1.395	60.860
1.400	61.372
1.405	62.137
1.410	63.321
1.415	65.945
1.420	66.621
1.425	67.082
1.430	67.463
1.435	67.796
1.440	68.031
1.445	68.297
1.450	68.564
1.455	68.821
1.460	69.074
1.465	69.298
1.470	69.564
1.475	69.806
1.480	70.011
1.485	70.254
1.490	70.504
1.495	70.714
1.500	70.927
1.505	71.174
1.510	71.390
1.515	71.611
1.520	71.835
1.525	72.065
1.530	72.326
1.535	72.537
1.540	72.754
1.545	73.003
1.550	73.230
1.555	73.462
1.560	73.741
1.565	74.012
1.570	74.264
1.575	74.548
1.580	74.851
1.585	75.184
1.590	75.544
1.595	76.085
1.600	76.453
1.605	75.194
1.610	75.716
1.615	76.204
1.620	76.642
1.625	77.015
1.630	77.437
1.635	77.887
1.640	78.423
1.645	79.057
1.650	79.998
1.655	81.167
1.660	81.644
1.665	81.991
1.670	82.466
1.675	80.310
1.680	82.056
1.685	83.159
1.690	84.055
1.695	84.852
1.700	85.708
1.705	86.917
1.710	88.436
1.715	89.868
1.720	92.768
1.725	95.626
1.730	96.712
1.735	97.433
1.740	98.011
1.745	98.508
1.750	98.953
1.755	99.436
1.760	99.783
1.765	99.501
1.770	99.894
1.775	100.291
1.780	100.689
1.785	101.132
1.790	101.767
1.795	101.793
1.800	100.555
1.805	101.115
1.810	101.586
1.815	101.953
1.820	102.290
1.825	102.613
1.830	102.911
1.835	103.203
1.840	103.526
1.845	103.862
1.850	104.225
1.855	104.682
1.860	105.465
1.865	105.706
1.870	108.749
1.875	109.873
1.880	110.555
1.885	111.014
1.890	111.429
1.895	111.811
1.900	112.194
1.905	112.606
1.910	113.160
1.915	113.783
1.920	111.486
1.925	111.991
1.930	112.602
1.935	113.069
1.940	113.439
1.945	113.744
1.950	114.054
1.955	114.321
1.960	114.584
1.965	114.842
1.970	115.091
1.975	115.350
1.980	115.598
1.985	115.844
1.990	116.101
1.995	116.352
2.000	116.602
2.005	116.874
2.010	117.190
2.015	117.406
2.020	117.580
2.025	117.919
2.030	118.304
2.035	118.904
2.040	119.009
2.045	117.839
2.050	118.368
2.055	118.806
2.060	119.190
2.065	119.579
2.070	120.141
2.075	119.577
2.080	119.565
2.085	119.997
2.090	120.356
2.095	120.677
2.100	120.966
2.105	121.271
2.110	121.556
2.115	121.860
2.120	122.187
2.125	122.490
2.130	122.820
2.135	123.184
2.140	123.586
2.145	124.028
2.150	124.593
2.155	125.558
2.160	126.651
2.165	126.843
2.170	128.261
2.175	129.445
2.180	130.391
2.185	131.325
2.190	132.648
2.195	133.373
2.200	135.280
2.205	136.619
2.210	137.728
2.215	138.938
2.220	137.680
2.225	135.877
2.230	136.998
2.235	137.778
2.240	138.523
2.245	139.071
2.250	139.698
2.255	140.739
2.260	142.256
2.265	145.135
2.270	143.536
2.275	144.566
2.280	145.259
2.285	145.799
2.290	146.246
2.295	146.593
2.300	146.914
2.305	147.284
2.310	147.605
2.315	147.930
2.320	147.995
2.325	148.313
2.330	148.716
2.335	149.095
2.340	149.563
2.345	148.792
2.350	148.704
2.355	149.349
2.360	149.965
2.365	150.431
2.370	149.459
2.375	150.171
2.380	150.866
2.385	151.562
2.390	150.244
2.395	150.727
2.400	149.214
2.405	149.847
2.410	150.266
2.415	150.761
2.420	150.996
2.425	151.562
2.430	151.685
2.435	151.887
2.440	152.275
2.445	152.774
2.450	153.041
2.455	153.705
2.460	153.812
2.465	153.596
2.470	155.158
2.475	157.685
2.480	158.459
2.485	159.139
2.490	159.399
2.495	159.732
2.500	160.042
2.505	160.388
2.510	160.700
2.515	160.890
2.520	161.170
2.525	161.397
2.530	161.714
2.535	162.029
2.540	162.303
2.545	162.600
2.550	162.873
2.555	163.102
2.560	163.531
2.565	163.945
2.570	164.102
2.575	164.364
2.580	164.703
2.585	165.100
2.590	165.480
2.595	165.876
2.600	166.355
2.605	166.923
2.610	167.472
2.615	168.258
2.620	169.423
2.625	171.272
2.630	172.820
2.635	173.255
2.640	173.556
2.645	173.813
2.650	176.953
2.655	174.028
2.660	175.614
2.665	175.754
2.670	176.766
2.675	177.918
2.680	179.145
2.685	180.408
2.690	178.044
2.695	179.182
2.700	179.911
2.705	180.509
2.710	181.029
2.715	181.554
2.720	181.999
2.725	182.477
2.730	182.941
2.735	183.405
2.740	183.921
2.745	184.433
2.750	185.014
2.755	185.953
2.760	187.257
2.765	184.508
2.770	185.187
2.775	185.930
2.780	186.362
2.785	184.776
2.790	186.342
2.795	187.544
2.800	188.633
2.805	189.456
2.810	190.131
2.815	190.692
2.820	191.188
2.825	191.733
2.830	192.190
2.835	192.623
2.840	193.026
2.845	193.414
2.850	193.827
2.855	194.321
2.860	194.658
2.865	195.123
2.870	195.849
2.875	196.804
2.880	197.144
2.885	196.264
2.890	199.120
2.895	200.741
2.900	201.575
2.905	202.136
2.910	202.718
2.915	203.294
2.920	203.762
2.925	204.081
2.930	204.630
2.935	205.170
2.940	205.596
2.945	206.334
2.950	206.961
2.955	207.939
2.960	209.286
2.965	211.333
2.970	211.527
2.975	212.440
2.980	214.519
2.985	217.492
2.990	219.280
2.995	220.508
3.000	221.825
3.005	220.128
3.010	222.307
3.015	224.901
3.020	227.031
3.025	224.643
3.030	226.734
3.035	228.450
3.040	229.994
3.045	230.341
3.050	228.433
3.055	229.736
3.060	230.382
3.065	231.368
3.070	231.902
3.075	232.514
3.080	233.338
3.085	233.884
3.090	234.406
3.095	234.645
3.100	235.020
3.105	235.975
3.110	236.412
3.115	236.871
3.120	238.093
3.125	238.918
3.130	239.211
3.135	238.868
3.140	236.305
3.145	233.331
3.150	234.626
3.155	237.524
3.160	239.543
3.165	240.698
3.170	240.278
3.175	240.431
3.180	241.930
3.185	240.047
3.190	242.689
3.195	243.523
3.200	243.900
3.205	244.278
3.210	246.296
3.215	246.038
3.220	244.570
3.225	241.457
3.230	241.720
3.235	242.548
3.240	244.368
3.245	247.242
3.250	245.103
3.255	246.964
3.260	248.243
3.265	248.002
3.270	248.312
3.275	247.745
3.280	250.089
3.285	249.726
3.290	250.996
3.295	250.738
3.300	250.260
3.305	250.938
3.310	251.697
3.315	252.056
3.320	253.377
3.325	253.954
3.330	252.915
3.335	254.627
3.340	253.794
3.345	253.158
3.350	255.703
3.355	253.699
3.360	251.937
3.365	250.090
3.370	252.250
3.375	251.500
3.380	249.625
3.385	249.353
3.390	249.638
3.395	247.978
3.400	247.857
3.405	249.655
3.410	249.976
3.415	249.546
3.420	252.023
3.425	252.337
3.430	251.377
3.435	253.569
3.440	250.958
3.445	250.631
3.450	252.395
3.455	250.955
3.460	252.497
3.465	253.436
3.470	253.829
3.475	254.120
3.480	252.425
3.485	254.333
3.490	253.734
3.495	253.120
3.500	250.151
3.505	249.685
3.510	249.682
3.515	248.774
3.520	249.304
3.525	247.916
3.530	246.965
3.535	244.247
3.540	242.741
3.545	242.629
3.550	243.462
3.555	243.603
3.560	241.744
3.565	242.224
3.570	243.745
3.575	242.225
3.580	244.001
3.585	242.767
3.590	243.166
3.595	246.155
3.600	246.112
3.605	244.416
3.610	241.654
3.615	242.239
3.620	243.309
3.625	240.327
3.630	239.921
3.635	238.291
3.640	236.383
3.645	234.342
3.650	235.970
3.655	237.111
3.660	235.221
3.665	234.057
3.670	235.343
3.675	233.421
3.680	236.304
3.685	238.021
3.690	235.887
3.695	236.523
3.700	239.314
3.705	236.972
3.710	238.113
3.715	238.233
3.720	238.817
3.725	239.334
3.730	239.382
3.735	239.433
3.740	240.170
3.745	240.623
3.750	239.991
3.755	242.273
3.760	244.619
3.765	243.766
3.770	243.132
3.775	244.245
3.780	244.264
3.785	246.151
3.790	245.652
3.795	246.373
3.800	243.578
3.805	241.290
3.810	239.137
3.815	242.052
3.820	239.535
3.825	238.575
3.830	238.139
3.835	241.177
3.840	241.768
3.845	243.175
3.850	243.111
3.855	244.347
3.860	243.133
3.865	244.408
3.870	244.663
3.875	246.925
3.880	246.064
3.885	246.828
3.890	246.191
3.895	246.818
3.900	247.113
3.905	247.254
3.910	248.977
3.915	249.219
3.920	248.017
3.925	244.968
3.930	245.615
3.935	244.447
3.940	245.292
3.945	244.682
3.950	243.390
3.955	244.503
3.960	243.975
3.965	246.225
3.970	245.647
3.975	244.427
3.980	244.977
3.985	247.998
3.990	247.957
3.995	247.630
4.000	246.156
4.005	247.614
4.010	248.957
4.015	251.000
4.020	251.059
4.025	248.203
4.030	247.033
4.035	245.685
4.040	245.911
4.045	247.418
4.050	245.960
4.055	246.559
4.060	247.994
4.065	250.259
4.070	248.712
4.075	248.968
4.080	247.597
4.085	249.043
4.090	249.080
4.095	247.456
4.100	249.857
4.105	249.318
4.110	249.748
4.115	248.288
4.120	248.926
4.125	250.978
4.130	252.980
4.135	253.391
4.140	255.502
4.145	257.031
4.150	257.688
4.155	259.000
4.160	257.481
4.165	259.973
4.170	257.941
4.175	255.854
4.180	254.272
4.185	252.727
4.190	250.930
4.195	247.793
4.200	248.121
4.205	246.362
4.210	247.189
4.215	249.345
4.220	250.712
4.225	250.938
4.230	250.925
4.235	249.142
4.240	249.592
4.245	248.554
4.250	248.521
4.255	250.101
4.260	252.781
4.265	254.905
4.270	253.790
4.275	256.371
4.280	255.664
4.285	257.939
4.290	256.248
4.295	255.327
4.300	252.556
4.305	250.906
4.310	249.551
4.315	246.860
4.320	247.497
4.325	248.698
4.330	247.352
4.335	246.910
4.340	246.492
4.345	248.256
4.350	247.059
4.355	249.824
4.360	248.201
4.365	249.879
4.370	252.663
4.375	249.712
4.380	247.295
4.385	249.688
4.390	250.501
4.395	251.767
4.400	252.815
4.405	251.777
4.410	250.386
4.415	253.381
4.420	254.143
4.425	254.130
4.430	254.750
4.435	252.548
4.440	255.184
4.445	255.301
4.450	257.994
4.455	257.637
4.460	257.210
4.465	254.856
4.470	252.397
4.475	249.893
4.480	248.968
4.485	248.370
4.490	248.441
4.495	251.321
4.500	254.156
4.505	251.784
4.510	254.695
4.515	255.824
4.520	252.692
4.525	251.176
4.530	254.221
4.535	251.586
4.540	251.162
4.545	248.935
4.550	251.720
4.555	250.249
4.560	251.729
4.565	250.425
4.570	248.818
4.575	251.905
4.580	250.839
4.585	252.958
4.590	250.687
4.595	249.756
4.600	251.469
4.605	249.467
4.610	250.774
4.615	248.445
4.620	250.449
4.625	249.514
4.630	249.232
4.635	249.628
4.640	248.061
4.645	246.145
4.650	247.833
4.655	246.323
4.660	246.013
4.665	244.409
4.670	241.971
4.675	242.352
4.680	241.765
4.685	240.232
4.690	242.096
4.695	243.331
4.700	241.251
4.705	240.983
4.710	238.887
4.715	235.826
4.720	234.970
4.725	233.191
4.730	231.495
4.735	233.841
4.740	236.519
4.745	236.501
4.750	239.142
4.755	239.446
4.760	241.008
4.765	243.020
4.770	244.412
4.775	243.421
4.780	240.325
4.785	240.501
4.790	237.907
4.795	237.196
4.800	237.332
4.805	237.751
4.810	234.612
4.815	231.793
4.820	232.633
4.825	230.151
4.830	227.054
4.835	227.421
4.840	229.156
4.845	231.064
4.850	228.227
4.855	230.242
4.860	228.022
4.865	228.353
4.870	227.185
4.875	229.031
4.880	226.491
4.885	227.301
4.890	226.665
4.895	226.816
4.900	226.220
4.905	229.053
4.910	226.687
4.915	227.539
4.920	225.323
4.925	226.597
4.930	224.274
4.935	225.149
4.940	225.483
4.945	223.554
4.950	223.035
4.955	222.288
4.960	224.452
4.965	223.168
4.970	220.279
4.975	219.906
4.980	218.076
4.985	218.787
4.990	218.774
4.995	218.988
5.000	217.122
5.005	216.266
5.010	213.571
5.015	214.449
5.020	212.760
5.025	210.907
5.030	208.364
5.035	210.990
5.040	213.891
5.045	213.358
5.050	213.554
5.055	211.562
5.060	211.852
5.065	211.181
5.070	212.033
5.075	209.179
5.080	207.642
5.085	205.375
5.090	207.446
5.095	209.400
5.100	211.034
5.105	210.250
5.110	212.372
5.115	214.831
5.120	215.490
5.125	213.243
5.130	216.321
5.135	216.647
5.140	217.199
5.145	214.768
5.150	212.596
5.155	209.695
5.160	210.592
5.165	207.894
5.170	208.779
5.175	209.914
5.180	208.326
5.185	207.103
5.190	204.310
5.195	204.268
5.200	205.952
5.205	208.272
5.210	211.207
5.215	211.564
5.220	213.392
5.225	215.186
5.230	214.623
5.235	213.505
5.240	212.292
5.245	212.003
5.250	209.226
5.255	209.861
5.260	210.258
5.265	210.226
5.270	211.933
5.275	212.313
5.280	210.394
5.285	213.109
5.290	215.856
5.295	218.581
5.300	220.625
5.305	223.238
5.310	222.263
5.315	224.301
5.320	226.461
5.325	224.418
5.330	227.047
5.335	224.482
5.340	226.263
5.345	226.145
5.350	228.999
5.355	229.029
5.360	229.667
5.365	231.822
5.370	233.691
5.375	236.384
5.380	234.394
5.385	231.664
5.390	233.045
5.395	234.831
5.400	233.139
5.405	234.428
5.410	234.397
5.415	233.417
5.420	231.716
5.425	233.525
5.430	232.058
5.435	231.212
5.440	228.975
5.445	232.022
5.450	231.587
5.455	230.617
5.460	228.211
5.465	228.056
5.470	229.300
5.475	227.059
5.480	229.296
5.485	230.006
5.490	231.740
5.495	232.885
5.500	231.115
5.505	230.988
5.510	232.407
5.515	231.020
5.520	229.628
5.525	230.208
5.530	228.159
5.535	226.122
5.540	228.957
5.545	227.816
5.550	228.915
5.555	231.959
5.560	230.264
5.565	228.830
5.570	227.421
5.575	224.927
5.580	223.533
5.585	221.670
5.590	223.231
5.595	224.758
5.600	226.740
5.605	225.908
5.610	225.587
5.615	224.620
5.620	226.662
5.625	229.495
5.630	231.235
5.635	229.441
5.640	230.342
5.645	231.887
5.650	229.755
5.655	231.169
5.660	230.246
5.665	233.151
5.670	234.745
5.675	232.207
5.680	233.301
5.685	233.685
5.690	232.597
5.695	233.816
5.700	231.290
5.705	229.521
5.710	227.655
5.715	228.772
5.720	230.673
5.725	233.590
5.730	231.626
5.735	232.885
5.740	230.716
5.745	231.081
5.750	232.342
5.755	231.795
5.760	233.526
5.765	231.584
5.770	233.658
5.775	232.709
5.780	230.371
5.785	231.530
5.790	232.277
5.795	233.989
5.800	236.696
5.805	233.978
5.810	236.425
5.815	236.935
5.820	235.727
5.825	234.601
5.830	231.630
5.835	231.389
5.840	230.825
5.845	230.328
5.850	230.705
5.855	233.409
5.860	234.695
5.865	232.746
5.870	235.049
5.875	234.779
5.880	234.046
5.885	236.600
5.890	235.164
5.895	235.850
5.900	235.562
5.905	236.407
5.910	237.649
5.915	238.639
5.920	238.803
5.925	240.827
5.930	240.730
5.935	239.048
5.940	236.152
5.945	235.154
5.950	237.452
5.955	239.451
5.960	236.681
5.965	235.483
5.970	233.594
5.975	231.055
5.980	230.687
5.985	233.270
5.990	233.819
5.995	235.625
6.000	233.672
6.005	230.992
6.010	233.001
6.015	230.362
6.020	228.567
6.025	229.929
6.030	227.985
6.035	226.143
6.040	226.294
6.045	227.100
6.050	228.335
6.055	228.124
6.060	230.710
6.065	231.459
6.070	230.063
6.075	232.587
6.080	234.958
6.085	233.435
6.090	231.965
6.095	233.272
6.100	235.410
6.105	236.313
6.110	234.721
6.115	231.916
6.120	234.884
6.125	233.358
6.130	232.464
6.135	232.600
6.140	232.383
6.145	233.579
6.150	233.065
6.155	234.934
6.160	235.417
6.165	238.477
6.170	238.615
6.175	241.586
6.180	242.522
6.185	241.932
6.190	240.571
6.195	240.955
6.200	239.224
6.205	237.092
6.210	239.206
6.215	240.295
6.220	238.402
6.225	235.959
6.230	235.779
6.235	238.257
6.240	235.196
6.245	233.139
6.250	234.921
6.255	235.808
6.260	238.382
6.265	238.703
6.270	238.370
6.275	237.909
6.280	238.924
6.285	238.710
6.290	239.401
6.295	236.827
6.300	239.098
6.305	242.041
6.310	239.171
6.315	238.854
6.320	236.656
6.325	237.413
6.330	238.751
6.335	236.274
6.340	236.232
6.345	238.228
6.350	236.919
6.355	239.255
6.360	241.453
6.365	242.420
6.370	242.122
6.375	243.967
6.380	245.764
6.385	242.828
6.390	244.548
6.395	244.665
6.400	241.891
6.405	241.997
6.410	239.754
6.415	242.132
6.420	242.264
6.425	242.435
6.430	241.811
6.435	240.129
6.440	240.143
6.445	241.714
6.450	240.110
6.455	242.802
6.460	242.251
6.465	239.686
6.470	241.540
6.475	241.335
6.480	242.652
6.485	243.531
6.490	244.003
6.495	240.989
6.500	240.567
6.505	240.946
6.510	243.402
6.515	241.943
6.520	240.982
6.525	243.817
6.530	244.394
6.535	244.586
6.540	242.859
6.545	244.443
6.550	245.041
6.555	242.239
6.560	241.274
6.565	240.792
6.570	239.106
6.575	238.866
6.580	236.096
6.585	235.198
6.590	235.212
6.595	237.663
6.600	237.570
6.605	239.649
6.610	238.850
6.615	235.850
6.620	234.485
6.625	232.262
6.630	230.622
6.635	229.875
6.640	232.938
6.645	234.667
6.650	233.536
6.655	233.483
6.660	235.155
6.665	236.464
6.670	233.648
6.675	232.931
6.680	234.698
6.685	234.719
6.690	233.739
6.695	233.053
6.700	235.939
6.705	236.101
6.710	234.604
6.715	231.847
6.720	230.743
6.725	233.834
6.730	235.724
6.735	233.593
6.740	236.385
6.745	236.713
6.750	239.411
6.755	240.294
6.760	239.695
6.765	237.288
6.770	236.491
6.775	235.264
6.780	237.614
6.785	238.128
6.790	237.961
6.795	237.268
6.800	237.117
6.805	239.612
6.810	242.750
6.815	244.198
6.820	246.344
6.825	247.673
6.830	249.539
6.835	248.351
6.840	247.568
6.845	248.452
6.850	250.732
6.855	249.288
6.860	249.994
6.865	247.056
6.870	243.988
6.875	241.243
6.880	239.181
6.885	236.765
6.890	237.988
6.895	239.217
6.900	238.740
6.905	239.381
6.910	239.825
6.915	242.087
6.920	242.415
6.925	242.585
6.930	241.709
6.935	242.146
6.940	244.673
6.945	247.666
6.950	245.668
6.955	243.229
6.960	242.489
6.965	241.137
6.970	243.164
6.975	246.222
6.980	247.728
6.985	250.312
6.990	247.909
6.995	247.776
7.000	249.309
7.005	246.798
7.010	246.921
7.015	246.526
7.020	248.924
7.025	246.529
7.030	244.631
7.035	243.992
7.040	244.375
7.045	243.162
7.050	240.990
7.055	240.741
7.060	237.999
7.065	238.288
7.070	239.442
7.075	239.134
7.080	237.841
7.085	236.792
7.090	235.277
7.095	232.979
7.100	231.210
7.105	233.896
7.110	236.882
7.115	239.439
7.120	241.614
7.125	241.416
7.130	240.527
7.135	239.537
7.140	240.348
7.145	238.754
7.150	236.783
7.155	239.598
7.160	237.486
7.165	236.780
7.170	237.143
7.175	236.610
7.180	238.680
7.185	237.566
7.190	235.893
7.195	238.910
7.200	236.268
7.205	238.054
7.210	238.308
7.215	237.931
7.220	235.776
7.225	238.529
7.230	241.296
7.235	243.411
7.240	241.265
7.245	240.004
7.250	237.604
7.255	235.026
7.260	232.321
7.265	229.964
7.270	227.038
7.275	224.045
7.280	225.506
7.285	227.502
7.290	226.759
7.295	225.132
7.300	223.858
7.305	223.099
7.310	225.462
7.315	225.649
7.320	228.054
7.325	225.801
7.330	224.760
7.335	223.451
7.340	223.807
7.345	221.808
7.350	224.247
7.355	226.686
7.360	228.630
7.365	228.109
7.370	227.372
7.375	229.485
7.380	227.045
7.385	224.111
7.390	222.054
7.395	223.929
7.400	224.928
7.405	223.373
7.410	225.275
7.415	222.211
7.420	219.830
7.425	218.673
7.430	218.886
7.435	216.948
7.440	214.833
7.445	213.116
7.450	212.523
7.455	210.863
7.460	208.942
7.465	208.665
7.470	211.211
7.475	210.536
7.480	209.533
7.485	208.739
7.490	206.929
7.495	206.399
7.500	208.667
7.505	209.456
7.510	211.915
7.515	209.796
7.520	208.177
7.525	206.129
7.530	207.053
7.535	208.914
7.540	207.141
7.545	208.561
7.550	209.442
7.555	209.981
7.560	209.311
7.565	209.500
7.570	207.575
7.575	209.970
7.580	208.221
7.585	209.695
7.590	208.795
7.595	209.230
7.600	210.599
7.605	211.972
7.610	212.046
7.615	214.678
7.620	215.038
7.625	215.463
7.630	215.942
7.635	214.118
7.640	214.636
7.645	215.571
7.650	217.991
7.655	217.998
7.660	217.700
7.665	216.356
7.670	217.877
7.675	218.860
7.680	219.354
7.685	217.084
7.690	218.825
7.695	219.898
7.700	219.996
7.705	222.781
7.710	222.908
7.715	225.890
7.720	224.527
7.725	225.315
7.730	224.839
7.735	221.944
7.740	224.327
7.745	223.273
7.750	222.800
7.755	222.438
7.760	224.279
7.765	223.337
7.770	222.669
7.775	221.283
7.780	224.127
7.785	221.286
7.790	224.408
7.795	223.256
7.800	221.825
7.805	219.385
7.810	221.204
7.815	218.506
7.820	217.262
7.825	216.791
7.830	215.340
7.835	214.609
7.840	213.052
7.845	212.742
7.850	213.169
7.855	210.709
7.860	212.048
7.865	208.914
7.870	206.474
7.875	203.941
7.880	201.220
7.885	199.944
7.890	197.573
7.895	200.368
7.900	201.813
7.905	203.813
7.910	206.416
7.915	205.254
7.920	203.368
7.925	202.275
7.930	199.585
7.935	198.851
7.940	200.967
7.945	201.563
7.950	200.314
7.955	199.273
7.960	197.344
7.965	199.790
7.970	201.902
7.975	201.060
7.980	204.159
7.985	204.451
7.990	206.394
7.995	203.851
8.000	203.477
8.005	202.903
8.010	202.792
8.015	202.904
8.020	202.455
8.025	204.046
8.030	205.469
8.035	206.108
8.040	206.664
8.045	207.701
8.050	207.297
8.055	210.163
8.060	212.072
8.065	214.218
8.070	216.185
8.075	215.545
8.080	217.193
8.085	219.923
8.090	217.194
8.095	218.996
8.100	221.976
8.105	221.403
8.110	219.797
8.115	222.833
8.120	225.148
8.125	224.849
8.130	227.230
8.135	228.640
8.140	227.941
8.145	230.065
8.150	228.554
8.155	226.566
8.160	224.999
8.165	224.719
8.170	223.295
8.175	223.974
8.180	224.151
8.185	227.130
8.190	225.102
8.194	227.326
8.199	227.758
8.204	227.665
8.209	224.644
8.214	225.230
8.219	227.563
8.224	229.197
8.229	232.017
8.234	230.133
8.239	228.272
8.244	230.596
8.249	232.640
8.254	233.573
8.259	231.138
8.264	232.959
8.269	234.738
8.274	237.409
8.279	237.915
8.284	238.990
8.289	237.329
8.294	236.629
8.299	238.239
8.304	236.075
8.309	236.915
8.314	238.777
8.319	236.934
8.324	238.473
8.329	239.790
8.334	239.763
8.339	237.724
8.344	238.261
8.349	236.229
8.354	233.259
8.359	233.679
8.364	232.023
8.369	234.002
8.374	234.745
8.379	232.830
8.384	231.587
8.389	230.981
8.394	229.649
8.399	231.018
8.404	230.371
8.409	228.051
8.414	225.876
8.419	223.077
8.424	222.006
8.429	222.672
8.434	223.406
8.439	221.286
8.444	222.553
8.449	219.632
8.454	220.949
8.459	223.117
8.464	220.053
8.469	217.920
8.474	217.795
8.479	218.408
8.484	216.900
8.489	216.057
8.494	213.493
8.499	210.993
8.504	213.215
8.509	215.271
8.514	213.338
8.519	215.622
8.524	214.428
8.529	213.174
8.534	211.784
8.539	210.201
8.544	211.950
8.549	209.048
8.554	208.631
8.559	210.315
8.564	212.902
8.569	211.404
8.574	213.502
8.579	215.475
8.584	212.458
8.589	214.700
8.594	215.891
8.599	215.698
8.604	213.433
8.609	213.447
8.614	216.023
8.619	217.520
8.624	217.232
8.629	215.545
8.634	217.299
8.639	219.556
8.644	221.150
8.649	224.004
8.654	222.131
8.659	219.001
8.664	220.089
8.669	221.548
8.674	220.136
8.679	221.479
8.684	222.025
8.689	221.857
8.694	222.024
8.699	224.387
8.704	221.899
8.709	225.024
8.714	223.288
8.719	226.074
8.724	229.178
8.729	232.206
8.734	234.083
8.739	235.255
8.744	232.784
8.749	229.926
8.754	227.044
8.759	229.203
8.764	228.172
8.769	227.820
8.774	226.414
8.779	226.135
8.784	229.263
8.789	228.339
8.794	226.769
8.799	229.130
8.804	229.992
8.809	228.937
8.814	227.350
8.819	226.170
8.824	223.941
8.829	222.895
8.834	223.292
8.839	225.020
8.844	224.472
8.849	226.371
8.854	224.076
8.859	221.825
8.864	219.042
8.869	220.675
8.874	221.425
8.879	223.198
8.884	222.349
8.889	220.951
8.894	222.773
8.899	224.645
8.904	223.521
8.909	222.056
8.914	224.972
8.919	224.256
8.924	225.434
8.929	228.183
8.934	226.962
8.939	230.016
8.944	227.505
8.949	226.766
8.954	225.667
8.959	225.869
8.964	224.965
8.969	226.456
8.974	225.779
8.979	227.064
8.984	226.192
8.989	223.671
8.994	223.548
8.999	223.550
9.004	223.260
9.009	222.218
9.014	222.245
9.019	223.372
9.024	220.893
9.029	223.402
9.034	224.008
9.039	224.205
9.044	224.726
9.049	222.919
9.054	222.683
9.059	221.547
9.064	219.089
9.069	216.668
9.074	217.374
9.079	215.096
9.084	216.699
9.089	215.142
9.094	217.582
9.099	219.310
9.104	216.563
9.109	217.454
9.114	218.952
9.119	221.127
9.124	222.333
9.129	222.908
9.134	225.026
9.139	223.066
9.144	220.443
9.149	219.820
9.154	219.396
9.159	219.939
9.164	217.488
9.169	220.427
9.174	218.770
9.179	216.628
9.184	216.094
9.189	218.450
9.194	220.545
9.199	223.618
9.204	225.059
9.209	224.200
9.214	222.410
9.219	220.778
9.224	220.628
9.229	220.953
9.234	221.123
9.239	219.524
9.244	222.184
9.249	220.281
9.254	217.561
9.259	215.117
9.264	217.780
9.269	216.492
9.274	218.388
9.279	219.023
9.284	220.749
9.289	219.084
9.294	221.678
9.299	224.742
9.304	225.013
9.309	222.764
9.314	220.675
9.319	220.063
9.324	219.159
9.329	218.526
9.334	219.588
9.339	217.645
9.344	219.363
9.349	216.341
9.354	219.318
9.359	218.874
9.364	218.044
9.369	216.104
9.374	216.662
9.379	214.171
9.384	216.099
9.389	215.729
9.394	217.231
9.399	219.432
9.404	220.978
9.409	222.206
9.414	219.844
9.419	219.463
9.424	219.595
9.429	221.691
9.434	221.866
9.439	224.258
9.444	225.887
9.449	228.110
9.454	227.862
9.459	228.340
9.464	229.834
9.469	229.670
9.474	227.131
9.479	225.184
9.484	222.903
9.489	223.840
9.494	222.651
9.499	224.216
9.504	224.542
9.509	221.405
9.514	223.333
9.519	223.020
9.524	219.891
9.529	221.420
9.534	223.046
9.539	220.067
9.544	221.542
9.549	222.093
9.554	224.346
9.559	221.636
9.564	221.433
9.569	222.637
9.574	221.348
9.579	223.924
9.584	222.471
9.589	223.876
9.594	226.394
9.599	228.287
9.604	226.191
9.609	227.757
9.614	225.507
9.619	225.652
9.624	227.810
9.629	229.073
9.634	230.708
9.639	232.257
9.644	230.787
9.649	227.860
9.654	230.049
9.659	229.464
9.664	226.872
9.669	227.401
9.674	225.391
9.679	227.845
9.684	228.712
9.689	228.357
9.694	228.631
9.699	227.043
9.704	225.912
9.709	227.683
9.714	224.756
9.719	225.919
9.724	226.775
9.729	226.360
9.734	226.416
9.739	228.331
9.744	231.001
9.749	230.926
9.754	232.017
9.759	231.079
9.764	232.177
9.769	230.424
9.774	231.151
9.779	233.555
9.784	235.728
9.789	238.036
9.794	236.242
9.799	236.608
9.804	237.736
9.809	237.992
9.814	239.859
9.819	238.008
9.824	237.135
9.829	237.039
9.834	237.343
9.839	236.064
9.844	238.771
9.849	240.509
9.854	241.786
9.859	241.914
9.864	241.590
9.869	238.666
9.874	240.321
9.879	241.998
9.884	238.958
9.889	239.745
9.894	242.669
9.899	241.121
9.904	243.079
9.909	242.293
9.914	240.008
9.919	241.027
9.924	241.150
9.929	238.268
9.934	239.584
9.939	240.429
9.944	241.679
9.949	241.386
9.954	244.418
9.959	242.765
9.964	244.608
9.969	241.568
9.974	241.582
9.979	241.607
9.984	240.149
9.989	239.651
9.994	241.541
[truncated: 1 more rows]
