# Supplementary material for: Chemometric Analysis of a Ternary Mixture of Caffeine, Quinic Acid, and Nicotinic Acid by Terahertz Spectroscopy
Source: ACS Omega. 2022 Sep 27;7(40):35783–91. doi: 10.1021/acsomega.2c03808 (PMC9558605; doi:10.1021/acsomega.2c03808)
Supplement: Supplementary file 2 — ao2c03808_si_002.zip [file ao2c03808_si_002.zip › data_and_codes/extended_data/id0-48_run001/fdp-6-6.csv]

0.000	-0.000
0.005	0.443
0.010	0.315
0.015	-0.475
0.020	0.169
0.025	0.882
0.030	0.438
0.035	-0.378
0.040	0.057
0.045	0.864
0.050	3.314
0.055	1.717
0.060	1.029
0.065	3.849
0.070	3.909
0.075	5.514
0.080	5.445
0.085	7.913
0.090	8.286
0.095	9.269
0.100	10.329
0.105	11.389
0.110	10.721
0.115	10.872
0.120	11.500
0.125	12.259
0.130	13.487
0.135	13.811
0.140	13.304
0.145	13.304
0.150	13.270
0.155	13.297
0.160	13.265
0.165	13.527
0.170	13.904
0.175	14.200
0.180	14.284
0.185	14.558
0.190	14.898
0.195	14.957
0.200	15.150
0.205	15.400
0.210	15.511
0.215	15.699
0.220	15.907
0.225	16.330
0.230	16.418
0.235	16.351
0.240	16.513
0.245	16.856
0.250	16.904
0.255	17.168
0.260	17.396
0.265	17.628
0.270	17.894
0.275	17.839
0.280	18.031
0.285	18.273
0.290	18.438
0.295	18.569
0.300	18.951
0.305	18.996
0.310	19.061
0.315	19.228
0.320	19.459
0.325	19.708
0.330	19.816
0.335	19.951
0.340	20.135
0.345	20.383
0.350	20.451
0.355	20.679
0.360	20.861
0.365	21.024
0.370	21.134
0.375	21.306
0.380	21.451
0.385	21.657
0.390	21.854
0.395	22.035
0.400	22.236
0.405	22.350
0.410	22.482
0.415	22.647
0.420	22.880
0.425	23.005
0.430	23.185
0.435	23.413
0.440	23.553
0.445	23.599
0.450	23.791
0.455	24.011
0.460	24.148
0.465	24.318
0.470	24.434
0.475	24.643
0.480	24.833
0.485	24.969
0.490	25.120
0.495	25.345
0.500	25.509
0.505	25.634
0.510	25.820
0.515	26.063
0.520	26.261
0.525	26.381
0.530	26.581
0.535	26.792
0.540	27.042
0.545	27.285
0.550	27.664
0.555	26.878
0.560	26.987
0.565	27.272
0.570	27.548
0.575	27.767
0.580	27.940
0.585	28.097
0.590	28.317
0.595	28.517
0.600	28.694
0.605	28.868
0.610	29.036
0.615	29.236
0.620	29.360
0.625	29.525
0.630	29.729
0.635	29.935
0.640	30.059
0.645	30.238
0.650	30.443
0.655	30.583
0.660	30.759
0.665	30.921
0.670	31.087
0.675	31.247
0.680	31.402
0.685	31.551
0.690	31.749
0.695	31.878
0.700	32.042
0.705	32.250
0.710	32.400
0.715	32.564
0.720	32.758
0.725	32.940
0.730	33.130
0.735	33.319
0.740	33.551
0.745	33.900
0.750	33.454
0.755	33.502
0.760	33.806
0.765	34.015
0.770	34.193
0.775	34.388
0.780	34.578
0.785	34.752
0.790	34.895
0.795	35.050
0.800	35.260
0.805	35.395
0.810	35.533
0.815	35.718
0.820	35.884
0.825	36.024
0.830	36.185
0.835	36.339
0.840	36.524
0.845	36.698
0.850	36.816
0.855	36.999
0.860	37.201
0.865	37.337
0.870	37.510
0.875	37.691
0.880	37.863
0.885	38.017
0.890	38.184
0.895	38.362
0.900	38.542
0.905	38.666
0.910	38.852
0.915	39.018
0.920	39.153
0.925	39.302
0.930	39.494
0.935	39.671
0.940	39.810
0.945	39.967
0.950	40.144
0.955	40.348
0.960	40.494
0.965	40.701
0.970	40.893
0.975	41.090
0.980	41.351
0.985	41.310
0.990	41.237
0.995	41.479
1.000	41.675
1.005	41.883
1.010	42.118
1.015	42.256
1.020	42.431
1.025	42.661
1.030	42.825
1.035	42.973
1.040	43.174
1.045	43.363
1.050	43.545
1.055	43.749
1.060	43.955
1.065	44.206
1.070	44.442
1.075	44.715
1.080	45.089
1.085	45.592
1.090	46.380
1.095	46.419
1.100	43.600
1.105	44.557
1.110	44.962
1.115	44.497
1.120	44.959
1.125	45.369
1.130	45.719
1.135	46.070
1.140	46.432
1.145	46.903
1.150	47.271
1.155	47.810
1.160	47.651
1.165	44.541
1.170	45.515
1.175	46.115
1.180	46.560
1.185	46.886
1.190	47.228
1.195	47.599
1.200	48.018
1.205	48.137
1.210	47.410
1.215	47.846
1.220	48.305
1.225	48.676
1.230	47.909
1.235	48.274
1.240	48.556
1.245	48.808
1.250	49.111
1.255	49.255
1.260	49.458
1.265	49.704
1.270	49.876
1.275	50.020
1.280	50.213
1.285	50.389
1.290	50.589
1.295	50.744
1.300	50.888
1.305	51.138
1.310	51.322
1.315	51.507
1.320	51.635
1.325	51.797
1.330	51.963
1.335	52.150
1.340	52.368
1.345	52.575
1.350	52.741
1.355	52.893
1.360	53.149
1.365	53.326
1.370	53.493
1.375	53.718
1.380	53.958
1.385	54.141
1.390	54.418
1.395	54.742
1.400	55.200
1.405	55.905
1.410	56.702
1.415	59.704
1.420	60.333
1.425	60.750
1.430	61.092
1.435	61.379
1.440	61.573
1.445	61.796
1.450	62.018
1.455	62.230
1.460	62.434
1.465	62.612
1.470	62.828
1.475	63.024
1.480	63.176
1.485	63.369
1.490	63.568
1.495	63.726
1.500	63.892
1.505	64.093
1.510	64.263
1.515	64.441
1.520	64.622
1.525	64.809
1.530	65.032
1.535	65.200
1.540	65.377
1.545	65.586
1.550	65.767
1.555	65.955
1.560	66.189
1.565	66.408
1.570	66.608
1.575	66.838
1.580	67.088
1.585	67.364
1.590	67.666
1.595	68.135
1.600	68.432
1.605	67.206
1.610	67.655
1.615	68.087
1.620	68.471
1.625	68.792
1.630	69.158
1.635	69.557
1.640	70.030
1.645	70.604
1.650	71.476
1.655	72.614
1.660	73.109
1.665	73.310
1.670	73.909
1.675	71.655
1.680	73.365
1.685	74.438
1.690	75.281
1.695	76.012
1.700	76.797
1.705	77.900
1.710	79.209
1.715	80.511
1.720	77.732
1.725	80.172
1.730	81.222
1.735	81.899
1.740	82.433
1.745	82.878
1.750	83.275
1.755	83.700
1.760	84.006
1.765	83.687
1.770	84.037
1.775	84.387
1.780	84.734
1.785	85.118
1.790	85.698
1.795	85.719
1.800	84.412
1.805	84.907
1.810	85.319
1.815	85.634
1.820	85.905
1.825	86.178
1.830	86.421
1.835	86.657
1.840	86.927
1.845	87.210
1.850	87.520
1.855	87.917
1.860	88.625
1.865	88.844
1.870	91.863
1.875	92.949
1.880	93.583
1.885	93.990
1.890	94.350
1.895	94.675
1.900	95.001
1.905	95.352
1.910	95.830
1.915	96.396
1.920	94.630
1.925	94.558
1.930	95.109
1.935	95.525
1.940	95.836
1.945	96.091
1.950	96.335
1.955	96.562
1.960	96.767
1.965	96.974
1.970	97.175
1.975	97.380
1.980	97.584
1.985	97.780
1.990	97.988
1.995	98.192
2.000	98.388
2.005	98.611
2.010	98.870
2.015	99.039
2.020	99.157
2.025	99.436
2.030	99.766
2.035	100.295
2.040	100.364
2.045	99.192
2.050	99.659
2.055	100.041
2.060	100.365
2.065	100.704
2.070	101.211
2.075	100.703
2.080	100.602
2.085	100.962
2.090	101.261
2.095	101.534
2.100	101.791
2.105	102.032
2.110	102.273
2.115	102.529
2.120	102.786
2.125	103.042
2.130	103.322
2.135	103.632
2.140	103.965
2.145	104.350
2.150	104.844
2.155	105.683
2.160	106.581
2.165	105.365
2.170	108.445
2.175	109.660
2.180	110.517
2.185	111.348
2.190	112.478
2.195	112.438
2.200	114.994
2.205	116.571
2.210	117.659
2.215	118.876
2.220	118.920
2.225	121.087
2.230	122.896
2.235	123.792
2.240	124.497
2.245	125.022
2.250	125.654
2.255	126.635
2.260	127.524
2.265	125.214
2.270	122.501
2.275	123.876
2.280	124.660
2.285	125.227
2.290	125.663
2.295	126.033
2.300	126.372
2.305	126.696
2.310	126.994
2.315	127.383
2.320	127.478
2.325	127.760
2.330	128.112
2.335	128.497
2.340	129.155
2.345	129.197
2.350	128.062
2.355	128.714
2.360	129.460
2.365	130.100
2.370	128.712
2.375	129.419
2.380	130.265
2.385	131.398
2.390	132.769
2.395	131.373
2.400	133.849
2.405	134.812
2.410	135.468
2.415	135.979
2.420	136.388
2.425	136.913
2.430	137.001
2.435	137.304
2.440	137.726
2.445	138.224
2.450	138.609
2.455	139.580
2.460	140.442
2.465	138.644
2.470	135.564
2.475	136.752
2.480	137.473
2.485	137.990
2.490	138.403
2.495	138.739
2.500	139.047
2.505	139.323
2.510	139.590
2.515	139.837
2.520	140.087
2.525	140.337
2.530	140.580
2.535	140.817
2.540	141.074
2.545	141.342
2.550	141.566
2.555	141.829
2.560	142.100
2.565	142.482
2.570	142.553
2.575	142.796
2.580	143.116
2.585	143.468
2.590	143.832
2.595	144.210
2.600	144.636
2.605	145.111
2.610	145.687
2.615	146.425
2.620	147.383
2.625	148.834
2.630	149.747
2.635	149.663
2.640	151.189
2.645	150.894
2.650	149.091
2.655	151.486
2.660	153.665
2.665	154.231
2.670	154.415
2.675	155.427
2.680	156.464
2.685	157.308
2.690	155.592
2.695	156.365
2.700	156.995
2.705	157.517
2.710	157.970
2.715	158.377
2.720	158.782
2.725	159.195
2.730	159.617
2.735	160.045
2.740	160.521
2.745	161.010
2.750	161.617
2.755	162.402
2.760	163.728
2.765	165.070
2.770	166.329
2.775	166.227
2.780	163.283
2.785	160.451
2.790	162.327
2.795	163.716
2.800	164.705
2.805	165.450
2.810	166.045
2.815	166.556
2.820	167.037
2.825	167.415
2.830	167.789
2.835	168.146
2.840	168.528
2.845	168.863
2.850	169.205
2.855	169.563
2.860	169.953
2.865	170.375
2.870	170.960
2.875	171.992
2.880	172.733
2.885	171.054
2.890	168.099
2.895	169.316
2.900	170.087
2.905	170.696
2.910	171.172
2.915	171.628
2.920	172.058
2.925	172.495
2.930	172.903
2.935	173.382
2.940	173.852
2.945	174.399
2.950	175.115
2.955	176.110
2.960	177.540
2.965	178.776
2.970	179.883
2.975	179.917
2.980	182.745
2.985	185.156
2.990	186.677
2.995	188.294
3.000	190.177
3.005	191.403
3.010	194.231
3.015	195.567
3.020	194.274
3.025	191.640
3.030	194.004
3.035	195.949
3.040	197.682
3.045	198.317
3.050	195.483
3.055	196.897
3.060	197.767
3.065	198.510
3.070	199.040
3.075	199.600
3.080	200.005
3.085	200.472
3.090	200.860
3.095	201.245
3.100	201.644
3.105	202.134
3.110	202.598
3.115	203.205
3.120	204.083
3.125	204.924
3.130	205.769
3.135	205.800
3.140	202.751
3.145	205.863
3.150	207.722
3.155	209.263
3.160	210.867
3.165	211.240
3.170	209.152
3.175	206.106
3.180	208.090
3.185	207.506
3.190	208.028
3.195	209.034
3.200	209.610
3.205	210.161
3.210	211.022
3.215	210.515
3.220	210.948
3.225	211.895
3.230	212.376
3.235	214.493
3.240	216.767
3.245	217.428
3.250	217.960
3.255	218.358
3.260	218.683
3.265	219.034
3.270	219.367
3.275	219.614
3.280	219.940
3.285	220.153
3.290	220.467
3.295	220.714
3.300	221.022
3.305	221.338
3.310	221.688
3.315	222.104
3.320	222.696
3.325	223.719
3.330	224.116
3.335	226.729
3.340	223.977
3.345	225.479
3.350	226.649
3.355	227.190
3.360	227.689
3.365	228.172
3.370	228.470
3.375	228.784
3.380	229.118
3.385	229.420
3.390	229.643
3.395	229.865
3.400	230.060
3.405	230.339
3.410	230.562
3.415	230.829
3.420	231.013
3.425	231.208
3.430	231.426
3.435	231.683
3.440	231.769
3.445	232.073
3.450	232.364
3.455	232.598
3.460	232.796
3.465	233.126
3.470	233.339
3.475	233.414
3.480	233.791
3.485	234.031
3.490	234.428
3.495	235.211
3.500	234.501
3.505	234.503
3.510	234.887
3.515	235.044
3.520	235.414
3.525	235.748
3.530	236.276
3.535	237.131
3.540	237.804
3.545	234.867
3.550	235.695
3.555	236.289
3.560	236.679
3.565	237.356
3.570	237.725
3.575	238.199
3.580	238.672
3.585	239.288
3.590	240.264
3.595	241.615
3.600	242.113
3.605	239.578
3.610	237.091
3.615	235.401
3.620	237.491
3.625	238.562
3.630	239.661
3.635	240.883
3.640	242.513
3.645	244.722
3.650	244.740
3.655	246.222
3.660	245.500
3.665	247.854
3.670	245.085
3.675	246.748
3.680	248.523
3.685	249.030
3.690	250.249
3.695	250.150
3.700	250.324
3.705	250.847
3.710	251.523
3.715	252.074
3.720	252.675
3.725	252.890
3.730	253.325
3.735	253.828
3.740	253.991
3.745	254.160
3.750	254.686
3.755	254.948
3.760	255.597
3.765	256.097
3.770	256.611
3.775	256.964
3.780	257.521
3.785	258.601
3.790	260.063
3.795	260.618
3.800	262.152
3.805	259.263
3.810	257.004
3.815	256.566
3.820	255.161
3.825	256.504
3.830	258.452
3.835	259.505
3.840	260.448
3.845	261.269
3.850	261.645
3.855	263.167
3.860	262.409
3.865	262.740
3.870	263.238
3.875	263.700
3.880	264.112
3.885	264.591
3.890	265.031
3.895	265.124
3.900	265.684
3.905	266.082
3.910	266.324
3.915	266.769
3.920	267.351
3.925	267.963
3.930	267.652
3.935	268.078
3.940	268.615
3.945	269.740
3.950	270.965
3.955	270.875
3.960	273.675
3.965	270.619
3.970	271.330
3.975	270.670
3.980	272.424
3.985	271.929
3.990	273.008
3.995	271.323
4.000	271.710
4.005	272.602
4.010	271.192
4.015	272.951
4.020	273.750
4.025	274.556
4.030	274.388
4.035	275.369
4.040	275.284
4.045	276.093
4.050	276.402
4.055	276.470
4.060	276.080
4.065	277.332
4.070	277.002
4.075	277.435
4.080	277.614
4.085	278.154
4.090	278.688
4.095	278.866
4.100	279.328
4.105	279.726
4.110	279.866
4.115	280.071
4.120	280.658
4.125	280.964
4.130	281.670
4.135	281.948
4.140	282.418
4.145	283.174
4.150	284.046
4.155	285.738
4.160	285.617
4.165	284.522
4.170	284.942
4.175	284.099
4.180	281.812
4.185	284.896
4.190	284.059
4.195	286.014
4.200	288.265
4.205	291.224
4.210	292.890
4.215	293.810
4.220	291.066
4.225	289.228
4.230	286.523
4.235	286.545
4.240	287.336
4.245	287.658
4.250	286.746
4.255	287.216
4.260	287.910
4.265	288.768
4.270	289.243
4.275	289.613
4.280	290.225
4.285	290.387
4.290	290.536
4.295	290.465
4.300	291.082
4.305	291.692
4.310	291.845
4.315	292.462
4.320	292.317
4.325	292.658
4.330	292.648
4.335	292.990
4.340	293.385
4.345	293.456
4.350	294.566
4.355	294.078
4.360	294.721
4.365	294.958
4.370	294.573
4.375	295.661
4.380	295.413
4.385	295.984
4.390	296.360
4.395	296.640
4.400	296.694
4.405	297.744
4.410	297.867
4.415	297.744
4.420	299.087
4.425	299.565
4.430	299.353
4.435	299.790
4.440	299.585
4.445	301.705
4.450	301.230
4.455	302.573
4.460	304.501
4.465	306.672
4.470	309.472
4.475	310.520
4.480	311.343
4.485	311.166
4.490	308.058
4.495	310.462
4.500	311.658
4.505	314.652
4.510	314.442
4.515	314.489
4.520	314.417
4.525	317.267
4.530	314.169
4.535	315.574
4.540	313.518
4.545	315.000
4.550	317.627
4.555	320.099
4.560	321.600
4.565	322.508
4.570	323.469
4.575	322.403
4.580	319.266
4.585	319.936
4.590	320.701
4.595	318.496
4.600	317.430
4.605	318.408
4.610	316.404
4.615	317.408
4.620	315.246
4.625	315.941
4.630	318.377
4.635	318.799
4.640	319.987
4.645	319.909
4.650	320.362
4.655	320.989
4.660	321.341
4.665	321.171
4.670	322.628
4.675	322.234
4.680	323.806
4.685	323.337
4.690	324.697
4.695	326.492
4.700	329.044
4.705	330.734
4.710	331.674
4.715	332.736
4.720	331.674
4.725	333.732
4.730	331.536
4.735	329.110
4.740	329.436
4.745	330.248
4.750	328.175
4.755	327.533
4.760	328.535
4.765	329.705
4.770	331.122
4.775	329.138
4.780	330.256
4.785	330.973
4.790	332.017
4.795	332.387
4.800	332.632
4.805	334.303
4.810	332.471
4.815	333.605
4.820	333.833
4.825	334.529
4.830	334.769
4.835	333.064
4.840	334.006
4.845	336.203
4.850	335.709
4.855	336.343
4.860	335.243
4.865	335.675
4.870	335.779
4.875	336.927
4.880	337.011
4.885	337.597
4.890	337.918
4.895	337.317
4.900	338.104
4.905	339.138
4.910	337.961
4.915	338.399
4.920	337.078
4.925	338.402
4.930	340.654
4.935	339.832
4.940	339.863
4.945	339.652
4.950	341.110
4.955	340.131
4.960	341.999
4.965	340.427
4.970	341.866
4.975	344.182
4.980	342.072
4.985	342.950
4.990	340.522
4.995	342.568
5.000	345.195
5.005	344.859
5.010	346.354
5.015	347.636
5.020	348.320
5.025	345.385
5.030	345.020
5.035	342.604
5.040	343.958
5.045	343.236
5.050	345.177
5.055	344.520
5.060	345.065
5.065	346.436
5.070	346.690
5.075	347.904
5.080	346.848
5.085	348.366
5.090	349.994
5.095	351.171
5.100	353.840
5.105	353.154
5.110	356.108
5.115	354.502
5.120	353.418
5.125	351.807
5.130	350.859
5.135	351.886
5.140	353.237
5.145	351.960
5.150	352.503
5.155	352.206
5.160	352.178
5.165	352.329
5.170	354.103
5.175	354.049
5.180	354.551
5.185	354.630
5.190	356.256
5.195	355.994
5.200	358.766
5.205	357.184
5.210	354.133
5.215	353.035
5.220	353.543
5.225	355.221
5.230	356.451
5.235	356.646
5.240	358.019
5.245	357.352
5.250	358.631
5.255	358.987
5.260	359.802
5.265	360.086
5.270	362.537
5.275	359.461
5.280	357.486
5.285	355.058
5.290	352.247
5.295	355.372
5.300	353.594
5.305	352.375
5.310	352.903
5.315	349.782
5.320	348.915
5.325	351.785
5.330	349.432
5.335	350.255
5.340	349.732
5.345	351.541
5.350	352.388
5.355	354.169
5.360	355.060
5.365	354.074
5.370	355.829
5.375	355.656
5.380	354.804
5.385	356.677
5.390	358.312
5.395	356.852
5.400	357.276
5.405	357.736
5.410	359.207
5.415	358.222
5.420	358.331
5.425	359.614
5.430	360.636
5.435	361.764
5.440	361.256
5.445	361.637
5.450	359.845
5.455	362.856
5.460	364.131
5.465	365.449
5.470	365.400
5.475	366.764
5.480	367.230
5.485	369.115
5.490	367.709
5.495	366.385
5.500	369.304
5.505	370.096
5.510	368.529
5.515	368.475
5.520	369.479
5.525	369.283
5.530	369.944
5.535	370.382
5.540	369.676
5.545	370.509
5.550	370.543
5.555	371.383
5.560	370.768
5.565	372.605
5.570	372.849
5.575	373.547
5.580	372.746
5.585	373.962
5.590	373.401
5.595	373.532
5.600	374.921
5.605	372.783
5.610	375.135
5.615	372.625
5.620	369.564
5.625	368.977
5.630	367.057
5.635	364.466
5.640	366.048
5.645	366.837
5.650	368.749
5.655	371.014
5.660	367.936
5.665	367.848
5.670	367.882
5.675	369.636
5.680	369.635
5.685	368.837
5.690	366.466
5.695	365.155
5.700	367.003
5.705	365.253
5.710	364.500
5.715	364.055
5.720	362.776
5.725	360.614
5.730	360.564
5.735	358.057
5.740	355.920
5.745	356.397
5.750	355.975
5.755	357.369
5.760	355.934
5.765	358.758
5.770	357.261
5.775	357.026
5.780	359.643
5.785	359.223
5.790	357.529
5.795	359.517
5.800	362.436
5.805	363.946
5.810	365.129
5.815	364.660
5.820	363.811
5.825	361.695
5.830	358.976
5.835	361.117
5.840	360.902
5.845	362.638
5.850	360.936
5.855	358.226
5.860	360.340
5.865	361.104
5.870	360.250
5.875	357.648
5.880	360.546
5.885	360.535
5.890	361.559
5.895	362.589
5.900	362.626
5.905	363.703
5.910	364.184
5.915	363.838
5.920	365.405
5.925	366.260
5.930	366.073
5.935	366.609
5.940	367.302
5.945	365.859
5.950	365.393
5.955	366.836
5.960	367.615
5.965	366.133
5.970	363.317
5.975	362.013
5.980	359.727
5.985	358.346
5.990	358.052
5.995	357.430
6.000	360.213
6.005	361.581
6.010	364.293
6.015	366.317
6.020	368.666
6.025	366.976
6.030	368.388
6.035	369.438
6.040	372.253
6.045	372.526
6.050	371.162
6.055	369.353
6.060	371.250
6.065	368.882
6.070	369.282
6.075	371.076
6.080	373.077
6.085	370.017
6.090	371.206
6.095	369.640
6.100	372.196
6.105	372.359
6.110	372.067
6.115	373.574
6.120	371.839
6.125	370.232
6.130	368.535
6.135	369.090
6.140	366.913
6.145	363.898
6.150	363.264
6.155	362.885
6.160	361.078
6.165	363.925
6.170	362.547
6.175	361.343
6.180	362.315
6.185	360.658
6.190	361.292
6.195	363.834
6.200	364.543
6.205	363.162
6.210	363.566
6.215	361.367
6.220	364.163
6.225	366.161
6.230	368.829
6.235	371.345
6.240	370.034
6.245	368.575
6.250	370.651
6.255	371.901
6.260	375.041
6.265	377.733
6.270	379.292
6.275	377.805
6.280	378.150
6.285	376.005
6.290	377.383
6.295	376.309
6.300	376.195
6.305	375.845
6.310	374.113
6.315	373.149
6.320	376.084
6.325	376.196
6.330	378.673
6.335	375.849
6.340	377.673
6.345	377.958
6.350	380.113
6.355	380.416
6.360	379.337
6.365	379.344
6.370	379.784
6.375	380.997
6.380	378.515
6.385	381.470
6.390	379.209
6.395	382.037
6.400	379.201
6.405	382.198
6.410	384.849
6.415	385.614
6.420	384.162
6.425	382.580
6.430	381.764
6.435	381.503
6.440	379.188
6.445	379.471
6.450	376.666
6.455	375.061
6.460	372.678
6.465	370.944
6.470	371.560
6.475	373.229
6.480	372.582
6.485	371.056
6.490	368.538
6.495	366.146
6.500	365.734
6.505	364.769
6.510	361.989
6.515	362.201
6.520	365.305
6.525	365.133
6.530	362.164
6.535	359.547
6.540	361.925
6.545	359.158
6.550	359.775
6.555	361.046
6.560	362.653
6.565	360.853
6.570	361.973
6.575	360.013
6.580	362.306
6.585	360.596
6.590	361.572
6.595	363.085
6.600	361.252
6.605	358.368
6.610	357.191
6.615	358.322
6.620	359.188
6.625	357.463
6.630	354.841
6.635	356.904
6.640	358.706
6.645	358.579
6.650	360.578
6.655	362.409
6.660	365.352
6.665	365.502
6.670	366.470
6.675	368.373
6.680	366.877
6.685	366.533
6.690	368.421
6.695	370.039
6.700	372.814
6.705	374.906
6.710	372.830
6.715	370.011
6.720	371.192
6.725	368.194
6.730	371.308
6.735	372.102
6.740	373.657
6.745	373.742
6.750	373.845
6.755	376.760
6.760	378.515
6.765	379.822
6.770	379.833
6.775	378.196
6.780	376.310
6.785	377.755
6.790	375.425
6.795	374.916
6.800	376.514
6.805	375.696
6.810	373.915
6.815	375.089
6.820	376.029
6.825	372.981
6.830	371.615
6.835	371.567
6.840	371.748
6.845	371.078
6.850	370.905
6.855	372.537
6.860	370.098
6.865	372.073
6.870	370.721
6.875	369.127
6.880	370.422
6.885	367.703
6.890	369.656
6.895	369.309
6.900	367.403
6.905	366.824
6.910	369.741
6.915	368.245
6.920	366.710
6.925	368.011
6.930	365.371
6.935	366.005
6.940	365.257
6.945	363.783
6.950	366.819
6.955	368.384
6.960	369.272
6.965	369.489
6.970	371.580
6.975	373.577
6.980	371.449
6.985	370.771
6.990	372.100
6.995	371.336
7.000	369.191
7.005	369.561
7.010	369.091
7.015	366.091
7.020	366.813
7.025	364.169
7.030	365.649
7.035	362.521
7.040	360.927
7.045	363.141
7.050	360.367
7.055	357.335
7.060	357.764
7.065	359.323
7.070	362.207
7.075	362.909
7.080	360.422
7.085	363.397
7.090	363.036
7.095	365.580
7.100	366.588
7.105	365.646
7.110	368.010
7.115	365.993
7.120	363.609
7.125	361.699
7.130	364.563
7.135	362.132
7.140	359.944
7.145	362.234
7.150	365.356
7.155	365.472
7.160	363.507
7.165	361.110
7.170	362.600
7.175	362.403
7.180	365.269
7.185	362.594
7.190	365.004
7.195	366.862
7.200	369.585
7.205	369.364
7.210	369.664
7.215	366.562
7.220	365.323
7.225	363.547
7.230	366.565
7.235	368.969
7.240	370.741
7.245	369.841
7.250	368.234
7.255	365.229
7.260	364.498
7.265	365.835
7.270	364.075
7.275	367.159
7.280	368.665
7.285	368.014
7.290	368.978
7.295	371.679
7.300	370.482
7.305	367.675
7.310	365.051
7.315	366.795
7.320	368.545
7.325	366.590
7.330	367.854
7.335	370.379
7.340	370.823
7.345	373.511
7.350	372.997
7.355	373.200
7.360	374.935
7.365	374.182
7.370	375.632
7.375	373.917
7.380	372.217
7.385	371.572
7.390	369.840
7.395	368.009
7.400	368.475
7.405	366.785
7.410	366.236
7.415	363.700
7.420	361.143
7.425	360.019
7.430	357.178
7.435	356.379
7.440	353.660
7.445	354.895
7.450	353.777
7.455	355.131
7.460	357.820
7.465	360.554
7.470	358.651
7.475	356.358
7.480	355.383
7.485	355.210
7.490	354.699
7.495	355.717
7.500	358.311
7.505	355.373
7.510	357.444
7.515	358.529
7.520	357.884
7.525	355.679
7.530	356.171
7.535	353.730
7.540	351.947
7.545	349.190
7.550	348.028
7.555	348.324
7.560	345.944
7.565	348.917
7.570	347.012
7.575	345.957
7.580	344.169
7.585	347.184
7.590	346.210
7.595	346.495
7.600	348.770
7.605	349.310
7.610	346.231
7.615	348.492
7.620	350.912
7.625	352.547
7.630	353.335
7.635	356.328
7.640	358.654
7.645	357.204
7.650	354.789
7.655	355.575
7.660	355.354
7.665	356.959
7.670	358.605
7.675	356.401
7.680	355.728
7.685	355.929
7.690	358.167
7.695	355.562
7.700	355.635
7.705	357.029
7.710	356.152
7.715	354.030
7.720	354.542
7.725	352.016
7.730	354.557
7.735	353.191
7.740	350.097
7.745	352.980
7.750	351.548
7.755	349.895
7.760	349.793
7.765	347.028
7.770	348.886
7.775	349.883
7.780	346.798
7.785	346.198
7.790	346.693
7.795	345.342
7.800	347.264
7.805	345.678
7.810	343.639
7.815	345.411
7.820	342.579
7.825	343.592
7.830	345.157
7.835	343.270
7.840	341.334
7.845	342.592
7.850	339.850
7.855	340.448
7.860	338.632
7.865	337.303
7.870	334.423
7.875	331.547
7.880	329.180
7.885	329.644
7.890	332.364
7.895	335.063
7.900	333.704
7.905	335.300
7.910	338.361
7.915	336.022
7.920	335.565
7.925	338.338
7.930	338.723
7.935	341.753
7.940	339.851
7.945	338.137
7.950	339.097
7.955	341.874
7.960	341.151
7.965	340.266
7.970	343.198
7.975	341.539
7.980	343.736
7.985	343.882
7.990	344.740
7.995	341.813
8.000	341.654
8.005	339.349
8.010	341.126
8.015	338.431
8.020	339.043
8.025	342.098
8.030	345.222
8.035	343.331
8.040	342.109
8.045	342.013
8.050	342.521
8.055	342.661
8.060	344.530
8.065	345.549
8.070	347.139
8.075	349.091
8.080	351.406
8.085	350.229
8.090	352.870
8.095	352.894
8.100	350.694
8.105	351.418
8.110	354.355
8.115	356.173
8.120	359.041
8.125	358.850
8.130	355.902
8.135	356.472
8.140	355.314
8.145	358.308
8.150	359.704
8.155	357.828
8.160	358.251
8.165	356.147
8.170	354.909
8.175	354.907
8.180	353.278
8.185	355.988
8.190	358.786
8.194	356.033
8.199	359.008
8.204	356.749
8.209	356.580
8.214	354.661
8.219	351.740
8.224	351.314
8.229	350.358
8.234	351.019
8.239	353.598
8.244	351.628
8.249	351.024
8.254	352.831
8.259	351.096
8.264	354.069
8.269	352.575
8.274	350.972
8.279	353.767
8.284	355.225
8.289	354.446
8.294	356.657
8.299	354.733
8.304	356.833
8.309	355.916
8.314	356.985
8.319	357.381
8.324	358.057
8.329	360.558
8.334	361.053
8.339	362.558
8.344	360.651
8.349	363.592
8.354	366.025
8.359	363.025
8.364	366.021
8.369	365.838
8.374	364.894
8.379	367.928
8.384	365.573
8.389	365.082
8.394	364.576
8.399	366.864
8.404	368.825
8.409	371.544
8.414	370.415
8.419	367.612
8.424	368.164
8.429	370.200
8.434	371.629
8.439	372.309
8.444	373.183
8.449	375.759
8.454	377.622
8.459	376.657
8.464	375.146
8.469	374.862
8.474	376.159
8.479	377.481
8.484	374.883
8.489	375.256
8.494	374.785
8.499	373.569
8.504	374.735
8.509	372.532
8.514	373.320
8.519	375.821
8.524	376.554
8.529	375.108
8.534	375.269
8.539	374.405
8.544	372.298
8.549	372.859
8.554	371.124
8.559	369.043
8.564	370.622
8.569	373.366
8.574	371.811
8.579	374.734
8.584	373.962
8.589	377.089
8.594	379.257
8.599	379.626
8.604	381.040
8.609	379.317
8.614	380.046
8.619	376.931
8.624	376.558
8.629	375.822
8.634	377.164
8.639	377.544
8.644	378.275
8.649	378.363
8.654	378.789
8.659	377.284
8.664	380.191
8.669	377.331
8.674	377.481
8.679	376.261
8.684	379.001
8.689	381.528
8.694	384.051
8.699	383.471
8.704	386.473
8.709	385.708
8.714	385.952
8.719	386.680
8.724	384.599
8.729	384.394
8.734	383.866
8.739	381.776
8.744	383.869
8.749	385.425
8.754	386.397
8.759	388.927
8.764	389.064
8.769	389.417
8.774	391.648
8.779	393.591
8.784	394.916
8.789	392.209
8.794	391.308
8.799	394.121
8.804	395.337
8.809	396.677
8.814	398.268
8.819	397.182
8.824	400.116
8.829	400.130
8.834	398.251
8.839	400.583
8.844	402.934
8.849	402.757
8.854	402.081
8.859	399.278
8.864	402.034
8.869	405.033
8.874	403.360
8.879	406.122
8.884	408.967
8.889	408.545
8.894	411.515
8.899	410.657
8.904	412.130
8.909	411.830
8.914	410.841
8.919	413.048
8.924	411.035
8.929	412.529
8.934	409.934
8.939	407.877
8.944	409.525
8.949	406.417
8.954	405.842
8.959	404.197
8.964	404.013
8.969	405.522
8.974	406.566
8.979	404.324
8.984	405.128
8.989	404.162
8.994	402.187
8.999	399.602
9.004	398.077
9.009	400.823
9.014	399.408
9.019	396.358
9.024	398.439
9.029	397.886
9.034	400.612
9.039	402.089
9.044	400.924
9.049	403.866
9.054	405.199
9.059	404.912
9.064	405.472
9.069	408.232
9.074	405.799
9.079	405.900
9.084	408.491
9.089	406.893
9.094	406.708
9.099	407.043
9.104	405.293
9.109	403.866
9.114	401.458
9.119	401.139
9.124	398.255
9.129	396.705
9.134	395.642
9.139	395.860
9.144	395.031
9.149	396.933
9.154	399.629
9.159	399.586
9.164	401.630
9.169	398.750
9.174	401.739
9.179	403.543
9.184	400.907
9.189	401.449
9.194	404.275
9.199	403.939
9.204	401.522
9.209	401.371
9.214	400.009
9.219	399.343
9.224	401.369
9.229	403.979
9.234	405.418
9.239	408.497
9.244	410.565
9.249	410.859
9.254	408.821
9.259	411.659
9.264	414.793
9.269	414.729
9.274	417.493
9.279	420.316
9.284	420.042
9.289	422.359
9.294	421.201
9.299	421.102
9.304	420.301
9.309	419.929
9.314	419.830
9.319	421.759
9.324	421.323
9.329	421.556
9.334	424.282
9.339	421.567
9.344	421.200
9.349	421.738
9.354	419.960
9.359	420.862
9.364	418.344
9.369	419.170
9.374	416.136
9.379	417.236
9.384	417.789
9.389	416.789
9.394	416.742
9.399	418.073
9.404	416.205
9.409	414.604
9.414	413.358
9.419	410.397
9.424	408.314
9.429	408.406
9.434	410.587
9.439	413.324
9.444	411.776
9.449	413.987
9.454	413.419
9.459	413.278
9.464	415.749
9.469	416.700
9.474	419.270
9.479	418.061
9.484	418.402
9.489	419.486
9.494	416.424
9.499	415.840
9.504	417.284
9.509	414.768
9.514	414.324
9.519	412.696
9.524	410.424
9.529	412.325
9.534	412.187
9.539	414.212
9.544	415.609
9.549	412.675
9.554	413.163
9.559	415.608
9.564	417.507
9.569	419.070
9.574	417.766
9.579	419.727
9.584	419.135
9.589	422.113
9.594	420.275
9.599	417.263
9.604	417.366
9.609	418.496
9.614	417.635
9.619	415.078
9.624	417.488
9.629	415.964
9.634	414.877
9.639	415.149
9.644	415.485
9.649	417.291
9.654	416.339
9.659	414.693
9.664	415.089
9.669	413.876
9.674	411.852
9.679	414.267
9.684	416.677
9.689	415.582
9.694	415.542
9.699	417.235
9.704	414.423
9.709	417.207
9.714	414.211
9.719	415.160
9.724	413.929
9.729	411.908
9.734	413.550
9.739	414.391
9.744	416.209
9.749	414.883
9.754	412.792
9.759	414.282
9.764	412.776
9.769	413.078
9.774	412.195
9.779	412.655
9.784	411.055
9.789	409.258
9.794	406.472
9.799	408.758
9.804	411.130
9.809	410.727
9.814	408.174
9.819	409.165
9.824	409.492
9.829	409.639
9.834	408.697
9.839	410.945
9.844	409.347
9.849	409.601
9.854	409.691
9.859	411.359
9.864	413.951
9.869	415.732
9.874	414.673
9.879	417.146
9.884	415.985
9.889	414.419
9.894	414.227
9.899	414.431
9.904	417.311
9.909	415.336
9.914	414.810
9.919	415.471
9.924	416.193
9.929	415.086
9.934	414.327
9.939	413.246
9.944	411.886
9.949	412.710
9.954	415.761
9.959	415.053
9.964	414.759
9.969	416.253
9.974	413.730
9.979	413.852
9.984	416.672
9.989	419.539
9.994	419.475
[truncated: 1 more rows]
