# Supplementary material for: Chemometric Analysis of a Ternary Mixture of Caffeine, Quinic Acid, and Nicotinic Acid by Terahertz Spectroscopy
Source: ACS Omega. 2022 Sep 27;7(40):35783–91. doi: 10.1021/acsomega.2c03808 (PMC9558605; doi:10.1021/acsomega.2c03808)
Supplement: Supplementary file 2 — ao2c03808_si_002.zip [file ao2c03808_si_002.zip › data_and_codes/extended_data/id0-48_run001/fdp-6-7.csv]

0.000	-0.000
0.005	0.343
0.010	0.227
0.015	-0.709
0.020	0.037
0.025	0.877
0.030	0.392
0.035	-0.566
0.040	-0.085
0.045	0.836
0.050	3.092
0.055	2.128
0.060	2.449
0.065	3.790
0.070	3.907
0.075	4.889
0.080	5.013
0.085	4.111
0.090	1.996
0.095	2.236
0.100	3.594
0.105	5.389
0.110	4.752
0.115	4.924
0.120	5.798
0.125	6.641
0.130	7.715
0.135	8.142
0.140	7.782
0.145	8.076
0.150	8.259
0.155	8.441
0.160	8.437
0.165	8.625
0.170	8.958
0.175	9.304
0.180	9.336
0.185	9.519
0.190	9.923
0.195	10.049
0.200	10.310
0.205	10.593
0.210	10.795
0.215	11.082
0.220	11.351
0.225	11.844
0.230	12.004
0.235	12.012
0.240	12.158
0.245	12.530
0.250	12.607
0.255	12.869
0.260	13.118
0.265	13.399
0.270	13.736
0.275	13.739
0.280	13.975
0.285	14.283
0.290	14.504
0.295	14.686
0.300	15.099
0.305	15.177
0.310	15.267
0.315	15.475
0.320	15.745
0.325	16.026
0.330	16.162
0.335	16.333
0.340	16.576
0.345	16.893
0.350	17.023
0.355	17.303
0.360	17.547
0.365	17.766
0.370	17.926
0.375	18.143
0.380	18.332
0.385	18.580
0.390	18.820
0.395	19.044
0.400	19.272
0.405	19.416
0.410	19.576
0.415	19.778
0.420	20.056
0.425	20.212
0.430	20.427
0.435	20.699
0.440	20.896
0.445	20.996
0.450	21.241
0.455	21.513
0.460	21.706
0.465	21.935
0.470	22.106
0.475	22.359
0.480	22.594
0.485	22.784
0.490	22.969
0.495	23.234
0.500	23.432
0.505	23.592
0.510	23.810
0.515	24.090
0.520	24.318
0.525	24.473
0.530	24.710
0.535	24.954
0.540	25.249
0.545	25.529
0.550	25.939
0.555	25.262
0.560	25.441
0.565	25.762
0.570	26.084
0.575	26.358
0.580	26.576
0.585	26.784
0.590	27.047
0.595	27.285
0.600	27.512
0.605	27.725
0.610	27.924
0.615	28.160
0.620	28.324
0.625	28.517
0.630	28.756
0.635	28.992
0.640	29.149
0.645	29.368
0.650	29.607
0.655	29.789
0.660	30.012
0.665	30.220
0.670	30.425
0.675	30.643
0.680	30.848
0.685	31.042
0.690	31.293
0.695	31.475
0.700	31.685
0.705	31.934
0.710	32.131
0.715	32.329
0.720	32.564
0.725	32.779
0.730	33.000
0.735	33.217
0.740	33.482
0.745	33.853
0.750	33.476
0.755	33.575
0.760	33.907
0.765	34.152
0.770	34.368
0.775	34.610
0.780	34.839
0.785	35.065
0.790	35.253
0.795	35.462
0.800	35.719
0.805	35.903
0.810	36.091
0.815	36.326
0.820	36.534
0.825	36.714
0.830	36.921
0.835	37.107
0.840	37.331
0.845	37.536
0.850	37.690
0.855	37.904
0.860	38.142
0.865	38.309
0.870	38.524
0.875	38.744
0.880	38.952
0.885	39.151
0.890	39.366
0.895	39.593
0.900	39.819
0.905	40.002
0.910	40.233
0.915	40.456
0.920	40.640
0.925	40.839
0.930	41.075
0.935	41.299
0.940	41.482
0.945	41.677
0.950	41.896
0.955	42.132
0.960	42.312
0.965	42.551
0.970	42.783
0.975	43.008
0.980	43.303
0.985	43.310
0.990	43.303
0.995	43.584
1.000	43.821
1.005	44.074
1.010	44.358
1.015	44.545
1.020	44.767
1.025	45.055
1.030	45.265
1.035	45.460
1.040	45.712
1.045	45.949
1.050	46.170
1.055	46.417
1.060	46.660
1.065	46.941
1.070	47.212
1.075	47.512
1.080	47.908
1.085	48.422
1.090	49.220
1.095	49.382
1.100	46.736
1.105	47.672
1.110	48.089
1.115	47.735
1.120	48.226
1.125	48.668
1.130	49.052
1.135	49.440
1.140	49.838
1.145	50.339
1.150	50.738
1.155	51.307
1.160	51.234
1.165	48.429
1.170	49.354
1.175	49.959
1.180	50.421
1.185	50.768
1.190	51.135
1.195	51.531
1.200	51.962
1.205	52.086
1.210	51.510
1.215	51.964
1.220	52.444
1.225	52.839
1.230	52.197
1.235	52.597
1.240	52.922
1.245	53.217
1.250	53.565
1.255	53.758
1.260	54.006
1.265	54.302
1.270	54.519
1.275	54.705
1.280	54.944
1.285	55.164
1.290	55.395
1.295	55.589
1.300	55.770
1.305	56.052
1.310	56.274
1.315	56.493
1.320	56.659
1.325	56.862
1.330	57.063
1.335	57.276
1.340	57.526
1.345	57.757
1.350	57.944
1.355	58.121
1.360	58.400
1.365	58.607
1.370	58.806
1.375	59.072
1.380	59.353
1.385	59.577
1.390	59.889
1.395	60.245
1.400	60.722
1.405	61.436
1.410	63.222
1.415	65.525
1.420	66.157
1.425	66.592
1.430	66.958
1.435	67.275
1.440	67.507
1.445	67.767
1.450	68.031
1.455	68.284
1.460	68.536
1.465	68.758
1.470	69.018
1.475	69.263
1.480	69.462
1.485	69.703
1.490	69.945
1.495	70.151
1.500	70.357
1.505	70.600
1.510	70.810
1.515	71.030
1.520	71.245
1.525	71.469
1.530	71.728
1.535	71.932
1.540	72.147
1.545	72.394
1.550	72.611
1.555	72.836
1.560	73.108
1.565	73.366
1.570	73.609
1.575	73.883
1.580	74.174
1.585	74.491
1.590	74.831
1.595	75.335
1.600	75.646
1.605	74.598
1.610	75.067
1.615	75.528
1.620	75.941
1.625	76.295
1.630	76.690
1.635	77.114
1.640	77.609
1.645	78.197
1.650	79.065
1.655	80.249
1.660	80.863
1.665	81.271
1.670	82.095
1.675	80.052
1.680	81.622
1.685	82.661
1.690	83.498
1.695	84.231
1.700	85.018
1.705	86.107
1.710	87.477
1.715	89.276
1.720	86.736
1.725	88.980
1.730	89.986
1.735	90.662
1.740	91.207
1.745	91.677
1.750	92.090
1.755	92.544
1.760	92.869
1.765	92.645
1.770	93.018
1.775	93.396
1.780	93.770
1.785	94.186
1.790	94.791
1.795	94.832
1.800	93.726
1.805	94.248
1.810	94.691
1.815	95.044
1.820	95.362
1.825	95.678
1.830	95.968
1.835	96.250
1.840	96.561
1.845	96.881
1.850	97.228
1.855	97.648
1.860	98.369
1.865	98.670
1.870	95.714
1.875	96.716
1.880	97.369
1.885	97.802
1.890	98.195
1.895	98.558
1.900	98.927
1.905	99.320
1.910	99.830
1.915	100.430
1.920	98.659
1.925	98.859
1.930	99.432
1.935	99.882
1.940	100.234
1.945	100.539
1.950	100.834
1.955	101.103
1.960	101.351
1.965	101.610
1.970	101.856
1.975	102.112
1.980	102.364
1.985	102.613
1.990	102.866
1.995	103.119
2.000	103.366
2.005	103.644
2.010	103.953
2.015	104.170
2.020	104.355
2.025	104.695
2.030	105.066
2.035	105.643
2.040	105.640
2.045	104.732
2.050	105.236
2.055	105.659
2.060	106.018
2.065	106.392
2.070	106.924
2.075	106.414
2.080	106.431
2.085	106.812
2.090	107.108
2.095	107.372
2.100	107.607
2.105	107.836
2.110	108.045
2.115	108.273
2.120	108.503
2.125	108.744
2.130	109.026
2.135	109.348
2.140	109.681
2.145	110.118
2.150	110.650
2.155	111.537
2.160	112.691
2.165	110.363
2.170	108.519
2.175	109.597
2.180	110.437
2.185	111.296
2.190	112.420
2.195	112.363
2.200	109.269
2.205	110.524
2.210	111.502
2.215	112.658
2.220	112.199
2.225	109.665
2.230	110.819
2.235	111.556
2.240	112.151
2.245	112.576
2.250	113.110
2.255	113.895
2.260	114.258
2.265	112.680
2.270	110.271
2.275	111.504
2.280	112.179
2.285	112.664
2.290	113.053
2.295	113.398
2.300	113.739
2.305	114.068
2.310	114.382
2.315	114.800
2.320	114.952
2.325	115.269
2.330	115.652
2.335	116.087
2.340	116.742
2.345	116.630
2.350	115.958
2.355	116.576
2.360	117.363
2.365	117.906
2.370	116.871
2.375	117.540
2.380	118.376
2.385	119.437
2.390	120.093
2.395	119.663
2.400	122.504
2.405	123.438
2.410	124.114
2.415	124.679
2.420	125.109
2.425	125.641
2.430	125.800
2.435	126.141
2.440	126.595
2.445	127.105
2.450	127.516
2.455	128.471
2.460	129.127
2.465	128.102
2.470	125.014
2.475	126.206
2.480	126.920
2.485	127.448
2.490	127.878
2.495	128.241
2.500	128.587
2.505	128.908
2.510	129.224
2.515	129.485
2.520	129.746
2.525	130.063
2.530	130.356
2.535	130.628
2.540	130.946
2.545	131.253
2.550	131.521
2.555	131.832
2.560	132.151
2.565	132.560
2.570	132.701
2.575	132.996
2.580	133.371
2.585	133.740
2.590	134.173
2.595	134.564
2.600	135.027
2.605	135.563
2.610	136.169
2.615	136.898
2.620	137.866
2.625	139.358
2.630	140.465
2.635	140.423
2.640	141.103
2.645	141.948
2.650	140.862
2.655	143.015
2.660	145.251
2.665	145.747
2.670	146.029
2.675	147.087
2.680	148.149
2.685	149.117
2.690	147.547
2.695	148.312
2.700	148.906
2.705	149.475
2.710	149.944
2.715	150.382
2.720	150.766
2.725	151.162
2.730	151.606
2.735	152.029
2.740	152.537
2.745	152.965
2.750	153.454
2.755	154.187
2.760	155.324
2.765	156.994
2.770	159.951
2.775	158.558
2.780	155.573
2.785	153.068
2.790	154.650
2.795	156.017
2.800	156.941
2.805	157.773
2.810	158.426
2.815	158.979
2.820	159.449
2.825	159.930
2.830	160.265
2.835	160.702
2.840	161.156
2.845	161.494
2.850	161.921
2.855	162.336
2.860	162.669
2.865	163.235
2.870	163.766
2.875	164.684
2.880	165.337
2.885	164.731
2.890	167.588
2.895	168.863
2.900	169.784
2.905	170.314
2.910	170.803
2.915	171.270
2.920	171.659
2.925	172.198
2.930	172.631
2.935	173.119
2.940	173.503
2.945	174.101
2.950	174.668
2.955	175.796
2.960	177.347
2.965	178.861
2.970	181.149
2.975	180.564
2.980	182.031
2.985	179.238
2.990	180.668
2.995	182.224
3.000	183.691
3.005	181.989
3.010	181.427
3.015	181.966
3.020	181.839
3.025	181.400
3.030	182.399
3.035	184.285
3.040	185.749
3.045	186.262
3.050	184.161
3.055	184.651
3.060	185.763
3.065	186.380
3.070	186.952
3.075	187.672
3.080	187.868
3.085	188.605
3.090	189.149
3.095	189.455
3.100	189.740
3.105	190.201
3.110	190.714
3.115	191.428
3.120	192.342
3.125	192.822
3.130	193.222
3.135	194.632
3.140	193.071
3.145	194.406
3.150	196.055
3.155	197.692
3.160	199.652
3.165	201.055
3.170	203.819
3.175	201.306
3.180	203.274
3.185	204.214
3.190	203.244
3.195	204.205
3.200	205.003
3.205	205.510
3.210	206.766
3.215	205.907
3.220	206.293
3.225	207.383
3.230	207.707
3.235	210.498
3.240	212.268
3.245	212.958
3.250	213.643
3.255	213.838
3.260	214.603
3.265	214.936
3.270	215.276
3.275	215.701
3.280	215.863
3.285	216.278
3.290	216.729
3.295	216.794
3.300	217.217
3.305	217.677
3.310	218.295
3.315	218.481
3.320	219.414
3.325	220.367
3.330	220.507
3.335	219.687
3.340	220.816
3.345	221.837
3.350	223.475
3.355	223.999
3.360	224.675
3.365	225.083
3.370	225.234
3.375	225.604
3.380	226.086
3.385	226.480
3.390	226.417
3.395	227.239
3.400	226.682
3.405	227.310
3.410	227.610
3.415	227.973
3.420	228.547
3.425	228.668
3.430	229.270
3.435	228.993
3.440	229.512
3.445	229.386
3.450	229.890
3.455	230.157
3.460	230.393
3.465	230.990
3.470	230.895
3.475	231.568
3.480	231.652
3.485	232.202
3.490	232.106
3.495	233.212
3.500	232.919
3.505	232.996
3.510	233.332
3.515	233.574
3.520	234.001
3.525	233.681
3.530	235.039
3.535	235.288
3.540	232.225
3.545	232.945
3.550	234.419
3.555	234.144
3.560	234.902
3.565	236.052
3.570	236.246
3.575	236.808
3.580	237.600
3.585	237.858
3.590	238.789
3.595	240.873
3.600	242.947
3.605	246.028
3.610	248.726
3.615	247.117
3.620	248.648
3.625	250.156
3.630	251.452
3.635	251.936
3.640	253.734
3.645	256.835
3.650	259.462
3.655	259.837
3.660	260.856
3.665	260.060
3.670	261.144
3.675	260.497
3.680	261.024
3.685	261.484
3.690	261.937
3.695	261.198
3.700	260.630
3.705	262.343
3.710	264.227
3.715	264.720
3.720	265.213
3.725	264.922
3.730	264.807
3.735	263.681
3.740	266.160
3.745	266.907
3.750	267.620
3.755	267.967
3.760	268.338
3.765	268.406
3.770	268.948
3.775	270.808
3.780	269.954
3.785	271.142
3.790	272.524
3.795	272.752
3.800	275.540
3.805	277.115
3.810	276.347
3.815	278.897
3.820	279.765
3.825	280.896
3.830	283.524
3.835	286.026
3.840	285.543
3.845	287.768
3.850	288.199
3.855	289.425
3.860	288.339
3.865	288.159
3.870	288.874
3.875	290.291
3.880	290.524
3.885	291.434
3.890	290.463
3.895	292.670
3.900	292.121
3.905	292.263
3.910	293.248
3.915	292.880
3.920	294.280
3.925	294.723
3.930	293.297
3.935	294.540
3.940	294.354
3.945	296.207
3.950	296.467
3.955	295.392
3.960	295.580
3.965	297.824
3.970	297.557
3.975	299.716
3.980	297.000
3.985	300.068
3.990	301.821
3.995	298.957
4.000	299.646
4.005	296.835
4.010	295.138
4.015	293.499
4.020	294.659
4.025	294.547
4.030	293.454
4.035	295.110
4.040	297.076
4.045	297.765
4.050	298.546
4.055	296.348
4.060	297.397
4.065	297.045
4.070	297.967
4.075	298.644
4.080	298.631
4.085	301.150
4.090	301.617
4.095	300.273
4.100	301.622
4.105	300.404
4.110	297.566
4.115	294.962
4.120	295.673
4.125	296.592
4.130	296.735
4.135	298.253
4.140	298.159
4.145	299.657
4.150	300.334
4.155	297.986
4.160	300.543
4.165	299.722
4.170	301.483
4.175	299.497
4.180	298.686
4.185	301.187
4.190	302.129
4.195	302.726
4.200	305.197
4.205	302.369
4.210	303.188
4.215	305.468
4.220	305.142
4.225	304.561
4.230	305.092
4.235	303.190
4.240	306.070
4.245	303.804
4.250	302.275
4.255	301.056
4.260	299.502
4.265	298.600
4.270	300.928
4.275	301.882
4.280	299.013
4.285	300.725
4.290	299.333
4.295	300.235
4.300	298.139
4.305	297.981
4.310	295.898
4.315	297.305
4.320	295.521
4.325	293.092
4.330	292.151
4.335	291.138
4.340	290.870
4.345	288.038
4.350	286.182
4.355	286.816
4.360	287.480
4.365	284.652
4.370	286.672
4.375	289.464
4.380	286.728
4.385	285.910
4.390	285.568
4.395	286.313
4.400	288.381
4.405	286.450
4.410	285.401
4.415	282.678
4.420	284.023
4.425	283.896
4.430	283.844
4.435	281.596
4.440	283.385
4.445	283.993
4.450	283.751
4.455	282.588
4.460	283.716
4.465	283.041
4.470	281.464
4.475	279.652
4.480	279.435
4.485	282.290
4.490	282.334
4.495	284.145
4.500	286.947
4.505	286.812
4.510	289.922
4.515	289.301
4.520	290.633
4.525	291.437
4.530	289.706
4.535	292.805
4.540	294.767
4.545	296.348
4.550	299.388
4.555	300.368
4.560	302.749
4.565	305.599
4.570	305.440
4.575	304.982
4.580	306.945
4.585	307.858
4.590	307.318
4.595	306.684
4.600	306.165
4.605	305.029
4.610	305.546
4.615	305.381
4.620	307.119
4.625	309.683
4.630	310.351
4.635	310.213
4.640	307.166
4.645	305.950
4.650	307.031
4.655	306.166
4.660	309.078
4.665	310.071
4.670	312.939
4.675	315.950
4.680	318.796
4.685	320.318
4.690	322.497
4.695	321.686
4.700	324.090
4.705	323.745
4.710	326.146
4.715	327.533
4.720	328.191
4.725	326.351
4.730	328.890
4.735	330.089
4.740	327.463
4.745	330.012
4.750	332.356
4.755	331.028
4.760	328.753
4.765	325.871
4.770	326.072
4.775	323.396
4.780	321.923
4.785	321.428
4.790	321.571
4.795	322.652
4.800	323.255
4.805	323.776
4.810	324.104
4.815	327.018
4.820	327.239
4.825	324.783
4.830	322.551
4.835	325.621
4.840	325.153
4.845	322.105
4.850	323.082
4.855	324.288
4.860	325.722
4.865	324.628
4.870	326.200
4.875	328.934
4.880	332.038
4.885	331.866
4.890	331.864
4.895	330.082
4.900	327.510
4.905	329.142
4.910	332.239
4.915	329.310
4.920	329.516
4.925	330.858
4.930	328.068
4.935	329.213
4.940	327.816
4.945	329.452
4.950	332.108
4.955	333.043
4.960	333.820
4.965	336.243
4.970	337.611
4.975	340.331
4.980	339.636
4.985	337.268
4.990	339.041
4.995	340.385
5.000	337.444
5.005	338.830
5.010	337.938
5.015	338.737
5.020	338.287
5.025	339.561
5.030	340.565
5.035	337.987
5.040	336.748
5.045	335.993
5.050	338.145
5.055	337.611
5.060	336.219
5.065	337.042
5.070	338.102
5.075	336.393
5.080	335.198
5.085	336.575
5.090	334.142
5.095	331.465
5.100	331.013
5.105	329.873
5.110	331.259
5.115	333.783
5.120	332.364
5.125	334.469
5.130	332.839
5.135	333.632
5.140	335.636
5.145	333.201
5.150	332.594
5.155	334.026
5.160	334.780
5.165	332.106
5.170	330.905
5.175	333.486
5.180	335.333
5.185	332.284
5.190	331.499
5.195	333.679
5.200	331.767
5.205	331.060
5.210	328.820
5.215	331.752
5.220	334.616
5.225	337.320
5.230	339.610
5.235	337.434
5.240	336.520
5.245	336.679
5.250	334.559
5.255	334.277
5.260	333.833
5.265	332.040
5.270	329.069
5.275	327.445
5.280	328.089
5.285	329.685
5.290	330.894
5.295	329.208
5.300	331.979
5.305	333.622
5.310	333.124
5.315	335.143
5.320	335.278
5.325	334.089
5.330	332.316
5.335	330.303
5.340	327.759
5.345	325.432
5.350	324.702
5.355	326.544
5.360	323.873
5.365	324.696
5.370	323.791
5.375	324.288
5.380	321.512
5.385	321.301
5.390	321.423
5.395	320.224
5.400	318.224
5.405	315.683
5.410	313.378
5.415	312.709
5.420	313.561
5.425	310.648
5.430	309.606
5.435	312.066
5.440	310.654
5.445	308.024
5.450	306.903
5.455	304.004
5.460	304.785
5.465	306.991
5.470	308.478
5.475	305.430
5.480	302.510
5.485	302.006
5.490	302.198
5.495	300.759
5.500	301.683
5.505	303.601
5.510	306.351
5.515	306.868
5.520	304.808
5.525	302.095
5.530	300.408
5.535	297.988
5.540	299.968
5.545	299.176
5.550	301.348
5.555	298.305
5.560	298.350
5.565	296.252
5.570	297.762
5.575	299.463
5.580	298.420
5.585	297.537
5.590	297.685
5.595	294.633
5.600	292.506
5.605	290.357
5.610	291.117
5.615	289.418
5.620	292.158
5.625	292.669
5.630	292.569
5.635	291.538
5.640	288.415
5.645	291.430
5.650	288.351
5.655	289.038
5.660	286.946
5.665	289.500
5.670	287.888
5.675	288.611
5.680	286.946
5.685	286.082
5.690	283.989
5.695	286.587
5.700	289.597
5.705	290.134
5.710	290.141
5.715	290.068
5.720	287.671
5.725	287.118
5.730	289.801
5.735	290.043
5.740	288.378
5.745	287.618
5.750	287.928
5.755	288.721
5.760	287.143
5.765	286.308
5.770	287.024
5.775	287.648
5.780	289.463
5.785	291.882
5.790	294.557
5.795	292.070
5.800	289.414
5.805	291.249
5.810	291.658
5.815	292.614
5.820	290.389
5.825	287.561
5.830	288.766
5.835	288.465
5.840	287.480
5.845	285.392
5.850	287.274
5.855	288.905
5.860	290.701
5.865	290.696
5.870	289.179
5.875	291.312
5.880	293.657
5.885	294.278
5.890	296.355
5.895	297.821
5.900	294.769
5.905	296.685
5.910	294.632
5.915	294.063
5.920	295.430
5.925	293.237
5.930	292.077
5.935	293.618
5.940	291.352
5.945	291.501
5.950	293.409
5.955	290.571
5.960	292.002
5.965	289.358
5.970	286.338
5.975	283.464
5.980	283.969
5.985	281.505
5.990	281.822
5.995	284.229
6.000	287.140
6.005	285.280
6.010	287.471
6.015	287.567
6.020	288.309
6.025	289.261
6.030	291.703
6.035	291.560
6.040	293.599
6.045	296.739
6.050	294.116
6.055	296.725
6.060	298.520
6.065	299.219
6.070	298.415
6.075	297.318
6.080	298.916
6.085	298.202
6.090	296.694
6.095	299.171
6.100	298.719
6.105	295.604
6.110	293.870
6.115	292.905
6.120	294.460
6.125	294.330
6.130	295.512
6.135	295.455
6.140	293.598
6.145	294.213
6.150	292.706
6.155	295.758
6.160	296.288
6.165	297.691
6.170	295.343
6.175	293.388
6.180	295.632
6.185	297.678
6.190	297.716
6.195	297.750
6.200	295.375
6.205	293.369
6.210	291.962
6.215	292.734
6.220	294.833
6.225	295.202
6.230	292.906
6.235	290.529
6.240	290.337
6.245	292.010
6.250	289.781
6.255	290.142
6.260	287.713
6.265	285.175
6.270	284.492
6.275	281.869
6.280	283.366
6.285	281.762
6.290	282.219
6.295	284.780
6.300	283.457
6.305	284.594
6.310	286.426
6.315	286.562
6.320	285.278
6.325	283.775
6.330	281.574
6.335	281.556
6.340	281.974
6.345	283.337
6.350	285.336
6.355	286.669
6.360	284.992
6.365	285.449
6.370	288.012
6.375	286.094
6.380	286.703
6.385	285.656
6.390	288.237
6.395	290.633
6.400	289.433
6.405	287.226
6.410	286.616
6.415	284.301
6.420	286.748
6.425	289.107
6.430	291.791
6.435	289.501
6.440	287.771
6.445	285.854
6.450	284.547
6.455	284.376
6.460	281.651
6.465	280.676
6.470	280.291
6.475	277.825
6.480	275.608
6.485	273.221
6.490	270.199
6.495	271.613
6.500	272.886
6.505	271.536
6.510	272.940
6.515	271.548
6.520	269.677
6.525	272.145
6.530	270.707
6.535	272.177
6.540	270.335
6.545	271.627
6.550	273.909
6.555	273.888
6.560	272.868
6.565	274.304
6.570	274.645
6.575	277.219
6.580	278.779
6.585	277.428
6.590	280.247
6.595	277.146
6.600	279.028
6.605	280.168
6.610	281.931
6.615	278.855
6.620	278.829
6.625	280.458
6.630	280.389
6.635	283.328
6.640	281.059
6.645	279.055
6.650	278.788
6.655	280.726
6.660	282.319
6.665	279.881
6.670	282.852
6.675	281.969
6.680	281.486
6.685	283.901
6.690	282.861
6.695	281.559
6.700	278.848
6.705	276.148
6.710	278.946
6.715	278.884
6.720	275.982
6.725	275.729
6.730	275.960
6.735	274.478
6.740	276.263
6.745	276.151
6.750	275.335
6.755	276.499
6.760	273.628
6.765	270.552
6.770	268.523
6.775	265.947
6.780	264.853
6.785	265.097
6.790	263.088
6.795	264.650
6.800	262.337
6.805	261.817
6.810	260.188
6.815	261.011
6.820	262.648
6.825	263.894
6.830	262.524
6.835	263.800
6.840	265.102
6.845	263.414
6.850	262.593
6.855	262.769
6.860	263.567
6.865	261.454
6.870	262.375
6.875	259.914
6.880	259.960
6.885	260.565
6.890	258.377
6.895	260.576
6.900	260.965
6.905	262.944
6.910	261.322
6.915	258.638
6.920	260.253
6.925	258.496
6.930	257.720
6.935	259.201
6.940	260.979
6.945	263.077
6.950	264.515
6.955	261.976
6.960	258.866
6.965	257.335
6.970	258.622
6.975	257.052
6.980	254.195
6.985	255.801
6.990	258.887
6.995	259.925
7.000	259.492
7.005	258.500
7.010	260.396
7.015	261.360
7.020	259.840
7.025	262.500
7.030	261.461
7.035	263.989
7.040	261.357
7.045	263.645
7.050	262.011
7.055	259.363
7.060	257.999
7.065	260.084
7.070	258.545
7.075	257.630
7.080	255.390
7.085	253.153
7.090	254.752
7.095	257.155
7.100	255.841
7.105	258.739
7.110	259.616
7.115	258.204
7.120	259.734
7.125	258.975
7.130	260.470
7.135	260.004
7.140	261.904
7.145	262.284
7.150	263.241
7.155	266.310
7.160	266.286
7.165	264.454
7.170	267.042
7.175	265.840
7.180	268.616
7.185	266.127
7.190	268.628
7.195	271.459
7.200	274.347
7.205	273.638
7.210	274.897
7.215	274.195
7.220	274.345
7.225	272.621
7.230	273.825
7.235	275.011
7.240	275.866
7.245	278.891
7.250	281.033
7.255	281.158
7.260	283.326
7.265	280.196
7.270	279.383
7.275	279.326
7.280	279.901
7.285	278.742
7.290	275.867
7.295	274.281
7.300	271.787
7.305	268.859
7.310	268.748
7.315	270.553
7.320	269.159
7.325	272.105
7.330	275.245
7.335	278.158
7.340	280.499
7.345	280.927
7.350	280.680
7.355	279.506
7.360	276.523
7.365	276.319
7.370	276.384
7.375	279.221
7.380	278.322
7.385	276.831
7.390	278.593
7.395	276.729
7.400	275.101
7.405	278.054
7.410	276.691
7.415	278.087
7.420	276.528
7.425	274.780
7.430	276.152
7.435	277.831
7.440	274.730
7.445	275.517
7.450	275.799
7.455	272.969
7.460	276.094
7.465	273.128
7.470	274.330
7.475	277.358
7.480	276.026
7.485	276.399
7.490	275.332
7.495	275.965
7.500	277.958
7.505	281.023
7.510	281.067
7.515	280.210
7.520	277.503
7.525	277.825
7.530	276.755
7.535	277.257
7.540	279.966
7.545	280.618
7.550	279.556
7.555	282.487
7.560	284.844
7.565	284.308
7.570	287.023
7.575	284.012
7.580	283.579
7.585	281.023
7.590	279.827
7.595	281.489
7.600	281.710
7.605	281.972
7.610	285.084
7.615	283.063
7.620	284.209
7.625	283.837
7.630	281.837
7.635	282.718
7.640	280.799
7.645	280.172
7.650	280.870
7.655	278.682
7.660	276.644
7.665	275.147
7.670	272.990
7.675	270.213
7.680	268.119
7.685	271.119
7.690	268.297
7.695	266.980
7.700	270.018
7.705	268.398
7.710	266.548
7.715	267.531
7.720	267.335
7.725	269.999
7.730	272.410
7.735	274.362
7.740	276.238
7.745	274.933
7.750	274.122
7.755	276.263
7.760	278.136
7.765	280.075
7.770	281.649
7.775	283.635
7.780	282.545
7.785	280.523
7.790	279.225
7.795	278.764
7.800	275.740
7.805	273.942
7.810	274.606
7.815	274.186
7.820	274.751
7.825	273.679
7.830	275.490
7.835	278.070
7.840	277.487
7.845	278.115
7.850	276.276
7.855	278.420
7.860	279.224
7.865	280.904
7.870	279.242
7.875	276.756
7.880	274.111
7.885	277.128
7.890	278.160
7.895	278.894
7.900	277.178
7.905	276.655
7.910	275.884
7.915	276.063
7.920	275.226
7.925	275.911
7.930	274.211
7.935	271.897
7.940	270.811
7.945	272.143
7.950	269.466
7.955	270.219
7.960	271.927
7.965	271.999
7.970	269.640
7.975	269.703
7.980	268.857
7.985	271.776
7.990	273.837
7.995	272.322
8.000	270.185
8.005	270.913
8.010	269.898
8.015	271.528
8.020	269.169
8.025	270.637
8.030	270.820
8.035	271.842
8.040	273.491
8.045	274.456
8.050	271.403
8.055	274.039
8.060	275.068
8.065	277.894
8.070	274.838
8.075	275.440
8.080	272.983
8.085	275.082
8.090	275.453
8.095	274.338
8.100	272.241
8.105	272.537
8.110	272.658
8.115	271.392
8.120	272.506
8.125	269.879
8.130	270.994
8.135	268.580
8.140	268.968
8.145	271.494
8.150	273.288
8.155	274.180
8.160	274.581
8.165	276.407
8.170	277.217
8.175	279.675
8.180	278.413
8.185	276.536
8.190	277.313
8.194	278.175
8.199	279.242
8.204	278.650
8.209	279.695
8.214	277.370
8.219	277.315
8.224	274.181
8.229	272.606
8.234	271.722
8.239	269.764
8.244	271.086
8.249	267.983
8.254	265.426
8.259	265.148
8.264	264.000
8.269	263.145
8.274	260.824
8.279	258.156
8.284	256.770
8.289	258.063
8.294	257.493
8.299	259.572
8.304	259.314
8.309	259.829
8.314	260.960
8.319	262.019
8.324	262.331
8.329	261.128
8.334	261.850
8.339	260.315
8.344	258.480
8.349	255.857
8.354	255.156
8.359	254.547
8.364	251.551
8.369	249.888
8.374	251.610
8.379	253.241
8.384	254.902
8.389	256.115
8.394	254.532
8.399	251.809
8.404	252.141
8.409	250.621
8.414	251.208
8.419	252.059
8.424	252.417
8.429	254.894
8.434	251.889
8.439	250.627
8.444	253.689
8.449	255.055
8.454	256.868
8.459	255.085
8.464	255.731
8.469	257.119
8.474	255.117
8.479	253.734
8.484	254.442
8.489	253.073
8.494	251.742
8.499	254.146
8.504	252.541
8.509	253.248
8.514	254.549
8.519	257.359
8.524	257.043
8.529	258.131
8.534	255.548
8.539	256.004
8.544	255.254
8.549	253.942
8.554	256.654
8.559	255.673
8.564	255.670
8.569	255.234
8.574	257.340
8.579	259.888
8.584	261.875
8.589	261.029
8.594	259.266
8.599	260.998
8.604	258.111
8.609	260.204
8.614	260.075
8.619	258.716
8.624	256.676
8.629	258.453
8.634	256.952
8.639	257.946
8.644	258.980
8.649	259.353
8.654	258.926
8.659	260.565
8.664	259.034
8.669	255.921
8.674	258.307
8.679	261.015
8.684	263.127
8.689	263.518
8.694	265.828
8.699	264.957
8.704	264.142
8.709	261.032
8.714	258.504
8.719	256.695
8.724	257.339
8.729	256.263
8.734	257.030
8.739	256.493
8.744	255.634
8.749	255.282
8.754	253.292
8.759	254.467
8.764	256.818
8.769	254.892
8.774	256.549
8.779	258.264
8.784	259.529
8.789	259.455
8.794	262.390
8.799	261.792
8.804	263.483
8.809	263.462
8.814	260.657
8.819	259.846
8.824	261.093
8.829	259.230
8.834	257.528
8.839	254.913
8.844	253.757
8.849	253.323
8.854	251.472
8.859	249.918
8.864	252.737
8.869	253.931
8.874	253.774
8.879	252.090
8.884	255.070
8.889	253.051
8.894	252.042
8.899	250.062
8.904	249.015
8.909	251.483
8.914	248.557
8.919	246.788
8.924	247.843
8.929	246.558
8.934	249.594
8.939	247.837
8.944	249.924
8.949	252.666
8.954	252.551
8.959	254.165
8.964	253.429
8.969	255.715
8.974	253.181
8.979	252.296
8.984	253.131
8.989	256.185
8.994	254.211
8.999	253.800
9.004	251.642
9.009	252.124
9.014	249.976
9.019	251.986
9.024	249.586
9.029	249.913
9.034	248.194
9.039	250.863
9.044	249.738
9.049	250.620
9.054	253.007
9.059	254.328
9.064	254.595
9.069	255.859
9.074	255.367
9.079	255.706
9.084	256.114
9.089	255.414
9.094	258.543
9.099	255.710
9.104	257.310
9.109	259.080
9.114	258.311
9.119	258.140
9.124	261.147
9.129	263.665
9.134	264.079
9.139	263.824
9.144	266.835
9.149	267.167
9.154	269.682
9.159	270.785
9.164	270.408
9.169	272.184
9.174	269.564
9.179	268.453
9.184	267.457
9.189	267.677
9.194	265.477
9.199	268.059
9.204	269.575
9.209	269.342
9.214	266.488
9.219	263.973
9.224	261.765
9.229	264.216
9.234	261.600
9.239	259.332
9.244	261.751
9.249	260.326
9.254	260.542
9.259	263.154
9.264	261.701
9.269	258.820
9.274	256.776
9.279	256.331
9.284	255.277
9.289	255.757
9.294	254.736
9.299	253.836
9.304	255.923
9.309	255.829
9.314	254.532
9.319	253.879
9.324	250.988
9.329	248.675
9.334	248.834
9.339	250.412
9.344	248.656
9.349	249.960
9.354	249.989
9.359	252.390
9.364	250.426
9.369	248.430
9.374	247.964
9.379	245.178
9.384	243.818
9.389	245.946
9.394	243.553
9.399	244.496
9.404	245.970
9.409	246.450
9.414	246.915
9.419	244.360
9.424	244.147
9.429	242.106
9.434	239.225
9.439	240.973
9.444	243.434
9.449	245.906
9.454	246.662
9.459	248.653
9.464	247.391
9.469	245.817
9.474	245.595
9.479	246.902
9.484	247.308
9.489	248.464
9.494	246.429
9.499	246.224
9.504	246.655
9.509	247.624
9.514	250.010
9.519	251.486
9.524	253.093
9.529	250.941
9.534	252.118
9.539	251.398
9.544	253.782
9.549	253.373
9.554	255.092
9.559	256.921
9.564	257.485
9.569	255.703
9.574	256.246
9.579	255.693
9.584	253.057
9.589	256.180
9.594	256.101
9.599	258.429
9.604	259.978
9.609	262.798
9.614	259.758
9.619	260.440
9.624	258.181
9.629	258.949
9.634	256.646
9.639	257.594
9.644	256.826
9.649	254.444
9.654	256.827
9.659	253.947
9.664	253.774
9.669	254.485
9.674	254.521
9.679	257.528
9.684	257.296
9.689	256.919
9.694	256.514
9.699	259.337
9.704	257.880
9.709	258.939
9.714	256.081
9.719	254.633
9.724	254.787
9.729	256.138
9.734	259.117
9.739	257.800
9.744	255.552
9.749	255.185
9.754	252.891
9.759	250.607
9.764	248.253
9.769	247.928
9.774	247.006
9.779	245.041
9.784	242.022
9.789	240.934
9.794	238.612
9.799	241.536
9.804	240.363
9.809	241.215
9.814	238.309
9.819	239.273
9.824	238.926
9.829	240.302
9.834	238.214
9.839	240.530
9.844	240.719
9.849	240.041
9.854	240.203
9.859	237.828
9.864	237.852
9.869	239.481
9.874	238.780
9.879	235.717
9.884	238.549
9.889	239.277
9.894	242.180
9.899	242.054
9.904	243.290
9.909	240.247
9.914	241.312
9.919	243.835
9.924	244.721
9.929	244.704
9.934	247.083
9.939	245.803
9.944	242.791
9.949	243.082
9.954	242.927
9.959	245.845
9.964	246.407
9.969	247.873
9.974	250.770
9.979	250.140
9.984	253.257
9.989	253.552
9.994	253.849
[truncated: 1 more rows]
