# Supplementary material for: Chemometric Analysis of a Ternary Mixture of Caffeine, Quinic Acid, and Nicotinic Acid by Terahertz Spectroscopy
Source: ACS Omega. 2022 Sep 27;7(40):35783–91. doi: 10.1021/acsomega.2c03808 (PMC9558605; doi:10.1021/acsomega.2c03808)
Supplement: Supplementary file 2 — ao2c03808_si_002.zip [file ao2c03808_si_002.zip › data_and_codes/extended_data/id0-48_run001/fdp-6-8.csv]

0.000	-0.000
0.005	0.429
0.010	0.179
0.015	-0.566
0.020	-0.074
0.025	0.458
0.030	0.165
0.035	-0.539
0.040	-0.124
0.045	0.479
0.050	3.095
0.055	1.755
0.060	1.127
0.065	3.478
0.070	3.637
0.075	4.786
0.080	4.759
0.085	7.817
0.090	8.131
0.095	9.176
0.100	10.163
0.105	11.238
0.110	10.622
0.115	10.718
0.120	11.360
0.125	12.183
0.130	13.357
0.135	13.631
0.140	13.159
0.145	13.157
0.150	13.082
0.155	13.111
0.160	13.060
0.165	13.319
0.170	13.717
0.175	14.018
0.180	14.107
0.185	14.402
0.190	14.749
0.195	14.812
0.200	15.012
0.205	15.268
0.210	15.382
0.215	15.551
0.220	15.751
0.225	16.164
0.230	16.246
0.235	16.153
0.240	16.331
0.245	16.683
0.250	16.726
0.255	16.996
0.260	17.244
0.265	17.483
0.270	17.747
0.275	17.703
0.280	17.897
0.285	18.142
0.290	18.302
0.295	18.423
0.300	18.806
0.305	18.841
0.310	18.905
0.315	19.071
0.320	19.297
0.325	19.551
0.330	19.663
0.335	19.801
0.340	19.986
0.345	20.241
0.350	20.316
0.355	20.543
0.360	20.725
0.365	20.888
0.370	20.993
0.375	21.163
0.380	21.309
0.385	21.513
0.390	21.707
0.395	21.887
0.400	22.091
0.405	22.204
0.410	22.331
0.415	22.498
0.420	22.735
0.425	22.857
0.430	23.035
0.435	23.264
0.440	23.408
0.445	23.458
0.450	23.653
0.455	23.874
0.460	24.011
0.465	24.183
0.470	24.302
0.475	24.508
0.480	24.694
0.485	24.829
0.490	24.979
0.495	25.206
0.500	25.368
0.505	25.492
0.510	25.675
0.515	25.918
0.520	26.118
0.525	26.235
0.530	26.433
0.535	26.645
0.540	26.895
0.545	27.137
0.550	27.509
0.555	26.746
0.560	26.861
0.565	27.144
0.570	27.418
0.575	27.634
0.580	27.808
0.585	27.965
0.590	28.184
0.595	28.383
0.600	28.561
0.605	28.735
0.610	28.903
0.615	29.102
0.620	29.225
0.625	29.391
0.630	29.595
0.635	29.801
0.640	29.925
0.645	30.103
0.650	30.308
0.655	30.449
0.660	30.625
0.665	30.787
0.670	30.953
0.675	31.113
0.680	31.269
0.685	31.418
0.690	31.617
0.695	31.746
0.700	31.909
0.705	32.118
0.710	32.267
0.715	32.431
0.720	32.624
0.725	32.807
0.730	32.995
0.735	33.183
0.740	33.414
0.745	33.759
0.750	33.326
0.755	33.381
0.760	33.682
0.765	33.890
0.770	34.067
0.775	34.262
0.780	34.451
0.785	34.625
0.790	34.767
0.795	34.923
0.800	35.133
0.805	35.268
0.810	35.406
0.815	35.591
0.820	35.757
0.825	35.898
0.830	36.059
0.835	36.214
0.840	36.400
0.845	36.572
0.850	36.691
0.855	36.874
0.860	37.076
0.865	37.211
0.870	37.385
0.875	37.566
0.880	37.738
0.885	37.893
0.890	38.059
0.895	38.239
0.900	38.418
0.905	38.543
0.910	38.729
0.915	38.895
0.920	39.030
0.925	39.179
0.930	39.372
0.935	39.550
0.940	39.689
0.945	39.846
0.950	40.023
0.955	40.227
0.960	40.372
0.965	40.578
0.970	40.771
0.975	40.967
0.980	41.225
0.985	41.187
0.990	41.126
0.995	41.366
1.000	41.560
1.005	41.770
1.010	42.005
1.015	42.141
1.020	42.316
1.025	42.546
1.030	42.708
1.035	42.856
1.040	43.055
1.045	43.242
1.050	43.424
1.055	43.627
1.060	43.834
1.065	44.083
1.070	44.319
1.075	44.589
1.080	44.959
1.085	45.454
1.090	46.240
1.095	46.338
1.100	43.519
1.105	44.451
1.110	44.836
1.115	44.410
1.120	44.865
1.125	45.268
1.130	45.612
1.135	45.956
1.140	46.313
1.145	46.776
1.150	47.134
1.155	47.667
1.160	47.414
1.165	44.531
1.170	45.456
1.175	46.041
1.180	46.475
1.185	46.795
1.190	47.133
1.195	47.497
1.200	47.907
1.205	48.003
1.210	47.324
1.215	47.754
1.220	48.204
1.225	48.560
1.230	47.835
1.235	48.194
1.240	48.472
1.245	48.720
1.250	49.019
1.255	49.163
1.260	49.364
1.265	49.608
1.270	49.778
1.275	49.922
1.280	50.113
1.285	50.290
1.290	50.489
1.295	50.644
1.300	50.789
1.305	51.040
1.310	51.224
1.315	51.408
1.320	51.534
1.325	51.698
1.330	51.863
1.335	52.050
1.340	52.264
1.345	52.469
1.350	52.634
1.355	52.786
1.360	53.041
1.365	53.217
1.370	53.382
1.375	53.606
1.380	53.845
1.385	54.026
1.390	54.299
1.395	54.619
1.400	55.068
1.405	55.763
1.410	56.912
1.415	59.641
1.420	60.254
1.425	60.665
1.430	61.000
1.435	61.284
1.440	61.477
1.445	61.700
1.450	61.918
1.455	62.130
1.460	62.333
1.465	62.509
1.470	62.724
1.475	62.919
1.480	63.070
1.485	63.266
1.490	63.469
1.495	63.627
1.500	63.790
1.505	63.993
1.510	64.163
1.515	64.341
1.520	64.520
1.525	64.705
1.530	64.923
1.535	65.092
1.540	65.272
1.545	65.481
1.550	65.663
1.555	65.851
1.560	66.082
1.565	66.302
1.570	66.502
1.575	66.731
1.580	66.977
1.585	67.251
1.590	67.549
1.595	68.012
1.600	68.302
1.605	67.110
1.610	67.551
1.615	67.976
1.620	68.359
1.625	68.679
1.630	69.042
1.635	69.436
1.640	69.909
1.645	70.472
1.650	71.329
1.655	72.475
1.660	73.036
1.665	73.349
1.670	73.924
1.675	71.744
1.680	73.366
1.685	74.402
1.690	75.218
1.695	75.932
1.700	76.694
1.705	77.776
1.710	79.108
1.715	80.701
1.720	77.706
1.725	80.204
1.730	81.222
1.735	81.879
1.740	82.401
1.745	82.836
1.750	83.225
1.755	83.646
1.760	83.944
1.765	83.644
1.770	83.985
1.775	84.330
1.780	84.672
1.785	85.050
1.790	85.620
1.795	85.619
1.800	84.383
1.805	84.867
1.810	85.272
1.815	85.580
1.820	85.849
1.825	86.115
1.830	86.357
1.835	86.594
1.840	86.858
1.845	87.137
1.850	87.440
1.855	87.825
1.860	88.523
1.865	88.738
1.870	85.633
1.875	86.637
1.880	87.253
1.885	87.650
1.890	88.005
1.895	88.329
1.900	88.650
1.905	88.998
1.910	89.464
1.915	90.017
1.920	88.234
1.925	88.251
1.930	88.783
1.935	89.196
1.940	89.499
1.945	89.753
1.950	89.996
1.955	90.218
1.960	90.419
1.965	90.625
1.970	90.825
1.975	91.029
1.980	91.231
1.985	91.421
1.990	91.629
1.995	91.836
2.000	92.028
2.005	92.252
2.010	92.507
2.015	92.673
2.020	92.795
2.025	93.072
2.030	93.389
2.035	93.917
2.040	93.915
2.045	92.855
2.050	93.314
2.055	93.690
2.060	94.011
2.065	94.345
2.070	94.842
2.075	94.331
2.080	94.251
2.085	94.604
2.090	94.904
2.095	95.172
2.100	95.421
2.105	95.661
2.110	95.901
2.115	96.157
2.120	96.418
2.125	96.669
2.130	96.947
2.135	97.249
2.140	97.579
2.145	97.958
2.150	98.452
2.155	99.277
2.160	100.218
2.165	99.136
2.170	102.154
2.175	103.320
2.180	104.156
2.185	104.972
2.190	106.093
2.195	106.109
2.200	108.746
2.205	110.234
2.210	111.286
2.215	112.476
2.220	112.395
2.225	115.018
2.230	116.621
2.235	117.481
2.240	118.165
2.245	118.673
2.250	119.287
2.255	120.254
2.260	121.156
2.265	118.998
2.270	116.309
2.275	117.608
2.280	118.364
2.285	118.909
2.290	119.347
2.295	119.716
2.300	120.042
2.305	120.362
2.310	120.661
2.315	121.039
2.320	121.135
2.325	121.414
2.330	121.755
2.335	122.136
2.340	122.786
2.345	122.737
2.350	121.719
2.355	122.351
2.360	123.106
2.365	123.719
2.370	122.380
2.375	123.067
2.380	123.901
2.385	125.070
2.390	126.628
2.395	125.171
2.400	127.606
2.405	128.520
2.410	129.160
2.415	129.663
2.420	130.065
2.425	130.570
2.430	130.667
2.435	130.949
2.440	131.376
2.445	131.866
2.450	132.236
2.455	133.196
2.460	134.064
2.465	132.308
2.470	129.331
2.475	130.500
2.480	131.199
2.485	131.691
2.490	132.088
2.495	132.428
2.500	132.734
2.505	133.013
2.510	133.270
2.515	133.520
2.520	133.758
2.525	133.999
2.530	134.254
2.535	134.483
2.540	134.748
2.545	134.998
2.550	135.236
2.555	135.494
2.560	135.762
2.565	136.141
2.570	136.217
2.575	136.448
2.580	136.783
2.585	137.112
2.590	137.469
2.595	137.853
2.600	138.262
2.605	138.740
2.610	139.307
2.615	140.018
2.620	140.955
2.625	142.311
2.630	143.112
2.635	143.076
2.640	143.181
2.645	144.403
2.650	142.914
2.655	145.224
2.660	147.463
2.665	148.081
2.670	148.203
2.675	149.175
2.680	150.175
2.685	151.010
2.690	149.410
2.695	150.157
2.700	150.723
2.705	151.244
2.710	151.666
2.715	152.079
2.720	152.479
2.725	152.883
2.730	153.285
2.735	153.702
2.740	154.177
2.745	154.654
2.750	155.263
2.755	156.034
2.760	157.350
2.765	158.768
2.770	159.890
2.775	160.008
2.780	157.270
2.785	154.170
2.790	156.135
2.795	157.533
2.800	158.483
2.805	159.201
2.810	159.811
2.815	160.285
2.820	160.734
2.825	161.148
2.830	161.524
2.835	161.873
2.840	162.224
2.845	162.565
2.850	162.880
2.855	163.255
2.860	163.654
2.865	164.048
2.870	164.603
2.875	165.633
2.880	166.337
2.885	165.107
2.890	168.105
2.895	169.347
2.900	170.109
2.905	170.696
2.910	171.171
2.915	171.580
2.920	172.009
2.925	172.445
2.930	172.873
2.935	173.299
2.940	173.762
2.945	174.300
2.950	175.046
2.955	175.998
2.960	177.337
2.965	178.737
2.970	180.887
2.975	180.039
2.980	182.865
2.985	184.996
2.990	186.626
2.995	188.246
3.000	189.970
3.005	191.915
3.010	190.325
3.015	188.362
3.020	187.997
3.025	185.521
3.030	187.819
3.035	189.734
3.040	191.328
3.045	192.313
3.050	189.392
3.055	190.648
3.060	191.582
3.065	192.268
3.070	192.860
3.075	193.363
3.080	193.840
3.085	194.217
3.090	194.657
3.095	195.015
3.100	195.375
3.105	195.860
3.110	196.330
3.115	196.930
3.120	197.781
3.125	198.550
3.130	199.381
3.135	198.748
3.140	197.057
3.145	199.715
3.150	201.492
3.155	202.974
3.160	204.548
3.165	205.415
3.170	202.495
3.175	199.807
3.180	201.772
3.185	201.277
3.190	202.062
3.195	202.749
3.200	203.412
3.205	203.944
3.210	204.716
3.215	204.328
3.220	204.725
3.225	205.613
3.230	206.184
3.235	208.368
3.240	210.589
3.245	211.256
3.250	211.693
3.255	212.072
3.260	212.483
3.265	212.790
3.270	213.113
3.275	213.392
3.280	213.641
3.285	213.861
3.290	214.172
3.295	214.444
3.300	214.723
3.305	215.071
3.310	215.448
3.315	215.986
3.320	216.469
3.325	217.351
3.330	218.029
3.335	220.637
3.340	217.847
3.345	219.329
3.350	220.359
3.355	221.023
3.360	221.520
3.365	221.944
3.370	222.290
3.375	222.553
3.380	222.847
3.385	223.246
3.390	223.462
3.395	223.576
3.400	223.848
3.405	224.069
3.410	224.203
3.415	224.525
3.420	224.769
3.425	224.938
3.430	225.191
3.435	225.361
3.440	225.530
3.445	225.832
3.450	226.133
3.455	226.278
3.460	226.599
3.465	226.861
3.470	227.035
3.475	227.269
3.480	227.483
3.485	227.802
3.490	228.056
3.495	228.771
3.500	228.311
3.505	228.316
3.510	228.745
3.515	228.699
3.520	229.067
3.525	229.533
3.530	230.025
3.535	230.526
3.540	231.272
3.545	228.424
3.550	229.432
3.555	229.925
3.560	230.453
3.565	230.968
3.570	231.281
3.575	231.982
3.580	232.292
3.585	232.953
3.590	233.844
3.595	235.592
3.600	235.579
3.605	232.991
3.610	231.133
3.615	232.828
3.620	231.173
3.625	232.440
3.630	233.314
3.635	234.555
3.640	236.135
3.645	238.045
3.650	237.263
3.655	238.434
3.660	238.594
3.665	241.569
3.670	238.442
3.675	240.367
3.680	242.115
3.685	242.677
3.690	243.939
3.695	244.116
3.700	244.240
3.705	244.786
3.710	245.234
3.715	245.793
3.720	246.597
3.725	246.724
3.730	246.984
3.735	247.236
3.740	247.663
3.745	248.012
3.750	248.424
3.755	248.868
3.760	249.441
3.765	249.849
3.770	250.300
3.775	250.914
3.780	251.503
3.785	252.284
3.790	253.661
3.795	254.541
3.800	256.367
3.805	258.964
3.810	259.243
3.815	257.992
3.820	260.834
3.825	263.572
3.830	264.868
3.835	265.931
3.840	266.540
3.845	267.577
3.850	268.523
3.855	269.238
3.860	268.939
3.865	269.060
3.870	269.760
3.875	269.910
3.880	270.497
3.885	270.890
3.890	271.229
3.895	271.421
3.900	272.015
3.905	272.413
3.910	272.807
3.915	273.073
3.920	273.272
3.925	274.111
3.930	273.977
3.935	274.449
3.940	274.817
3.945	275.894
3.950	277.394
3.955	276.527
3.960	274.520
3.965	276.423
3.970	278.344
3.975	276.268
3.980	273.697
3.985	271.978
3.990	274.304
3.995	271.844
4.000	271.415
4.005	269.780
4.010	271.832
4.015	273.129
4.020	274.283
4.025	274.769
4.030	274.664
4.035	275.055
4.040	275.173
4.045	275.959
4.050	275.986
4.055	276.140
4.060	276.379
4.065	277.188
4.070	277.593
4.075	277.791
4.080	277.640
4.085	278.002
4.090	277.956
4.095	278.910
4.100	279.159
4.105	279.719
4.110	279.919
4.115	280.337
4.120	280.623
4.125	280.595
4.130	281.738
4.135	281.535
4.140	282.669
4.145	282.718
4.150	283.887
4.155	285.292
4.160	287.056
4.165	284.301
4.170	285.638
4.175	283.578
4.180	280.468
4.185	283.328
4.190	285.499
4.195	284.504
4.200	282.277
4.205	284.160
4.210	286.396
4.215	284.078
4.220	286.188
4.225	286.224
4.230	287.193
4.235	286.648
4.240	286.965
4.245	284.744
4.250	287.597
4.255	287.491
4.260	288.226
4.265	288.910
4.270	289.364
4.275	289.351
4.280	289.942
4.285	290.158
4.290	290.750
4.295	290.937
4.300	291.126
4.305	291.586
4.310	291.678
4.315	292.467
4.320	292.288
4.325	292.582
4.330	292.706
4.335	293.286
4.340	293.304
4.345	294.016
4.350	293.779
4.355	294.803
4.360	294.178
4.365	295.185
4.370	295.158
4.375	295.489
4.380	295.530
4.385	295.622
4.390	296.335
4.395	296.545
4.400	297.301
4.405	297.258
4.410	298.260
4.415	298.250
4.420	298.744
4.425	299.104
4.430	299.445
4.435	299.609
4.440	300.006
4.445	300.667
4.450	301.616
4.455	302.374
4.460	303.529
4.465	300.572
4.470	301.659
4.475	299.564
4.480	299.542
4.485	297.887
4.490	296.566
4.495	298.471
4.500	301.278
4.505	302.872
4.510	301.968
4.515	301.110
4.520	299.017
4.525	295.971
4.530	295.864
4.535	294.818
4.540	294.785
4.545	292.488
4.550	292.967
4.555	294.244
4.560	296.369
4.565	297.775
4.570	298.926
4.575	299.539
4.580	299.653
4.585	300.978
4.590	302.765
4.595	305.478
4.600	306.931
4.605	304.653
4.610	305.423
4.615	307.046
4.620	309.431
4.625	309.953
4.630	312.041
4.635	313.321
4.640	313.051
4.645	313.333
4.650	314.633
4.655	315.749
4.660	315.389
4.665	316.022
4.670	316.285
4.675	317.562
4.680	316.656
4.685	317.083
4.690	314.852
4.695	314.240
4.700	317.315
4.705	317.374
4.710	319.175
4.715	319.764
4.720	321.994
4.725	323.118
4.730	321.098
4.735	322.812
4.740	323.237
4.745	322.939
4.750	324.888
4.755	326.766
4.760	327.430
4.765	329.727
4.770	330.840
4.775	329.083
4.780	331.781
4.785	331.944
4.790	331.722
4.795	332.621
4.800	333.414
4.805	334.762
4.810	336.157
4.815	339.211
4.820	339.813
4.825	341.657
4.830	341.103
4.835	340.692
4.840	340.746
4.845	341.782
4.850	341.852
4.855	342.594
4.860	339.933
4.865	337.375
4.870	336.585
4.875	336.066
4.880	337.345
4.885	338.660
4.890	338.625
4.895	337.794
4.900	338.581
4.905	338.476
4.910	338.788
4.915	338.745
4.920	339.097
4.925	338.959
4.930	338.595
4.935	338.777
4.940	338.988
4.945	336.679
4.950	334.066
4.955	334.472
4.960	335.651
4.965	335.126
4.970	335.438
4.975	336.064
4.980	336.118
4.985	337.698
4.990	336.911
4.995	337.266
5.000	339.023
5.005	341.992
5.010	343.812
5.015	343.047
5.020	341.655
5.025	343.311
5.030	342.638
5.035	342.419
5.040	343.490
5.045	344.960
5.050	344.509
5.055	345.795
5.060	346.851
5.065	346.644
5.070	346.643
5.075	346.856
5.080	346.542
5.085	343.448
5.090	343.802
5.095	346.265
5.100	347.300
5.105	346.755
5.110	346.114
5.115	348.397
5.120	345.725
5.125	342.591
5.130	345.084
5.135	346.822
5.140	348.342
5.145	349.883
5.150	350.626
5.155	349.434
5.160	346.384
5.165	345.973
5.170	346.220
5.175	347.808
5.180	348.853
5.185	348.865
5.190	349.699
5.195	350.200
5.200	349.608
5.205	350.809
5.210	351.011
5.215	352.232
5.220	352.825
5.225	355.269
5.230	356.458
5.235	356.170
5.240	356.892
5.245	357.554
5.250	358.350
5.255	358.810
5.260	360.055
5.265	359.749
5.270	361.836
5.275	362.377
5.280	364.078
5.285	361.839
5.290	361.725
5.295	360.705
5.300	363.573
5.305	365.263
5.310	366.094
5.315	368.951
5.320	367.861
5.325	365.226
5.330	366.365
5.335	366.129
5.340	367.746
5.345	370.668
5.350	370.730
5.355	373.108
5.360	373.863
5.365	373.224
5.370	374.247
5.375	374.953
5.380	374.438
5.385	373.862
5.390	375.869
5.395	375.760
5.400	376.618
5.405	376.625
5.410	377.322
5.415	377.905
5.420	377.966
5.425	377.853
5.430	379.197
5.435	381.221
5.440	379.704
5.445	377.461
5.450	378.117
5.455	376.729
5.460	377.443
5.465	378.601
5.470	377.550
5.475	379.722
5.480	379.687
5.485	379.810
5.490	380.779
5.495	381.242
5.500	381.852
5.505	382.214
5.510	382.752
5.515	381.724
5.520	381.911
5.525	383.252
5.530	383.199
5.535	385.226
5.540	383.446
5.545	382.124
5.550	384.260
5.555	385.138
5.560	384.102
5.565	384.517
5.570	386.089
5.575	386.280
5.580	385.757
5.585	385.811
5.590	386.775
5.595	387.181
5.600	387.287
5.605	386.604
5.610	388.076
5.615	387.728
5.620	388.785
5.625	388.543
5.630	386.140
5.635	386.462
5.640	384.361
5.645	384.252
5.650	385.927
5.655	384.679
5.660	387.667
5.665	385.436
5.670	388.004
5.675	389.548
5.680	389.601
5.685	389.845
5.690	390.960
5.695	390.280
5.700	391.782
5.705	391.383
5.710	393.039
5.715	390.571
5.720	392.989
5.725	392.527
5.730	392.799
5.735	392.942
5.740	393.632
5.745	390.602
5.750	389.562
5.755	391.562
5.760	393.778
5.765	395.210
5.770	392.618
5.775	390.170
5.780	391.749
5.785	389.786
5.790	391.649
5.795	389.328
5.800	387.382
5.805	387.792
5.810	390.553
5.815	387.518
5.820	387.170
5.825	385.138
5.830	382.721
5.835	382.923
5.840	385.278
5.845	388.253
5.850	386.317
5.855	389.358
5.860	386.275
5.865	383.499
5.870	382.094
5.875	382.176
5.880	384.100
5.885	382.648
5.890	381.802
5.895	380.239
5.900	383.248
5.905	381.032
5.910	381.746
5.915	382.853
5.920	383.974
5.925	385.051
5.930	385.354
5.935	386.939
5.940	389.397
5.945	391.275
5.950	389.565
5.955	391.414
5.960	394.123
5.965	392.673
5.970	394.214
5.975	392.649
5.980	392.619
5.985	393.426
5.990	392.611
5.995	391.533
6.000	392.798
6.005	391.644
6.010	393.214
6.015	395.847
6.020	395.126
6.025	394.516
6.030	392.332
6.035	393.236
6.040	394.217
6.045	392.978
6.050	392.581
6.055	389.789
6.060	387.422
6.065	384.683
6.070	382.663
6.075	383.529
6.080	386.206
6.085	383.343
6.090	385.312
6.095	386.991
6.100	389.548
6.105	389.668
6.110	391.889
6.115	394.814
6.120	392.040
6.125	394.130
6.130	392.006
6.135	394.382
6.140	395.772
6.145	395.453
6.150	396.330
6.155	397.746
6.160	397.172
6.165	396.220
6.170	399.325
6.175	397.562
6.180	400.390
6.185	402.826
6.190	401.053
6.195	399.665
6.200	399.228
6.205	399.676
6.210	402.345
6.215	403.013
6.220	403.633
6.225	405.967
6.230	403.429
6.235	401.599
6.240	400.019
6.245	401.970
6.250	402.970
6.255	404.079
6.260	403.513
6.265	401.333
6.270	403.228
6.275	405.578
6.280	405.200
6.285	404.793
6.290	403.887
6.295	404.461
6.300	403.829
6.305	401.306
6.310	402.035
6.315	402.190
6.320	405.088
6.325	403.410
6.330	401.915
6.335	401.632
6.340	401.488
6.345	399.785
6.350	401.928
6.355	401.175
6.360	400.825
6.365	400.719
6.370	399.686
6.375	401.025
6.380	397.915
6.385	400.464
6.390	398.194
6.395	396.137
6.400	393.339
6.405	391.048
6.410	394.179
6.415	395.521
6.420	396.171
6.425	395.180
6.430	393.714
6.435	391.328
6.440	392.784
6.445	392.485
6.450	393.574
6.455	393.675
6.460	392.787
6.465	392.572
6.470	393.208
6.475	390.782
6.480	391.683
6.485	392.547
6.490	395.524
6.495	394.836
6.500	391.912
6.505	390.480
6.510	393.485
6.515	393.088
6.520	390.998
6.525	389.519
6.530	391.115
6.535	389.434
6.540	388.115
6.545	385.012
6.550	384.439
6.555	382.503
6.560	379.749
6.565	377.094
6.570	378.908
6.575	381.637
6.580	379.796
6.585	378.142
6.590	381.057
6.595	381.741
6.600	379.780
6.605	377.846
6.610	378.318
6.615	376.286
6.620	379.334
6.625	378.641
6.630	378.252
6.635	379.079
6.640	381.863
6.645	379.304
6.650	377.794
6.655	377.262
6.660	379.277
6.665	378.890
6.670	381.732
6.675	383.536
6.680	381.006
6.685	381.566
6.690	382.493
6.695	379.980
6.700	378.852
6.705	378.053
6.710	379.810
6.715	379.736
6.720	377.874
6.725	374.768
6.730	372.659
6.735	374.571
6.740	372.270
6.745	370.098
6.750	370.955
6.755	372.916
6.760	374.824
6.765	373.065
6.770	374.650
6.775	376.713
6.780	375.591
6.785	375.991
6.790	374.048
6.795	373.302
6.800	372.933
6.805	375.939
6.810	376.371
6.815	378.404
6.820	380.274
6.825	380.496
6.830	380.950
6.835	381.132
6.840	379.011
6.845	376.864
6.850	376.908
6.855	376.129
6.860	374.289
6.865	373.209
6.870	371.390
6.875	368.776
6.880	368.873
6.885	366.721
6.890	364.365
6.895	362.750
6.900	362.432
6.905	362.423
6.910	365.474
6.915	366.159
6.920	364.452
6.925	364.719
6.930	362.884
6.935	365.488
6.940	366.523
6.945	365.076
6.950	367.809
6.955	369.956
6.960	371.034
6.965	373.006
6.970	370.867
6.975	368.861
6.980	371.538
6.985	371.826
6.990	372.452
6.995	375.370
7.000	375.627
7.005	373.913
7.010	374.621
7.015	375.171
7.020	377.412
7.025	374.588
7.030	376.803
7.035	374.584
7.040	375.654
7.045	372.719
7.050	370.939
7.055	368.335
7.060	370.023
7.065	371.375
7.070	371.745
7.075	369.461
7.080	367.913
7.085	365.337
7.090	365.221
7.095	365.804
7.100	367.386
7.105	366.634
7.110	364.918
7.115	363.954
7.120	361.578
7.125	361.399
7.130	364.283
7.135	365.509
7.140	363.072
7.145	360.286
7.150	358.300
7.155	355.207
7.160	356.509
7.165	357.995
7.170	358.546
7.175	361.567
7.180	358.432
7.185	356.823
7.190	359.466
7.195	357.162
7.200	355.335
7.205	358.005
7.210	358.251
7.215	356.944
7.220	356.912
7.225	355.867
7.230	355.743
7.235	354.851
7.240	354.807
7.245	351.971
7.250	351.008
7.255	352.752
7.260	354.320
7.265	355.890
7.270	353.364
7.275	350.514
7.280	352.699
7.285	352.094
7.290	350.767
7.295	349.634
7.300	349.243
7.305	352.304
7.310	352.215
7.315	353.083
7.320	351.568
7.325	349.262
7.330	347.351
7.335	344.385
7.340	347.059
7.345	347.186
7.350	346.457
7.355	348.982
7.360	347.228
7.365	347.246
7.370	347.184
7.375	346.453
7.380	345.339
7.385	344.221
7.390	346.013
7.395	345.068
7.400	342.682
7.405	342.431
7.410	341.959
7.415	341.058
7.420	343.184
7.425	341.315
7.430	339.384
7.435	338.177
7.440	335.506
7.445	335.083
7.450	338.147
7.455	336.838
7.460	339.495
7.465	338.915
7.470	339.018
7.475	338.518
7.480	341.473
7.485	339.791
7.490	337.332
7.495	337.238
7.500	337.067
7.505	334.841
7.510	336.125
7.515	337.716
7.520	337.803
7.525	337.891
7.530	340.466
7.535	341.660
7.540	343.846
7.545	346.067
7.550	348.721
7.555	348.153
7.560	348.569
7.565	345.608
7.570	348.414
7.575	349.403
7.580	346.347
7.585	345.441
7.590	345.584
7.595	344.040
7.600	342.274
7.605	345.010
7.610	344.229
7.615	343.087
7.620	343.233
7.625	340.328
7.630	342.468
7.635	342.173
7.640	343.375
7.645	344.282
7.650	346.308
7.655	345.395
7.660	342.786
7.665	340.913
7.670	339.616
7.675	340.561
7.680	340.768
7.685	342.994
7.690	342.193
7.695	340.426
7.700	339.387
7.705	340.623
7.710	338.353
7.715	340.200
7.720	342.313
7.725	344.374
7.730	341.938
7.735	339.434
7.740	341.341
7.745	339.708
7.750	337.844
7.755	339.973
7.760	342.233
7.765	340.984
7.770	342.126
7.775	340.602
7.780	340.992
7.785	341.068
7.790	342.012
7.795	340.583
7.800	342.232
7.805	345.122
7.810	343.825
7.815	345.033
7.820	345.908
7.825	347.891
7.830	349.298
7.835	350.993
7.840	347.972
7.845	347.900
7.850	350.147
7.855	352.279
7.860	354.556
7.865	357.344
7.870	358.796
7.875	359.210
7.880	356.659
7.885	356.083
7.890	356.384
7.895	356.892
7.900	359.408
7.905	357.739
7.910	356.294
7.915	359.225
7.920	358.299
7.925	356.557
7.930	358.280
7.935	359.993
7.940	358.514
7.945	355.479
7.950	353.922
7.955	354.207
7.960	357.341
7.965	356.316
7.970	353.547
7.975	355.131
7.980	357.689
7.985	354.841
7.990	356.387
7.995	354.826
8.000	356.015
8.005	354.806
8.010	354.999
8.015	357.373
8.020	358.461
8.025	356.746
8.030	353.849
8.035	356.501
8.040	356.990
8.045	355.859
8.050	354.164
8.055	356.126
8.060	357.646
8.065	355.111
8.070	357.243
8.075	357.978
8.080	355.873
8.085	358.260
8.090	358.467
8.095	359.488
8.100	361.833
8.105	361.460
8.110	363.055
8.115	361.265
8.120	359.587
8.125	358.561
8.130	361.028
8.135	361.679
8.140	362.044
8.145	359.964
8.150	360.723
8.155	357.607
8.160	360.323
8.165	359.764
8.170	362.573
8.175	362.374
8.180	364.177
8.185	366.968
8.190	365.452
8.194	362.699
8.199	360.623
8.204	358.463
8.209	358.581
8.214	358.956
8.219	355.993
8.224	356.449
8.229	355.159
8.234	357.138
8.239	354.753
8.244	352.175
8.249	354.219
8.254	353.162
8.259	354.205
8.264	353.162
8.269	355.377
8.274	358.101
8.279	357.274
8.284	356.782
8.289	355.752
8.294	358.516
8.299	355.432
8.304	353.382
8.309	351.990
8.314	350.834
8.319	352.249
8.324	353.281
8.329	351.396
8.334	349.019
8.339	347.389
8.344	347.110
8.349	349.770
8.354	352.786
8.359	350.125
8.364	351.428
8.369	350.799
8.374	347.780
8.379	344.901
8.384	347.488
8.389	344.486
8.394	343.288
8.399	345.883
8.404	345.648
8.409	346.823
8.414	349.585
8.419	346.621
8.424	347.626
8.429	348.372
8.434	345.275
8.439	345.504
8.444	344.395
8.449	346.777
8.454	344.794
8.459	345.794
8.464	342.822
8.469	345.720
8.474	344.236
8.479	346.546
8.484	348.694
8.489	347.756
8.494	350.416
8.499	352.774
8.504	349.938
8.509	347.440
8.514	350.328
8.519	351.709
8.524	349.306
8.529	348.920
8.534	349.150
8.539	349.590
8.544	348.096
8.549	350.897
8.554	349.085
8.559	349.063
8.564	351.341
8.569	350.325
8.574	353.114
8.579	350.238
8.584	349.436
8.589	350.756
8.594	352.377
8.599	351.573
8.604	349.001
8.609	349.175
8.614	350.988
8.619	349.146
8.624	351.587
8.629	353.781
8.634	352.386
8.639	355.406
8.644	353.451
8.649	354.879
8.654	357.956
8.659	357.174
8.664	357.762
8.669	357.090
8.674	358.729
8.679	360.626
8.684	358.814
8.689	359.988
8.694	360.459
8.699	358.410
8.704	356.767
8.709	355.927
8.714	353.245
8.719	351.113
8.724	353.061
8.729	351.127
8.734	352.959
8.739	351.048
8.744	348.697
8.749	345.780
8.754	343.459
8.759	341.178
8.764	338.294
8.769	338.518
8.774	340.181
8.779	343.309
8.784	344.091
8.789	346.936
8.794	347.626
8.799	346.476
8.804	345.008
8.809	347.478
8.814	344.421
8.819	347.176
8.824	347.777
8.829	347.115
8.834	347.349
8.839	349.005
8.844	346.408
8.849	349.206
8.854	349.583
8.859	351.953
8.864	352.656
8.869	355.398
8.874	357.012
8.879	356.440
8.884	356.147
8.889	353.698
8.894	356.086
8.899	353.926
8.904	352.818
8.909	352.790
8.914	355.211
8.919	353.008
8.924	352.644
8.929	350.009
8.934	349.114
8.939	347.831
8.944	348.185
8.949	345.798
8.954	347.970
8.959	346.865
8.964	347.214
8.969	344.961
8.974	343.801
8.979	342.370
8.984	342.072
8.989	340.787
8.994	341.657
8.999	343.359
9.004	340.290
9.009	338.069
9.014	338.064
9.019	339.877
9.024	337.663
9.029	338.635
9.034	335.722
9.039	335.682
9.044	337.263
9.049	337.347
9.054	334.822
9.059	336.055
9.064	334.956
9.069	337.651
9.074	334.758
9.079	335.218
9.084	337.775
9.089	340.805
9.094	343.267
9.099	345.664
9.104	345.731
9.109	344.508
9.114	346.958
9.119	347.224
9.124	346.044
9.129	345.670
9.134	348.532
9.139	351.189
9.144	349.238
9.149	351.460
9.154	352.935
9.159	349.869
9.164	347.955
9.169	349.966
9.174	347.022
9.179	343.903
9.184	343.876
9.189	344.680
9.194	347.069
9.199	344.168
9.204	341.130
9.209	338.990
9.214	338.660
9.219	337.806
9.224	335.272
9.229	334.146
9.234	337.004
9.239	339.746
9.244	337.887
9.249	336.034
9.254	337.396
9.259	336.384
9.264	335.007
9.269	337.601
9.274	334.706
9.279	335.105
9.284	333.879
9.289	332.959
9.294	335.977
9.299	338.020
9.304	335.193
9.309	334.292
9.314	337.300
9.319	339.446
9.324	340.717
9.329	340.245
9.334	337.508
9.339	335.315
9.344	332.743
9.349	335.321
9.354	334.773
9.359	337.418
9.364	338.000
9.369	340.359
9.374	340.707
9.379	342.941
9.384	340.007
9.389	341.102
9.394	341.456
9.399	338.403
9.404	337.515
9.409	336.199
9.414	336.821
9.419	335.475
9.424	336.091
9.429	336.236
9.434	334.420
9.439	331.627
9.444	329.524
9.449	328.934
9.454	326.452
9.459	323.434
9.464	321.376
9.469	319.916
9.474	319.569
9.479	316.620
9.484	319.386
9.489	317.071
9.494	318.453
9.499	319.855
9.504	317.809
9.509	319.640
9.514	318.135
9.519	320.455
9.524	321.792
9.529	322.059
9.534	319.322
9.539	319.657
9.544	318.559
9.549	316.815
9.554	319.324
9.559	320.138
9.564	317.167
9.569	319.233
9.574	322.171
9.579	322.668
9.584	322.557
9.589	324.444
9.594	322.703
9.599	325.055
9.604	326.978
9.609	326.272
9.614	324.310
9.619	322.197
9.624	319.535
9.629	320.331
9.634	320.568
9.639	322.391
9.644	320.089
9.649	322.698
9.654	325.089
9.659	324.482
9.664	322.898
9.669	320.188
9.674	320.910
9.679	319.483
9.684	319.197
9.689	319.962
9.694	322.032
9.699	320.927
9.704	322.707
9.709	323.469
9.714	321.317
9.719	323.816
9.724	325.315
9.729	325.861
9.734	327.886
9.739	328.469
9.744	327.494
9.749	327.971
9.754	330.751
9.759	329.449
9.764	326.311
9.769	324.394
9.774	322.468
9.779	324.862
9.784	327.256
9.789	328.540
9.794	326.644
9.799	323.792
9.804	321.205
9.809	322.448
9.814	324.170
9.819	322.379
9.824	320.587
9.829	319.727
9.834	321.571
9.839	324.036
9.844	324.728
9.849	326.667
9.854	327.968
9.859	330.876
9.864	331.633
9.869	328.503
9.874	328.152
9.879	325.262
9.884	323.869
9.889	323.677
9.894	322.279
9.899	320.972
9.904	318.881
9.909	316.312
9.914	317.967
9.919	320.953
9.924	319.532
9.929	322.591
9.934	323.883
9.939	326.865
9.944	325.644
9.949	326.735
9.954	325.941
9.959	327.652
9.964	325.979
9.969	326.890
9.974	327.684
9.979	328.984
9.984	327.017
9.989	326.459
9.994	325.764
[truncated: 1 more rows]
