# Supplementary material for: Chemometric Analysis of a Ternary Mixture of Caffeine, Quinic Acid, and Nicotinic Acid by Terahertz Spectroscopy
Source: ACS Omega. 2022 Sep 27;7(40):35783–91. doi: 10.1021/acsomega.2c03808 (PMC9558605; doi:10.1021/acsomega.2c03808)
Supplement: Supplementary file 2 — ao2c03808_si_002.zip [file ao2c03808_si_002.zip › data_and_codes/extended_data/id0-48_run001/fdp-7-0.csv]

0.000	-0.000
0.005	0.438
0.010	0.247
0.015	-0.618
0.020	0.027
0.025	0.424
0.030	0.336
0.035	-0.457
0.040	0.002
0.045	1.134
0.050	3.261
0.055	2.193
0.060	1.647
0.065	3.779
0.070	4.048
0.075	4.978
0.080	4.911
0.085	3.630
0.090	2.161
0.095	2.559
0.100	3.777
0.105	5.534
0.110	4.780
0.115	4.987
0.120	5.849
0.125	6.675
0.130	7.795
0.135	8.211
0.140	7.871
0.145	8.147
0.150	8.299
0.155	8.492
0.160	8.477
0.165	8.676
0.170	8.974
0.175	9.332
0.180	9.383
0.185	9.595
0.190	9.994
0.195	10.110
0.200	10.370
0.205	10.662
0.210	10.876
0.215	11.163
0.220	11.448
0.225	11.947
0.230	12.094
0.235	12.112
0.240	12.257
0.245	12.631
0.250	12.703
0.255	12.961
0.260	13.219
0.265	13.506
0.270	13.835
0.275	13.838
0.280	14.071
0.285	14.375
0.290	14.600
0.295	14.793
0.300	15.204
0.305	15.285
0.310	15.375
0.315	15.593
0.320	15.868
0.325	16.152
0.330	16.295
0.335	16.474
0.340	16.728
0.345	17.038
0.350	17.162
0.355	17.440
0.360	17.676
0.365	17.904
0.370	18.061
0.375	18.266
0.380	18.454
0.385	18.706
0.390	18.940
0.395	19.162
0.400	19.398
0.405	19.549
0.410	19.717
0.415	19.919
0.420	20.199
0.425	20.369
0.430	20.591
0.435	20.867
0.440	21.062
0.445	21.168
0.450	21.411
0.455	21.683
0.460	21.877
0.465	22.101
0.470	22.267
0.475	22.522
0.480	22.760
0.485	22.942
0.490	23.132
0.495	23.394
0.500	23.597
0.505	23.759
0.510	23.983
0.515	24.264
0.520	24.501
0.525	24.662
0.530	24.901
0.535	25.163
0.540	25.465
0.545	25.759
0.550	26.193
0.555	25.406
0.560	25.570
0.565	25.916
0.570	26.247
0.575	26.518
0.580	26.743
0.585	26.951
0.590	27.219
0.595	27.464
0.600	27.683
0.605	27.896
0.610	28.104
0.615	28.340
0.620	28.500
0.625	28.700
0.630	28.938
0.635	29.184
0.640	29.346
0.645	29.563
0.650	29.812
0.655	29.997
0.660	30.216
0.665	30.428
0.670	30.647
0.675	30.853
0.680	31.062
0.685	31.263
0.690	31.509
0.695	31.687
0.700	31.900
0.705	32.151
0.710	32.343
0.715	32.550
0.720	32.782
0.725	33.003
0.730	33.229
0.735	33.457
0.740	33.729
0.745	34.122
0.750	33.676
0.755	33.765
0.760	34.114
0.765	34.369
0.770	34.593
0.775	34.836
0.780	35.076
0.785	35.298
0.790	35.493
0.795	35.698
0.800	35.958
0.805	36.144
0.810	36.332
0.815	36.561
0.820	36.772
0.825	36.956
0.830	37.158
0.835	37.354
0.840	37.575
0.845	37.788
0.850	37.943
0.855	38.165
0.860	38.402
0.865	38.578
0.870	38.791
0.875	39.014
0.880	39.231
0.885	39.432
0.890	39.646
0.895	39.873
0.900	40.108
0.905	40.284
0.910	40.526
0.915	40.738
0.920	40.929
0.925	41.129
0.930	41.373
0.935	41.594
0.940	41.780
0.945	41.981
0.950	42.199
0.955	42.443
0.960	42.628
0.965	42.877
0.970	43.106
0.975	43.348
0.980	43.657
0.985	43.643
0.990	43.603
0.995	43.897
1.000	44.144
1.005	44.407
1.010	44.698
1.015	44.889
1.020	45.121
1.025	45.403
1.030	45.623
1.035	45.825
1.040	46.079
1.045	46.316
1.050	46.550
1.055	46.800
1.060	47.053
1.065	47.350
1.070	47.629
1.075	47.950
1.080	48.379
1.085	48.948
1.090	49.826
1.095	50.000
1.100	46.911
1.105	47.967
1.110	48.407
1.115	47.978
1.120	48.514
1.125	48.995
1.130	49.406
1.135	49.821
1.140	50.255
1.145	50.802
1.150	51.223
1.155	51.851
1.160	51.386
1.165	48.528
1.170	49.546
1.175	50.202
1.180	50.696
1.185	51.072
1.190	51.463
1.195	51.887
1.200	52.364
1.205	52.492
1.210	51.785
1.215	52.286
1.220	52.806
1.225	53.215
1.230	52.464
1.235	52.894
1.240	53.235
1.245	53.544
1.250	53.901
1.255	54.099
1.260	54.357
1.265	54.656
1.270	54.878
1.275	55.070
1.280	55.307
1.285	55.529
1.290	55.772
1.295	55.962
1.300	56.143
1.305	56.434
1.310	56.658
1.315	56.885
1.320	57.046
1.325	57.254
1.330	57.465
1.335	57.702
1.340	57.966
1.345	58.227
1.350	58.445
1.355	58.652
1.360	58.956
1.365	59.186
1.370	59.402
1.375	59.675
1.380	59.967
1.385	60.198
1.390	60.523
1.395	60.897
1.400	61.421
1.405	62.190
1.410	63.228
1.415	65.907
1.420	66.599
1.425	67.068
1.430	67.457
1.435	67.792
1.440	68.034
1.445	68.308
1.450	68.577
1.455	68.841
1.460	69.097
1.465	69.326
1.470	69.596
1.475	69.843
1.480	70.045
1.485	70.293
1.490	70.544
1.495	70.756
1.500	70.967
1.505	71.214
1.510	71.429
1.515	71.649
1.520	71.870
1.525	72.098
1.530	72.366
1.535	72.579
1.540	72.802
1.545	73.055
1.550	73.281
1.555	73.516
1.560	73.799
1.565	74.067
1.570	74.319
1.575	74.605
1.580	74.913
1.585	75.252
1.590	75.621
1.595	76.169
1.600	76.547
1.605	75.227
1.610	75.757
1.615	76.252
1.620	76.696
1.625	77.075
1.630	77.502
1.635	77.962
1.640	78.509
1.645	79.163
1.650	80.131
1.655	81.299
1.660	81.751
1.665	82.021
1.670	82.412
1.675	80.230
1.680	82.009
1.685	83.137
1.690	84.053
1.695	84.866
1.700	85.741
1.705	86.989
1.710	88.587
1.715	89.992
1.720	92.545
1.725	95.515
1.730	96.641
1.735	97.376
1.740	97.963
1.745	98.463
1.750	98.916
1.755	99.403
1.760	99.757
1.765	99.469
1.770	99.874
1.775	100.277
1.780	100.681
1.785	101.138
1.790	101.792
1.795	101.818
1.800	100.536
1.805	101.111
1.810	101.585
1.815	101.959
1.820	102.294
1.825	102.629
1.830	102.933
1.835	103.224
1.840	103.550
1.845	103.893
1.850	104.255
1.855	104.720
1.860	105.520
1.865	105.785
1.870	108.686
1.875	109.843
1.880	110.548
1.885	111.014
1.890	111.437
1.895	111.832
1.900	112.217
1.905	112.643
1.910	113.203
1.915	113.825
1.920	111.271
1.925	111.989
1.930	112.608
1.935	113.083
1.940	113.450
1.945	113.762
1.950	114.064
1.955	114.340
1.960	114.592
1.965	114.850
1.970	115.095
1.975	115.363
1.980	115.618
1.985	115.861
1.990	116.121
1.995	116.380
2.000	116.640
2.005	116.923
2.010	117.247
2.015	117.463
2.020	117.635
2.025	117.973
2.030	118.379
2.035	118.983
2.040	119.088
2.045	117.865
2.050	118.411
2.055	118.864
2.060	119.241
2.065	119.643
2.070	120.213
2.075	119.622
2.080	119.611
2.085	120.042
2.090	120.408
2.095	120.731
2.100	121.041
2.105	121.337
2.110	121.636
2.115	121.934
2.120	122.261
2.125	122.558
2.130	122.906
2.135	123.275
2.140	123.668
2.145	124.119
2.150	124.709
2.155	125.678
2.160	126.791
2.165	127.373
2.170	128.215
2.175	129.473
2.180	130.399
2.185	131.361
2.190	132.703
2.195	134.815
2.200	135.284
2.205	136.604
2.210	137.703
2.215	139.077
2.220	137.648
2.225	135.927
2.230	136.895
2.235	137.755
2.240	138.475
2.245	139.025
2.250	139.721
2.255	140.773
2.260	143.144
2.265	145.051
2.270	143.544
2.275	144.508
2.280	145.147
2.285	145.693
2.290	146.166
2.295	146.499
2.300	146.884
2.305	147.208
2.310	147.528
2.315	147.917
2.320	147.999
2.325	148.309
2.330	148.639
2.335	149.079
2.340	149.577
2.345	148.704
2.350	148.777
2.355	149.396
2.360	149.992
2.365	150.164
2.370	149.460
2.375	150.077
2.380	150.918
2.385	151.523
2.390	150.490
2.395	150.481
2.400	148.824
2.405	149.613
2.410	150.113
2.415	150.589
2.420	151.027
2.425	151.525
2.430	151.671
2.435	151.971
2.440	152.329
2.445	152.727
2.450	153.121
2.455	153.789
2.460	153.800
2.465	153.415
2.470	155.308
2.475	157.409
2.480	158.439
2.485	159.000
2.490	159.440
2.495	159.750
2.500	160.071
2.505	160.451
2.510	160.632
2.515	160.886
2.520	161.197
2.525	161.483
2.530	161.783
2.535	162.063
2.540	162.403
2.545	162.687
2.550	162.954
2.555	163.281
2.560	163.538
2.565	164.010
2.570	164.079
2.575	164.433
2.580	164.799
2.585	165.170
2.590	165.581
2.595	166.096
2.600	166.485
2.605	167.096
2.610	167.662
2.615	168.526
2.620	169.668
2.625	171.507
2.630	172.773
2.635	173.508
2.640	173.471
2.645	173.446
2.650	170.906
2.655	174.021
2.660	175.945
2.665	176.019
2.670	176.851
2.675	177.913
2.680	179.227
2.685	180.316
2.690	178.184
2.695	179.228
2.700	179.934
2.705	180.580
2.710	181.120
2.715	181.588
2.720	182.105
2.725	182.540
2.730	183.086
2.735	183.507
2.740	184.100
2.745	184.646
2.750	185.285
2.755	186.201
2.760	187.580
2.765	189.989
2.770	191.577
2.775	192.215
2.780	192.995
2.785	190.736
2.790	192.380
2.795	193.888
2.800	194.968
2.805	195.785
2.810	196.483
2.815	197.102
2.820	197.670
2.825	198.223
2.830	198.592
2.835	199.034
2.840	199.510
2.845	199.864
2.850	200.272
2.855	200.713
2.860	201.200
2.865	201.666
2.870	202.269
2.875	203.448
2.880	203.537
2.885	202.465
2.890	199.365
2.895	200.895
2.900	201.778
2.905	202.380
2.910	202.953
2.915	203.394
2.920	203.967
2.925	204.469
2.930	204.944
2.935	205.421
2.940	205.977
2.945	206.490
2.950	207.476
2.955	208.492
2.960	209.906
2.965	212.075
2.970	211.989
2.975	212.163
2.980	214.824
2.985	217.648
2.990	219.616
2.995	221.120
3.000	222.866
3.005	220.102
3.010	220.515
3.015	222.293
3.020	220.740
3.025	223.874
3.030	226.802
3.035	228.550
3.040	230.608
3.045	230.551
3.050	228.224
3.055	229.836
3.060	230.800
3.065	231.560
3.070	232.114
3.075	232.847
3.080	233.410
3.085	233.760
3.090	234.578
3.095	234.941
3.100	235.576
3.105	235.935
3.110	236.449
3.115	237.215
3.120	238.037
3.125	239.066
3.130	236.713
3.135	238.583
3.140	237.706
3.145	239.745
3.150	241.264
3.155	243.472
3.160	245.079
3.165	244.688
3.170	247.052
3.175	245.196
3.180	247.551
3.185	247.223
3.190	247.530
3.195	250.168
3.200	250.009
3.205	250.943
3.210	252.059
3.215	250.689
3.220	252.601
3.225	253.598
3.230	255.925
3.235	255.153
3.240	254.200
3.245	251.586
3.250	253.147
3.255	252.776
3.260	254.833
3.265	254.991
3.270	257.450
3.275	255.184
3.280	256.115
3.285	256.487
3.290	256.841
3.295	256.499
3.300	257.784
3.305	256.214
3.310	258.515
3.315	258.935
3.320	259.358
3.325	258.171
3.330	260.953
3.335	263.862
3.340	266.014
3.345	267.179
3.350	268.268
3.355	270.159
3.360	268.785
3.365	267.675
3.370	265.637
3.375	266.068
3.380	265.026
3.385	262.874
3.390	261.303
3.395	260.807
3.400	261.276
3.405	262.147
3.410	262.275
3.415	262.261
3.420	261.599
3.425	262.122
3.430	259.054
3.435	259.424
3.440	256.588
3.445	258.171
3.450	258.665
3.455	257.761
3.460	255.764
3.465	253.585
3.470	251.051
3.475	253.510
3.480	253.171
3.485	253.038
3.490	253.720
3.495	252.961
3.500	251.357
3.505	253.893
3.510	250.934
3.515	250.698
3.520	253.222
3.525	255.889
3.530	256.305
3.535	259.222
3.540	256.169
3.545	255.547
3.550	256.107
3.555	255.478
3.560	252.812
3.565	252.716
3.570	249.737
3.575	250.205
3.580	248.059
3.585	245.364
3.590	246.003
3.595	245.167
3.600	244.839
3.605	244.636
3.610	241.563
3.615	239.963
3.620	240.088
3.625	241.802
3.630	241.063
3.635	240.693
3.640	238.829
3.645	238.432
3.650	240.909
3.655	238.964
3.660	241.902
3.665	243.164
3.670	243.450
3.675	244.719
3.680	246.598
3.685	246.252
3.690	243.691
3.695	241.113
3.700	241.406
3.705	242.430
3.710	244.217
3.715	246.257
3.720	244.999
3.725	245.761
3.730	245.570
3.735	245.594
3.740	247.398
3.745	248.733
3.750	247.781
3.755	248.833
3.760	247.580
3.765	249.514
3.770	250.716
3.775	250.758
3.780	252.126
3.785	252.211
3.790	253.968
3.795	253.182
3.800	254.228
3.805	256.944
3.810	256.153
3.815	257.069
3.820	257.417
3.825	258.983
3.830	255.924
3.835	253.761
3.840	253.902
3.845	255.942
3.850	255.416
3.855	257.414
3.860	257.951
3.865	260.926
3.870	257.786
3.875	258.562
3.880	258.229
3.885	260.258
3.890	258.627
3.895	260.925
3.900	260.697
3.905	260.756
3.910	262.040
3.915	260.909
3.920	262.780
3.925	263.058
3.930	262.924
3.935	263.133
3.940	264.597
3.945	265.762
3.950	268.223
3.955	267.391
3.960	267.721
3.965	264.888
3.970	264.899
3.975	262.163
3.980	264.794
3.985	264.805
3.990	265.622
3.995	265.812
4.000	267.954
4.005	267.453
4.010	268.629
4.015	270.737
4.020	270.385
4.025	267.980
4.030	267.086
4.035	266.184
4.040	264.254
4.045	264.467
4.050	266.749
4.055	266.923
4.060	265.497
4.065	268.454
4.070	269.822
4.075	268.002
4.080	268.760
4.085	266.175
4.090	264.580
4.095	263.013
4.100	260.963
4.105	263.675
4.110	260.785
4.115	260.372
4.120	260.523
4.125	262.511
4.130	263.101
4.135	260.870
4.140	261.531
4.145	259.182
4.150	257.400
4.155	257.768
4.160	256.734
4.165	254.838
4.170	253.208
4.175	252.736
4.180	253.326
4.185	253.134
4.190	254.596
4.195	255.034
4.200	254.806
4.205	255.894
4.210	255.454
4.215	254.424
4.220	251.767
4.225	250.243
4.230	247.408
4.235	249.998
4.240	251.060
4.245	249.446
4.250	246.849
4.255	245.213
4.260	246.664
4.265	246.070
4.270	243.292
4.275	244.128
4.280	244.472
4.285	245.342
4.290	243.381
4.295	240.939
4.300	240.766
4.305	239.694
4.310	236.602
4.315	238.892
4.320	236.005
4.325	237.824
4.330	238.699
4.335	236.212
4.340	236.787
4.345	237.395
4.350	240.439
4.355	241.966
4.360	241.994
4.365	242.677
4.370	242.721
4.375	245.568
4.380	247.823
4.385	250.807
4.390	252.036
4.395	250.865
4.400	248.838
4.405	247.427
4.410	245.463
4.415	246.962
4.420	248.208
4.425	246.528
4.430	249.356
4.435	249.927
4.440	253.010
4.445	251.997
4.450	251.876
4.455	250.530
4.460	250.134
4.465	252.913
4.470	253.273
4.475	250.530
4.480	252.519
4.485	253.687
4.490	255.294
4.495	256.381
4.500	255.510
4.505	256.253
4.510	254.822
4.515	253.683
4.520	251.375
4.525	252.080
4.530	251.200
4.535	252.984
4.540	255.427
4.545	256.301
4.550	255.414
4.555	254.208
4.560	255.706
4.565	258.177
4.570	258.490
4.575	258.077
4.580	254.962
4.585	258.024
4.590	258.701
4.595	257.508
4.600	260.054
4.605	261.854
4.610	258.767
4.615	256.779
4.620	255.095
4.625	253.594
4.630	253.315
4.635	255.334
4.640	256.510
4.645	256.333
4.650	259.027
4.655	259.034
4.660	260.908
4.665	259.374
4.670	261.744
4.675	261.532
4.680	263.419
4.685	261.447
4.690	264.428
4.695	266.354
4.700	265.603
4.705	263.469
4.710	262.248
4.715	260.027
4.720	262.144
4.725	263.438
4.730	266.203
4.735	264.607
4.740	263.497
4.745	260.614
4.750	262.865
4.755	263.941
4.760	260.839
4.765	260.391
4.770	257.934
4.775	259.238
4.780	256.396
4.785	253.975
4.790	254.765
4.795	252.150
4.800	252.075
4.805	249.194
4.810	246.709
4.815	248.101
4.820	248.723
4.825	247.634
4.830	247.925
4.835	248.055
4.840	247.912
4.845	250.404
4.850	249.991
4.855	251.449
4.860	250.595
4.865	250.202
4.870	248.117
4.875	245.872
4.880	245.098
4.885	245.013
4.890	245.142
4.895	244.183
4.900	241.049
4.905	240.976
4.910	237.987
4.915	240.694
4.920	241.023
4.925	243.289
4.930	245.819
4.935	245.746
4.940	242.657
4.945	244.289
4.950	241.257
4.955	242.061
4.960	240.685
4.965	241.694
4.970	241.319
4.975	239.092
4.980	237.175
4.985	239.144
4.990	239.198
4.995	242.225
5.000	242.279
5.005	242.121
5.010	243.701
5.015	242.804
5.020	245.914
5.025	247.140
5.030	247.303
5.035	246.801
5.040	246.534
5.045	246.510
5.050	247.687
5.055	250.604
5.060	248.187
5.065	248.085
5.070	250.065
5.075	250.592
5.080	251.551
5.085	249.808
5.090	251.428
5.095	249.083
5.100	247.643
5.105	249.695
5.110	250.351
5.115	251.012
5.120	251.960
5.125	251.223
5.130	251.327
5.135	252.513
5.140	249.626
5.145	247.172
5.150	247.990
5.155	249.338
5.160	247.767
5.165	247.806
5.170	246.707
5.175	245.756
5.180	242.805
5.185	241.631
5.190	244.339
5.195	242.454
5.200	242.371
5.205	245.182
5.210	244.098
5.215	242.805
5.220	243.577
5.225	242.521
5.230	243.940
5.235	241.140
5.240	238.259
5.245	239.966
5.250	237.905
5.255	238.715
5.260	236.183
5.265	235.064
5.270	232.803
5.275	231.735
5.280	234.002
5.285	236.853
5.290	234.011
5.295	233.128
5.300	235.416
5.305	237.146
5.310	234.255
5.315	231.841
5.320	231.259
5.325	230.768
5.330	230.305
5.335	227.857
5.340	229.765
5.345	228.816
5.350	228.959
5.355	228.786
5.360	226.933
5.365	228.031
5.370	226.782
5.375	227.704
5.380	228.197
5.385	227.720
5.390	229.251
5.395	231.198
5.400	233.640
5.405	233.562
5.410	235.650
5.415	236.474
5.420	234.406
5.425	236.761
5.430	236.488
5.435	234.406
5.440	235.214
5.445	232.950
5.450	235.536
5.455	238.065
5.460	238.021
5.465	237.291
5.470	234.529
5.475	231.978
5.480	233.573
5.485	232.830
5.490	232.451
5.495	232.751
5.500	232.082
5.505	232.234
5.510	234.389
5.515	233.238
5.520	233.829
5.525	233.880
5.530	231.698
5.535	233.402
5.540	236.194
5.545	235.655
5.550	236.561
5.555	234.574
5.560	236.682
5.565	236.416
5.570	238.891
5.575	236.725
5.580	235.247
5.585	234.379
5.590	231.844
5.595	230.519
5.600	231.429
5.605	229.697
5.610	231.183
5.615	229.411
5.620	226.584
5.625	225.753
5.630	226.283
5.635	225.143
5.640	228.249
5.645	226.427
5.650	225.287
5.655	228.189
5.660	227.898
5.665	226.501
5.670	223.860
5.675	223.512
5.680	223.555
5.685	223.547
5.690	224.422
5.695	224.896
5.700	223.087
5.705	224.619
5.710	222.062
5.715	222.266
5.720	224.235
5.725	222.256
5.730	221.655
5.735	221.754
5.740	220.903
5.745	218.065
5.750	220.486
5.755	223.293
5.760	224.431
5.765	223.673
5.770	226.294
5.775	224.313
5.780	221.264
5.785	222.521
5.790	225.315
5.795	223.947
5.800	224.763
5.805	227.700
5.810	229.423
5.815	227.289
5.820	228.477
5.825	230.207
5.830	232.846
5.835	230.857
5.840	233.692
5.845	233.821
5.850	234.100
5.855	235.908
5.860	237.635
5.865	238.187
5.870	238.085
5.875	238.975
5.880	239.608
5.885	237.608
5.890	235.675
5.895	232.990
5.900	235.177
5.905	232.992
5.910	235.668
5.915	237.033
5.920	238.978
5.925	239.366
5.930	239.785
5.935	240.134
5.940	237.842
5.945	235.680
5.950	236.969
5.955	236.256
5.960	237.260
5.965	237.765
5.970	236.235
5.975	234.210
5.980	233.533
5.985	231.718
5.990	230.782
5.995	229.330
6.000	230.098
6.005	228.517
6.010	228.218
6.015	226.379
6.020	225.653
6.025	223.908
6.030	227.042
6.035	224.806
6.040	222.398
6.045	222.354
6.050	220.709
6.055	220.202
6.060	221.079
6.065	223.251
6.070	220.196
6.075	217.331
6.080	216.938
6.085	216.290
6.090	216.965
6.095	216.058
6.100	213.967
6.105	214.895
6.110	213.012
6.115	210.261
6.120	209.334
6.125	206.919
6.130	205.587
6.135	207.226
6.140	204.832
6.145	206.601
6.150	204.350
6.155	206.192
6.160	204.048
6.165	204.826
6.170	206.617
6.175	207.956
6.180	206.640
6.185	206.090
6.190	207.167
6.195	206.760
6.200	208.533
6.205	209.451
6.210	207.741
6.215	207.772
6.220	208.133
6.225	206.415
6.230	203.795
6.235	205.403
6.240	207.031
6.245	209.061
6.250	210.724
6.255	210.644
6.260	209.973
6.265	207.558
6.270	210.376
6.275	210.423
6.280	210.823
6.285	211.406
6.290	209.643
6.295	211.623
6.300	210.333
6.305	213.049
6.310	211.245
6.315	214.247
6.320	216.699
6.325	218.848
6.330	216.631
6.335	214.100
6.340	215.975
6.345	213.336
6.350	215.396
6.355	214.409
6.360	213.865
6.365	215.021
6.370	217.940
6.375	218.666
6.380	218.433
6.385	215.738
6.390	216.188
6.395	214.614
6.400	214.215
6.405	211.622
6.410	212.636
6.415	211.397
6.420	211.607
6.425	209.026
6.430	207.743
6.435	205.228
6.440	204.430
6.445	202.655
6.450	203.519
6.455	204.272
6.460	205.681
6.465	208.376
6.470	205.680
6.475	206.546
6.480	208.728
6.485	207.795
6.490	206.847
6.495	209.316
6.500	210.476
6.505	208.081
6.510	205.894
6.515	205.532
6.520	208.104
6.525	206.784
6.530	204.329
6.535	203.502
6.540	205.217
6.545	207.938
6.550	205.321
6.555	205.721
6.560	207.626
6.565	206.766
6.570	208.840
6.575	208.114
6.580	210.811
6.585	209.332
6.590	206.630
6.595	206.748
6.600	204.644
6.605	202.575
6.610	204.143
6.615	205.139
6.620	204.831
6.625	201.718
6.630	203.495
6.635	204.388
6.640	204.954
6.645	203.236
6.650	202.708
6.655	200.946
6.660	198.858
6.665	196.184
6.670	195.701
6.675	192.735
6.680	195.700
6.685	194.773
6.690	196.049
6.695	197.440
6.700	200.371
6.705	201.628
6.710	198.766
6.715	196.401
6.720	198.777
6.725	195.693
6.730	192.685
6.735	191.496
6.740	189.467
6.745	192.546
6.750	192.891
6.755	190.960
6.760	193.573
6.765	192.975
6.770	192.017
6.775	190.084
6.780	192.241
6.785	193.990
6.790	193.352
6.795	196.357
6.800	194.446
6.805	196.233
6.810	193.162
6.815	190.714
6.820	189.127
6.825	186.849
6.830	188.922
6.835	188.177
6.840	189.063
6.845	186.313
6.850	187.598
6.855	184.926
6.860	186.655
6.865	188.507
6.870	188.236
6.875	187.832
6.880	188.211
6.885	186.149
6.890	187.576
6.895	185.376
6.900	184.562
6.905	184.281
6.910	184.045
6.915	183.528
6.920	185.498
6.925	182.669
6.930	185.412
6.935	184.314
6.940	183.480
6.945	184.638
6.950	184.352
6.955	183.025
6.960	180.371
6.965	183.400
6.970	182.397
6.975	183.176
6.980	180.296
6.985	180.154
6.990	180.537
6.995	179.717
7.000	181.014
7.005	178.588
7.010	178.918
7.015	179.571
7.020	179.017
7.025	181.703
7.030	181.710
7.035	179.949
7.040	178.651
7.045	179.657
7.050	178.062
7.055	177.425
7.060	174.393
7.065	176.899
7.070	176.745
7.075	179.149
7.080	182.001
7.085	179.486
7.090	178.522
7.095	177.933
7.100	179.864
7.105	179.380
7.110	179.082
7.115	177.384
7.120	178.449
7.125	180.934
7.130	180.830
7.135	181.575
7.140	180.708
7.145	182.562
7.150	181.333
7.155	182.101
7.160	180.901
7.165	181.633
7.170	183.677
7.175	183.644
7.180	181.979
7.185	182.777
7.190	179.843
7.195	179.370
7.200	176.706
7.205	176.834
7.210	174.898
7.215	174.892
7.220	174.095
7.225	171.084
7.230	170.150
7.235	169.263
7.240	168.606
7.245	170.784
7.250	172.160
7.255	172.328
7.260	173.848
7.265	172.965
7.270	174.965
7.275	173.831
7.280	173.856
7.285	173.208
7.290	175.446
7.295	178.000
7.300	177.068
7.305	179.653
7.310	178.756
7.315	178.425
7.320	179.794
7.325	178.784
7.330	181.599
7.335	181.396
7.340	178.292
7.345	181.178
7.350	183.404
7.355	184.068
7.360	186.318
7.365	184.959
7.370	186.282
7.375	184.326
7.380	186.552
7.385	188.567
7.390	188.297
7.395	190.716
7.400	189.103
7.405	186.449
7.410	184.200
7.415	183.510
7.420	182.129
7.425	179.474
7.430	181.703
7.435	180.071
7.440	179.166
7.445	176.188
7.450	179.154
7.455	181.018
7.460	182.474
7.465	183.830
7.470	182.264
7.475	181.986
7.480	179.888
7.485	177.148
7.490	175.938
7.495	177.191
7.500	175.657
7.505	176.470
7.510	176.983
7.515	177.001
7.520	176.454
7.525	176.820
7.530	179.437
7.535	176.910
7.540	174.014
7.545	171.376
7.550	173.167
7.555	172.177
7.560	171.622
7.565	173.240
7.570	173.829
7.575	173.264
7.580	170.684
7.585	172.627
7.590	170.336
7.595	168.508
7.600	168.511
7.605	168.440
7.610	167.995
7.615	169.821
7.620	169.761
7.625	167.442
7.630	164.634
7.635	162.834
7.640	163.069
7.645	160.186
7.650	158.424
7.655	156.679
7.660	155.746
7.665	157.689
7.670	160.156
7.675	162.864
7.680	160.094
7.685	161.252
7.690	164.061
7.695	161.515
7.700	161.501
7.705	159.286
7.710	158.984
7.715	156.959
7.720	158.215
7.725	157.263
7.730	157.452
7.735	154.598
7.740	153.158
7.745	152.047
7.750	152.838
7.755	154.801
7.760	155.731
7.765	152.757
7.770	149.728
7.775	151.537
7.780	150.402
7.785	152.456
7.790	150.262
7.795	151.535
7.800	152.677
7.805	150.574
7.810	147.721
7.815	146.589
7.820	143.785
7.825	145.663
7.830	144.799
7.835	143.020
7.840	143.800
7.845	142.664
7.850	142.162
7.855	141.434
7.860	142.894
7.865	141.666
7.870	142.883
7.875	145.707
7.880	143.060
7.885	141.365
7.890	142.222
7.895	140.410
7.900	141.671
7.905	142.548
7.910	140.232
7.915	139.714
7.920	139.257
7.925	137.520
7.930	135.690
7.935	134.828
7.940	135.188
7.945	137.832
7.950	140.552
7.955	139.190
7.960	140.238
7.965	138.527
7.970	140.517
7.975	139.372
7.980	138.978
7.985	138.534
7.990	138.757
7.995	141.577
8.000	140.146
8.005	142.138
8.010	142.644
8.015	140.576
8.020	140.177
8.025	142.412
8.030	143.746
8.035	141.084
8.040	141.499
8.045	138.716
8.050	138.339
8.055	140.812
8.060	139.473
8.065	139.611
8.070	138.232
8.075	137.135
8.080	140.257
8.085	137.445
8.090	137.004
8.095	139.060
8.100	138.899
8.105	138.429
8.110	135.647
8.115	138.617
8.120	141.041
8.125	141.839
8.130	141.866
8.135	143.912
8.140	146.092
8.145	146.023
8.150	143.297
8.155	143.966
8.160	143.761
8.165	142.547
8.170	142.035
8.175	140.256
8.180	139.407
8.185	136.838
8.190	134.980
8.194	136.524
8.199	135.009
8.204	135.501
8.209	136.860
8.214	138.115
8.219	135.686
8.224	138.705
8.229	139.103
8.234	139.748
8.239	137.989
8.244	137.254
8.249	134.977
8.254	132.477
8.259	135.278
8.264	133.371
8.269	134.804
8.274	135.274
8.279	133.531
8.284	130.913
8.289	131.719
8.294	133.150
8.299	132.062
8.304	129.012
8.309	128.191
8.314	130.829
8.319	129.282
8.324	128.760
8.329	126.511
8.334	128.038
8.339	126.710
8.344	126.021
8.349	128.185
8.354	130.323
8.359	127.720
8.364	125.975
8.369	128.896
8.374	127.927
8.379	125.660
8.384	123.965
8.389	126.713
8.394	129.520
8.399	129.289
8.404	128.390
8.409	125.709
8.414	124.291
8.419	125.802
8.424	122.738
8.429	125.854
8.434	127.442
8.439	130.132
8.444	132.165
8.449	129.719
8.454	126.729
8.459	127.362
8.464	124.443
8.469	123.929
8.474	125.325
8.479	125.045
8.484	122.413
8.489	124.747
8.494	123.801
8.499	122.154
8.504	124.210
8.509	125.981
8.514	128.912
8.519	130.126
8.524	129.313
8.529	129.360
8.534	132.052
8.539	132.334
8.544	132.820
8.549	132.780
8.554	131.266
8.559	133.867
8.564	136.891
8.569	137.865
8.574	140.080
8.579	140.745
8.584	139.015
8.589	136.951
8.594	135.258
8.599	137.538
8.604	138.707
8.609	141.602
8.614	138.479
8.619	136.074
8.624	139.208
8.629	139.906
8.634	141.692
8.639	139.493
8.644	137.618
8.649	139.519
8.654	142.053
8.659	139.428
8.664	142.323
8.669	140.289
8.674	137.664
8.679	140.537
8.684	137.668
8.689	140.178
8.694	141.448
8.699	139.450
8.704	139.772
8.709	141.924
8.714	144.896
8.719	143.128
8.724	142.959
8.729	144.539
8.734	144.130
8.739	142.900
8.744	143.681
8.749	145.002
8.754	142.014
8.759	139.144
8.764	141.590
8.769	143.150
8.774	145.171
8.779	142.616
8.784	145.504
8.789	142.814
8.794	141.387
8.799	139.770
8.804	141.277
8.809	139.822
8.814	142.237
8.819	142.374
8.824	141.887
8.829	142.980
8.834	145.608
8.839	147.770
8.844	149.749
8.849	150.592
8.854	147.725
8.859	145.658
8.864	144.857
8.869	145.172
8.874	142.202
8.879	145.205
8.884	147.598
8.889	150.091
8.894	150.091
8.899	150.928
8.904	154.054
8.909	151.165
8.914	150.649
8.919	149.292
8.924	149.912
8.929	152.601
8.934	151.099
8.939	151.648
8.944	152.399
8.949	153.413
8.954	155.833
8.959	153.573
8.964	153.341
8.969	154.586
8.974	153.560
8.979	154.516
8.984	157.029
8.989	157.227
8.994	157.238
8.999	158.478
9.004	157.408
9.009	157.540
9.014	158.545
9.019	157.698
9.024	160.809
9.029	161.213
9.034	158.919
9.039	157.694
9.044	154.836
9.049	152.540
9.054	155.292
9.059	153.574
9.064	152.387
9.069	153.030
9.074	152.932
9.079	151.350
9.084	153.233
9.089	154.096
9.094	156.047
9.099	153.583
9.104	155.941
9.109	154.707
9.114	154.689
9.119	154.888
9.124	155.963
9.129	155.383
9.134	153.585
9.139	156.370
9.144	155.276
9.149	156.573
9.154	155.570
9.159	153.534
9.164	152.656
9.169	152.158
9.174	152.602
9.179	154.546
9.184	154.582
9.189	157.691
9.194	156.452
9.199	155.871
9.204	154.628
9.209	151.565
9.214	152.901
9.219	153.749
9.224	152.057
9.229	153.921
9.234	154.599
9.239	152.679
9.244	152.211
9.249	154.396
9.254	156.699
9.259	158.213
9.264	160.724
9.269	163.629
9.274	161.156
9.279	160.396
9.284	157.992
9.289	160.930
9.294	163.511
9.299	163.167
9.304	164.489
9.309	167.136
9.314	167.836
9.319	168.310
9.324	170.012
9.329	172.028
9.334	174.263
9.339	175.225
9.344	175.583
9.349	178.008
9.354	177.401
9.359	177.252
9.364	176.060
9.369	178.495
9.374	180.417
9.379	178.177
9.384	181.195
9.389	184.173
9.394	183.138
9.399	181.420
9.404	179.608
9.409	180.855
9.414	183.006
9.419	184.612
9.424	181.761
9.429	180.332
9.434	182.698
9.439	182.781
9.444	185.005
9.449	183.737
9.454	184.098
9.459	181.506
9.464	179.013
9.469	178.076
9.474	175.064
9.479	175.577
9.484	177.027
9.489	174.063
9.494	174.091
9.499	175.968
9.504	176.451
9.509	175.176
9.514	174.267
9.519	174.033
9.524	171.666
9.529	169.963
9.534	171.393
9.539	173.173
9.544	172.783
9.549	172.262
9.554	169.585
9.559	168.073
9.564	165.284
9.569	166.910
9.574	168.666
9.579	167.662
9.584	169.966
9.589	167.344
9.594	166.779
9.599	163.849
9.604	164.604
9.609	162.346
9.614	160.835
9.619	160.585
9.624	162.481
9.629	159.684
9.634	159.374
9.639	161.465
9.644	160.450
9.649	158.376
9.654	158.006
9.659	156.375
9.664	153.788
9.669	154.401
9.674	154.358
9.679	151.307
9.684	153.720
9.689	152.467
9.694	154.598
9.699	153.704
9.704	151.598
9.709	149.816
9.714	147.104
9.719	149.153
9.724	148.398
9.729	150.090
9.734	152.807
9.739	151.800
9.744	151.880
9.749	153.634
9.754	152.431
9.759	153.929
9.764	155.856
9.769	155.668
9.774	157.674
9.779	158.004
9.784	156.190
9.789	157.590
9.794	155.638
9.799	153.150
9.804	155.832
9.809	156.972
9.814	154.266
9.819	156.195
9.824	155.079
9.829	152.540
9.834	155.402
9.839	154.875
9.844	152.986
9.849	153.275
9.854	150.695
9.859	152.069
9.864	155.088
9.869	155.694
9.874	156.091
9.879	153.622
9.884	151.697
9.889	153.439
9.894	152.679
9.899	153.246
9.904	155.999
9.909	157.191
9.914	157.079
9.919	154.541
9.924	156.618
9.929	158.602
9.934	156.531
9.939	157.436
9.944	158.794
9.949	157.512
9.954	155.712
9.959	155.016
9.964	156.449
9.969	157.891
9.974	157.856
9.979	156.981
9.984	153.843
9.989	154.111
9.994	156.773
[truncated: 1 more rows]
