# Supplementary material for: Chemometric Analysis of a Ternary Mixture of Caffeine, Quinic Acid, and Nicotinic Acid by Terahertz Spectroscopy
Source: ACS Omega. 2022 Sep 27;7(40):35783–91. doi: 10.1021/acsomega.2c03808 (PMC9558605; doi:10.1021/acsomega.2c03808)
Supplement: Supplementary file 2 — ao2c03808_si_002.zip [file ao2c03808_si_002.zip › data_and_codes/extended_data/id0-48_run001/fdp-7-1.csv]

0.000	-0.000
0.005	0.502
0.010	0.371
0.015	-0.495
0.020	0.154
0.025	0.644
0.030	0.481
0.035	-0.351
0.040	0.133
0.045	1.045
0.050	3.382
0.055	1.902
0.060	1.175
0.065	3.770
0.070	3.850
0.075	5.801
0.080	5.072
0.085	7.957
0.090	8.376
0.095	9.484
0.100	10.420
0.105	11.414
0.110	10.785
0.115	10.923
0.120	11.545
0.125	12.293
0.130	13.542
0.135	13.804
0.140	13.332
0.145	13.243
0.150	13.216
0.155	13.273
0.160	13.276
0.165	13.562
0.170	13.944
0.175	14.241
0.180	14.341
0.185	14.633
0.190	14.951
0.195	14.997
0.200	15.179
0.205	15.435
0.210	15.536
0.215	15.716
0.220	15.927
0.225	16.355
0.230	16.452
0.235	16.408
0.240	16.566
0.245	16.904
0.250	16.960
0.255	17.227
0.260	17.459
0.265	17.695
0.270	17.945
0.275	17.884
0.280	18.077
0.285	18.317
0.290	18.481
0.295	18.622
0.300	18.995
0.305	19.050
0.310	19.122
0.315	19.296
0.320	19.531
0.325	19.775
0.330	19.889
0.335	20.025
0.340	20.207
0.345	20.448
0.350	20.520
0.355	20.749
0.360	20.929
0.365	21.092
0.370	21.198
0.375	21.368
0.380	21.513
0.385	21.723
0.390	21.917
0.395	22.100
0.400	22.300
0.405	22.416
0.410	22.552
0.415	22.718
0.420	22.953
0.425	23.079
0.430	23.261
0.435	23.487
0.440	23.629
0.445	23.677
0.450	23.869
0.455	24.089
0.460	24.226
0.465	24.395
0.470	24.512
0.475	24.719
0.480	24.911
0.485	25.049
0.490	25.196
0.495	25.424
0.500	25.588
0.505	25.713
0.510	25.900
0.515	26.142
0.520	26.343
0.525	26.466
0.530	26.665
0.535	26.879
0.540	27.136
0.545	27.383
0.550	27.762
0.555	26.950
0.560	27.064
0.565	27.351
0.570	27.629
0.575	27.851
0.580	28.024
0.585	28.185
0.590	28.405
0.595	28.603
0.600	28.783
0.605	28.957
0.610	29.126
0.615	29.326
0.620	29.452
0.625	29.616
0.630	29.821
0.635	30.026
0.640	30.151
0.645	30.330
0.650	30.535
0.655	30.676
0.660	30.853
0.665	31.016
0.670	31.183
0.675	31.344
0.680	31.500
0.685	31.650
0.690	31.846
0.695	31.976
0.700	32.142
0.705	32.348
0.710	32.498
0.715	32.663
0.720	32.859
0.725	33.042
0.730	33.234
0.735	33.423
0.740	33.660
0.745	34.013
0.750	33.548
0.755	33.597
0.760	33.905
0.765	34.116
0.770	34.294
0.775	34.493
0.780	34.682
0.785	34.859
0.790	35.000
0.795	35.157
0.800	35.368
0.805	35.504
0.810	35.644
0.815	35.830
0.820	35.997
0.825	36.138
0.830	36.300
0.835	36.454
0.840	36.642
0.845	36.817
0.850	36.937
0.855	37.121
0.860	37.323
0.865	37.461
0.870	37.636
0.875	37.816
0.880	37.989
0.885	38.145
0.890	38.311
0.895	38.491
0.900	38.672
0.905	38.798
0.910	38.987
0.915	39.152
0.920	39.289
0.925	39.439
0.930	39.633
0.935	39.811
0.940	39.953
0.945	40.112
0.950	40.291
0.955	40.497
0.960	40.644
0.965	40.854
0.970	41.047
0.975	41.247
0.980	41.512
0.985	41.461
0.990	41.381
0.995	41.628
1.000	41.824
1.005	42.036
1.010	42.273
1.015	42.414
1.020	42.593
1.025	42.827
1.030	42.992
1.035	43.143
1.040	43.347
1.045	43.536
1.050	43.721
1.055	43.925
1.060	44.133
1.065	44.385
1.070	44.623
1.075	44.902
1.080	45.285
1.085	45.800
1.090	46.607
1.095	46.642
1.100	43.737
1.105	44.717
1.110	45.119
1.115	44.637
1.120	45.114
1.125	45.532
1.130	45.889
1.135	46.246
1.140	46.616
1.145	47.097
1.150	47.464
1.155	48.020
1.160	47.749
1.165	44.666
1.170	45.650
1.175	46.260
1.180	46.710
1.185	47.042
1.190	47.390
1.195	47.767
1.200	48.194
1.205	48.304
1.210	47.568
1.215	48.016
1.220	48.482
1.225	48.850
1.230	48.060
1.235	48.432
1.240	48.717
1.245	48.971
1.250	49.272
1.255	49.420
1.260	49.627
1.265	49.875
1.270	50.049
1.275	50.199
1.280	50.393
1.285	50.570
1.290	50.769
1.295	50.923
1.300	51.065
1.305	51.313
1.310	51.496
1.315	51.682
1.320	51.808
1.325	51.972
1.330	52.141
1.335	52.331
1.340	52.549
1.345	52.760
1.350	52.926
1.355	53.078
1.360	53.334
1.365	53.512
1.370	53.679
1.375	53.905
1.380	54.148
1.385	54.332
1.390	54.611
1.395	54.941
1.400	55.412
1.405	56.130
1.410	56.998
1.415	59.852
1.420	60.491
1.425	60.914
1.430	61.259
1.435	61.551
1.440	61.748
1.445	61.974
1.450	62.196
1.455	62.410
1.460	62.616
1.465	62.795
1.470	63.014
1.475	63.211
1.480	63.364
1.485	63.555
1.490	63.754
1.495	63.913
1.500	64.080
1.505	64.285
1.510	64.458
1.515	64.639
1.520	64.823
1.525	65.016
1.530	65.244
1.535	65.413
1.540	65.591
1.545	65.799
1.550	65.981
1.555	66.169
1.560	66.404
1.565	66.626
1.570	66.828
1.575	67.061
1.580	67.313
1.585	67.596
1.590	67.907
1.595	68.389
1.600	68.688
1.605	67.419
1.610	67.886
1.615	68.325
1.620	68.717
1.625	69.042
1.630	69.415
1.635	69.826
1.640	70.314
1.645	70.906
1.650	71.809
1.655	72.969
1.660	73.489
1.665	73.724
1.670	74.113
1.675	71.787
1.680	73.544
1.685	74.633
1.690	75.488
1.695	76.231
1.700	77.036
1.705	78.173
1.710	79.532
1.715	80.939
1.720	83.973
1.725	86.615
1.730	87.694
1.735	88.379
1.740	88.923
1.745	89.373
1.750	89.776
1.755	90.213
1.760	90.519
1.765	90.201
1.770	90.555
1.775	90.908
1.780	91.260
1.785	91.652
1.790	92.242
1.795	92.289
1.800	90.915
1.805	91.418
1.810	91.830
1.815	92.143
1.820	92.425
1.825	92.708
1.830	92.957
1.835	93.199
1.840	93.471
1.845	93.762
1.850	94.078
1.855	94.486
1.860	95.213
1.865	95.455
1.870	98.313
1.875	99.456
1.880	100.105
1.885	100.517
1.890	100.884
1.895	101.217
1.900	101.546
1.905	101.904
1.910	102.397
1.915	102.954
1.920	101.250
1.925	101.075
1.930	101.639
1.935	102.058
1.940	102.369
1.945	102.627
1.950	102.875
1.955	103.100
1.960	103.304
1.965	103.515
1.970	103.721
1.975	103.931
1.980	104.139
1.985	104.336
1.990	104.547
1.995	104.750
2.000	104.948
2.005	105.175
2.010	105.436
2.015	105.601
2.020	105.719
2.025	106.000
2.030	106.333
2.035	106.876
2.040	106.948
2.045	105.735
2.050	106.215
2.055	106.601
2.060	106.926
2.065	107.273
2.070	107.783
2.075	107.245
2.080	107.150
2.085	107.515
2.090	107.825
2.095	108.099
2.100	108.361
2.105	108.602
2.110	108.843
2.115	109.101
2.120	109.360
2.125	109.617
2.130	109.906
2.135	110.218
2.140	110.562
2.145	110.961
2.150	111.458
2.155	112.325
2.160	113.219
2.165	112.047
2.170	114.932
2.175	116.187
2.180	117.075
2.185	117.941
2.190	119.088
2.195	118.936
2.200	121.546
2.205	123.129
2.210	124.238
2.215	125.479
2.220	125.412
2.225	127.591
2.230	129.412
2.235	130.329
2.240	131.052
2.245	131.589
2.250	132.233
2.255	133.230
2.260	134.026
2.265	131.823
2.270	128.941
2.275	130.394
2.280	131.208
2.285	131.779
2.290	132.229
2.295	132.596
2.300	132.934
2.305	133.262
2.310	133.570
2.315	133.966
2.320	134.069
2.325	134.353
2.330	134.715
2.335	135.115
2.340	135.787
2.345	135.874
2.350	134.664
2.355	135.317
2.360	136.095
2.365	136.732
2.370	135.257
2.375	136.016
2.380	136.899
2.385	138.054
2.390	139.533
2.395	137.697
2.400	140.391
2.405	141.372
2.410	142.050
2.415	142.567
2.420	142.979
2.425	143.496
2.430	143.599
2.435	143.906
2.440	144.346
2.445	144.844
2.450	145.245
2.455	146.237
2.460	147.013
2.465	145.205
2.470	142.088
2.475	143.334
2.480	144.068
2.485	144.592
2.490	145.009
2.495	145.357
2.500	145.667
2.505	145.945
2.510	146.227
2.515	146.479
2.520	146.730
2.525	146.982
2.530	147.243
2.535	147.481
2.540	147.731
2.545	148.003
2.550	148.233
2.555	148.501
2.560	148.766
2.565	149.155
2.570	149.204
2.575	149.471
2.580	149.807
2.585	150.155
2.590	150.521
2.595	150.917
2.600	151.335
2.605	151.836
2.610	152.426
2.615	153.165
2.620	154.157
2.625	155.656
2.630	156.525
2.635	156.426
2.640	156.131
2.645	157.191
2.650	155.464
2.655	157.970
2.660	160.245
2.665	160.790
2.670	161.044
2.675	162.028
2.680	163.108
2.685	163.929
2.690	162.174
2.695	162.986
2.700	163.618
2.705	164.145
2.710	164.612
2.715	165.020
2.720	165.418
2.725	165.850
2.730	166.267
2.735	166.737
2.740	167.213
2.745	167.719
2.750	168.329
2.755	169.134
2.760	170.486
2.765	172.004
2.770	172.428
2.775	172.601
2.780	169.730
2.785	166.874
2.790	168.852
2.795	170.284
2.800	171.285
2.805	172.027
2.810	172.655
2.815	173.161
2.820	173.633
2.825	174.047
2.830	174.418
2.835	174.781
2.840	175.150
2.845	175.490
2.850	175.841
2.855	176.212
2.860	176.618
2.865	177.036
2.870	177.617
2.875	178.658
2.880	179.368
2.885	177.966
2.890	180.968
2.895	182.197
2.900	183.020
2.905	183.627
2.910	184.141
2.915	184.580
2.920	185.018
2.925	185.463
2.930	185.912
2.935	186.344
2.940	186.852
2.945	187.414
2.950	188.148
2.955	189.177
2.960	190.462
2.965	191.318
2.970	193.489
2.975	192.317
2.980	189.541
2.985	191.724
2.990	193.331
2.995	194.998
3.000	196.908
3.005	199.581
3.010	200.532
3.015	201.133
3.020	200.575
3.025	198.077
3.030	200.481
3.035	202.584
3.040	204.212
3.045	205.141
3.050	208.099
3.055	209.687
3.060	210.646
3.065	211.351
3.070	211.929
3.075	212.456
3.080	212.978
3.085	213.415
3.090	213.800
3.095	214.204
3.100	214.630
3.105	215.070
3.110	215.586
3.115	216.233
3.120	217.072
3.125	217.965
3.130	218.703
3.135	218.686
3.140	216.109
3.145	218.836
3.150	220.596
3.155	222.206
3.160	223.743
3.165	224.551
3.170	221.591
3.175	218.902
3.180	221.014
3.185	220.393
3.190	221.014
3.195	221.853
3.200	222.494
3.205	223.137
3.210	223.996
3.215	223.321
3.220	223.855
3.225	224.789
3.230	225.285
3.235	227.581
3.240	229.621
3.245	230.443
3.250	230.900
3.255	231.350
3.260	231.578
3.265	231.978
3.270	232.333
3.275	232.572
3.280	232.892
3.285	233.173
3.290	233.422
3.295	233.727
3.300	233.995
3.305	234.288
3.310	234.734
3.315	235.215
3.320	235.881
3.325	236.784
3.330	237.152
3.335	240.053
3.340	243.052
3.345	244.671
3.350	245.811
3.355	246.470
3.360	246.973
3.365	247.417
3.370	247.779
3.375	248.013
3.380	248.342
3.385	248.708
3.390	248.968
3.395	249.180
3.400	249.358
3.405	249.567
3.410	249.782
3.415	250.054
3.420	250.346
3.425	250.457
3.430	250.694
3.435	250.917
3.440	251.103
3.445	251.376
3.450	251.678
3.455	251.883
3.460	252.212
3.465	252.430
3.470	252.705
3.475	252.888
3.480	253.056
3.485	253.440
3.490	253.677
3.495	254.480
3.500	253.931
3.505	253.889
3.510	254.303
3.515	254.410
3.520	254.672
3.525	255.126
3.530	255.699
3.535	256.384
3.540	257.129
3.545	254.171
3.550	254.982
3.555	255.659
3.560	256.133
3.565	256.619
3.570	257.100
3.575	257.629
3.580	258.179
3.585	258.671
3.590	259.654
3.595	260.982
3.600	262.477
3.605	265.233
3.610	262.501
3.615	264.353
3.620	262.842
3.625	264.271
3.630	265.314
3.635	266.599
3.640	268.381
3.645	270.071
3.650	271.337
3.655	272.153
3.660	269.737
3.665	267.953
3.670	269.854
3.675	271.937
3.680	274.114
3.685	274.505
3.690	275.599
3.695	275.780
3.700	275.736
3.705	276.547
3.710	277.020
3.715	277.546
3.720	278.252
3.725	278.528
3.730	278.786
3.735	279.191
3.740	279.504
3.745	279.902
3.750	280.418
3.755	280.792
3.760	281.237
3.765	281.804
3.770	282.269
3.775	282.857
3.780	283.781
3.785	284.390
3.790	286.037
3.795	287.105
3.800	288.192
3.805	285.457
3.810	282.536
3.815	282.360
3.820	280.015
3.825	281.601
3.830	283.807
3.835	285.106
3.840	285.807
3.845	286.682
3.850	287.604
3.855	288.584
3.860	288.478
3.865	288.101
3.870	288.861
3.875	289.253
3.880	289.825
3.885	290.126
3.890	290.751
3.895	291.115
3.900	291.305
3.905	291.730
3.910	291.828
3.915	292.478
3.920	292.837
3.925	293.414
3.930	293.183
3.935	293.611
3.940	294.468
3.945	295.467
3.950	295.671
3.955	296.513
3.960	299.554
3.965	302.445
3.970	305.449
3.975	302.944
3.980	302.447
3.985	302.740
3.990	300.888
3.995	303.046
4.000	304.898
4.005	304.054
4.010	304.331
4.015	304.491
4.020	305.562
4.025	306.002
4.030	306.400
4.035	307.243
4.040	307.376
4.045	307.852
4.050	307.942
4.055	308.684
4.060	308.607
4.065	309.115
4.070	309.413
4.075	309.527
4.080	309.673
4.085	309.946
4.090	310.255
4.095	310.851
4.100	311.101
4.105	311.670
4.110	311.912
4.115	312.141
4.120	312.558
4.125	312.820
4.130	313.270
4.135	313.670
4.140	314.679
4.145	315.153
4.150	316.356
4.155	318.094
4.160	319.116
4.165	321.280
4.170	322.605
4.175	322.947
4.180	320.832
4.185	319.074
4.190	320.692
4.195	322.874
4.200	320.475
4.205	322.903
4.210	324.727
4.215	325.541
4.220	327.632
4.225	327.468
4.230	327.628
4.235	330.486
4.240	331.705
4.245	332.982
4.250	331.274
4.255	331.923
4.260	332.878
4.265	333.203
4.270	333.381
4.275	334.172
4.280	334.716
4.285	334.893
4.290	334.975
4.295	335.421
4.300	336.167
4.305	336.279
4.310	336.464
4.315	336.524
4.320	336.619
4.325	337.172
4.330	337.583
4.335	337.951
4.340	338.260
4.345	338.407
4.350	338.811
4.355	338.567
4.360	339.380
4.365	339.375
4.370	339.594
4.375	339.983
4.380	340.200
4.385	340.693
4.390	340.853
4.395	341.313
4.400	341.598
4.405	341.973
4.410	342.204
4.415	342.852
4.420	343.176
4.425	343.530
4.430	343.733
4.435	344.113
4.440	345.044
4.445	345.899
4.450	346.984
4.455	347.666
4.460	348.417
4.465	347.038
4.470	345.089
4.475	345.336
4.480	342.541
4.485	339.758
4.490	341.322
4.495	343.375
4.500	340.281
4.505	339.645
4.510	340.866
4.515	343.223
4.520	346.055
4.525	345.864
4.530	348.622
4.535	346.801
4.540	348.979
4.545	345.982
4.550	342.897
4.555	345.645
4.560	346.719
4.565	347.320
4.570	349.561
4.575	350.249
4.580	350.393
4.585	351.486
4.590	353.163
4.595	355.347
4.600	357.200
4.605	354.512
4.610	354.735
4.615	351.942
4.620	352.994
4.625	355.402
4.630	357.919
4.635	356.627
4.640	357.471
4.645	358.329
4.650	359.042
4.655	359.288
4.660	359.912
4.665	360.312
4.670	361.748
4.675	361.369
4.680	361.350
4.685	362.536
4.690	363.387
4.695	360.824
4.700	362.245
4.705	362.572
4.710	364.118
4.715	365.410
4.720	366.676
4.725	367.860
4.730	364.830
4.735	367.289
4.740	366.976
4.745	366.113
4.750	368.817
4.755	370.758
4.760	371.760
4.765	374.282
4.770	374.567
4.775	374.808
4.780	375.687
4.785	376.135
4.790	375.502
4.795	377.255
4.800	378.025
4.805	377.590
4.810	378.164
4.815	378.300
4.820	380.186
4.825	379.483
4.830	381.546
4.835	379.870
4.840	380.101
4.845	379.517
4.850	380.773
4.855	380.695
4.860	380.404
4.865	380.725
4.870	381.283
4.875	380.353
4.880	381.414
4.885	382.418
4.890	382.334
4.895	382.929
4.900	382.404
4.905	382.483
4.910	382.879
4.915	383.610
4.920	382.073
4.925	383.883
4.930	383.749
4.935	383.775
4.940	384.787
4.945	385.464
4.950	384.555
4.955	385.179
4.960	384.967
4.965	386.596
4.970	385.913
4.975	387.136
4.980	388.044
4.985	387.770
4.990	386.379
4.995	387.557
5.000	387.308
5.005	389.809
5.010	389.134
5.015	390.411
5.020	392.453
5.025	393.966
5.030	395.264
5.035	397.296
5.040	399.718
5.045	402.801
5.050	402.472
5.055	402.919
5.060	403.583
5.065	403.237
5.070	404.828
5.075	403.783
5.080	405.960
5.085	405.948
5.090	407.765
5.095	409.674
5.100	412.533
5.105	410.114
5.110	410.759
5.115	412.765
5.120	414.821
5.125	416.880
5.130	415.200
5.135	414.984
5.140	413.612
5.145	412.809
5.150	413.233
5.155	414.699
5.160	415.527
5.165	416.022
5.170	417.740
5.175	417.208
5.180	418.018
5.185	418.475
5.190	419.098
5.195	421.402
5.200	419.658
5.205	419.932
5.210	422.047
5.215	425.075
5.220	425.045
5.225	423.866
5.230	425.733
5.235	426.626
5.240	427.043
5.245	426.653
5.250	427.417
5.255	428.190
5.260	428.995
5.265	431.025
5.270	430.807
5.275	428.210
5.280	428.140
5.285	425.322
5.290	427.838
5.295	427.682
5.300	426.149
5.305	428.186
5.310	429.558
5.315	429.640
5.320	432.073
5.325	434.720
5.330	433.747
5.335	433.948
5.340	432.264
5.345	434.934
5.350	434.875
5.355	435.975
5.360	436.198
5.365	436.715
5.370	437.401
5.375	437.390
5.380	437.831
5.385	438.672
5.390	438.850
5.395	438.259
5.400	439.813
5.405	440.075
5.410	440.674
5.415	441.650
5.420	441.078
5.425	442.021
5.430	443.452
5.435	444.420
5.440	443.128
5.445	441.652
5.450	441.212
5.455	442.752
5.460	440.602
5.465	440.311
5.470	441.756
5.475	441.726
5.480	442.838
5.485	442.839
5.490	443.147
5.495	444.391
5.500	445.429
5.505	445.291
5.510	448.398
5.515	451.524
5.520	451.747
5.525	451.992
5.530	452.248
5.535	452.424
5.540	453.041
5.545	453.186
5.550	453.354
5.555	453.330
5.560	454.366
5.565	455.003
5.570	455.676
5.575	454.673
5.580	455.732
5.585	456.425
5.590	455.946
5.595	457.265
5.600	457.061
5.605	455.820
5.610	457.448
5.615	457.382
5.620	458.071
5.625	457.455
5.630	457.484
5.635	454.777
5.640	455.155
5.645	457.404
5.650	455.571
5.655	453.032
5.660	454.686
5.665	453.930
5.670	453.113
5.675	452.044
5.680	451.884
5.685	453.299
5.690	452.850
5.695	452.552
5.700	453.620
5.705	455.781
5.710	453.950
5.715	453.932
5.720	456.631
5.725	455.878
5.730	457.118
5.735	455.806
5.740	456.782
5.745	456.992
5.750	456.155
5.755	455.922
5.760	458.057
5.765	458.340
5.770	460.542
5.775	459.876
5.780	460.226
5.785	458.606
5.790	459.794
5.795	459.066
5.800	457.191
5.805	455.643
5.810	454.624
5.815	457.743
5.820	455.372
5.825	452.342
5.830	452.486
5.835	451.297
5.840	451.209
5.845	449.538
5.850	447.065
5.855	448.709
5.860	447.200
5.865	449.572
5.870	449.986
5.875	449.711
5.880	452.662
5.885	451.648
5.890	451.252
5.895	452.014
5.900	454.811
5.905	451.836
5.910	453.313
5.915	453.412
5.920	454.097
5.925	454.105
5.930	456.112
5.935	453.337
5.940	454.421
5.945	455.077
5.950	454.363
5.955	454.467
5.960	456.757
5.965	456.626
5.970	455.458
5.975	453.253
5.980	450.877
5.985	448.306
5.990	447.200
5.995	446.673
6.000	449.316
6.005	449.156
6.010	448.075
6.015	447.544
6.020	448.286
6.025	445.529
6.030	446.103
6.035	445.082
6.040	445.744
6.045	444.554
6.050	443.471
6.055	443.079
6.060	445.604
6.065	443.828
6.070	442.284
6.075	442.410
6.080	443.202
6.085	445.367
6.090	444.261
6.095	445.408
6.100	445.595
6.105	444.800
6.110	442.361
6.115	445.211
6.120	442.296
6.125	441.879
6.130	441.043
6.135	440.086
6.140	439.897
6.145	439.223
6.150	440.023
6.155	442.802
6.160	441.997
6.165	442.651
6.170	440.046
6.175	442.087
6.180	444.345
6.185	444.783
6.190	441.738
6.195	439.478
6.200	437.671
6.205	439.080
6.210	438.236
6.215	435.877
6.220	438.413
6.225	437.332
6.230	434.706
6.235	433.686
6.240	430.836
6.245	433.331
6.250	432.392
6.255	433.147
6.260	434.426
6.265	432.071
6.270	430.522
6.275	429.328
6.280	432.125
6.285	431.768
6.290	429.102
6.295	430.303
6.300	430.114
6.305	432.029
6.310	431.909
6.315	432.838
6.320	431.474
6.325	430.212
6.330	427.328
6.335	426.509
6.340	424.960
6.345	424.157
6.350	426.928
6.355	428.154
6.360	428.766
6.365	426.049
6.370	426.019
6.375	427.482
6.380	427.504
6.385	426.608
6.390	429.390
6.395	431.076
6.400	431.378
6.405	431.832
6.410	432.868
6.415	433.337
6.420	433.899
6.425	435.423
6.430	433.964
6.435	432.984
6.440	435.061
6.445	435.849
6.450	434.383
6.455	435.250
6.460	437.700
6.465	437.683
6.470	439.295
6.475	437.272
6.480	437.468
6.485	437.666
6.490	434.694
6.495	433.849
6.500	434.252
6.505	433.314
6.510	436.136
6.515	436.488
6.520	433.599
6.525	433.700
6.530	436.383
6.535	434.146
6.540	434.744
6.545	435.875
6.550	438.497
6.555	436.209
6.560	438.848
6.565	440.833
6.570	440.966
6.575	442.145
6.580	441.213
6.585	441.934
6.590	441.585
6.595	439.686
6.600	442.735
6.605	445.282
6.610	443.917
6.615	441.372
6.620	444.277
6.625	441.207
6.630	443.825
6.635	445.987
6.640	444.646
6.645	443.291
6.650	446.377
6.655	443.928
6.660	442.093
6.665	445.004
6.670	447.203
6.675	447.850
6.680	446.353
6.685	443.381
6.690	440.581
6.695	443.702
6.700	445.284
6.705	443.282
6.710	443.347
6.715	442.064
6.720	440.251
6.725	437.502
6.730	436.213
6.735	438.093
6.740	438.354
6.745	438.648
6.750	435.599
6.755	438.401
6.760	441.542
6.765	444.556
6.770	442.939
6.775	444.339
6.780	441.451
6.785	441.695
6.790	441.806
6.795	440.285
6.800	442.598
6.805	441.525
6.810	440.626
6.815	438.374
6.820	435.650
6.825	434.208
6.830	435.127
6.835	434.419
6.840	436.694
6.845	438.808
6.850	441.006
6.855	442.103
6.860	439.318
6.865	438.691
6.870	440.811
6.875	438.866
6.880	438.761
6.885	437.195
6.890	435.204
6.895	437.430
6.900	435.704
6.905	436.129
6.910	437.936
6.915	436.134
6.920	434.371
6.925	436.766
6.930	439.661
6.935	438.984
6.940	440.840
6.945	439.454
6.950	441.925
6.955	441.187
6.960	443.926
6.965	441.804
6.970	442.375
6.975	445.102
6.980	444.935
6.985	447.432
6.990	444.591
6.995	442.331
7.000	444.838
7.005	443.585
7.010	443.793
7.015	442.682
7.020	443.323
7.025	442.172
7.030	443.076
7.035	441.751
7.040	441.164
7.045	444.002
7.050	441.296
7.055	443.120
7.060	444.930
7.065	445.524
7.070	446.188
7.075	444.845
7.080	443.199
7.085	441.730
7.090	444.063
7.095	445.316
7.100	442.295
7.105	440.846
7.110	440.392
7.115	441.108
7.120	443.943
7.125	442.980
7.130	440.075
7.135	437.015
7.140	438.694
7.145	439.465
7.150	440.768
7.155	439.089
7.160	437.492
7.165	435.905
7.170	437.392
7.175	437.709
7.180	435.662
7.185	435.264
7.190	435.381
7.195	436.805
7.200	438.406
7.205	437.671
7.210	439.433
7.215	436.402
7.220	436.112
7.225	436.176
7.230	436.422
7.235	437.237
7.240	439.338
7.245	441.905
7.250	439.488
7.255	437.814
7.260	434.946
7.265	435.250
7.270	437.731
7.275	438.154
7.280	441.015
7.285	438.050
7.290	438.857
7.295	441.352
7.300	440.617
7.305	441.157
7.310	442.049
7.315	440.892
7.320	441.449
7.325	444.342
7.330	444.986
7.335	443.015
7.340	441.595
7.345	440.184
7.350	437.056
7.355	439.602
7.360	440.075
7.365	438.219
7.370	440.641
7.375	438.233
7.380	440.150
7.385	437.971
7.390	439.580
7.395	439.106
7.400	441.964
7.405	441.961
7.410	442.228
7.415	440.458
7.420	439.336
7.425	440.312
7.430	440.616
7.435	440.400
7.440	438.278
7.445	439.922
7.450	439.480
7.455	436.467
7.460	434.581
7.465	434.407
7.470	432.823
7.475	433.719
7.480	432.014
7.485	429.602
7.490	430.400
7.495	430.114
7.500	431.261
7.505	430.626
7.510	430.947
7.515	430.712
7.520	427.714
7.525	427.612
7.530	425.478
7.535	428.479
7.540	425.771
7.545	427.508
7.550	425.957
7.555	426.698
7.560	424.294
7.565	423.018
7.570	424.931
7.575	422.607
7.580	419.503
7.585	418.385
7.590	418.242
7.595	418.645
7.600	416.960
7.605	419.562
7.610	416.502
7.615	417.208
7.620	418.103
7.625	416.933
7.630	419.443
7.635	418.817
7.640	417.288
7.645	414.350
7.650	411.630
7.655	409.879
7.660	412.613
7.665	410.263
7.670	408.776
7.675	407.188
7.680	404.484
7.685	403.565
7.690	401.462
7.695	403.645
7.700	406.753
7.705	407.900
7.710	409.107
7.715	409.408
7.720	407.257
7.725	406.672
7.730	405.523
7.735	405.242
7.740	404.572
7.745	402.577
7.750	401.245
7.755	400.767
7.760	398.970
7.765	401.077
7.770	398.606
7.775	399.470
7.780	398.848
7.785	396.796
7.790	396.087
7.795	398.508
7.800	396.217
7.805	396.162
7.810	395.487
7.815	393.457
7.820	396.093
7.825	393.556
7.830	395.594
7.835	392.580
7.840	393.628
7.845	392.316
7.850	394.965
7.855	395.997
7.860	397.237
7.865	398.349
7.870	395.497
7.875	395.158
7.880	393.798
7.885	391.146
7.890	394.082
7.895	391.172
7.900	391.535
7.905	391.398
7.910	392.009
7.915	392.458
7.920	392.301
7.925	395.138
7.930	395.909
7.935	395.765
7.940	395.556
7.945	397.798
7.950	396.198
7.955	398.356
7.960	395.846
7.965	394.051
7.970	396.979
7.975	395.607
7.980	398.564
7.985	401.639
7.990	401.387
7.995	403.479
8.000	406.042
8.005	403.506
8.010	405.296
8.015	407.205
8.020	407.911
8.025	406.567
8.030	407.574
8.035	409.095
8.040	408.725
8.045	406.790
8.050	409.543
8.055	411.125
8.060	412.929
8.065	412.460
8.070	411.902
8.075	414.124
8.080	417.133
8.085	418.343
8.090	415.937
8.095	415.850
8.100	412.866
8.105	413.862
8.110	415.085
8.115	415.539
8.120	418.251
8.125	417.276
8.130	415.814
8.135	418.603
8.140	419.296
8.145	418.983
8.150	418.770
8.155	418.404
8.160	416.693
8.165	415.025
8.170	413.380
8.175	410.595
8.180	413.273
8.185	415.877
8.190	418.300
8.194	419.161
8.199	416.363
8.204	415.476
8.209	414.529
8.214	413.337
8.219	410.558
8.224	409.487
8.229	408.943
8.234	408.737
8.239	410.424
8.244	408.750
8.249	406.445
8.254	404.088
8.259	406.842
8.264	409.370
8.269	407.805
8.274	408.002
8.279	405.282
8.284	407.121
8.289	404.436
8.294	404.231
8.299	406.660
8.304	406.542
8.309	406.660
8.314	409.154
8.319	410.430
8.324	409.234
8.329	406.557
8.334	405.211
8.339	402.772
8.344	399.726
8.349	398.544
8.354	396.547
8.359	397.779
8.364	399.722
8.369	402.231
8.374	400.507
8.379	403.126
8.384	402.145
8.389	403.298
8.394	401.625
8.399	398.659
8.404	400.626
8.409	400.981
8.414	403.738
8.419	402.103
8.424	403.068
8.429	405.781
8.434	408.650
8.439	409.454
8.444	409.302
8.449	410.298
8.454	407.529
8.459	409.161
8.464	410.617
8.469	413.489
8.474	413.283
8.479	411.484
8.484	412.961
8.489	412.510
8.494	415.444
8.499	415.810
8.504	415.848
8.509	413.996
8.514	412.662
8.519	414.380
8.524	416.401
8.529	415.269
8.534	417.842
8.539	417.091
8.544	415.298
8.549	415.133
8.554	412.647
8.559	414.236
8.564	414.850
8.569	414.207
8.574	416.968
8.579	417.145
8.584	418.251
8.589	417.015
8.594	419.841
8.599	418.110
8.604	415.639
8.609	418.708
8.614	418.240
8.619	420.143
8.624	423.110
8.629	420.619
8.634	420.601
8.639	423.022
8.644	424.286
8.649	425.708
8.654	426.057
8.659	425.032
8.664	426.790
8.669	428.522
8.674	427.328
8.679	427.263
8.684	428.908
8.689	427.573
8.694	426.893
8.699	429.702
8.704	429.123
8.709	428.575
8.714	430.669
8.719	432.433
8.724	431.269
8.729	431.262
8.734	430.530
8.739	432.434
8.744	431.821
8.749	431.006
8.754	428.611
8.759	431.114
8.764	428.686
8.769	426.082
8.774	425.119
8.779	423.688
8.784	423.517
8.789	421.291
8.794	422.506
8.799	420.251
8.804	420.303
8.809	417.740
8.814	414.823
8.819	415.390
8.824	415.245
8.829	414.963
8.834	411.875
8.839	413.056
8.844	412.924
8.849	414.809
8.854	414.130
8.859	411.874
8.864	411.543
8.869	411.997
8.874	410.427
8.879	410.228
8.884	411.731
8.889	411.112
8.894	411.262
8.899	408.154
8.904	411.156
8.909	412.383
8.914	411.086
8.919	409.259
8.924	407.185
8.929	406.501
8.934	404.156
8.939	403.998
8.944	401.731
8.949	400.960
8.954	398.801
8.959	401.382
8.964	400.801
8.969	400.884
8.974	400.211
8.979	402.718
8.984	399.849
8.989	402.253
8.994	404.303
8.999	401.745
9.004	403.626
9.009	405.657
9.014	405.463
9.019	402.978
9.024	402.208
9.029	404.695
9.034	403.979
9.039	401.825
9.044	403.520
9.049	400.753
9.054	402.752
9.059	405.372
9.064	406.614
9.069	406.326
9.074	403.451
9.079	401.212
9.084	399.288
9.089	398.911
9.094	399.247
9.099	397.123
9.104	395.829
9.109	398.017
9.114	399.724
9.119	396.873
9.124	398.192
9.129	397.747
9.134	395.364
9.139	397.441
9.144	395.109
9.149	398.054
9.154	397.597
9.159	400.199
9.164	399.784
9.169	402.660
9.174	401.514
9.179	401.909
9.184	400.560
9.189	401.007
9.194	402.798
9.199	401.086
9.204	402.341
9.209	401.801
9.214	402.478
9.219	404.185
9.224	401.823
9.229	404.421
9.234	401.651
9.239	402.373
9.244	403.051
9.249	402.598
9.254	400.039
9.259	399.632
9.264	397.912
9.269	395.159
9.274	397.119
9.279	395.855
9.284	396.830
9.289	398.949
9.294	397.605
9.299	398.924
9.304	401.212
9.309	400.034
9.314	398.375
9.319	400.580
9.324	398.564
9.329	396.896
9.334	398.889
9.339	399.614
9.344	400.344
9.349	402.715
9.354	403.288
9.359	403.802
9.364	400.869
9.369	400.682
9.374	400.197
9.379	400.772
9.384	402.144
9.389	400.463
9.394	402.293
9.399	402.087
9.404	403.116
9.409	404.280
9.414	407.136
9.419	409.628
9.424	407.163
9.429	406.367
9.434	406.108
9.439	403.936
9.444	406.212
9.449	409.129
9.454	409.790
9.459	412.769
9.464	414.735
9.469	416.692
9.474	414.691
9.479	412.461
9.484	413.901
9.489	415.367
9.494	417.361
9.499	417.685
9.504	416.207
9.509	417.957
9.514	419.002
9.519	419.145
9.524	421.985
9.529	421.560
9.534	423.220
9.539	426.180
9.544	428.944
9.549	427.833
9.554	427.869
9.559	426.849
9.564	427.747
9.569	426.922
9.574	428.086
9.579	427.298
9.584	428.743
9.589	426.834
9.594	424.914
9.599	424.132
9.604	424.968
9.609	423.575
9.614	424.894
9.619	424.340
9.624	424.880
9.629	422.426
9.634	425.208
9.639	426.203
9.644	425.870
9.649	425.893
9.654	422.757
9.659	424.705
9.664	425.886
9.669	426.318
9.674	423.743
9.679	421.595
9.684	419.436
9.689	418.162
9.694	420.015
9.699	421.622
9.704	422.989
9.709	422.536
9.714	420.193
9.719	422.590
9.724	422.303
9.729	425.057
9.734	423.452
9.739	425.606
9.744	428.626
9.749	428.030
9.754	430.082
9.759	426.954
9.764	424.902
9.769	427.990
9.774	428.877
9.779	431.996
9.784	431.369
9.789	434.167
9.794	435.065
9.799	434.309
9.804	433.908
9.809	434.649
9.814	437.618
9.819	436.090
9.824	437.233
9.829	438.499
9.834	437.160
9.839	440.281
9.844	441.579
9.849	443.102
9.854	441.963
9.859	443.920
9.864	444.489
9.869	441.949
9.874	439.153
9.879	437.708
9.884	435.803
9.889	437.183
9.894	439.906
9.899	439.764
9.904	438.187
9.909	436.238
9.914	437.530
9.919	436.128
9.924	434.651
9.929	433.611
9.934	433.488
9.939	432.258
9.944	430.381
9.949	429.598
9.954	430.648
9.959	428.829
9.964	426.215
9.969	429.221
9.974	429.809
9.979	426.741
9.984	424.910
9.989	425.932
9.994	426.749
[truncated: 1 more rows]
