# Supplementary material for: Chemometric Analysis of a Ternary Mixture of Caffeine, Quinic Acid, and Nicotinic Acid by Terahertz Spectroscopy
Source: ACS Omega. 2022 Sep 27;7(40):35783–91. doi: 10.1021/acsomega.2c03808 (PMC9558605; doi:10.1021/acsomega.2c03808)
Supplement: Supplementary file 2 — ao2c03808_si_002.zip [file ao2c03808_si_002.zip › data_and_codes/extended_data/id0-48_run001/fdp-7-2.csv]

0.000	-0.000
0.005	0.467
0.010	0.296
0.015	-0.666
0.020	0.360
0.025	0.860
0.030	0.560
0.035	-0.518
0.040	0.073
0.045	1.136
0.050	3.334
0.055	2.341
0.060	2.454
0.065	3.791
0.070	3.947
0.075	4.673
0.080	5.075
0.085	4.785
0.090	2.137
0.095	2.598
0.100	3.832
0.105	5.491
0.110	4.809
0.115	5.028
0.120	5.888
0.125	6.708
0.130	7.812
0.135	8.226
0.140	7.880
0.145	8.191
0.150	8.367
0.155	8.567
0.160	8.565
0.165	8.793
0.170	9.111
0.175	9.467
0.180	9.505
0.185	9.669
0.190	10.077
0.195	10.194
0.200	10.451
0.205	10.735
0.210	10.928
0.215	11.220
0.220	11.504
0.225	12.010
0.230	12.179
0.235	12.213
0.240	12.354
0.245	12.723
0.250	12.811
0.255	13.073
0.260	13.324
0.265	13.599
0.270	13.925
0.275	13.920
0.280	14.156
0.285	14.452
0.290	14.678
0.295	14.872
0.300	15.278
0.305	15.371
0.310	15.472
0.315	15.706
0.320	15.981
0.325	16.268
0.330	16.423
0.335	16.599
0.340	16.848
0.345	17.160
0.350	17.290
0.355	17.565
0.360	17.798
0.365	18.014
0.370	18.168
0.375	18.370
0.380	18.557
0.385	18.802
0.390	19.036
0.395	19.260
0.400	19.498
0.405	19.655
0.410	19.829
0.415	20.038
0.420	20.328
0.425	20.502
0.430	20.735
0.435	21.015
0.440	21.219
0.445	21.332
0.450	21.573
0.455	21.850
0.460	22.040
0.465	22.257
0.470	22.423
0.475	22.671
0.480	22.900
0.485	23.079
0.490	23.258
0.495	23.525
0.500	23.725
0.505	23.887
0.510	24.111
0.515	24.397
0.520	24.640
0.525	24.812
0.530	25.058
0.535	25.327
0.540	25.644
0.545	25.944
0.550	26.382
0.555	25.606
0.560	25.775
0.565	26.118
0.570	26.450
0.575	26.721
0.580	26.942
0.585	27.150
0.590	27.407
0.595	27.642
0.600	27.860
0.605	28.072
0.610	28.270
0.615	28.507
0.620	28.672
0.625	28.876
0.630	29.122
0.635	29.367
0.640	29.540
0.645	29.767
0.650	30.020
0.655	30.217
0.660	30.449
0.665	30.662
0.670	30.881
0.675	31.095
0.680	31.300
0.685	31.494
0.690	31.734
0.695	31.912
0.700	32.118
0.705	32.362
0.710	32.548
0.715	32.748
0.720	32.979
0.725	33.196
0.730	33.425
0.735	33.655
0.740	33.937
0.745	34.336
0.750	33.902
0.755	34.004
0.760	34.364
0.765	34.626
0.770	34.861
0.775	35.113
0.780	35.350
0.785	35.579
0.790	35.775
0.795	35.980
0.800	36.235
0.805	36.412
0.810	36.593
0.815	36.820
0.820	37.021
0.825	37.198
0.830	37.401
0.835	37.594
0.840	37.817
0.845	38.032
0.850	38.200
0.855	38.427
0.860	38.680
0.865	38.870
0.870	39.096
0.875	39.333
0.880	39.559
0.885	39.765
0.890	39.988
0.895	40.219
0.900	40.445
0.905	40.626
0.910	40.856
0.915	41.061
0.920	41.241
0.925	41.432
0.930	41.660
0.935	41.879
0.940	42.060
0.945	42.259
0.950	42.483
0.955	42.727
0.960	42.918
0.965	43.176
0.970	43.423
0.975	43.669
0.980	43.995
0.985	43.992
0.990	43.963
0.995	44.267
1.000	44.522
1.005	44.785
1.010	45.074
1.015	45.263
1.020	45.483
1.025	45.761
1.030	45.967
1.035	46.156
1.040	46.400
1.045	46.633
1.050	46.852
1.055	47.103
1.060	47.356
1.065	47.654
1.070	47.945
1.075	48.276
1.080	48.714
1.085	49.293
1.090	50.181
1.095	50.376
1.100	47.309
1.105	48.368
1.110	48.812
1.115	48.391
1.120	48.926
1.125	49.397
1.130	49.803
1.135	50.205
1.140	50.621
1.145	51.156
1.150	51.566
1.155	52.179
1.160	51.714
1.165	48.860
1.170	49.867
1.175	50.529
1.180	51.024
1.185	51.407
1.190	51.811
1.195	52.245
1.200	52.730
1.205	52.873
1.210	52.181
1.215	52.684
1.220	53.211
1.225	53.620
1.230	52.883
1.235	53.307
1.240	53.645
1.245	53.944
1.250	54.296
1.255	54.481
1.260	54.727
1.265	55.018
1.270	55.230
1.275	55.414
1.280	55.652
1.285	55.880
1.290	56.117
1.295	56.320
1.300	56.510
1.305	56.813
1.310	57.048
1.315	57.288
1.320	57.454
1.325	57.667
1.330	57.883
1.335	58.114
1.340	58.378
1.345	58.627
1.350	58.834
1.355	59.031
1.360	59.330
1.365	59.543
1.370	59.753
1.375	60.019
1.380	60.303
1.385	60.532
1.390	60.854
1.395	61.232
1.400	61.762
1.405	62.537
1.410	63.697
1.415	66.294
1.420	66.991
1.425	67.470
1.430	67.867
1.435	68.211
1.440	68.458
1.445	68.734
1.450	69.009
1.455	69.269
1.460	69.521
1.465	69.743
1.470	70.003
1.475	70.239
1.480	70.436
1.485	70.674
1.490	70.918
1.495	71.123
1.500	71.333
1.505	71.577
1.510	71.793
1.515	72.023
1.520	72.255
1.525	72.492
1.530	72.767
1.535	72.993
1.540	73.228
1.545	73.490
1.550	73.730
1.555	73.971
1.560	74.257
1.565	74.530
1.570	74.782
1.575	75.058
1.580	75.357
1.585	75.684
1.590	76.043
1.595	76.584
1.600	76.947
1.605	75.641
1.610	76.172
1.615	76.663
1.620	77.109
1.625	77.496
1.630	77.930
1.635	78.400
1.640	78.955
1.645	79.612
1.650	80.595
1.655	81.784
1.660	82.280
1.665	82.593
1.670	82.967
1.675	80.722
1.680	82.511
1.685	83.637
1.690	84.544
1.695	85.344
1.700	86.211
1.705	87.439
1.710	89.020
1.715	90.503
1.720	93.054
1.725	95.978
1.730	97.113
1.735	97.860
1.740	98.459
1.745	98.973
1.750	99.433
1.755	99.933
1.760	100.287
1.765	100.012
1.770	100.417
1.775	100.827
1.780	101.241
1.785	101.699
1.790	102.339
1.795	102.369
1.800	101.073
1.805	101.644
1.810	102.112
1.815	102.478
1.820	102.805
1.825	103.133
1.830	103.435
1.835	103.733
1.840	104.059
1.845	104.405
1.850	104.773
1.855	105.241
1.860	106.056
1.865	106.305
1.870	109.302
1.875	110.404
1.880	111.100
1.885	111.561
1.890	111.985
1.895	112.364
1.900	112.743
1.905	113.155
1.910	113.715
1.915	114.318
1.920	112.046
1.925	112.501
1.930	113.106
1.935	113.574
1.940	113.946
1.945	114.261
1.950	114.563
1.955	114.848
1.960	115.110
1.965	115.370
1.970	115.626
1.975	115.883
1.980	116.145
1.985	116.393
1.990	116.659
1.995	116.929
2.000	117.178
2.005	117.459
2.010	117.779
2.015	117.988
2.020	118.162
2.025	118.506
2.030	118.888
2.035	119.501
2.040	119.559
2.045	118.394
2.050	118.959
2.055	119.398
2.060	119.782
2.065	120.186
2.070	120.750
2.075	120.163
2.080	120.163
2.085	120.582
2.090	120.931
2.095	121.243
2.100	121.543
2.105	121.827
2.110	122.113
2.115	122.391
2.120	122.712
2.125	122.995
2.130	123.320
2.135	123.675
2.140	124.090
2.145	124.522
2.150	125.124
2.155	126.139
2.160	127.255
2.165	128.155
2.170	128.870
2.175	130.006
2.180	130.940
2.185	131.883
2.190	133.174
2.195	130.304
2.200	129.580
2.205	130.919
2.210	131.968
2.215	133.148
2.220	131.845
2.225	130.476
2.230	131.235
2.235	132.050
2.240	132.722
2.245	133.272
2.250	133.927
2.255	134.962
2.260	133.129
2.265	133.423
2.270	131.754
2.275	132.400
2.280	133.035
2.285	133.621
2.290	134.070
2.295	134.436
2.300	134.752
2.305	135.110
2.310	135.447
2.315	135.831
2.320	135.921
2.325	136.246
2.330	136.586
2.335	137.018
2.340	137.603
2.345	136.702
2.350	136.877
2.355	137.415
2.360	138.088
2.365	138.364
2.370	137.620
2.375	138.214
2.380	139.011
2.385	139.727
2.390	139.117
2.395	139.032
2.400	137.031
2.405	137.758
2.410	138.363
2.415	138.828
2.420	139.248
2.425	139.719
2.430	139.752
2.435	140.154
2.440	140.550
2.445	140.988
2.450	141.385
2.455	142.023
2.460	142.176
2.465	141.742
2.470	143.207
2.475	145.515
2.480	146.722
2.485	147.157
2.490	147.681
2.495	147.939
2.500	148.269
2.505	148.526
2.510	148.892
2.515	149.162
2.520	149.462
2.525	149.771
2.530	150.011
2.535	150.211
2.540	150.536
2.545	150.803
2.550	151.100
2.555	151.532
2.560	151.759
2.565	152.183
2.570	152.310
2.575	152.634
2.580	153.015
2.585	153.342
2.590	153.751
2.595	154.203
2.600	154.703
2.605	155.250
2.610	155.890
2.615	156.720
2.620	157.787
2.625	159.659
2.630	161.384
2.635	161.798
2.640	161.932
2.645	162.215
2.650	160.003
2.655	162.184
2.660	163.935
2.665	164.055
2.670	164.957
2.675	166.047
2.680	167.364
2.685	168.514
2.690	166.236
2.695	167.318
2.700	168.150
2.705	168.740
2.710	169.254
2.715	169.740
2.720	170.219
2.725	170.649
2.730	171.181
2.735	171.645
2.740	172.109
2.745	172.730
2.750	173.384
2.755	174.213
2.760	175.441
2.765	172.380
2.770	174.097
2.775	173.766
2.780	174.960
2.785	172.583
2.790	174.243
2.795	175.536
2.800	176.650
2.805	177.471
2.810	178.044
2.815	178.670
2.820	179.292
2.825	179.854
2.830	180.247
2.835	180.597
2.840	181.046
2.845	181.490
2.850	181.857
2.855	182.359
2.860	182.812
2.865	183.294
2.870	183.916
2.875	184.958
2.880	185.346
2.885	184.565
2.890	186.866
2.895	188.620
2.900	189.514
2.905	190.292
2.910	190.847
2.915	191.266
2.920	191.886
2.925	192.375
2.930	192.723
2.935	193.410
2.940	193.881
2.945	194.623
2.950	195.143
2.955	196.305
2.960	197.497
2.965	195.260
2.970	195.784
2.975	195.334
2.980	196.296
2.985	193.183
2.990	194.931
2.995	196.452
3.000	198.397
3.005	201.429
3.010	203.485
3.015	204.082
3.020	202.025
3.025	204.751
3.030	202.411
3.035	204.243
3.040	205.303
3.045	206.102
3.050	204.236
3.055	205.201
3.060	206.069
3.065	206.919
3.070	207.701
3.075	208.041
3.080	208.607
3.085	209.064
3.090	209.605
3.095	210.358
3.100	211.029
3.105	211.301
3.110	212.178
3.115	212.756
3.120	213.436
3.125	214.440
3.130	215.848
3.135	215.661
3.140	213.816
3.145	215.571
3.150	216.647
3.155	219.471
3.160	221.766
3.165	221.435
3.170	222.083
3.175	221.556
3.180	218.753
3.185	216.925
3.190	217.570
3.195	219.304
3.200	219.548
3.205	220.329
3.210	222.569
3.215	220.105
3.220	221.015
3.225	223.074
3.230	223.431
3.235	226.214
3.240	228.054
3.245	228.146
3.250	229.867
3.255	231.856
3.260	230.167
3.265	230.654
3.270	230.259
3.275	231.091
3.280	230.983
3.285	231.771
3.290	233.441
3.295	232.082
3.300	232.040
3.305	232.866
3.310	233.491
3.315	233.892
3.320	234.510
3.325	236.052
3.330	234.975
3.335	236.101
3.340	237.688
3.345	236.857
3.350	238.644
3.355	238.059
3.360	240.342
3.365	242.792
3.370	241.411
3.375	242.459
3.380	240.785
3.385	243.154
3.390	241.340
3.395	239.139
3.400	240.097
3.405	238.263
3.410	235.778
3.415	237.984
3.420	238.218
3.425	238.006
3.430	236.816
3.435	234.704
3.440	235.781
3.445	238.577
3.450	240.244
3.455	240.573
3.460	238.188
3.465	238.660
3.470	241.741
3.475	239.939
3.480	241.390
3.485	243.753
3.490	245.819
3.495	243.531
3.500	242.997
3.505	241.332
3.510	239.650
3.515	239.205
3.520	238.087
3.525	240.243
3.530	242.590
3.535	245.288
3.540	248.111
3.545	248.378
3.550	245.680
3.555	247.071
3.560	249.657
3.565	252.169
3.570	249.190
3.575	249.479
3.580	251.954
3.585	248.845
3.590	251.821
3.595	253.997
3.600	255.323
3.605	255.385
3.610	254.731
3.615	254.656
3.620	254.096
3.625	253.764
3.630	251.950
3.635	254.081
3.640	255.851
3.645	252.862
3.650	252.716
3.655	253.998
3.660	253.021
3.665	254.963
3.670	254.807
3.675	254.531
3.680	252.747
3.685	254.855
3.690	256.355
3.695	257.364
3.700	255.750
3.705	258.027
3.710	257.794
3.715	259.987
3.720	258.735
3.725	259.361
3.730	258.845
3.735	260.150
3.740	259.929
3.745	261.130
3.750	259.893
3.755	262.103
3.760	262.045
3.765	262.851
3.770	262.359
3.775	263.885
3.780	264.722
3.785	262.348
3.790	261.516
3.795	261.469
3.800	258.902
3.805	259.258
3.810	260.186
3.815	258.789
3.820	261.804
3.825	263.857
3.830	265.506
3.835	266.818
3.840	264.757
3.845	263.027
3.850	263.078
3.855	264.594
3.860	262.499
3.865	263.870
3.870	263.221
3.875	266.110
3.880	266.467
3.885	265.604
3.890	266.166
3.895	268.150
3.900	266.594
3.905	268.227
3.910	268.089
3.915	268.624
3.920	268.539
3.925	270.815
3.930	268.188
3.935	271.282
3.940	268.995
3.945	266.277
3.950	268.558
3.955	265.438
3.960	264.133
3.965	263.796
3.970	266.405
3.975	269.084
3.980	267.405
3.985	266.777
3.990	269.564
3.995	268.795
4.000	265.724
4.005	263.808
4.010	263.266
4.015	260.914
4.020	258.352
4.025	259.322
4.030	261.292
4.035	259.886
4.040	258.385
4.045	255.362
4.050	252.806
4.055	255.680
4.060	255.149
4.065	256.712
4.070	255.515
4.075	256.124
4.080	256.864
4.085	257.782
4.090	258.974
4.095	256.874
4.100	257.264
4.105	256.402
4.110	254.394
4.115	251.717
4.120	252.959
4.125	252.359
4.130	251.293
4.135	251.957
4.140	249.755
4.145	247.857
4.150	247.790
4.155	250.607
4.160	251.932
4.165	249.794
4.170	247.938
4.175	245.679
4.180	243.365
4.185	240.252
4.190	239.080
4.195	236.356
4.200	239.158
4.205	239.478
4.210	237.319
4.215	237.693
4.220	237.909
4.225	240.120
4.230	239.480
4.235	241.892
4.240	241.987
4.245	239.803
4.250	238.377
4.255	236.347
4.260	237.139
4.265	234.128
4.270	236.031
4.275	239.007
4.280	238.715
4.285	240.404
4.290	239.403
4.295	237.207
4.300	234.867
4.305	235.025
4.310	232.693
4.315	231.902
4.320	229.430
4.325	229.159
4.330	230.406
4.335	230.177
4.340	229.882
4.345	232.355
4.350	233.830
4.355	233.648
4.360	234.016
4.365	232.262
4.370	232.589
4.375	233.442
4.380	234.966
4.385	233.478
4.390	231.477
4.395	230.608
4.400	233.072
4.405	232.083
4.410	233.081
4.415	232.750
4.420	234.069
4.425	234.140
4.430	235.939
4.435	235.836
4.440	237.802
4.445	235.741
4.450	235.232
4.455	236.829
4.460	239.924
4.465	238.573
4.470	241.156
4.475	240.776
4.480	239.737
4.485	236.706
4.490	234.971
4.495	236.188
4.500	233.913
4.505	232.022
4.510	231.484
4.515	229.544
4.520	227.850
4.525	225.235
4.530	222.280
4.535	225.278
4.540	226.913
4.545	224.493
4.550	226.766
4.555	226.681
4.560	226.380
4.565	229.051
4.570	230.971
4.575	230.977
4.580	233.393
4.585	231.590
4.590	231.408
4.595	229.801
4.600	231.131
4.605	231.543
4.610	233.587
4.615	234.697
4.620	234.429
4.625	231.387
4.630	230.246
4.635	229.803
4.640	232.033
4.645	234.062
4.650	232.007
4.655	233.273
4.660	232.740
4.665	233.391
4.670	234.781
4.675	235.660
4.680	236.964
4.685	239.942
4.690	237.851
4.695	240.907
4.700	240.808
4.705	242.657
4.710	245.023
4.715	243.914
4.720	240.786
4.725	240.694
4.730	240.897
4.735	239.406
4.740	237.177
4.745	236.944
4.750	235.886
4.755	237.669
4.760	235.598
4.765	237.852
4.770	237.646
4.775	237.948
4.780	235.873
4.785	236.494
4.790	236.437
4.795	239.370
4.800	240.305
4.805	241.014
4.810	239.945
4.815	237.318
4.820	236.451
4.825	237.929
4.830	238.741
4.835	237.240
4.840	236.091
4.845	238.502
4.850	235.706
4.855	236.801
4.860	238.663
4.865	241.795
4.870	244.051
4.875	246.822
4.880	249.836
4.885	247.158
4.890	249.650
4.895	251.598
4.900	250.238
4.905	248.300
4.910	248.778
4.915	250.400
4.920	251.473
4.925	252.683
4.930	251.185
4.935	252.439
4.940	253.531
4.945	254.425
4.950	251.888
4.955	254.533
4.960	254.554
4.965	255.270
4.970	252.535
4.975	251.347
4.980	253.972
4.985	254.467
4.990	255.635
4.995	256.901
5.000	255.614
5.005	255.647
5.010	253.717
5.015	256.736
5.020	255.401
5.025	253.315
5.030	255.336
5.035	255.718
5.040	253.026
5.045	251.691
5.050	249.045
5.055	251.783
5.060	250.580
5.065	251.089
5.070	249.041
5.075	246.279
5.080	246.917
5.085	245.215
5.090	244.455
5.095	243.383
5.100	240.507
5.105	238.357
5.110	235.867
5.115	236.497
5.120	234.105
5.125	231.240
5.130	232.544
5.135	233.511
5.140	233.576
5.145	235.351
5.150	232.364
5.155	233.001
5.160	232.618
5.165	229.645
5.170	227.156
5.175	230.030
5.180	230.975
5.185	229.368
5.190	227.490
5.195	225.535
5.200	228.118
5.205	228.686
5.210	227.538
5.215	224.833
5.220	223.005
5.225	222.517
5.230	221.026
5.235	221.685
5.240	220.831
5.245	221.214
5.250	221.085
5.255	220.258
5.260	222.474
5.265	219.411
5.270	217.131
5.275	217.343
5.280	217.663
5.285	219.453
5.290	218.065
5.295	220.998
5.300	218.690
5.305	215.984
5.310	213.737
5.315	212.850
5.320	214.534
5.325	215.646
5.330	217.349
5.335	215.698
5.340	212.996
5.345	214.923
5.350	217.980
5.355	219.072
5.360	218.624
5.365	218.754
5.370	219.304
5.375	217.257
5.380	219.513
5.385	220.858
5.390	222.512
5.395	222.444
5.400	222.860
5.405	223.359
5.410	223.283
5.415	222.717
5.420	225.663
5.425	224.918
5.430	224.493
5.435	224.241
5.440	225.732
5.445	228.421
5.450	226.378
5.455	223.936
5.460	222.176
5.465	224.056
5.470	223.495
5.475	223.463
5.480	223.363
5.485	226.293
5.490	226.852
5.495	226.268
5.500	225.485
5.505	224.132
5.510	224.334
5.515	224.635
5.520	222.076
5.525	219.615
5.530	217.355
5.535	215.190
5.540	217.437
5.545	214.678
5.550	215.861
5.555	214.050
5.560	214.722
5.565	212.496
5.570	209.544
5.575	209.978
5.580	212.682
5.585	214.798
5.590	213.282
5.595	214.639
5.600	215.603
5.605	215.948
5.610	215.382
5.615	212.975
5.620	211.557
5.625	209.511
5.630	210.798
5.635	213.465
5.640	211.152
5.645	210.166
5.650	213.225
5.655	215.031
5.660	213.231
5.665	211.314
5.670	209.636
5.675	207.989
5.680	207.503
5.685	207.054
5.690	208.201
5.695	209.171
5.700	210.787
5.705	211.243
5.710	208.589
5.715	206.947
5.720	205.971
5.725	205.793
5.730	207.522
5.735	204.760
5.740	202.111
5.745	199.035
5.750	198.580
5.755	198.897
5.760	201.749
5.765	202.759
5.770	203.741
5.775	203.024
5.780	201.342
5.785	203.544
5.790	204.824
5.795	201.825
5.800	200.010
5.805	197.101
5.810	199.143
5.815	197.097
5.820	196.897
5.825	196.736
5.830	198.519
5.835	196.148
5.840	195.704
5.845	196.945
5.850	199.978
5.855	198.582
5.860	196.439
5.865	195.781
5.870	195.473
5.875	193.395
5.880	196.396
5.885	198.472
5.890	200.176
5.895	197.209
5.900	194.872
5.905	195.988
5.910	198.257
5.915	198.060
5.920	196.713
5.925	195.225
5.930	198.158
5.935	199.045
5.940	200.290
5.945	199.126
5.950	201.483
5.955	203.483
5.960	203.652
5.965	204.943
5.970	206.982
5.975	205.714
5.980	205.496
5.985	202.796
5.990	203.692
5.995	202.864
6.000	202.331
6.005	200.588
6.010	200.219
6.015	202.109
6.020	203.359
6.025	204.857
6.030	203.754
6.035	206.591
6.040	206.659
6.045	205.836
6.050	207.461
6.055	204.595
6.060	204.623
6.065	207.146
6.070	208.750
6.075	210.778
6.080	209.164
6.085	209.768
6.090	208.354
6.095	208.402
6.100	210.052
6.105	208.141
6.110	206.732
6.115	206.835
6.120	204.559
6.125	205.947
6.130	203.196
6.135	202.931
6.140	201.327
6.145	198.208
6.150	199.931
6.155	200.147
6.160	197.841
6.165	195.819
6.170	193.776
6.175	196.111
6.180	193.808
6.185	191.554
6.190	192.938
6.195	196.030
6.200	194.195
6.205	192.969
6.210	189.901
6.215	192.769
6.220	193.225
6.225	193.094
6.230	192.106
6.235	189.524
6.240	191.827
6.245	194.200
6.250	196.685
6.255	197.558
6.260	196.419
6.265	195.133
6.270	194.062
6.275	193.232
6.280	195.515
6.285	195.506
6.290	195.402
6.295	196.063
6.300	196.468
6.305	194.391
6.310	193.405
6.315	195.944
6.320	195.086
6.325	196.677
6.330	194.206
6.335	193.963
6.340	192.172
6.345	193.748
6.350	191.378
6.355	192.004
6.360	189.530
6.365	187.768
6.370	187.775
6.375	186.715
6.380	183.976
6.385	184.489
6.390	185.392
6.395	186.661
6.400	184.163
6.405	186.318
6.410	186.414
6.415	183.952
6.420	186.562
6.425	186.270
6.430	183.201
6.435	181.346
6.440	182.470
6.445	182.069
6.450	179.108
6.455	176.804
6.460	177.655
6.465	175.226
6.470	172.750
6.475	171.681
6.480	168.800
6.485	167.916
6.490	167.796
6.495	169.430
6.500	169.533
6.505	171.214
6.510	169.908
6.515	166.924
6.520	165.323
6.525	164.236
6.530	164.721
6.535	162.333
6.540	164.459
6.545	165.160
6.550	168.031
6.555	167.933
6.560	167.050
6.565	168.674
6.570	167.164
6.575	165.778
6.580	164.547
6.585	164.353
6.590	164.617
6.595	162.753
6.600	162.845
6.605	164.568
6.610	163.459
6.615	165.620
6.620	168.363
6.625	165.508
6.630	164.844
6.635	167.907
6.640	167.405
6.645	170.200
6.650	172.201
6.655	170.118
6.660	169.129
6.665	169.087
6.670	167.053
6.675	165.364
6.680	163.467
6.685	162.547
6.690	161.654
6.695	160.720
6.700	157.777
6.705	157.445
6.710	155.676
6.715	157.056
6.720	155.876
6.725	157.365
6.730	154.954
6.735	155.451
6.740	153.986
6.745	152.180
6.750	153.333
6.755	154.963
6.760	152.833
6.765	153.331
6.770	154.573
6.775	154.797
6.780	157.066
6.785	156.284
6.790	157.020
6.795	160.039
6.800	159.046
6.805	158.826
6.810	161.061
6.815	159.273
6.820	158.185
6.825	157.654
6.830	158.732
6.835	159.861
6.840	160.453
6.845	160.836
6.850	162.335
6.855	165.128
6.860	167.708
6.865	169.265
6.870	168.493
6.875	171.279
6.880	172.495
6.885	172.382
6.890	173.172
6.895	171.267
6.900	168.365
6.905	168.681
6.910	167.953
6.915	166.989
6.920	169.083
6.925	171.904
6.930	173.636
6.935	174.606
6.940	174.269
6.945	174.843
6.950	173.459
6.955	172.345
6.960	170.973
6.965	168.398
6.970	169.917
6.975	166.907
6.980	168.397
6.985	168.483
6.990	167.327
6.995	167.722
7.000	166.613
7.005	167.027
7.010	166.041
7.015	167.356
7.020	169.463
7.025	171.808
7.030	172.435
7.035	170.160
7.040	169.950
7.045	167.224
7.050	166.317
7.055	166.138
7.060	168.738
7.065	171.644
7.070	174.686
7.075	174.156
7.080	175.404
7.085	178.451
7.090	179.095
7.095	177.000
7.100	175.140
7.105	176.619
7.110	179.465
7.115	181.721
7.120	181.343
7.125	180.865
7.130	182.953
7.135	183.810
7.140	181.954
7.145	183.937
7.150	185.985
7.155	183.348
7.160	182.453
7.165	182.501
7.170	181.647
7.175	183.162
7.180	184.939
7.185	187.608
7.190	190.415
7.195	188.916
7.200	187.392
7.205	190.337
7.210	191.789
7.215	190.735
7.220	191.538
7.225	193.386
7.230	190.506
7.235	188.855
7.240	188.315
7.245	189.761
7.250	188.753
7.255	187.159
7.260	188.149
7.265	188.921
7.270	187.424
7.275	185.324
7.280	183.265
7.285	184.644
7.290	186.408
7.295	187.357
7.300	188.636
7.305	190.760
7.310	187.656
7.315	187.185
7.320	185.520
7.325	186.539
7.330	187.289
7.335	186.280
7.340	186.943
7.345	188.041
7.350	191.164
7.355	190.569
7.360	192.970
7.365	190.335
7.370	190.646
7.375	189.915
7.380	189.248
7.385	186.421
7.390	186.541
7.395	189.136
7.400	188.181
7.405	189.677
7.410	190.327
7.415	192.227
7.420	190.334
7.425	188.921
7.430	187.402
7.435	190.399
7.440	188.471
7.445	190.477
7.450	190.858
7.455	189.903
7.460	190.132
7.465	193.195
7.470	194.471
7.475	194.320
7.480	197.152
7.485	194.784
7.490	191.672
7.495	191.368
7.500	193.655
7.505	193.268
7.510	194.075
7.515	193.494
7.520	196.262
7.525	196.525
7.530	197.947
7.535	199.744
7.540	202.638
7.545	205.723
7.550	207.387
7.555	204.518
7.560	206.428
7.565	204.677
7.570	204.082
7.575	202.216
7.580	200.850
7.585	202.310
7.590	202.664
7.595	205.401
7.600	208.067
7.605	210.092
7.610	210.937
7.615	209.316
7.620	211.513
7.625	214.136
7.630	212.870
7.635	211.039
7.640	211.009
7.645	209.355
7.650	208.909
7.655	211.427
7.660	210.556
7.665	208.626
7.670	211.726
7.675	214.307
7.680	214.723
7.685	216.974
7.690	219.366
7.695	221.592
7.700	221.172
7.705	224.130
7.710	224.088
7.715	222.785
7.720	221.781
7.725	218.666
7.730	220.507
7.735	219.348
7.740	217.599
7.745	215.586
7.750	214.986
7.755	214.741
7.760	215.532
7.765	214.174
7.770	213.118
7.775	214.081
7.780	214.262
7.785	215.343
7.790	215.483
7.795	216.849
7.800	217.482
7.805	217.627
7.810	216.530
7.815	217.891
7.820	219.206
7.825	218.481
7.830	219.363
7.835	220.397
7.840	217.306
7.845	215.243
7.850	215.101
7.855	215.498
7.860	215.555
7.865	218.579
7.870	217.207
7.875	217.833
7.880	218.232
7.885	217.218
7.890	214.847
7.895	217.945
7.900	219.906
7.905	218.432
7.910	217.979
7.915	218.091
7.920	219.237
7.925	219.694
7.930	220.920
7.935	218.127
7.940	215.333
7.945	215.730
7.950	214.685
7.955	212.583
7.960	213.874
7.965	211.521
7.970	212.220
7.975	211.114
7.980	209.409
7.985	208.766
7.990	208.497
7.995	210.049
8.000	207.802
8.005	209.983
8.010	208.041
8.015	208.643
8.020	210.079
8.025	208.303
8.030	207.644
8.035	207.160
8.040	204.322
8.045	203.071
8.050	203.442
8.055	202.292
8.060	201.369
8.065	199.237
8.070	200.695
8.075	198.481
8.080	198.646
8.085	201.214
8.090	203.104
8.095	203.957
8.100	203.017
8.105	205.807
8.110	204.388
8.115	206.704
8.120	205.254
8.125	208.371
8.130	209.933
8.135	212.239
8.140	209.129
8.145	207.779
8.150	205.320
8.155	205.763
8.160	206.960
8.165	209.626
8.170	206.923
8.175	204.722
8.180	201.873
8.185	201.118
8.190	201.343
8.194	202.993
8.199	206.007
8.204	208.360
8.209	205.252
8.214	203.620
8.219	205.778
8.224	205.129
8.229	203.316
8.234	200.840
8.239	203.339
8.244	204.978
8.249	207.257
8.254	209.831
8.259	212.170
8.264	213.839
8.269	216.661
8.274	215.709
8.279	217.452
8.284	219.360
8.289	220.629
8.294	218.619
8.299	218.519
8.304	220.851
8.309	218.834
8.314	216.774
8.319	217.168
8.324	216.422
8.329	215.746
8.334	214.942
8.339	216.300
8.344	217.226
8.349	219.801
8.354	221.574
8.359	223.238
8.364	222.533
8.369	224.607
8.374	222.500
8.379	223.346
8.384	220.384
8.389	221.901
8.394	218.918
8.399	221.833
8.404	219.018
8.409	221.835
8.414	223.805
8.419	223.271
8.424	221.825
8.429	220.665
8.434	221.225
8.439	218.487
8.444	220.921
8.449	221.679
8.454	219.063
8.459	216.523
8.464	215.046
8.469	213.329
8.474	212.132
8.479	213.416
8.484	210.874
8.489	210.836
8.494	212.474
8.499	209.750
8.504	207.803
8.509	205.880
8.514	203.918
8.519	201.769
8.524	199.244
8.529	199.834
8.534	198.388
8.539	201.120
8.544	198.687
8.549	200.910
8.554	203.062
8.559	205.745
8.564	208.635
8.569	207.929
8.574	206.124
8.579	207.023
8.584	205.333
8.589	205.597
8.594	204.007
8.599	204.686
8.604	204.620
8.609	207.092
8.614	209.325
8.619	208.942
8.624	210.603
8.629	208.904
8.634	207.070
8.639	206.733
8.644	208.304
8.649	206.377
8.654	207.562
8.659	205.230
8.664	202.985
8.669	203.696
8.674	205.815
8.679	207.867
8.684	209.574
8.689	207.036
8.694	204.026
8.699	204.213
8.704	202.489
8.709	199.959
8.714	201.457
8.719	203.191
8.724	205.934
8.729	207.960
8.734	208.526
8.739	210.197
8.744	212.435
8.749	212.244
8.754	210.124
8.759	209.532
8.764	211.450
8.769	210.033
8.774	212.838
8.779	214.040
8.784	214.756
8.789	216.993
8.794	217.103
8.799	218.097
8.804	215.876
8.809	216.760
8.814	216.168
8.819	214.932
8.824	213.466
8.829	213.392
8.834	210.624
8.839	213.528
8.844	212.967
8.849	212.038
8.854	208.956
8.859	207.285
8.864	207.118
8.869	207.126
8.874	209.491
8.879	211.413
8.884	213.627
8.889	212.566
8.894	215.214
8.899	217.321
8.904	218.154
8.909	218.809
8.914	221.460
8.919	221.154
8.924	221.847
8.929	222.366
8.934	221.013
8.939	221.258
8.944	221.833
8.949	219.425
8.954	220.399
8.959	217.737
8.964	219.554
8.969	222.284
8.974	223.654
8.979	224.904
8.984	223.918
8.989	224.926
8.994	222.019
8.999	222.085
9.004	220.340
9.009	219.735
9.014	217.587
9.019	220.553
9.024	217.881
9.029	215.074
9.034	215.419
9.039	212.400
9.044	214.513
9.049	212.502
9.054	213.289
9.059	210.305
9.064	212.638
9.069	214.700
9.074	217.668
9.079	218.516
9.084	216.949
9.089	219.536
9.094	221.718
9.099	220.384
9.104	218.126
9.109	221.232
9.114	222.552
9.119	223.297
9.124	222.418
9.129	221.703
9.134	219.426
9.139	219.946
9.144	217.926
9.149	219.467
9.154	221.730
9.159	224.677
9.164	225.714
9.169	223.592
9.174	225.999
9.179	224.668
9.184	223.639
9.189	225.418
9.194	227.074
9.199	228.003
9.204	228.462
9.209	231.217
9.214	233.655
9.219	234.604
9.224	232.173
9.229	234.126
9.234	235.458
9.239	233.424
9.244	231.296
9.249	233.192
9.254	233.448
9.259	230.700
9.264	230.997
9.269	232.148
9.274	235.193
9.279	235.593
9.284	237.953
9.289	235.617
9.294	238.126
9.299	235.039
9.304	234.380
9.309	233.943
9.314	235.938
9.319	238.737
9.324	238.146
9.329	237.675
9.334	235.732
9.339	237.476
9.344	235.069
9.349	232.926
9.354	232.851
9.359	233.252
9.364	231.996
9.369	229.575
9.374	227.209
9.379	227.112
9.384	227.428
9.389	227.666
9.394	227.802
9.399	228.005
9.404	229.041
9.409	226.255
9.414	226.937
9.419	224.593
9.424	221.764
9.429	220.830
9.434	222.172
9.439	224.997
9.444	223.619
9.449	222.479
9.454	224.085
9.459	222.770
9.464	222.617
9.469	223.981
9.474	225.810
9.479	224.721
9.484	227.155
9.489	225.853
9.494	224.960
9.499	223.738
9.504	222.488
9.509	223.921
9.514	227.043
9.519	228.261
9.524	231.263
9.529	233.105
9.534	235.036
9.539	237.005
9.544	237.831
9.549	240.102
9.554	241.207
9.559	240.364
9.564	239.782
9.569	236.699
9.574	239.419
9.579	238.427
9.584	240.680
9.589	243.163
9.594	241.167
9.599	241.433
9.604	240.419
9.609	238.073
9.614	235.588
9.619	236.939
9.624	234.148
9.629	233.381
9.634	232.264
9.639	231.708
9.644	233.276
9.649	235.216
9.654	237.242
9.659	235.047
9.664	235.690
9.669	237.005
9.674	236.524
9.679	233.981
9.684	234.510
9.689	233.434
9.694	233.194
9.699	231.286
9.704	231.677
9.709	233.472
9.714	233.805
9.719	236.761
9.724	235.434
9.729	238.089
9.734	235.409
9.739	236.638
9.744	239.045
9.749	238.115
9.754	238.343
9.759	241.098
9.764	241.232
9.769	242.629
9.774	245.672
9.779	246.984
9.784	249.551
9.789	249.765
9.794	251.618
9.799	251.904
9.804	253.019
9.809	251.280
9.814	252.941
9.819	255.456
9.824	256.447
9.829	257.664
9.834	254.656
9.839	255.445
9.844	254.533
9.849	255.977
9.854	253.574
9.859	256.351
9.864	258.149
9.869	260.595
9.874	258.921
9.879	259.791
9.884	262.667
9.889	262.883
9.894	260.483
9.899	262.630
9.904	263.779
9.909	261.325
9.914	258.894
9.919	261.121
9.924	261.979
9.929	259.211
9.934	258.825
9.939	258.307
9.944	259.564
9.949	259.097
9.954	257.306
9.959	255.221
9.964	253.150
9.969	252.645
9.974	254.664
9.979	252.870
9.984	255.673
9.989	252.737
9.994	253.591
[truncated: 1 more rows]
