# Supplementary material for: Chemometric Analysis of a Ternary Mixture of Caffeine, Quinic Acid, and Nicotinic Acid by Terahertz Spectroscopy
Source: ACS Omega. 2022 Sep 27;7(40):35783–91. doi: 10.1021/acsomega.2c03808 (PMC9558605; doi:10.1021/acsomega.2c03808)
Supplement: Supplementary file 2 — ao2c03808_si_002.zip [file ao2c03808_si_002.zip › data_and_codes/extended_data/id0-48_run001/fdp-7-3.csv]

0.000	-0.000
0.005	0.506
0.010	0.414
0.015	-0.449
0.020	-0.059
0.025	0.954
0.030	0.635
0.035	-0.250
0.040	0.243
0.045	1.092
0.050	3.419
0.055	2.196
0.060	1.322
0.065	3.937
0.070	4.017
0.075	5.785
0.080	5.155
0.085	8.085
0.090	8.481
0.095	9.570
0.100	10.467
0.105	11.537
0.110	10.831
0.115	10.986
0.120	11.618
0.125	12.367
0.130	13.598
0.135	13.878
0.140	13.392
0.145	13.348
0.150	13.330
0.155	13.380
0.160	13.375
0.165	13.666
0.170	14.045
0.175	14.344
0.180	14.438
0.185	14.712
0.190	15.033
0.195	15.081
0.200	15.266
0.205	15.524
0.210	15.623
0.215	15.804
0.220	16.016
0.225	16.440
0.230	16.535
0.235	16.492
0.240	16.651
0.245	16.988
0.250	17.047
0.255	17.313
0.260	17.541
0.265	17.776
0.270	18.028
0.275	17.968
0.280	18.161
0.285	18.394
0.290	18.556
0.295	18.693
0.300	19.069
0.305	19.120
0.310	19.189
0.315	19.364
0.320	19.597
0.325	19.843
0.330	19.958
0.335	20.095
0.340	20.277
0.345	20.519
0.350	20.590
0.355	20.819
0.360	20.998
0.365	21.160
0.370	21.264
0.375	21.432
0.380	21.577
0.385	21.784
0.390	21.978
0.395	22.159
0.400	22.360
0.405	22.476
0.410	22.609
0.415	22.774
0.420	23.009
0.425	23.135
0.430	23.317
0.435	23.542
0.440	23.687
0.445	23.736
0.450	23.927
0.455	24.149
0.460	24.284
0.465	24.451
0.470	24.569
0.475	24.775
0.480	24.964
0.485	25.099
0.490	25.245
0.495	25.474
0.500	25.637
0.505	25.761
0.510	25.945
0.515	26.187
0.520	26.387
0.525	26.507
0.530	26.704
0.535	26.918
0.540	27.170
0.545	27.411
0.550	27.782
0.555	27.013
0.560	27.130
0.565	27.413
0.570	27.686
0.575	27.904
0.580	28.077
0.585	28.235
0.590	28.454
0.595	28.652
0.600	28.831
0.605	29.004
0.610	29.172
0.615	29.370
0.620	29.495
0.625	29.658
0.630	29.863
0.635	30.068
0.640	30.193
0.645	30.371
0.650	30.576
0.655	30.717
0.660	30.893
0.665	31.055
0.670	31.220
0.675	31.381
0.680	31.536
0.685	31.684
0.690	31.881
0.695	32.011
0.700	32.175
0.705	32.382
0.710	32.531
0.715	32.694
0.720	32.888
0.725	33.070
0.730	33.259
0.735	33.447
0.740	33.679
0.745	34.025
0.750	33.586
0.755	33.641
0.760	33.944
0.765	34.151
0.770	34.327
0.775	34.524
0.780	34.712
0.785	34.887
0.790	35.029
0.795	35.185
0.800	35.395
0.805	35.530
0.810	35.668
0.815	35.853
0.820	36.019
0.825	36.160
0.830	36.321
0.835	36.476
0.840	36.662
0.845	36.836
0.850	36.954
0.855	37.137
0.860	37.339
0.865	37.474
0.870	37.649
0.875	37.829
0.880	38.001
0.885	38.156
0.890	38.322
0.895	38.501
0.900	38.681
0.905	38.805
0.910	38.992
0.915	39.157
0.920	39.292
0.925	39.441
0.930	39.634
0.935	39.811
0.940	39.951
0.945	40.108
0.950	40.286
0.955	40.489
0.960	40.634
0.965	40.841
0.970	41.034
0.975	41.229
0.980	41.490
0.985	41.448
0.990	41.383
0.995	41.626
1.000	41.820
1.005	42.028
1.010	42.263
1.015	42.400
1.020	42.575
1.025	42.804
1.030	42.966
1.035	43.115
1.040	43.316
1.045	43.503
1.050	43.685
1.055	43.888
1.060	44.096
1.065	44.345
1.070	44.581
1.075	44.853
1.080	45.227
1.085	45.725
1.090	46.523
1.095	46.644
1.100	43.758
1.105	44.701
1.110	45.084
1.115	44.652
1.120	45.112
1.125	45.520
1.130	45.866
1.135	46.212
1.140	46.570
1.145	47.036
1.150	47.397
1.155	47.937
1.160	47.590
1.165	44.781
1.170	45.699
1.175	46.286
1.180	46.721
1.185	47.045
1.190	47.384
1.195	47.750
1.200	48.162
1.205	48.253
1.210	47.571
1.215	48.004
1.220	48.456
1.225	48.810
1.230	48.077
1.235	48.442
1.240	48.722
1.245	48.971
1.250	49.270
1.255	49.413
1.260	49.616
1.265	49.860
1.270	50.030
1.275	50.175
1.280	50.367
1.285	50.545
1.290	50.741
1.295	50.897
1.300	51.041
1.305	51.293
1.310	51.476
1.315	51.660
1.320	51.786
1.325	51.949
1.330	52.113
1.335	52.301
1.340	52.515
1.345	52.721
1.350	52.886
1.355	53.039
1.360	53.293
1.365	53.469
1.370	53.635
1.375	53.858
1.380	54.097
1.385	54.278
1.390	54.553
1.395	54.874
1.400	55.329
1.405	56.033
1.410	57.297
1.415	59.878
1.420	60.494
1.425	60.905
1.430	61.243
1.435	61.528
1.440	61.722
1.445	61.944
1.450	62.165
1.455	62.377
1.460	62.580
1.465	62.755
1.470	62.972
1.475	63.166
1.480	63.319
1.485	63.514
1.490	63.717
1.495	63.876
1.500	64.042
1.505	64.244
1.510	64.413
1.515	64.590
1.520	64.772
1.525	64.957
1.530	65.177
1.535	65.346
1.540	65.525
1.545	65.735
1.550	65.915
1.555	66.102
1.560	66.336
1.565	66.554
1.570	66.753
1.575	66.983
1.580	67.229
1.585	67.503
1.590	67.808
1.595	68.274
1.600	68.574
1.605	67.345
1.610	67.800
1.615	68.228
1.620	68.612
1.625	68.931
1.630	69.297
1.635	69.698
1.640	70.175
1.645	70.744
1.650	71.613
1.655	72.764
1.660	73.315
1.665	73.623
1.670	74.151
1.675	71.992
1.680	73.606
1.685	74.633
1.690	75.451
1.695	76.165
1.700	76.932
1.705	78.026
1.710	79.433
1.715	81.097
1.720	84.120
1.725	86.712
1.730	87.738
1.735	88.403
1.740	88.919
1.745	89.356
1.750	89.746
1.755	90.169
1.760	90.468
1.765	90.162
1.770	90.506
1.775	90.849
1.780	91.194
1.785	91.577
1.790	92.147
1.795	92.137
1.800	90.893
1.805	91.383
1.810	91.788
1.815	92.098
1.820	92.369
1.825	92.638
1.830	92.876
1.835	93.116
1.840	93.382
1.845	93.659
1.850	93.967
1.855	94.360
1.860	95.064
1.865	95.282
1.870	98.414
1.875	99.427
1.880	100.048
1.885	100.447
1.890	100.804
1.895	101.129
1.900	101.451
1.905	101.801
1.910	102.276
1.915	102.821
1.920	100.965
1.925	101.039
1.930	101.580
1.935	101.989
1.940	102.298
1.945	102.551
1.950	102.797
1.955	103.019
1.960	103.223
1.965	103.427
1.970	103.628
1.975	103.834
1.980	104.035
1.985	104.228
1.990	104.433
1.995	104.639
2.000	104.835
2.005	105.061
2.010	105.317
2.015	105.485
2.020	105.606
2.025	105.882
2.030	106.208
2.035	106.738
2.040	106.757
2.045	105.656
2.050	106.117
2.055	106.496
2.060	106.818
2.065	107.155
2.070	107.656
2.075	107.136
2.080	107.048
2.085	107.404
2.090	107.710
2.095	107.977
2.100	108.229
2.105	108.468
2.110	108.708
2.115	108.964
2.120	109.226
2.125	109.475
2.130	109.756
2.135	110.059
2.140	110.396
2.145	110.780
2.150	111.268
2.155	112.112
2.160	113.073
2.165	111.939
2.170	114.918
2.175	116.101
2.180	116.957
2.185	117.785
2.190	118.937
2.195	118.946
2.200	121.551
2.205	123.025
2.210	124.079
2.215	125.282
2.220	125.082
2.225	127.827
2.230	129.417
2.235	130.267
2.240	130.952
2.245	131.469
2.250	132.082
2.255	133.056
2.260	133.901
2.265	131.785
2.270	129.081
2.275	130.393
2.280	131.146
2.285	131.701
2.290	132.133
2.295	132.502
2.300	132.840
2.305	133.159
2.310	133.447
2.315	133.842
2.320	133.930
2.325	134.210
2.330	134.555
2.335	134.940
2.340	135.592
2.345	135.406
2.350	134.527
2.355	135.153
2.360	135.905
2.365	136.504
2.370	135.156
2.375	135.870
2.380	136.717
2.385	137.865
2.390	139.562
2.395	137.973
2.400	140.373
2.405	141.300
2.410	141.939
2.415	142.451
2.420	142.856
2.425	143.354
2.430	143.456
2.435	143.743
2.440	144.176
2.445	144.667
2.450	145.039
2.455	146.006
2.460	146.792
2.465	145.174
2.470	142.124
2.475	143.289
2.480	143.975
2.485	144.484
2.490	144.880
2.495	145.222
2.500	145.526
2.505	145.810
2.510	146.066
2.515	146.311
2.520	146.554
2.525	146.798
2.530	147.042
2.535	147.282
2.540	147.539
2.545	147.787
2.550	148.035
2.555	148.295
2.560	148.563
2.565	148.940
2.570	149.018
2.575	149.257
2.580	149.594
2.585	149.926
2.590	150.285
2.595	150.671
2.600	151.074
2.605	151.563
2.610	152.136
2.615	152.847
2.620	153.796
2.625	155.149
2.630	155.940
2.635	155.456
2.640	155.563
2.645	156.928
2.650	155.660
2.655	158.017
2.660	160.263
2.665	160.934
2.670	161.026
2.675	161.950
2.680	162.987
2.685	163.812
2.690	162.213
2.695	162.904
2.700	163.508
2.705	164.014
2.710	164.448
2.715	164.855
2.720	165.246
2.725	165.666
2.730	166.072
2.735	166.513
2.740	166.986
2.745	167.426
2.750	168.062
2.755	168.854
2.760	170.157
2.765	171.697
2.770	172.796
2.775	172.786
2.780	175.680
2.785	173.314
2.790	175.166
2.795	176.584
2.800	177.498
2.805	178.270
2.810	178.849
2.815	179.337
2.820	179.794
2.825	180.200
2.830	180.573
2.835	180.956
2.840	181.292
2.845	181.634
2.850	181.962
2.855	182.336
2.860	182.722
2.865	183.134
2.870	183.678
2.875	184.720
2.880	185.323
2.885	183.947
2.890	187.082
2.895	188.369
2.900	189.176
2.905	189.752
2.910	190.249
2.915	190.667
2.920	191.093
2.925	191.528
2.930	191.934
2.935	192.414
2.940	192.884
2.945	193.403
2.950	194.109
2.955	195.117
2.960	196.440
2.965	197.966
2.970	199.635
2.975	198.797
2.980	201.920
2.985	204.085
2.990	205.725
2.995	207.302
3.000	209.175
3.005	210.462
3.010	211.644
3.015	210.555
3.020	213.221
3.025	210.807
3.030	213.108
3.035	215.097
3.040	216.804
3.045	217.523
3.050	214.613
3.055	215.975
3.060	216.897
3.065	217.582
3.070	218.170
3.075	218.700
3.080	219.110
3.085	219.543
3.090	219.971
3.095	220.290
3.100	220.752
3.105	221.195
3.110	221.670
3.115	222.264
3.120	223.131
3.125	224.049
3.130	224.998
3.135	223.792
3.140	222.282
3.145	225.041
3.150	226.771
3.155	228.374
3.160	229.944
3.165	230.244
3.170	227.700
3.175	225.219
3.180	227.089
3.185	226.596
3.190	227.240
3.195	228.109
3.200	228.719
3.205	229.319
3.210	230.089
3.215	229.637
3.220	230.030
3.225	230.976
3.230	231.485
3.235	233.799
3.240	235.874
3.245	236.523
3.250	237.029
3.255	237.378
3.260	237.742
3.265	238.141
3.270	238.465
3.275	238.693
3.280	238.998
3.285	239.212
3.290	239.476
3.295	239.801
3.300	240.033
3.305	240.380
3.310	240.821
3.315	241.238
3.320	241.869
3.325	242.819
3.330	243.533
3.335	245.567
3.340	242.972
3.345	244.708
3.350	245.692
3.355	246.373
3.360	246.846
3.365	247.200
3.370	247.541
3.375	247.858
3.380	248.227
3.385	248.515
3.390	248.710
3.395	248.955
3.400	249.124
3.405	249.393
3.410	249.519
3.415	249.837
3.420	250.129
3.425	250.334
3.430	250.538
3.435	250.724
3.440	250.874
3.445	251.130
3.450	251.405
3.455	251.646
3.460	251.900
3.465	252.319
3.470	252.388
3.475	252.548
3.480	252.823
3.485	253.103
3.490	253.461
3.495	254.185
3.500	253.543
3.505	253.585
3.510	253.984
3.515	254.202
3.520	254.462
3.525	254.729
3.530	255.383
3.535	256.203
3.540	256.993
3.545	253.939
3.550	254.635
3.555	255.439
3.560	255.824
3.565	256.279
3.570	256.788
3.575	257.219
3.580	257.708
3.585	258.409
3.590	259.348
3.595	260.486
3.600	260.296
3.605	258.987
3.610	262.042
3.615	259.139
3.620	256.784
3.625	257.802
3.630	258.800
3.635	259.985
3.640	261.491
3.645	262.715
3.650	264.690
3.655	266.398
3.660	265.374
3.665	267.617
3.670	269.482
3.675	272.105
3.680	273.637
3.685	273.998
3.690	275.462
3.695	274.837
3.700	275.849
3.705	276.428
3.710	276.923
3.715	277.512
3.720	277.841
3.725	278.199
3.730	278.535
3.735	278.920
3.740	279.454
3.745	279.638
3.750	279.995
3.755	280.489
3.760	281.065
3.765	281.350
3.770	281.957
3.775	282.602
3.780	283.322
3.785	283.869
3.790	285.272
3.795	286.245
3.800	288.000
3.805	287.530
3.810	289.607
3.815	289.789
3.820	292.917
3.825	294.789
3.830	296.329
3.835	297.513
3.840	298.347
3.845	299.385
3.850	300.003
3.855	300.812
3.860	300.888
3.865	300.903
3.870	301.371
3.875	301.816
3.880	302.286
3.885	302.307
3.890	302.756
3.895	303.230
3.900	303.638
3.905	304.043
3.910	304.572
3.915	304.899
3.920	305.052
3.925	305.816
3.930	305.671
3.935	306.131
3.940	306.648
3.945	307.256
3.950	308.004
3.955	308.056
3.960	311.008
3.965	308.286
3.970	306.266
3.975	303.425
3.980	306.091
3.985	307.878
3.990	306.731
3.995	303.598
4.000	304.578
4.005	303.452
4.010	303.937
4.015	305.096
4.020	305.582
4.025	306.471
4.030	306.464
4.035	306.702
4.040	307.128
4.045	307.748
4.050	307.624
4.055	308.370
4.060	308.373
4.065	308.645
4.070	309.123
4.075	309.523
4.080	309.679
4.085	309.717
4.090	309.794
4.095	310.279
4.100	311.015
4.105	311.031
4.110	311.495
4.115	312.116
4.120	312.542
4.125	312.342
4.130	312.836
4.135	313.446
4.140	314.041
4.145	314.773
4.150	315.495
4.155	318.205
4.160	318.049
4.165	320.738
4.170	323.165
4.175	322.870
4.180	320.876
4.185	317.872
4.190	317.553
4.195	316.624
4.200	315.236
4.205	315.911
4.210	317.976
4.215	318.742
4.220	320.076
4.225	318.327
4.230	318.500
4.235	317.642
4.240	319.498
4.245	321.147
4.250	318.300
4.255	319.185
4.260	319.784
4.265	320.587
4.270	321.290
4.275	321.272
4.280	321.459
4.285	322.128
4.290	322.324
4.295	322.488
4.300	323.145
4.305	323.250
4.310	323.907
4.315	323.828
4.320	323.882
4.325	324.280
4.330	324.632
4.335	324.654
4.340	325.339
4.345	325.481
4.350	325.638
4.355	326.129
4.360	326.248
4.365	326.636
4.370	326.507
4.375	326.970
4.380	327.814
4.385	327.494
4.390	327.984
4.395	328.350
4.400	328.530
4.405	329.121
4.410	329.175
4.415	329.713
4.420	330.026
4.425	330.349
4.430	330.871
4.435	332.146
4.440	331.836
4.445	332.680
4.450	333.300
4.455	334.078
4.460	334.347
4.465	333.005
4.470	333.253
4.475	335.648
4.480	335.488
4.485	332.639
4.490	333.375
4.495	331.197
4.500	330.151
4.505	327.072
4.510	325.564
4.515	326.591
4.520	327.705
4.525	330.716
4.530	331.728
4.535	333.695
4.540	335.191
4.545	337.877
4.550	336.184
4.555	333.069
4.560	333.475
4.565	334.541
4.570	336.195
4.575	336.929
4.580	337.817
4.585	340.173
4.590	340.591
4.595	339.037
4.600	339.030
4.605	339.404
4.610	342.458
4.615	342.904
4.620	342.943
4.625	342.372
4.630	344.900
4.635	344.003
4.640	343.639
4.645	345.145
4.650	346.408
4.655	346.331
4.660	347.013
4.665	348.313
4.670	347.237
4.675	347.765
4.680	349.245
4.685	349.095
4.690	350.710
4.695	351.517
4.700	354.425
4.705	355.063
4.710	357.825
4.715	358.620
4.720	359.495
4.725	357.859
4.730	359.276
4.735	362.038
4.740	362.631
4.745	360.188
4.750	360.883
4.755	361.555
4.760	359.931
4.765	360.713
4.770	363.359
4.775	361.756
4.780	363.714
4.785	363.745
4.790	363.172
4.795	365.244
4.800	365.451
4.805	364.788
4.810	365.593
4.815	366.157
4.820	367.265
4.825	364.803
4.830	365.819
4.835	366.096
4.840	367.177
4.845	366.900
4.850	367.312
4.855	367.557
4.860	367.512
4.865	368.052
4.870	367.747
4.875	368.757
4.880	369.167
4.885	368.306
4.890	369.519
4.895	369.249
4.900	368.219
4.905	367.106
4.910	369.122
4.915	370.029
4.920	370.619
4.925	370.315
4.930	371.180
4.935	371.779
4.940	373.272
4.945	370.952
4.950	371.805
4.955	372.354
4.960	372.568
4.965	374.448
4.970	373.296
4.975	374.822
4.980	374.742
4.985	375.532
4.990	378.158
4.995	380.684
5.000	382.597
5.005	382.725
5.010	384.943
5.015	385.469
5.020	385.719
5.025	387.925
5.030	388.419
5.035	388.223
5.040	387.998
5.045	388.743
5.050	389.604
5.055	389.585
5.060	389.512
5.065	389.896
5.070	391.073
5.075	391.786
5.080	391.874
5.085	392.454
5.090	394.134
5.095	395.794
5.100	394.143
5.105	396.848
5.110	396.908
5.115	399.889
5.120	398.107
5.125	396.152
5.130	394.668
5.135	395.544
5.140	397.188
5.145	399.577
5.150	399.936
5.155	402.186
5.160	401.858
5.165	402.309
5.170	403.651
5.175	404.678
5.180	405.036
5.185	405.328
5.190	406.131
5.195	407.309
5.200	406.925
5.205	408.157
5.210	408.844
5.215	407.604
5.220	404.876
5.225	405.806
5.230	405.672
5.235	406.891
5.240	407.942
5.245	408.285
5.250	407.668
5.255	410.075
5.260	411.177
5.265	410.857
5.270	412.133
5.275	413.570
5.280	413.286
5.285	413.407
5.290	414.960
5.295	412.186
5.300	411.713
5.305	414.849
5.310	415.654
5.315	417.137
5.320	414.712
5.325	413.149
5.330	413.005
5.335	410.989
5.340	408.311
5.345	407.877
5.350	410.727
5.355	409.146
5.360	412.179
5.365	410.848
5.370	411.860
5.375	411.613
5.380	410.850
5.385	412.492
5.390	412.032
5.395	414.717
5.400	414.734
5.405	414.766
5.410	414.180
5.415	414.876
5.420	416.705
5.425	415.926
5.430	417.095
5.435	418.709
5.440	421.777
5.445	421.627
5.450	421.119
5.455	421.647
5.460	422.603
5.465	422.489
5.470	421.526
5.475	424.056
5.480	425.092
5.485	424.426
5.490	424.428
5.495	425.161
5.500	424.843
5.505	425.667
5.510	425.749
5.515	424.631
5.520	426.204
5.525	426.717
5.530	426.286
5.535	427.455
5.540	427.640
5.545	428.433
5.550	428.267
5.555	428.747
5.560	428.273
5.565	429.332
5.570	428.771
5.575	429.019
5.580	429.797
5.585	432.126
5.590	431.079
5.595	429.949
5.600	431.405
5.605	432.682
5.610	431.393
5.615	431.707
5.620	433.158
5.625	433.054
5.630	432.817
5.635	433.243
5.640	435.222
5.645	436.143
5.650	435.198
5.655	435.554
5.660	437.861
5.665	438.304
5.670	437.635
5.675	438.978
5.680	441.164
5.685	441.184
5.690	441.050
5.695	440.789
5.700	443.893
5.705	446.307
5.710	449.047
5.715	451.751
5.720	450.926
5.725	449.322
5.730	447.281
5.735	447.779
5.740	446.783
5.745	443.940
5.750	444.398
5.755	443.767
5.760	443.932
5.765	446.094
5.770	444.840
5.775	445.907
5.780	444.300
5.785	445.981
5.790	442.932
5.795	441.217
5.800	443.997
5.805	444.660
5.810	442.981
5.815	441.877
5.820	441.124
5.825	439.119
5.830	442.037
5.835	440.067
5.840	437.016
5.845	438.771
5.850	439.080
5.855	440.634
5.860	443.023
5.865	442.599
5.870	444.122
5.875	443.653
5.880	445.975
5.885	444.746
5.890	446.006
5.895	445.448
5.900	444.908
5.905	446.159
5.910	445.624
5.915	444.266
5.920	447.253
5.925	447.517
5.930	447.038
5.935	449.098
5.940	447.440
5.945	447.399
5.950	447.966
5.955	447.957
5.960	448.636
5.965	448.397
5.970	450.293
5.975	450.579
5.980	453.642
5.985	452.288
5.990	451.900
5.995	452.977
6.000	454.196
6.005	457.190
6.010	454.774
6.015	456.097
6.020	454.791
6.025	454.667
6.030	456.456
6.035	456.627
6.040	455.137
6.045	455.563
6.050	452.859
6.055	453.161
6.060	452.858
6.065	453.326
6.070	455.018
6.075	452.615
6.080	455.581
6.085	454.540
6.090	457.334
6.095	456.611
6.100	455.669
6.105	456.470
6.110	454.361
6.115	455.607
6.120	454.994
6.125	452.733
6.130	451.407
6.135	452.820
6.140	455.491
6.145	454.513
6.150	455.058
6.155	454.478
6.160	451.635
6.165	449.951
6.170	449.146
6.175	449.085
6.180	451.344
6.185	449.105
6.190	446.483
6.195	446.943
6.200	446.840
6.205	448.005
6.210	445.628
6.215	444.747
6.220	444.073
6.225	441.827
6.230	441.596
6.235	438.462
6.240	441.234
6.245	443.983
6.250	445.350
6.255	443.309
6.260	442.987
6.265	446.016
6.270	443.693
6.275	445.178
6.280	446.267
6.285	446.917
6.290	445.971
6.295	444.918
6.300	443.911
6.305	444.195
6.310	445.047
6.315	446.218
6.320	448.201
6.325	447.609
6.330	448.131
6.335	450.178
6.340	447.321
6.345	445.731
6.350	445.301
6.355	443.335
6.360	445.345
6.365	444.119
6.370	444.292
6.375	444.409
6.380	442.102
6.385	440.474
6.390	439.471
6.395	439.664
6.400	441.916
6.405	438.788
6.410	437.683
6.415	440.489
6.420	443.617
6.425	441.058
6.430	443.558
6.435	444.399
6.440	444.501
6.445	441.448
6.450	441.138
6.455	441.629
6.460	443.802
6.465	446.174
6.470	444.500
6.475	443.827
6.480	443.670
6.485	445.007
6.490	447.959
6.495	448.350
6.500	450.116
6.505	449.896
6.510	452.387
6.515	454.810
6.520	455.813
6.525	452.699
6.530	449.728
6.535	448.236
6.540	447.134
6.545	444.084
6.550	441.947
6.555	438.989
6.560	437.461
6.565	437.312
6.570	439.664
6.575	437.458
6.580	438.865
6.585	435.769
6.590	433.733
6.595	436.667
6.600	435.656
6.605	438.682
6.610	439.878
6.615	442.244
6.620	444.961
6.625	447.552
6.630	446.381
6.635	449.134
6.640	447.020
6.645	447.527
6.650	445.869
6.655	447.528
6.660	446.021
6.665	446.502
6.670	447.857
6.675	449.780
6.680	450.382
6.685	449.572
6.690	452.026
6.695	454.649
6.700	455.000
6.705	452.395
6.710	452.937
6.715	450.707
6.720	448.812
6.725	446.721
6.730	447.201
6.735	449.625
6.740	446.777
6.745	444.002
6.750	442.421
6.755	443.247
6.760	440.796
6.765	439.565
6.770	442.269
6.775	443.721
6.780	440.611
6.785	438.347
6.790	436.077
6.795	438.054
6.800	437.685
6.805	438.246
6.810	436.506
6.815	439.315
6.820	442.076
6.825	442.474
6.830	440.767
6.835	438.647
6.840	441.740
6.845	443.670
6.850	443.932
6.855	442.116
6.860	439.283
6.865	439.007
6.870	439.744
6.875	440.151
6.880	442.424
6.885	445.100
6.890	446.243
6.895	443.178
6.900	444.250
6.905	445.343
6.910	445.262
6.915	447.351
6.920	449.307
6.925	451.945
6.930	453.758
6.935	453.046
6.940	456.177
6.945	453.446
6.950	453.999
6.955	451.877
6.960	454.164
6.965	455.716
6.970	457.713
6.975	459.872
6.980	461.104
6.985	461.670
6.990	463.789
6.995	465.527
7.000	465.828
7.005	463.067
7.010	464.421
7.015	464.870
7.020	462.979
7.025	464.621
7.030	464.931
7.035	462.272
7.040	464.647
7.045	462.783
7.050	465.469
7.055	464.498
7.060	465.843
7.065	465.288
7.070	463.607
7.075	462.522
7.080	461.074
7.085	461.114
7.090	459.209
7.095	461.150
7.100	458.305
7.105	457.820
7.110	456.103
7.115	457.704
7.120	457.181
7.125	459.832
7.130	458.136
7.135	459.607
7.140	456.764
7.145	456.775
7.150	455.912
7.155	453.676
7.160	451.897
7.165	450.117
7.170	447.227
7.175	448.321
7.180	448.256
7.185	451.154
7.190	453.075
7.195	454.799
7.200	451.817
7.205	453.937
7.210	452.272
7.215	452.419
7.220	451.656
7.225	449.303
7.230	449.023
7.235	447.998
7.240	446.726
7.245	448.305
7.250	447.932
7.255	446.627
7.260	446.418
7.265	444.119
7.270	443.787
7.275	444.624
7.280	443.644
7.285	443.820
7.290	444.683
7.295	447.274
7.300	445.140
7.305	444.676
7.310	444.402
7.315	446.363
7.320	444.936
7.325	441.969
7.330	441.370
7.335	441.670
7.340	444.407
7.345	443.371
7.350	443.587
7.355	443.115
7.360	441.178
7.365	442.525
7.370	441.497
7.375	441.799
7.380	444.223
7.385	443.822
7.390	442.043
7.395	444.718
7.400	442.861
7.405	445.921
7.410	448.610
7.415	450.725
7.420	452.908
7.425	451.667
7.430	452.389
7.435	451.036
7.440	448.593
7.445	450.624
7.450	453.158
7.455	455.593
7.460	454.985
7.465	456.807
7.470	459.470
7.475	459.720
7.480	462.123
7.485	460.070
7.490	462.237
7.495	464.501
7.500	463.731
7.505	464.998
7.510	461.999
7.515	463.647
7.520	462.625
7.525	465.419
7.530	462.734
7.535	461.481
7.540	463.268
7.545	464.472
7.550	465.820
7.555	464.480
7.560	462.169
7.565	460.252
7.570	459.926
7.575	459.257
7.580	460.369
7.585	459.642
7.590	462.317
7.595	459.762
7.600	458.377
7.605	458.694
7.610	458.207
7.615	461.325
7.620	461.690
7.625	463.609
7.630	465.053
7.635	467.942
7.640	467.271
7.645	465.526
7.650	463.274
7.655	466.344
7.660	464.764
7.665	463.753
7.670	460.739
7.675	458.089
7.680	460.850
7.685	458.937
7.690	456.658
7.695	455.792
7.700	458.658
7.705	458.505
7.710	456.162
7.715	453.919
7.720	456.580
7.725	456.312
7.730	453.747
7.735	454.597
7.740	451.662
7.745	454.630
7.750	455.078
7.755	453.190
7.760	455.554
7.765	453.275
7.770	452.958
7.775	455.611
7.780	455.999
7.785	456.522
7.790	457.323
7.795	456.319
7.800	456.197
7.805	457.193
7.810	456.772
7.815	454.826
7.820	452.253
7.825	451.446
7.830	452.550
7.835	451.728
7.840	452.759
7.845	452.318
7.850	451.875
7.855	450.261
7.860	452.410
7.865	450.571
7.870	447.451
7.875	450.000
7.880	453.115
7.885	454.858
7.890	454.863
7.895	452.203
7.900	453.669
7.905	453.256
7.910	451.247
7.915	451.452
7.920	449.061
7.925	446.396
7.930	443.354
7.935	442.033
7.940	439.427
7.945	436.530
7.950	436.411
7.955	435.085
7.960	434.392
7.965	437.084
7.970	439.041
7.975	439.140
7.980	441.551
7.985	444.371
7.990	441.980
7.995	442.844
8.000	445.312
8.005	445.004
8.010	446.736
8.015	445.314
8.020	447.229
8.025	446.613
8.030	448.459
8.035	449.810
8.040	448.735
8.045	450.629
8.050	451.188
8.055	451.097
8.060	453.233
8.065	455.399
8.070	457.967
8.075	459.174
8.080	461.026
8.085	459.044
8.090	457.072
8.095	456.711
8.100	455.864
8.105	458.467
8.110	461.211
8.115	461.659
8.120	463.514
8.125	463.639
8.130	462.684
8.135	461.230
8.140	460.467
8.145	462.078
8.150	459.986
8.155	458.044
8.160	460.278
8.165	457.264
8.170	455.913
8.175	452.777
8.180	453.517
8.185	456.031
8.190	458.067
8.194	457.856
8.199	457.347
8.204	458.407
8.209	461.287
8.214	461.920
8.219	463.965
8.224	461.146
8.229	460.348
8.234	462.379
8.239	460.990
8.244	458.589
8.249	460.947
8.254	462.393
8.259	465.138
8.264	468.076
8.269	470.989
8.274	471.974
8.279	470.391
8.284	472.858
8.289	474.083
8.294	477.030
8.299	479.225
8.304	479.192
8.309	476.289
8.314	477.313
8.319	476.765
8.324	477.152
8.329	479.240
8.334	478.178
8.339	480.113
8.344	478.665
8.349	477.818
8.354	476.798
8.359	473.951
8.364	472.296
8.369	470.625
8.374	471.750
8.379	472.345
8.384	474.963
8.389	474.746
8.394	475.525
8.399	474.574
8.404	473.824
8.409	474.116
8.414	474.265
8.419	475.097
8.424	477.466
8.429	475.715
8.434	475.859
8.439	478.200
8.444	478.793
8.449	478.288
8.454	476.027
8.459	479.018
8.464	476.409
8.469	478.953
8.474	481.637
8.479	481.875
8.484	482.445
8.489	485.140
8.494	484.630
8.499	486.937
8.504	486.731
8.509	486.432
8.514	486.280
8.519	484.799
8.524	487.920
8.529	488.710
8.534	489.365
8.539	490.414
8.544	492.415
8.549	494.877
8.554	497.386
8.559	497.360
8.564	500.137
8.569	497.938
8.574	494.845
8.579	497.344
8.584	496.457
8.589	497.528
8.594	497.510
8.599	498.509
8.604	499.652
8.609	497.274
8.614	498.398
8.619	498.589
8.624	500.992
8.629	501.103
8.634	500.661
8.639	498.435
8.644	497.367
8.649	495.555
8.654	495.665
8.659	495.673
8.664	494.819
8.669	494.733
8.674	492.522
8.679	494.599
8.684	496.207
8.689	493.808
8.694	495.062
8.699	492.943
8.704	491.697
8.709	491.283
8.714	491.105
8.719	493.481
8.724	492.096
8.729	492.864
8.734	495.171
8.739	494.053
8.744	491.777
8.749	492.865
8.754	493.475
8.759	495.210
8.764	496.777
8.769	495.628
8.774	497.183
8.779	499.750
8.784	500.669
8.789	499.155
8.794	501.151
8.799	503.682
8.804	503.967
8.809	503.396
8.814	500.537
8.819	502.908
8.824	501.481
8.829	498.975
8.834	496.055
8.839	496.526
8.844	496.035
8.849	493.236
8.854	493.923
8.859	496.620
8.864	499.343
8.869	497.398
8.874	497.761
8.879	496.732
8.884	499.147
8.889	496.663
8.894	498.687
8.899	496.868
8.904	499.127
8.909	498.703
8.914	498.153
8.919	497.832
8.924	496.745
8.929	495.594
8.934	496.641
8.939	494.684
8.944	495.384
8.949	497.022
8.954	496.530
8.959	493.807
8.964	492.030
8.969	489.342
8.974	489.048
8.979	488.707
8.984	486.903
8.989	485.521
8.994	484.595
8.999	486.543
9.004	484.542
9.009	482.697
9.014	484.560
9.019	487.042
9.024	485.515
9.029	485.077
9.034	485.411
9.039	488.374
9.044	489.944
9.049	487.517
9.054	484.669
9.059	482.446
9.064	483.040
9.069	481.668
9.074	484.627
9.079	481.720
9.084	481.869
9.089	482.621
9.094	483.356
9.099	483.860
9.104	481.393
9.109	482.190
9.114	481.760
9.119	482.972
9.124	480.126
9.129	479.048
9.134	481.359
9.139	479.485
9.144	480.785
9.149	480.359
9.154	479.711
9.159	482.043
9.164	482.473
9.169	484.684
9.174	484.673
9.179	482.798
9.184	482.359
9.189	483.867
9.194	483.889
9.199	482.128
9.204	481.583
9.209	484.428
9.214	481.454
9.219	484.149
9.224	485.503
9.229	482.529
9.234	479.952
9.239	480.445
9.244	480.756
9.249	481.510
9.254	480.668
9.259	481.876
9.264	483.892
9.269	484.947
9.274	482.815
9.279	484.228
9.284	481.437
9.289	479.510
9.294	481.273
9.299	482.600
9.304	479.725
9.309	478.801
9.314	477.103
9.319	479.470
9.324	481.125
9.329	483.339
9.334	485.436
9.339	488.406
9.344	486.325
9.349	485.867
9.354	487.644
9.359	487.148
9.364	490.010
9.369	489.176
9.374	487.189
9.379	488.097
9.384	489.382
9.389	489.622
9.394	488.066
9.399	490.370
9.404	491.241
9.409	490.234
9.414	489.378
9.419	490.695
9.424	493.029
9.429	492.321
9.434	490.057
9.439	492.801
9.444	494.166
9.449	495.659
9.454	497.359
9.459	497.233
9.464	498.984
9.469	498.917
9.474	500.139
9.479	500.909
9.484	503.342
9.489	500.865
9.494	500.120
9.499	502.961
9.504	500.859
9.509	501.973
9.514	503.954
9.519	503.833
9.524	506.413
9.529	504.480
9.534	507.221
9.539	507.390
9.544	507.371
9.549	505.031
9.554	502.712
9.559	500.144
9.564	499.100
9.569	499.380
9.574	497.085
9.579	496.533
9.584	496.684
9.589	499.528
9.594	502.404
9.599	503.459
9.604	500.422
9.609	500.857
9.614	503.019
9.619	501.938
9.624	504.752
9.629	506.623
9.634	505.536
9.639	505.007
9.644	506.466
9.649	507.742
9.654	507.214
9.659	509.472
9.664	509.272
9.669	511.860
9.674	510.655
9.679	512.672
9.684	514.266
9.689	514.345
9.694	515.112
9.699	514.960
9.704	516.901
9.709	514.744
9.714	513.316
9.719	511.059
9.724	509.979
9.729	509.351
9.734	511.358
9.739	510.083
9.744	509.406
9.749	511.376
9.754	509.335
9.759	508.092
9.764	506.607
9.769	504.980
9.774	504.825
9.779	507.024
9.784	509.163
9.789	510.425
9.794	509.279
9.799	506.477
9.804	509.071
9.809	508.525
9.814	505.451
9.819	504.325
9.824	504.524
9.829	505.925
9.834	502.860
9.839	504.093
9.844	504.543
9.849	504.142
9.854	507.015
9.859	508.918
9.864	509.149
9.869	511.937
9.874	510.615
9.879	510.437
9.884	513.020
9.889	512.475
9.894	514.687
9.899	515.095
9.904	517.744
9.909	516.070
9.914	518.957
9.919	520.836
9.924	522.580
9.929	521.444
9.934	518.306
9.939	521.311
9.944	524.220
9.949	526.496
9.954	525.283
9.959	522.955
9.964	523.141
9.969	524.166
9.974	522.356
9.979	522.551
9.984	523.881
9.989	525.926
9.994	525.242
[truncated: 1 more rows]
