# Supplementary material for: Chemometric Analysis of a Ternary Mixture of Caffeine, Quinic Acid, and Nicotinic Acid by Terahertz Spectroscopy
Source: ACS Omega. 2022 Sep 27;7(40):35783–91. doi: 10.1021/acsomega.2c03808 (PMC9558605; doi:10.1021/acsomega.2c03808)
Supplement: Supplementary file 2 — ao2c03808_si_002.zip [file ao2c03808_si_002.zip › data_and_codes/extended_data/id0-48_run001/fdp-7-4.csv]

0.000	-0.000
0.005	0.590
0.010	0.425
0.015	-0.543
0.020	0.657
0.025	1.067
0.030	0.653
0.035	-0.309
0.040	0.203
0.045	1.129
0.050	3.461
0.055	2.358
0.060	2.630
0.065	4.035
0.070	4.206
0.075	5.093
0.080	5.279
0.085	4.718
0.090	2.314
0.095	2.602
0.100	3.949
0.105	5.561
0.110	4.942
0.115	5.167
0.120	6.014
0.125	6.853
0.130	7.934
0.135	8.375
0.140	8.024
0.145	8.332
0.150	8.511
0.155	8.709
0.160	8.720
0.165	8.950
0.170	9.270
0.175	9.617
0.180	9.641
0.185	9.804
0.190	10.194
0.195	10.316
0.200	10.575
0.205	10.842
0.210	11.040
0.215	11.356
0.220	11.637
0.225	12.128
0.230	12.286
0.235	12.317
0.240	12.467
0.245	12.843
0.250	12.923
0.255	13.183
0.260	13.436
0.265	13.714
0.270	14.036
0.275	14.025
0.280	14.256
0.285	14.551
0.290	14.776
0.295	14.968
0.300	15.380
0.305	15.460
0.310	15.553
0.315	15.779
0.320	16.055
0.325	16.341
0.330	16.490
0.335	16.668
0.340	16.920
0.345	17.233
0.350	17.357
0.355	17.636
0.360	17.869
0.365	18.090
0.370	18.247
0.375	18.448
0.380	18.638
0.385	18.882
0.390	19.113
0.395	19.334
0.400	19.571
0.405	19.723
0.410	19.890
0.415	20.092
0.420	20.375
0.425	20.547
0.430	20.772
0.435	21.049
0.440	21.248
0.445	21.360
0.450	21.604
0.455	21.880
0.460	22.071
0.465	22.292
0.470	22.459
0.475	22.711
0.480	22.946
0.485	23.122
0.490	23.307
0.495	23.572
0.500	23.771
0.505	23.929
0.510	24.150
0.515	24.429
0.520	24.667
0.525	24.828
0.530	25.066
0.535	25.326
0.540	25.625
0.545	25.914
0.550	26.339
0.555	25.624
0.560	25.795
0.565	26.131
0.570	26.457
0.575	26.723
0.580	26.945
0.585	27.152
0.590	27.414
0.595	27.655
0.600	27.873
0.605	28.087
0.610	28.288
0.615	28.523
0.620	28.683
0.625	28.884
0.630	29.122
0.635	29.363
0.640	29.527
0.645	29.745
0.650	29.994
0.655	30.181
0.660	30.406
0.665	30.617
0.670	30.837
0.675	31.048
0.680	31.257
0.685	31.455
0.690	31.699
0.695	31.878
0.700	32.086
0.705	32.334
0.710	32.522
0.715	32.724
0.720	32.952
0.725	33.170
0.730	33.392
0.735	33.615
0.740	33.881
0.745	34.263
0.750	33.862
0.755	33.961
0.760	34.304
0.765	34.554
0.770	34.779
0.775	35.021
0.780	35.260
0.785	35.484
0.790	35.679
0.795	35.884
0.800	36.143
0.805	36.326
0.810	36.510
0.815	36.739
0.820	36.945
0.825	37.125
0.830	37.323
0.835	37.515
0.840	37.735
0.845	37.944
0.850	38.099
0.855	38.319
0.860	38.558
0.865	38.736
0.870	38.950
0.875	39.176
0.880	39.395
0.885	39.596
0.890	39.815
0.895	40.046
0.900	40.276
0.905	40.456
0.910	40.696
0.915	40.911
0.920	41.097
0.925	41.294
0.930	41.531
0.935	41.751
0.940	41.931
0.945	42.128
0.950	42.342
0.955	42.583
0.960	42.764
0.965	43.009
0.970	43.242
0.975	43.476
0.980	43.780
0.985	43.779
0.990	43.766
0.995	44.056
1.000	44.300
1.005	44.560
1.010	44.848
1.015	45.041
1.020	45.268
1.025	45.550
1.030	45.763
1.035	45.959
1.040	46.208
1.045	46.439
1.050	46.663
1.055	46.905
1.060	47.152
1.065	47.438
1.070	47.711
1.075	48.020
1.080	48.432
1.085	48.969
1.090	49.805
1.095	49.992
1.100	47.159
1.105	48.149
1.110	48.575
1.115	48.193
1.120	48.705
1.125	49.163
1.130	49.558
1.135	49.955
1.140	50.362
1.145	50.875
1.150	51.278
1.155	51.867
1.160	51.693
1.165	48.806
1.170	49.762
1.175	50.385
1.180	50.855
1.185	51.212
1.190	51.587
1.195	51.992
1.200	52.440
1.205	52.565
1.210	51.951
1.215	52.424
1.220	52.918
1.225	53.317
1.230	52.638
1.235	53.045
1.240	53.371
1.245	53.667
1.250	54.015
1.255	54.204
1.260	54.452
1.265	54.742
1.270	54.955
1.275	55.143
1.280	55.374
1.285	55.592
1.290	55.821
1.295	56.011
1.300	56.187
1.305	56.474
1.310	56.693
1.315	56.914
1.320	57.077
1.325	57.289
1.330	57.497
1.335	57.730
1.340	57.992
1.345	58.246
1.350	58.460
1.355	58.660
1.360	58.963
1.365	59.185
1.370	59.399
1.375	59.667
1.380	59.948
1.385	60.171
1.390	60.484
1.395	60.844
1.400	61.332
1.405	62.066
1.410	63.388
1.415	66.013
1.420	66.663
1.425	67.109
1.430	67.481
1.435	67.810
1.440	68.045
1.445	68.313
1.450	68.580
1.455	68.837
1.460	69.090
1.465	69.315
1.470	69.578
1.475	69.820
1.480	70.020
1.485	70.258
1.490	70.503
1.495	70.704
1.500	70.909
1.505	71.149
1.510	71.357
1.515	71.573
1.520	71.790
1.525	72.013
1.530	72.274
1.535	72.481
1.540	72.697
1.545	72.947
1.550	73.170
1.555	73.399
1.560	73.677
1.565	73.940
1.570	74.187
1.575	74.468
1.580	74.767
1.585	75.091
1.590	75.446
1.595	75.962
1.600	76.305
1.605	75.154
1.610	75.643
1.615	76.112
1.620	76.535
1.625	76.896
1.630	77.299
1.635	77.734
1.640	78.251
1.645	78.858
1.650	79.764
1.655	80.948
1.660	81.489
1.665	81.883
1.670	82.475
1.675	80.473
1.680	82.080
1.685	83.151
1.690	84.021
1.695	84.783
1.700	85.603
1.705	86.744
1.710	88.181
1.715	89.945
1.720	86.847
1.725	89.379
1.730	90.430
1.735	91.126
1.740	91.681
1.745	92.158
1.750	92.587
1.755	93.049
1.760	93.379
1.765	93.143
1.770	93.527
1.775	93.920
1.780	94.307
1.785	94.740
1.790	95.358
1.795	95.426
1.800	94.235
1.805	94.766
1.810	95.218
1.815	95.573
1.820	95.893
1.825	96.215
1.830	96.505
1.835	96.787
1.840	97.099
1.845	97.428
1.850	97.777
1.855	98.213
1.860	98.954
1.865	99.207
1.870	96.116
1.875	97.192
1.880	97.854
1.885	98.294
1.890	98.701
1.895	99.075
1.900	99.445
1.905	99.843
1.910	100.370
1.915	100.979
1.920	99.149
1.925	99.306
1.930	99.897
1.935	100.354
1.940	100.709
1.945	101.008
1.950	101.294
1.955	101.563
1.960	101.807
1.965	102.053
1.970	102.297
1.975	102.544
1.980	102.795
1.985	103.031
1.990	103.291
1.995	103.534
2.000	103.780
2.005	104.049
2.010	104.355
2.015	104.566
2.020	104.739
2.025	105.069
2.030	105.441
2.035	106.019
2.040	106.073
2.045	105.051
2.050	105.557
2.055	105.976
2.060	106.341
2.065	106.721
2.070	107.260
2.075	106.772
2.080	106.754
2.085	107.149
2.090	107.493
2.095	107.803
2.100	108.097
2.105	108.371
2.110	108.659
2.115	108.963
2.120	109.271
2.125	109.567
2.130	109.888
2.135	110.241
2.140	110.623
2.145	111.057
2.150	111.597
2.155	112.486
2.160	113.478
2.165	112.829
2.170	115.460
2.175	116.643
2.180	117.507
2.185	118.385
2.190	119.555
2.195	119.578
2.200	122.367
2.205	123.808
2.210	124.905
2.215	126.136
2.220	125.932
2.225	128.920
2.230	130.414
2.235	131.295
2.240	131.991
2.245	132.537
2.250	133.199
2.255	134.209
2.260	135.183
2.265	132.813
2.270	130.482
2.275	131.741
2.280	132.512
2.285	133.104
2.290	133.548
2.295	133.923
2.300	134.294
2.305	134.637
2.310	134.976
2.315	135.345
2.320	135.485
2.325	135.806
2.330	136.153
2.335	136.575
2.340	137.242
2.345	136.954
2.350	136.325
2.355	136.899
2.360	137.652
2.365	138.215
2.370	136.995
2.375	137.734
2.380	138.603
2.385	139.570
2.390	138.090
2.395	138.774
2.400	136.279
2.405	137.195
2.410	137.819
2.415	138.349
2.420	138.757
2.425	139.288
2.430	139.415
2.435	139.679
2.440	140.135
2.445	140.613
2.450	140.947
2.455	141.887
2.460	142.335
2.465	141.010
2.470	138.118
2.475	139.550
2.480	140.211
2.485	140.704
2.490	141.112
2.495	141.484
2.500	141.772
2.505	142.131
2.510	142.439
2.515	142.682
2.520	142.966
2.525	143.292
2.530	143.582
2.535	143.837
2.540	144.159
2.545	144.424
2.550	144.691
2.555	144.988
2.560	145.290
2.565	145.732
2.570	145.847
2.575	146.131
2.580	146.494
2.585	146.894
2.590	147.278
2.595	147.691
2.600	148.198
2.605	148.708
2.610	149.289
2.615	150.056
2.620	151.121
2.625	152.769
2.630	153.704
2.635	154.185
2.640	154.433
2.645	154.861
2.650	153.446
2.655	155.893
2.660	158.061
2.665	158.619
2.670	158.810
2.675	159.892
2.680	161.009
2.685	161.861
2.690	160.319
2.695	161.105
2.700	161.759
2.705	162.245
2.710	162.811
2.715	163.215
2.720	163.669
2.725	164.109
2.730	164.561
2.735	165.050
2.740	165.571
2.745	166.092
2.750	166.749
2.755	167.537
2.760	168.868
2.765	170.587
2.770	171.367
2.775	171.722
2.780	168.804
2.785	166.142
2.790	167.965
2.795	169.344
2.800	170.406
2.805	171.247
2.810	171.835
2.815	172.456
2.820	172.916
2.825	173.403
2.830	173.763
2.835	174.205
2.840	174.588
2.845	174.940
2.850	175.358
2.855	175.750
2.860	176.200
2.865	176.639
2.870	177.246
2.875	178.286
2.880	178.840
2.885	177.593
2.890	174.639
2.895	176.031
2.900	176.720
2.905	177.446
2.910	177.921
2.915	178.389
2.920	178.875
2.925	179.339
2.930	179.782
2.935	180.349
2.940	180.786
2.945	181.391
2.950	182.096
2.955	183.083
2.960	184.381
2.965	186.514
2.970	184.215
2.975	181.752
2.980	184.538
2.985	186.382
2.990	187.956
2.995	189.503
3.000	191.258
3.005	188.932
3.010	189.987
3.015	188.662
3.020	189.633
3.025	187.197
3.030	189.260
3.035	191.543
3.040	192.846
3.045	193.423
3.050	191.361
3.055	192.432
3.060	193.446
3.065	194.058
3.070	194.806
3.075	195.304
3.080	195.637
3.085	196.392
3.090	196.633
3.095	197.177
3.100	197.688
3.105	198.089
3.110	198.497
3.115	199.285
3.120	200.050
3.125	201.145
3.130	201.768
3.135	201.340
3.140	200.294
3.145	202.132
3.150	204.090
3.155	205.642
3.160	207.888
3.165	206.171
3.170	205.442
3.175	202.710
3.180	204.453
3.185	203.398
3.190	204.796
3.195	205.855
3.200	206.271
3.205	206.810
3.210	208.823
3.215	207.572
3.220	208.056
3.225	208.626
3.230	209.350
3.235	211.957
3.240	213.487
3.245	214.886
3.250	215.334
3.255	216.481
3.260	215.958
3.265	216.357
3.270	216.973
3.275	217.376
3.280	217.610
3.285	217.711
3.290	218.425
3.295	218.817
3.300	218.432
3.305	219.311
3.310	219.911
3.315	219.798
3.320	220.298
3.325	221.883
3.330	221.812
3.335	220.244
3.340	223.359
3.345	225.357
3.350	223.103
3.355	226.053
3.360	225.495
3.365	226.264
3.370	227.203
3.375	226.994
3.380	227.357
3.385	227.504
3.390	228.036
3.395	228.239
3.400	227.929
3.405	229.373
3.410	228.282
3.415	229.786
3.420	229.398
3.425	229.245
3.430	229.249
3.435	228.808
3.440	230.956
3.445	230.773
3.450	230.973
3.455	231.457
3.460	231.167
3.465	232.211
3.470	232.069
3.475	231.691
3.480	232.568
3.485	231.880
3.490	233.270
3.495	234.458
3.500	233.391
3.505	233.104
3.510	233.938
3.515	232.864
3.520	234.719
3.525	235.339
3.530	234.407
3.535	235.171
3.540	237.880
3.545	240.719
3.550	240.802
3.555	240.936
3.560	241.915
3.565	242.120
3.570	243.039
3.575	243.666
3.580	243.670
3.585	244.812
3.590	245.026
3.595	245.114
3.600	242.674
3.605	240.987
3.610	241.279
3.615	239.514
3.620	237.082
3.625	238.037
3.630	239.468
3.635	240.053
3.640	242.191
3.645	242.903
3.650	242.303
3.655	239.615
3.660	242.686
3.665	242.422
3.670	244.153
3.675	245.601
3.680	242.988
3.685	241.094
3.690	243.173
3.695	243.885
3.700	243.454
3.705	244.058
3.710	244.942
3.715	246.041
3.720	246.417
3.725	246.092
3.730	247.854
3.735	247.076
3.740	246.374
3.745	248.426
3.750	248.684
3.755	249.231
3.760	249.541
3.765	250.293
3.770	250.403
3.775	251.331
3.780	252.621
3.785	252.773
3.790	254.274
3.795	256.235
3.800	256.110
3.805	253.917
3.810	253.276
3.815	252.589
3.820	253.335
3.825	256.470
3.830	258.454
3.835	260.363
3.840	261.752
3.845	263.948
3.850	262.607
3.855	264.464
3.860	263.015
3.865	264.356
3.870	265.872
3.875	265.394
3.880	265.423
3.885	266.176
3.890	266.906
3.895	267.139
3.900	267.084
3.905	268.190
3.910	268.799
3.915	270.370
3.920	269.550
3.925	268.786
3.930	270.199
3.935	271.731
3.940	270.330
3.945	271.657
3.950	269.084
3.955	271.465
3.960	269.791
3.965	269.360
3.970	269.346
3.975	269.164
3.980	267.683
3.985	267.392
3.990	267.486
3.995	266.886
4.000	269.645
4.005	271.821
4.010	269.458
4.015	270.080
4.020	271.650
4.025	271.360
4.030	271.383
4.035	272.161
4.040	269.245
4.045	266.517
4.050	267.848
4.055	267.547
4.060	269.487
4.065	268.087
4.070	268.417
4.075	270.949
4.080	270.061
4.085	269.302
4.090	271.279
4.095	271.573
4.100	272.233
4.105	270.303
4.110	270.673
4.115	272.565
4.120	272.748
4.125	273.312
4.130	273.321
4.135	273.186
4.140	274.622
4.145	276.091
4.150	275.432
4.155	276.562
4.160	273.783
4.165	276.211
4.170	274.000
4.175	270.984
4.180	270.949
4.185	272.452
4.190	272.615
4.195	272.344
4.200	269.899
4.205	268.370
4.210	270.416
4.215	272.489
4.220	274.439
4.225	275.764
4.230	275.696
4.235	278.102
4.240	275.264
4.245	277.446
4.250	279.265
4.255	279.345
4.260	281.356
4.265	282.048
4.270	281.560
4.275	281.164
4.280	282.400
4.285	284.982
4.290	286.279
4.295	287.002
4.300	284.133
4.305	281.243
4.310	278.138
4.315	279.227
4.320	278.432
4.325	278.584
4.330	277.768
4.335	280.047
4.340	280.084
4.345	282.149
4.350	279.875
4.355	278.869
4.360	277.881
4.365	277.031
4.370	277.505
4.375	276.098
4.380	276.817
4.385	276.358
4.390	278.636
4.395	276.564
4.400	276.242
4.405	273.288
4.410	272.764
4.415	275.758
4.420	273.602
4.425	273.262
4.430	271.561
4.435	273.232
4.440	276.122
4.445	279.069
4.450	281.406
4.455	284.182
4.460	283.535
4.465	284.492
4.470	281.752
4.475	280.899
4.480	281.035
4.485	278.583
4.490	280.827
4.495	278.782
4.500	276.937
4.505	273.824
4.510	273.743
4.515	276.615
4.520	275.607
4.525	274.516
4.530	277.650
4.535	279.899
4.540	278.407
4.545	278.911
4.550	276.221
4.555	277.712
4.560	276.339
4.565	277.995
4.570	274.901
4.575	274.312
4.580	275.296
4.585	272.976
4.590	271.050
4.595	273.700
4.600	270.948
4.605	270.564
4.610	272.956
4.615	274.482
4.620	275.248
4.625	273.247
4.630	274.845
4.635	275.563
4.640	278.295
4.645	280.942
4.650	277.805
4.655	276.253
4.660	278.014
4.665	279.158
4.670	281.915
4.675	279.424
4.680	280.270
4.685	280.563
4.690	283.607
4.695	285.006
4.700	288.104
4.705	290.130
4.710	289.091
4.715	286.002
4.720	284.933
4.725	281.855
4.730	281.135
4.735	278.485
4.740	279.220
4.745	276.912
4.750	274.828
4.755	271.857
4.760	273.819
4.765	273.152
4.770	271.685
4.775	273.824
4.780	275.763
4.785	277.618
4.790	279.188
4.795	279.653
4.800	281.981
4.805	281.235
4.810	282.921
4.815	285.123
4.820	286.631
4.825	287.099
4.830	284.885
4.835	286.864
4.840	287.377
4.845	286.922
4.850	287.355
4.855	289.030
4.860	289.904
4.865	290.318
4.870	289.609
4.875	288.822
4.880	286.142
4.885	285.813
4.890	285.117
4.895	283.282
4.900	280.333
4.905	279.555
4.910	278.019
4.915	278.455
4.920	276.266
4.925	275.545
4.930	272.780
4.935	275.086
4.940	272.522
4.945	270.239
4.950	271.339
4.955	270.023
4.960	271.699
4.965	270.252
4.970	269.119
4.975	269.659
4.980	272.107
4.985	272.319
4.990	271.663
4.995	268.932
5.000	271.602
5.005	268.915
5.010	266.372
5.015	267.647
5.020	265.534
5.025	263.430
5.030	261.259
5.035	261.622
5.040	260.321
5.045	261.571
5.050	258.457
5.055	255.832
5.060	256.144
5.065	256.346
5.070	259.290
5.075	262.227
5.080	265.011
5.085	266.596
5.090	267.081
5.095	267.585
5.100	268.205
5.105	269.478
5.110	272.613
5.115	269.522
5.120	271.492
5.125	273.440
5.130	276.467
5.135	277.713
5.140	275.059
5.145	275.391
5.150	274.686
5.155	277.436
5.160	278.878
5.165	278.419
5.170	279.365
5.175	278.264
5.180	276.391
5.185	275.642
5.190	277.059
5.195	278.866
5.200	279.679
5.205	281.785
5.210	280.914
5.215	281.032
5.220	279.614
5.225	280.870
5.230	282.747
5.235	281.631
5.240	284.663
5.245	283.873
5.250	285.727
5.255	284.489
5.260	281.532
5.265	279.210
5.270	279.608
5.275	282.298
5.280	282.265
5.285	280.390
5.290	277.411
5.295	274.808
5.300	276.152
5.305	276.319
5.310	275.739
5.315	275.952
5.320	276.547
5.325	277.160
5.330	276.440
5.335	275.322
5.340	275.442
5.345	277.748
5.350	274.754
5.355	274.838
5.360	273.994
5.365	271.351
5.370	273.601
5.375	275.452
5.380	274.780
5.385	274.392
5.390	275.401
5.395	276.511
5.400	276.628
5.405	279.347
5.410	279.252
5.415	278.097
5.420	279.297
5.425	282.201
5.430	280.483
5.435	282.066
5.440	280.336
5.445	281.528
5.450	281.795
5.455	279.661
5.460	282.800
5.465	284.928
5.470	283.012
5.475	281.760
5.480	283.090
5.485	280.655
5.490	281.284
5.495	283.837
5.500	285.696
5.505	287.355
5.510	285.026
5.515	282.956
5.520	280.832
5.525	280.170
5.530	279.688
5.535	281.838
5.540	284.944
5.545	283.088
5.550	284.323
5.555	286.610
5.560	289.659
5.565	290.707
5.570	288.042
5.575	287.912
5.580	288.465
5.585	287.151
5.590	287.649
5.595	288.146
5.600	286.892
5.605	284.720
5.610	284.988
5.615	287.115
5.620	286.502
5.625	288.244
5.630	287.586
5.635	289.114
5.640	289.011
5.645	291.820
5.650	289.882
5.655	287.460
5.660	288.581
5.665	289.264
5.670	286.727
5.675	286.189
5.680	288.559
5.685	291.549
5.690	291.230
5.695	290.635
5.700	293.000
5.705	290.123
5.710	288.133
5.715	287.550
5.720	288.829
5.725	290.317
5.730	290.138
5.735	291.086
5.740	292.157
5.745	290.352
5.750	292.694
5.755	294.544
5.760	293.389
5.765	294.445
5.770	291.824
5.775	293.337
5.780	295.980
5.785	296.152
5.790	294.605
5.795	295.495
5.800	294.714
5.805	291.739
5.810	291.370
5.815	290.058
5.820	290.686
5.825	289.174
5.830	289.188
5.835	287.873
5.840	287.312
5.845	285.171
5.850	283.790
5.855	286.212
5.860	288.435
5.865	288.565
5.870	291.635
5.875	294.122
5.880	294.425
5.885	291.765
5.890	292.704
5.895	292.407
5.900	295.299
5.905	292.974
5.910	289.937
5.915	288.959
5.920	290.338
5.925	293.028
5.930	295.190
5.935	292.139
5.940	292.968
5.945	290.973
5.950	291.585
5.955	291.956
5.960	293.350
5.965	295.028
5.970	297.091
5.975	299.489
5.980	301.017
5.985	300.287
5.990	302.165
5.995	304.473
6.000	306.610
6.005	305.484
6.010	307.918
6.015	305.873
6.020	303.598
6.025	304.165
6.030	301.083
6.035	302.911
6.040	300.939
6.045	303.139
6.050	300.689
6.055	302.920
6.060	304.979
6.065	305.075
6.070	307.866
6.075	308.052
6.080	308.027
6.085	304.955
6.090	304.195
6.095	304.193
6.100	304.214
6.105	302.235
6.110	303.182
6.115	302.178
6.120	302.930
6.125	305.675
6.130	305.390
6.135	308.083
6.140	310.534
6.145	311.876
6.150	312.924
6.155	314.695
6.160	316.616
6.165	313.986
6.170	311.643
6.175	313.915
6.180	315.461
6.185	316.360
6.190	313.532
6.195	313.868
6.200	314.153
6.205	315.601
6.210	313.076
6.215	315.038
6.220	316.601
6.225	313.961
6.230	316.099
6.235	315.700
6.240	313.670
6.245	312.531
6.250	310.814
6.255	310.413
6.260	307.636
6.265	306.082
6.270	304.081
6.275	303.831
6.280	301.913
6.285	304.612
6.290	301.751
6.295	304.159
6.300	304.802
6.305	304.299
6.310	305.300
6.315	306.261
6.320	305.060
6.325	305.772
6.330	306.968
6.335	305.233
6.340	306.923
6.345	304.770
6.350	304.189
6.355	306.445
6.360	305.957
6.365	307.071
6.370	308.657
6.375	311.288
6.380	313.308
6.385	311.280
6.390	308.917
6.395	309.390
6.400	310.810
6.405	309.924
6.410	309.412
6.415	306.663
6.420	304.056
6.425	304.061
6.430	301.261
6.435	301.036
6.440	301.236
6.445	303.719
6.450	301.100
6.455	301.026
6.460	298.839
6.465	297.251
6.470	297.323
6.475	298.286
6.480	296.774
6.485	299.593
6.490	298.581
6.495	298.363
6.500	296.524
6.505	295.463
6.510	295.486
6.515	294.044
6.520	292.373
6.525	289.373
6.530	288.828
6.535	287.741
6.540	287.911
6.545	287.440
6.550	284.859
6.555	285.779
6.560	285.337
6.565	287.964
6.570	289.917
6.575	288.054
6.580	288.270
6.585	286.768
6.590	285.954
6.595	287.531
6.600	287.211
6.605	284.825
6.610	284.510
6.615	284.743
6.620	286.297
6.625	288.672
6.630	286.446
6.635	284.580
6.640	281.508
6.645	283.648
6.650	282.872
6.655	281.888
6.660	284.580
6.665	287.392
6.670	289.363
6.675	289.651
6.680	286.898
6.685	287.461
6.690	288.748
6.695	286.153
6.700	285.953
6.705	286.147
6.710	285.787
6.715	282.802
6.720	283.384
6.725	285.833
6.730	283.948
6.735	281.684
6.740	284.437
6.745	284.069
6.750	283.118
6.755	283.483
6.760	282.674
6.765	280.182
6.770	281.861
6.775	280.459
6.780	281.129
6.785	278.067
6.790	276.187
6.795	274.644
6.800	274.977
6.805	273.744
6.810	276.415
6.815	279.425
6.820	278.135
6.825	277.345
6.830	279.677
6.835	277.305
6.840	279.205
6.845	277.122
6.850	274.095
6.855	277.006
6.860	279.879
6.865	281.257
6.870	283.005
6.875	281.173
6.880	278.641
6.885	281.261
6.890	284.328
6.895	287.446
6.900	286.370
6.905	285.784
6.910	283.738
6.915	286.167
6.920	286.147
6.925	287.009
6.930	286.659
6.935	288.514
6.940	290.240
6.945	288.400
6.950	286.059
6.955	286.522
6.960	284.527
6.965	282.510
6.970	282.978
6.975	283.095
6.980	284.561
6.985	285.940
6.990	288.810
6.995	286.811
7.000	288.224
7.005	290.754
7.010	292.704
7.015	293.025
7.020	292.294
7.025	289.414
7.030	287.815
7.035	287.650
7.040	289.867
7.045	289.644
7.050	286.540
7.055	286.074
7.060	283.103
7.065	284.869
7.070	282.400
7.075	283.112
7.080	281.963
7.085	280.614
7.090	283.423
7.095	281.951
7.100	280.086
7.105	280.363
7.110	277.740
7.115	276.993
7.120	277.288
7.125	277.000
7.130	276.796
7.135	278.407
7.140	277.906
7.145	280.162
7.150	279.731
7.155	278.857
7.160	281.111
7.165	279.650
7.170	277.797
7.175	278.631
7.180	280.199
7.185	279.201
7.190	280.019
7.195	282.692
7.200	283.675
7.205	284.965
7.210	284.446
7.215	283.722
7.220	286.041
7.225	286.250
7.230	288.930
7.235	291.368
7.240	294.347
7.245	295.069
7.250	292.583
7.255	290.388
7.260	287.655
7.265	288.241
7.270	290.924
7.275	289.467
7.280	287.479
7.285	285.941
7.290	288.396
7.295	291.161
7.300	291.212
7.305	294.342
7.310	295.733
7.315	293.329
7.320	295.298
7.325	298.128
7.330	296.929
7.335	296.719
7.340	294.275
7.345	295.110
7.350	293.242
7.355	295.846
7.360	294.763
7.365	292.726
7.370	290.305
7.375	290.429
7.380	289.405
7.385	287.723
7.390	286.355
7.395	285.754
7.400	286.468
7.405	286.491
7.410	287.456
7.415	285.112
7.420	282.450
7.425	283.267
7.430	282.660
7.435	282.414
7.440	285.140
7.445	286.987
7.450	284.457
7.455	286.939
7.460	289.803
7.465	291.934
7.470	289.888
7.475	289.963
7.480	292.109
7.485	292.116
7.490	290.550
7.495	290.122
7.500	290.595
7.505	291.472
7.510	288.901
7.515	287.714
7.520	289.389
7.525	290.415
7.530	288.326
7.535	288.723
7.540	286.399
7.545	288.290
7.550	287.563
7.555	288.636
7.560	285.583
7.565	288.213
7.570	288.041
7.575	289.655
7.580	288.390
7.585	285.834
7.590	283.489
7.595	283.567
7.600	285.257
7.605	285.099
7.610	283.385
7.615	282.219
7.620	283.535
7.625	285.173
7.630	288.006
7.635	285.597
7.640	284.247
7.645	286.779
7.650	284.978
7.655	285.311
7.660	287.890
7.665	287.582
7.670	286.201
7.675	289.329
7.680	286.852
7.685	286.853
7.690	286.442
7.695	286.976
7.700	286.306
7.705	286.326
7.710	284.554
7.715	286.065
7.720	288.838
7.725	286.069
7.730	286.920
7.735	286.518
7.740	289.537
7.745	291.705
7.750	294.732
7.755	291.731
7.760	290.914
7.765	293.001
7.770	293.794
7.775	296.587
7.780	299.011
7.785	301.067
7.790	302.666
7.795	299.990
7.800	301.199
7.805	303.258
7.810	302.647
7.815	299.852
7.820	300.191
7.825	301.396
7.830	299.323
7.835	298.314
7.840	301.279
7.845	301.219
7.850	303.657
7.855	304.866
7.860	303.567
7.865	303.351
7.870	301.071
7.875	302.225
7.880	304.553
7.885	301.902
7.890	301.323
7.895	298.794
7.900	297.386
7.905	298.647
7.910	296.736
7.915	296.943
7.920	295.000
7.925	294.959
7.930	292.156
7.935	295.102
7.940	296.651
7.945	296.664
7.950	296.393
7.955	294.967
7.960	295.336
7.965	296.180
7.970	295.618
7.975	294.183
7.980	293.010
7.985	291.452
7.990	292.054
7.995	292.961
8.000	292.723
8.005	290.791
8.010	290.620
8.015	291.756
8.020	292.953
8.025	294.669
8.030	293.656
8.035	293.988
8.040	295.598
8.045	294.697
8.050	297.208
8.055	294.531
8.060	297.593
8.065	299.319
8.070	301.814
8.075	302.130
8.080	300.425
8.085	297.403
8.090	296.808
8.095	298.553
8.100	298.986
8.105	296.010
8.110	298.237
8.115	300.212
8.120	297.183
8.125	298.546
8.130	299.418
8.135	299.328
8.140	297.581
8.145	295.306
8.150	293.562
8.155	292.366
8.160	294.806
8.165	294.076
8.170	292.339
8.175	290.366
8.180	291.027
8.185	290.918
8.190	290.315
8.194	287.463
8.199	287.749
8.204	284.629
8.209	283.789
8.214	285.543
8.219	283.037
8.224	286.145
8.229	288.149
8.234	287.651
8.239	286.256
8.244	283.663
8.249	282.415
8.254	279.346
8.259	282.110
8.264	280.111
8.269	281.663
8.274	283.879
8.279	280.903
8.284	279.848
8.289	280.237
8.294	282.466
8.299	280.849
8.304	278.269
8.309	280.616
8.314	281.384
8.319	283.165
8.324	285.557
8.329	287.416
8.334	285.789
8.339	284.199
8.344	284.312
8.349	281.961
8.354	282.162
8.359	284.160
8.364	281.232
8.369	279.353
8.374	279.154
8.379	276.609
8.384	274.455
8.389	277.195
8.394	280.104
8.399	279.366
8.404	280.090
8.409	277.179
8.414	275.332
8.419	277.159
8.424	274.194
8.429	273.706
8.434	276.179
8.439	276.471
8.444	277.482
8.449	277.709
8.454	275.964
8.459	275.283
8.464	277.595
8.469	278.374
8.474	278.869
8.479	276.597
8.484	279.199
8.489	280.844
8.494	278.234
8.499	276.363
8.504	277.432
8.509	280.425
8.514	283.268
8.519	280.940
8.524	281.062
8.529	282.508
8.534	282.455
8.539	282.816
8.544	282.501
8.549	279.755
8.554	278.491
8.559	277.644
8.564	277.450
8.569	275.058
8.574	272.219
8.579	272.030
8.584	269.043
8.589	270.997
8.594	273.008
8.599	274.568
8.604	274.874
8.609	277.661
8.614	279.033
8.619	276.248
8.624	278.439
8.629	280.018
8.634	281.921
8.639	281.179
8.644	283.826
8.649	280.830
8.654	280.393
8.659	281.253
8.664	278.804
8.669	280.452
8.674	278.469
8.679	277.424
8.684	280.549
8.689	282.605
8.694	280.842
8.699	280.404
8.704	278.824
8.709	277.301
8.714	279.701
8.719	282.831
8.724	281.115
8.729	282.923
8.734	283.302
8.739	281.261
8.744	282.490
8.749	284.649
8.754	284.091
8.759	284.389
8.764	284.108
8.769	284.561
8.774	282.024
8.779	283.101
8.784	281.236
8.789	282.349
8.794	282.248
8.799	281.557
8.804	282.778
8.809	282.373
8.814	282.050
8.819	279.000
8.824	277.297
8.829	274.627
8.834	277.024
8.839	275.282
8.844	272.844
8.849	272.909
8.854	273.601
8.859	273.442
8.864	274.001
8.869	271.499
8.874	272.372
8.879	269.391
8.884	269.016
8.889	266.196
8.894	266.674
8.899	266.184
8.904	266.250
8.909	265.230
8.914	265.274
8.919	262.196
8.924	262.295
8.929	261.306
8.934	263.312
8.939	262.236
8.944	261.135
8.949	259.281
8.954	262.370
8.959	260.927
8.964	262.325
8.969	264.329
8.974	264.761
8.979	266.082
8.984	267.583
8.989	264.596
8.994	262.424
8.999	262.986
9.004	261.693
9.009	263.630
9.014	264.193
9.019	263.069
9.024	265.574
9.029	267.472
9.034	264.466
9.039	263.406
9.044	263.907
9.049	260.962
9.054	262.058
9.059	264.285
9.064	264.840
9.069	263.601
9.074	261.599
9.079	261.042
9.084	264.105
9.089	263.362
9.094	262.157
9.099	261.603
9.104	259.283
9.109	258.652
9.114	258.721
9.119	261.211
9.124	258.742
9.129	257.216
9.134	255.765
9.139	255.456
9.144	255.973
9.149	258.857
9.154	260.552
9.159	263.535
9.164	262.133
9.169	260.614
9.174	259.740
9.179	257.308
9.184	254.221
9.189	253.706
9.194	251.989
9.199	250.073
9.204	248.450
9.209	250.401
9.214	247.691
9.219	248.400
9.224	246.151
9.229	244.623
9.234	242.761
9.239	245.176
9.244	245.147
9.249	243.886
9.254	245.450
9.259	245.944
9.264	244.657
9.269	244.737
9.274	244.841
9.279	245.764
9.284	248.748
9.289	247.140
9.294	244.229
9.299	246.669
9.304	246.931
9.309	246.318
9.314	243.288
9.319	241.074
9.324	238.335
9.329	236.601
9.334	233.808
9.339	232.985
9.344	233.600
9.349	235.744
9.354	233.532
9.359	234.600
9.364	232.171
9.369	229.561
9.374	230.257
9.379	229.821
9.384	232.153
9.389	231.784
9.394	232.130
9.399	229.656
9.404	230.652
9.409	230.036
9.414	232.573
9.419	232.695
9.424	232.345
9.429	233.863
9.434	232.482
9.439	233.124
9.444	234.474
9.449	236.808
9.454	234.140
9.459	235.384
9.464	234.178
9.469	232.850
9.474	234.897
9.479	234.210
9.484	232.428
9.489	235.009
9.494	235.550
9.499	235.883
9.504	238.177
9.509	240.624
9.514	238.186
9.519	240.839
9.524	239.235
9.529	239.869
9.534	237.469
9.539	234.585
9.544	237.237
9.549	239.192
9.554	237.655
9.559	239.280
9.564	238.340
9.569	239.143
9.574	237.790
9.579	235.742
9.584	238.423
9.589	236.450
9.594	235.798
9.599	238.198
9.604	241.061
9.609	241.213
9.614	238.713
9.619	237.634
9.624	240.747
9.629	240.669
9.634	239.977
9.639	236.842
9.644	237.540
9.649	239.038
9.654	241.422
9.659	242.287
9.664	242.556
9.669	242.415
9.674	245.463
9.679	242.730
9.684	241.777
9.689	242.851
9.694	243.223
9.699	245.036
9.704	246.586
9.709	243.525
9.714	246.289
9.719	248.289
9.724	246.520
9.729	247.788
9.734	246.365
9.739	248.496
9.744	248.592
9.749	248.918
9.754	251.880
9.759	250.665
9.764	248.462
9.769	250.416
9.774	249.281
9.779	248.748
9.784	248.342
9.789	248.348
9.794	247.577
9.799	244.679
9.804	243.069
9.809	240.846
9.814	239.452
9.819	236.812
9.824	234.063
9.829	236.590
9.834	233.542
9.839	230.535
9.844	231.924
9.849	230.735
9.854	232.837
9.859	231.134
9.864	229.043
9.869	226.963
9.874	225.693
9.879	225.774
9.884	228.567
9.889	226.142
9.894	225.811
9.899	226.950
9.904	226.366
9.909	225.928
9.914	226.925
9.919	224.130
9.924	222.457
9.929	222.925
9.934	225.400
9.939	226.811
9.944	229.046
9.949	227.423
9.954	227.089
9.959	229.408
9.964	232.104
9.969	232.360
9.974	233.987
9.979	236.518
9.984	235.456
9.989	232.502
9.994	234.768
[truncated: 1 more rows]
