# Supplementary material for: Chemometric Analysis of a Ternary Mixture of Caffeine, Quinic Acid, and Nicotinic Acid by Terahertz Spectroscopy
Source: ACS Omega. 2022 Sep 27;7(40):35783–91. doi: 10.1021/acsomega.2c03808 (PMC9558605; doi:10.1021/acsomega.2c03808)
Supplement: Supplementary file 2 — ao2c03808_si_002.zip [file ao2c03808_si_002.zip › data_and_codes/extended_data/id0-48_run001/fdp-7-5.csv]

0.000	-0.000
0.005	0.376
0.010	0.226
0.015	-0.630
0.020	-0.110
0.025	0.732
0.030	0.416
0.035	-0.433
0.040	0.028
0.045	0.998
0.050	3.376
0.055	1.543
0.060	0.970
0.065	3.729
0.070	3.674
0.075	5.157
0.080	5.072
0.085	7.757
0.090	8.183
0.095	9.272
0.100	10.319
0.105	11.299
0.110	10.607
0.115	10.767
0.120	11.393
0.125	12.148
0.130	13.382
0.135	13.688
0.140	13.204
0.145	13.178
0.150	13.148
0.155	13.190
0.160	13.178
0.165	13.461
0.170	13.825
0.175	14.125
0.180	14.211
0.185	14.484
0.190	14.812
0.195	14.868
0.200	15.061
0.205	15.311
0.210	15.414
0.215	15.603
0.220	15.814
0.225	16.234
0.230	16.326
0.235	16.271
0.240	16.430
0.245	16.772
0.250	16.825
0.255	17.091
0.260	17.319
0.265	17.551
0.270	17.810
0.275	17.751
0.280	17.945
0.285	18.182
0.290	18.344
0.295	18.479
0.300	18.859
0.305	18.906
0.310	18.972
0.315	19.145
0.320	19.378
0.325	19.625
0.330	19.737
0.335	19.873
0.340	20.056
0.345	20.300
0.350	20.368
0.355	20.598
0.360	20.777
0.365	20.940
0.370	21.047
0.375	21.217
0.380	21.363
0.385	21.569
0.390	21.765
0.395	21.946
0.400	22.146
0.405	22.262
0.410	22.396
0.415	22.561
0.420	22.795
0.425	22.921
0.430	23.102
0.435	23.329
0.440	23.469
0.445	23.517
0.450	23.710
0.455	23.930
0.460	24.066
0.465	24.233
0.470	24.349
0.475	24.557
0.480	24.747
0.485	24.882
0.490	25.030
0.495	25.256
0.500	25.420
0.505	25.544
0.510	25.729
0.515	25.969
0.520	26.168
0.525	26.287
0.530	26.484
0.535	26.695
0.540	26.941
0.545	27.176
0.550	27.544
0.555	26.818
0.560	26.934
0.565	27.210
0.570	27.481
0.575	27.695
0.580	27.866
0.585	28.023
0.590	28.241
0.595	28.438
0.600	28.616
0.605	28.789
0.610	28.956
0.615	29.154
0.620	29.279
0.625	29.443
0.630	29.647
0.635	29.853
0.640	29.976
0.645	30.156
0.650	30.360
0.655	30.500
0.660	30.676
0.665	30.838
0.670	31.003
0.675	31.162
0.680	31.317
0.685	31.465
0.690	31.662
0.695	31.792
0.700	31.955
0.705	32.161
0.710	32.311
0.715	32.473
0.720	32.667
0.725	32.848
0.730	33.036
0.735	33.222
0.740	33.449
0.745	33.790
0.750	33.379
0.755	33.439
0.760	33.736
0.765	33.941
0.770	34.115
0.775	34.310
0.780	34.498
0.785	34.671
0.790	34.812
0.795	34.968
0.800	35.177
0.805	35.311
0.810	35.449
0.815	35.634
0.820	35.799
0.825	35.940
0.830	36.101
0.835	36.255
0.840	36.441
0.845	36.613
0.850	36.731
0.855	36.914
0.860	37.115
0.865	37.250
0.870	37.424
0.875	37.605
0.880	37.776
0.885	37.931
0.890	38.096
0.895	38.276
0.900	38.455
0.905	38.578
0.910	38.765
0.915	38.932
0.920	39.067
0.925	39.215
0.930	39.407
0.935	39.583
0.940	39.722
0.945	39.878
0.950	40.054
0.955	40.257
0.960	40.402
0.965	40.607
0.970	40.799
0.975	40.994
0.980	41.247
0.985	41.217
0.990	41.166
0.995	41.404
1.000	41.595
1.005	41.802
1.010	42.035
1.015	42.170
1.020	42.343
1.025	42.571
1.030	42.731
1.035	42.878
1.040	43.077
1.045	43.262
1.050	43.443
1.055	43.643
1.060	43.847
1.065	44.092
1.070	44.323
1.075	44.587
1.080	44.950
1.085	45.427
1.090	46.195
1.095	46.319
1.100	43.599
1.105	44.497
1.110	44.876
1.115	44.474
1.120	44.916
1.125	45.307
1.130	45.642
1.135	45.979
1.140	46.326
1.145	46.773
1.150	47.126
1.155	47.642
1.160	47.443
1.165	44.663
1.170	45.549
1.175	46.116
1.180	46.537
1.185	46.849
1.190	47.178
1.195	47.534
1.200	47.931
1.205	48.027
1.210	47.389
1.215	47.807
1.220	48.243
1.225	48.595
1.230	47.905
1.235	48.259
1.240	48.529
1.245	48.773
1.250	49.069
1.255	49.209
1.260	49.409
1.265	49.651
1.270	49.818
1.275	49.961
1.280	50.154
1.285	50.327
1.290	50.524
1.295	50.679
1.300	50.822
1.305	51.070
1.310	51.253
1.315	51.436
1.320	51.564
1.325	51.728
1.330	51.891
1.335	52.075
1.340	52.287
1.345	52.492
1.350	52.656
1.355	52.806
1.360	53.060
1.365	53.234
1.370	53.397
1.375	53.619
1.380	53.855
1.385	54.032
1.390	54.299
1.395	54.610
1.400	55.044
1.405	55.723
1.410	57.065
1.415	59.718
1.420	60.313
1.425	60.710
1.430	61.038
1.435	61.318
1.440	61.508
1.445	61.726
1.450	61.943
1.455	62.153
1.460	62.354
1.465	62.527
1.470	62.742
1.475	62.934
1.480	63.086
1.485	63.279
1.490	63.481
1.495	63.639
1.500	63.802
1.505	64.003
1.510	64.172
1.515	64.349
1.520	64.525
1.525	64.709
1.530	64.928
1.535	65.094
1.540	65.274
1.545	65.482
1.550	65.662
1.555	65.845
1.560	66.076
1.565	66.293
1.570	66.489
1.575	66.716
1.580	66.958
1.585	67.227
1.590	67.519
1.595	67.969
1.600	68.257
1.605	67.120
1.610	67.550
1.615	67.963
1.620	68.339
1.625	68.649
1.630	69.002
1.635	69.387
1.640	69.846
1.645	70.391
1.650	71.216
1.655	72.356
1.660	72.955
1.665	73.278
1.670	74.024
1.675	71.966
1.680	73.484
1.685	74.478
1.690	75.269
1.695	75.956
1.700	76.691
1.705	77.728
1.710	79.070
1.715	80.791
1.720	78.033
1.725	80.375
1.730	81.353
1.735	81.984
1.740	82.492
1.745	82.912
1.750	83.290
1.755	83.698
1.760	83.992
1.765	83.708
1.770	84.042
1.775	84.376
1.780	84.705
1.785	85.077
1.790	85.628
1.795	85.619
1.800	84.458
1.805	84.931
1.810	85.326
1.815	85.625
1.820	85.889
1.825	86.152
1.830	86.385
1.835	86.617
1.840	86.879
1.845	87.149
1.850	87.447
1.855	87.823
1.860	88.498
1.865	88.733
1.870	85.772
1.875	86.712
1.880	87.307
1.885	87.698
1.890	88.045
1.895	88.358
1.900	88.670
1.905	89.011
1.910	89.457
1.915	90.009
1.920	88.275
1.925	88.319
1.930	88.838
1.935	89.237
1.940	89.537
1.945	89.787
1.950	90.026
1.955	90.244
1.960	90.445
1.965	90.645
1.970	90.841
1.975	91.046
1.980	91.243
1.985	91.434
1.990	91.641
1.995	91.836
2.000	92.032
2.005	92.251
2.010	92.505
2.015	92.672
2.020	92.794
2.025	93.064
2.030	93.375
2.035	93.890
2.040	93.876
2.045	92.887
2.050	93.326
2.055	93.696
2.060	94.008
2.065	94.327
2.070	94.820
2.075	94.331
2.080	94.261
2.085	94.604
2.090	94.901
2.095	95.160
2.100	95.407
2.105	95.647
2.110	95.879
2.115	96.137
2.120	96.388
2.125	96.634
2.130	96.909
2.135	97.207
2.140	97.532
2.145	97.902
2.150	98.372
2.155	99.174
2.160	100.093
2.165	99.288
2.170	102.199
2.175	103.330
2.180	104.147
2.185	104.929
2.190	106.035
2.195	106.093
2.200	108.851
2.205	110.261
2.210	111.269
2.215	112.433
2.220	112.390
2.225	115.207
2.230	116.699
2.235	117.520
2.240	118.183
2.245	118.682
2.250	119.274
2.255	120.200
2.260	121.120
2.265	119.156
2.270	116.464
2.275	117.708
2.280	118.439
2.285	118.969
2.290	119.392
2.295	119.748
2.300	120.073
2.305	120.386
2.310	120.680
2.315	121.052
2.320	121.149
2.325	121.409
2.330	121.741
2.335	122.114
2.340	122.758
2.345	122.555
2.350	121.747
2.355	122.361
2.360	123.077
2.365	123.661
2.370	122.413
2.375	123.069
2.380	123.858
2.385	124.986
2.390	126.465
2.395	125.541
2.400	127.691
2.405	128.588
2.410	129.211
2.415	129.688
2.420	130.075
2.425	130.567
2.430	130.665
2.435	130.959
2.440	131.365
2.445	131.845
2.450	132.199
2.455	133.128
2.460	133.995
2.465	132.460
2.470	129.465
2.475	130.581
2.480	131.248
2.485	131.740
2.490	132.119
2.495	132.457
2.500	132.752
2.505	133.015
2.510	133.276
2.515	133.516
2.520	133.747
2.525	133.996
2.530	134.240
2.535	134.462
2.540	134.711
2.545	134.975
2.550	135.205
2.555	135.456
2.560	135.717
2.565	136.096
2.570	136.164
2.575	136.391
2.580	136.729
2.585	137.050
2.590	137.397
2.595	137.773
2.600	138.159
2.605	138.623
2.610	139.168
2.615	139.855
2.620	140.751
2.625	142.083
2.630	143.022
2.635	142.946
2.640	143.021
2.645	144.556
2.650	143.222
2.655	145.470
2.660	147.613
2.665	148.256
2.670	148.347
2.675	149.270
2.680	150.224
2.685	151.060
2.690	149.621
2.695	150.195
2.700	150.770
2.705	151.260
2.710	151.714
2.715	152.089
2.720	152.465
2.725	152.876
2.730	153.252
2.735	153.651
2.740	154.126
2.745	154.579
2.750	155.180
2.755	155.915
2.760	157.121
2.765	158.736
2.770	159.934
2.775	160.112
2.780	157.550
2.785	154.499
2.790	156.350
2.795	157.713
2.800	158.594
2.805	159.306
2.810	159.881
2.815	160.353
2.820	160.793
2.825	161.204
2.830	161.543
2.835	161.908
2.840	162.228
2.845	162.575
2.850	162.886
2.855	163.253
2.860	163.622
2.865	164.028
2.870	164.547
2.875	165.547
2.880	166.216
2.885	164.964
2.890	161.908
2.895	163.139
2.900	163.887
2.905	164.440
2.910	164.879
2.915	165.287
2.920	165.700
2.925	166.130
2.930	166.542
2.935	166.979
2.940	167.414
2.945	167.956
2.950	168.596
2.955	169.562
2.960	170.981
2.965	172.266
2.970	172.256
2.975	173.500
2.980	170.573
2.985	172.538
2.990	174.019
2.995	175.581
3.000	177.270
3.005	178.953
3.010	179.490
3.015	180.683
3.020	182.006
3.025	179.600
3.030	181.800
3.035	183.602
3.040	185.160
3.045	186.240
3.050	183.140
3.055	184.600
3.060	185.476
3.065	186.099
3.070	186.660
3.075	187.169
3.080	187.639
3.085	188.015
3.090	188.405
3.095	188.719
3.100	189.102
3.105	189.556
3.110	190.058
3.115	190.663
3.120	191.431
3.125	192.277
3.130	193.164
3.135	193.136
3.140	191.270
3.145	193.630
3.150	195.273
3.155	196.740
3.160	198.134
3.165	199.139
3.170	196.801
3.175	193.849
3.180	195.733
3.185	195.242
3.190	195.873
3.195	196.651
3.200	197.255
3.205	197.772
3.210	198.611
3.215	198.182
3.220	198.537
3.225	199.376
3.230	199.882
3.235	202.143
3.240	204.352
3.245	205.005
3.250	205.500
3.255	205.927
3.260	206.268
3.265	206.602
3.270	206.915
3.275	207.141
3.280	207.411
3.285	207.631
3.290	207.859
3.295	208.140
3.300	208.423
3.305	208.771
3.310	209.122
3.315	209.625
3.320	210.031
3.325	211.118
3.330	211.057
3.335	208.170
3.340	205.322
3.345	206.942
3.350	208.015
3.355	208.589
3.360	209.048
3.365	209.373
3.370	209.788
3.375	210.072
3.380	210.351
3.385	210.628
3.390	210.826
3.395	211.091
3.400	211.287
3.405	211.496
3.410	211.781
3.415	211.973
3.420	212.228
3.425	212.408
3.430	212.621
3.435	212.917
3.440	212.971
3.445	213.264
3.450	213.469
3.455	213.691
3.460	213.927
3.465	214.260
3.470	214.475
3.475	214.648
3.480	214.913
3.485	215.199
3.490	215.500
3.495	216.134
3.500	215.750
3.505	215.721
3.510	216.156
3.515	216.227
3.520	216.513
3.525	216.906
3.530	217.382
3.535	218.101
3.540	219.202
3.545	216.183
3.550	216.842
3.555	217.420
3.560	217.889
3.565	218.397
3.570	218.817
3.575	219.247
3.580	219.766
3.585	220.217
3.590	221.156
3.595	222.365
3.600	222.261
3.605	220.551
3.610	218.741
3.615	220.626
3.620	218.742
3.625	219.706
3.630	220.926
3.635	221.763
3.640	223.334
3.645	225.306
3.650	228.121
3.655	226.706
3.660	226.420
3.665	229.144
3.670	226.179
3.675	228.064
3.680	230.013
3.685	230.484
3.690	231.751
3.695	231.512
3.700	231.631
3.705	232.210
3.710	232.942
3.715	233.296
3.720	233.801
3.725	234.283
3.730	234.635
3.735	234.729
3.740	235.012
3.745	235.437
3.750	235.843
3.755	236.371
3.760	236.727
3.765	237.243
3.770	237.807
3.775	238.142
3.780	238.841
3.785	239.489
3.790	240.678
3.795	242.565
3.800	242.564
3.805	243.742
3.810	246.226
3.815	248.089
3.820	248.933
3.825	250.207
3.830	252.303
3.835	253.540
3.840	254.612
3.845	255.198
3.850	255.851
3.855	256.558
3.860	255.955
3.865	256.423
3.870	257.244
3.875	257.225
3.880	258.083
3.885	258.378
3.890	258.682
3.895	259.258
3.900	259.420
3.905	259.845
3.910	260.481
3.915	260.385
3.920	261.013
3.925	261.513
3.930	261.596
3.935	261.944
3.940	262.151
3.945	263.272
3.950	264.107
3.955	264.154
3.960	261.798
3.965	263.456
3.970	264.109
3.975	264.406
3.980	264.239
3.985	264.950
3.990	261.892
3.995	258.878
4.000	260.518
4.005	259.580
4.010	260.558
4.015	260.961
4.020	261.412
4.025	262.237
4.030	262.549
4.035	262.782
4.040	263.064
4.045	263.630
4.050	263.975
4.055	264.082
4.060	264.205
4.065	264.421
4.070	264.923
4.075	265.311
4.080	265.287
4.085	265.638
4.090	265.849
4.095	266.474
4.100	266.732
4.105	267.101
4.110	267.291
4.115	267.693
4.120	268.501
4.125	268.560
4.130	268.824
4.135	269.743
4.140	270.040
4.145	270.356
4.150	271.428
4.155	272.843
4.160	270.578
4.165	273.102
4.170	272.698
4.175	272.635
4.180	270.825
4.185	273.685
4.190	271.008
4.195	272.991
4.200	270.388
4.205	272.313
4.210	273.730
4.215	275.967
4.220	278.697
4.225	280.668
4.230	279.737
4.235	280.436
4.240	281.127
4.245	279.734
4.250	280.465
4.255	281.596
4.260	282.610
4.265	282.826
4.270	283.296
4.275	283.407
4.280	283.979
4.285	284.079
4.290	284.601
4.295	284.797
4.300	285.303
4.305	285.266
4.310	285.902
4.315	286.157
4.320	286.005
4.325	286.140
4.330	286.457
4.335	286.953
4.340	287.077
4.345	287.527
4.350	286.798
4.355	287.927
4.360	288.580
4.365	288.630
4.370	288.910
4.375	289.163
4.380	289.676
4.385	289.559
4.390	290.001
4.395	290.009
4.400	290.476
4.405	290.766
4.410	291.335
4.415	291.534
4.420	292.051
4.425	292.797
4.430	292.939
4.435	293.303
4.440	293.692
4.445	293.765
4.450	295.142
4.455	295.681
4.460	297.374
4.465	297.213
4.470	294.755
4.475	294.078
4.480	291.329
4.485	293.505
4.490	295.520
4.495	297.691
4.500	299.282
4.505	297.469
4.510	296.973
4.515	299.001
4.520	300.513
4.525	303.199
4.530	304.194
4.535	303.450
4.540	300.317
4.545	303.145
4.550	300.407
4.555	301.111
4.560	302.011
4.565	304.081
4.570	305.189
4.575	305.007
4.580	305.741
4.585	306.889
4.590	309.295
4.595	311.507
4.600	313.559
4.605	314.824
4.610	312.624
4.615	315.256
4.620	315.673
4.625	318.560
4.630	317.590
4.635	318.554
4.640	319.626
4.645	320.101
4.650	320.396
4.655	320.774
4.660	321.760
4.665	324.787
4.670	322.005
4.675	323.364
4.680	323.679
4.685	324.040
4.690	325.836
4.695	325.459
4.700	324.010
4.705	324.608
4.710	325.916
4.715	327.088
4.720	329.046
4.725	328.396
4.730	329.099
4.735	326.883
4.740	326.658
4.745	328.464
4.750	331.344
4.755	333.983
4.760	335.390
4.765	335.384
4.770	338.143
4.775	336.159
4.780	337.439
4.785	338.017
4.790	337.901
4.795	340.053
4.800	339.877
4.805	340.021
4.810	339.852
4.815	340.086
4.820	340.197
4.825	340.938
4.830	340.588
4.835	340.320
4.840	341.068
4.845	341.895
4.850	343.294
4.855	341.911
4.860	342.344
4.865	342.269
4.870	342.821
4.875	342.709
4.880	341.925
4.885	343.498
4.890	344.127
4.895	342.340
4.900	343.476
4.905	344.774
4.910	345.816
4.915	345.158
4.920	345.029
4.925	344.468
4.930	345.685
4.935	346.278
4.940	345.886
4.945	345.061
4.950	345.923
4.955	347.313
4.960	345.902
4.965	348.161
4.970	347.260
4.975	347.922
4.980	348.727
4.985	350.067
4.990	348.934
4.995	349.293
5.000	349.688
5.005	350.170
5.010	352.113
5.015	353.326
5.020	354.256
5.025	355.357
5.030	357.114
5.035	357.061
5.040	356.777
5.045	358.644
5.050	359.061
5.055	359.037
5.060	358.475
5.065	359.594
5.070	359.367
5.075	359.885
5.080	357.771
5.085	355.370
5.090	356.393
5.095	357.126
5.100	355.969
5.105	354.662
5.110	354.656
5.115	352.959
5.120	349.911
5.125	349.464
5.130	351.077
5.135	353.135
5.140	355.766
5.145	355.395
5.150	356.671
5.155	357.789
5.160	359.236
5.165	359.272
5.170	359.620
5.175	360.271
5.180	362.100
5.185	360.855
5.190	362.468
5.195	362.882
5.200	360.218
5.205	358.088
5.210	357.869
5.215	359.266
5.220	362.377
5.225	361.405
5.230	362.431
5.235	362.994
5.240	362.985
5.245	364.102
5.250	364.823
5.255	365.432
5.260	365.888
5.265	366.079
5.270	368.572
5.275	368.433
5.280	367.801
5.285	366.367
5.290	366.583
5.295	365.504
5.300	363.420
5.305	365.344
5.310	366.581
5.315	368.581
5.320	371.527
5.325	369.973
5.330	368.798
5.335	367.444
5.340	366.258
5.345	364.099
5.350	366.257
5.355	365.093
5.360	368.214
5.365	367.593
5.370	368.749
5.375	368.680
5.380	369.359
5.385	369.104
5.390	369.174
5.395	369.523
5.400	370.099
5.405	369.866
5.410	371.397
5.415	370.432
5.420	371.521
5.425	372.543
5.430	372.558
5.435	373.963
5.440	375.210
5.445	377.439
5.450	374.603
5.455	377.021
5.460	374.756
5.465	377.346
5.470	378.648
5.475	379.173
5.480	379.192
5.485	379.481
5.490	379.763
5.495	380.328
5.500	380.919
5.505	382.057
5.510	381.914
5.515	382.253
5.520	382.176
5.525	382.421
5.530	383.162
5.535	383.518
5.540	382.471
5.545	384.075
5.550	383.514
5.555	383.435
5.560	384.565
5.565	384.649
5.570	384.283
5.575	385.026
5.580	385.417
5.585	385.343
5.590	386.102
5.595	387.067
5.600	386.222
5.605	386.930
5.610	387.883
5.615	388.309
5.620	389.061
5.625	390.692
5.630	389.016
5.635	389.420
5.640	392.344
5.645	391.433
5.650	392.784
5.655	393.354
5.660	391.473
5.665	393.789
5.670	395.066
5.675	394.057
5.680	393.450
5.685	391.671
5.690	390.488
5.695	390.499
5.700	392.173
5.705	393.070
5.710	391.330
5.715	394.313
5.720	391.873
5.725	392.484
5.730	391.261
5.735	390.705
5.740	393.195
5.745	394.079
5.750	393.852
5.755	394.102
5.760	394.011
5.765	394.714
5.770	395.742
5.775	397.324
5.780	396.728
5.785	395.777
5.790	398.122
5.795	395.926
5.800	397.035
5.805	395.493
5.810	393.531
5.815	392.976
5.820	393.161
5.825	391.483
5.830	391.842
5.835	389.675
5.840	386.972
5.845	388.160
5.850	390.933
5.855	391.937
5.860	390.763
5.865	390.718
5.870	392.207
5.875	393.308
5.880	394.240
5.885	394.448
5.890	393.551
5.895	390.448
5.900	388.336
5.905	388.373
5.910	389.749
5.915	389.622
5.920	390.512
5.925	390.139
5.930	388.173
5.935	390.163
5.940	388.003
5.945	386.395
5.950	384.908
5.955	385.000
5.960	384.827
5.965	385.439
5.970	386.989
5.975	387.007
5.980	386.226
5.985	387.851
5.990	389.158
5.995	387.928
6.000	389.602
6.005	389.682
6.010	390.434
6.015	391.579
6.020	392.276
6.025	395.121
6.030	394.973
6.035	395.804
6.040	394.835
6.045	393.707
6.050	396.324
6.055	398.011
6.060	400.116
6.065	397.166
6.070	397.180
6.075	395.573
6.080	398.635
6.085	399.543
6.090	398.134
6.095	399.842
6.100	398.917
6.105	400.443
6.110	400.459
6.115	401.550
6.120	398.645
6.125	399.029
6.130	401.496
6.135	400.817
6.140	398.405
6.145	399.729
6.150	401.900
6.155	399.121
6.160	396.751
6.165	395.805
6.170	398.835
6.175	397.008
6.180	396.467
6.185	393.457
6.190	390.347
6.195	388.862
6.200	385.976
6.205	385.780
6.210	386.384
6.215	384.899
6.220	382.301
6.225	380.897
6.230	380.032
6.235	377.941
6.240	379.781
6.245	378.571
6.250	377.764
6.255	379.301
6.260	379.670
6.265	381.339
6.270	380.270
6.275	381.845
6.280	379.796
6.285	379.099
6.290	381.660
6.295	378.857
6.300	380.469
6.305	382.107
6.310	382.770
6.315	383.639
6.320	383.637
6.325	384.222
6.330	386.367
6.335	385.578
6.340	386.918
6.345	386.397
6.350	388.158
6.355	387.677
6.360	388.169
6.365	387.191
6.370	388.074
6.375	390.503
6.380	387.478
6.385	388.689
6.390	388.137
6.395	390.409
6.400	391.497
6.405	388.683
6.410	388.169
6.415	386.984
6.420	386.877
6.425	389.360
6.430	387.394
6.435	388.594
6.440	387.144
6.445	384.599
6.450	382.522
6.455	380.221
6.460	378.091
6.465	376.727
6.470	376.756
6.475	376.798
6.480	376.986
6.485	376.005
6.490	373.674
6.495	376.217
6.500	377.191
6.505	377.948
6.510	378.045
6.515	376.310
6.520	375.352
6.525	376.066
6.530	373.527
6.535	370.763
6.540	372.112
6.545	370.842
6.550	368.449
6.555	365.380
6.560	365.254
6.565	365.619
6.570	365.453
6.575	366.742
6.580	364.728
6.585	365.266
6.590	363.180
6.595	363.688
6.600	361.869
6.605	362.872
6.610	365.697
6.615	368.122
6.620	366.988
6.625	365.417
6.630	366.047
6.635	369.037
6.640	371.824
6.645	371.330
6.650	370.541
6.655	371.079
6.660	368.864
6.665	368.322
6.670	371.007
6.675	371.712
6.680	369.698
6.685	370.252
6.690	371.181
6.695	372.427
6.700	374.021
6.705	373.237
6.710	375.287
6.715	374.940
6.720	373.156
6.725	375.799
6.730	374.093
6.735	371.333
6.740	368.996
6.745	368.084
6.750	368.317
6.755	367.522
6.760	367.931
6.765	365.644
6.770	367.842
6.775	370.093
6.780	370.531
6.785	371.524
6.790	371.970
6.795	372.103
6.800	374.774
6.805	371.684
6.810	370.095
6.815	370.493
6.820	369.889
6.825	369.017
6.830	369.399
6.835	366.616
6.840	365.899
6.845	365.349
6.850	366.747
6.855	365.960
6.860	367.647
6.865	369.834
6.870	368.614
6.875	369.252
6.880	369.138
6.885	370.406
6.890	368.425
6.895	368.695
6.900	369.394
6.905	370.043
6.910	370.836
6.915	367.900
6.920	366.119
6.925	365.748
6.930	362.840
6.935	361.597
6.940	361.348
6.945	361.576
6.950	359.298
6.955	362.304
6.960	359.894
6.965	357.656
6.970	355.341
6.975	353.135
6.980	353.766
6.985	353.083
6.990	354.913
6.995	353.734
7.000	352.536
7.005	355.016
7.010	352.438
7.015	354.997
7.020	355.496
7.025	358.151
7.030	358.629
7.035	361.486
7.040	360.684
7.045	361.390
7.050	360.941
7.055	359.309
7.060	358.680
7.065	358.236
7.070	361.185
7.075	359.904
7.080	362.380
7.085	363.446
7.090	361.372
7.095	359.298
7.100	359.119
7.105	359.633
7.110	361.731
7.115	359.564
7.120	359.981
7.125	362.589
7.130	364.854
7.135	364.785
7.140	367.498
7.145	365.833
7.150	368.296
7.155	369.204
7.160	366.890
7.165	368.104
7.170	365.603
7.175	364.673
7.180	366.265
7.185	363.977
7.190	361.905
7.195	364.880
7.200	362.899
7.205	360.691
7.210	363.364
7.215	360.640
7.220	358.958
7.225	360.591
7.230	362.831
7.235	363.524
7.240	361.041
7.245	359.425
7.250	361.408
7.255	359.833
7.260	362.630
7.265	361.183
7.270	362.254
7.275	360.189
7.280	357.574
7.285	357.167
7.290	356.944
7.295	359.757
7.300	358.351
7.305	355.417
7.310	353.223
7.315	351.077
7.320	352.290
7.325	349.968
7.330	350.976
7.335	349.987
7.340	349.315
7.345	351.254
7.350	348.827
7.355	350.086
7.360	353.014
7.365	350.767
7.370	351.084
7.375	351.942
7.380	354.213
7.385	351.202
7.390	350.086
7.395	349.094
7.400	348.501
7.405	346.827
7.410	348.006
7.415	347.564
7.420	345.232
7.425	348.131
7.430	350.489
7.435	348.186
7.440	348.910
7.445	350.760
7.450	349.899
7.455	348.452
7.460	347.630
7.465	346.630
7.470	346.917
7.475	348.707
7.480	346.012
7.485	345.990
7.490	343.722
7.495	341.460
7.500	339.061
7.505	339.411
7.510	339.092
7.515	341.164
7.520	343.496
7.525	342.196
7.530	342.524
7.535	342.751
7.540	344.697
7.545	341.566
7.550	343.960
7.555	347.061
7.560	344.629
7.565	345.606
7.570	342.640
7.575	345.232
7.580	344.694
7.585	345.746
7.590	342.664
7.595	340.009
7.600	341.131
7.605	343.063
7.610	344.243
7.615	342.079
7.620	341.645
7.625	338.597
7.630	339.377
7.635	339.709
7.640	338.763
7.645	336.547
7.650	338.499
7.655	338.366
7.660	336.001
7.665	335.826
7.670	333.600
7.675	330.493
7.680	329.280
7.685	330.178
7.690	330.462
7.695	328.627
7.700	325.939
7.705	325.061
7.710	322.567
7.715	323.364
7.720	321.287
7.725	320.647
7.730	320.258
7.735	317.993
7.740	315.231
7.745	316.383
7.750	318.680
7.755	315.744
7.760	313.677
7.765	311.324
7.770	310.645
7.775	313.631
7.780	311.683
7.785	311.331
7.790	313.948
7.795	311.054
7.800	312.691
7.805	314.575
7.810	313.302
7.815	311.090
7.820	313.753
7.825	314.990
7.830	313.332
7.835	310.393
7.840	310.085
7.845	312.346
7.850	313.924
7.855	314.868
7.860	313.919
7.865	313.934
7.870	312.206
7.875	309.261
7.880	307.669
7.885	305.770
7.890	308.588
7.895	307.503
7.900	307.193
7.905	310.026
7.910	309.452
7.915	307.384
7.920	306.459
7.925	304.778
7.930	303.255
7.935	305.321
7.940	302.362
7.945	300.550
7.950	297.949
7.955	296.912
7.960	294.705
7.965	291.791
7.970	288.818
7.975	291.163
7.980	289.790
7.985	291.793
7.990	294.113
7.995	293.621
8.000	293.177
8.005	290.618
8.010	290.658
8.015	288.288
8.020	285.304
8.025	287.002
8.030	284.881
8.035	284.032
8.040	285.890
8.045	283.773
8.050	283.855
8.055	284.425
8.060	282.862
8.065	284.162
8.070	282.950
8.075	282.155
8.080	279.968
8.085	277.560
8.090	275.405
8.095	278.064
8.100	278.912
8.105	277.309
8.110	277.030
8.115	274.171
8.120	274.992
8.125	274.086
8.130	271.919
8.135	273.320
8.140	272.159
8.145	269.359
8.150	270.898
8.155	273.820
8.160	271.482
8.165	273.746
8.170	275.997
8.175	273.601
8.180	275.197
8.185	274.749
8.190	275.948
8.194	274.130
8.199	271.591
8.204	274.211
8.209	276.067
8.214	278.943
8.219	279.967
8.224	281.985
8.229	279.194
8.234	278.688
8.239	276.129
8.244	273.657
8.249	275.546
8.254	273.743
8.259	276.036
8.264	276.690
8.269	278.875
8.274	276.260
8.279	275.557
8.284	277.934
8.289	279.903
8.294	278.748
8.299	278.334
8.304	280.070
8.309	282.046
8.314	282.588
8.319	281.219
8.324	281.038
8.329	280.388
8.334	280.846
8.339	279.585
8.344	279.293
8.349	277.907
8.354	278.534
8.359	277.090
8.364	276.437
8.369	278.307
8.374	275.688
8.379	277.987
8.384	277.391
8.389	279.666
8.394	276.745
8.399	274.537
8.404	275.530
8.409	277.939
8.414	281.062
8.419	282.091
8.424	279.854
8.429	278.195
8.434	279.835
8.439	278.035
8.444	278.334
8.449	279.988
8.454	279.742
8.459	281.530
8.464	283.432
8.469	286.124
8.474	283.055
8.479	285.360
8.484	282.271
8.489	279.769
8.494	280.153
8.499	279.868
8.504	280.173
8.509	279.762
8.514	278.694
8.519	278.210
8.524	275.071
8.529	276.877
8.534	273.918
8.539	275.899
8.544	273.382
8.549	270.421
8.554	267.754
8.559	265.682
8.564	263.206
8.569	265.578
8.574	265.784
8.579	263.711
8.584	265.020
8.589	262.332
8.594	261.601
8.599	260.346
8.604	262.061
8.609	261.518
8.614	263.826
8.619	264.423
8.624	264.680
8.629	265.806
8.634	263.667
8.639	263.938
8.644	265.564
8.649	264.542
8.654	265.986
8.659	266.219
8.664	267.961
8.669	269.910
8.674	269.792
8.679	272.314
8.684	273.816
8.689	270.895
8.694	271.157
8.699	272.414
8.704	272.132
8.709	270.864
8.714	267.959
8.719	270.277
8.724	272.936
8.729	272.038
8.734	269.184
8.739	267.695
8.744	267.292
8.749	265.487
8.754	265.346
8.759	262.680
8.764	264.554
8.769	266.857
8.774	268.408
8.779	269.079
8.784	270.444
8.789	268.677
8.794	271.479
8.799	273.824
8.804	271.356
8.809	272.800
8.814	269.907
8.819	271.386
8.824	269.868
8.829	266.730
8.834	264.215
8.839	264.763
8.844	262.933
8.849	260.699
8.854	258.113
8.859	259.523
8.864	261.642
8.869	262.376
8.874	262.723
8.879	265.811
8.884	264.012
8.889	266.689
8.894	266.693
8.899	267.204
8.904	270.209
8.909	272.347
8.914	274.822
8.919	272.432
8.924	272.381
8.929	275.264
8.934	278.194
8.939	279.642
8.944	280.400
8.949	280.649
8.954	281.086
8.959	283.672
8.964	285.086
8.969	283.146
8.974	281.542
8.979	284.575
8.984	285.603
8.989	287.558
8.994	288.413
8.999	287.444
9.004	288.705
9.009	288.150
9.014	289.023
9.019	289.131
9.024	286.699
9.029	287.782
9.034	288.142
9.039	290.369
9.044	288.313
9.049	289.443
9.054	290.565
9.059	293.058
9.064	290.263
9.069	287.827
9.074	290.317
9.079	287.637
9.084	289.109
9.089	290.269
9.094	291.223
9.099	292.612
9.104	294.087
9.109	293.812
9.114	295.811
9.119	293.223
9.124	290.596
9.129	289.112
9.134	287.355
9.139	287.704
9.144	287.432
9.149	287.542
9.154	286.748
9.159	283.939
9.164	285.518
9.169	282.768
9.174	285.094
9.179	283.221
9.184	283.000
9.189	283.369
9.194	284.554
9.199	286.088
9.204	289.070
9.209	286.277
9.214	285.650
9.219	284.691
9.224	286.513
9.229	287.035
9.234	287.378
9.239	285.380
9.244	286.584
9.249	288.714
9.254	288.515
9.259	285.727
9.264	284.755
9.269	285.283
9.274	285.923
9.279	286.704
9.284	285.754
9.289	285.998
9.294	288.283
9.299	290.507
9.304	292.521
9.309	293.928
9.314	293.007
9.319	291.132
9.324	289.945
9.329	290.343
9.334	291.292
9.339	294.273
9.344	294.081
9.349	294.485
9.354	297.075
9.359	295.976
9.364	293.094
9.369	294.089
9.374	294.703
9.379	293.837
9.384	292.743
9.389	293.460
9.394	293.133
9.399	294.040
9.404	296.903
9.409	296.829
9.414	294.587
9.419	297.038
9.424	296.392
9.429	296.472
9.434	298.765
9.439	299.970
9.444	297.247
9.449	295.464
9.454	292.887
9.459	294.000
9.464	295.289
9.469	294.883
9.474	295.003
9.479	293.059
9.484	291.801
9.489	289.929
9.494	290.847
9.499	291.232
9.504	291.706
9.509	294.254
9.514	293.203
9.519	295.233
9.524	295.662
9.529	295.645
9.534	293.593
9.539	295.180
9.544	297.721
9.549	298.618
9.554	295.889
9.559	295.477
9.564	298.519
9.569	300.008
9.574	302.249
9.579	299.540
9.584	296.528
9.589	295.773
9.594	295.846
9.599	295.970
9.604	296.612
9.609	298.285
9.614	297.721
9.619	300.365
9.624	300.148
9.629	299.179
9.634	298.450
9.639	297.048
9.644	294.339
9.649	296.256
9.654	293.334
9.659	290.342
9.664	292.166
9.669	290.861
9.674	288.862
9.679	285.885
9.684	285.032
9.689	286.752
9.694	284.218
9.699	282.294
9.704	284.968
9.709	285.904
9.714	284.597
9.719	287.626
9.724	285.830
9.729	287.130
9.734	289.803
9.739	291.316
9.744	289.408
9.749	286.357
9.754	284.113
9.759	283.808
9.764	284.877
9.769	284.363
9.774	282.614
9.779	280.417
9.784	280.227
9.789	279.400
9.794	280.677
9.799	278.621
9.804	280.848
9.809	283.042
9.814	282.876
9.819	280.094
9.824	278.013
9.829	275.458
9.834	275.831
9.839	277.512
9.844	280.123
9.849	280.585
9.854	281.079
9.859	281.573
9.864	282.702
9.869	284.085
9.874	283.994
9.879	281.610
9.884	280.098
9.889	281.867
9.894	284.183
9.899	283.724
9.904	284.981
9.909	283.859
9.914	283.143
9.919	285.676
9.924	287.263
9.929	290.198
9.934	292.842
9.939	293.531
9.944	293.222
9.949	291.371
9.954	289.371
9.959	290.032
9.964	290.604
9.969	290.162
9.974	291.396
9.979	293.947
9.984	293.463
9.989	290.401
9.994	289.124
[truncated: 1 more rows]
