# Supplementary material for: Chemometric Analysis of a Ternary Mixture of Caffeine, Quinic Acid, and Nicotinic Acid by Terahertz Spectroscopy
Source: ACS Omega. 2022 Sep 27;7(40):35783–91. doi: 10.1021/acsomega.2c03808 (PMC9558605; doi:10.1021/acsomega.2c03808)
Supplement: Supplementary file 2 — ao2c03808_si_002.zip [file ao2c03808_si_002.zip › data_and_codes/extended_data/id0-48_run001/fdp-7-6.csv]

0.000	-0.000
0.005	0.493
0.010	0.301
0.015	-0.581
0.020	0.575
0.025	0.991
0.030	0.454
0.035	-0.495
0.040	0.012
0.045	0.990
0.050	3.303
0.055	2.083
0.060	1.257
0.065	4.053
0.070	4.164
0.075	5.115
0.080	5.199
0.085	4.082
0.090	2.137
0.095	2.318
0.100	3.712
0.105	5.543
0.110	4.803
0.115	5.016
0.120	5.882
0.125	6.714
0.130	7.806
0.135	8.261
0.140	7.888
0.145	8.178
0.150	8.368
0.155	8.567
0.160	8.574
0.165	8.794
0.170	9.101
0.175	9.442
0.180	9.463
0.185	9.625
0.190	10.020
0.195	10.134
0.200	10.394
0.205	10.662
0.210	10.868
0.215	11.169
0.220	11.440
0.225	11.932
0.230	12.091
0.235	12.107
0.240	12.257
0.245	12.630
0.250	12.709
0.255	12.972
0.260	13.219
0.265	13.503
0.270	13.834
0.275	13.828
0.280	14.061
0.285	14.363
0.290	14.587
0.295	14.774
0.300	15.186
0.305	15.261
0.310	15.346
0.315	15.551
0.320	15.823
0.325	16.097
0.330	16.230
0.335	16.399
0.340	16.639
0.345	16.951
0.350	17.073
0.355	17.354
0.360	17.594
0.365	17.821
0.370	17.983
0.375	18.195
0.380	18.387
0.385	18.641
0.390	18.880
0.395	19.102
0.400	19.339
0.405	19.486
0.410	19.648
0.415	19.843
0.420	20.116
0.425	20.273
0.430	20.484
0.435	20.748
0.440	20.933
0.445	21.024
0.450	21.259
0.455	21.525
0.460	21.712
0.465	21.935
0.470	22.102
0.475	22.362
0.480	22.603
0.485	22.792
0.490	22.986
0.495	23.259
0.500	23.468
0.505	23.633
0.510	23.859
0.515	24.140
0.520	24.374
0.525	24.527
0.530	24.761
0.535	25.010
0.540	25.295
0.545	25.573
0.550	25.986
0.555	25.227
0.560	25.383
0.565	25.709
0.570	26.028
0.575	26.296
0.580	26.515
0.585	26.721
0.590	26.994
0.595	27.243
0.600	27.470
0.605	27.692
0.610	27.910
0.615	28.151
0.620	28.318
0.625	28.520
0.630	28.762
0.635	29.005
0.640	29.162
0.645	29.373
0.650	29.611
0.655	29.782
0.660	29.990
0.665	30.188
0.670	30.388
0.675	30.587
0.680	30.780
0.685	30.971
0.690	31.214
0.695	31.389
0.700	31.597
0.705	31.854
0.710	32.054
0.715	32.265
0.720	32.510
0.725	32.740
0.730	32.977
0.735	33.210
0.740	33.483
0.745	33.872
0.750	33.456
0.755	33.540
0.760	33.875
0.765	34.119
0.770	34.327
0.775	34.555
0.780	34.777
0.785	34.985
0.790	35.162
0.795	35.353
0.800	35.601
0.805	35.778
0.810	35.958
0.815	36.189
0.820	36.403
0.825	36.593
0.830	36.805
0.835	37.008
0.840	37.242
0.845	37.465
0.850	37.630
0.855	37.854
0.860	38.100
0.865	38.274
0.870	38.487
0.875	38.703
0.880	38.907
0.885	39.097
0.890	39.297
0.895	39.507
0.900	39.723
0.905	39.884
0.910	40.107
0.915	40.312
0.920	40.489
0.925	40.682
0.930	40.922
0.935	41.148
0.940	41.339
0.945	41.548
0.950	41.776
0.955	42.033
0.960	42.229
0.965	42.485
0.970	42.725
0.975	42.968
0.980	43.274
0.985	43.265
0.990	43.232
0.995	43.512
1.000	43.745
1.005	43.990
1.010	44.260
1.015	44.434
1.020	44.648
1.025	44.916
1.030	45.120
1.035	45.310
1.040	45.556
1.045	45.792
1.050	46.021
1.055	46.279
1.060	46.540
1.065	46.842
1.070	47.133
1.075	47.460
1.080	47.889
1.085	48.447
1.090	49.293
1.095	49.441
1.100	46.560
1.105	47.565
1.110	47.993
1.115	47.571
1.120	48.076
1.125	48.525
1.130	48.911
1.135	49.300
1.140	49.703
1.145	50.215
1.150	50.614
1.155	51.208
1.160	50.973
1.165	48.030
1.170	49.036
1.175	49.682
1.180	50.180
1.185	50.557
1.190	50.946
1.195	51.371
1.200	51.843
1.205	51.977
1.210	51.323
1.215	51.807
1.220	52.307
1.225	52.705
1.230	51.983
1.235	52.384
1.240	52.705
1.245	52.991
1.250	53.328
1.255	53.509
1.260	53.747
1.265	54.034
1.270	54.247
1.275	54.436
1.280	54.675
1.285	54.898
1.290	55.144
1.295	55.347
1.300	55.538
1.305	55.833
1.310	56.067
1.315	56.297
1.320	56.468
1.325	56.674
1.330	56.882
1.335	57.108
1.340	57.357
1.345	57.594
1.350	57.791
1.355	57.970
1.360	58.251
1.365	58.459
1.370	58.656
1.375	58.915
1.380	59.190
1.385	59.411
1.390	59.728
1.395	60.096
1.400	60.602
1.405	61.352
1.410	62.499
1.415	65.233
1.420	65.908
1.425	66.374
1.430	66.764
1.435	67.102
1.440	67.341
1.445	67.611
1.450	67.878
1.455	68.130
1.460	68.375
1.465	68.592
1.470	68.845
1.475	69.078
1.480	69.265
1.485	69.495
1.490	69.732
1.495	69.926
1.500	70.131
1.505	70.373
1.510	70.583
1.515	70.805
1.520	71.029
1.525	71.264
1.530	71.534
1.535	71.754
1.540	71.977
1.545	72.237
1.550	72.465
1.555	72.699
1.560	72.982
1.565	73.243
1.570	73.483
1.575	73.759
1.580	74.051
1.585	74.367
1.590	74.714
1.595	75.224
1.600	75.566
1.605	74.349
1.610	74.844
1.615	75.315
1.620	75.744
1.625	76.109
1.630	76.522
1.635	76.970
1.640	77.495
1.645	78.131
1.650	79.065
1.655	80.249
1.660	80.791
1.665	81.122
1.670	81.622
1.675	79.490
1.680	81.205
1.685	82.308
1.690	83.194
1.695	83.969
1.700	84.800
1.705	85.967
1.710	87.396
1.715	88.919
1.720	85.796
1.725	88.384
1.730	89.477
1.735	90.187
1.740	90.760
1.745	91.253
1.750	91.696
1.755	92.173
1.760	92.516
1.765	92.264
1.770	92.663
1.775	93.068
1.780	93.463
1.785	93.903
1.790	94.540
1.795	94.612
1.800	93.332
1.805	93.877
1.810	94.333
1.815	94.686
1.820	95.007
1.825	95.326
1.830	95.611
1.835	95.894
1.840	96.205
1.845	96.537
1.850	96.891
1.855	97.343
1.860	98.111
1.865	98.375
1.870	101.417
1.875	102.545
1.880	103.236
1.885	103.692
1.890	104.108
1.895	104.488
1.900	104.867
1.905	105.276
1.910	105.815
1.915	106.425
1.920	104.339
1.925	104.675
1.930	105.268
1.935	105.734
1.940	106.090
1.945	106.394
1.950	106.683
1.955	106.950
1.960	107.201
1.965	107.454
1.970	107.702
1.975	107.956
1.980	108.215
1.985	108.456
1.990	108.721
1.995	108.981
2.000	109.229
2.005	109.505
2.010	109.824
2.015	110.031
2.020	110.210
2.025	110.535
2.030	110.925
2.035	111.516
2.040	111.584
2.045	110.472
2.050	111.001
2.055	111.435
2.060	111.800
2.065	112.192
2.070	112.755
2.075	112.217
2.080	112.195
2.085	112.599
2.090	112.939
2.095	113.244
2.100	113.520
2.105	113.773
2.110	114.037
2.115	114.315
2.120	114.589
2.125	114.874
2.130	115.188
2.135	115.532
2.140	115.914
2.145	116.363
2.150	116.904
2.155	117.840
2.160	118.887
2.165	118.417
2.170	120.690
2.175	121.870
2.180	122.786
2.185	123.698
2.190	124.903
2.195	124.942
2.200	127.641
2.205	129.056
2.210	130.171
2.215	131.412
2.220	131.010
2.225	127.951
2.230	129.314
2.235	130.169
2.240	130.867
2.245	131.399
2.250	132.025
2.255	133.023
2.260	134.289
2.265	131.324
2.270	129.090
2.275	130.369
2.280	131.136
2.285	131.685
2.290	132.132
2.295	132.497
2.300	132.869
2.305	133.211
2.310	133.537
2.315	133.967
2.320	134.083
2.325	134.415
2.330	134.795
2.335	135.201
2.340	135.898
2.345	135.605
2.350	134.919
2.355	135.586
2.360	136.371
2.365	136.968
2.370	135.735
2.375	136.468
2.380	137.312
2.385	138.449
2.390	135.384
2.395	137.777
2.400	134.940
2.405	135.913
2.410	136.540
2.415	137.080
2.420	137.503
2.425	138.014
2.430	138.179
2.435	138.498
2.440	138.918
2.445	139.445
2.450	139.873
2.455	140.830
2.460	141.448
2.465	140.064
2.470	136.940
2.475	138.237
2.480	138.990
2.485	139.538
2.490	139.961
2.495	140.336
2.500	140.662
2.505	140.972
2.510	141.277
2.515	141.579
2.520	141.842
2.525	142.165
2.530	142.426
2.535	142.723
2.540	143.043
2.545	143.338
2.550	143.582
2.555	143.920
2.560	144.215
2.565	144.640
2.570	144.784
2.575	145.046
2.580	145.415
2.585	145.822
2.590	146.236
2.595	146.657
2.600	147.149
2.605	147.641
2.610	148.325
2.615	149.154
2.620	150.245
2.625	151.679
2.630	152.839
2.635	153.146
2.640	152.690
2.645	153.884
2.650	152.271
2.655	154.523
2.660	156.899
2.665	157.112
2.670	157.719
2.675	158.748
2.680	159.866
2.685	160.857
2.690	159.170
2.695	159.979
2.700	160.620
2.705	161.176
2.710	161.689
2.715	162.142
2.720	162.576
2.725	163.020
2.730	163.487
2.735	163.981
2.740	164.472
2.745	165.034
2.750	165.624
2.755	166.502
2.760	167.881
2.765	169.313
2.770	170.278
2.775	171.118
2.780	170.199
2.785	171.106
2.790	172.897
2.795	174.294
2.800	175.284
2.805	176.097
2.810	176.809
2.815	177.379
2.820	177.877
2.825	178.335
2.830	178.770
2.835	179.144
2.840	179.582
2.845	179.972
2.850	180.358
2.855	180.773
2.860	181.176
2.865	181.627
2.870	182.211
2.875	183.266
2.880	184.071
2.885	182.365
2.890	179.673
2.895	181.058
2.900	181.814
2.905	182.410
2.910	182.954
2.915	183.384
2.920	183.861
2.925	184.386
2.930	184.830
2.935	185.384
2.940	185.790
2.945	186.440
2.950	187.194
2.955	188.344
2.960	189.893
2.965	190.492
2.970	191.821
2.975	191.583
2.980	190.384
2.985	191.073
2.990	192.971
2.995	194.331
3.000	196.878
3.005	193.837
3.010	195.638
3.015	193.484
3.020	194.354
3.025	192.557
3.030	194.231
3.035	195.919
3.040	196.831
3.045	199.754
3.050	201.166
3.055	203.258
3.060	204.257
3.065	205.067
3.070	205.604
3.075	206.106
3.080	206.574
3.085	206.998
3.090	207.483
3.095	207.956
3.100	208.517
3.105	209.003
3.110	209.509
3.115	210.058
3.120	211.082
3.125	211.495
3.130	212.839
3.135	210.427
3.140	211.153
3.145	213.431
3.150	215.073
3.155	216.805
3.160	218.282
3.165	217.795
3.170	219.914
3.175	219.205
3.180	221.739
3.185	222.104
3.190	222.157
3.195	222.975
3.200	223.047
3.205	223.784
3.210	225.348
3.215	224.416
3.220	224.912
3.225	225.955
3.230	227.012
3.235	227.203
3.240	224.638
3.245	225.097
3.250	225.684
3.255	226.411
3.260	226.773
3.265	227.145
3.270	227.275
3.275	228.234
3.280	227.879
3.285	227.953
3.290	228.863
3.295	229.021
3.300	229.503
3.305	229.579
3.310	230.131
3.315	230.537
3.320	230.730
3.325	231.252
3.330	233.227
3.335	235.883
3.340	236.334
3.345	238.954
3.350	241.239
3.355	242.235
3.360	242.603
3.365	242.454
3.370	243.552
3.375	243.327
3.380	243.918
3.385	245.337
3.390	245.138
3.395	244.985
3.400	245.477
3.405	245.606
3.410	246.052
3.415	246.119
3.420	245.493
3.425	247.771
3.430	246.473
3.435	247.024
3.440	247.462
3.445	247.302
3.450	246.692
3.455	248.021
3.460	248.456
3.465	249.204
3.470	249.134
3.475	249.575
3.480	249.797
3.485	249.837
3.490	249.960
3.495	250.756
3.500	249.794
3.505	250.341
3.510	253.009
3.515	251.408
3.520	251.122
3.525	252.181
3.530	252.622
3.535	253.753
3.540	252.584
3.545	253.008
3.550	253.394
3.555	251.566
3.560	253.569
3.565	252.940
3.570	254.039
3.575	254.485
3.580	255.363
3.585	255.272
3.590	256.670
3.595	255.987
3.600	258.440
3.605	261.556
3.610	263.057
3.615	262.164
3.620	263.332
3.625	261.226
3.630	263.085
3.635	263.380
3.640	260.360
3.645	258.010
3.650	258.061
3.655	258.234
3.660	260.006
3.665	258.689
3.670	260.921
3.675	258.726
3.680	259.058
3.685	259.088
3.690	261.218
3.695	260.876
3.700	261.474
3.705	260.574
3.710	263.231
3.715	263.010
3.720	263.551
3.725	264.119
3.730	264.152
3.735	264.370
3.740	265.737
3.745	265.582
3.750	265.760
3.755	266.991
3.760	267.496
3.765	267.193
3.770	268.916
3.775	269.442
3.780	268.741
3.785	269.510
3.790	271.054
3.795	268.509
3.800	269.395
3.805	272.338
3.810	270.548
3.815	272.267
3.820	272.816
3.825	274.429
3.830	271.367
3.835	272.129
3.840	274.053
3.845	274.254
3.850	274.355
3.855	274.699
3.860	274.248
3.865	275.191
3.870	274.640
3.875	276.365
3.880	276.213
3.885	276.563
3.890	277.514
3.895	277.819
3.900	278.424
3.905	279.538
3.910	279.391
3.915	278.628
3.920	279.714
3.925	280.463
3.930	280.873
3.935	281.275
3.940	281.599
3.945	283.278
3.950	283.249
3.955	280.989
3.960	283.237
3.965	280.346
3.970	280.766
3.975	280.591
3.980	280.018
3.985	278.268
3.990	280.568
3.995	281.462
4.000	284.321
4.005	283.375
4.010	282.119
4.015	283.428
4.020	281.354
4.025	282.539
4.030	282.731
4.035	282.719
4.040	282.890
4.045	284.360
4.050	283.218
4.055	281.645
4.060	279.630
4.065	276.687
4.070	276.937
4.075	276.236
4.080	273.319
4.085	276.402
4.090	275.437
4.095	273.331
4.100	274.380
4.105	275.548
4.110	272.964
4.115	273.666
4.120	275.715
4.125	277.248
4.130	278.210
4.135	278.315
4.140	281.112
4.145	279.804
4.150	279.801
4.155	278.628
4.160	279.475
4.165	279.570
4.170	282.254
4.175	281.213
4.180	279.357
4.185	279.118
4.190	278.072
4.195	275.102
4.200	274.728
4.205	276.598
4.210	278.305
4.215	276.947
4.220	277.697
4.225	279.421
4.230	280.277
4.235	279.820
4.240	277.498
4.245	277.440
4.250	278.465
4.255	277.635
4.260	278.315
4.265	279.566
4.270	279.290
4.275	276.175
4.280	276.780
4.285	273.809
4.290	275.817
4.295	275.187
4.300	276.429
4.305	273.500
4.310	275.315
4.315	277.465
4.320	275.985
4.325	276.573
4.330	275.721
4.335	276.916
4.340	279.533
4.345	281.680
4.350	283.882
4.355	283.880
4.360	284.870
4.365	283.380
4.370	281.762
4.375	281.283
4.380	280.763
4.385	280.814
4.390	278.631
4.395	280.489
4.400	278.737
4.405	276.857
4.410	277.571
4.415	275.672
4.420	276.803
4.425	278.486
4.430	277.979
4.435	280.856
4.440	280.025
4.445	279.842
4.450	278.721
4.455	276.195
4.460	273.615
4.465	275.517
4.470	275.510
4.475	276.683
4.480	276.819
4.485	274.847
4.490	275.083
4.495	275.305
4.500	273.396
4.505	274.631
4.510	273.996
4.515	274.280
4.520	274.588
4.525	272.158
4.530	270.706
4.535	271.155
4.540	268.497
4.545	270.770
4.550	268.964
4.555	266.863
4.560	269.437
4.565	271.319
4.570	272.300
4.575	272.221
4.580	275.007
4.585	276.295
4.590	277.287
4.595	277.169
4.600	279.634
4.605	282.543
4.610	279.645
4.615	278.873
4.620	277.290
4.625	278.680
4.630	281.051
4.635	280.330
4.640	282.271
4.645	282.578
4.650	284.990
4.655	283.739
4.660	282.729
4.665	283.452
4.670	284.597
4.675	283.445
4.680	284.249
4.685	286.021
4.690	287.190
4.695	289.856
4.700	290.740
4.705	291.492
4.710	292.144
4.715	290.032
4.720	291.562
4.725	292.584
4.730	293.437
4.735	293.689
4.740	294.965
4.745	293.430
4.750	295.472
4.755	298.384
4.760	296.105
4.765	296.671
4.770	299.159
4.775	299.603
4.780	300.254
4.785	300.910
4.790	302.500
4.795	302.783
4.800	299.903
4.805	301.028
4.810	301.283
4.815	303.098
4.820	302.251
4.825	303.439
4.830	304.976
4.835	304.061
4.840	302.012
4.845	299.715
4.850	297.743
4.855	298.339
4.860	296.558
4.865	296.105
4.870	296.548
4.875	296.156
4.880	298.702
4.885	298.266
4.890	299.629
4.895	298.917
4.900	301.081
4.905	304.086
4.910	306.385
4.915	305.826
4.920	305.304
4.925	304.938
4.930	307.241
4.935	308.112
4.940	308.618
4.945	309.154
4.950	309.280
4.955	311.360
4.960	310.506
4.965	307.815
4.970	307.818
4.975	307.328
4.980	305.302
4.985	305.838
4.990	307.842
4.995	305.038
5.000	301.995
5.005	302.232
5.010	301.758
5.015	303.365
5.020	305.912
5.025	304.949
5.030	302.197
5.035	301.026
5.040	302.145
5.045	301.849
5.050	302.243
5.055	305.039
5.060	306.725
5.065	308.423
5.070	306.580
5.075	306.885
5.080	308.691
5.085	309.093
5.090	309.347
5.095	310.105
5.100	311.688
5.105	312.827
5.110	310.142
5.115	309.856
5.120	307.771
5.125	308.869
5.130	306.527
5.135	308.750
5.140	308.253
5.145	306.059
5.150	304.817
5.155	302.289
5.160	299.295
5.165	298.493
5.170	300.107
5.175	301.580
5.180	304.448
5.185	303.151
5.190	301.033
5.195	299.131
5.200	299.261
5.205	298.552
5.210	300.197
5.215	300.567
5.220	299.409
5.225	299.415
5.230	297.105
5.235	297.524
5.240	295.046
5.245	295.015
5.250	292.190
5.255	295.299
5.260	292.404
5.265	291.805
5.270	291.729
5.275	294.338
5.280	292.601
5.285	292.933
5.290	295.120
5.295	294.697
5.300	293.007
5.305	291.401
5.310	293.380
5.315	292.944
5.320	291.809
5.325	290.893
5.330	293.238
5.335	294.117
5.340	294.218
5.345	293.764
5.350	296.225
5.355	297.189
5.360	297.533
5.365	296.467
5.370	297.589
5.375	297.561
5.380	296.004
5.385	294.293
5.390	293.650
5.395	292.012
5.400	290.984
5.405	288.631
5.410	287.261
5.415	288.624
5.420	291.601
5.425	292.620
5.430	291.982
5.435	292.511
5.440	291.186
5.445	288.460
5.450	291.005
5.455	288.581
5.460	288.513
5.465	289.469
5.470	289.002
5.475	291.394
5.480	288.415
5.485	289.264
5.490	287.455
5.495	287.418
5.500	287.927
5.505	289.634
5.510	292.112
5.515	293.145
5.520	292.825
5.525	292.198
5.530	290.433
5.535	288.933
5.540	287.157
5.545	289.281
5.550	287.584
5.555	289.298
5.560	287.658
5.565	290.085
5.570	291.802
5.575	292.945
5.580	291.115
5.585	294.141
5.590	297.034
5.595	294.394
5.600	293.115
5.605	292.897
5.610	292.234
5.615	294.272
5.620	293.500
5.625	291.467
5.630	290.745
5.635	288.473
5.640	288.412
5.645	286.282
5.650	283.542
5.655	282.297
5.660	282.267
5.665	281.627
5.670	283.256
5.675	282.511
5.680	281.127
5.685	281.786
5.690	281.450
5.695	279.470
5.700	279.979
5.705	280.985
5.710	279.188
5.715	278.640
5.720	277.430
5.725	279.004
5.730	278.243
5.735	277.092
5.740	275.950
5.745	272.901
5.750	273.885
5.755	273.629
5.760	270.703
5.765	271.801
5.770	270.327
5.775	269.984
5.780	268.998
5.785	271.331
5.790	272.495
5.795	272.663
5.800	270.881
5.805	270.813
5.810	272.424
5.815	271.135
5.820	268.358
5.825	270.479
5.830	267.339
5.835	265.945
5.840	268.459
5.845	267.244
5.850	267.367
5.855	265.897
5.860	268.696
5.865	268.115
5.870	269.627
5.875	271.851
5.880	269.254
5.885	266.683
5.890	267.550
5.895	264.493
5.900	263.407
5.905	263.176
5.910	261.980
5.915	261.499
5.920	263.643
5.925	261.867
5.930	264.282
5.935	266.079
5.940	267.874
5.945	267.582
5.950	267.213
5.955	265.689
5.960	264.776
5.965	262.309
5.970	264.049
5.975	261.422
5.980	260.048
5.985	262.907
5.990	263.563
5.995	262.071
6.000	264.691
6.005	266.950
6.010	267.756
6.015	270.008
6.020	271.235
6.025	273.119
6.030	270.138
6.035	270.113
6.040	271.880
6.045	273.076
6.050	272.016
6.055	270.369
6.060	267.339
6.065	265.317
6.070	263.396
6.075	263.872
6.080	264.905
6.085	264.605
6.090	264.252
6.095	263.823
6.100	264.130
6.105	263.513
6.110	261.613
6.115	264.274
6.120	265.233
6.125	267.180
6.130	268.529
6.135	266.158
6.140	264.079
6.145	265.531
6.150	267.369
6.155	268.900
6.160	268.649
6.165	269.517
6.170	271.892
6.175	269.038
6.180	269.465
6.185	271.423
6.190	273.163
6.195	273.819
6.200	276.948
6.205	277.507
6.210	278.236
6.215	277.695
6.220	274.995
6.225	277.393
6.230	280.499
6.235	281.190
6.240	284.271
6.245	285.055
6.250	282.800
6.255	283.669
6.260	285.523
6.265	286.744
6.270	288.632
6.275	291.054
6.280	288.187
6.285	287.375
6.290	287.187
6.295	284.463
6.300	285.784
6.305	287.037
6.310	287.335
6.315	286.302
6.320	288.158
6.325	290.787
6.330	288.683
6.335	285.837
6.340	287.323
6.345	288.050
6.350	286.713
6.355	285.192
6.360	283.993
6.365	285.829
6.370	285.515
6.375	283.348
6.380	285.714
6.385	285.460
6.390	286.064
6.395	284.491
6.400	284.764
6.405	281.841
6.410	284.567
6.415	286.885
6.420	289.588
6.425	289.703
6.430	289.780
6.435	287.857
6.440	290.993
6.445	289.684
6.450	292.499
6.455	289.849
6.460	288.612
6.465	285.865
6.470	283.574
6.475	281.707
6.480	282.240
6.485	283.987
6.490	285.206
6.495	287.703
6.500	286.258
6.505	286.394
6.510	287.603
6.515	285.712
6.520	288.721
6.525	286.445
6.530	284.926
6.535	287.101
6.540	286.203
6.545	284.156
6.550	281.548
6.555	281.372
6.560	281.697
6.565	280.831
6.570	283.110
6.575	284.947
6.580	282.493
6.585	284.069
6.590	286.301
6.595	283.496
6.600	281.875
6.605	279.880
6.610	277.050
6.615	275.483
6.620	276.603
6.625	278.078
6.630	276.217
6.635	278.997
6.640	281.849
6.645	284.711
6.650	283.923
6.655	286.476
6.660	289.532
6.665	291.135
6.670	288.674
6.675	289.429
6.680	290.606
6.685	292.254
6.690	293.969
6.695	296.676
6.700	296.804
6.705	295.081
6.710	292.501
6.715	294.506
6.720	295.095
6.725	295.080
6.730	293.708
6.735	295.747
6.740	292.669
6.745	292.045
6.750	292.216
6.755	294.804
6.760	293.953
6.765	296.353
6.770	299.276
6.775	297.182
6.780	297.414
6.785	296.314
6.790	295.619
6.795	293.457
6.800	292.294
6.805	291.305
6.810	290.565
6.815	289.767
6.820	292.815
6.825	293.337
6.830	294.177
6.835	291.200
6.840	291.315
6.845	289.422
6.850	290.883
6.855	289.606
6.860	290.220
6.865	289.005
6.870	291.884
6.875	291.766
6.880	291.507
6.885	293.427
6.890	295.540
6.895	296.563
6.900	294.622
6.905	295.958
6.910	294.383
6.915	292.865
6.920	292.641
6.925	294.410
6.930	292.353
6.935	291.716
6.940	291.673
6.945	291.945
6.950	294.549
6.955	295.901
6.960	297.502
6.965	297.248
6.970	294.835
6.975	297.554
6.980	299.197
6.985	298.602
6.990	297.765
6.995	298.352
7.000	299.556
7.005	301.455
7.010	299.179
7.015	298.382
7.020	298.589
7.025	295.687
7.030	293.693
7.035	291.090
7.040	288.570
7.045	286.675
7.050	284.105
7.055	286.520
7.060	289.195
7.065	287.071
7.070	287.076
7.075	289.734
7.080	289.344
7.085	290.253
7.090	293.294
7.095	294.665
7.100	294.889
7.105	296.815
7.110	297.434
7.115	297.072
7.120	295.071
7.125	293.120
7.130	291.472
7.135	289.950
7.140	289.076
7.145	290.642
7.150	293.244
7.155	293.605
7.160	291.712
7.165	291.821
7.170	293.100
7.175	293.895
7.180	294.373
7.185	291.989
7.190	292.034
7.195	291.153
7.200	291.793
7.205	294.384
7.210	292.134
7.215	289.667
7.220	287.517
7.225	285.111
7.230	283.767
7.235	281.595
7.240	281.508
7.245	281.894
7.250	282.264
7.255	282.346
7.260	281.328
7.265	284.114
7.270	283.441
7.275	284.562
7.280	285.321
7.285	287.471
7.290	284.715
7.295	282.661
7.300	281.699
7.305	282.183
7.310	283.189
7.315	282.870
7.320	284.610
7.325	287.280
7.330	286.817
7.335	285.559
7.340	284.604
7.345	287.002
7.350	286.573
7.355	284.209
7.360	282.754
7.365	283.424
7.370	284.728
7.375	285.356
7.380	286.943
7.385	286.206
7.390	285.078
7.395	284.714
7.400	281.924
7.405	283.439
7.410	281.788
7.415	283.509
7.420	285.479
7.425	287.461
7.430	289.191
7.435	288.904
7.440	289.972
7.445	291.307
7.450	294.337
7.455	295.550
7.460	294.199
7.465	292.533
7.470	294.604
7.475	291.653
7.480	291.883
7.485	290.089
7.490	288.490
7.495	286.313
7.500	288.543
7.505	290.768
7.510	290.921
7.515	288.257
7.520	285.372
7.525	285.990
7.530	287.678
7.535	289.208
7.540	291.739
7.545	289.802
7.550	290.801
7.555	288.726
7.560	286.462
7.565	286.009
7.570	283.326
7.575	285.920
7.580	285.099
7.585	285.657
7.590	287.856
7.595	288.727
7.600	290.027
7.605	290.824
7.610	290.965
7.615	289.913
7.620	288.989
7.625	291.835
7.630	289.973
7.635	288.638
7.640	290.446
7.645	288.139
7.650	287.739
7.655	287.085
7.660	284.634
7.665	284.967
7.670	281.966
7.675	279.763
7.680	282.224
7.685	284.684
7.690	286.524
7.695	285.699
7.700	284.953
7.705	287.306
7.710	286.530
7.715	284.346
7.720	281.810
7.725	283.601
7.730	280.972
7.735	282.122
7.740	281.780
7.745	284.129
7.750	285.314
7.755	287.782
7.760	284.687
7.765	287.739
7.770	289.914
7.775	286.791
7.780	284.176
7.785	285.377
7.790	285.730
7.795	288.392
7.800	285.846
7.805	284.678
7.810	286.407
7.815	285.568
7.820	287.777
7.825	288.176
7.830	290.481
7.835	292.570
7.840	293.404
7.845	293.487
7.850	293.703
7.855	296.833
7.860	297.754
7.865	296.553
7.870	295.960
7.875	296.064
7.880	296.972
7.885	298.481
7.890	296.093
7.895	294.918
7.900	295.844
7.905	292.705
7.910	292.528
7.915	294.038
7.920	291.526
7.925	293.213
7.930	296.337
7.935	295.987
7.940	297.076
7.945	296.807
7.950	299.600
7.955	302.392
7.960	300.616
7.965	303.017
7.970	300.542
7.975	299.569
7.980	298.136
7.985	298.235
7.990	300.849
7.995	300.351
8.000	299.880
8.005	298.853
8.010	298.651
8.015	297.528
8.020	294.938
8.025	295.709
8.030	298.271
8.035	298.104
8.040	298.223
8.045	297.766
8.050	300.858
8.055	301.636
8.060	304.546
8.065	302.490
8.070	302.305
8.075	302.385
8.080	304.833
8.085	305.029
8.090	305.488
8.095	303.257
8.100	305.098
8.105	302.422
8.110	301.311
8.115	302.055
8.120	303.948
8.125	306.142
8.130	307.801
8.135	305.361
8.140	306.018
8.145	304.126
8.150	303.848
8.155	302.072
8.160	299.403
8.165	296.399
8.170	297.694
8.175	297.217
8.180	295.811
8.185	296.220
8.190	297.333
8.194	300.221
8.199	301.625
8.204	300.546
8.209	299.239
8.214	297.285
8.219	297.023
8.224	299.423
8.229	300.020
8.234	301.550
8.239	300.609
8.244	301.254
8.249	304.347
8.254	303.361
8.259	301.032
8.264	301.837
8.269	300.039
8.274	300.714
8.279	300.394
8.284	302.822
8.289	301.191
8.294	302.404
8.299	304.566
8.304	302.038
8.309	302.123
8.314	302.911
8.319	305.906
8.324	303.763
8.329	304.504
8.334	305.457
8.339	305.296
8.344	307.714
8.349	309.822
8.354	307.499
8.359	307.119
8.364	307.424
8.369	306.957
8.374	307.213
8.379	307.219
8.384	308.425
8.389	306.032
8.394	306.440
8.399	306.104
8.404	305.804
8.409	303.919
8.414	306.457
8.419	308.461
8.424	308.969
8.429	310.066
8.434	308.612
8.439	309.545
8.444	311.814
8.449	309.328
8.454	307.852
8.459	310.744
8.464	310.146
8.469	307.619
8.474	307.388
8.479	309.427
8.484	311.319
8.489	313.096
8.494	314.864
8.499	317.843
8.504	318.030
8.509	318.751
8.514	316.899
8.519	318.382
8.524	317.670
8.529	318.364
8.534	319.220
8.539	317.634
8.544	317.781
8.549	316.490
8.554	316.700
8.559	316.580
8.564	317.547
8.569	318.270
8.574	315.499
8.579	315.297
8.584	312.742
8.589	314.175
8.594	314.818
8.599	314.538
8.604	313.346
8.609	310.791
8.614	311.532
8.619	314.119
8.624	317.207
8.629	318.991
8.634	318.599
8.639	318.687
8.644	315.902
8.649	318.474
8.654	318.862
8.659	317.192
8.664	319.236
8.669	316.322
8.674	316.317
8.679	315.771
8.684	313.112
8.689	312.114
8.694	313.902
8.699	316.064
8.704	318.759
8.709	319.958
8.714	320.454
8.719	317.340
8.724	315.516
8.729	316.282
8.734	318.766
8.739	320.729
8.744	320.070
8.749	321.822
8.754	319.777
8.759	321.144
8.764	322.198
8.769	319.659
8.774	320.455
8.779	322.390
8.784	321.905
8.789	319.304
8.794	316.830
8.799	314.307
8.804	314.953
8.809	314.152
8.814	317.132
8.819	315.779
8.824	313.188
8.829	316.291
8.834	317.528
8.839	319.039
8.844	321.214
8.849	320.436
8.854	319.987
8.859	316.968
8.864	319.128
8.869	321.653
8.874	319.792
8.879	317.369
8.884	315.193
8.889	316.392
8.894	314.584
8.899	314.313
8.904	315.682
8.909	313.825
8.914	311.075
8.919	311.781
8.924	312.783
8.929	310.708
8.934	312.036
8.939	314.600
8.944	317.198
8.949	315.426
8.954	317.336
8.959	314.600
8.964	315.422
8.969	315.695
8.974	316.287
8.979	318.030
8.984	318.612
8.989	320.964
8.994	323.334
8.999	325.381
9.004	325.229
9.009	323.148
9.014	322.594
9.019	323.418
9.024	322.229
9.029	324.725
9.034	327.700
9.039	324.963
9.044	326.612
9.049	325.053
9.054	324.610
9.059	327.283
9.064	330.064
9.069	327.050
9.074	328.864
9.079	327.915
9.084	329.492
9.089	328.679
9.094	326.548
9.099	326.877
9.104	325.557
9.109	325.368
9.114	324.424
9.119	326.420
9.124	327.981
9.129	329.817
9.134	327.084
9.139	328.189
9.144	327.957
9.149	325.733
9.154	326.954
9.159	328.312
9.164	328.265
9.169	330.989
9.174	330.374
9.179	330.830
9.184	329.112
9.189	326.767
9.194	329.495
9.199	330.210
9.204	332.101
9.209	334.306
9.214	331.418
9.219	328.407
9.224	327.539
9.229	327.810
9.234	324.758
9.239	324.184
9.244	324.623
9.249	325.842
9.254	325.804
9.259	323.080
9.264	321.505
9.269	322.297
9.274	323.450
9.279	320.602
9.284	317.816
9.289	315.063
9.294	316.774
9.299	317.297
9.304	319.661
9.309	317.222
9.314	316.158
9.319	317.233
9.324	314.241
9.329	315.831
9.334	316.081
9.339	319.062
9.344	316.781
9.349	318.282
9.354	315.190
9.359	313.835
9.364	312.041
9.369	311.789
9.374	311.289
9.379	312.178
9.384	315.232
9.389	314.191
9.394	313.089
9.399	312.964
9.404	310.591
9.409	308.904
9.414	311.116
9.419	308.257
9.424	309.361
9.429	311.627
9.434	310.835
9.439	310.908
9.444	309.694
9.449	309.310
9.454	308.233
9.459	310.017
9.464	308.259
9.469	308.207
9.474	305.529
9.479	307.046
9.484	306.172
9.489	305.063
9.494	307.631
9.499	305.106
9.504	303.533
9.509	305.370
9.514	302.457
9.519	303.076
9.524	305.332
9.529	304.161
9.534	305.587
9.539	306.541
9.544	306.039
9.549	306.315
9.554	306.648
9.559	305.125
9.564	303.171
9.569	305.150
9.574	304.095
9.579	301.756
9.584	299.060
9.589	297.370
9.594	299.767
9.599	297.978
9.604	297.060
9.609	297.397
9.614	298.765
9.619	300.825
9.624	299.621
9.629	301.727
9.634	300.614
9.639	299.570
9.644	299.884
9.649	296.992
9.654	297.564
9.659	295.957
9.664	297.357
9.669	299.944
9.674	298.625
9.679	299.731
9.684	302.230
9.689	301.828
9.694	301.453
9.699	300.059
9.704	301.960
9.709	299.429
9.714	298.420
9.719	295.571
9.724	293.527
9.729	293.060
9.734	295.467
9.739	293.129
9.744	293.858
9.749	295.778
9.754	296.339
9.759	293.823
9.764	293.581
9.769	295.378
9.774	294.611
9.779	295.300
9.784	294.326
9.789	294.884
9.794	297.706
9.799	299.578
9.804	301.866
9.809	304.686
9.814	302.644
9.819	301.880
9.824	299.225
9.829	300.366
9.834	301.292
9.839	303.676
9.844	301.572
9.849	301.619
9.854	301.819
9.859	304.757
9.864	303.354
9.869	305.194
9.874	303.757
9.879	305.424
9.884	303.012
9.889	305.426
9.894	307.186
9.899	309.889
9.904	308.368
9.909	308.948
9.914	308.686
9.919	307.551
9.924	308.281
9.929	311.177
9.934	312.358
9.939	312.842
9.944	310.228
9.949	308.651
9.954	306.841
9.959	306.266
9.964	305.524
9.969	306.853
9.974	309.095
9.979	307.709
9.984	309.229
9.989	310.932
9.994	310.621
[truncated: 1 more rows]
