# Supplementary material for: Chemometric Analysis of a Ternary Mixture of Caffeine, Quinic Acid, and Nicotinic Acid by Terahertz Spectroscopy
Source: ACS Omega. 2022 Sep 27;7(40):35783–91. doi: 10.1021/acsomega.2c03808 (PMC9558605; doi:10.1021/acsomega.2c03808)
Supplement: Supplementary file 2 — ao2c03808_si_002.zip [file ao2c03808_si_002.zip › data_and_codes/extended_data/id0-48_run001/fdp-7-7.csv]

0.000	-0.000
0.005	0.339
0.010	0.314
0.015	-0.572
0.020	-0.122
0.025	0.923
0.030	0.473
0.035	-0.373
0.040	0.060
0.045	0.835
0.050	3.252
0.055	1.931
0.060	1.370
0.065	3.724
0.070	3.812
0.075	5.123
0.080	5.322
0.085	7.841
0.090	8.262
0.095	9.356
0.100	10.388
0.105	11.390
0.110	10.774
0.115	10.900
0.120	11.541
0.125	12.327
0.130	13.535
0.135	13.815
0.140	13.339
0.145	13.345
0.150	13.303
0.155	13.320
0.160	13.274
0.165	13.537
0.170	13.917
0.175	14.216
0.180	14.300
0.185	14.579
0.190	14.921
0.195	14.982
0.200	15.178
0.205	15.432
0.210	15.548
0.215	15.728
0.220	15.934
0.225	16.354
0.230	16.443
0.235	16.371
0.240	16.535
0.245	16.877
0.250	16.925
0.255	17.190
0.260	17.423
0.265	17.656
0.270	17.923
0.275	17.871
0.280	18.064
0.285	18.310
0.290	18.475
0.295	18.603
0.300	18.985
0.305	19.028
0.310	19.094
0.315	19.259
0.320	19.488
0.325	19.738
0.330	19.846
0.335	19.981
0.340	20.165
0.345	20.416
0.350	20.486
0.355	20.715
0.360	20.898
0.365	21.062
0.370	21.170
0.375	21.341
0.380	21.487
0.385	21.693
0.390	21.890
0.395	22.071
0.400	22.273
0.405	22.386
0.410	22.516
0.415	22.682
0.420	22.916
0.425	23.039
0.430	23.218
0.435	23.447
0.440	23.589
0.445	23.635
0.450	23.828
0.455	24.048
0.460	24.186
0.465	24.357
0.470	24.475
0.475	24.684
0.480	24.872
0.485	25.008
0.490	25.161
0.495	25.385
0.500	25.548
0.505	25.674
0.510	25.859
0.515	26.104
0.520	26.302
0.525	26.422
0.530	26.623
0.535	26.835
0.540	27.088
0.545	27.334
0.550	27.716
0.555	26.904
0.560	27.012
0.565	27.301
0.570	27.579
0.575	27.799
0.580	27.975
0.585	28.132
0.590	28.353
0.595	28.553
0.600	28.731
0.605	28.905
0.610	29.074
0.615	29.274
0.620	29.398
0.625	29.563
0.630	29.769
0.635	29.975
0.640	30.099
0.645	30.278
0.650	30.482
0.655	30.622
0.660	30.798
0.665	30.960
0.670	31.126
0.675	31.286
0.680	31.442
0.685	31.591
0.690	31.790
0.695	31.920
0.700	32.084
0.705	32.293
0.710	32.443
0.715	32.608
0.720	32.802
0.725	32.986
0.730	33.176
0.735	33.366
0.740	33.601
0.745	33.954
0.750	33.491
0.755	33.536
0.760	33.843
0.765	34.054
0.770	34.232
0.775	34.429
0.780	34.620
0.785	34.794
0.790	34.938
0.795	35.094
0.800	35.305
0.805	35.440
0.810	35.578
0.815	35.765
0.820	35.931
0.825	36.072
0.830	36.233
0.835	36.388
0.840	36.573
0.845	36.747
0.850	36.866
0.855	37.049
0.860	37.251
0.865	37.388
0.870	37.562
0.875	37.743
0.880	37.915
0.885	38.070
0.890	38.237
0.895	38.417
0.900	38.597
0.905	38.722
0.910	38.910
0.915	39.075
0.920	39.210
0.925	39.360
0.930	39.553
0.935	39.731
0.940	39.871
0.945	40.028
0.950	40.206
0.955	40.411
0.960	40.558
0.965	40.766
0.970	40.958
0.975	41.157
0.980	41.422
0.985	41.376
0.990	41.296
0.995	41.541
1.000	41.738
1.005	41.950
1.010	42.186
1.015	42.325
1.020	42.501
1.025	42.733
1.030	42.897
1.035	43.047
1.040	43.249
1.045	43.438
1.050	43.622
1.055	43.827
1.060	44.036
1.065	44.289
1.070	44.530
1.075	44.806
1.080	45.187
1.085	45.701
1.090	46.506
1.095	46.541
1.100	43.632
1.105	44.615
1.110	45.024
1.115	44.544
1.120	45.016
1.125	45.433
1.130	45.788
1.135	46.144
1.140	46.513
1.145	46.995
1.150	47.367
1.155	47.919
1.160	47.682
1.165	44.550
1.170	45.543
1.175	46.156
1.180	46.606
1.185	46.938
1.190	47.285
1.195	47.663
1.200	48.091
1.205	48.205
1.210	47.452
1.215	47.898
1.220	48.367
1.225	48.738
1.230	47.948
1.235	48.320
1.240	48.606
1.245	48.860
1.250	49.164
1.255	49.310
1.260	49.513
1.265	49.761
1.270	49.933
1.275	50.078
1.280	50.272
1.285	50.449
1.290	50.650
1.295	50.805
1.300	50.950
1.305	51.202
1.310	51.387
1.315	51.575
1.320	51.700
1.325	51.861
1.330	52.029
1.335	52.217
1.340	52.434
1.345	52.641
1.350	52.808
1.355	52.962
1.360	53.218
1.365	53.395
1.370	53.563
1.375	53.789
1.380	54.032
1.385	54.216
1.390	54.496
1.395	54.826
1.400	55.296
1.405	56.013
1.410	56.820
1.415	59.731
1.420	60.374
1.425	60.799
1.430	61.144
1.435	61.436
1.440	61.631
1.445	61.856
1.450	62.078
1.455	62.292
1.460	62.498
1.465	62.675
1.470	62.894
1.475	63.089
1.480	63.242
1.485	63.438
1.490	63.639
1.495	63.799
1.500	63.965
1.505	64.168
1.510	64.338
1.515	64.519
1.520	64.700
1.525	64.887
1.530	65.108
1.535	65.280
1.540	65.459
1.545	65.669
1.550	65.851
1.555	66.041
1.560	66.276
1.565	66.498
1.570	66.701
1.575	66.933
1.580	67.184
1.585	67.465
1.590	67.772
1.595	68.254
1.600	68.559
1.605	67.282
1.610	67.744
1.615	68.182
1.620	68.575
1.625	68.904
1.630	69.277
1.635	69.685
1.640	70.169
1.645	70.756
1.650	71.651
1.655	72.802
1.660	73.269
1.665	73.461
1.670	73.927
1.675	71.586
1.680	73.382
1.685	74.478
1.690	75.341
1.695	76.087
1.700	76.892
1.705	78.029
1.710	79.358
1.715	80.597
1.720	77.578
1.725	80.164
1.730	81.240
1.735	81.928
1.740	82.473
1.745	82.927
1.750	83.332
1.755	83.769
1.760	84.076
1.765	83.744
1.770	84.101
1.775	84.452
1.780	84.808
1.785	85.204
1.790	85.797
1.795	85.815
1.800	84.458
1.805	84.972
1.810	85.387
1.815	85.704
1.820	85.982
1.825	86.257
1.830	86.503
1.835	86.745
1.840	87.017
1.845	87.301
1.850	87.617
1.855	88.022
1.860	88.743
1.865	88.953
1.870	91.889
1.875	93.001
1.880	93.648
1.885	94.061
1.890	94.423
1.895	94.757
1.900	95.086
1.905	95.447
1.910	95.934
1.915	96.508
1.920	94.690
1.925	94.610
1.930	95.170
1.935	95.594
1.940	95.906
1.945	96.165
1.950	96.415
1.955	96.643
1.960	96.845
1.965	97.058
1.970	97.259
1.975	97.468
1.980	97.670
1.985	97.866
1.990	98.077
1.995	98.282
2.000	98.476
2.005	98.703
2.010	98.964
2.015	99.135
2.020	99.253
2.025	99.539
2.030	99.864
2.035	100.409
2.040	100.468
2.045	99.265
2.050	99.741
2.055	100.129
2.060	100.463
2.065	100.803
2.070	101.317
2.075	100.798
2.080	100.683
2.085	101.051
2.090	101.358
2.095	101.631
2.100	101.885
2.105	102.131
2.110	102.372
2.115	102.634
2.120	102.897
2.125	103.152
2.130	103.439
2.135	103.745
2.140	104.087
2.145	104.481
2.150	104.986
2.155	105.854
2.160	106.771
2.165	105.239
2.170	102.233
2.175	103.451
2.180	104.328
2.185	105.188
2.190	106.326
2.195	106.262
2.200	108.765
2.205	110.362
2.210	111.473
2.215	112.712
2.220	112.738
2.225	114.790
2.230	116.676
2.235	117.578
2.240	118.297
2.245	118.826
2.250	119.475
2.255	120.486
2.260	121.380
2.265	118.886
2.270	116.226
2.275	117.628
2.280	118.416
2.285	118.996
2.290	119.448
2.295	119.819
2.300	120.165
2.305	120.493
2.310	120.794
2.315	121.198
2.320	121.287
2.325	121.576
2.330	121.931
2.335	122.329
2.340	123.003
2.345	123.077
2.350	121.865
2.355	122.523
2.360	123.303
2.365	123.928
2.370	122.522
2.375	123.247
2.380	124.117
2.385	125.278
2.390	126.729
2.395	124.920
2.400	127.592
2.405	128.583
2.410	129.255
2.415	129.772
2.420	130.192
2.425	130.728
2.430	130.821
2.435	131.118
2.440	131.562
2.445	132.057
2.450	132.453
2.455	133.466
2.460	134.322
2.465	132.301
2.470	129.270
2.475	130.541
2.480	131.272
2.485	131.786
2.490	132.199
2.495	132.551
2.500	132.869
2.505	133.139
2.510	133.421
2.515	133.672
2.520	133.911
2.525	134.175
2.530	134.419
2.535	134.657
2.540	134.921
2.545	135.177
2.550	135.418
2.555	135.687
2.560	135.954
2.565	136.353
2.570	136.422
2.575	136.661
2.580	136.998
2.585	137.343
2.590	137.697
2.595	138.106
2.600	138.534
2.605	139.014
2.610	139.617
2.615	140.351
2.620	141.345
2.625	142.794
2.630	143.669
2.635	143.602
2.640	143.608
2.645	144.423
2.650	142.761
2.655	145.172
2.660	147.418
2.665	147.931
2.670	148.175
2.675	149.169
2.680	150.264
2.685	151.121
2.690	149.386
2.695	150.177
2.700	150.785
2.705	151.304
2.710	151.799
2.715	152.204
2.720	152.602
2.725	153.028
2.730	153.441
2.735	153.891
2.740	154.383
2.745	154.895
2.750	155.471
2.755	156.343
2.760	157.682
2.765	159.126
2.770	160.452
2.775	160.261
2.780	163.070
2.785	160.344
2.790	162.318
2.795	163.708
2.800	164.721
2.805	165.474
2.810	166.093
2.815	166.617
2.820	167.089
2.825	167.508
2.830	167.869
2.835	168.253
2.840	168.614
2.845	168.966
2.850	169.323
2.855	169.668
2.860	170.076
2.865	170.522
2.870	171.089
2.875	172.149
2.880	172.730
2.885	171.029
2.890	168.080
2.895	169.410
2.900	170.173
2.905	170.815
2.910	171.278
2.915	171.752
2.920	172.172
2.925	172.614
2.930	173.038
2.935	173.514
2.940	173.989
2.945	174.544
2.950	175.292
2.955	176.359
2.960	177.811
2.965	178.884
2.970	179.784
2.975	180.001
2.980	182.775
2.985	185.209
2.990	186.844
2.995	188.458
3.000	190.406
3.005	191.152
3.010	191.215
3.015	188.361
3.020	187.596
3.025	185.265
3.030	187.723
3.035	189.670
3.040	191.352
3.045	192.105
3.050	189.200
3.055	190.491
3.060	191.470
3.065	192.224
3.070	192.781
3.075	193.380
3.080	193.826
3.085	194.236
3.090	194.660
3.095	195.022
3.100	195.446
3.105	195.900
3.110	196.448
3.115	197.074
3.120	197.918
3.125	198.936
3.130	199.508
3.135	199.035
3.140	196.898
3.145	199.633
3.150	201.444
3.155	203.055
3.160	204.674
3.165	205.326
3.170	202.671
3.175	199.605
3.180	201.794
3.185	200.960
3.190	201.911
3.195	202.724
3.200	203.366
3.205	204.017
3.210	204.894
3.215	204.342
3.220	204.762
3.225	205.711
3.230	206.211
3.235	208.127
3.240	210.369
3.245	211.277
3.250	211.724
3.255	212.170
3.260	212.473
3.265	212.835
3.270	213.137
3.275	213.431
3.280	213.669
3.285	213.929
3.290	214.196
3.295	214.517
3.300	214.796
3.305	215.167
3.310	215.485
3.315	216.039
3.320	216.568
3.325	217.785
3.330	217.877
3.335	220.618
3.340	223.705
3.345	225.572
3.350	226.674
3.355	227.332
3.360	227.857
3.365	228.230
3.370	228.603
3.375	228.872
3.380	229.171
3.385	229.493
3.390	229.805
3.395	229.995
3.400	230.231
3.405	230.450
3.410	230.610
3.415	230.857
3.420	231.112
3.425	231.298
3.430	231.572
3.435	231.752
3.440	231.925
3.445	232.257
3.450	232.539
3.455	232.690
3.460	232.942
3.465	233.267
3.470	233.472
3.475	233.635
3.480	233.846
3.485	234.148
3.490	234.512
3.495	235.219
3.500	234.904
3.505	234.790
3.510	235.059
3.515	235.258
3.520	235.566
3.525	235.860
3.530	236.402
3.535	237.129
3.540	238.259
3.545	241.218
3.550	242.121
3.555	242.799
3.560	243.223
3.565	243.641
3.570	244.232
3.575	244.660
3.580	245.141
3.585	245.785
3.590	246.716
3.595	248.540
3.600	248.249
3.605	247.665
3.610	249.848
3.615	252.246
3.620	250.337
3.625	251.359
3.630	252.530
3.635	253.607
3.640	255.463
3.645	257.987
3.650	259.047
3.655	260.068
3.660	257.702
3.665	259.917
3.670	257.072
3.675	259.230
3.680	261.223
3.685	261.546
3.690	263.139
3.695	262.746
3.700	262.984
3.705	263.471
3.710	264.226
3.715	264.669
3.720	265.290
3.725	265.625
3.730	265.964
3.735	266.321
3.740	266.653
3.745	267.016
3.750	267.484
3.755	267.859
3.760	268.255
3.765	268.886
3.770	269.456
3.775	269.870
3.780	270.453
3.785	271.461
3.790	272.809
3.795	273.914
3.800	272.319
3.805	269.863
3.810	266.950
3.815	268.939
3.820	266.146
3.825	263.140
3.830	264.509
3.835	266.205
3.840	266.758
3.845	267.490
3.850	268.276
3.855	269.337
3.860	268.374
3.865	269.142
3.870	269.557
3.875	270.051
3.880	270.476
3.885	270.854
3.890	271.301
3.895	271.815
3.900	272.030
3.905	272.574
3.910	272.944
3.915	273.455
3.920	273.756
3.925	274.305
3.930	273.802
3.935	274.547
3.940	275.269
3.945	276.322
3.950	277.373
3.955	276.847
3.960	274.936
3.965	276.772
3.970	275.429
3.975	275.802
3.980	275.445
3.985	277.931
3.990	275.306
3.995	277.668
4.000	278.790
4.005	278.918
4.010	278.441
4.015	278.811
4.020	280.237
4.025	280.702
4.030	281.097
4.035	281.293
4.040	281.469
4.045	282.321
4.050	282.590
4.055	283.595
4.060	283.136
4.065	282.927
4.070	283.696
4.075	283.995
4.080	284.266
4.085	284.265
4.090	284.637
4.095	285.465
4.100	285.501
4.105	285.798
4.110	286.358
4.115	286.643
4.120	287.450
4.125	287.264
4.130	287.857
4.135	288.580
4.140	289.071
4.145	289.702
4.150	290.363
4.155	291.671
4.160	292.738
4.165	290.680
4.170	287.631
4.175	289.561
4.180	288.030
4.185	289.818
4.190	288.957
4.195	285.842
4.200	288.610
4.205	291.046
4.210	292.776
4.215	292.769
4.220	290.389
4.225	292.511
4.230	290.175
4.235	291.723
4.240	293.465
4.245	294.002
4.250	292.651
4.255	293.625
4.260	294.852
4.265	295.244
4.270	295.263
4.275	295.832
4.280	296.256
4.285	296.615
4.290	296.718
4.295	297.483
4.300	297.497
4.305	297.722
4.310	297.999
4.315	298.326
4.320	298.683
4.325	298.892
4.330	299.453
4.335	299.925
4.340	299.712
4.345	300.014
4.350	300.100
4.355	300.725
4.360	301.047
4.365	300.916
4.370	301.255
4.375	301.960
4.380	302.436
4.385	302.561
4.390	302.457
4.395	303.207
4.400	303.379
4.405	303.883
4.410	304.351
4.415	304.336
4.420	305.326
4.425	305.757
4.430	305.960
4.435	305.982
4.440	306.865
4.445	307.511
4.450	308.132
4.455	309.143
4.460	309.128
4.465	307.051
4.470	304.744
4.475	303.864
4.480	305.185
4.485	306.796
4.490	308.350
4.495	311.077
4.500	308.746
4.505	307.761
4.510	309.770
4.515	311.541
4.520	313.014
4.525	314.913
4.530	316.641
4.535	319.105
4.540	317.625
4.545	318.455
4.550	319.587
4.555	319.715
4.560	321.673
4.565	321.478
4.570	323.302
4.575	324.222
4.580	322.773
4.585	325.550
4.590	322.485
4.595	322.921
4.600	324.190
4.605	323.228
4.610	324.134
4.615	325.244
4.620	323.138
4.625	323.986
4.630	324.585
4.635	323.748
4.640	325.813
4.645	327.432
4.650	326.328
4.655	327.164
4.660	328.429
4.665	328.128
4.670	329.825
4.675	329.549
4.680	329.648
4.685	330.189
4.690	331.434
4.695	332.136
4.700	334.250
4.705	337.375
4.710	338.336
4.715	339.013
4.720	336.244
4.725	336.660
4.730	338.199
4.735	338.293
4.740	339.494
4.745	340.074
4.750	339.324
4.755	338.704
4.760	340.451
4.765	342.901
4.770	343.673
4.775	343.072
4.780	342.298
4.785	343.290
4.790	343.703
4.795	345.104
4.800	346.031
4.805	346.982
4.810	345.485
4.815	345.776
4.820	346.360
4.825	346.098
4.830	348.410
4.835	347.101
4.840	347.092
4.845	348.601
4.850	347.572
4.855	347.995
4.860	348.132
4.865	345.282
4.870	342.341
4.875	343.578
4.880	343.970
4.885	343.642
4.890	343.537
4.895	343.887
4.900	344.011
4.905	344.623
4.910	345.201
4.915	344.482
4.920	344.407
4.925	345.472
4.930	345.684
4.935	344.038
4.940	346.578
4.945	346.815
4.950	346.959
4.955	349.323
4.960	346.796
4.965	347.970
4.970	348.811
4.975	347.471
4.980	347.187
4.985	344.431
4.990	344.612
4.995	344.722
5.000	346.144
5.005	344.357
5.010	346.961
5.015	347.080
5.020	344.223
5.025	342.991
5.030	343.324
5.035	342.408
5.040	343.721
5.045	344.807
5.050	344.975
5.055	344.662
5.060	345.293
5.065	345.687
5.070	347.279
5.075	345.908
5.080	347.955
5.085	347.814
5.090	346.276
5.095	346.644
5.100	349.256
5.105	351.163
5.110	352.885
5.115	353.377
5.120	353.235
5.125	354.301
5.130	357.310
5.135	355.195
5.140	353.678
5.145	354.936
5.150	356.171
5.155	357.451
5.160	358.141
5.165	358.873
5.170	359.329
5.175	359.992
5.180	362.017
5.185	361.273
5.190	361.621
5.195	362.273
5.200	361.258
5.205	359.796
5.210	356.942
5.215	355.320
5.220	353.286
5.225	355.064
5.230	357.329
5.235	357.634
5.240	356.810
5.245	357.305
5.250	358.386
5.255	359.838
5.260	359.416
5.265	360.696
5.270	361.562
5.275	362.294
5.280	364.345
5.285	363.156
5.290	362.705
5.295	362.808
5.300	362.452
5.305	364.970
5.310	365.555
5.315	367.962
5.320	367.926
5.325	369.220
5.330	366.780
5.335	368.001
5.340	368.276
5.345	368.880
5.350	371.973
5.355	372.960
5.360	372.777
5.365	372.707
5.370	374.076
5.375	374.670
5.380	373.621
5.385	375.028
5.390	375.597
5.395	376.484
5.400	376.444
5.405	376.625
5.410	375.676
5.415	377.555
5.420	378.511
5.425	378.184
5.430	379.958
5.435	380.102
5.440	381.186
5.445	378.530
5.450	381.063
5.455	381.662
5.460	382.881
5.465	384.107
5.470	384.184
5.475	385.155
5.480	386.551
5.485	386.535
5.490	387.087
5.495	385.370
5.500	386.842
5.505	388.129
5.510	390.329
5.515	387.926
5.520	390.583
5.525	388.159
5.530	389.513
5.535	388.702
5.540	389.412
5.545	389.329
5.550	389.812
5.555	390.226
5.560	390.684
5.565	391.609
5.570	392.657
5.575	391.687
5.580	392.691
5.585	392.377
5.590	389.617
5.595	392.560
5.600	395.542
5.605	398.596
5.610	400.039
5.615	399.778
5.620	401.829
5.625	401.925
5.630	403.462
5.635	404.485
5.640	404.958
5.645	402.708
5.650	400.353
5.655	398.656
5.660	397.068
5.665	400.030
5.670	400.200
5.675	401.388
5.680	401.493
5.685	402.082
5.690	403.387
5.695	402.816
5.700	400.133
5.705	399.859
5.710	397.543
5.715	395.039
5.720	391.936
5.725	393.094
5.730	393.048
5.735	395.567
5.740	393.007
5.745	393.414
5.750	391.131
5.755	388.506
5.760	387.973
5.765	384.977
5.770	384.057
5.775	381.595
5.780	380.975
5.785	382.212
5.790	382.599
5.795	381.225
5.800	380.510
5.805	383.480
5.810	386.147
5.815	387.564
5.820	385.333
5.825	387.073
5.830	387.347
5.835	384.968
5.840	385.193
5.845	385.756
5.850	384.101
5.855	384.159
5.860	385.496
5.865	387.138
5.870	387.241
5.875	385.613
5.880	388.498
5.885	385.991
5.890	383.970
5.895	384.130
5.900	386.963
5.905	388.347
5.910	387.969
5.915	389.669
5.920	389.173
5.925	391.724
5.930	390.857
5.935	389.819
5.940	388.714
5.945	387.133
5.950	384.452
5.955	385.274
5.960	387.777
5.965	386.460
5.970	385.927
5.975	385.996
5.980	387.796
5.985	387.515
5.990	389.973
5.995	389.078
6.000	389.656
6.005	388.640
6.010	391.184
6.015	389.852
6.020	392.024
6.025	390.030
6.030	392.333
6.035	391.702
6.040	394.571
6.045	396.962
6.050	396.569
6.055	399.627
6.060	397.179
6.065	398.538
6.070	400.812
6.075	398.930
6.080	395.797
6.085	394.972
6.090	396.245
6.095	393.192
6.100	392.113
6.105	393.468
6.110	390.712
6.115	389.509
6.120	389.286
6.125	390.097
6.130	387.198
6.135	390.151
6.140	388.734
6.145	389.576
6.150	390.117
6.155	389.246
6.160	389.024
6.165	387.830
6.170	387.647
6.175	385.110
6.180	386.485
6.185	388.727
6.190	391.433
6.195	389.795
6.200	391.845
6.205	389.850
6.210	388.917
6.215	392.048
6.220	392.613
6.225	392.376
6.230	394.079
6.235	391.498
6.240	390.096
6.245	387.435
6.250	385.142
6.255	383.213
6.260	381.177
6.265	380.745
6.270	382.988
6.275	382.796
6.280	385.639
6.285	387.779
6.290	389.546
6.295	387.517
6.300	388.259
6.305	389.836
6.310	389.481
6.315	387.374
6.320	386.858
6.325	388.852
6.330	391.315
6.335	390.895
6.340	391.767
6.345	389.402
6.350	387.784
6.355	385.797
6.360	385.312
6.365	384.297
6.370	383.903
6.375	386.608
6.380	386.519
6.385	386.432
6.390	388.531
6.395	389.410
6.400	389.667
6.405	389.106
6.410	391.031
6.415	391.982
6.420	389.180
6.425	392.209
6.430	394.723
6.435	394.552
6.440	397.094
6.445	394.584
6.450	394.465
6.455	391.425
6.460	388.499
6.465	387.396
6.470	384.285
6.475	384.386
6.480	386.987
6.485	385.773
6.490	386.836
6.495	385.126
6.500	388.100
6.505	390.445
6.510	392.048
6.515	389.107
6.520	392.224
6.525	392.917
6.530	391.420
6.535	394.361
6.540	393.789
6.545	391.265
6.550	393.767
6.555	394.621
6.560	393.045
6.565	390.390
6.570	391.279
6.575	393.120
6.580	392.414
6.585	391.899
6.590	392.290
6.595	393.897
6.600	391.810
6.605	391.224
6.610	391.348
6.615	388.748
6.620	391.152
6.625	392.059
6.630	389.396
6.635	386.475
6.640	387.274
6.645	385.131
6.650	384.601
6.655	382.613
6.660	381.182
6.665	383.301
6.670	380.477
6.675	383.125
6.680	380.794
6.685	383.160
6.690	384.561
6.695	383.883
6.700	384.369
6.705	381.815
6.710	384.714
6.715	383.553
6.720	385.499
6.725	385.633
6.730	382.502
6.735	379.767
6.740	381.858
6.745	379.594
6.750	378.993
6.755	378.247
6.760	375.420
6.765	377.670
6.770	375.003
6.775	372.949
6.780	374.696
6.785	372.244
6.790	375.030
6.795	372.169
6.800	370.572
6.805	369.275
6.810	368.499
6.815	366.360
6.820	366.868
6.825	364.269
6.830	362.027
6.835	363.844
6.840	364.518
6.845	361.986
6.850	361.987
6.855	360.055
6.860	362.417
6.865	359.989
6.870	357.969
6.875	359.457
6.880	357.600
6.885	354.715
6.890	357.486
6.895	360.540
6.900	363.421
6.905	362.633
6.910	360.840
6.915	360.158
6.920	357.430
6.925	359.055
6.930	359.019
6.935	361.253
6.940	358.190
6.945	355.881
6.950	354.736
6.955	352.311
6.960	349.274
6.965	346.987
6.970	345.173
6.975	346.103
6.980	343.160
6.985	345.400
6.990	343.475
6.995	344.329
7.000	343.033
7.005	341.244
7.010	341.251
7.015	342.709
7.020	339.577
7.025	339.863
7.030	342.962
7.035	344.697
7.040	346.222
7.045	346.954
7.050	349.369
7.055	350.974
7.060	349.085
7.065	351.532
7.070	352.934
7.075	355.501
7.080	355.921
7.085	353.239
7.090	354.576
7.095	356.198
7.100	353.534
7.105	356.208
7.110	355.173
7.115	354.133
7.120	351.600
7.125	348.728
7.130	346.674
7.135	344.570
7.140	342.979
7.145	343.378
7.150	344.855
7.155	345.501
7.160	346.501
7.165	347.061
7.170	344.623
7.175	341.605
7.180	343.271
7.185	345.032
7.190	345.311
7.195	343.134
7.200	344.689
7.205	347.665
7.210	350.511
7.215	351.880
7.220	351.514
7.225	349.990
7.230	349.173
7.235	349.670
7.240	348.690
7.245	347.855
7.250	346.576
7.255	346.396
7.260	349.151
7.265	347.690
7.270	348.462
7.275	351.348
7.280	353.660
7.285	350.594
7.290	352.454
7.295	350.345
7.300	351.103
7.305	351.207
7.310	348.858
7.315	347.447
7.320	346.508
7.325	344.633
7.330	343.359
7.335	340.350
7.340	339.872
7.345	342.561
7.350	345.302
7.355	346.429
7.360	344.494
7.365	344.103
7.370	346.005
7.375	343.901
7.380	341.121
7.385	339.707
7.390	338.609
7.395	339.593
7.400	339.477
7.405	342.003
7.410	342.948
7.415	340.851
7.420	341.183
7.425	342.078
7.430	342.907
7.435	342.546
7.440	342.800
7.445	340.616
7.450	339.701
7.455	337.908
7.460	339.621
7.465	336.798
7.470	339.900
7.475	340.306
7.480	343.419
7.485	343.078
7.490	340.464
7.495	337.323
7.500	338.331
7.505	336.168
7.510	337.636
7.515	335.179
7.520	335.500
7.525	337.595
7.530	340.669
7.535	339.545
7.540	340.415
7.545	339.859
7.550	340.575
7.555	340.105
7.560	342.420
7.565	339.692
7.570	341.851
7.575	344.730
7.580	344.438
7.585	345.378
7.590	342.346
7.595	340.299
7.600	343.397
7.605	344.377
7.610	347.217
7.615	347.104
7.620	345.797
7.625	346.559
7.630	345.044
7.635	346.486
7.640	346.530
7.645	347.129
7.650	347.229
7.655	350.155
7.660	351.457
7.665	351.066
7.670	354.122
7.675	354.919
7.680	355.909
7.685	358.133
7.690	358.659
7.695	356.996
7.700	356.118
7.705	358.900
7.710	360.831
7.715	363.250
7.720	360.749
7.725	359.976
7.730	357.225
7.735	354.915
7.740	355.770
7.745	354.222
7.750	355.267
7.755	353.488
7.760	356.172
7.765	353.345
7.770	350.927
7.775	348.906
7.780	348.421
7.785	348.257
7.790	349.692
7.795	349.453
7.800	351.277
7.805	350.372
7.810	349.122
7.815	347.040
7.820	346.031
7.825	346.750
7.830	349.577
7.835	348.491
7.840	347.383
7.845	349.385
7.850	351.243
7.855	353.345
7.860	351.969
7.865	351.728
7.870	351.476
7.875	351.461
7.880	351.288
7.885	348.719
7.890	349.614
7.895	352.167
7.900	349.927
7.905	348.452
7.910	351.145
7.915	350.244
7.920	352.180
7.925	354.683
7.930	351.637
7.935	348.867
7.940	345.932
7.945	343.071
7.950	342.641
7.955	339.909
7.960	342.663
7.965	340.461
7.970	341.553
7.975	340.398
7.980	339.449
7.985	340.914
7.990	340.879
7.995	339.384
8.000	336.575
8.005	336.523
8.010	334.708
8.015	333.734
8.020	335.672
8.025	338.402
8.030	341.055
8.035	340.286
8.040	342.932
8.045	345.597
8.050	347.083
8.055	346.373
8.060	347.772
8.065	346.433
8.070	343.719
8.075	343.094
8.080	341.273
8.085	338.355
8.090	340.590
8.095	343.723
8.100	340.857
8.105	343.222
8.110	342.982
8.115	342.861
8.120	346.003
8.125	348.802
8.130	346.040
8.135	347.446
8.140	347.564
8.145	345.684
8.150	345.087
8.155	344.908
8.160	344.136
8.165	343.216
8.170	343.764
8.175	345.738
8.180	344.715
8.185	342.924
8.190	339.816
8.194	339.719
8.199	342.798
8.204	345.744
8.209	344.601
8.214	342.932
8.219	343.380
8.224	340.356
8.229	338.157
8.234	338.629
8.239	339.514
8.244	339.288
8.249	336.916
8.254	337.926
8.259	337.138
8.264	335.518
8.269	338.165
8.274	340.665
8.279	343.393
8.284	342.115
8.289	341.993
8.294	340.312
8.299	341.392
8.304	342.739
8.309	341.134
8.314	338.641
8.319	336.061
8.324	333.712
8.329	336.454
8.334	337.735
8.339	337.987
8.344	337.068
8.349	338.929
8.354	335.882
8.359	337.720
8.364	339.733
8.369	342.568
8.374	344.590
8.379	344.220
8.384	342.618
8.389	344.733
8.394	346.611
8.399	345.621
8.404	347.726
8.409	346.424
8.414	345.234
8.419	348.299
8.424	351.164
8.429	353.888
8.434	353.908
8.439	353.570
8.444	351.672
8.449	350.327
8.454	347.928
8.459	350.293
8.464	351.161
8.469	353.695
8.474	356.522
8.479	357.593
8.484	356.648
8.489	353.712
8.494	350.662
8.499	347.549
8.504	346.106
8.509	346.118
8.514	347.285
8.519	347.425
8.524	345.544
8.529	345.031
8.534	344.754
8.539	347.886
8.544	349.259
8.549	351.223
8.554	348.501
8.559	348.467
8.564	347.194
8.569	348.963
8.574	351.349
8.579	350.771
8.584	352.425
8.589	350.322
8.594	350.642
8.599	350.619
8.604	353.224
8.609	350.531
8.614	350.243
8.619	350.436
8.624	347.739
8.629	349.065
8.634	349.986
8.639	349.013
8.644	348.460
8.649	350.485
8.654	347.932
8.659	345.352
8.664	344.038
8.669	346.848
8.674	348.326
8.679	347.279
8.684	344.800
8.689	347.728
8.694	345.779
8.699	347.898
8.704	345.214
8.709	342.359
8.714	339.909
8.719	337.791
8.724	340.886
8.729	342.136
8.734	341.463
8.739	341.643
8.744	344.069
8.749	341.142
8.754	339.502
8.759	341.237
8.764	341.051
8.769	342.884
8.774	342.495
8.779	339.547
8.784	342.246
8.789	340.968
8.794	341.547
8.799	338.434
8.804	338.902
8.809	337.272
8.814	334.803
8.819	336.463
8.824	333.360
8.829	331.519
8.834	330.422
8.839	330.824
8.844	330.636
8.849	331.690
8.854	329.012
8.859	331.682
8.864	334.296
8.869	335.021
8.874	332.125
8.879	334.451
8.884	336.479
8.889	333.771
8.894	332.312
8.899	333.962
8.904	336.682
8.909	333.648
8.914	335.232
8.919	335.683
8.924	333.063
8.929	333.175
8.934	334.269
8.939	333.240
8.944	333.595
8.949	335.244
8.954	337.157
8.959	339.297
8.964	339.504
8.969	337.909
8.974	338.136
8.979	338.203
8.984	341.193
8.989	338.164
8.994	335.035
8.999	333.232
9.004	333.799
9.009	332.741
9.014	330.947
9.019	333.561
9.024	335.342
9.029	337.645
9.034	335.084
9.039	332.300
9.044	333.890
9.049	336.941
9.054	334.966
9.059	332.963
9.064	330.969
9.069	331.298
9.074	330.465
9.079	327.377
9.084	329.425
9.089	326.997
9.094	324.636
9.099	322.867
9.104	324.233
9.109	327.097
9.114	325.458
9.119	326.968
9.124	325.698
9.129	327.961
9.134	329.226
9.139	329.031
9.144	329.559
9.149	328.126
9.154	329.413
9.159	327.985
9.164	327.162
9.169	324.462
9.174	326.412
9.179	325.614
9.184	328.007
9.189	329.760
9.194	328.474
9.199	329.884
9.204	327.480
9.209	324.806
9.214	325.120
9.219	325.212
9.224	327.807
9.229	324.880
9.234	324.997
9.239	324.700
9.244	325.090
9.249	327.555
9.254	324.919
9.259	324.092
9.264	321.749
9.269	322.078
9.274	321.292
9.279	319.343
9.284	316.266
9.289	316.109
9.294	317.804
9.299	320.664
9.304	321.331
9.309	319.107
9.314	320.328
9.319	317.332
9.324	315.912
9.329	318.101
9.334	316.109
9.339	317.443
9.344	317.591
9.349	319.508
9.354	322.301
9.359	321.171
9.364	322.972
9.369	321.596
9.374	323.134
9.379	321.432
9.384	323.670
9.389	322.000
9.394	322.835
9.399	321.239
9.404	319.825
9.409	318.498
9.414	315.951
9.419	315.541
9.424	314.075
9.429	316.619
9.434	315.068
9.439	318.168
9.444	317.364
9.449	319.519
9.454	319.708
9.459	319.025
9.464	318.133
9.469	315.988
9.474	316.754
9.479	314.984
9.484	315.122
9.489	315.183
9.494	312.719
9.499	314.720
9.504	313.715
9.509	313.016
9.514	311.365
9.519	311.760
9.524	314.400
9.529	316.747
9.534	316.470
9.539	315.843
9.544	318.126
9.549	318.199
9.554	317.818
9.559	318.180
9.564	316.761
9.569	316.528
9.574	318.629
9.579	317.335
9.584	318.257
9.589	316.072
9.594	313.711
9.599	311.893
9.604	311.814
9.609	313.220
9.614	314.748
9.619	317.739
9.624	316.469
9.629	313.813
9.634	313.650
9.639	312.692
9.644	310.677
9.649	312.994
9.654	314.903
9.659	312.696
9.664	309.897
9.669	312.139
9.674	314.273
9.679	311.315
9.684	309.745
9.689	309.023
9.694	309.192
9.699	308.627
9.704	309.733
9.709	308.404
9.714	306.875
9.719	309.351
9.724	309.447
9.729	306.354
9.734	307.628
9.739	305.665
9.744	302.685
9.749	304.581
9.754	302.416
9.759	305.144
9.764	308.255
9.769	310.500
9.774	308.482
9.779	309.546
9.784	306.655
9.789	309.090
9.794	310.574
9.799	308.108
9.804	306.631
9.809	305.121
9.814	306.547
9.819	304.283
9.824	305.100
9.829	306.976
9.834	308.399
9.839	305.649
9.844	303.902
9.849	306.980
9.854	306.988
9.859	306.695
9.864	306.151
9.869	303.666
9.874	305.673
9.879	303.350
9.884	302.785
9.889	302.043
9.894	299.239
9.899	297.498
9.904	299.484
9.909	298.143
9.914	298.234
9.919	300.028
9.924	299.080
9.929	300.306
9.934	299.754
9.939	301.912
9.944	300.994
9.949	302.190
9.954	299.865
9.959	301.332
9.964	303.394
9.969	301.303
9.974	302.230
9.979	304.777
9.984	304.432
9.989	307.467
9.994	308.964
[truncated: 1 more rows]
