# Supplementary material for: Chemometric Analysis of a Ternary Mixture of Caffeine, Quinic Acid, and Nicotinic Acid by Terahertz Spectroscopy
Source: ACS Omega. 2022 Sep 27;7(40):35783–91. doi: 10.1021/acsomega.2c03808 (PMC9558605; doi:10.1021/acsomega.2c03808)
Supplement: Supplementary file 2 — ao2c03808_si_002.zip [file ao2c03808_si_002.zip › data_and_codes/extended_data/id0-48_run001/fdp-7-8.csv]

0.000	-0.000
0.005	0.402
0.010	0.171
0.015	-0.616
0.020	0.287
0.025	0.490
0.030	0.174
0.035	-0.610
0.040	-0.172
0.045	0.535
0.050	3.069
0.055	2.032
0.060	2.485
0.065	3.662
0.070	3.858
0.075	4.754
0.080	4.856
0.085	4.010
0.090	1.900
0.095	2.010
0.100	3.370
0.105	5.409
0.110	4.741
0.115	4.868
0.120	5.731
0.125	6.609
0.130	7.650
0.135	8.096
0.140	7.738
0.145	7.999
0.150	8.177
0.155	8.355
0.160	8.382
0.165	8.576
0.170	8.914
0.175	9.271
0.180	9.307
0.185	9.497
0.190	9.898
0.195	10.021
0.200	10.271
0.205	10.552
0.210	10.761
0.215	11.058
0.220	11.336
0.225	11.819
0.230	11.962
0.235	11.966
0.240	12.125
0.245	12.504
0.250	12.575
0.255	12.831
0.260	13.094
0.265	13.387
0.270	13.718
0.275	13.720
0.280	13.948
0.285	14.259
0.290	14.484
0.295	14.665
0.300	15.087
0.305	15.151
0.310	15.238
0.315	15.455
0.320	15.722
0.325	16.010
0.330	16.149
0.335	16.323
0.340	16.576
0.345	16.894
0.350	17.022
0.355	17.299
0.360	17.542
0.365	17.770
0.370	17.930
0.375	18.140
0.380	18.331
0.385	18.578
0.390	18.815
0.395	19.036
0.400	19.270
0.405	19.411
0.410	19.569
0.415	19.771
0.420	20.050
0.425	20.209
0.430	20.425
0.435	20.702
0.440	20.902
0.445	21.009
0.450	21.254
0.455	21.534
0.460	21.730
0.465	21.960
0.470	22.132
0.475	22.387
0.480	22.622
0.485	22.802
0.490	22.995
0.495	23.257
0.500	23.455
0.505	23.613
0.510	23.832
0.515	24.110
0.520	24.344
0.525	24.500
0.530	24.739
0.535	24.995
0.540	25.294
0.545	25.586
0.550	26.013
0.555	25.258
0.560	25.427
0.565	25.770
0.570	26.100
0.575	26.371
0.580	26.597
0.585	26.806
0.590	27.071
0.595	27.316
0.600	27.537
0.605	27.750
0.610	27.954
0.615	28.189
0.620	28.348
0.625	28.548
0.630	28.784
0.635	29.024
0.640	29.184
0.645	29.399
0.650	29.644
0.655	29.828
0.660	30.050
0.665	30.258
0.670	30.476
0.675	30.687
0.680	30.897
0.685	31.097
0.690	31.345
0.695	31.527
0.700	31.739
0.705	31.991
0.710	32.183
0.715	32.388
0.720	32.619
0.725	32.839
0.730	33.062
0.735	33.285
0.740	33.552
0.745	33.937
0.750	33.509
0.755	33.597
0.760	33.941
0.765	34.190
0.770	34.411
0.775	34.652
0.780	34.888
0.785	35.112
0.790	35.308
0.795	35.515
0.800	35.776
0.805	35.962
0.810	36.151
0.815	36.384
0.820	36.594
0.825	36.778
0.830	36.980
0.835	37.174
0.840	37.394
0.845	37.602
0.850	37.757
0.855	37.974
0.860	38.212
0.865	38.384
0.870	38.595
0.875	38.817
0.880	39.030
0.885	39.227
0.890	39.443
0.895	39.672
0.900	39.901
0.905	40.082
0.910	40.323
0.915	40.539
0.920	40.731
0.925	40.933
0.930	41.174
0.935	41.399
0.940	41.584
0.945	41.783
0.950	42.001
0.955	42.241
0.960	42.424
0.965	42.668
0.970	42.899
0.975	43.134
0.980	43.437
0.985	43.427
0.990	43.394
0.995	43.682
1.000	43.927
1.005	44.187
1.010	44.472
1.015	44.664
1.020	44.892
1.025	45.178
1.030	45.395
1.035	45.597
1.040	45.852
1.045	46.092
1.050	46.322
1.055	46.572
1.060	46.823
1.065	47.115
1.070	47.393
1.075	47.707
1.080	48.125
1.085	48.675
1.090	49.526
1.095	49.693
1.100	46.730
1.105	47.749
1.110	48.180
1.115	47.774
1.120	48.292
1.125	48.758
1.130	49.162
1.135	49.569
1.140	49.991
1.145	50.524
1.150	50.939
1.155	51.549
1.160	51.227
1.165	48.350
1.170	49.347
1.175	49.991
1.180	50.477
1.185	50.845
1.190	51.227
1.195	51.639
1.200	52.101
1.205	52.229
1.210	51.549
1.215	52.031
1.220	52.536
1.225	52.934
1.230	52.214
1.235	52.632
1.240	52.965
1.245	53.267
1.250	53.622
1.255	53.817
1.260	54.069
1.265	54.364
1.270	54.583
1.275	54.774
1.280	55.010
1.285	55.231
1.290	55.469
1.295	55.664
1.300	55.845
1.305	56.133
1.310	56.355
1.315	56.579
1.320	56.740
1.325	56.940
1.330	57.142
1.335	57.368
1.340	57.624
1.345	57.869
1.350	58.075
1.355	58.268
1.360	58.566
1.365	58.786
1.370	59.000
1.375	59.270
1.380	59.559
1.385	59.791
1.390	60.114
1.395	60.487
1.400	60.999
1.405	61.751
1.410	62.910
1.415	65.588
1.420	66.256
1.425	66.716
1.430	67.096
1.435	67.424
1.440	67.656
1.445	67.921
1.450	68.185
1.455	68.441
1.460	68.691
1.465	68.914
1.470	69.178
1.475	69.423
1.480	69.627
1.485	69.871
1.490	70.123
1.495	70.332
1.500	70.543
1.505	70.791
1.510	71.009
1.515	71.231
1.520	71.453
1.525	71.679
1.530	71.938
1.535	72.149
1.540	72.364
1.545	72.613
1.550	72.834
1.555	73.062
1.560	73.338
1.565	73.604
1.570	73.850
1.575	74.128
1.580	74.429
1.585	74.757
1.590	75.113
1.595	75.643
1.600	76.000
1.605	74.772
1.610	75.285
1.615	75.768
1.620	76.210
1.625	76.581
1.630	77.000
1.635	77.447
1.640	77.978
1.645	78.605
1.650	79.549
1.655	80.722
1.660	81.298
1.665	81.620
1.670	82.065
1.675	79.856
1.680	81.601
1.685	82.705
1.690	83.594
1.695	84.378
1.700	85.230
1.705	86.422
1.710	87.879
1.715	89.410
1.720	92.352
1.725	95.142
1.730	96.236
1.735	96.962
1.740	97.539
1.745	98.035
1.750	98.476
1.755	98.952
1.760	99.295
1.765	99.018
1.770	99.416
1.775	99.810
1.780	100.201
1.785	100.640
1.790	101.275
1.795	101.316
1.800	100.060
1.805	100.626
1.810	101.089
1.815	101.455
1.820	101.786
1.825	102.111
1.830	102.408
1.835	102.700
1.840	103.023
1.845	103.356
1.850	103.721
1.855	104.173
1.860	104.945
1.865	105.176
1.870	108.270
1.875	109.355
1.880	110.035
1.885	110.482
1.890	110.895
1.895	111.269
1.900	111.643
1.905	112.051
1.910	112.593
1.915	113.213
1.920	111.144
1.925	111.443
1.930	112.046
1.935	112.518
1.940	112.887
1.945	113.194
1.950	113.500
1.955	113.774
1.960	114.029
1.965	114.286
1.970	114.534
1.975	114.793
1.980	115.038
1.985	115.282
1.990	115.534
1.995	115.782
2.000	116.030
2.005	116.306
2.010	116.615
2.015	116.831
2.020	116.998
2.025	117.338
2.030	117.718
2.035	118.318
2.040	118.427
2.045	117.283
2.050	117.811
2.055	118.243
2.060	118.622
2.065	119.010
2.070	119.567
2.075	119.029
2.080	119.003
2.085	119.415
2.090	119.761
2.095	120.060
2.100	120.346
2.105	120.617
2.110	120.882
2.115	121.175
2.120	121.471
2.125	121.755
2.130	122.074
2.135	122.418
2.140	122.807
2.145	123.256
2.150	123.814
2.155	124.752
2.160	125.792
2.165	124.931
2.170	127.559
2.175	128.769
2.180	129.711
2.185	130.601
2.190	131.838
2.195	131.823
2.200	134.524
2.205	135.932
2.210	137.055
2.215	138.325
2.220	137.563
2.225	134.945
2.230	136.252
2.235	137.105
2.240	137.796
2.245	138.322
2.250	138.983
2.255	139.958
2.260	140.979
2.265	138.466
2.270	136.081
2.275	137.379
2.280	138.128
2.285	138.668
2.290	139.129
2.295	139.548
2.300	139.904
2.305	140.247
2.310	140.551
2.315	140.978
2.320	141.095
2.325	141.415
2.330	141.794
2.335	142.237
2.340	142.848
2.345	142.667
2.350	141.949
2.355	142.614
2.360	143.395
2.365	143.919
2.370	142.749
2.375	143.444
2.380	144.311
2.385	145.528
2.390	148.554
2.395	151.227
2.400	148.188
2.405	149.126
2.410	149.748
2.415	150.311
2.420	150.748
2.425	151.224
2.430	151.378
2.435	151.734
2.440	152.173
2.445	152.621
2.450	153.102
2.455	154.043
2.460	154.400
2.465	153.237
2.470	150.137
2.475	151.487
2.480	152.183
2.485	152.750
2.490	153.173
2.495	153.545
2.500	153.867
2.505	154.195
2.510	154.492
2.515	154.769
2.520	155.058
2.525	155.344
2.530	155.640
2.535	155.928
2.540	156.220
2.545	156.526
2.550	156.800
2.555	157.106
2.560	157.456
2.565	157.828
2.570	157.961
2.575	158.285
2.580	158.670
2.585	159.039
2.590	159.482
2.595	159.924
2.600	160.415
2.605	160.903
2.610	161.560
2.615	162.348
2.620	163.473
2.625	165.102
2.630	166.032
2.635	166.361
2.640	166.352
2.645	166.957
2.650	165.570
2.655	167.807
2.660	170.038
2.665	170.518
2.670	170.940
2.675	171.964
2.680	173.137
2.685	174.061
2.690	172.555
2.695	173.155
2.700	173.789
2.705	174.441
2.710	174.945
2.715	175.424
2.720	175.850
2.725	176.320
2.730	176.765
2.735	177.226
2.740	177.733
2.745	178.251
2.750	178.881
2.755	179.731
2.760	181.164
2.765	182.670
2.770	184.950
2.775	185.595
2.780	186.468
2.785	184.504
2.790	186.161
2.795	187.559
2.800	188.571
2.805	189.482
2.810	190.085
2.815	190.685
2.820	191.249
2.825	191.601
2.830	192.102
2.835	192.514
2.840	192.933
2.845	193.353
2.850	193.721
2.855	194.131
2.860	194.578
2.865	195.065
2.870	195.718
2.875	196.673
2.880	197.587
2.885	196.315
2.890	199.319
2.895	200.630
2.900	201.459
2.905	202.075
2.910	202.604
2.915	203.039
2.920	203.555
2.925	204.027
2.930	204.522
2.935	205.057
2.940	205.437
2.945	206.182
2.950	206.834
2.955	207.969
2.960	209.253
2.965	209.773
2.970	211.366
2.975	211.649
2.980	214.682
2.985	217.110
2.990	218.833
2.995	220.583
3.000	221.987
3.005	219.109
3.010	219.536
3.015	220.126
3.020	219.974
3.025	218.797
3.030	219.952
3.035	222.188
3.040	223.684
3.045	226.545
3.050	228.170
3.055	229.444
3.060	230.504
3.065	230.901
3.070	231.658
3.075	232.141
3.080	233.006
3.085	233.243
3.090	233.821
3.095	234.310
3.100	234.548
3.105	235.281
3.110	235.786
3.115	236.623
3.120	237.308
3.125	237.963
3.130	238.549
3.135	238.401
3.140	239.338
3.145	238.792
3.150	240.604
3.155	242.954
3.160	244.256
3.165	242.182
3.170	239.570
3.175	239.835
3.180	242.065
3.185	240.732
3.190	241.713
3.195	242.572
3.200	243.497
3.205	243.752
3.210	245.699
3.215	244.256
3.220	244.523
3.225	246.216
3.230	246.453
3.235	246.245
3.240	245.084
3.245	245.747
3.250	246.548
3.255	246.833
3.260	246.999
3.265	247.140
3.270	248.370
3.275	247.914
3.280	248.532
3.285	248.251
3.290	248.863
3.295	249.653
3.300	249.123
3.305	250.541
3.310	250.938
3.315	251.026
3.320	251.920
3.325	252.819
3.330	254.473
3.335	252.667
3.340	252.176
3.345	254.176
3.350	256.402
3.355	256.195
3.360	255.558
3.365	253.739
3.370	251.308
3.375	250.936
3.380	252.388
3.385	252.399
3.390	253.688
3.395	253.520
3.400	253.239
3.405	253.313
3.410	254.368
3.415	253.709
3.420	256.522
3.425	254.050
3.430	254.572
3.435	257.579
3.440	260.536
3.445	260.509
3.450	261.999
3.455	262.492
3.460	263.662
3.465	262.816
3.470	265.340
3.475	268.304
3.480	267.488
3.485	269.910
3.490	269.692
3.495	270.736
3.500	270.512
3.505	271.173
3.510	271.055
3.515	270.593
3.520	271.794
3.525	270.368
3.530	272.876
3.535	273.068
3.540	273.148
3.545	274.489
3.550	274.266
3.555	272.805
3.560	273.342
3.565	273.336
3.570	273.696
3.575	274.637
3.580	272.289
3.585	275.366
3.590	276.587
3.595	276.308
3.600	275.215
3.605	273.456
3.610	273.942
3.615	271.500
3.620	274.078
3.625	275.177
3.630	276.094
3.635	278.418
3.640	279.348
3.645	276.640
3.650	274.069
3.655	275.563
3.660	274.104
3.665	276.793
3.670	274.534
3.675	276.013
3.680	278.380
3.685	280.605
3.690	280.637
3.695	282.022
3.700	281.034
3.705	282.933
3.710	282.442
3.715	283.189
3.720	283.780
3.725	283.803
3.730	284.135
3.735	283.660
3.740	285.595
3.745	283.304
3.750	284.791
3.755	287.190
3.760	287.454
3.765	287.305
3.770	288.932
3.775	287.738
3.780	290.233
3.785	289.618
3.790	292.373
3.795	293.034
3.800	290.360
3.805	289.870
3.810	291.852
3.815	292.899
3.820	290.439
3.825	288.054
3.830	289.533
3.835	287.416
3.840	286.412
3.845	286.562
3.850	288.716
3.855	289.114
3.860	289.513
3.865	288.404
3.870	289.107
3.875	289.410
3.880	289.026
3.885	290.632
3.890	291.315
3.895	291.995
3.900	291.615
3.905	292.746
3.910	293.659
3.915	291.561
3.920	294.129
3.925	293.972
3.930	293.606
3.935	294.426
3.940	294.786
3.945	296.640
3.950	298.237
3.955	297.231
3.960	298.852
3.965	296.477
3.970	294.636
3.975	293.247
3.980	293.428
3.985	293.664
3.990	291.628
3.995	292.013
4.000	294.861
4.005	294.632
4.010	296.604
4.015	298.590
4.020	298.139
4.025	296.381
4.030	297.794
4.035	297.133
4.040	296.220
4.045	296.534
4.050	295.932
4.055	298.690
4.060	298.301
4.065	298.831
4.070	300.279
4.075	298.320
4.080	300.286
4.085	298.595
4.090	298.263
4.095	300.344
4.100	298.057
4.105	296.600
4.110	296.618
4.115	296.630
4.120	296.555
4.125	297.855
4.130	295.377
4.135	292.504
4.140	292.488
4.145	292.161
4.150	293.057
4.155	291.361
4.160	290.247
4.165	288.827
4.170	288.506
4.175	286.594
4.180	287.876
4.185	287.113
4.190	290.055
4.195	287.578
4.200	289.333
4.205	291.795
4.210	292.614
4.215	289.742
4.220	287.410
4.225	287.699
4.230	284.659
4.235	282.134
4.240	284.296
4.245	286.818
4.250	289.476
4.255	288.070
4.260	290.777
4.265	293.857
4.270	293.818
4.275	293.397
4.280	295.506
4.285	295.586
4.290	293.165
4.295	295.174
4.300	295.173
4.305	296.961
4.310	295.297
4.315	293.939
4.320	295.144
4.325	297.560
4.330	300.019
4.335	300.651
4.340	297.836
4.345	300.037
4.350	300.433
4.355	297.838
4.360	299.660
4.365	299.069
4.370	296.090
4.375	297.321
4.380	298.594
4.385	299.968
4.390	301.826
4.395	302.253
4.400	299.824
4.405	302.445
4.410	300.119
4.415	297.184
4.420	297.799
4.425	298.662
4.430	298.533
4.435	300.483
4.440	299.649
4.445	297.243
4.450	299.261
4.455	298.459
4.460	300.986
4.465	298.957
4.470	297.698
4.475	299.277
4.480	300.366
4.485	301.740
4.490	300.009
4.495	302.203
4.500	301.444
4.505	303.381
4.510	301.523
4.515	299.378
4.520	297.116
4.525	296.534
4.530	296.521
4.535	297.331
4.540	297.875
4.545	297.405
4.550	297.080
4.555	300.103
4.560	300.476
4.565	301.776
4.570	299.107
4.575	300.328
4.580	300.833
4.585	302.511
4.590	303.368
4.595	301.508
4.600	301.843
4.605	303.306
4.610	300.971
4.615	303.049
4.620	303.364
4.625	306.248
4.630	305.692
4.635	305.255
4.640	304.122
4.645	303.592
4.650	306.685
4.655	303.616
4.660	306.606
4.665	308.628
4.670	310.248
4.675	311.055
4.680	313.003
4.685	311.115
4.690	311.813
4.695	310.158
4.700	311.594
4.705	310.353
4.710	307.400
4.715	308.722
4.720	307.174
4.725	306.790
4.730	308.655
4.735	310.437
4.740	308.410
4.745	307.934
4.750	305.689
4.755	307.031
4.760	306.022
4.765	304.555
4.770	301.509
4.775	300.657
4.780	300.590
4.785	303.152
4.790	303.246
4.795	303.205
4.800	304.540
4.805	303.898
4.810	302.509
4.815	303.767
4.820	303.120
4.825	304.967
4.830	307.949
4.835	306.000
4.840	306.807
4.845	308.627
4.850	306.431
4.855	306.709
4.860	309.692
4.865	311.846
4.870	312.544
4.875	313.414
4.880	315.144
4.885	316.815
4.890	318.925
4.895	321.117
4.900	321.297
4.905	318.870
4.910	319.315
4.915	321.344
4.920	321.130
4.925	324.074
4.930	322.961
4.935	322.962
4.940	324.767
4.945	323.120
4.950	324.892
4.955	327.362
4.960	328.355
4.965	326.084
4.970	324.145
4.975	326.195
4.980	327.562
4.985	327.287
4.990	327.719
4.995	327.422
5.000	327.563
5.005	330.437
5.010	333.267
5.015	332.129
5.020	333.246
5.025	332.931
5.030	334.385
5.035	332.039
5.040	330.664
5.045	332.699
5.050	331.562
5.055	330.667
5.060	328.214
5.065	326.558
5.070	327.460
5.075	326.384
5.080	327.397
5.085	328.320
5.090	329.818
5.095	330.958
5.100	329.874
5.105	329.140
5.110	330.193
5.115	328.674
5.120	328.702
5.125	329.847
5.130	332.478
5.135	329.612
5.140	328.120
5.145	330.074
5.150	332.760
5.155	331.570
5.160	330.151
5.165	328.697
5.170	328.929
5.175	327.755
5.180	327.036
5.185	328.342
5.190	326.653
5.195	326.998
5.200	326.350
5.205	324.369
5.210	324.604
5.215	327.381
5.220	326.636
5.225	324.499
5.230	322.134
5.235	320.034
5.240	320.502
5.245	321.623
5.250	319.764
5.255	317.142
5.260	315.265
5.265	315.105
5.270	314.114
5.275	315.621
5.280	318.295
5.285	319.070
5.290	316.612
5.295	314.868
5.300	316.275
5.305	314.539
5.310	314.337
5.315	311.826
5.320	314.114
5.325	317.170
5.330	314.483
5.335	316.593
5.340	319.633
5.345	317.455
5.350	317.271
5.355	319.969
5.360	318.264
5.365	318.810
5.370	318.114
5.375	320.458
5.380	317.924
5.385	316.362
5.390	316.049
5.395	316.035
5.400	314.561
5.405	316.594
5.410	316.673
5.415	316.293
5.420	317.326
5.425	317.597
5.430	317.932
5.435	315.592
5.440	315.673
5.445	316.198
5.450	318.117
5.455	319.386
5.460	320.935
5.465	319.080
5.470	317.590
5.475	314.760
5.480	311.979
5.485	311.826
5.490	310.517
5.495	312.675
5.500	314.725
5.505	315.345
5.510	317.814
5.515	315.264
5.520	313.572
5.525	314.800
5.530	315.691
5.535	314.040
5.540	314.872
5.545	315.919
5.550	318.200
5.555	316.776
5.560	314.063
5.565	311.763
5.570	310.095
5.575	307.688
5.580	309.108
5.585	312.183
5.590	313.949
5.595	312.646
5.600	312.432
5.605	310.099
5.610	309.024
5.615	310.999
5.620	311.325
5.625	313.230
5.630	310.563
5.635	310.773
5.640	308.855
5.645	308.697
5.650	311.792
5.655	311.748
5.660	311.766
5.665	313.158
5.670	315.317
5.675	314.605
5.680	317.433
5.685	318.758
5.690	321.563
5.695	322.982
5.700	321.932
5.705	323.346
5.710	323.538
5.715	326.342
5.720	327.226
5.725	324.411
5.730	323.998
5.735	322.817
5.740	320.892
5.745	320.167
5.750	318.504
5.755	321.267
5.760	318.816
5.765	321.532
5.770	320.898
5.775	318.952
5.780	320.204
5.785	318.540
5.790	318.157
5.795	316.728
5.800	317.919
5.805	316.510
5.810	316.744
5.815	319.735
5.820	320.837
5.825	321.087
5.830	324.026
5.835	324.254
5.840	325.770
5.845	327.545
5.850	326.525
5.855	325.680
5.860	327.190
5.865	324.621
5.870	327.530
5.875	327.489
5.880	324.681
5.885	322.004
5.890	323.365
5.895	324.217
5.900	323.261
5.905	322.827
5.910	321.149
5.915	320.833
5.920	321.459
5.925	324.526
5.930	326.430
5.935	323.727
5.940	326.441
5.945	327.139
5.950	325.897
5.955	326.031
5.960	324.430
5.965	321.627
5.970	323.217
5.975	324.746
5.980	324.218
5.985	326.089
5.990	327.693
5.995	324.713
6.000	323.798
6.005	324.470
6.010	323.711
6.015	321.965
6.020	323.274
6.025	325.632
6.030	328.153
6.035	325.819
6.040	323.886
6.045	322.343
6.050	322.265
6.055	324.877
6.060	325.507
6.065	326.700
6.070	326.434
6.075	324.462
6.080	326.114
6.085	327.802
6.090	329.587
6.095	330.702
6.100	331.440
6.105	329.557
6.110	331.443
6.115	334.159
6.120	337.224
6.125	335.765
6.130	334.866
6.135	334.155
6.140	334.796
6.145	332.417
6.150	330.762
6.155	332.235
6.160	330.440
6.165	333.385
6.170	335.161
6.175	334.119
6.180	333.628
6.185	330.992
6.190	333.544
6.195	330.456
6.200	333.208
6.205	333.969
6.210	332.669
6.215	334.929
6.220	333.517
6.225	333.127
6.230	332.631
6.235	335.083
6.240	336.825
6.245	333.720
6.250	333.560
6.255	333.673
6.260	336.492
6.265	335.337
6.270	337.423
6.275	335.806
6.280	338.810
6.285	338.980
6.290	337.228
6.295	340.353
6.300	337.320
6.305	335.749
6.310	335.867
6.315	333.842
6.320	336.943
6.325	334.549
6.330	336.290
6.335	336.324
6.340	339.098
6.345	339.346
6.350	338.082
6.355	336.620
6.360	335.107
6.365	336.730
6.370	334.293
6.375	333.033
6.380	335.986
6.385	332.865
6.390	332.675
6.395	335.386
6.400	333.758
6.405	331.688
6.410	329.569
6.415	328.751
6.420	326.303
6.425	327.362
6.430	328.837
6.435	331.780
6.440	330.566
6.445	331.843
6.450	328.752
6.455	326.104
6.460	324.815
6.465	323.274
6.470	320.672
6.475	320.427
6.480	321.117
6.485	323.906
6.490	323.581
6.495	325.992
6.500	322.923
6.505	324.367
6.510	321.542
6.515	322.136
6.520	324.541
6.525	321.731
6.530	324.468
6.535	323.693
6.540	325.919
6.545	325.283
6.550	322.796
6.555	323.198
6.560	323.984
6.565	326.691
6.570	324.041
6.575	323.168
6.580	323.695
6.585	322.289
6.590	323.481
6.595	322.411
6.600	320.083
6.605	320.691
6.610	320.765
6.615	323.211
6.620	326.133
6.625	329.089
6.630	332.021
6.635	332.933
6.640	331.484
6.645	332.210
6.650	331.878
6.655	328.852
6.660	329.906
6.665	330.213
6.670	328.376
6.675	329.692
6.680	332.087
6.685	329.704
6.690	331.528
6.695	333.436
6.700	334.404
6.705	333.572
6.710	332.303
6.715	329.313
6.720	327.625
6.725	325.900
6.730	324.393
6.735	326.749
6.740	327.364
6.745	326.226
6.750	329.018
6.755	326.228
6.760	323.120
6.765	323.210
6.770	322.046
6.775	319.727
6.780	322.437
6.785	321.699
6.790	321.622
6.795	323.841
6.800	320.905
6.805	320.314
6.810	318.690
6.815	317.254
6.820	316.418
6.825	315.353
6.830	312.942
6.835	314.816
6.840	314.693
6.845	313.960
6.850	312.625
6.855	313.666
6.860	311.939
6.865	311.928
6.870	311.838
6.875	313.351
6.880	312.007
6.885	312.538
6.890	313.203
6.895	314.498
6.900	311.423
6.905	313.446
6.910	314.276
6.915	316.082
6.920	318.792
6.925	321.683
6.930	319.311
6.935	322.105
6.940	324.373
6.945	322.936
6.950	320.035
6.955	322.093
6.960	319.807
6.965	318.549
6.970	316.022
6.975	315.627
6.980	313.657
6.985	313.055
6.990	313.940
6.995	311.317
7.000	308.219
7.005	309.434
7.010	306.523
7.015	309.117
7.020	311.437
7.025	311.780
7.030	310.869
7.035	308.768
7.040	310.995
7.045	309.756
7.050	306.898
7.055	306.199
7.060	305.676
7.065	304.299
7.070	303.212
7.075	305.666
7.080	307.239
7.085	306.586
7.090	308.830
7.095	307.271
7.100	307.346
7.105	310.214
7.110	311.093
7.115	312.822
7.120	313.287
7.125	313.394
7.130	313.879
7.135	311.767
7.140	310.398
7.145	308.548
7.150	311.500
7.155	311.551
7.160	314.648
7.165	315.904
7.170	314.668
7.175	314.921
7.180	312.064
7.185	315.082
7.190	315.833
7.195	315.118
7.200	318.009
7.205	316.845
7.210	317.597
7.215	319.169
7.220	318.967
7.225	316.387
7.230	318.346
7.235	320.462
7.240	318.097
7.245	320.910
7.250	320.258
7.255	321.777
7.260	319.521
7.265	322.161
7.270	319.444
7.275	319.243
7.280	317.215
7.285	316.564
7.290	315.652
7.295	314.475
7.300	314.939
7.305	314.696
7.310	314.671
7.315	313.759
7.320	312.868
7.325	314.317
7.330	312.832
7.335	312.645
7.340	315.661
7.345	317.778
7.350	316.427
7.355	315.617
7.360	314.287
7.365	311.781
7.370	313.062
7.375	314.725
7.380	316.645
7.385	317.304
7.390	317.106
7.395	317.262
7.400	318.042
7.405	317.838
7.410	316.807
7.415	318.471
7.420	316.399
7.425	314.486
7.430	316.015
7.435	313.567
7.440	313.999
7.445	315.613
7.450	314.976
7.455	313.228
7.460	313.525
7.465	313.851
7.470	314.020
7.475	312.252
7.480	311.388
7.485	308.664
7.490	306.679
7.495	306.661
7.500	307.062
7.505	305.300
7.510	308.360
7.515	308.815
7.520	309.587
7.525	308.588
7.530	308.237
7.535	309.425
7.540	308.636
7.545	308.408
7.550	306.820
7.555	308.117
7.560	309.625
7.565	311.845
7.570	311.120
7.575	309.401
7.580	309.591
7.585	311.173
7.590	312.099
7.595	311.382
7.600	308.906
7.605	310.665
7.610	309.229
7.615	306.130
7.620	306.505
7.625	303.842
7.630	301.139
7.635	303.403
7.640	304.369
7.645	305.033
7.650	304.852
7.655	301.931
7.660	300.496
7.665	301.212
7.670	301.250
7.675	299.331
7.680	300.005
7.685	301.893
7.690	302.529
7.695	304.493
7.700	302.238
7.705	299.611
7.710	299.972
7.715	297.866
7.720	297.509
7.725	296.393
7.730	296.584
7.735	298.810
7.740	297.127
7.745	296.180
7.750	297.281
7.755	296.568
7.760	298.034
7.765	296.139
7.770	299.251
7.775	300.896
7.780	301.933
7.785	299.218
7.790	297.040
7.795	294.619
7.800	292.084
7.805	291.069
7.810	288.129
7.815	287.899
7.820	288.578
7.825	291.386
7.830	292.224
7.835	289.419
7.840	287.225
7.845	284.710
7.850	281.703
7.855	280.138
7.860	283.064
7.865	283.925
7.870	281.044
7.875	282.079
7.880	283.239
7.885	280.516
7.890	283.563
7.895	280.950
7.900	280.963
7.905	281.761
7.910	282.646
7.915	284.003
7.920	285.744
7.925	283.508
7.930	282.758
7.935	280.636
7.940	280.586
7.945	279.154
7.950	281.057
7.955	280.124
7.960	277.985
7.965	275.518
7.970	278.133
7.975	280.415
7.980	281.454
7.985	282.568
7.990	281.035
7.995	284.162
8.000	284.289
8.005	283.822
8.010	285.343
8.015	287.054
8.020	286.341
8.025	285.005
8.030	282.201
8.035	281.981
8.040	280.654
8.045	283.382
8.050	283.272
8.055	280.972
8.060	280.235
8.065	279.659
8.070	282.778
8.075	284.056
8.080	283.466
8.085	285.599
8.090	286.939
8.095	285.394
8.100	284.757
8.105	287.687
8.110	286.174
8.115	288.975
8.120	289.345
8.125	286.429
8.130	287.019
8.135	288.831
8.140	291.043
8.145	291.024
8.150	289.964
8.155	287.504
8.160	287.646
8.165	289.184
8.170	292.051
8.175	290.138
8.180	291.354
8.185	294.249
8.190	296.655
8.194	296.472
8.199	293.690
8.204	290.967
8.209	291.408
8.214	288.853
8.219	291.683
8.224	293.822
8.229	291.693
8.234	289.213
8.239	286.752
8.244	285.463
8.249	283.964
8.254	282.405
8.259	284.393
8.264	286.804
8.269	287.566
8.274	290.369
8.279	292.859
8.284	292.218
8.289	290.420
8.294	288.081
8.299	286.311
8.304	288.870
8.309	285.831
8.314	288.471
8.319	287.954
8.324	285.129
8.329	282.841
8.334	283.516
8.339	285.017
8.344	285.321
8.349	285.384
8.354	285.062
8.359	282.318
8.364	281.355
8.369	279.686
8.374	281.385
8.379	279.660
8.384	279.928
8.389	283.062
8.394	284.280
8.399	286.455
8.404	288.275
8.409	287.506
8.414	290.137
8.419	289.831
8.424	288.796
8.429	285.672
8.434	284.165
8.439	286.748
8.444	286.915
8.449	285.356
8.454	285.945
8.459	286.090
8.464	283.747
8.469	283.692
8.474	283.128
8.479	285.666
8.484	286.984
8.489	286.217
8.494	287.835
8.499	286.507
8.504	285.279
8.509	285.972
8.514	285.912
8.519	286.817
8.524	283.693
8.529	283.613
8.534	282.347
8.539	284.082
8.544	281.344
8.549	282.684
8.554	284.397
8.559	281.616
8.564	282.835
8.569	281.482
8.574	280.954
8.579	281.149
8.584	282.988
8.589	282.087
8.594	281.566
8.599	282.322
8.604	282.480
8.609	282.614
8.614	280.546
8.619	282.175
8.624	280.474
8.629	278.641
8.634	279.125
8.639	277.110
8.644	279.639
8.649	278.500
8.654	276.783
8.659	279.872
8.664	282.566
8.669	281.628
8.674	279.466
8.679	278.826
8.684	277.826
8.689	278.998
8.694	277.443
8.699	276.342
8.704	276.025
8.709	276.521
8.714	275.119
8.719	273.807
8.724	271.306
8.729	270.082
8.734	271.868
8.739	273.249
8.744	272.071
8.749	274.890
8.754	276.196
8.759	275.835
8.764	275.930
8.769	275.016
8.774	272.064
8.779	274.888
8.784	275.622
8.789	272.827
8.794	273.131
8.799	271.998
8.804	275.082
8.809	277.368
8.814	279.410
8.819	280.224
8.824	277.727
8.829	275.836
8.834	275.304
8.839	276.991
8.844	277.055
8.849	275.581
8.854	274.268
8.859	276.548
8.864	278.584
8.869	276.689
8.874	277.550
8.879	276.856
8.884	275.019
8.889	273.379
8.894	272.490
8.899	272.333
8.904	269.455
8.909	270.969
8.914	271.581
8.919	271.353
8.924	271.670
8.929	273.506
8.934	272.716
8.939	273.798
8.944	271.889
8.949	273.202
8.954	274.603
8.959	271.807
8.964	273.861
8.969	276.170
8.974	279.142
8.979	277.935
8.984	279.789
8.989	280.556
8.994	283.293
8.999	280.340
9.004	279.439
9.009	278.970
9.014	282.027
9.019	284.050
9.024	282.332
9.029	285.312
9.034	283.225
9.039	282.783
9.044	280.623
9.049	281.581
9.054	282.330
9.059	279.768
9.064	281.269
9.069	278.997
9.074	276.329
9.079	273.821
9.084	271.056
9.089	270.686
9.094	273.061
9.099	274.514
9.104	272.939
9.109	273.336
9.114	274.072
9.119	271.239
9.124	273.386
9.129	272.518
9.134	273.881
9.139	273.258
9.144	270.758
9.149	271.353
9.154	271.088
9.159	268.368
9.164	267.940
9.169	270.001
9.174	270.508
9.179	268.076
9.184	269.838
9.189	271.823
9.194	272.105
9.199	269.214
9.204	271.421
9.209	271.310
9.214	270.359
9.219	269.388
9.224	269.629
9.229	272.104
9.234	272.900
9.239	272.686
9.244	270.635
9.249	268.963
9.254	268.588
9.259	267.724
9.264	268.491
9.269	268.516
9.274	270.935
9.279	270.072
9.284	270.603
9.289	271.307
9.294	274.194
9.299	274.654
9.304	277.748
9.309	279.309
9.314	278.787
9.319	279.681
9.324	282.589
9.329	285.521
9.334	285.306
9.339	287.623
9.344	289.087
9.349	286.264
9.354	288.078
9.359	290.127
9.364	289.012
9.369	288.816
9.374	291.818
9.379	289.860
9.384	290.219
9.389	288.304
9.394	286.203
9.399	285.553
9.404	286.871
9.409	286.096
9.414	288.032
9.419	286.467
9.424	288.092
9.429	285.835
9.434	287.800
9.439	289.442
9.444	287.957
9.449	286.157
9.454	289.182
9.459	290.376
9.464	289.228
9.469	289.710
9.474	288.195
9.479	290.748
9.484	289.056
9.489	291.419
9.494	292.462
9.499	295.248
9.504	295.289
9.509	292.521
9.514	295.105
9.519	292.027
9.524	292.182
9.529	294.163
9.534	294.844
9.539	297.948
9.544	301.067
9.549	298.137
9.554	299.891
9.559	300.968
9.564	300.221
9.569	302.167
9.574	304.133
9.579	303.014
9.584	303.548
9.589	303.322
9.594	300.974
9.599	302.451
9.604	299.449
9.609	299.170
9.614	300.397
9.619	297.397
9.624	296.331
9.629	295.241
9.634	297.504
9.639	297.276
9.644	299.076
9.649	296.296
9.654	298.332
9.659	299.768
9.664	298.906
9.669	297.213
9.674	294.440
9.679	295.592
9.684	292.977
9.689	291.122
9.694	289.906
9.699	291.234
9.704	293.751
9.709	292.491
9.714	292.909
9.719	291.678
9.724	293.813
9.729	293.984
9.734	292.162
9.739	289.870
9.744	287.740
9.749	285.412
9.754	284.496
9.759	286.193
9.764	285.829
9.769	287.089
9.774	284.114
9.779	284.029
9.784	283.994
9.789	285.558
9.794	284.435
9.799	284.696
9.804	286.879
9.809	284.047
9.814	286.205
9.819	284.306
9.824	286.088
9.829	283.869
9.834	286.894
9.839	288.319
9.844	287.354
9.849	289.254
9.854	291.811
9.859	291.905
9.864	288.945
9.869	287.452
9.874	285.907
9.879	288.715
9.884	287.613
9.889	288.966
9.894	287.452
9.899	290.468
9.904	291.971
9.909	288.912
9.914	287.660
9.919	286.593
9.924	289.047
9.929	289.131
9.934	286.310
9.939	285.101
9.944	286.781
9.949	284.522
9.954	282.352
9.959	281.861
9.964	279.038
9.969	280.607
9.974	279.255
9.979	281.774
9.984	278.880
9.989	280.920
9.994	280.259
[truncated: 1 more rows]
