# Supplementary material for: Chemometric Analysis of a Ternary Mixture of Caffeine, Quinic Acid, and Nicotinic Acid by Terahertz Spectroscopy
Source: ACS Omega. 2022 Sep 27;7(40):35783–91. doi: 10.1021/acsomega.2c03808 (PMC9558605; doi:10.1021/acsomega.2c03808)
Supplement: Supplementary file 2 — ao2c03808_si_002.zip [file ao2c03808_si_002.zip › data_and_codes/extended_data/id0-48_run001/fdp-8-0.csv]

0.000	-0.000
0.005	0.270
0.010	0.224
0.015	-0.568
0.020	-0.209
0.025	0.247
0.030	0.171
0.035	-0.452
0.040	-0.079
0.045	0.820
0.050	3.126
0.055	1.703
0.060	0.976
0.065	3.461
0.070	3.723
0.075	5.572
0.080	4.958
0.085	7.812
0.090	8.197
0.095	9.384
0.100	10.240
0.105	11.263
0.110	10.620
0.115	10.760
0.120	11.378
0.125	12.144
0.130	13.392
0.135	13.664
0.140	13.166
0.145	13.035
0.150	13.003
0.155	13.066
0.160	13.065
0.165	13.345
0.170	13.736
0.175	14.038
0.180	14.145
0.185	14.446
0.190	14.767
0.195	14.811
0.200	14.993
0.205	15.255
0.210	15.361
0.215	15.530
0.220	15.740
0.225	16.169
0.230	16.262
0.235	16.210
0.240	16.372
0.245	16.709
0.250	16.763
0.255	17.032
0.260	17.268
0.265	17.506
0.270	17.757
0.275	17.702
0.280	17.896
0.285	18.143
0.290	18.307
0.295	18.445
0.300	18.818
0.305	18.873
0.310	18.945
0.315	19.116
0.320	19.350
0.325	19.596
0.330	19.706
0.335	19.842
0.340	20.026
0.345	20.267
0.350	20.340
0.355	20.568
0.360	20.751
0.365	20.917
0.370	21.024
0.375	21.197
0.380	21.342
0.385	21.554
0.390	21.750
0.395	21.934
0.400	22.132
0.405	22.247
0.410	22.382
0.415	22.549
0.420	22.782
0.425	22.906
0.430	23.087
0.435	23.314
0.440	23.456
0.445	23.502
0.450	23.696
0.455	23.916
0.460	24.058
0.465	24.230
0.470	24.348
0.475	24.556
0.480	24.748
0.485	24.887
0.490	25.038
0.495	25.264
0.500	25.428
0.505	25.556
0.510	25.743
0.515	25.987
0.520	26.186
0.525	26.309
0.530	26.509
0.535	26.723
0.540	26.983
0.545	27.231
0.550	27.611
0.555	26.783
0.560	26.899
0.565	27.190
0.570	27.470
0.575	27.694
0.580	27.870
0.585	28.031
0.590	28.253
0.595	28.452
0.600	28.633
0.605	28.808
0.610	28.978
0.615	29.178
0.620	29.304
0.625	29.469
0.630	29.675
0.635	29.882
0.640	30.007
0.645	30.187
0.650	30.393
0.655	30.535
0.660	30.711
0.665	30.875
0.670	31.042
0.675	31.203
0.680	31.360
0.685	31.510
0.690	31.708
0.695	31.839
0.700	32.005
0.705	32.213
0.710	32.364
0.715	32.530
0.720	32.727
0.725	32.909
0.730	33.102
0.735	33.292
0.740	33.531
0.745	33.886
0.750	33.408
0.755	33.457
0.760	33.769
0.765	33.982
0.770	34.161
0.775	34.361
0.780	34.551
0.785	34.728
0.790	34.871
0.795	35.028
0.800	35.240
0.805	35.376
0.810	35.516
0.815	35.702
0.820	35.869
0.825	36.012
0.830	36.174
0.835	36.329
0.840	36.517
0.845	36.692
0.850	36.811
0.855	36.996
0.860	37.198
0.865	37.337
0.870	37.512
0.875	37.694
0.880	37.867
0.885	38.023
0.890	38.191
0.895	38.371
0.900	38.552
0.905	38.678
0.910	38.867
0.915	39.031
0.920	39.168
0.925	39.319
0.930	39.513
0.935	39.691
0.940	39.833
0.945	39.992
0.950	40.171
0.955	40.377
0.960	40.526
0.965	40.736
0.970	40.929
0.975	41.129
0.980	41.397
0.985	41.344
0.990	41.261
0.995	41.511
1.000	41.709
1.005	41.921
1.010	42.159
1.015	42.299
1.020	42.477
1.025	42.710
1.030	42.875
1.035	43.027
1.040	43.229
1.045	43.420
1.050	43.607
1.055	43.813
1.060	44.025
1.065	44.280
1.070	44.523
1.075	44.805
1.080	45.193
1.085	45.719
1.090	46.552
1.095	46.648
1.100	43.589
1.105	44.587
1.110	44.986
1.115	44.507
1.120	44.991
1.125	45.414
1.130	45.774
1.135	46.133
1.140	46.509
1.145	46.999
1.150	47.370
1.155	47.935
1.160	47.435
1.165	44.549
1.170	45.523
1.175	46.137
1.180	46.590
1.185	46.926
1.190	47.279
1.195	47.659
1.200	48.093
1.205	48.188
1.210	47.441
1.215	47.895
1.220	48.368
1.225	48.733
1.230	47.939
1.235	48.318
1.240	48.608
1.245	48.865
1.250	49.169
1.255	49.317
1.260	49.525
1.265	49.774
1.270	49.948
1.275	50.095
1.280	50.290
1.285	50.471
1.290	50.673
1.295	50.827
1.300	50.972
1.305	51.226
1.310	51.412
1.315	51.601
1.320	51.725
1.325	51.888
1.330	52.056
1.335	52.246
1.340	52.464
1.345	52.674
1.350	52.843
1.355	52.997
1.360	53.255
1.365	53.434
1.370	53.605
1.375	53.833
1.380	54.078
1.385	54.265
1.390	54.547
1.395	54.882
1.400	55.362
1.405	56.091
1.410	57.084
1.415	59.761
1.420	60.406
1.425	60.836
1.430	61.183
1.435	61.479
1.440	61.676
1.445	61.904
1.450	62.128
1.455	62.344
1.460	62.550
1.465	62.730
1.470	62.951
1.475	63.148
1.480	63.303
1.485	63.498
1.490	63.702
1.495	63.866
1.500	64.034
1.505	64.239
1.510	64.413
1.515	64.592
1.520	64.775
1.525	64.965
1.530	65.189
1.535	65.362
1.540	65.543
1.545	65.752
1.550	65.935
1.555	66.128
1.560	66.364
1.565	66.587
1.570	66.791
1.575	67.024
1.580	67.279
1.585	67.564
1.590	67.878
1.595	68.370
1.600	68.690
1.605	67.352
1.610	67.833
1.615	68.282
1.620	68.678
1.625	69.012
1.630	69.393
1.635	69.810
1.640	70.306
1.645	70.909
1.650	71.827
1.655	72.979
1.660	73.463
1.665	73.711
1.670	74.036
1.675	71.642
1.680	73.463
1.685	74.549
1.690	75.411
1.695	76.164
1.700	76.980
1.705	78.146
1.710	79.592
1.715	81.042
1.720	83.678
1.725	86.508
1.730	87.602
1.735	88.292
1.740	88.837
1.745	89.295
1.750	89.700
1.755	90.145
1.760	90.458
1.765	90.126
1.770	90.481
1.775	90.832
1.780	91.189
1.785	91.588
1.790	92.183
1.795	92.192
1.800	90.832
1.805	91.349
1.810	91.766
1.815	92.085
1.820	92.369
1.825	92.651
1.830	92.901
1.835	93.145
1.840	93.417
1.845	93.705
1.850	94.024
1.855	94.437
1.860	95.183
1.865	95.393
1.870	98.289
1.875	99.390
1.880	100.041
1.885	100.459
1.890	100.830
1.895	101.164
1.900	101.493
1.905	101.862
1.910	102.358
1.915	102.927
1.920	100.948
1.925	101.012
1.930	101.574
1.935	102.004
1.940	102.320
1.945	102.586
1.950	102.840
1.955	103.068
1.960	103.273
1.965	103.485
1.970	103.689
1.975	103.899
1.980	104.107
1.985	104.305
1.990	104.517
1.995	104.722
2.000	104.923
2.005	105.154
2.010	105.420
2.015	105.588
2.020	105.706
2.025	105.991
2.030	106.332
2.035	106.880
2.040	106.972
2.045	105.713
2.050	106.199
2.055	106.589
2.060	106.920
2.065	107.274
2.070	107.794
2.075	107.245
2.080	107.131
2.085	107.499
2.090	107.813
2.095	108.094
2.100	108.354
2.105	108.602
2.110	108.847
2.115	109.107
2.120	109.370
2.125	109.632
2.130	109.920
2.135	110.243
2.140	110.596
2.145	110.998
2.150	111.507
2.155	112.395
2.160	113.305
2.165	111.918
2.170	114.918
2.175	116.186
2.180	117.087
2.185	117.970
2.190	119.152
2.195	119.153
2.200	121.544
2.205	123.101
2.210	124.220
2.215	125.473
2.220	125.250
2.225	127.647
2.230	129.439
2.235	130.336
2.240	131.059
2.245	131.601
2.250	132.257
2.255	133.286
2.260	134.158
2.265	131.661
2.270	128.946
2.275	130.384
2.280	131.193
2.285	131.765
2.290	132.222
2.295	132.595
2.300	132.942
2.305	133.270
2.310	133.584
2.315	133.988
2.320	134.078
2.325	134.366
2.330	134.721
2.335	135.137
2.340	135.814
2.345	135.759
2.350	134.664
2.355	135.336
2.360	136.129
2.365	136.755
2.370	135.305
2.375	136.053
2.380	136.966
2.385	138.166
2.390	139.724
2.395	137.706
2.400	140.371
2.405	141.364
2.410	142.029
2.415	142.554
2.420	142.976
2.425	143.507
2.430	143.608
2.435	143.910
2.440	144.364
2.445	144.872
2.450	145.282
2.455	146.294
2.460	147.090
2.465	145.143
2.470	142.037
2.475	143.333
2.480	144.073
2.485	144.595
2.490	145.016
2.495	145.371
2.500	145.679
2.505	145.967
2.510	146.246
2.515	146.502
2.520	146.742
2.525	147.004
2.530	147.259
2.535	147.504
2.540	147.760
2.545	148.023
2.550	148.273
2.555	148.541
2.560	148.818
2.565	149.217
2.570	149.269
2.575	149.539
2.580	149.872
2.585	150.232
2.590	150.604
2.595	150.994
2.600	151.439
2.605	151.933
2.610	152.551
2.615	153.278
2.620	154.287
2.625	155.719
2.630	156.355
2.635	156.051
2.640	155.990
2.645	156.963
2.650	155.509
2.655	157.914
2.660	160.241
2.665	160.844
2.670	161.027
2.675	162.019
2.680	163.122
2.685	163.972
2.690	162.209
2.695	162.988
2.700	163.635
2.705	164.178
2.710	164.638
2.715	165.066
2.720	165.476
2.725	165.902
2.730	166.341
2.735	166.777
2.740	167.266
2.745	167.768
2.750	168.399
2.755	169.253
2.760	170.637
2.765	172.137
2.770	173.164
2.775	172.751
2.780	169.640
2.785	166.810
2.790	168.834
2.795	170.265
2.800	171.279
2.805	172.062
2.810	172.659
2.815	173.180
2.820	173.663
2.825	174.088
2.830	174.463
2.835	174.845
2.840	175.212
2.845	175.570
2.850	175.914
2.855	176.291
2.860	176.694
2.865	177.144
2.870	177.717
2.875	178.791
2.880	179.376
2.885	177.776
2.890	174.724
2.895	175.990
2.900	176.782
2.905	177.428
2.910	177.911
2.915	178.357
2.920	178.820
2.925	179.259
2.930	179.718
2.935	180.181
2.940	180.676
2.945	181.244
2.950	182.010
2.955	183.087
2.960	184.417
2.965	185.260
2.970	187.251
2.975	186.181
2.980	183.205
2.985	185.485
2.990	187.223
2.995	188.896
3.000	190.947
3.005	192.179
3.010	192.874
3.015	194.021
3.020	194.269
3.025	191.695
3.030	194.240
3.035	196.238
3.040	197.904
3.045	198.711
3.050	195.592
3.055	197.131
3.060	198.081
3.065	198.814
3.070	199.415
3.075	199.954
3.080	200.427
3.085	200.868
3.090	201.283
3.095	201.677
3.100	202.094
3.105	202.611
3.110	203.113
3.115	203.751
3.120	204.644
3.125	205.583
3.130	206.255
3.135	206.793
3.140	209.579
3.145	212.674
3.150	214.298
3.155	216.029
3.160	217.708
3.165	218.596
3.170	221.434
3.175	218.967
3.180	220.926
3.185	220.272
3.190	221.039
3.195	221.935
3.200	222.578
3.205	223.179
3.210	224.045
3.215	223.517
3.220	223.918
3.225	224.913
3.230	225.375
3.235	227.727
3.240	229.660
3.245	230.437
3.250	230.966
3.255	231.345
3.260	231.683
3.265	232.011
3.270	232.432
3.275	232.688
3.280	232.948
3.285	233.165
3.290	233.488
3.295	233.753
3.300	234.106
3.305	234.373
3.310	234.784
3.315	235.296
3.320	235.930
3.325	236.953
3.330	237.512
3.335	240.001
3.340	243.028
3.345	244.665
3.350	245.788
3.355	246.587
3.360	247.056
3.365	247.449
3.370	247.833
3.375	248.091
3.380	248.435
3.385	248.763
3.390	248.996
3.395	249.278
3.400	249.450
3.405	249.717
3.410	249.912
3.415	250.153
3.420	250.412
3.425	250.629
3.430	250.896
3.435	251.007
3.440	251.295
3.445	251.514
3.450	251.705
3.455	251.963
3.460	252.298
3.465	252.552
3.470	252.801
3.475	253.015
3.480	253.274
3.485	253.572
3.490	253.802
3.495	254.610
3.500	254.000
3.505	254.031
3.510	254.386
3.515	254.503
3.520	254.791
3.525	255.238
3.530	255.825
3.535	256.726
3.540	257.443
3.545	260.246
3.550	261.488
3.555	262.018
3.560	262.487
3.565	263.089
3.570	263.578
3.575	263.947
3.580	264.574
3.585	265.096
3.590	266.223
3.595	267.078
3.600	267.706
3.605	265.436
3.610	262.387
3.615	264.728
3.620	263.167
3.625	264.609
3.630	265.634
3.635	266.833
3.640	268.443
3.645	270.350
3.650	267.361
3.655	268.495
3.660	269.412
3.665	266.471
3.670	263.390
3.675	265.688
3.680	267.830
3.685	268.369
3.690	269.413
3.695	269.208
3.700	269.601
3.705	270.380
3.710	270.823
3.715	271.453
3.720	272.152
3.725	272.332
3.730	272.720
3.735	273.092
3.740	273.197
3.745	273.782
3.750	274.159
3.755	274.612
3.760	275.116
3.765	275.554
3.770	276.171
3.775	276.750
3.780	277.369
3.785	278.185
3.790	279.508
3.795	280.811
3.800	281.696
3.805	278.617
3.810	279.171
3.815	276.511
3.820	279.413
3.825	282.446
3.830	283.794
3.835	284.932
3.840	286.041
3.845	286.784
3.850	287.435
3.855	288.488
3.860	288.411
3.865	288.284
3.870	288.776
3.875	289.307
3.880	289.975
3.885	290.104
3.890	290.773
3.895	291.075
3.900	291.428
3.905	291.798
3.910	292.157
3.915	292.753
3.920	293.197
3.925	293.462
3.930	293.535
3.935	293.992
3.940	294.816
3.945	295.715
3.950	296.355
3.955	295.179
3.960	293.954
3.965	296.229
3.970	296.683
3.975	296.651
3.980	298.965
3.985	296.623
3.990	294.434
3.995	295.684
4.000	298.210
4.005	298.235
4.010	297.034
4.015	298.553
4.020	299.410
4.025	299.973
4.030	300.633
4.035	300.410
4.040	301.218
4.045	301.162
4.050	301.700
4.055	302.343
4.060	302.183
4.065	302.901
4.070	303.294
4.075	303.347
4.080	303.875
4.085	303.896
4.090	304.392
4.095	304.637
4.100	304.804
4.105	305.313
4.110	305.516
4.115	306.249
4.120	306.534
4.125	307.215
4.130	307.164
4.135	308.038
4.140	308.453
4.145	309.425
4.150	310.254
4.155	311.984
4.160	315.038
4.165	317.401
4.170	316.101
4.175	316.305
4.180	315.545
4.185	317.962
4.190	315.242
4.195	316.679
4.200	314.288
4.205	316.476
4.210	318.272
4.215	319.278
4.220	322.042
4.225	319.791
4.230	316.797
4.235	318.087
4.240	319.622
4.245	319.302
4.250	319.160
4.255	319.712
4.260	320.365
4.265	320.962
4.270	321.457
4.275	321.598
4.280	322.115
4.285	322.427
4.290	322.551
4.295	323.097
4.300	323.205
4.305	323.935
4.310	323.767
4.315	324.244
4.320	324.881
4.325	324.601
4.330	325.256
4.335	325.602
4.340	325.947
4.345	326.107
4.350	326.345
4.355	326.636
4.360	326.748
4.365	327.264
4.370	327.100
4.375	327.760
4.380	327.899
4.385	328.525
4.390	329.004
4.395	328.996
4.400	329.707
4.405	329.719
4.410	330.113
4.415	330.618
4.420	331.156
4.425	331.314
4.430	331.413
4.435	332.054
4.440	332.716
4.445	333.673
4.450	333.635
4.455	334.292
4.460	336.657
4.465	336.695
4.470	333.950
4.475	332.451
4.480	335.002
4.485	337.782
4.490	340.611
4.495	337.608
4.500	337.650
4.505	340.116
4.510	342.382
4.515	340.918
4.520	342.092
4.525	343.922
4.530	343.200
4.535	342.731
4.540	343.140
4.545	342.805
4.550	341.271
4.555	338.557
4.560	339.675
4.565	340.546
4.570	342.267
4.575	343.488
4.580	343.754
4.585	345.544
4.590	348.179
4.595	346.059
4.600	345.519
4.605	348.213
4.610	349.227
4.615	346.129
4.620	343.076
4.625	343.906
4.630	343.658
4.635	344.161
4.640	344.961
4.645	346.306
4.650	346.355
4.655	347.186
4.660	347.266
4.665	347.708
4.670	348.709
4.675	348.579
4.680	348.029
4.685	349.910
4.690	349.377
4.695	351.598
4.700	349.415
4.705	351.372
4.710	351.137
4.715	353.132
4.720	354.362
4.725	355.097
4.730	356.249
4.735	356.327
4.740	358.917
4.745	357.356
4.750	355.590
4.755	358.109
4.760	360.096
4.765	360.563
4.770	359.975
4.775	361.878
4.780	362.968
4.785	363.726
4.790	363.870
4.795	363.919
4.800	364.568
4.805	365.032
4.810	366.084
4.815	366.167
4.820	367.307
4.825	365.932
4.830	366.926
4.835	366.633
4.840	367.854
4.845	366.976
4.850	368.057
4.855	368.692
4.860	367.127
4.865	368.628
4.870	369.117
4.875	369.124
4.880	368.550
4.885	368.754
4.890	371.043
4.895	369.869
4.900	370.063
4.905	370.489
4.910	370.476
4.915	370.901
4.920	372.610
4.925	371.133
4.930	372.162
4.935	372.012
4.940	372.970
4.945	374.100
4.950	372.169
4.955	373.288
4.960	370.380
4.965	368.344
4.970	369.001
4.975	367.960
4.980	368.075
4.985	369.025
4.990	365.907
4.995	364.173
5.000	362.028
5.005	364.070
5.010	365.179
5.015	365.792
5.020	367.504
5.025	368.902
5.030	367.100
5.035	370.105
5.040	372.027
5.045	370.983
5.050	371.537
5.055	370.942
5.060	370.862
5.065	372.027
5.070	372.310
5.075	372.844
5.080	374.200
5.085	375.416
5.090	377.372
5.095	378.318
5.100	376.462
5.105	378.714
5.110	381.728
5.115	380.498
5.120	383.447
5.125	384.853
5.130	383.944
5.135	380.863
5.140	379.762
5.145	381.237
5.150	384.233
5.155	383.164
5.160	385.507
5.165	384.966
5.170	385.558
5.175	386.086
5.180	386.868
5.185	387.295
5.190	387.908
5.195	389.208
5.200	386.104
5.205	385.016
5.210	382.368
5.215	385.410
5.220	386.186
5.225	388.812
5.230	389.746
5.235	388.892
5.240	388.871
5.245	390.023
5.250	390.274
5.255	391.067
5.260	392.279
5.265	392.769
5.270	393.968
5.275	396.930
5.280	395.380
5.285	394.301
5.290	391.369
5.295	393.934
5.300	395.419
5.305	396.942
5.310	398.981
5.315	399.775
5.320	397.020
5.325	398.528
5.330	401.461
5.335	403.737
5.340	401.542
5.345	401.393
5.350	403.616
5.355	405.064
5.360	405.276
5.365	405.648
5.370	406.194
5.375	406.641
5.380	407.056
5.385	406.716
5.390	407.540
5.395	407.824
5.400	408.157
5.405	409.395
5.410	408.838
5.415	408.759
5.420	410.416
5.425	411.173
5.430	411.174
5.435	413.884
5.440	416.326
5.445	418.370
5.450	417.772
5.455	419.396
5.460	422.392
5.465	420.797
5.470	423.208
5.475	422.371
5.480	423.139
5.485	424.608
5.490	426.583
5.495	425.641
5.500	426.329
5.505	426.544
5.510	425.806
5.515	425.116
5.520	427.733
5.525	427.427
5.530	428.032
5.535	427.484
5.540	427.591
5.545	428.268
5.550	429.105
5.555	429.038
5.560	429.124
5.565	430.813
5.570	429.776
5.575	430.338
5.580	430.708
5.585	431.499
5.590	428.794
5.595	425.773
5.600	426.872
5.605	427.502
5.610	427.221
5.615	426.273
5.620	426.491
5.625	427.893
5.630	428.011
5.635	428.406
5.640	429.192
5.645	429.653
5.650	428.284
5.655	426.711
5.660	428.460
5.665	428.354
5.670	431.047
5.675	432.127
5.680	435.036
5.685	435.675
5.690	434.871
5.695	434.887
5.700	434.540
5.705	436.822
5.710	434.724
5.715	437.380
5.720	437.875
5.725	438.904
5.730	437.547
5.735	436.439
5.740	438.653
5.745	438.158
5.750	435.546
5.755	434.808
5.760	437.698
5.765	439.988
5.770	440.306
5.775	438.242
5.780	435.695
5.785	435.125
5.790	437.776
5.795	436.141
5.800	437.639
5.805	437.070
5.810	438.106
5.815	437.425
5.820	440.541
5.825	439.240
5.830	442.181
5.835	441.629
5.840	440.225
5.845	438.000
5.850	437.884
5.855	437.239
5.860	437.182
5.865	437.609
5.870	437.889
5.875	440.861
5.880	442.856
5.885	443.608
5.890	443.645
5.895	442.530
5.900	440.450
5.905	439.709
5.910	438.308
5.915	439.827
5.920	437.596
5.925	436.340
5.930	436.408
5.935	433.513
5.940	434.417
5.945	436.470
5.950	437.022
5.955	439.148
5.960	436.602
5.965	435.182
5.970	436.419
5.975	434.259
5.980	434.617
5.985	433.126
5.990	433.915
5.995	433.785
6.000	434.463
6.005	435.938
6.010	436.680
6.015	433.943
6.020	433.649
6.025	431.789
6.030	429.145
6.035	427.344
6.040	430.127
6.045	429.032
6.050	429.806
6.055	427.171
6.060	428.837
6.065	428.603
6.070	429.262
6.075	429.113
6.080	428.135
6.085	430.343
6.090	432.855
6.095	431.785
6.100	433.712
6.105	432.895
6.110	431.322
6.115	433.297
6.120	433.858
6.125	436.392
6.130	436.222
6.135	433.799
6.140	431.554
6.145	433.977
6.150	432.441
6.155	429.731
6.160	432.374
6.165	429.446
6.170	428.085
6.175	425.146
6.180	427.912
6.185	430.480
6.190	431.369
6.195	429.065
6.200	431.299
6.205	433.653
6.210	432.727
6.215	429.982
6.220	431.642
6.225	431.861
6.230	432.049
6.235	430.662
6.240	430.285
6.245	430.677
6.250	431.888
6.255	428.868
6.260	426.087
6.265	427.516
6.270	430.470
6.275	427.369
6.280	430.236
6.285	429.749
6.290	429.410
6.295	430.219
6.300	427.953
6.305	430.247
6.310	431.317
6.315	428.285
6.320	429.758
6.325	427.198
6.330	429.206
6.335	432.062
6.340	429.314
6.345	431.744
6.350	430.712
6.355	427.701
6.360	427.801
6.365	427.586
6.370	425.797
6.375	426.543
6.380	424.292
6.385	421.481
6.390	418.404
6.395	418.133
6.400	415.369
6.405	414.336
6.410	412.582
6.415	410.992
6.420	412.448
6.425	414.257
6.430	414.055
6.435	416.062
6.440	416.295
6.445	413.561
6.450	412.310
6.455	411.763
6.460	412.046
6.465	412.566
6.470	413.352
6.475	414.528
6.480	413.761
6.485	414.757
6.490	414.325
6.495	416.407
6.500	415.865
6.505	416.537
6.510	415.830
6.515	415.712
6.520	415.082
6.525	415.049
6.530	413.192
6.535	415.036
6.540	412.585
6.545	413.457
6.550	411.197
6.555	414.144
6.560	416.278
6.565	419.021
6.570	420.098
6.575	420.109
6.580	420.290
6.585	418.032
6.590	419.287
6.595	420.503
6.600	419.612
6.605	417.599
6.610	416.462
6.615	414.239
6.620	417.079
6.625	417.682
6.630	415.566
6.635	417.620
6.640	415.760
6.645	416.965
6.650	419.344
6.655	418.081
6.660	415.096
6.665	418.055
6.670	420.735
6.675	421.461
6.680	420.520
6.685	420.651
6.690	423.460
6.695	426.480
6.700	429.023
6.705	431.074
6.710	430.731
6.715	429.544
6.720	429.924
6.725	429.971
6.730	427.421
6.735	429.520
6.740	427.244
6.745	428.119
6.750	425.784
6.755	423.785
6.760	424.431
6.765	427.442
6.770	427.004
6.775	424.676
6.780	426.991
6.785	426.047
6.790	428.872
6.795	428.701
6.800	428.834
6.805	429.663
6.810	428.005
6.815	429.176
6.820	430.963
6.825	430.396
6.830	430.484
6.835	427.705
6.840	426.621
6.845	425.763
6.850	428.705
6.855	431.293
6.860	432.218
6.865	434.706
6.870	433.869
6.875	430.770
6.880	427.776
6.885	429.242
6.890	430.745
6.895	427.909
6.900	425.967
6.905	429.007
6.910	426.773
6.915	426.159
6.920	423.047
6.925	419.929
6.930	420.635
6.935	420.666
6.940	422.821
6.945	419.762
6.950	417.814
6.955	414.986
6.960	417.414
6.965	418.681
6.970	415.624
6.975	417.298
6.980	419.307
6.985	416.819
6.990	414.099
6.995	413.726
7.000	410.716
7.005	413.681
7.010	411.285
7.015	412.122
7.020	414.191
7.025	416.967
7.030	417.416
7.035	414.317
7.040	414.105
7.045	414.770
7.050	415.111
7.055	417.661
7.060	418.549
7.065	418.765
7.070	419.824
7.075	417.533
7.080	415.303
7.085	416.768
7.090	419.711
7.095	417.091
7.100	419.604
7.105	422.694
7.110	425.057
7.115	424.643
7.120	423.438
7.125	421.853
7.130	423.628
7.135	423.446
7.140	423.795
7.145	422.960
7.150	423.871
7.155	425.794
7.160	424.725
7.165	426.164
7.170	427.905
7.175	425.934
7.180	428.520
7.185	427.427
7.190	428.649
7.195	430.418
7.200	433.275
7.205	435.148
7.210	437.132
7.215	439.185
7.220	438.801
7.225	438.933
7.230	437.639
7.235	439.100
7.240	438.953
7.245	436.731
7.250	437.224
7.255	434.428
7.260	433.383
7.265	434.522
7.270	434.367
7.275	431.522
7.280	429.577
7.285	431.442
7.290	429.139
7.295	426.693
7.300	428.462
7.305	428.473
7.310	431.213
7.315	430.786
7.320	431.630
7.325	428.703
7.330	430.827
7.335	433.915
7.340	431.916
7.345	434.650
7.350	436.330
7.355	435.840
7.360	435.159
7.365	435.705
7.370	432.925
7.375	432.710
7.380	432.048
7.385	432.998
7.390	435.030
7.395	432.501
7.400	429.536
7.405	431.635
7.410	434.214
7.415	434.548
7.420	437.246
7.425	439.589
7.430	440.486
7.435	438.075
7.440	439.163
7.445	439.557
7.450	440.188
7.455	440.383
7.460	438.877
7.465	437.267
7.470	439.213
7.475	440.961
7.480	439.906
7.485	442.035
7.490	439.060
7.495	436.326
7.500	435.459
7.505	437.469
7.510	438.079
7.515	439.959
7.520	438.674
7.525	436.252
7.530	435.851
7.535	437.082
7.540	438.177
7.545	440.131
7.550	439.010
7.555	437.496
7.560	437.521
7.565	440.297
7.570	439.049
7.575	440.068
7.580	440.645
7.585	440.249
7.590	442.549
7.595	441.929
7.600	440.819
7.605	437.817
7.610	439.478
7.615	437.521
7.620	438.844
7.625	437.233
7.630	436.758
7.635	437.671
7.640	438.824
7.645	437.750
7.650	438.262
7.655	440.477
7.660	438.661
7.665	439.360
7.670	436.426
7.675	434.451
7.680	433.581
7.685	435.720
7.690	435.219
7.695	432.156
7.700	431.598
7.705	431.396
7.710	429.384
7.715	429.523
7.720	428.769
7.725	428.071
7.730	427.570
7.735	424.526
7.740	426.187
7.745	425.399
7.750	423.626
7.755	421.681
7.760	422.136
7.765	423.143
7.770	422.919
7.775	424.373
7.780	424.970
7.785	424.009
7.790	423.533
7.795	426.275
7.800	426.565
7.805	428.105
7.810	426.169
7.815	424.041
7.820	422.304
7.825	421.456
7.830	424.222
7.835	425.214
7.840	422.415
7.845	421.543
7.850	422.500
7.855	425.323
7.860	422.370
7.865	423.658
7.870	423.897
7.875	421.436
7.880	421.356
7.885	419.428
7.890	420.067
7.895	418.435
7.900	415.554
7.905	417.973
7.910	415.590
7.915	417.044
7.920	414.471
7.925	412.499
7.930	410.120
7.935	407.926
7.940	405.361
7.945	404.300
7.950	403.462
7.955	403.014
7.960	403.441
7.965	403.203
7.970	400.495
7.975	403.505
7.980	404.771
7.985	403.678
7.990	403.664
7.995	403.340
8.000	405.954
8.005	405.528
8.010	405.710
8.015	406.338
8.020	404.730
8.025	407.457
8.030	404.946
8.035	407.325
8.040	408.021
8.045	406.667
8.050	408.606
8.055	405.913
8.060	403.224
8.065	401.225
8.070	399.269
8.075	399.591
8.080	402.102
8.085	399.222
8.090	401.571
8.095	402.363
8.100	402.030
8.105	400.526
8.110	399.336
8.115	398.466
8.120	398.138
8.125	398.954
8.130	399.797
8.135	401.253
8.140	401.334
8.145	401.076
8.150	401.258
8.155	399.540
8.160	398.143
8.165	395.515
8.170	398.312
8.175	396.357
8.180	397.608
8.185	396.973
8.190	398.445
8.194	397.366
8.199	394.545
8.204	397.557
8.209	398.873
8.214	401.513
8.219	399.224
8.224	397.701
8.229	398.477
8.234	400.785
8.239	401.830
8.244	402.319
8.249	400.601
8.254	402.917
8.259	400.147
8.264	398.660
8.269	397.800
8.274	395.333
8.279	394.685
8.284	394.936
8.289	395.097
8.294	394.647
8.299	394.013
8.304	395.960
8.309	399.071
8.314	396.250
8.319	398.477
8.324	397.146
8.329	395.636
8.334	396.740
8.339	394.924
8.344	397.087
8.349	397.401
8.354	399.630
8.359	397.706
8.364	400.467
8.369	401.354
8.374	402.023
8.379	404.129
8.384	407.130
8.389	404.019
8.394	402.126
8.399	404.399
8.404	407.153
8.409	409.712
8.414	407.865
8.419	405.919
8.424	403.295
8.429	403.923
8.434	405.208
8.439	406.612
8.444	403.995
8.449	406.511
8.454	409.573
8.459	406.481
8.464	403.822
8.469	404.643
8.474	403.407
8.479	406.409
8.484	405.450
8.489	404.689
8.494	403.276
8.499	400.723
8.504	399.587
8.509	401.974
8.514	400.746
8.519	401.248
8.524	401.150
8.529	398.495
8.534	396.898
8.539	395.312
8.544	395.973
8.549	393.730
8.554	396.306
8.559	397.581
8.564	399.050
8.569	398.436
8.574	395.848
8.579	394.631
8.584	392.559
8.589	389.559
8.594	386.719
8.599	383.998
8.604	382.984
8.609	383.120
8.614	384.249
8.619	381.794
8.624	383.026
8.629	383.487
8.634	382.747
8.639	381.492
8.644	379.411
8.649	378.963
8.654	375.858
8.659	377.411
8.664	379.087
8.669	377.629
8.674	375.961
8.679	374.198
8.684	375.807
8.689	373.167
8.694	374.530
8.699	377.371
8.704	376.687
8.709	374.172
8.714	375.341
8.719	375.451
8.724	374.090
8.729	373.589
8.734	371.425
8.739	374.289
8.744	374.582
8.749	374.399
8.754	371.382
8.759	373.848
8.764	376.830
8.769	374.208
8.774	371.520
8.779	372.117
8.784	372.246
8.789	372.230
8.794	373.728
8.799	371.948
8.804	372.385
8.809	372.613
8.814	371.047
8.819	373.071
8.824	371.125
8.829	371.416
8.834	371.193
8.839	373.393
8.844	374.917
8.849	373.931
8.854	375.365
8.859	373.300
8.864	371.241
8.869	369.057
8.874	367.808
8.879	366.848
8.884	368.800
8.889	369.755
8.894	370.547
8.899	368.228
8.904	365.414
8.909	367.579
8.914	366.187
8.919	366.680
8.924	366.652
8.929	364.524
8.934	361.900
8.939	363.724
8.944	366.719
8.949	367.408
8.954	365.256
8.959	365.601
8.964	367.138
8.969	365.304
8.974	366.249
8.979	364.094
8.984	366.749
8.989	369.177
8.994	371.731
8.999	372.740
9.004	371.213
9.009	368.836
9.014	367.480
9.019	368.098
9.024	369.114
9.029	370.270
9.034	367.373
9.039	370.399
9.044	370.398
9.049	371.476
9.054	372.342
9.059	373.821
9.064	371.354
9.069	370.003
9.074	367.922
9.079	368.591
9.084	369.574
9.089	369.716
9.094	372.401
9.099	373.850
9.104	374.097
9.109	375.464
9.114	374.829
9.119	376.446
9.124	376.491
9.129	377.206
9.134	378.710
9.139	381.673
9.144	383.687
9.149	383.715
9.154	386.318
9.159	387.479
9.164	386.144
9.169	388.036
9.174	391.093
9.179	390.125
9.184	390.310
9.189	391.798
9.194	394.326
9.199	391.393
9.204	394.172
9.209	395.784
9.214	395.678
9.219	395.305
9.224	395.515
9.229	394.059
9.234	393.993
9.239	394.517
9.244	396.708
9.249	393.673
9.254	392.938
9.259	394.974
9.264	395.227
9.269	393.601
9.274	394.286
9.279	393.174
9.284	390.533
9.289	393.253
9.294	390.937
9.299	389.494
9.304	388.118
9.309	389.432
9.314	388.215
9.319	390.093
9.324	389.592
9.329	388.504
9.334	385.892
9.339	383.976
9.344	381.309
9.349	379.707
9.354	380.004
9.359	378.645
9.364	378.631
9.369	375.692
9.374	373.784
9.379	371.844
9.384	372.179
9.389	370.223
9.394	369.275
9.399	372.238
9.404	371.983
9.409	372.785
9.414	374.826
9.419	372.712
9.424	373.179
9.429	374.188
9.434	375.617
9.439	375.747
9.444	375.184
9.449	377.147
9.454	374.269
9.459	371.382
9.464	371.158
9.469	369.990
9.474	368.404
9.479	365.799
9.484	364.423
9.489	365.951
9.494	364.663
9.499	365.661
9.504	366.577
9.509	364.330
9.514	365.754
9.519	366.161
9.524	365.128
9.529	363.160
9.534	365.531
9.539	363.168
9.544	364.259
9.549	361.376
9.554	359.316
9.559	361.764
9.564	359.076
9.569	361.082
9.574	360.808
9.579	360.151
9.584	357.944
9.589	356.230
9.594	354.449
9.599	352.584
9.604	353.558
9.609	356.280
9.614	357.420
9.619	357.062
9.624	356.783
9.629	354.188
9.634	355.447
9.639	354.556
9.644	352.130
9.649	350.859
9.654	350.069
9.659	353.135
9.664	351.031
9.669	349.073
9.674	348.585
9.679	348.286
9.684	348.229
9.689	345.446
9.694	347.814
9.699	349.372
9.704	347.250
9.709	349.984
9.714	348.124
9.719	350.906
9.724	349.980
9.729	350.016
9.734	349.546
9.739	349.460
9.744	351.458
9.749	348.969
9.754	347.705
9.759	345.670
9.764	344.557
9.769	343.196
9.774	341.431
9.779	343.893
9.784	342.291
9.789	342.756
9.794	345.527
9.799	346.113
9.804	348.644
9.809	347.756
9.814	346.544
9.819	346.726
9.824	343.995
9.829	344.495
9.834	346.190
9.839	348.958
9.844	351.248
9.849	350.376
9.854	352.371
9.859	351.204
9.864	350.491
9.869	351.953
9.874	351.095
9.879	349.066
9.884	351.684
9.889	354.504
9.894	356.129
9.899	357.090
9.904	355.649
9.909	357.612
9.914	356.720
9.919	359.381
9.924	359.920
9.929	359.115
9.934	359.760
9.939	362.094
9.944	362.676
9.949	360.684
9.954	359.907
9.959	357.907
9.964	355.715
9.969	354.909
9.974	356.658
9.979	358.051
9.984	360.802
9.989	360.711
9.994	361.652
[truncated: 1 more rows]
