# Supplementary material for: Chemometric Analysis of a Ternary Mixture of Caffeine, Quinic Acid, and Nicotinic Acid by Terahertz Spectroscopy
Source: ACS Omega. 2022 Sep 27;7(40):35783–91. doi: 10.1021/acsomega.2c03808 (PMC9558605; doi:10.1021/acsomega.2c03808)
Supplement: Supplementary file 2 — ao2c03808_si_002.zip [file ao2c03808_si_002.zip › data_and_codes/extended_data/id0-48_run001/fdp-8-1.csv]

0.000	-0.000
0.005	0.496
0.010	0.281
0.015	-0.685
0.020	0.468
0.025	0.603
0.030	0.396
0.035	-0.486
0.040	0.014
0.045	1.010
0.050	3.268
0.055	2.101
0.060	1.449
0.065	3.796
0.070	3.960
0.075	5.074
0.080	4.984
0.085	3.173
0.090	2.166
0.095	2.607
0.100	3.830
0.105	5.457
0.110	4.729
0.115	4.950
0.120	5.798
0.125	6.634
0.130	7.749
0.135	8.151
0.140	7.805
0.145	8.091
0.150	8.251
0.155	8.443
0.160	8.434
0.165	8.644
0.170	8.948
0.175	9.298
0.180	9.335
0.185	9.526
0.190	9.922
0.195	10.033
0.200	10.283
0.205	10.563
0.210	10.764
0.215	11.042
0.220	11.321
0.225	11.819
0.230	11.965
0.235	11.995
0.240	12.132
0.245	12.500
0.250	12.585
0.255	12.844
0.260	13.105
0.265	13.388
0.270	13.711
0.275	13.712
0.280	13.946
0.285	14.243
0.290	14.461
0.295	14.649
0.300	15.049
0.305	15.129
0.310	15.216
0.315	15.428
0.320	15.693
0.325	15.967
0.330	16.111
0.335	16.279
0.340	16.525
0.345	16.832
0.350	16.959
0.355	17.236
0.360	17.470
0.365	17.692
0.370	17.852
0.375	18.056
0.380	18.247
0.385	18.496
0.390	18.730
0.395	18.952
0.400	19.185
0.405	19.337
0.410	19.504
0.415	19.701
0.420	19.974
0.425	20.138
0.430	20.357
0.435	20.618
0.440	20.807
0.445	20.907
0.450	21.137
0.455	21.406
0.460	21.595
0.465	21.810
0.470	21.978
0.475	22.234
0.480	22.473
0.485	22.660
0.490	22.848
0.495	23.117
0.500	23.325
0.505	23.489
0.510	23.716
0.515	23.997
0.520	24.230
0.525	24.392
0.530	24.626
0.535	24.878
0.540	25.170
0.545	25.452
0.550	25.873
0.555	25.100
0.560	25.253
0.565	25.587
0.570	25.913
0.575	26.179
0.580	26.400
0.585	26.612
0.590	26.878
0.595	27.124
0.600	27.351
0.605	27.571
0.610	27.782
0.615	28.022
0.620	28.186
0.625	28.388
0.630	28.628
0.635	28.860
0.640	29.020
0.645	29.233
0.650	29.470
0.655	29.647
0.660	29.855
0.665	30.057
0.670	30.260
0.675	30.460
0.680	30.656
0.685	30.851
0.690	31.088
0.695	31.264
0.700	31.478
0.705	31.730
0.710	31.926
0.715	32.135
0.720	32.378
0.725	32.599
0.730	32.833
0.735	33.060
0.740	33.336
0.745	33.725
0.750	33.289
0.755	33.375
0.760	33.717
0.765	33.960
0.770	34.169
0.775	34.405
0.780	34.625
0.785	34.841
0.790	35.019
0.795	35.216
0.800	35.469
0.805	35.646
0.810	35.828
0.815	36.061
0.820	36.275
0.825	36.460
0.830	36.668
0.835	36.866
0.840	37.098
0.845	37.310
0.850	37.473
0.855	37.694
0.860	37.932
0.865	38.106
0.870	38.313
0.875	38.528
0.880	38.736
0.885	38.921
0.890	39.121
0.895	39.339
0.900	39.552
0.905	39.719
0.910	39.943
0.915	40.152
0.920	40.333
0.925	40.529
0.930	40.767
0.935	40.995
0.940	41.183
0.945	41.390
0.950	41.619
0.955	41.865
0.960	42.058
0.965	42.309
0.970	42.543
0.975	42.778
0.980	43.084
0.985	43.064
0.990	43.024
0.995	43.306
1.000	43.537
1.005	43.784
1.010	44.058
1.015	44.237
1.020	44.452
1.025	44.726
1.030	44.930
1.035	45.123
1.040	45.373
1.045	45.608
1.050	45.840
1.055	46.093
1.060	46.352
1.065	46.652
1.070	46.937
1.075	47.262
1.080	47.691
1.085	48.253
1.090	49.112
1.095	49.263
1.100	46.287
1.105	47.312
1.110	47.734
1.115	47.307
1.120	47.822
1.125	48.279
1.130	48.673
1.135	49.068
1.140	49.476
1.145	50.002
1.150	50.404
1.155	51.009
1.160	50.692
1.165	47.770
1.170	48.780
1.175	49.432
1.180	49.927
1.185	50.302
1.190	50.692
1.195	51.112
1.200	51.578
1.205	51.695
1.210	51.033
1.215	51.515
1.220	52.019
1.225	52.416
1.230	51.676
1.235	52.081
1.240	52.402
1.245	52.690
1.250	53.029
1.255	53.212
1.260	53.454
1.265	53.744
1.270	53.958
1.275	54.148
1.280	54.384
1.285	54.610
1.290	54.849
1.295	55.050
1.300	55.237
1.305	55.528
1.310	55.756
1.315	55.982
1.320	56.141
1.325	56.345
1.330	56.551
1.335	56.771
1.340	57.019
1.345	57.256
1.350	57.446
1.355	57.626
1.360	57.909
1.365	58.116
1.370	58.314
1.375	58.575
1.380	58.853
1.385	59.079
1.390	59.396
1.395	59.768
1.400	60.283
1.405	61.043
1.410	62.014
1.415	64.870
1.420	65.554
1.425	66.018
1.430	66.406
1.435	66.739
1.440	66.980
1.445	67.245
1.450	67.509
1.455	67.758
1.460	68.003
1.465	68.218
1.470	68.470
1.475	68.705
1.480	68.894
1.485	69.122
1.490	69.356
1.495	69.558
1.500	69.762
1.505	70.003
1.510	70.215
1.515	70.438
1.520	70.663
1.525	70.899
1.530	71.166
1.535	71.382
1.540	71.610
1.545	71.859
1.550	72.088
1.555	72.318
1.560	72.593
1.565	72.852
1.570	73.097
1.575	73.367
1.580	73.657
1.585	73.972
1.590	74.318
1.595	74.838
1.600	75.174
1.605	73.928
1.610	74.435
1.615	74.911
1.620	75.340
1.625	75.710
1.630	76.126
1.635	76.581
1.640	77.119
1.645	77.761
1.650	78.717
1.655	79.920
1.660	80.470
1.665	80.740
1.670	81.149
1.675	78.990
1.680	80.717
1.685	81.828
1.690	82.718
1.695	83.495
1.700	84.330
1.705	85.511
1.710	86.992
1.715	88.689
1.720	91.368
1.725	94.114
1.730	95.235
1.735	95.959
1.740	96.540
1.745	97.036
1.750	97.484
1.755	97.968
1.760	98.306
1.765	98.052
1.770	98.452
1.775	98.853
1.780	99.251
1.785	99.689
1.790	100.319
1.795	100.387
1.800	99.089
1.805	99.630
1.810	100.076
1.815	100.429
1.820	100.746
1.825	101.067
1.830	101.354
1.835	101.636
1.840	101.947
1.845	102.278
1.850	102.640
1.855	103.091
1.860	103.862
1.865	104.118
1.870	107.031
1.875	108.262
1.880	108.961
1.885	109.420
1.890	109.838
1.895	110.219
1.900	110.596
1.905	111.002
1.910	111.545
1.915	112.148
1.920	110.122
1.925	110.348
1.930	110.945
1.935	111.411
1.940	111.767
1.945	112.065
1.950	112.352
1.955	112.622
1.960	112.869
1.965	113.126
1.970	113.378
1.975	113.631
1.980	113.890
1.985	114.137
1.990	114.400
1.995	114.656
2.000	114.911
2.005	115.187
2.010	115.497
2.015	115.709
2.020	115.878
2.025	116.212
2.030	116.589
2.035	117.184
2.040	117.277
2.045	116.129
2.050	116.639
2.055	117.072
2.060	117.449
2.065	117.838
2.070	118.382
2.075	117.860
2.080	117.823
2.085	118.224
2.090	118.557
2.095	118.852
2.100	119.135
2.105	119.389
2.110	119.647
2.115	119.905
2.120	120.190
2.125	120.464
2.130	120.774
2.135	121.115
2.140	121.502
2.145	121.941
2.150	122.503
2.155	123.423
2.160	124.411
2.165	123.151
2.170	126.171
2.175	127.452
2.180	128.380
2.185	129.288
2.190	130.489
2.195	130.292
2.200	133.119
2.205	134.649
2.210	135.776
2.215	137.045
2.220	136.866
2.225	139.427
2.230	141.118
2.235	142.033
2.240	142.739
2.245	143.281
2.250	143.925
2.255	144.907
2.260	145.713
2.265	143.497
2.270	140.633
2.275	142.144
2.280	142.938
2.285	143.530
2.290	143.983
2.295	144.373
2.300	144.733
2.305	145.098
2.310	145.441
2.315	145.878
2.320	146.018
2.325	146.348
2.330	146.758
2.335	147.204
2.340	147.915
2.345	147.999
2.350	146.933
2.355	147.625
2.360	148.438
2.365	149.091
2.370	147.727
2.375	148.548
2.380	149.468
2.385	150.632
2.390	151.608
2.395	150.351
2.400	153.173
2.405	154.204
2.410	154.938
2.415	155.494
2.420	155.957
2.425	156.520
2.430	156.663
2.435	157.012
2.440	157.501
2.445	158.033
2.450	158.488
2.455	159.527
2.460	160.339
2.465	158.749
2.470	161.759
2.475	163.092
2.480	163.877
2.485	164.447
2.490	164.904
2.495	165.308
2.500	165.655
2.505	165.992
2.510	166.297
2.515	166.606
2.520	166.903
2.525	167.187
2.530	167.491
2.535	167.776
2.540	168.069
2.545	168.392
2.550	168.665
2.555	168.978
2.560	169.296
2.565	169.725
2.570	169.843
2.575	170.122
2.580	170.530
2.585	170.907
2.590	171.342
2.595	171.779
2.600	172.263
2.605	172.810
2.610	173.435
2.615	174.211
2.620	175.256
2.625	176.760
2.630	177.906
2.635	177.091
2.640	176.012
2.645	178.864
2.650	176.836
2.655	179.439
2.660	181.759
2.665	182.140
2.670	182.633
2.675	183.636
2.680	184.772
2.685	185.647
2.690	183.961
2.695	184.818
2.700	185.485
2.705	186.062
2.710	186.582
2.715	187.005
2.720	187.452
2.725	187.899
2.730	188.404
2.735	188.854
2.740	189.383
2.745	189.885
2.750	190.556
2.755	191.301
2.760	192.724
2.765	194.403
2.770	194.976
2.775	196.181
2.780	197.253
2.785	195.593
2.790	197.493
2.795	198.936
2.800	200.005
2.805	200.829
2.810	201.513
2.815	202.023
2.820	202.536
2.825	203.031
2.830	203.441
2.835	203.868
2.840	204.331
2.845	204.709
2.850	205.090
2.855	205.525
2.860	205.949
2.865	206.429
2.870	207.102
2.875	208.101
2.880	208.543
2.885	207.317
2.890	204.305
2.895	205.653
2.900	206.498
2.905	207.139
2.910	207.683
2.915	208.123
2.920	208.602
2.925	209.094
2.930	209.586
2.935	210.081
2.940	210.626
2.945	211.176
2.950	211.971
2.955	212.983
2.960	214.385
2.965	215.785
2.970	217.630
2.975	216.724
2.980	219.833
2.985	222.172
2.990	223.800
2.995	225.477
3.000	227.539
3.005	224.569
3.010	224.935
3.015	225.786
3.020	225.793
3.025	228.411
3.030	231.230
3.035	233.314
3.040	234.922
3.045	235.672
3.050	233.099
3.055	234.036
3.060	234.961
3.065	235.702
3.070	236.592
3.075	237.030
3.080	237.571
3.085	238.096
3.090	238.309
3.095	238.789
3.100	239.296
3.105	239.794
3.110	240.321
3.115	240.905
3.120	241.969
3.125	242.788
3.130	243.517
3.135	243.496
3.140	246.336
3.145	243.939
3.150	245.855
3.155	247.157
3.160	248.882
3.165	248.502
3.170	245.401
3.175	244.139
3.180	245.735
3.185	244.999
3.190	246.197
3.195	247.103
3.200	247.980
3.205	248.425
3.210	249.434
3.215	248.730
3.220	249.247
3.225	250.384
3.230	250.947
3.235	253.402
3.240	255.243
3.245	256.073
3.250	256.576
3.255	257.004
3.260	257.453
3.265	257.731
3.270	258.332
3.275	258.433
3.280	258.795
3.285	259.104
3.290	259.544
3.295	259.640
3.300	260.113
3.305	260.485
3.310	260.965
3.315	261.314
3.320	262.283
3.325	262.858
3.330	262.658
3.335	261.617
3.340	263.589
3.345	265.059
3.350	265.911
3.355	266.831
3.360	267.018
3.365	267.577
3.370	268.013
3.375	268.529
3.380	268.683
3.385	269.168
3.390	269.553
3.395	269.710
3.400	270.114
3.405	270.293
3.410	270.327
3.415	270.981
3.420	271.189
3.425	271.319
3.430	271.667
3.435	271.784
3.440	271.939
3.445	272.317
3.450	272.762
3.455	272.958
3.460	273.141
3.465	273.700
3.470	273.943
3.475	273.892
3.480	274.526
3.485	274.674
3.490	275.041
3.495	275.967
3.500	274.866
3.505	275.351
3.510	276.295
3.515	276.220
3.520	276.451
3.525	276.789
3.530	277.485
3.535	278.349
3.540	278.283
3.545	275.235
3.550	276.814
3.555	277.776
3.560	278.161
3.565	278.716
3.570	278.999
3.575	279.683
3.580	280.223
3.585	281.075
3.590	281.917
3.595	282.565
3.600	282.324
3.605	281.190
3.610	284.104
3.615	282.073
3.620	279.966
3.625	280.944
3.630	281.239
3.635	282.997
3.640	285.339
3.645	288.362
3.650	290.185
3.655	288.687
3.660	285.836
3.665	283.878
3.670	286.440
3.675	289.457
3.680	291.004
3.685	290.405
3.690	292.538
3.695	291.392
3.700	292.882
3.705	293.722
3.710	294.056
3.715	294.778
3.720	295.631
3.725	295.925
3.730	296.255
3.735	296.420
3.740	296.859
3.745	297.282
3.750	298.394
3.755	298.123
3.760	298.515
3.765	298.917
3.770	299.663
3.775	299.680
3.780	301.399
3.785	302.140
3.790	303.532
3.795	305.201
3.800	305.836
3.805	307.692
3.810	306.965
3.815	307.106
3.820	304.153
3.825	305.779
3.830	308.568
3.835	309.453
3.840	310.452
3.845	312.321
3.850	311.464
3.855	312.253
3.860	311.380
3.865	312.476
3.870	312.887
3.875	313.694
3.880	314.644
3.885	315.240
3.890	315.416
3.895	315.860
3.900	316.405
3.905	316.541
3.910	316.862
3.915	317.774
3.920	317.256
3.925	317.402
3.930	318.439
3.935	319.213
3.940	319.654
3.945	319.036
3.950	316.610
3.955	315.738
3.960	316.796
3.965	314.297
3.970	315.850
3.975	313.395
3.980	316.063
3.985	317.813
3.990	317.183
3.995	316.530
4.000	318.183
4.005	319.797
4.010	321.201
4.015	318.237
4.020	318.176
4.025	318.417
4.030	321.098
4.035	322.805
4.040	320.655
4.045	321.033
4.050	321.511
4.055	322.110
4.060	321.663
4.065	321.341
4.070	323.488
4.075	322.389
4.080	323.660
4.085	324.705
4.090	325.269
4.095	323.541
4.100	325.405
4.105	324.543
4.110	325.914
4.115	326.380
4.120	326.855
4.125	326.853
4.130	326.585
4.135	327.529
4.140	329.427
4.145	328.858
4.150	330.794
4.155	331.641
4.160	334.374
4.165	332.904
4.170	332.623
4.175	332.346
4.180	334.242
4.185	332.527
4.190	330.841
4.195	331.794
4.200	330.814
4.205	331.722
4.210	333.194
4.215	333.773
4.220	330.873
4.225	332.275
4.230	330.289
4.235	333.227
4.240	333.407
4.245	334.811
4.250	334.295
4.255	336.275
4.260	339.324
4.265	342.460
4.270	342.485
4.275	343.455
4.280	343.905
4.285	343.929
4.290	343.674
4.295	341.497
4.300	340.843
4.305	340.631
4.310	342.677
4.315	344.242
4.320	344.994
4.325	346.625
4.330	345.187
4.335	347.663
4.340	347.492
4.345	344.578
4.350	342.343
4.355	341.835
4.360	342.773
4.365	345.640
4.370	342.931
4.375	342.590
4.380	343.014
4.385	344.955
4.390	346.135
4.395	346.840
4.400	347.007
4.405	349.954
4.410	352.760
4.415	350.218
4.420	351.734
4.425	350.669
4.430	348.196
4.435	347.188
4.440	344.655
4.445	344.271
4.450	346.254
4.455	348.347
4.460	345.383
4.465	346.393
4.470	347.734
4.475	349.221
4.480	349.202
4.485	351.315
4.490	351.183
4.495	352.034
4.500	354.379
4.505	354.444
4.510	352.744
4.515	355.062
4.520	353.000
4.525	353.759
4.530	354.795
4.535	356.620
4.540	357.719
4.545	355.073
4.550	352.058
4.555	351.496
4.560	351.663
4.565	349.077
4.570	349.720
4.575	348.792
4.580	350.041
4.585	347.222
4.590	346.718
4.595	344.416
4.600	345.439
4.605	347.819
4.610	345.138
4.615	343.950
4.620	344.784
4.625	345.363
4.630	343.314
4.635	344.249
4.640	342.788
4.645	342.463
4.650	341.456
4.655	341.918
4.660	341.404
4.665	339.005
4.670	340.480
4.675	341.670
4.680	338.540
4.685	341.246
4.690	343.498
4.695	346.358
4.700	345.519
4.705	345.226
4.710	342.665
4.715	344.118
4.720	342.372
4.725	344.828
4.730	345.330
4.735	345.944
4.740	346.108
4.745	347.561
4.750	349.667
4.755	347.652
4.760	349.735
4.765	348.587
4.770	349.873
4.775	350.651
4.780	351.084
4.785	351.656
4.790	353.090
4.795	355.815
4.800	354.795
4.805	355.062
4.810	357.962
4.815	358.695
4.820	359.200
4.825	357.319
4.830	360.388
4.835	357.564
4.840	360.515
4.845	362.602
4.850	360.845
4.855	361.131
4.860	359.846
4.865	359.194
4.870	357.668
4.875	360.249
4.880	362.360
4.885	359.979
4.890	362.879
4.895	363.911
4.900	366.458
4.905	368.756
4.910	368.296
4.915	369.111
4.920	368.962
4.925	366.560
4.930	369.221
4.935	366.162
4.940	367.317
4.945	365.367
4.950	365.387
4.955	363.314
4.960	364.208
4.965	362.546
4.970	364.728
4.975	364.997
4.980	366.300
4.985	369.369
4.990	368.060
4.995	365.311
5.000	365.473
5.005	363.099
5.010	365.930
5.015	366.441
5.020	364.513
5.025	365.619
5.030	364.478
5.035	363.654
5.040	363.127
5.045	365.816
5.050	362.715
5.055	362.953
5.060	363.158
5.065	365.757
5.070	367.094
5.075	365.979
5.080	366.179
5.085	368.667
5.090	370.795
5.095	371.763
5.100	372.921
5.105	374.458
5.110	375.438
5.115	375.146
5.120	373.283
5.125	376.018
5.130	376.834
5.135	379.633
5.140	377.779
5.145	375.567
5.150	375.317
5.155	372.985
5.160	371.001
5.165	373.793
5.170	376.134
5.175	374.630
5.180	375.094
5.185	375.426
5.190	374.889
5.195	375.584
5.200	376.448
5.205	378.332
5.210	381.090
5.215	383.813
5.220	385.576
5.225	383.011
5.230	384.054
5.235	382.433
5.240	380.311
5.245	383.190
5.250	380.367
5.255	382.101
5.260	384.032
5.265	384.377
5.270	382.411
5.275	380.392
5.280	379.021
5.285	379.707
5.290	378.386
5.295	379.956
5.300	380.923
5.305	383.714
5.310	386.297
5.315	386.139
5.320	388.847
5.325	386.599
5.330	389.362
5.335	387.582
5.340	387.588
5.345	386.926
5.350	389.752
5.355	386.924
5.360	389.541
5.365	386.806
5.370	387.678
5.375	390.030
5.380	389.524
5.385	388.804
5.390	389.005
5.395	386.566
5.400	385.273
5.405	383.078
5.410	384.021
5.415	385.398
5.420	384.559
5.425	384.406
5.430	386.047
5.435	388.959
5.440	389.373
5.445	390.683
5.450	388.851
5.455	388.089
5.460	385.076
5.465	386.097
5.470	388.111
5.475	389.917
5.480	390.783
5.485	389.195
5.490	388.454
5.495	390.535
5.500	391.359
5.505	389.249
5.510	387.810
5.515	389.575
5.520	387.136
5.525	389.719
5.530	388.438
5.535	388.684
5.540	390.219
5.545	390.254
5.550	388.973
5.555	389.619
5.560	391.286
5.565	393.949
5.570	395.680
5.575	395.921
5.580	398.594
5.585	401.091
5.590	398.764
5.595	399.139
5.600	398.506
5.605	396.233
5.610	394.777
5.615	392.277
5.620	389.687
5.625	391.479
5.630	393.885
5.635	391.537
5.640	391.743
5.645	390.587
5.650	387.725
5.655	389.635
5.660	391.049
5.665	391.006
5.670	389.751
5.675	387.393
5.680	388.482
5.685	387.321
5.690	389.839
5.695	389.842
5.700	389.316
5.705	387.006
5.710	389.850
5.715	391.007
5.720	389.114
5.725	387.042
5.730	387.840
5.735	385.326
5.740	384.338
5.745	381.910
5.750	383.598
5.755	385.170
5.760	386.022
5.765	389.124
5.770	392.014
5.775	390.267
5.780	391.250
5.785	390.521
5.790	389.163
5.795	391.428
5.800	392.155
5.805	392.999
5.810	392.140
5.815	393.258
5.820	392.784
5.825	395.256
5.830	396.539
5.835	393.445
5.840	395.546
5.845	393.008
5.850	394.239
5.855	394.302
5.860	393.009
5.865	393.492
5.870	394.032
5.875	396.401
5.880	394.869
5.885	392.397
5.890	391.900
5.895	394.389
5.900	397.246
5.905	398.836
5.910	401.499
5.915	399.441
5.920	398.431
5.925	398.526
5.930	397.953
5.935	396.821
5.940	399.235
5.945	400.206
5.950	402.977
5.955	402.494
5.960	401.256
5.965	400.419
5.970	398.835
5.975	399.943
5.980	397.591
5.985	395.267
5.990	393.019
5.995	394.335
6.000	391.206
6.005	390.715
6.010	390.939
6.015	387.876
6.020	388.335
6.025	385.538
6.030	385.432
6.035	388.482
6.040	390.788
6.045	390.242
6.050	388.115
6.055	388.517
6.060	386.630
6.065	385.416
6.070	387.204
6.075	390.081
6.080	388.979
6.085	390.753
6.090	389.206
6.095	387.206
6.100	386.510
6.105	385.407
6.110	386.244
6.115	386.483
6.120	383.457
6.125	384.649
6.130	384.138
6.135	383.549
6.140	386.680
6.145	384.854
6.150	387.847
6.155	389.741
6.160	391.995
6.165	393.829
6.170	392.461
6.175	392.577
6.180	394.160
6.185	392.752
6.190	394.306
6.195	392.869
6.200	392.567
6.205	390.293
6.210	389.635
6.215	388.285
6.220	388.316
6.225	388.965
6.230	386.389
6.235	383.780
6.240	382.141
6.245	383.168
6.250	381.035
6.255	378.221
6.260	381.046
6.265	383.150
6.270	382.199
6.275	380.332
6.280	381.527
6.285	383.774
6.290	383.916
6.295	381.998
6.300	380.699
6.305	380.999
6.310	379.949
6.315	376.904
6.320	375.592
6.325	377.818
6.330	377.435
6.335	374.640
6.340	374.723
6.345	373.474
6.350	372.705
6.355	372.031
6.360	370.896
6.365	369.082
6.370	370.918
6.375	369.449
6.380	371.087
6.385	372.188
6.390	374.339
6.395	372.754
6.400	372.332
6.405	372.389
6.410	370.865
6.415	368.278
6.420	369.668
6.425	369.729
6.430	372.536
6.435	370.321
6.440	369.816
6.445	369.514
6.450	368.228
6.455	366.687
6.460	364.682
6.465	361.648
6.470	361.619
6.475	364.386
6.480	365.742
6.485	364.785
6.490	367.659
6.495	364.545
6.500	365.556
6.505	366.488
6.510	364.345
6.515	365.118
6.520	366.768
6.525	365.683
6.530	365.222
6.535	364.166
6.540	361.096
6.545	361.691
6.550	359.236
6.555	361.482
6.560	363.357
6.565	362.618
6.570	363.721
6.575	361.808
6.580	360.722
6.585	360.235
6.590	360.345
6.595	358.628
6.600	361.004
6.605	359.586
6.610	359.626
6.615	357.251
6.620	357.959
6.625	356.101
6.630	355.859
6.635	356.470
6.640	355.654
6.645	357.380
6.650	355.169
6.655	356.025
6.660	355.294
6.665	358.267
6.670	359.373
6.675	356.732
6.680	354.761
6.685	357.123
6.690	359.867
6.695	360.031
6.700	360.422
6.705	357.462
6.710	356.482
6.715	357.736
6.720	357.964
6.725	358.095
6.730	357.106
6.735	357.405
6.740	357.460
6.745	356.385
6.750	358.872
6.755	360.091
6.760	362.356
6.765	361.028
6.770	358.078
6.775	359.495
6.780	362.454
6.785	361.359
6.790	364.411
6.795	364.637
6.800	367.549
6.805	364.562
6.810	367.045
6.815	365.249
6.820	365.755
6.825	362.968
6.830	360.997
6.835	362.053
6.840	362.867
6.845	362.729
6.850	363.155
6.855	362.258
6.860	360.879
6.865	363.272
6.870	360.395
6.875	358.405
6.880	356.230
6.885	356.262
6.890	358.885
6.895	358.004
6.900	357.532
6.905	356.210
6.910	354.690
6.915	351.585
6.920	352.240
6.925	351.719
6.930	354.355
6.935	352.715
6.940	353.261
6.945	353.698
6.950	354.252
6.955	353.200
6.960	354.808
6.965	356.612
6.970	357.964
6.975	355.551
6.980	356.050
6.985	356.198
6.990	354.482
6.995	353.749
7.000	352.704
7.005	349.692
7.010	347.402
7.015	348.249
7.020	349.865
7.025	352.457
7.030	350.859
7.035	352.108
7.040	349.372
7.045	350.914
7.050	353.811
7.055	352.914
7.060	354.739
7.065	352.445
7.070	352.602
7.075	352.911
7.080	352.794
7.085	349.846
7.090	351.905
7.095	349.901
7.100	350.252
7.105	350.914
7.110	352.069
7.115	350.368
7.120	348.323
7.125	345.800
7.130	344.426
7.135	346.144
7.140	348.012
7.145	347.394
7.150	345.133
7.155	344.512
7.160	343.916
7.165	343.555
7.170	341.177
7.175	342.677
7.180	342.559
7.185	343.086
7.190	341.277
7.195	338.439
7.200	337.770
7.205	334.909
7.210	335.688
7.215	334.919
7.220	337.743
7.225	335.787
7.230	332.801
7.235	332.997
7.240	331.101
7.245	329.152
7.250	326.382
7.255	328.136
7.260	325.824
7.265	327.016
7.270	326.495
7.275	324.590
7.280	322.189
7.285	322.276
7.290	321.922
7.295	322.033
7.300	321.592
7.305	319.301
7.310	317.094
7.315	315.577
7.320	314.631
7.325	315.335
7.330	315.842
7.335	315.683
7.340	313.457
7.345	311.023
7.350	311.638
7.355	310.168
7.360	310.277
7.365	307.160
7.370	308.391
7.375	306.626
7.380	309.493
7.385	310.803
7.390	311.519
7.395	312.858
7.400	310.115
7.405	311.294
7.410	311.221
7.415	312.075
7.420	309.830
7.425	312.207
7.430	313.956
7.435	315.109
7.440	312.080
7.445	309.635
7.450	307.528
7.455	308.048
7.460	305.171
7.465	305.787
7.470	306.120
7.475	307.390
7.480	307.147
7.485	304.749
7.490	302.308
7.495	301.152
7.500	303.915
7.505	303.633
7.510	305.412
7.515	305.231
7.520	303.516
7.525	300.973
7.530	303.384
7.535	302.629
7.540	301.574
7.545	303.148
7.550	301.786
7.555	304.923
7.560	301.855
7.565	300.655
7.570	300.188
7.575	298.944
7.580	299.634
7.585	299.325
7.590	297.528
7.595	296.219
7.600	295.817
7.605	295.864
7.610	296.983
7.615	294.434
7.620	297.039
7.625	297.886
7.630	295.177
7.635	296.150
7.640	296.588
7.645	296.075
7.650	294.653
7.655	293.253
7.660	292.201
7.665	293.847
7.670	292.052
7.675	290.400
7.680	292.912
7.685	293.678
7.690	291.270
7.695	292.993
7.700	290.754
7.705	293.728
7.710	294.797
7.715	296.826
7.720	295.561
7.725	294.183
7.730	296.455
7.735	296.654
7.740	299.243
7.745	302.158
7.750	305.272
7.755	305.146
7.760	307.600
7.765	310.372
7.770	310.997
7.775	311.178
7.780	308.485
7.785	305.831
7.790	306.242
7.795	309.329
7.800	310.691
7.805	308.884
7.810	306.768
7.815	307.247
7.820	305.641
7.825	304.637
7.830	304.390
7.835	301.334
7.840	298.394
7.845	299.820
7.850	301.569
7.855	301.754
7.860	303.949
7.865	304.953
7.870	304.090
7.875	304.748
7.880	307.713
7.885	310.066
7.890	311.326
7.895	314.394
7.900	313.137
7.905	313.495
7.910	315.878
7.915	314.909
7.920	314.687
7.925	311.694
7.930	310.234
7.935	311.625
7.940	309.304
7.945	308.210
7.950	307.420
7.955	309.959
7.960	309.813
7.965	310.297
7.970	309.255
7.975	309.170
7.980	312.024
7.985	311.504
7.990	311.123
7.995	313.507
8.000	312.254
8.005	312.301
8.010	312.596
8.015	310.761
8.020	307.833
8.025	305.368
8.030	303.222
8.035	305.168
8.040	304.499
8.045	305.087
8.050	303.160
8.055	301.824
8.060	299.355
8.065	300.243
8.070	298.870
8.075	298.235
8.080	296.497
8.085	295.077
8.090	296.122
8.095	295.479
8.100	298.195
8.105	295.468
8.110	293.593
8.115	293.663
8.120	295.765
8.125	292.808
8.130	293.168
8.135	295.148
8.140	295.411
8.145	294.530
8.150	294.136
8.155	293.542
8.160	296.318
8.165	293.644
8.170	293.767
8.175	293.220
8.180	293.738
8.185	292.866
8.190	293.737
8.194	291.740
8.199	294.519
8.204	297.241
8.209	296.203
8.214	295.768
8.219	293.682
8.224	295.477
8.229	294.155
8.234	294.553
8.239	297.170
8.244	295.393
8.249	298.309
8.254	296.521
8.259	295.022
8.264	292.106
8.269	293.680
8.274	290.824
8.279	293.959
8.284	296.935
8.289	295.427
8.294	295.937
8.299	297.878
8.304	300.722
8.309	302.171
8.314	299.711
8.319	298.472
8.324	298.972
8.329	296.531
8.334	296.047
8.339	294.111
8.344	295.691
8.349	295.988
8.354	296.267
8.359	297.710
8.364	300.632
8.369	297.990
8.374	300.801
8.379	300.062
8.384	299.024
8.389	300.286
8.394	302.287
8.399	302.512
8.404	304.292
8.409	307.432
8.414	310.201
8.419	313.128
8.424	310.188
8.429	309.189
8.434	308.014
8.439	307.286
8.444	309.636
8.449	310.363
8.454	308.697
8.459	308.104
8.464	306.794
8.469	304.185
8.474	301.227
8.479	301.132
8.484	299.119
8.489	299.517
8.494	298.521
8.499	296.244
8.504	295.923
8.509	297.338
8.514	296.817
8.519	296.383
8.524	298.736
8.529	298.618
8.534	300.591
8.539	299.178
8.544	300.937
8.549	299.216
8.554	300.166
8.559	301.272
8.564	300.622
8.569	301.789
8.574	304.068
8.579	302.978
8.584	302.806
8.589	303.331
8.594	301.842
8.599	299.673
8.604	297.521
8.609	299.718
8.614	299.536
8.619	297.156
8.624	300.210
8.629	299.615
8.634	296.676
8.639	294.510
8.644	291.389
8.649	292.813
8.654	290.086
8.659	293.056
8.664	292.929
8.669	292.375
8.674	294.395
8.679	295.452
8.684	294.256
8.689	294.077
8.694	295.804
8.699	293.843
8.704	295.081
8.709	294.791
8.714	292.957
8.719	292.441
8.724	291.676
8.729	293.546
8.734	291.371
8.739	289.444
8.744	292.006
8.749	294.411
8.754	292.600
8.759	291.100
8.764	292.291
8.769	293.893
8.774	294.619
8.779	292.390
8.784	294.303
8.789	295.924
8.794	292.888
8.799	291.319
8.804	291.023
8.809	292.421
8.814	290.778
8.819	293.172
8.824	294.585
8.829	293.420
8.834	291.611
8.839	292.089
8.844	294.871
8.849	293.758
8.854	292.063
8.859	293.197
8.864	291.165
8.869	290.939
8.874	290.113
8.879	291.779
8.884	294.288
8.889	295.686
8.894	296.590
8.899	296.455
8.904	297.397
8.909	296.209
8.914	299.298
8.919	298.569
8.924	296.859
8.929	295.106
8.934	297.297
8.939	299.651
8.944	298.416
8.949	296.889
8.954	297.734
8.959	295.798
8.964	293.107
8.969	290.202
8.974	287.224
8.979	288.628
8.984	288.159
8.989	290.172
8.994	287.565
8.999	290.217
9.004	289.191
9.009	286.922
9.014	288.936
9.019	286.454
9.024	289.060
9.029	289.080
9.034	286.313
9.039	283.330
9.044	282.302
9.049	281.131
9.054	279.891
9.059	280.964
9.064	283.350
9.069	282.223
9.074	282.232
9.079	285.254
9.084	284.694
9.089	282.604
9.094	283.422
9.099	280.878
9.104	284.012
9.109	282.223
9.114	279.996
9.119	282.835
9.124	282.509
9.129	280.264
9.134	281.917
9.139	279.089
9.144	278.402
9.149	276.119
9.154	275.808
9.159	278.782
9.164	276.215
9.169	275.273
9.174	273.248
9.179	271.126
9.184	274.200
9.189	276.117
9.194	276.394
9.199	274.507
9.204	276.934
9.209	274.092
9.214	274.069
9.219	276.729
9.224	277.028
9.229	276.833
9.234	278.356
9.239	278.979
9.244	278.138
9.249	279.540
9.254	278.469
9.259	278.745
9.264	280.356
9.269	281.487
9.274	283.329
9.279	284.256
9.284	282.543
9.289	285.113
9.294	282.447
9.299	280.511
9.304	278.159
9.309	280.337
9.314	281.170
9.319	280.624
9.324	277.879
9.329	277.658
9.334	279.948
9.339	280.557
9.344	283.677
9.349	286.293
9.354	286.789
9.359	284.022
9.364	285.085
9.369	287.107
9.374	284.779
9.379	287.573
9.384	290.314
9.389	290.550
9.394	289.421
9.399	292.120
9.404	293.813
9.409	293.488
9.414	295.207
9.419	297.295
9.424	295.340
9.429	297.854
9.434	295.402
9.439	297.678
9.444	296.845
9.449	298.947
9.454	297.082
9.459	299.404
9.464	302.197
9.469	299.704
9.474	300.254
9.479	297.924
9.484	297.132
9.489	294.103
9.494	292.257
9.499	293.089
9.504	290.112
9.509	287.805
9.514	289.279
9.519	289.093
9.524	287.229
9.529	289.404
9.534	291.724
9.539	288.763
9.544	285.855
9.549	284.657
9.554	287.306
9.559	285.549
9.564	286.175
9.569	289.221
9.574	291.272
9.579	292.055
9.584	291.057
9.589	290.332
9.594	291.755
9.599	293.915
9.604	295.011
9.609	296.220
9.614	294.655
9.619	294.612
9.624	296.327
9.629	296.603
9.634	299.225
9.639	297.938
9.644	295.361
9.649	296.717
9.654	298.920
9.659	296.727
9.664	299.529
9.669	299.014
9.674	300.459
9.679	299.521
9.684	297.075
9.689	297.310
9.694	294.470
9.699	294.607
9.704	296.574
9.709	293.591
9.714	291.563
9.719	294.249
9.724	291.413
9.729	290.314
9.734	289.237
9.739	288.598
9.744	291.142
9.749	289.705
9.754	287.205
9.759	290.158
9.764	292.825
9.769	295.255
9.774	297.326
9.779	294.986
9.784	292.244
9.789	290.145
9.794	291.649
9.799	290.968
9.804	293.989
9.809	296.868
9.814	297.912
9.819	296.121
9.824	298.411
9.829	297.232
9.834	300.259
9.839	298.783
9.844	300.375
9.849	301.508
9.854	303.562
9.859	304.304
9.864	304.940
9.869	303.471
9.874	302.238
9.879	304.750
9.884	307.259
9.889	306.235
9.894	308.027
9.899	308.065
9.904	309.099
9.909	311.577
9.914	308.682
9.919	309.074
9.924	306.932
9.929	307.815
9.934	306.774
9.939	307.323
9.944	309.642
9.949	308.309
9.954	305.742
9.959	307.996
9.964	308.308
9.969	308.912
9.974	308.280
9.979	311.290
9.984	308.977
9.989	307.836
9.994	310.314
[truncated: 1 more rows]
