# Supplementary material for: Chemometric Analysis of a Ternary Mixture of Caffeine, Quinic Acid, and Nicotinic Acid by Terahertz Spectroscopy
Source: ACS Omega. 2022 Sep 27;7(40):35783–91. doi: 10.1021/acsomega.2c03808 (PMC9558605; doi:10.1021/acsomega.2c03808)
Supplement: Supplementary file 2 — ao2c03808_si_002.zip [file ao2c03808_si_002.zip › data_and_codes/extended_data/id0-48_run001/fdp-8-2.csv]

0.000	-0.000
0.005	0.407
0.010	0.267
0.015	-0.610
0.020	-0.239
0.025	0.630
0.030	0.438
0.035	-0.469
0.040	0.024
0.045	0.929
0.050	3.287
0.055	1.873
0.060	1.340
0.065	3.557
0.070	3.660
0.075	4.402
0.080	5.084
0.085	7.571
0.090	8.159
0.095	9.369
0.100	10.287
0.105	11.294
0.110	10.663
0.115	10.798
0.120	11.427
0.125	12.183
0.130	13.411
0.135	13.676
0.140	13.180
0.145	13.124
0.150	13.109
0.155	13.172
0.160	13.169
0.165	13.453
0.170	13.836
0.175	14.141
0.180	14.232
0.185	14.516
0.190	14.835
0.195	14.882
0.200	15.066
0.205	15.316
0.210	15.418
0.215	15.597
0.220	15.809
0.225	16.238
0.230	16.334
0.235	16.291
0.240	16.449
0.245	16.787
0.250	16.845
0.255	17.112
0.260	17.343
0.265	17.580
0.270	17.827
0.275	17.765
0.280	17.958
0.285	18.191
0.290	18.354
0.295	18.491
0.300	18.864
0.305	18.917
0.310	18.988
0.315	19.163
0.320	19.397
0.325	19.641
0.330	19.757
0.335	19.893
0.340	20.075
0.345	20.315
0.350	20.388
0.355	20.616
0.360	20.794
0.365	20.956
0.370	21.059
0.375	21.228
0.380	21.373
0.385	21.581
0.390	21.774
0.395	21.956
0.400	22.156
0.405	22.271
0.410	22.405
0.415	22.570
0.420	22.805
0.425	22.930
0.430	23.111
0.435	23.336
0.440	23.481
0.445	23.531
0.450	23.723
0.455	23.944
0.460	24.080
0.465	24.248
0.470	24.367
0.475	24.573
0.480	24.762
0.485	24.897
0.490	25.042
0.495	25.271
0.500	25.433
0.505	25.557
0.510	25.741
0.515	25.982
0.520	26.181
0.525	26.301
0.530	26.497
0.535	26.708
0.540	26.958
0.545	27.195
0.550	27.561
0.555	26.837
0.560	26.954
0.565	27.229
0.570	27.500
0.575	27.716
0.580	27.886
0.585	28.044
0.590	28.263
0.595	28.460
0.600	28.638
0.605	28.812
0.610	28.978
0.615	29.176
0.620	29.302
0.625	29.465
0.630	29.670
0.635	29.875
0.640	29.999
0.645	30.177
0.650	30.382
0.655	30.523
0.660	30.699
0.665	30.862
0.670	31.028
0.675	31.189
0.680	31.343
0.685	31.492
0.690	31.688
0.695	31.819
0.700	31.982
0.705	32.188
0.710	32.336
0.715	32.500
0.720	32.693
0.725	32.873
0.730	33.062
0.735	33.248
0.740	33.476
0.745	33.817
0.750	33.404
0.755	33.464
0.760	33.762
0.765	33.967
0.770	34.142
0.775	34.337
0.780	34.525
0.785	34.699
0.790	34.839
0.795	34.995
0.800	35.204
0.805	35.338
0.810	35.475
0.815	35.660
0.820	35.825
0.825	35.966
0.830	36.127
0.835	36.281
0.840	36.466
0.845	36.639
0.850	36.757
0.855	36.940
0.860	37.141
0.865	37.277
0.870	37.450
0.875	37.630
0.880	37.801
0.885	37.956
0.890	38.121
0.895	38.299
0.900	38.478
0.905	38.602
0.910	38.787
0.915	38.953
0.920	39.087
0.925	39.236
0.930	39.427
0.935	39.603
0.940	39.742
0.945	39.899
0.950	40.075
0.955	40.277
0.960	40.422
0.965	40.627
0.970	40.819
0.975	41.012
0.980	41.265
0.985	41.233
0.990	41.184
0.995	41.421
1.000	41.611
1.005	41.819
1.010	42.052
1.015	42.187
1.020	42.360
1.025	42.587
1.030	42.748
1.035	42.896
1.040	43.093
1.045	43.278
1.050	43.459
1.055	43.659
1.060	43.864
1.065	44.109
1.070	44.341
1.075	44.606
1.080	44.969
1.085	45.448
1.090	46.213
1.095	46.331
1.100	43.621
1.105	44.516
1.110	44.895
1.115	44.491
1.120	44.934
1.125	45.329
1.130	45.664
1.135	46.000
1.140	46.346
1.145	46.796
1.150	47.154
1.155	47.671
1.160	47.481
1.165	44.679
1.170	45.566
1.175	46.134
1.180	46.555
1.185	46.868
1.190	47.201
1.195	47.558
1.200	47.955
1.205	48.048
1.210	47.410
1.215	47.831
1.220	48.269
1.225	48.621
1.230	47.930
1.235	48.284
1.240	48.558
1.245	48.801
1.250	49.096
1.255	49.235
1.260	49.435
1.265	49.679
1.270	49.847
1.275	49.989
1.280	50.184
1.285	50.361
1.290	50.557
1.295	50.711
1.300	50.854
1.305	51.105
1.310	51.288
1.315	51.470
1.320	51.600
1.325	51.766
1.330	51.930
1.335	52.116
1.340	52.327
1.345	52.532
1.350	52.696
1.355	52.847
1.360	53.100
1.365	53.276
1.370	53.439
1.375	53.662
1.380	53.898
1.385	54.074
1.390	54.343
1.395	54.656
1.400	55.092
1.405	55.772
1.410	56.972
1.415	59.760
1.420	60.353
1.425	60.751
1.430	61.080
1.435	61.359
1.440	61.551
1.445	61.770
1.450	61.987
1.455	62.196
1.460	62.397
1.465	62.570
1.470	62.785
1.475	62.978
1.480	63.129
1.485	63.323
1.490	63.525
1.495	63.682
1.500	63.845
1.505	64.045
1.510	64.212
1.515	64.389
1.520	64.567
1.525	64.750
1.530	64.966
1.535	65.133
1.540	65.312
1.545	65.521
1.550	65.699
1.555	65.885
1.560	66.114
1.565	66.331
1.570	66.527
1.575	66.752
1.580	66.992
1.585	67.261
1.590	67.554
1.595	68.002
1.600	68.276
1.605	67.154
1.610	67.582
1.615	67.994
1.620	68.366
1.625	68.674
1.630	69.029
1.635	69.415
1.640	69.873
1.645	70.414
1.650	71.243
1.655	72.377
1.660	72.958
1.665	73.330
1.670	74.113
1.675	71.920
1.680	73.490
1.685	74.497
1.690	75.291
1.695	75.979
1.700	76.714
1.705	77.749
1.710	79.045
1.715	80.840
1.720	78.074
1.725	80.366
1.730	81.354
1.735	81.995
1.740	82.501
1.745	82.925
1.750	83.304
1.755	83.714
1.760	84.009
1.765	83.722
1.770	84.058
1.775	84.391
1.780	84.727
1.785	85.103
1.790	85.656
1.795	85.659
1.800	84.477
1.805	84.951
1.810	85.343
1.815	85.641
1.820	85.906
1.825	86.171
1.830	86.409
1.835	86.643
1.840	86.907
1.845	87.178
1.850	87.474
1.855	87.855
1.860	88.534
1.865	88.755
1.870	85.796
1.875	86.740
1.880	87.340
1.885	87.728
1.890	88.076
1.895	88.389
1.900	88.705
1.905	89.045
1.910	89.501
1.915	90.050
1.920	88.383
1.925	88.359
1.930	88.878
1.935	89.279
1.940	89.579
1.945	89.832
1.950	90.075
1.955	90.292
1.960	90.491
1.965	90.692
1.970	90.887
1.975	91.091
1.980	91.292
1.985	91.483
1.990	91.691
1.995	91.894
2.000	92.090
2.005	92.309
2.010	92.561
2.015	92.727
2.020	92.848
2.025	93.118
2.030	93.428
2.035	93.944
2.040	93.918
2.045	92.940
2.050	93.388
2.055	93.750
2.060	94.064
2.065	94.387
2.070	94.878
2.075	94.395
2.080	94.321
2.085	94.664
2.090	94.957
2.095	95.217
2.100	95.464
2.105	95.698
2.110	95.938
2.115	96.197
2.120	96.453
2.125	96.694
2.130	96.966
2.135	97.257
2.140	97.585
2.145	97.956
2.150	98.425
2.155	99.239
2.160	100.154
2.165	99.334
2.170	102.269
2.175	103.398
2.180	104.207
2.185	104.986
2.190	106.083
2.195	106.134
2.200	108.903
2.205	110.314
2.210	111.326
2.215	112.494
2.220	112.457
2.225	115.196
2.230	116.744
2.235	117.572
2.240	118.233
2.245	118.731
2.250	119.329
2.255	120.247
2.260	121.117
2.265	119.277
2.270	116.473
2.275	117.743
2.280	118.477
2.285	119.010
2.290	119.432
2.295	119.788
2.300	120.113
2.305	120.432
2.310	120.722
2.315	121.089
2.320	121.187
2.325	121.451
2.330	121.781
2.335	122.162
2.340	122.796
2.345	122.574
2.350	121.809
2.355	122.400
2.360	123.122
2.365	123.704
2.370	122.439
2.375	123.100
2.380	123.904
2.385	125.010
2.390	126.536
2.395	125.437
2.400	127.718
2.405	128.622
2.410	129.243
2.415	129.728
2.420	130.128
2.425	130.615
2.430	130.701
2.435	130.987
2.440	131.409
2.445	131.882
2.450	132.238
2.455	133.165
2.460	133.974
2.465	132.507
2.470	129.509
2.475	130.619
2.480	131.287
2.485	131.782
2.490	132.160
2.495	132.494
2.500	132.783
2.505	133.056
2.510	133.318
2.515	133.563
2.520	133.794
2.525	134.037
2.530	134.286
2.535	134.524
2.540	134.760
2.545	135.012
2.550	135.249
2.555	135.508
2.560	135.779
2.565	136.142
2.570	136.210
2.575	136.459
2.580	136.768
2.585	137.101
2.590	137.450
2.595	137.825
2.600	138.221
2.605	138.695
2.610	139.241
2.615	139.916
2.620	140.809
2.625	142.154
2.630	143.032
2.635	143.155
2.640	143.253
2.645	144.411
2.650	143.241
2.655	145.451
2.660	147.648
2.665	148.263
2.670	148.412
2.675	149.298
2.680	150.290
2.685	151.133
2.690	149.594
2.695	150.254
2.700	150.812
2.705	151.308
2.710	151.740
2.715	152.153
2.720	152.531
2.725	152.937
2.730	153.314
2.735	153.728
2.740	154.193
2.745	154.644
2.750	155.241
2.755	155.986
2.760	157.225
2.765	158.783
2.770	160.202
2.775	159.986
2.780	157.761
2.785	160.756
2.790	162.683
2.795	163.998
2.800	164.945
2.805	165.656
2.810	166.235
2.815	166.676
2.820	167.140
2.825	167.536
2.830	167.884
2.835	168.239
2.840	168.578
2.845	168.894
2.850	169.246
2.855	169.610
2.860	169.966
2.865	170.372
2.870	170.900
2.875	171.893
2.880	172.496
2.885	171.226
2.890	168.249
2.895	169.452
2.900	170.174
2.905	170.764
2.910	171.202
2.915	171.638
2.920	172.052
2.925	172.461
2.930	172.875
2.935	173.311
2.940	173.781
2.945	174.284
2.950	174.965
2.955	175.926
2.960	177.275
2.965	178.874
2.970	179.774
2.975	180.086
2.980	182.962
2.985	185.181
2.990	186.725
2.995	188.205
3.000	190.043
3.005	191.739
3.010	192.659
3.015	192.938
3.020	194.846
3.025	192.221
3.030	194.360
3.035	196.202
3.040	197.974
3.045	198.814
3.050	195.714
3.055	197.211
3.060	198.061
3.065	198.705
3.070	199.265
3.075	199.780
3.080	200.228
3.085	200.622
3.090	201.033
3.095	201.335
3.100	201.747
3.105	202.180
3.110	202.628
3.115	203.226
3.120	204.091
3.125	204.837
3.130	205.603
3.135	205.992
3.140	203.346
3.145	206.277
3.150	207.982
3.155	209.374
3.160	210.955
3.165	211.744
3.170	209.037
3.175	206.464
3.180	208.355
3.185	208.281
3.190	208.493
3.195	209.246
3.200	209.874
3.205	210.338
3.210	211.204
3.215	210.801
3.220	211.123
3.225	212.011
3.230	212.596
3.235	215.061
3.240	217.030
3.245	217.710
3.250	218.149
3.255	218.510
3.260	218.851
3.265	219.156
3.270	219.549
3.275	219.745
3.280	220.034
3.285	220.221
3.290	220.518
3.295	220.802
3.300	221.059
3.305	221.326
3.310	221.770
3.315	222.258
3.320	222.766
3.325	223.813
3.330	224.135
3.335	221.125
3.340	224.195
3.345	225.899
3.350	226.941
3.355	227.448
3.360	227.900
3.365	228.304
3.370	228.655
3.375	228.970
3.380	229.251
3.385	229.508
3.390	229.762
3.395	230.066
3.400	230.264
3.405	230.431
3.410	230.682
3.415	230.858
3.420	231.123
3.425	231.284
3.430	231.524
3.435	231.721
3.440	231.921
3.445	232.115
3.450	232.404
3.455	232.702
3.460	232.946
3.465	233.254
3.470	233.465
3.475	233.670
3.480	233.834
3.485	234.177
3.490	234.376
3.495	235.042
3.500	234.625
3.505	234.623
3.510	234.967
3.515	235.098
3.520	235.352
3.525	235.767
3.530	236.292
3.535	236.936
3.540	237.856
3.545	235.081
3.550	235.849
3.555	236.394
3.560	236.779
3.565	237.226
3.570	237.718
3.575	238.165
3.580	238.641
3.585	239.176
3.590	240.104
3.595	241.193
3.600	241.743
3.605	239.978
3.610	237.329
3.615	238.382
3.620	238.120
3.625	238.573
3.630	239.643
3.635	240.773
3.640	242.247
3.645	243.525
3.650	243.051
3.655	241.507
3.660	239.357
3.665	242.369
3.670	244.913
3.675	247.151
3.680	248.543
3.685	248.756
3.690	250.652
3.695	249.997
3.700	250.468
3.705	251.372
3.710	251.730
3.715	252.243
3.720	252.705
3.725	252.946
3.730	253.354
3.735	253.683
3.740	254.019
3.745	254.297
3.750	254.795
3.755	255.140
3.760	255.555
3.765	256.128
3.770	256.592
3.775	257.105
3.780	257.770
3.785	258.549
3.790	259.626
3.795	260.698
3.800	262.524
3.805	259.861
3.810	261.798
3.815	264.367
3.820	267.317
3.825	269.677
3.830	271.304
3.835	272.507
3.840	273.380
3.845	274.003
3.850	274.815
3.855	275.893
3.860	276.135
3.865	275.713
3.870	276.091
3.875	276.405
3.880	276.923
3.885	277.391
3.890	277.725
3.895	277.994
3.900	278.495
3.905	278.751
3.910	279.057
3.915	279.539
3.920	280.057
3.925	280.275
3.930	280.217
3.935	280.742
3.940	281.188
3.945	282.096
3.950	283.111
3.955	281.777
3.960	280.546
3.965	283.200
3.970	284.371
3.975	285.632
3.980	285.789
3.985	288.617
3.990	288.164
3.995	290.212
4.000	292.022
4.005	289.838
4.010	291.566
4.015	292.184
4.020	292.903
4.025	293.531
4.030	293.841
4.035	294.223
4.040	294.507
4.045	294.770
4.050	295.510
4.055	295.563
4.060	295.731
4.065	295.935
4.070	296.409
4.075	296.353
4.080	296.677
4.085	296.874
4.090	297.523
4.095	297.965
4.100	298.172
4.105	298.427
4.110	298.994
4.115	299.258
4.120	299.321
4.125	299.812
4.130	300.126
4.135	300.795
4.140	301.175
4.145	301.946
4.150	302.807
4.155	304.492
4.160	305.350
4.165	308.341
4.170	308.006
4.175	309.960
4.180	307.668
4.185	306.216
4.190	305.432
4.195	307.242
4.200	307.724
4.205	310.442
4.210	311.357
4.215	312.643
4.220	311.295
4.225	308.196
4.230	310.114
4.235	311.352
4.240	312.846
4.245	313.859
4.250	312.465
4.255	312.657
4.260	313.630
4.265	313.936
4.270	314.651
4.275	315.264
4.280	315.121
4.285	315.475
4.290	315.681
4.295	316.314
4.300	316.337
4.305	316.591
4.310	316.859
4.315	317.049
4.320	317.538
4.325	317.936
4.330	318.179
4.335	318.580
4.340	318.392
4.345	318.891
4.350	319.153
4.355	319.730
4.360	320.128
4.365	319.555
4.370	319.838
4.375	320.895
4.380	320.981
4.385	321.084
4.390	321.781
4.395	321.788
4.400	322.104
4.405	322.587
4.410	322.861
4.415	323.188
4.420	323.687
4.425	323.952
4.430	324.710
4.435	325.436
4.440	325.618
4.445	325.714
4.450	326.603
4.455	327.924
4.460	327.462
4.465	328.694
4.470	330.653
4.475	331.126
4.480	331.168
4.485	330.991
4.490	333.554
4.495	330.916
4.500	330.121
4.505	332.475
4.510	332.887
4.515	334.146
4.520	333.533
4.525	334.715
4.530	335.833
4.535	333.356
4.540	332.602
4.545	329.827
4.550	331.707
4.555	332.019
4.560	333.839
4.565	334.661
4.570	335.660
4.575	337.138
4.580	336.677
4.585	339.590
4.590	341.117
4.595	342.022
4.600	343.316
4.605	345.561
4.610	347.772
4.615	344.855
4.620	342.645
4.625	342.100
4.630	343.963
4.635	344.185
4.640	345.164
4.645	345.663
4.650	346.218
4.655	346.472
4.660	347.062
4.665	347.613
4.670	347.963
4.675	348.549
4.680	349.117
4.685	352.104
4.690	353.676
4.695	350.676
4.700	348.200
4.705	350.320
4.710	351.302
4.715	351.102
4.720	350.137
4.725	352.113
4.730	350.327
4.735	350.476
4.740	350.194
4.745	351.920
4.750	354.672
4.755	356.271
4.760	353.557
4.765	355.577
4.770	356.490
4.775	355.673
4.780	357.338
4.785	356.660
4.790	356.573
4.795	359.388
4.800	358.542
4.805	360.089
4.810	362.089
4.815	361.207
4.820	359.180
4.825	359.538
4.830	359.623
4.835	360.199
4.840	360.437
4.845	359.683
4.850	359.745
4.855	361.227
4.860	361.992
4.865	359.439
4.870	361.381
4.875	362.265
4.880	362.343
4.885	362.934
4.890	362.008
4.895	364.169
4.900	363.821
4.905	362.639
4.910	364.044
4.915	364.291
4.920	366.060
4.925	364.201
4.930	364.799
4.935	363.981
4.940	366.217
4.945	364.508
4.950	364.433
4.955	366.480
4.960	365.451
4.965	365.914
4.970	366.307
4.975	366.836
4.980	366.596
4.985	369.299
4.990	367.492
4.995	368.054
5.000	368.678
5.005	368.520
5.010	371.500
5.015	373.873
5.020	373.028
5.025	376.078
5.030	375.021
5.035	374.519
5.040	375.397
5.045	375.597
5.050	376.279
5.055	376.136
5.060	376.940
5.065	378.740
5.070	378.402
5.075	379.697
5.080	379.574
5.085	380.175
5.090	381.970
5.095	382.708
5.100	383.688
5.105	381.874
5.110	383.017
5.115	380.347
5.120	380.369
5.125	379.749
5.130	379.545
5.135	379.267
5.140	378.640
5.145	376.065
5.150	373.000
5.155	375.853
5.160	377.932
5.165	378.661
5.170	378.632
5.175	379.095
5.180	379.620
5.185	380.844
5.190	380.660
5.195	381.448
5.200	382.468
5.205	381.070
5.210	378.112
5.215	380.070
5.220	378.206
5.225	381.210
5.230	382.628
5.235	382.143
5.240	382.697
5.245	382.855
5.250	383.166
5.255	384.314
5.260	384.652
5.265	385.467
5.270	386.443
5.275	383.547
5.280	382.776
5.285	382.285
5.290	381.951
5.295	380.509
5.300	382.158
5.305	384.003
5.310	385.914
5.315	387.459
5.320	387.707
5.325	387.648
5.330	387.407
5.335	387.724
5.340	387.761
5.345	389.561
5.350	390.532
5.355	391.142
5.360	392.896
5.365	392.651
5.370	394.027
5.375	395.200
5.380	393.381
5.385	394.109
5.390	394.217
5.395	395.679
5.400	395.260
5.405	395.866
5.410	396.105
5.415	396.977
5.420	397.203
5.425	396.898
5.430	397.902
5.435	394.856
5.440	395.119
5.445	392.263
5.450	390.574
5.455	387.868
5.460	384.983
5.465	382.737
5.470	385.552
5.475	384.866
5.480	382.082
5.485	380.234
5.490	380.501
5.495	383.111
5.500	381.205
5.505	382.910
5.510	381.534
5.515	382.512
5.520	382.578
5.525	379.753
5.530	377.235
5.535	377.456
5.540	377.109
5.545	376.893
5.550	378.144
5.555	379.712
5.560	379.164
5.565	379.119
5.570	378.332
5.575	379.168
5.580	379.093
5.585	380.904
5.590	380.594
5.595	380.471
5.600	379.502
5.605	379.409
5.610	382.533
5.615	379.693
5.620	376.645
5.625	379.077
5.630	377.059
5.635	376.189
5.640	373.572
5.645	372.995
5.650	375.446
5.655	377.735
5.660	376.943
5.665	379.885
5.670	381.849
5.675	382.145
5.680	379.884
5.685	377.555
5.690	379.472
5.695	380.587
5.700	380.780
5.705	378.474
5.710	377.248
5.715	377.514
5.720	378.390
5.725	379.581
5.730	379.949
5.735	379.720
5.740	382.584
5.745	382.309
5.750	381.299
5.755	381.196
5.760	379.736
5.765	381.546
5.770	380.995
5.775	379.823
5.780	376.862
5.785	374.737
5.790	377.169
5.795	376.046
5.800	378.180
5.805	379.749
5.810	379.677
5.815	382.116
5.820	383.298
5.825	380.365
5.830	379.803
5.835	381.219
5.840	381.210
5.845	383.056
5.850	384.780
5.855	386.885
5.860	386.401
5.865	385.601
5.870	384.915
5.875	384.687
5.880	382.122
5.885	382.985
5.890	384.723
5.895	387.622
5.900	388.235
5.905	388.509
5.910	388.705
5.915	390.211
5.920	389.853
5.925	388.662
5.930	387.832
5.935	389.929
5.940	390.284
5.945	390.874
5.950	391.870
5.955	389.808
5.960	389.026
5.965	386.665
5.970	386.557
5.975	386.084
5.980	387.817
5.985	389.441
5.990	388.289
5.995	386.385
6.000	385.428
6.005	384.381
6.010	382.621
6.015	385.001
6.020	385.380
6.025	388.024
6.030	388.534
6.035	386.712
6.040	385.705
6.045	383.357
6.050	384.750
6.055	381.660
6.060	380.476
6.065	381.453
6.070	383.925
6.075	385.131
6.080	384.544
6.085	383.428
6.090	384.293
6.095	383.451
6.100	386.493
6.105	389.163
6.110	389.647
6.115	388.569
6.120	391.193
6.125	393.183
6.130	392.584
6.135	394.325
6.140	396.293
6.145	396.529
6.150	397.312
6.155	397.576
6.160	395.163
6.165	394.357
6.170	395.001
6.175	393.952
6.180	393.309
6.185	395.256
6.190	396.766
6.195	397.977
6.200	396.016
6.205	397.787
6.210	398.309
6.215	397.385
6.220	398.759
6.225	401.882
6.230	399.676
6.235	399.510
6.240	396.692
6.245	396.198
6.250	397.653
6.255	397.521
6.260	398.910
6.265	398.684
6.270	400.256
6.275	401.587
6.280	398.877
6.285	396.993
6.290	394.644
6.295	391.628
6.300	393.116
6.305	394.560
6.310	392.223
6.315	391.860
6.320	392.629
6.325	393.852
6.330	395.793
6.335	394.626
6.340	392.635
6.345	390.977
6.350	391.960
6.355	390.034
6.360	391.488
6.365	388.858
6.370	391.708
6.375	394.488
6.380	395.275
6.385	392.879
6.390	390.090
6.395	387.882
6.400	387.432
6.405	385.409
6.410	383.875
6.415	383.254
6.420	383.418
6.425	385.701
6.430	383.919
6.435	386.135
6.440	386.826
6.445	386.661
6.450	386.952
6.455	384.279
6.460	381.959
6.465	383.187
6.470	385.862
6.475	383.540
6.480	381.358
6.485	382.443
6.490	381.989
6.495	382.247
6.500	381.354
6.505	381.608
6.510	378.725
6.515	381.220
6.520	380.501
6.525	378.339
6.530	376.147
6.535	378.185
6.540	379.063
6.545	376.369
6.550	374.287
6.555	375.821
6.560	377.586
6.565	378.967
6.570	380.645
6.575	379.017
6.580	378.717
6.585	377.816
6.590	376.930
6.595	375.797
6.600	377.407
6.605	375.640
6.610	372.928
6.615	371.146
6.620	371.187
6.625	370.344
6.630	367.782
6.635	365.562
6.640	363.434
6.645	366.248
6.650	364.171
6.655	363.937
6.660	361.658
6.665	360.378
6.670	359.986
6.675	362.110
6.680	361.620
6.685	359.617
6.690	360.730
6.695	358.706
6.700	356.209
6.705	356.099
6.710	355.963
6.715	358.923
6.720	356.986
6.725	356.736
6.730	355.832
6.735	353.111
6.740	351.328
6.745	348.840
6.750	349.801
6.755	348.246
6.760	349.169
6.765	347.917
6.770	349.399
6.775	352.051
6.780	352.186
6.785	349.881
6.790	348.991
6.795	350.393
6.800	348.552
6.805	351.288
6.810	351.905
6.815	354.124
6.820	351.669
6.825	349.514
6.830	348.747
6.835	346.540
6.840	344.360
6.845	341.827
6.850	341.714
6.855	339.846
6.860	338.263
6.865	340.445
6.870	340.383
6.875	342.958
6.880	339.859
6.885	337.425
6.890	339.844
6.895	340.857
6.900	340.969
6.905	338.664
6.910	336.146
6.915	337.752
6.920	336.811
6.925	334.305
6.930	333.163
6.935	335.403
6.940	337.977
6.945	335.165
6.950	332.959
6.955	333.545
6.960	332.863
6.965	331.926
6.970	334.429
6.975	332.950
6.980	332.518
6.985	331.822
6.990	330.997
6.995	329.858
7.000	332.538
7.005	331.514
7.010	332.442
7.015	331.570
7.020	331.640
7.025	330.871
7.030	331.183
7.035	328.082
7.040	325.439
7.045	326.455
7.050	328.961
7.055	326.252
7.060	326.825
7.065	323.787
7.070	323.076
7.075	320.823
7.080	318.623
7.085	320.668
7.090	323.230
7.095	321.877
7.100	321.625
7.105	323.871
7.110	321.997
7.115	322.059
7.120	323.145
7.125	324.660
7.130	321.556
7.135	319.880
7.140	321.899
7.145	323.720
7.150	322.686
7.155	321.285
7.160	323.164
7.165	323.556
7.170	322.426
7.175	319.807
7.180	319.043
7.185	322.049
7.190	323.232
7.195	321.811
7.200	320.270
7.205	317.624
7.210	317.863
7.215	319.979
7.220	319.146
7.225	316.217
7.230	314.523
7.235	313.735
7.240	316.350
7.245	315.147
7.250	314.960
7.255	313.273
7.260	312.547
7.265	315.667
7.270	314.799
7.275	312.380
7.280	311.001
7.285	310.277
7.290	308.860
7.295	310.815
7.300	313.349
7.305	311.537
7.310	310.537
7.315	312.099
7.320	312.904
7.325	311.953
7.330	313.070
7.335	315.620
7.340	313.816
7.345	312.630
7.350	310.817
7.355	311.603
7.360	312.046
7.365	310.347
7.370	312.422
7.375	310.353
7.380	311.736
7.385	313.165
7.390	311.778
7.395	311.304
7.400	308.740
7.405	306.437
7.410	304.879
7.415	302.551
7.420	299.610
7.425	299.887
7.430	300.609
7.435	302.677
7.440	302.176
7.445	303.543
7.450	301.793
7.455	301.906
7.460	299.095
7.465	296.143
7.470	298.065
7.475	296.549
7.480	297.349
7.485	297.157
7.490	300.121
7.495	298.335
7.500	296.904
7.505	293.890
7.510	296.055
7.515	293.764
7.520	293.857
7.525	296.993
7.530	296.675
7.535	299.347
7.540	301.101
7.545	303.490
7.550	306.627
7.555	304.929
7.560	307.143
7.565	307.608
7.570	305.341
7.575	308.279
7.580	309.893
7.585	311.960
7.590	314.460
7.595	315.204
7.600	315.463
7.605	313.113
7.610	314.104
7.615	313.664
7.620	311.397
7.625	309.847
7.630	308.059
7.635	310.969
7.640	312.237
7.645	312.495
7.650	313.953
7.655	310.972
7.660	310.421
7.665	311.816
7.670	312.722
7.675	309.896
7.680	307.606
7.685	310.430
7.690	309.217
7.695	311.934
7.700	311.977
7.705	311.067
7.710	311.523
7.715	312.380
7.720	314.668
7.725	315.293
7.730	314.637
7.735	312.378
7.740	312.916
7.745	309.925
7.750	311.512
7.755	309.197
7.760	306.568
7.765	307.127
7.770	305.809
7.775	304.128
7.780	307.086
7.785	309.195
7.790	307.855
7.795	308.040
7.800	309.072
7.805	308.347
7.810	307.218
7.815	304.802
7.820	305.759
7.825	307.000
7.830	305.467
7.835	302.533
7.840	304.061
7.845	305.103
7.850	307.981
7.855	306.849
7.860	307.192
7.865	308.408
7.870	310.282
7.875	313.063
7.880	315.786
7.885	317.918
7.890	317.458
7.895	316.276
7.900	318.358
7.905	318.700
7.910	317.545
7.915	318.405
7.920	319.986
7.925	321.161
7.930	322.193
7.935	324.335
7.940	327.001
7.945	324.676
7.950	322.800
7.955	321.301
7.960	323.305
7.965	325.526
7.970	325.456
7.975	322.888
7.980	321.796
7.985	321.406
7.990	322.898
7.995	326.026
8.000	323.251
8.005	322.373
8.010	324.312
8.015	321.401
8.020	323.398
8.025	320.442
8.030	318.003
8.035	320.189
8.040	317.133
8.045	317.799
8.050	315.214
8.055	312.608
8.060	312.860
8.065	315.053
8.070	317.510
8.075	320.621
8.080	319.019
8.085	318.924
8.090	317.652
8.095	317.627
8.100	320.251
8.105	321.691
8.110	320.550
8.115	322.289
8.120	320.928
8.125	322.038
8.130	320.866
8.135	319.750
8.140	319.093
8.145	316.889
8.150	317.879
8.155	319.335
8.160	317.620
8.165	317.965
8.170	315.020
8.175	313.690
8.180	310.588
8.185	313.412
8.190	313.156
8.194	311.396
8.199	310.346
8.204	311.343
8.209	310.827
8.214	307.926
8.219	306.341
8.224	306.777
8.229	309.478
8.234	312.513
8.239	314.861
8.244	316.224
8.249	316.535
8.254	313.447
8.259	312.952
8.264	312.351
8.269	312.767
8.274	309.970
8.279	307.496
8.284	306.577
8.289	308.602
8.294	309.175
8.299	309.372
8.304	312.020
8.309	310.471
8.314	313.053
8.319	313.866
8.324	313.861
8.329	314.432
8.334	313.201
8.339	313.889
8.344	316.276
8.349	316.896
8.354	317.488
8.359	315.888
8.364	314.514
8.369	316.748
8.374	317.812
8.379	317.097
8.384	316.472
8.389	315.790
8.394	314.755
8.399	311.879
8.404	314.708
8.409	316.034
8.414	313.806
8.419	310.679
8.424	312.335
8.429	309.952
8.434	311.673
8.439	313.565
8.444	311.872
8.449	314.192
8.454	317.164
8.459	316.786
8.464	318.050
8.469	317.329
8.474	316.024
8.479	314.948
8.484	313.898
8.489	313.080
8.494	311.098
8.499	310.607
8.504	310.193
8.509	312.937
8.514	314.001
8.519	313.045
8.524	309.962
8.529	308.072
8.534	310.230
8.539	312.223
8.544	314.242
8.549	314.050
8.554	311.234
8.559	314.055
8.564	314.219
8.569	315.655
8.574	317.738
8.579	317.345
8.584	320.349
8.589	319.261
8.594	318.081
8.599	320.404
8.604	321.214
8.609	320.442
8.614	323.503
8.619	321.120
8.624	319.731
8.629	321.918
8.634	324.672
8.639	322.753
8.644	322.901
8.649	321.477
8.654	323.559
8.659	324.402
8.664	326.421
8.669	325.923
8.674	326.027
8.679	328.216
8.684	328.081
8.689	326.950
8.694	324.671
8.699	323.046
8.704	322.339
8.709	319.882
8.714	320.515
8.719	318.832
8.724	317.359
8.729	316.119
8.734	317.188
8.739	315.721
8.744	317.548
8.749	316.206
8.754	314.062
8.759	315.442
8.764	313.332
8.769	312.475
8.774	310.546
8.779	308.742
8.784	311.570
8.789	312.411
8.794	309.559
8.799	312.129
8.804	314.620
8.809	313.181
8.814	314.544
8.819	316.717
8.824	315.223
8.829	316.650
8.834	319.290
8.839	319.065
8.844	316.256
8.849	318.970
8.854	318.484
8.859	316.742
8.864	314.000
8.869	315.389
8.874	317.207
8.879	314.617
8.884	311.644
8.889	308.537
8.894	307.139
8.899	307.986
8.904	310.584
8.909	307.546
8.914	307.439
8.919	304.867
8.924	305.801
8.929	303.278
8.934	304.023
8.939	304.671
8.944	302.139
8.949	304.793
8.954	305.189
8.959	306.780
8.964	304.191
8.969	303.360
8.974	306.022
8.979	304.641
8.984	306.371
8.989	305.210
8.994	304.542
8.999	305.248
9.004	306.944
9.009	308.518
9.014	306.109
9.019	307.323
9.024	309.188
9.029	311.211
9.034	312.747
9.039	314.629
9.044	316.112
9.049	318.627
9.054	317.161
9.059	317.153
9.064	314.417
9.069	311.970
9.074	311.536
9.079	313.735
9.084	315.972
9.089	315.862
9.094	314.989
9.099	312.792
9.104	311.414
9.109	312.335
9.114	313.881
9.119	314.601
9.124	314.018
9.129	312.426
9.134	315.208
9.139	313.769
9.144	315.972
9.149	318.957
9.154	320.222
9.159	320.488
9.164	321.044
9.169	319.888
9.174	321.147
9.179	320.037
9.184	321.846
9.189	322.148
9.194	320.544
9.199	320.374
9.204	318.390
9.209	316.236
9.214	315.760
9.219	315.032
9.224	314.052
9.229	316.306
9.234	317.837
9.239	315.624
9.244	317.816
9.249	318.451
9.254	317.269
9.259	318.554
9.264	318.148
9.269	319.326
9.274	320.181
9.279	318.984
9.284	316.697
9.289	316.352
9.294	315.881
9.299	316.095
9.304	313.456
9.309	312.994
9.314	311.929
9.319	314.587
9.324	313.642
9.329	316.259
9.334	316.641
9.339	319.432
9.344	318.995
9.349	320.544
9.354	320.869
9.359	323.355
9.364	323.689
9.369	323.845
9.374	326.761
9.379	325.186
9.384	328.213
9.389	330.371
9.394	327.398
9.399	328.915
9.404	325.936
9.409	327.855
9.414	329.909
9.419	327.141
9.424	328.731
9.429	331.115
9.434	332.954
9.439	332.460
9.444	331.101
9.449	333.016
9.454	333.169
9.459	330.031
9.464	329.178
9.469	331.741
9.474	333.649
9.479	335.195
9.484	332.570
9.489	333.787
9.494	333.120
9.499	334.838
9.504	332.870
9.509	330.571
9.514	329.943
9.519	327.662
9.524	329.092
9.529	327.687
9.534	329.588
9.539	329.090
9.544	327.158
9.549	325.353
9.554	322.329
9.559	325.202
9.564	324.245
9.569	324.348
9.574	321.413
9.579	323.198
9.584	325.101
9.589	324.496
9.594	326.770
9.599	325.151
9.604	327.719
9.609	326.694
9.614	324.864
9.619	323.314
9.624	325.142
9.629	323.550
9.634	323.143
9.639	324.312
9.644	323.952
9.649	325.729
9.654	328.705
9.659	331.398
9.664	333.817
9.669	335.453
9.674	332.512
9.679	330.339
9.684	333.436
9.689	334.510
9.694	333.256
9.699	335.781
9.704	338.831
9.709	341.808
9.714	343.448
9.719	344.701
9.724	347.132
9.729	347.650
9.734	345.568
9.739	344.056
9.744	343.916
9.749	346.745
9.754	349.433
9.759	349.376
9.764	352.395
9.769	353.835
9.774	355.280
9.779	357.817
9.784	357.225
9.789	359.309
9.794	356.952
9.799	356.701
9.804	356.052
9.809	354.019
9.814	351.637
9.819	351.546
9.824	351.856
9.829	354.582
9.834	352.574
9.839	352.660
9.844	353.913
9.849	355.306
9.854	355.873
9.859	354.533
9.864	357.575
9.869	356.739
9.874	354.902
9.879	357.935
9.884	359.841
9.889	359.199
9.894	358.938
9.899	358.566
9.904	355.685
9.909	357.289
9.914	355.771
9.919	354.806
9.924	353.863
9.929	351.423
9.934	354.115
9.939	351.959
9.944	350.037
9.949	347.086
9.954	345.571
9.959	347.916
9.964	349.042
9.969	346.352
9.974	348.860
9.979	347.233
9.984	346.723
9.989	347.688
9.994	349.543
[truncated: 1 more rows]
